# Supplementary material for: Crystals as Rockets: Modulation of the Salient Temperature in Cocrystals by Solvent Mixture Composition
Source: Angew Chem Int Ed Engl. 2026 Mar 18;65(18):e26010. doi: 10.1002/anie.202526010 (PMC13110762; doi:10.1002/anie.202526010)
Supplement: Supplementary file 2 — Supporting File 2: anie71541‐sup‐0002‐Data.zip. [file ANIE-65-e26010-s004.zip]

Archive with 11 entries (11 files):
- ICZ _BPE_ACN_100K.cif
- ICZ_BPE_AC_100K.cif
- ICZ_BPE_AC_298K.cif
- ICZ_BPE_AC_THF.cif
- ICZ_BPE_AcOEt_150K.cif
- ICZ_BPE_AcOEt_298K.cif
- ICZ_BPE_H2O_150K.cif
- ICZ_BPE_MEOH_100K.cif
- ICZ_BPE_THF_150K.cif
- ICZ_BPE_THF_298K.cif
- ICZBPE-SQUEEZE.cif
