# Supplementary material for: Crystals as Rockets: Modulation of the Salient Temperature in Cocrystals by Solvent Mixture Composition
Source: Angew Chem Int Ed Engl. 2026 Mar 18;65(18):e26010. doi: 10.1002/anie.202526010 (PMC13110762; doi:10.1002/anie.202526010)
Supplement: Supplementary file 2 — Supporting File 2: anie71541‐sup‐0002‐Data.zip. [file ANIE-65-e26010-s004.zip › ICZ _BPE_ACN_100K.cif]

 
data_ICZ_BPE_ACN_100K

loop_
_audit_author_name
_audit_author_address
'Ruben A. Toscano'
;Universidad Nacional Autonoma de Mexico, Circuito Exterior, Ciudad Universitaria, CDMX
Mexico
;


_audit_creation_method            'SHELXL-2019/3'
_shelx_SHELXL_version_number      '2019/3'
_chemical_name_systematic         ?
_chemical_name_common             ?
_chemical_melting_point           ?
_chemical_formula_moiety          
 '2(C18 H12 N2), 3.5(C12 H10 N2), C2 H3 N' 
_chemical_formula_sum
 'C80 H62 N12' 
_chemical_formula_weight          1191.41

loop_
 _atom_type_symbol
 _atom_type_description
 _atom_type_scat_dispersion_real
 _atom_type_scat_dispersion_imag
 _atom_type_scat_source
 'C'  'C'   0.0033   0.0016
 'International Tables Vol C Tables 4.2.6.8 and 6.1.1.4'
 'H'  'H'   0.0000   0.0000
 'International Tables Vol C Tables 4.2.6.8 and 6.1.1.4'
 'N'  'N'   0.0061   0.0033
 'International Tables Vol C Tables 4.2.6.8 and 6.1.1.4'
 
_space_group_crystal_system       monoclinic
_space_group_IT_number            14
_space_group_name_H-M_alt         'P 21/n'
_space_group_name_Hall            '-P 2yn'
 
_shelx_space_group_comment
;
The symmetry employed for this shelxl refinement is uniquely defined
by the following loop, which should always be used as a source of
symmetry information in preference to the above space-group names.
They are only intended as comments.
;
 
loop_
 _space_group_symop_operation_xyz
 'x, y, z'
 '-x+1/2, y+1/2, -z+1/2'
 '-x, -y, -z'
 'x-1/2, -y-1/2, z-1/2'
 
_cell_length_a                    19.3432(5)
_cell_length_b                    9.9590(2)
_cell_length_c                    32.9577(8)
_cell_angle_alpha                 90
_cell_angle_beta                  105.5520(10)
_cell_angle_gamma                 90
_cell_volume                      6116.5(3)
_cell_formula_units_Z             4
_cell_measurement_temperature    100(2)
_cell_measurement_reflns_used      9212
_cell_measurement_theta_min        2.33
_cell_measurement_theta_max       32.90

_exptl_crystal_description       'prism'
_exptl_crystal_colour            'yellow'
_exptl_crystal_density_meas       ?
_exptl_crystal_density_method     ?
_exptl_crystal_density_diffrn     1.294          
_exptl_crystal_F_000              2504
_exptl_transmission_factor_min    ?
_exptl_transmission_factor_max    ?
_exptl_crystal_size_max           0.406
_exptl_crystal_size_mid           0.305
_exptl_crystal_size_min           0.206
_exptl_absorpt_coefficient_mu     0.078
_shelx_estimated_absorpt_T_min    0.969
_shelx_estimated_absorpt_T_max    0.984
_exptl_absorpt_correction_type    'multi-scan'
_exptl_absorpt_correction_T_min   0.7049
_exptl_absorpt_correction_T_max   0.7464
_exptl_absorpt_process_details    '(Sheldrick, 2012)'
_exptl_absorpt_special_details    ?
_diffrn_ambient_temperature       100(2)
_diffrn_radiation_wavelength      0.71073
_diffrn_radiation_type            MoK\a
_diffrn_source                    'micro-focus X-ray source'
_diffrn_radiation_monochromator   'Helios multilayer mirror'  
_diffrn_measurement_device_type   'Bruker APEX-II CCD'
_diffrn_measurement_method        '\w scans'
_diffrn_detector_area_resol_mean  83.333
_diffrn_reflns_number             146377
_diffrn_reflns_av_unetI/netI      0.0285
_diffrn_reflns_av_R_equivalents   0.0507
_diffrn_reflns_limit_h_min        -29
_diffrn_reflns_limit_h_max        29
_diffrn_reflns_limit_k_min        -15
_diffrn_reflns_limit_k_max        15
_diffrn_reflns_limit_l_min        -49
_diffrn_reflns_limit_l_max        49
_diffrn_reflns_theta_min          1.941
_diffrn_reflns_theta_max          32.576
_diffrn_reflns_theta_full         25.242
_diffrn_measured_fraction_theta_max   1.000
_diffrn_measured_fraction_theta_full  1.000
_diffrn_reflns_Laue_measured_fraction_max    1.000
_diffrn_reflns_Laue_measured_fraction_full   1.000
_diffrn_reflns_point_group_measured_fraction_max   1.000
_diffrn_reflns_point_group_measured_fraction_full  1.000
_reflns_number_total              22233
_reflns_number_gt                 17538
_reflns_threshold_expression      'I > 2\s(I)'
_reflns_Friedel_coverage          0.000
_reflns_Friedel_fraction_max      .
_reflns_Friedel_fraction_full     .
 
_reflns_special_details
;
 Reflections were merged by SHELXL according to the crystal
 class for the calculation of statistics and refinement.
 
 _reflns_Friedel_fraction is defined as the number of unique
 Friedel pairs measured divided by the number that would be
 possible theoretically, ignoring centric projections and
 systematic absences.
;
 
_computing_data_collection        'APEX3 v2019.1-0(Bruker, 2019)'
_computing_cell_refinement        'APEX3 v2019.1-0(Bruker, 2019)'
_computing_data_reduction         'SAINT V8.40A (Bruker, 2014)'
_computing_structure_solution     'SHELXS-2012 (Bruker, 2013)'
_computing_structure_refinement   'SHELXL-2019/3 (Sheldrick, 2015)'
_computing_molecular_graphics     'SHELXLe (H?bschle et al, 2011)'
_computing_publication_material   'CIFTAB V 2013/2 (Sheldrick, 2013)'
_refine_special_details           ?
_refine_ls_structure_factor_coef  Fsqd
_refine_ls_matrix_type            full
_refine_ls_weighting_scheme       calc
_refine_ls_weighting_details
'w=1/[\s^2^(Fo^2^)+(0.0834P)^2^+1.8238P] where P=(Fo^2^+2Fc^2^)/3'
_atom_sites_solution_primary      direct
_atom_sites_solution_secondary    difmap
_atom_sites_solution_hydrogens    mixed
_refine_ls_hydrogen_treatment     mixed
_refine_ls_extinction_method      none
_refine_ls_extinction_coef        .
_refine_ls_number_reflns          22233
_refine_ls_number_parameters      1034
_refine_ls_number_restraints      922
_refine_ls_R_factor_all           0.0663
_refine_ls_R_factor_gt            0.0510
_refine_ls_wR_factor_ref          0.1505
_refine_ls_wR_factor_gt           0.1382
_refine_ls_goodness_of_fit_ref    1.019
_refine_ls_restrained_S_all       1.011
_refine_ls_shift/su_max           0.001
_refine_ls_shift/su_mean          0.000
 
loop_
 _atom_site_label
 _atom_site_type_symbol
 _atom_site_fract_x
 _atom_site_fract_y
 _atom_site_fract_z
 _atom_site_U_iso_or_equiv
 _atom_site_adp_type
 _atom_site_occupancy
 _atom_site_site_symmetry_order  
 _atom_site_calc_flag
 _atom_site_refinement_flags_posn
 _atom_site_refinement_flags_adp
 _atom_site_refinement_flags_occupancy
 _atom_site_disorder_assembly
 _atom_site_disorder_group
C1 C 0.53036(5) 1.30129(10) 0.63833(3) 0.01818(17) Uani 1 1 d . . . . .
H1 H 0.580329 1.288258 0.650321 0.022 Uiso 1 1 calc R U . . .
C2 C 0.50003(6) 1.42805(11) 0.63784(3) 0.02110(19) Uani 1 1 d . . . . .
H2 H 0.529643 1.502118 0.649536 0.025 Uiso 1 1 calc R U . . .
C3 C 0.42607(6) 1.44798(11) 0.62024(3) 0.02214(19) Uani 1 1 d . . . . .
H3 H 0.406620 1.535503 0.620406 0.027 Uiso 1 1 calc R U . . .
C4 C 0.38095(6) 1.34320(11) 0.60269(3) 0.02059(19) Uani 1 1 d . . . . .
H4 H 0.330997 1.357144 0.590893 0.025 Uiso 1 1 calc R U . . .
N5 N 0.37936(5) 1.09701(9) 0.58669(3) 0.01970(16) Uani 1 1 d . . . . .
H5 H 0.3285(8) 1.0825(15) 0.5749(5) 0.024 Uiso 1 1 d . U . . .
C6 C 0.42103(6) 0.86261(11) 0.57953(4) 0.0223(2) Uani 1 1 d . . . . .
H6 H 0.374726 0.829042 0.565711 0.027 Uiso 1 1 calc R U . . .
C7 C 0.48067(6) 0.78086(11) 0.58704(3) 0.02048(19) Uani 1 1 d . . . . .
H7 H 0.475739 0.690138 0.577811 0.025 Uiso 1 1 calc R U . . .
C8 C 0.64504(6) 0.64173(11) 0.61517(3) 0.02182(19) Uani 1 1 d . . . . .
H8 H 0.613856 0.574966 0.599638 0.026 Uiso 1 1 calc R U . . .
C9 C 0.71710(7) 0.61459(11) 0.63253(4) 0.0246(2) Uani 1 1 d . . . . .
H9 H 0.735567 0.528649 0.628550 0.030 Uiso 1 1 calc R U . . .
C10 C 0.76324(6) 0.71225(12) 0.65592(4) 0.0236(2) Uani 1 1 d . . . . .
H10 H 0.812254 0.690401 0.668007 0.028 Uiso 1 1 calc R U . . .
C11 C 0.73890(6) 0.84055(11) 0.66184(3) 0.02009(18) Uani 1 1 d . . . . .
H11 H 0.770333 0.906643 0.677559 0.024 Uiso 1 1 calc R U . . .
N12 N 0.62849(4) 0.98601(9) 0.64450(3) 0.01628(15) Uani 1 1 d . . . . .
H12 H 0.6487(8) 1.0627(15) 0.6585(4) 0.020 Uiso 1 1 d . U . . .
C13 C 0.48607(5) 1.19312(10) 0.62086(3) 0.01545(16) Uani 1 1 d . . . . .
C14 C 0.41167(5) 1.21607(10) 0.60298(3) 0.01725(17) Uani 1 1 d . . . . .
C15 C 0.43070(5) 0.99733(10) 0.59291(3) 0.01747(17) Uani 1 1 d . . . . .
C16 C 0.49811(5) 1.05236(10) 0.61444(3) 0.01540(16) Uani 1 1 d . . . . .
C17 C 0.54881(5) 0.83096(10) 0.60831(3) 0.01643(17) Uani 1 1 d . . . . .
C18 C 0.55751(5) 0.96505(10) 0.62294(3) 0.01510(16) Uani 1 1 d . . . . .
C19 C 0.66642(5) 0.86789(10) 0.64372(3) 0.01649(17) Uani 1 1 d . . . . .
C20 C 0.61898(5) 0.76957(10) 0.62096(3) 0.01704(17) Uani 1 1 d . . . . .
C21 C 0.02204(8) 0.85677(17) 0.52960(5) 0.0197(3) Uani 0.654(3) 1 d D U P A 1
H21 H -0.009430 0.902151 0.542708 0.024 Uiso 0.654(3) 1 calc R U P A 1
C22 C -0.00372(8) 0.74879(17) 0.50660(5) 0.0206(3) Uani 0.654(3) 1 d D U P A 1
H22 H 0.028095 0.700811 0.494371 0.025 Uiso 0.654(3) 1 calc R U P A 1
N23 N 0.2334(3) 1.0215(10) 0.5533(4) 0.0261(7) Uani 0.654(3) 1 d D U P A 1
C24 C 0.2127(3) 0.9192(9) 0.5263(3) 0.0267(7) Uani 0.654(3) 1 d D U P A 1
H24 H 0.245759 0.885968 0.511943 0.032 Uiso 0.654(3) 1 calc R U P A 1
C25 C 0.14570(14) 0.8592(3) 0.51807(10) 0.0242(5) Uani 0.654(3) 1 d D U P A 1
H25 H 0.134775 0.783091 0.500112 0.029 Uiso 0.654(3) 1 calc R U P A 1
C26 C 0.09449(9) 0.9117(2) 0.53649(7) 0.0179(4) Uani 0.654(3) 1 d D U P A 1
C27 C 0.11412(11) 1.0249(2) 0.56210(6) 0.0197(4) Uani 0.654(3) 1 d D U P A 1
H27 H 0.080785 1.065347 0.574913 0.024 Uiso 0.654(3) 1 calc R U P A 1
C28 C 0.18240(15) 1.0775(3) 0.56867(9) 0.0221(5) Uani 0.654(3) 1 d D U P A 1
H28 H 0.193877 1.157246 0.584884 0.026 Uiso 0.654(3) 1 calc R U P A 1
N29 N -0.2201(2) 0.6046(7) 0.4781(2) 0.0273(7) Uani 0.654(3) 1 d D U P A 1
C30 C -0.1710(2) 0.5508(8) 0.4611(3) 0.0282(7) Uani 0.654(3) 1 d D U P A 1
H30 H -0.185636 0.480822 0.441045 0.034 Uiso 0.654(3) 1 calc R U P A 1
C31 C -0.09956(18) 0.5914(4) 0.47112(14) 0.0236(5) Uani 0.654(3) 1 d D U P A 1
H31 H -0.066226 0.546666 0.459258 0.028 Uiso 0.654(3) 1 calc R U P A 1
C32 C -0.07762(11) 0.6981(2) 0.49869(7) 0.0180(4) Uani 0.654(3) 1 d D U P A 1
C33 C -0.12827(12) 0.7536(2) 0.51686(7) 0.0203(4) Uani 0.654(3) 1 d D U P A 1
H33 H -0.115443 0.825211 0.536477 0.024 Uiso 0.654(3) 1 calc R U P A 1
C34 C -0.19748(15) 0.7033(4) 0.50605(12) 0.0244(5) Uani 0.654(3) 1 d D U P A 1
H34 H -0.230954 0.741133 0.519283 0.029 Uiso 0.654(3) 1 calc R U P A 1
C21B C 0.03422(15) 0.7948(3) 0.50914(9) 0.0205(6) Uani 0.346(3) 1 d D U P A 2
H21B H 0.033728 0.734081 0.486844 0.025 Uiso 0.346(3) 1 calc R U P A 2
C22B C -0.02462(14) 0.8007(3) 0.52249(9) 0.0192(6) Uani 0.346(3) 1 d D U P A 2
H22B H -0.023658 0.860716 0.545032 0.023 Uiso 0.346(3) 1 calc R U P A 2
N23B N 0.2263(5) 1.0264(18) 0.5543(6) 0.0234(12) Uani 0.346(3) 1 d D U P A 2
C24B C 0.2223(5) 0.9226(17) 0.5276(6) 0.0243(12) Uani 0.346(3) 1 d D U P A 2
H24B H 0.264333 0.897894 0.519700 0.029 Uiso 0.346(3) 1 calc R U P A 2
C25B C 0.1600(2) 0.8502(6) 0.51116(18) 0.0219(8) Uani 0.346(3) 1 d D U P A 2
H25B H 0.158428 0.784564 0.490003 0.026 Uiso 0.346(3) 1 calc R U P A 2
C26B C 0.10000(17) 0.8734(4) 0.52556(11) 0.0178(6) Uani 0.346(3) 1 d D U P A 2
C27B C 0.10552(18) 0.9744(4) 0.55566(11) 0.0177(6) Uani 0.346(3) 1 d D U P A 2
H27B H 0.065649 0.995641 0.566155 0.021 Uiso 0.346(3) 1 calc R U P A 2
C28B C 0.1694(3) 1.0429(5) 0.57000(16) 0.0208(9) Uani 0.346(3) 1 d D U P A 2
H28B H 0.173422 1.105403 0.592285 0.025 Uiso 0.346(3) 1 calc R U P A 2
N29B N -0.2195(4) 0.5827(13) 0.4727(4) 0.0242(11) Uani 0.346(3) 1 d D U P A 2
C30B C -0.1592(4) 0.5522(14) 0.4620(5) 0.0251(12) Uani 0.346(3) 1 d D U P A 2
H30B H -0.160410 0.479358 0.443182 0.030 Uiso 0.346(3) 1 calc R U P A 2
C31B C -0.0951(3) 0.6213(7) 0.4769(3) 0.0227(10) Uani 0.346(3) 1 d D U P A 2
H31B H -0.054419 0.598862 0.467217 0.027 Uiso 0.346(3) 1 calc R U P A 2
C32B C -0.09102(19) 0.7239(4) 0.50606(14) 0.0175(8) Uani 0.346(3) 1 d D U P A 2
C33B C -0.1528(2) 0.7532(5) 0.51810(14) 0.0214(7) Uani 0.346(3) 1 d D U P A 2
H33B H -0.152409 0.821468 0.538281 0.026 Uiso 0.346(3) 1 calc R U P A 2
C34B C -0.2148(3) 0.6821(8) 0.5005(2) 0.0259(10) Uani 0.346(3) 1 d D U P A 2
H34B H -0.256797 0.705410 0.508682 0.031 Uiso 0.346(3) 1 calc R U P A 2
C35 C 0.88851(5) 1.49894(10) 0.73088(3) 0.01670(17) Uani 1 1 d D . . . .
H35 H 0.882947 1.558913 0.752198 0.020 Uiso 1 1 calc R U . . .
C36 C 0.94828(5) 1.51002(10) 0.71802(3) 0.01631(17) Uani 1 1 d D . . . .
H36 H 0.953191 1.449942 0.696572 0.020 Uiso 1 1 calc R U . . .
N37 N 0.71851(5) 1.21466(9) 0.68604(3) 0.01886(16) Uani 1 1 d D . . . .
C38 C 0.71741(5) 1.30559(10) 0.71592(3) 0.01884(18) Uani 1 1 d D . . . .
H38 H 0.677400 1.305856 0.727485 0.023 Uiso 1 1 calc R U . . .
C39 C 0.77126(5) 1.39910(10) 0.73086(3) 0.01692(17) Uani 1 1 d D . . . .
H39 H 0.767625 1.461318 0.752039 0.020 Uiso 1 1 calc R U . . .
C40 C 0.83092(5) 1.40135(9) 0.71461(3) 0.01514(16) Uani 1 1 d D . . . .
C41 C 0.83235(5) 1.30705(10) 0.68333(3) 0.01665(17) Uani 1 1 d D . . . .
H41 H 0.871549 1.304595 0.671087 0.020 Uiso 1 1 calc R U . . .
C42 C 0.77596(5) 1.21734(10) 0.67044(3) 0.01791(17) Uani 1 1 d D . . . .
H42 H 0.778030 1.153862 0.649277 0.021 Uiso 1 1 calc R U . . .
N43 N 1.12273(5) 1.78745(9) 0.75983(3) 0.02081(17) Uani 1 1 d D . . . .
C44 C 1.12168(5) 1.69246(11) 0.73090(3) 0.01931(18) Uani 1 1 d D . . . .
H44 H 1.161118 1.687660 0.718898 0.023 Uiso 1 1 calc R U . . .
C45 C 1.06629(5) 1.60068(10) 0.71746(3) 0.01675(17) Uani 1 1 d D . . . .
H45 H 1.068849 1.534465 0.697160 0.020 Uiso 1 1 calc R U . . .
C46 C 1.00687(5) 1.60573(9) 0.73377(3) 0.01489(16) Uani 1 1 d D . . . .
C47 C 1.00799(6) 1.70342(11) 0.76443(3) 0.02029(19) Uani 1 1 d D . . . .
H47 H 0.969309 1.710689 0.776995 0.024 Uiso 1 1 calc R U . . .
C48 C 1.06638(6) 1.78965(11) 0.77628(3) 0.0221(2) Uani 1 1 d D . . . .
H48 H 1.066418 1.854472 0.797437 0.027 Uiso 1 1 calc R U . . .
C51 C 0.02466(5) 0.00234(10) 0.64331(3) 0.01770(17) Uani 1 1 d . . . . .
H51 H 0.074837 0.015131 0.654513 0.021 Uiso 1 1 calc R U . . .
C52 C -0.00594(6) -0.12393(11) 0.64386(3) 0.02033(19) Uani 1 1 d . . . . .
H52 H 0.023685 -0.198104 0.655442 0.024 Uiso 1 1 calc R U . . .
C53 C -0.08026(6) -0.14283(11) 0.62743(3) 0.02116(19) Uani 1 1 d . . . . .
H53 H -0.099914 -0.229920 0.628188 0.025 Uiso 1 1 calc R U . . .
C54 C -0.12553(6) -0.03783(11) 0.61019(3) 0.01984(18) Uani 1 1 d . . . . .
H54 H -0.175743 -0.051123 0.599340 0.024 Uiso 1 1 calc R U . . .
N55 N -0.12716(5) 0.20765(9) 0.59360(3) 0.01798(16) Uani 1 1 d . . . . .
H55 H -0.1767(8) 0.2209(15) 0.5834(5) 0.022 Uiso 1 1 d . U . . .
C56 C -0.08556(5) 0.44348(10) 0.58775(3) 0.01918(18) Uani 1 1 d . . . . .
H56 H -0.131993 0.477840 0.574619 0.023 Uiso 1 1 calc R U . . .
C57 C -0.02600(5) 0.52554(10) 0.59583(3) 0.01829(18) Uani 1 1 d . . . . .
H57 H -0.031210 0.617564 0.588019 0.022 Uiso 1 1 calc R U . . .
C58 C 0.13866(6) 0.66266(11) 0.62190(3) 0.02004(18) Uani 1 1 d . . . . .
H58 H 0.106644 0.732064 0.608899 0.024 Uiso 1 1 calc R U . . .
C59 C 0.21170(6) 0.68688(11) 0.63617(4) 0.0232(2) Uani 1 1 d . . . . .
H59 H 0.229917 0.773276 0.632461 0.028 Uiso 1 1 calc R U . . .
C60 C 0.25911(6) 0.58543(12) 0.65604(4) 0.0235(2) Uani 1 1 d . . . . .
H60 H 0.308894 0.604890 0.665816 0.028 Uiso 1 1 calc R U . . .
C61 C 0.23498(6) 0.45698(11) 0.66177(3) 0.02047(19) Uani 1 1 d . . . . .
H61 H 0.267193 0.388760 0.675452 0.025 Uiso 1 1 calc R U . . .
N62 N 0.12353(4) 0.31400(9) 0.64716(3) 0.01662(15) Uani 1 1 d . . . . .
H62 H 0.1454(8) 0.2352(15) 0.6598(5) 0.020 Uiso 1 1 d . U . . .
C63 C -0.09458(5) 0.08805(10) 0.60936(3) 0.01619(17) Uani 1 1 d . . . . .
C64 C -0.02000(5) 0.11020(10) 0.62592(3) 0.01473(16) Uani 1 1 d . . . . .
C65 C -0.07573(5) 0.30746(10) 0.59948(3) 0.01643(17) Uani 1 1 d . . . . .
C66 C -0.00797(5) 0.25092(10) 0.61977(3) 0.01469(16) Uani 1 1 d . . . . .
C67 C 0.04239(5) 0.47386(10) 0.61557(3) 0.01546(16) Uani 1 1 d . . . . .
C68 C 0.05174(5) 0.33775(10) 0.62811(3) 0.01503(16) Uani 1 1 d . . . . .
C69 C 0.16139(5) 0.43249(10) 0.64658(3) 0.01668(17) Uani 1 1 d . . . . .
C70 C 0.11285(5) 0.53416(10) 0.62696(3) 0.01641(17) Uani 1 1 d . . . . .
C71 C -0.47060(6) 0.49283(12) 0.49315(3) 0.0193(2) Uani 0.903(3) 1 d D U P B 1
H71 H -0.470446 0.535260 0.467353 0.023 Uiso 0.903(3) 1 calc R U P B 1
N72 N -0.27853(8) 0.2835(2) 0.55675(7) 0.0237(4) Uani 0.903(3) 1 d D U P B 1
C73 C -0.28136(7) 0.36841(18) 0.52502(5) 0.02334(18) Uani 0.903(3) 1 d D U P B 1
H73 H -0.238386 0.384388 0.517047 0.028 Uiso 0.903(3) 1 calc R U P B 1
C74 C -0.34331(8) 0.43511(14) 0.50281(4) 0.0213(3) Uani 0.903(3) 1 d D U P B 1
H74 H -0.342495 0.492152 0.479836 0.026 Uiso 0.903(3) 1 calc R U P B 1
C75 C -0.40650(6) 0.41681(13) 0.51483(4) 0.0174(2) Uani 0.903(3) 1 d D U P B 1
C76 C -0.40410(7) 0.32685(15) 0.54775(4) 0.0207(2) Uani 0.903(3) 1 d D U P B 1
H76 H -0.446014 0.309360 0.556684 0.025 Uiso 0.903(3) 1 calc R U P B 1
C77 C -0.33999(7) 0.26340(16) 0.56725(4) 0.02334(18) Uani 0.903(3) 1 d D U P B 1
H77 H -0.339643 0.201993 0.589357 0.028 Uiso 0.903(3) 1 calc R U P B 1
C71B C -0.4876(4) 0.4532(12) 0.5141(4) 0.025(2) Uani 0.097(3) 1 d D U P B 2
H71B H -0.520529 0.424373 0.529172 0.030 Uiso 0.097(3) 1 calc R U P B 2
N72B N -0.2790(6) 0.273(2) 0.5501(8) 0.024(2) Uani 0.097(3) 1 d D U P B 2
C73B C -0.2962(5) 0.3684(17) 0.5201(5) 0.02334(18) Uani 0.097(3) 1 d D U P B 2
H73B H -0.262090 0.392488 0.505291 0.028 Uiso 0.097(3) 1 calc R U P B 2
C74B C -0.3627(5) 0.4331(11) 0.5102(4) 0.0197(16) Uani 0.097(3) 1 d D U P B 2
H74B H -0.370757 0.509538 0.492288 0.024 Uiso 0.097(3) 1 calc R U P B 2
C75B C -0.4170(4) 0.3853(11) 0.5265(4) 0.0181(15) Uani 0.097(3) 1 d D U P B 2
C76B C -0.4013(5) 0.2776(13) 0.5542(4) 0.0251(17) Uani 0.097(3) 1 d D U P B 2
H76B H -0.437146 0.240670 0.565701 0.030 Uiso 0.097(3) 1 calc R U P B 2
C77B C -0.3326(6) 0.2246(14) 0.5648(4) 0.02334(18) Uani 0.097(3) 1 d D U P B 2
H77B H -0.322784 0.150161 0.583480 0.028 Uiso 0.097(3) 1 calc R U P B 2
C78 C 0.38993(5) -0.19875(10) 0.72721(3) 0.01673(17) Uani 1 1 d . . . . .
H78 H 0.385477 -0.260279 0.748392 0.020 Uiso 1 1 calc R U . . .
C79 C 0.44868(5) -0.20809(10) 0.71319(3) 0.01667(17) Uani 1 1 d . . . . .
H79 H 0.451967 -0.148008 0.691399 0.020 Uiso 1 1 calc R U . . .
N80 N 0.21979(5) 0.08806(9) 0.68706(3) 0.02032(17) Uani 1 1 d . . . . .
C81 C 0.21975(5) -0.00508(11) 0.71651(3) 0.01961(18) Uani 1 1 d . . . . .
H81 H 0.180566 -0.006463 0.728779 0.024 Uiso 1 1 calc R U . . .
C82 C 0.27391(5) -0.09955(10) 0.73003(3) 0.01728(17) Uani 1 1 d . . . . .
H82 H 0.271391 -0.162847 0.751148 0.021 Uiso 1 1 calc R U . . .
C83 C 0.33208(5) -0.10112(10) 0.71244(3) 0.01508(16) Uani 1 1 d . . . . .
C84 C 0.33205(5) -0.00467(10) 0.68150(3) 0.01727(17) Uani 1 1 d . . . . .
H84 H 0.370000 -0.001862 0.668242 0.021 Uiso 1 1 calc R U . . .
C85 C 0.27624(5) 0.08633(10) 0.67048(3) 0.01883(18) Uani 1 1 d . . . . .
H85 H 0.277807 0.152011 0.649842 0.023 Uiso 1 1 calc R U . . .
N86 N 0.62695(5) -0.47661(9) 0.75455(3) 0.01958(16) Uani 1 1 d . . . . .
C87 C 0.62428(5) -0.38215(11) 0.72527(3) 0.01844(18) Uani 1 1 d . . . . .
H87 H 0.663529 -0.375339 0.713168 0.022 Uiso 1 1 calc R U . . .
C88 C 0.56738(5) -0.29364(10) 0.71162(3) 0.01678(17) Uani 1 1 d . . . . .
H88 H 0.568660 -0.227588 0.691032 0.020 Uiso 1 1 calc R U . . .
C89 C 0.50822(5) -0.30189(10) 0.72821(3) 0.01492(16) Uani 1 1 d . . . . .
C90 C 0.51093(6) -0.39985(11) 0.75894(3) 0.01957(18) Uani 1 1 d . . . . .
H90 H 0.472377 -0.409532 0.771509 0.023 Uiso 1 1 calc R U . . .
C91 C 0.57052(6) -0.48278(11) 0.77089(3) 0.02121(19) Uani 1 1 d . . . . .
H91 H 0.571464 -0.548184 0.792018 0.025 Uiso 1 1 calc R U . . .
N92 N -0.30501(10) -0.0472(2) 0.54404(7) 0.0675(5) Uani 1 1 d D . . . .
C93 C -0.3572(5) -0.0829(15) 0.5270(4) 0.058(3) Uani 0.485(15) 1 d D U P C 1
C94 C -0.4080(6) -0.1882(11) 0.5081(2) 0.084(3) Uani 0.485(15) 1 d D U P C 1
H94A H -0.444914 -0.195416 0.523308 0.126 Uiso 0.485(15) 1 calc R U P C 1
H94B H -0.382520 -0.273926 0.509666 0.126 Uiso 0.485(15) 1 calc R U P C 1
H94C H -0.430575 -0.166014 0.478520 0.126 Uiso 0.485(15) 1 calc R U P C 1
C93B C -0.3575(3) -0.0994(13) 0.5286(4) 0.0456(14) Uani 0.515(15) 1 d D U P C 2
C94B C -0.4377(5) -0.1098(17) 0.5069(2) 0.108(3) Uani 0.515(15) 1 d D U P C 2
H94D H -0.450703 -0.204233 0.500878 0.162 Uiso 0.515(15) 1 calc R U P C 2
H94E H -0.465069 -0.072720 0.525311 0.162 Uiso 0.515(15) 1 calc R U P C 2
H94F H -0.448642 -0.059062 0.480415 0.162 Uiso 0.515(15) 1 calc R U P C 2
 
loop_
 _atom_site_aniso_label
 _atom_site_aniso_U_11
 _atom_site_aniso_U_22
 _atom_site_aniso_U_33
 _atom_site_aniso_U_23
 _atom_site_aniso_U_13
 _atom_site_aniso_U_12
C1 0.0142(4) 0.0204(4) 0.0200(4) -0.0019(3) 0.0047(3) -0.0020(3)
C2 0.0202(5) 0.0186(4) 0.0251(5) -0.0031(4) 0.0071(4) -0.0032(4)
C3 0.0221(5) 0.0202(5) 0.0253(5) 0.0020(4) 0.0084(4) 0.0018(4)
C4 0.0161(4) 0.0226(5) 0.0226(4) 0.0039(4) 0.0045(3) 0.0021(4)
N5 0.0121(4) 0.0199(4) 0.0244(4) 0.0013(3) 0.0004(3) -0.0023(3)
C6 0.0181(5) 0.0196(5) 0.0254(5) -0.0001(4) -0.0007(4) -0.0062(4)
C7 0.0209(5) 0.0171(4) 0.0214(4) -0.0011(3) 0.0023(4) -0.0053(4)
C8 0.0253(5) 0.0184(4) 0.0229(5) 0.0000(4) 0.0085(4) 0.0002(4)
C9 0.0279(5) 0.0196(5) 0.0295(5) 0.0031(4) 0.0129(4) 0.0054(4)
C10 0.0185(5) 0.0258(5) 0.0286(5) 0.0067(4) 0.0101(4) 0.0051(4)
C11 0.0156(4) 0.0229(5) 0.0224(4) 0.0027(4) 0.0061(3) 0.0001(4)
N12 0.0124(3) 0.0161(4) 0.0195(4) -0.0015(3) 0.0028(3) -0.0009(3)
C13 0.0137(4) 0.0170(4) 0.0158(4) 0.0003(3) 0.0042(3) -0.0013(3)
C14 0.0132(4) 0.0200(4) 0.0180(4) 0.0019(3) 0.0033(3) -0.0018(3)
C15 0.0133(4) 0.0185(4) 0.0189(4) 0.0016(3) 0.0014(3) -0.0031(3)
C16 0.0132(4) 0.0164(4) 0.0161(4) 0.0007(3) 0.0031(3) -0.0022(3)
C17 0.0168(4) 0.0159(4) 0.0160(4) 0.0006(3) 0.0036(3) -0.0017(3)
C18 0.0132(4) 0.0173(4) 0.0144(4) 0.0005(3) 0.0030(3) -0.0029(3)
C19 0.0153(4) 0.0176(4) 0.0177(4) 0.0013(3) 0.0065(3) 0.0006(3)
C20 0.0178(4) 0.0170(4) 0.0170(4) 0.0005(3) 0.0058(3) -0.0010(3)
C21 0.0134(6) 0.0258(8) 0.0200(7) 0.0001(6) 0.0045(5) -0.0019(5)
C22 0.0145(7) 0.0271(8) 0.0204(7) -0.0021(6) 0.0047(5) -0.0021(6)
N23 0.0120(12) 0.0306(14) 0.0329(14) -0.0005(11) 0.0010(12) 0.0013(11)
C24 0.0156(14) 0.0305(15) 0.0342(17) -0.0034(11) 0.0070(16) -0.0007(12)
C25 0.0132(10) 0.0278(10) 0.0319(13) -0.0061(8) 0.0068(8) -0.0038(8)
C26 0.0126(7) 0.0234(10) 0.0168(9) 0.0018(7) 0.0025(6) -0.0012(6)
C27 0.0179(8) 0.0239(10) 0.0163(7) 0.0002(7) 0.0030(6) -0.0030(7)
C28 0.0165(10) 0.0274(12) 0.0194(8) 0.0021(8) -0.0003(7) -0.0049(8)
N29 0.0186(9) 0.035(2) 0.028(2) 0.0003(11) 0.0058(8) -0.0067(9)
C30 0.0209(13) 0.0369(14) 0.0252(12) -0.0073(10) 0.0035(13) -0.0149(13)
C31 0.0236(10) 0.0286(16) 0.0199(12) -0.0082(9) 0.0082(8) -0.0092(9)
C32 0.0142(8) 0.0248(10) 0.0148(9) -0.0007(6) 0.0034(6) -0.0027(7)
C33 0.0157(10) 0.0241(8) 0.0218(8) -0.0020(6) 0.0060(9) -0.0003(9)
C34 0.0175(12) 0.0294(14) 0.0272(13) 0.0011(9) 0.0078(11) -0.0001(10)
C21B 0.0149(12) 0.0253(14) 0.0201(12) -0.0039(10) 0.0026(10) -0.0045(11)
C22B 0.0167(12) 0.0216(13) 0.0180(12) -0.0029(10) 0.0028(10) -0.0033(10)
N23B 0.010(2) 0.028(3) 0.026(3) -0.0018(18) -0.0041(19) -0.003(2)
C24B 0.0094(19) 0.035(3) 0.026(2) -0.0010(18) 0.0009(19) -0.0058(19)
C25B 0.0131(18) 0.0321(18) 0.0218(18) -0.0010(13) 0.0070(13) 0.0008(15)
C26B 0.0161(13) 0.0237(16) 0.0137(14) 0.0001(11) 0.0039(10) -0.0018(11)
C27B 0.0130(13) 0.0226(17) 0.0173(14) -0.0020(13) 0.0038(10) -0.0035(12)
C28B 0.019(2) 0.026(2) 0.0164(13) 0.0004(15) 0.0032(13) -0.0035(14)
N29B 0.0215(17) 0.029(3) 0.022(2) -0.0067(15) 0.0053(13) -0.0061(15)
C30B 0.024(2) 0.034(3) 0.020(2) -0.0095(17) 0.011(2) -0.005(2)
C31B 0.0194(16) 0.028(3) 0.023(2) -0.0089(15) 0.0099(15) -0.0077(15)
C32B 0.0149(15) 0.0220(17) 0.0149(16) -0.0033(11) 0.0026(11) -0.0033(13)
C33B 0.0149(18) 0.0288(16) 0.0219(14) -0.0035(11) 0.0073(16) 0.0005(16)
C34B 0.017(2) 0.031(2) 0.028(2) -0.0030(15) 0.0039(19) -0.0043(17)
C35 0.0144(4) 0.0163(4) 0.0193(4) -0.0021(3) 0.0042(3) -0.0012(3)
C36 0.0141(4) 0.0163(4) 0.0179(4) -0.0016(3) 0.0032(3) -0.0016(3)
N37 0.0122(4) 0.0187(4) 0.0245(4) -0.0031(3) 0.0029(3) -0.0008(3)
C38 0.0124(4) 0.0189(4) 0.0255(5) -0.0031(3) 0.0057(3) -0.0002(3)
C39 0.0131(4) 0.0165(4) 0.0209(4) -0.0023(3) 0.0042(3) 0.0002(3)
C40 0.0122(4) 0.0150(4) 0.0172(4) 0.0002(3) 0.0022(3) 0.0001(3)
C41 0.0136(4) 0.0188(4) 0.0177(4) -0.0015(3) 0.0045(3) -0.0011(3)
C42 0.0150(4) 0.0185(4) 0.0193(4) -0.0033(3) 0.0029(3) -0.0007(3)
N43 0.0180(4) 0.0207(4) 0.0217(4) 0.0011(3) 0.0018(3) -0.0047(3)
C44 0.0160(4) 0.0235(5) 0.0180(4) 0.0025(3) 0.0037(3) -0.0039(4)
C45 0.0153(4) 0.0195(4) 0.0153(4) -0.0001(3) 0.0039(3) -0.0029(3)
C46 0.0129(4) 0.0151(4) 0.0156(4) 0.0013(3) 0.0021(3) -0.0006(3)
C47 0.0162(4) 0.0210(5) 0.0240(5) -0.0055(4) 0.0060(4) -0.0021(3)
C48 0.0202(5) 0.0201(5) 0.0248(5) -0.0053(4) 0.0040(4) -0.0026(4)
C51 0.0146(4) 0.0205(4) 0.0184(4) 0.0020(3) 0.0050(3) 0.0026(3)
C52 0.0215(5) 0.0188(4) 0.0223(4) 0.0027(3) 0.0086(4) 0.0048(4)
C53 0.0231(5) 0.0185(4) 0.0244(5) -0.0017(4) 0.0108(4) -0.0023(4)
C54 0.0164(4) 0.0221(5) 0.0218(4) -0.0034(4) 0.0065(3) -0.0011(4)
N55 0.0108(3) 0.0201(4) 0.0215(4) -0.0002(3) 0.0016(3) 0.0020(3)
C56 0.0159(4) 0.0189(4) 0.0207(4) 0.0017(3) 0.0015(3) 0.0057(3)
C57 0.0181(4) 0.0173(4) 0.0184(4) 0.0017(3) 0.0032(3) 0.0043(3)
C58 0.0232(5) 0.0182(4) 0.0191(4) -0.0004(3) 0.0063(4) -0.0003(4)
C59 0.0255(5) 0.0212(5) 0.0239(5) -0.0026(4) 0.0086(4) -0.0059(4)
C60 0.0185(5) 0.0278(5) 0.0243(5) -0.0050(4) 0.0060(4) -0.0056(4)
C61 0.0149(4) 0.0243(5) 0.0215(4) -0.0009(4) 0.0035(3) 0.0004(4)
N62 0.0110(3) 0.0175(4) 0.0203(4) 0.0030(3) 0.0023(3) 0.0011(3)
C63 0.0128(4) 0.0195(4) 0.0164(4) -0.0012(3) 0.0041(3) 0.0018(3)
C64 0.0134(4) 0.0163(4) 0.0150(4) 0.0004(3) 0.0048(3) 0.0017(3)
C65 0.0125(4) 0.0193(4) 0.0171(4) -0.0004(3) 0.0032(3) 0.0020(3)
C66 0.0130(4) 0.0163(4) 0.0149(4) 0.0010(3) 0.0040(3) 0.0025(3)
C67 0.0147(4) 0.0167(4) 0.0150(4) 0.0004(3) 0.0041(3) 0.0015(3)
C68 0.0116(4) 0.0193(4) 0.0139(4) 0.0007(3) 0.0028(3) 0.0031(3)
C69 0.0158(4) 0.0179(4) 0.0166(4) -0.0006(3) 0.0047(3) -0.0007(3)
C70 0.0158(4) 0.0182(4) 0.0154(4) -0.0006(3) 0.0044(3) 0.0004(3)
C71 0.0125(5) 0.0262(6) 0.0186(5) 0.0028(4) 0.0032(4) 0.0037(4)
N72 0.0132(5) 0.0291(7) 0.0273(9) 0.0048(7) 0.0029(4) 0.0042(4)
C73 0.0133(4) 0.0287(4) 0.0271(4) 0.0057(3) 0.0037(3) 0.0042(4)
C74 0.0120(5) 0.0275(6) 0.0250(6) 0.0053(5) 0.0061(4) 0.0039(4)
C75 0.0111(5) 0.0225(5) 0.0177(5) 0.0013(4) 0.0025(4) 0.0026(4)
C76 0.0128(5) 0.0274(7) 0.0218(5) 0.0046(5) 0.0042(4) 0.0031(4)
C77 0.0133(4) 0.0287(4) 0.0271(4) 0.0057(3) 0.0037(3) 0.0042(4)
C71B 0.010(3) 0.036(4) 0.030(4) -0.011(3) 0.009(3) 0.005(3)
N72B 0.013(3) 0.035(4) 0.024(4) 0.003(3) 0.004(3) 0.004(3)
C73B 0.0133(4) 0.0287(4) 0.0271(4) 0.0057(3) 0.0037(3) 0.0042(4)
C74B 0.011(3) 0.027(3) 0.024(3) 0.002(3) 0.010(3) 0.006(3)
C75B 0.012(3) 0.026(3) 0.018(3) -0.001(3) 0.008(2) 0.001(2)
C76B 0.022(3) 0.032(4) 0.023(3) 0.001(3) 0.009(3) 0.005(3)
C77B 0.0133(4) 0.0287(4) 0.0271(4) 0.0057(3) 0.0037(3) 0.0042(4)
C78 0.0148(4) 0.0158(4) 0.0191(4) 0.0020(3) 0.0036(3) 0.0015(3)
C79 0.0145(4) 0.0168(4) 0.0183(4) 0.0016(3) 0.0037(3) 0.0013(3)
N80 0.0135(4) 0.0204(4) 0.0250(4) 0.0028(3) 0.0015(3) 0.0013(3)
C81 0.0123(4) 0.0199(4) 0.0264(5) 0.0022(4) 0.0046(3) 0.0009(3)
C82 0.0132(4) 0.0171(4) 0.0211(4) 0.0017(3) 0.0038(3) -0.0008(3)
C83 0.0118(4) 0.0148(4) 0.0175(4) -0.0009(3) 0.0018(3) -0.0003(3)
C84 0.0147(4) 0.0196(4) 0.0171(4) 0.0013(3) 0.0036(3) 0.0011(3)
C85 0.0160(4) 0.0194(4) 0.0190(4) 0.0031(3) 0.0011(3) 0.0005(3)
N86 0.0176(4) 0.0195(4) 0.0211(4) -0.0004(3) 0.0042(3) 0.0036(3)
C87 0.0162(4) 0.0213(4) 0.0187(4) -0.0019(3) 0.0062(3) 0.0029(3)
C88 0.0162(4) 0.0181(4) 0.0165(4) -0.0001(3) 0.0053(3) 0.0011(3)
C89 0.0126(4) 0.0151(4) 0.0165(4) -0.0010(3) 0.0030(3) 0.0002(3)
C90 0.0156(4) 0.0206(4) 0.0234(4) 0.0051(4) 0.0068(3) 0.0017(3)
C91 0.0196(5) 0.0204(5) 0.0235(4) 0.0054(4) 0.0056(4) 0.0035(4)
N92 0.0545(10) 0.0705(12) 0.0795(13) 0.0128(10) 0.0215(9) -0.0066(9)
C93 0.092(4) 0.047(5) 0.042(3) -0.009(3) 0.029(3) -0.034(3)
C94 0.101(5) 0.114(5) 0.043(2) -0.019(3) 0.030(3) -0.077(4)
C93B 0.076(3) 0.028(2) 0.049(3) -0.0004(17) 0.045(2) -0.0104(19)
C94B 0.107(4) 0.177(9) 0.038(2) 0.003(4) 0.014(3) -0.086(5)
 
_geom_special_details
;
 All esds (except the esd in the dihedral angle between two l.s. planes)
 are estimated using the full covariance matrix.  The cell esds are taken
 into account individually in the estimation of esds in distances, angles
 and torsion angles; correlations between esds in cell parameters are only
 used when they are defined by crystal symmetry.  An approximate (isotropic)
 treatment of cell esds is used for estimating esds involving l.s. planes.
;
 
loop_
 _geom_bond_atom_site_label_1
 _geom_bond_atom_site_label_2
 _geom_bond_distance
 _geom_bond_site_symmetry_2
 _geom_bond_publ_flag
C1 C2 1.3903(15) . ?
C1 C13 1.4005(14) . ?
C1 H1 0.9500 . ?
C2 C3 1.4062(15) . ?
C2 H2 0.9500 . ?
C3 C4 1.3837(16) . ?
C3 H3 0.9500 . ?
C4 C14 1.3976(15) . ?
C4 H4 0.9500 . ?
N5 C15 1.3801(13) . ?
N5 C14 1.3802(13) . ?
N5 H5 0.968(15) . ?
C6 C7 1.3791(16) . ?
C6 C15 1.4090(15) . ?
C6 H6 0.9500 . ?
C7 C17 1.4079(14) . ?
C7 H7 0.9500 . ?
C8 C9 1.3840(16) . ?
C8 C20 1.4011(14) . ?
C8 H8 0.9500 . ?
C9 C10 1.4028(17) . ?
C9 H9 0.9500 . ?
C10 C11 1.3934(16) . ?
C10 H10 0.9500 . ?
C11 C19 1.3954(14) . ?
C11 H11 0.9500 . ?
N12 C18 1.3821(12) . ?
N12 C19 1.3903(13) . ?
N12 H12 0.922(15) . ?
C13 C14 1.4197(13) . ?
C13 C16 1.4459(14) . ?
C15 C16 1.4171(13) . ?
C16 C18 1.4079(13) . ?
C17 C18 1.4144(14) . ?
C17 C20 1.4445(14) . ?
C19 C20 1.4122(14) . ?
C21 C22 1.333(2) . ?
C21 C26 1.464(2) . ?
C21 H21 0.9500 . ?
C22 C32 1.472(2) . ?
C22 H22 0.9500 . ?
N23 C24 1.342(4) . ?
N23 C28 1.346(4) . ?
C24 C25 1.386(3) . ?
C24 H24 0.9500 . ?
C25 C26 1.395(3) . ?
C25 H25 0.9500 . ?
C26 C27 1.398(3) . ?
C27 C28 1.383(3) . ?
C27 H27 0.9500 . ?
C28 H28 0.9500 . ?
N29 C30 1.338(4) . ?
N29 C34 1.339(3) . ?
C30 C31 1.391(3) . ?
C30 H30 0.9500 . ?
C31 C32 1.389(3) . ?
C31 H31 0.9500 . ?
C32 C33 1.392(3) . ?
C33 C34 1.383(3) . ?
C33 H33 0.9500 . ?
C34 H34 0.9500 . ?
C21B C22B 1.327(4) . ?
C21B C26B 1.468(4) . ?
C21B H21B 0.9500 . ?
C22B C32B 1.468(4) . ?
C22B H22B 0.9500 . ?
N23B C24B 1.346(6) . ?
N23B C28B 1.346(6) . ?
C24B C25B 1.384(6) . ?
C24B H24B 0.9500 . ?
C25B C26B 1.387(4) . ?
C25B H25B 0.9500 . ?
C26B C27B 1.396(4) . ?
C27B C28B 1.379(5) . ?
C27B H27B 0.9500 . ?
C28B H28B 0.9500 . ?
N29B C34B 1.335(5) . ?
N29B C30B 1.343(6) . ?
C30B C31B 1.388(5) . ?
C30B H30B 0.9500 . ?
C31B C32B 1.392(5) . ?
C31B H31B 0.9500 . ?
C32B C33B 1.387(4) . ?
C33B C34B 1.379(5) . ?
C33B H33B 0.9500 . ?
C34B H34B 0.9500 . ?
C35 C36 1.3383(13) . ?
C35 C40 1.4673(13) . ?
C35 H35 0.9500 . ?
C36 C46 1.4654(13) . ?
C36 H36 0.9500 . ?
N37 C38 1.3422(13) . ?
N37 C42 1.3440(13) . ?
C38 C39 1.3855(14) . ?
C38 H38 0.9500 . ?
C39 C40 1.3967(13) . ?
C39 H39 0.9500 . ?
C40 C41 1.4002(13) . ?
C41 C42 1.3856(13) . ?
C41 H41 0.9500 . ?
C42 H42 0.9500 . ?
N43 C44 1.3393(14) . ?
N43 C48 1.3415(14) . ?
C44 C45 1.3876(14) . ?
C44 H44 0.9500 . ?
C45 C46 1.3942(13) . ?
C45 H45 0.9500 . ?
C46 C47 1.3988(13) . ?
C47 C48 1.3890(14) . ?
C47 H47 0.9500 . ?
C48 H48 0.9500 . ?
C51 C52 1.3920(15) . ?
C51 C64 1.4011(13) . ?
C51 H51 0.9500 . ?
C52 C53 1.4064(15) . ?
C52 H52 0.9500 . ?
C53 C54 1.3843(15) . ?
C53 H53 0.9500 . ?
C54 C63 1.3926(14) . ?
C54 H54 0.9500 . ?
N55 C63 1.3821(13) . ?
N55 C65 1.3827(13) . ?
N55 H55 0.936(15) . ?
C56 C57 1.3790(15) . ?
C56 C65 1.4077(14) . ?
C56 H56 0.9500 . ?
C57 C67 1.4058(13) . ?
C57 H57 0.9500 . ?
C58 C59 1.3853(15) . ?
C58 C70 1.3998(14) . ?
C58 H58 0.9500 . ?
C59 C60 1.4030(17) . ?
C59 H59 0.9500 . ?
C60 C61 1.3919(16) . ?
C60 H60 0.9500 . ?
C61 C69 1.3979(14) . ?
C61 H61 0.9500 . ?
N62 C68 1.3823(12) . ?
N62 C69 1.3917(13) . ?
N62 H62 0.935(15) . ?
C63 C64 1.4163(13) . ?
C64 C66 1.4438(14) . ?
C65 C66 1.4185(13) . ?
C66 C68 1.4096(14) . ?
C67 C68 1.4146(14) . ?
C67 C70 1.4440(14) . ?
C69 C70 1.4141(14) . ?
C71 C71 1.339(2) 3_466 ?
C71 C75 1.4649(15) . ?
C71 H71 0.9500 . ?
N72 C73 1.3343(17) . ?
N72 C77 1.3392(17) . ?
C73 C74 1.3938(17) . ?
C73 H73 0.9500 . ?
C74 C75 1.3943(17) . ?
C74 H74 0.9500 . ?
C75 C76 1.3982(18) . ?
C76 C77 1.3866(17) . ?
C76 H76 0.9500 . ?
C77 H77 0.9500 . ?
C71B C71B 1.31(2) 3_466 ?
C71B C75B 1.480(7) . ?
C71B H71B 0.9500 . ?
N72B C77B 1.345(8) . ?
N72B C73B 1.349(8) . ?
C73B C74B 1.398(8) . ?
C73B H73B 0.9500 . ?
C74B C75B 1.385(8) . ?
C74B H74B 0.9500 . ?
C75B C76B 1.389(8) . ?
C76B C77B 1.384(8) . ?
C76B H76B 0.9500 . ?
C77B H77B 0.9500 . ?
C78 C79 1.3397(13) . ?
C78 C83 1.4637(13) . ?
C78 H78 0.9500 . ?
C79 C89 1.4623(13) . ?
C79 H79 0.9500 . ?
N80 C81 1.3427(14) . ?
N80 C85 1.3458(14) . ?
C81 C82 1.3895(14) . ?
C81 H81 0.9500 . ?
C82 C83 1.3972(13) . ?
C82 H82 0.9500 . ?
C83 C84 1.4007(13) . ?
C84 C85 1.3816(14) . ?
C84 H84 0.9500 . ?
C85 H85 0.9500 . ?
N86 C87 1.3388(14) . ?
N86 C91 1.3418(14) . ?
C87 C88 1.3875(14) . ?
C87 H87 0.9500 . ?
C88 C89 1.3969(13) . ?
C88 H88 0.9500 . ?
C89 C90 1.3971(14) . ?
C90 C91 1.3866(14) . ?
C90 H90 0.9500 . ?
C91 H91 0.9500 . ?
N92 C93 1.076(6) . ?
N92 C93B 1.133(5) . ?
C93 C94 1.457(8) . ?
C94 H94A 0.9800 . ?
C94 H94B 0.9800 . ?
C94 H94C 0.9800 . ?
C93B C94B 1.527(8) . ?
C94B H94D 0.9800 . ?
C94B H94E 0.9800 . ?
C94B H94F 0.9800 . ?
 
loop_
 _geom_angle_atom_site_label_1
 _geom_angle_atom_site_label_2
 _geom_angle_atom_site_label_3
 _geom_angle
 _geom_angle_site_symmetry_1
 _geom_angle_site_symmetry_3
 _geom_angle_publ_flag
C2 C1 C13 118.94(9) . . ?
C2 C1 H1 120.5 . . ?
C13 C1 H1 120.5 . . ?
C1 C2 C3 120.82(10) . . ?
C1 C2 H2 119.6 . . ?
C3 C2 H2 119.6 . . ?
C4 C3 C2 121.60(10) . . ?
C4 C3 H3 119.2 . . ?
C2 C3 H3 119.2 . . ?
C3 C4 C14 117.44(10) . . ?
C3 C4 H4 121.3 . . ?
C14 C4 H4 121.3 . . ?
C15 N5 C14 109.11(8) . . ?
C15 N5 H5 124.5(9) . . ?
C14 N5 H5 126.2(9) . . ?
C7 C6 C15 118.12(9) . . ?
C7 C6 H6 120.9 . . ?
C15 C6 H6 120.9 . . ?
C6 C7 C17 120.44(10) . . ?
C6 C7 H7 119.8 . . ?
C17 C7 H7 119.8 . . ?
C9 C8 C20 118.71(10) . . ?
C9 C8 H8 120.6 . . ?
C20 C8 H8 120.6 . . ?
C8 C9 C10 120.90(10) . . ?
C8 C9 H9 119.5 . . ?
C10 C9 H9 119.5 . . ?
C11 C10 C9 121.58(10) . . ?
C11 C10 H10 119.2 . . ?
C9 C10 H10 119.2 . . ?
C10 C11 C19 117.22(10) . . ?
C10 C11 H11 121.4 . . ?
C19 C11 H11 121.4 . . ?
C18 N12 C19 108.62(8) . . ?
C18 N12 H12 127.7(9) . . ?
C19 N12 H12 123.7(9) . . ?
C1 C13 C14 119.15(9) . . ?
C1 C13 C16 134.52(9) . . ?
C14 C13 C16 106.29(8) . . ?
N5 C14 C4 128.92(9) . . ?
N5 C14 C13 109.03(9) . . ?
C4 C14 C13 122.04(9) . . ?
N5 C15 C6 127.48(9) . . ?
N5 C15 C16 108.97(9) . . ?
C6 C15 C16 123.52(9) . . ?
C18 C16 C15 116.94(9) . . ?
C18 C16 C13 136.44(9) . . ?
C15 C16 C13 106.59(8) . . ?
C7 C17 C18 120.94(9) . . ?
C7 C17 C20 132.50(9) . . ?
C18 C17 C20 106.53(8) . . ?
N12 C18 C16 130.86(9) . . ?
N12 C18 C17 109.20(9) . . ?
C16 C18 C17 119.94(9) . . ?
N12 C19 C11 129.19(10) . . ?
N12 C19 C20 108.99(9) . . ?
C11 C19 C20 121.82(9) . . ?
C8 C20 C19 119.74(10) . . ?
C8 C20 C17 133.61(10) . . ?
C19 C20 C17 106.64(9) . . ?
C22 C21 C26 125.88(16) . . ?
C22 C21 H21 117.1 . . ?
C26 C21 H21 117.1 . . ?
C21 C22 C32 125.07(16) . . ?
C21 C22 H22 117.5 . . ?
C32 C22 H22 117.5 . . ?
C24 N23 C28 116.5(3) . . ?
N23 C24 C25 123.6(3) . . ?
N23 C24 H24 118.2 . . ?
C25 C24 H24 118.2 . . ?
C24 C25 C26 119.3(2) . . ?
C24 C25 H25 120.3 . . ?
C26 C25 H25 120.3 . . ?
C25 C26 C27 117.09(17) . . ?
C25 C26 C21 123.6(2) . . ?
C27 C26 C21 119.25(18) . . ?
C28 C27 C26 119.55(19) . . ?
C28 C27 H27 120.2 . . ?
C26 C27 H27 120.2 . . ?
N23 C28 C27 123.4(3) . . ?
N23 C28 H28 118.3 . . ?
C27 C28 H28 118.3 . . ?
C30 N29 C34 116.4(3) . . ?
N29 C30 C31 123.8(3) . . ?
N29 C30 H30 118.1 . . ?
C31 C30 H30 118.1 . . ?
C32 C31 C30 119.2(3) . . ?
C32 C31 H31 120.4 . . ?
C30 C31 H31 120.4 . . ?
C31 C32 C33 117.3(2) . . ?
C31 C32 C22 119.4(2) . . ?
C33 C32 C22 123.36(19) . . ?
C34 C33 C32 119.3(2) . . ?
C34 C33 H33 120.3 . . ?
C32 C33 H33 120.3 . . ?
N29 C34 C33 123.9(2) . . ?
N29 C34 H34 118.0 . . ?
C33 C34 H34 118.0 . . ?
C22B C21B C26B 126.2(3) . . ?
C22B C21B H21B 116.9 . . ?
C26B C21B H21B 116.9 . . ?
C21B C22B C32B 126.8(3) . . ?
C21B C22B H22B 116.6 . . ?
C32B C22B H22B 116.6 . . ?
C24B N23B C28B 115.9(5) . . ?
N23B C24B C25B 123.2(5) . . ?
N23B C24B H24B 118.4 . . ?
C25B C24B H24B 118.4 . . ?
C24B C25B C26B 120.0(4) . . ?
C24B C25B H25B 120.0 . . ?
C26B C25B H25B 120.0 . . ?
C25B C26B C27B 116.9(3) . . ?
C25B C26B C21B 120.5(4) . . ?
C27B C26B C21B 122.6(3) . . ?
C28B C27B C26B 119.4(3) . . ?
C28B C27B H27B 120.3 . . ?
C26B C27B H27B 120.3 . . ?
N23B C28B C27B 123.9(4) . . ?
N23B C28B H28B 118.1 . . ?
C27B C28B H28B 118.1 . . ?
C34B N29B C30B 116.4(5) . . ?
N29B C30B C31B 123.5(5) . . ?
N29B C30B H30B 118.2 . . ?
C31B C30B H30B 118.2 . . ?
C30B C31B C32B 119.2(4) . . ?
C30B C31B H31B 120.4 . . ?
C32B C31B H31B 120.4 . . ?
C33B C32B C31B 117.3(3) . . ?
C33B C32B C22B 121.4(3) . . ?
C31B C32B C22B 121.2(3) . . ?
C34B C33B C32B 119.4(4) . . ?
C34B C33B H33B 120.3 . . ?
C32B C33B H33B 120.3 . . ?
N29B C34B C33B 124.1(4) . . ?
N29B C34B H34B 118.0 . . ?
C33B C34B H34B 118.0 . . ?
C36 C35 C40 125.06(9) . . ?
C36 C35 H35 117.5 . . ?
C40 C35 H35 117.5 . . ?
C35 C36 C46 126.38(9) . . ?
C35 C36 H36 116.8 . . ?
C46 C36 H36 116.8 . . ?
C38 N37 C42 116.41(9) . . ?
N37 C38 C39 123.77(9) . . ?
N37 C38 H38 118.1 . . ?
C39 C38 H38 118.1 . . ?
C38 C39 C40 119.62(9) . . ?
C38 C39 H39 120.2 . . ?
C40 C39 H39 120.2 . . ?
C39 C40 C41 116.94(9) . . ?
C39 C40 C35 119.66(9) . . ?
C41 C40 C35 123.40(9) . . ?
C42 C41 C40 119.27(9) . . ?
C42 C41 H41 120.4 . . ?
C40 C41 H41 120.4 . . ?
N37 C42 C41 123.99(9) . . ?
N37 C42 H42 118.0 . . ?
C41 C42 H42 118.0 . . ?
C44 N43 C48 116.13(9) . . ?
N43 C44 C45 123.75(9) . . ?
N43 C44 H44 118.1 . . ?
C45 C44 H44 118.1 . . ?
C44 C45 C46 119.93(9) . . ?
C44 C45 H45 120.0 . . ?
C46 C45 H45 120.0 . . ?
C45 C46 C47 116.69(9) . . ?
C45 C46 C36 118.63(9) . . ?
C47 C46 C36 124.68(9) . . ?
C48 C47 C46 119.14(9) . . ?
C48 C47 H47 120.4 . . ?
C46 C47 H47 120.4 . . ?
N43 C48 C47 124.32(10) . . ?
N43 C48 H48 117.8 . . ?
C47 C48 H48 117.8 . . ?
C52 C51 C64 118.70(9) . . ?
C52 C51 H51 120.6 . . ?
C64 C51 H51 120.6 . . ?
C51 C52 C53 120.68(10) . . ?
C51 C52 H52 119.7 . . ?
C53 C52 H52 119.7 . . ?
C54 C53 C52 121.72(10) . . ?
C54 C53 H53 119.1 . . ?
C52 C53 H53 119.1 . . ?
C53 C54 C63 117.39(10) . . ?
C53 C54 H54 121.3 . . ?
C63 C54 H54 121.3 . . ?
C63 N55 C65 109.17(8) . . ?
C63 N55 H55 125.2(9) . . ?
C65 N55 H55 125.3(9) . . ?
C57 C56 C65 118.22(9) . . ?
C57 C56 H56 120.9 . . ?
C65 C56 H56 120.9 . . ?
C56 C57 C67 120.41(9) . . ?
C56 C57 H57 119.8 . . ?
C67 C57 H57 119.8 . . ?
C59 C58 C70 118.85(10) . . ?
C59 C58 H58 120.6 . . ?
C70 C58 H58 120.6 . . ?
C58 C59 C60 120.83(10) . . ?
C58 C59 H59 119.6 . . ?
C60 C59 H59 119.6 . . ?
C61 C60 C59 121.62(10) . . ?
C61 C60 H60 119.2 . . ?
C59 C60 H60 119.2 . . ?
C60 C61 C69 117.26(10) . . ?
C60 C61 H61 121.4 . . ?
C69 C61 H61 121.4 . . ?
C68 N62 C69 108.48(8) . . ?
C68 N62 H62 128.8(9) . . ?
C69 N62 H62 122.7(9) . . ?
N55 C63 C54 128.91(9) . . ?
N55 C63 C64 108.98(9) . . ?
C54 C63 C64 122.11(9) . . ?
C51 C64 C63 119.39(9) . . ?
C51 C64 C66 134.17(9) . . ?
C63 C64 C66 106.44(8) . . ?
N55 C65 C56 127.89(9) . . ?
N55 C65 C66 108.66(9) . . ?
C56 C65 C66 123.45(9) . . ?
C68 C66 C65 116.98(9) . . ?
C68 C66 C64 136.26(9) . . ?
C65 C66 C64 106.75(8) . . ?
C57 C67 C68 121.12(9) . . ?
C57 C67 C70 132.34(9) . . ?
C68 C67 C70 106.54(8) . . ?
N62 C68 C66 130.87(9) . . ?
N62 C68 C67 109.33(9) . . ?
C66 C68 C67 119.79(8) . . ?
N62 C69 C61 129.21(9) . . ?
N62 C69 C70 109.03(8) . . ?
C61 C69 C70 121.76(9) . . ?
C58 C70 C69 119.66(9) . . ?
C58 C70 C67 133.73(9) . . ?
C69 C70 C67 106.61(9) . . ?
C71 C71 C75 125.08(14) 3_466 . ?
C71 C71 H71 117.5 3_466 . ?
C75 C71 H71 117.5 . . ?
C73 N72 C77 116.40(12) . . ?
N72 C73 C74 124.22(12) . . ?
N72 C73 H73 117.9 . . ?
C74 C73 H73 117.9 . . ?
C73 C74 C75 118.96(11) . . ?
C73 C74 H74 120.5 . . ?
C75 C74 H74 120.5 . . ?
C74 C75 C76 117.06(10) . . ?
C74 C75 C71 119.05(12) . . ?
C76 C75 C71 123.88(12) . . ?
C77 C76 C75 119.42(11) . . ?
C77 C76 H76 120.3 . . ?
C75 C76 H76 120.3 . . ?
N72 C77 C76 123.88(13) . . ?
N72 C77 H77 118.1 . . ?
C76 C77 H77 118.1 . . ?
C71B C71B C75B 130.8(11) 3_466 . ?
C71B C71B H71B 114.6 3_466 . ?
C75B C71B H71B 114.6 . . ?
C77B N72B C73B 116.9(7) . . ?
N72B C73B C74B 121.8(7) . . ?
N72B C73B H73B 119.1 . . ?
C74B C73B H73B 119.1 . . ?
C75B C74B C73B 119.8(6) . . ?
C75B C74B H74B 120.1 . . ?
C73B C74B H74B 120.1 . . ?
C74B C75B C76B 117.7(6) . . ?
C74B C75B C71B 118.4(7) . . ?
C76B C75B C71B 123.9(7) . . ?
C77B C76B C75B 119.1(6) . . ?
C77B C76B H76B 120.4 . . ?
C75B C76B H76B 120.4 . . ?
N72B C77B C76B 123.6(7) . . ?
N72B C77B H77B 118.2 . . ?
C76B C77B H77B 118.2 . . ?
C79 C78 C83 125.09(9) . . ?
C79 C78 H78 117.5 . . ?
C83 C78 H78 117.5 . . ?
C78 C79 C89 126.26(9) . . ?
C78 C79 H79 116.9 . . ?
C89 C79 H79 116.9 . . ?
C81 N80 C85 116.26(9) . . ?
N80 C81 C82 123.57(9) . . ?
N80 C81 H81 118.2 . . ?
C82 C81 H81 118.2 . . ?
C81 C82 C83 119.76(9) . . ?
C81 C82 H82 120.1 . . ?
C83 C82 H82 120.1 . . ?
C82 C83 C84 116.82(9) . . ?
C82 C83 C78 119.89(9) . . ?
C84 C83 C78 123.28(9) . . ?
C85 C84 C83 119.27(9) . . ?
C85 C84 H84 120.4 . . ?
C83 C84 H84 120.4 . . ?
N80 C85 C84 124.30(9) . . ?
N80 C85 H85 117.8 . . ?
C84 C85 H85 117.8 . . ?
C87 N86 C91 116.31(9) . . ?
N86 C87 C88 123.65(9) . . ?
N86 C87 H87 118.2 . . ?
C88 C87 H87 118.2 . . ?
C87 C88 C89 119.84(9) . . ?
C87 C88 H88 120.1 . . ?
C89 C88 H88 120.1 . . ?
C88 C89 C90 116.71(9) . . ?
C88 C89 C79 118.91(9) . . ?
C90 C89 C79 124.37(9) . . ?
C91 C90 C89 119.25(9) . . ?
C91 C90 H90 120.4 . . ?
C89 C90 H90 120.4 . . ?
N86 C91 C90 124.23(10) . . ?
N86 C91 H91 117.9 . . ?
C90 C91 H91 117.9 . . ?
N92 C93 C94 153.0(17) . . ?
C93 C94 H94A 109.5 . . ?
C93 C94 H94B 109.5 . . ?
H94A C94 H94B 109.5 . . ?
C93 C94 H94C 109.5 . . ?
H94A C94 H94C 109.5 . . ?
H94B C94 H94C 109.5 . . ?
N92 C93B C94B 156.4(14) . . ?
C93B C94B H94D 109.5 . . ?
C93B C94B H94E 109.5 . . ?
H94D C94B H94E 109.5 . . ?
C93B C94B H94F 109.5 . . ?
H94D C94B H94F 109.5 . . ?
H94E C94B H94F 109.5 . . ?
 
loop_
 _geom_torsion_atom_site_label_1
 _geom_torsion_atom_site_label_2
 _geom_torsion_atom_site_label_3
 _geom_torsion_atom_site_label_4
 _geom_torsion
 _geom_torsion_site_symmetry_1
 _geom_torsion_site_symmetry_2
 _geom_torsion_site_symmetry_3
 _geom_torsion_site_symmetry_4
 _geom_torsion_publ_flag
C13 C1 C2 C3 0.18(16) . . . . ?
C1 C2 C3 C4 -0.28(16) . . . . ?
C2 C3 C4 C14 -0.13(16) . . . . ?
C15 C6 C7 C17 1.31(16) . . . . ?
C20 C8 C9 C10 0.75(16) . . . . ?
C8 C9 C10 C11 -1.36(17) . . . . ?
C9 C10 C11 C19 0.36(16) . . . . ?
C2 C1 C13 C14 0.33(14) . . . . ?
C2 C1 C13 C16 177.42(10) . . . . ?
C15 N5 C14 C4 178.05(10) . . . . ?
C15 N5 C14 C13 -0.79(11) . . . . ?
C3 C4 C14 N5 -178.05(10) . . . . ?
C3 C4 C14 C13 0.66(15) . . . . ?
C1 C13 C14 N5 178.17(9) . . . . ?
C16 C13 C14 N5 0.33(11) . . . . ?
C1 C13 C14 C4 -0.77(15) . . . . ?
C16 C13 C14 C4 -178.60(9) . . . . ?
C14 N5 C15 C6 -177.14(10) . . . . ?
C14 N5 C15 C16 0.93(11) . . . . ?
C7 C6 C15 N5 176.43(10) . . . . ?
C7 C6 C15 C16 -1.38(16) . . . . ?
N5 C15 C16 C18 -178.97(8) . . . . ?
C6 C15 C16 C18 -0.81(14) . . . . ?
N5 C15 C16 C13 -0.71(11) . . . . ?
C6 C15 C16 C13 177.46(10) . . . . ?
C1 C13 C16 C18 0.6(2) . . . . ?
C14 C13 C16 C18 177.98(11) . . . . ?
C1 C13 C16 C15 -177.12(11) . . . . ?
C14 C13 C16 C15 0.23(10) . . . . ?
C6 C7 C17 C18 0.93(15) . . . . ?
C6 C7 C17 C20 178.77(10) . . . . ?
C19 N12 C18 C16 -179.28(10) . . . . ?
C19 N12 C18 C17 0.69(11) . . . . ?
C15 C16 C18 N12 -176.99(9) . . . . ?
C13 C16 C18 N12 5.43(19) . . . . ?
C15 C16 C18 C17 3.04(13) . . . . ?
C13 C16 C18 C17 -174.54(10) . . . . ?
C7 C17 C18 N12 176.83(9) . . . . ?
C20 C17 C18 N12 -1.51(10) . . . . ?
C7 C17 C18 C16 -3.20(14) . . . . ?
C20 C17 C18 C16 178.47(8) . . . . ?
C18 N12 C19 C11 -178.78(10) . . . . ?
C18 N12 C19 C20 0.44(11) . . . . ?
C10 C11 C19 N12 -179.67(10) . . . . ?
C10 C11 C19 C20 1.20(15) . . . . ?
C9 C8 C20 C19 0.78(15) . . . . ?
C9 C8 C20 C17 -178.86(10) . . . . ?
N12 C19 C20 C8 178.92(9) . . . . ?
C11 C19 C20 C8 -1.80(15) . . . . ?
N12 C19 C20 C17 -1.35(11) . . . . ?
C11 C19 C20 C17 177.93(9) . . . . ?
C7 C17 C20 C8 3.34(19) . . . . ?
C18 C17 C20 C8 -178.59(11) . . . . ?
C7 C17 C20 C19 -176.33(10) . . . . ?
C18 C17 C20 C19 1.73(10) . . . . ?
C26 C21 C22 C32 -177.47(19) . . . . ?
C28 N23 C24 C25 -9(2) . . . . ?
N23 C24 C25 C26 4.3(16) . . . . ?
C24 C25 C26 C27 0.8(7) . . . . ?
C24 C25 C26 C21 179.4(6) . . . . ?
C22 C21 C26 C25 2.5(3) . . . . ?
C22 C21 C26 C27 -178.93(18) . . . . ?
C25 C26 C27 C28 -1.2(3) . . . . ?
C21 C26 C27 C28 -179.9(2) . . . . ?
C24 N23 C28 C27 8.1(16) . . . . ?
C26 C27 C28 N23 -3.4(8) . . . . ?
C34 N29 C30 C31 0.3(14) . . . . ?
N29 C30 C31 C32 -3.3(13) . . . . ?
C30 C31 C32 C33 3.8(7) . . . . ?
C30 C31 C32 C22 -174.9(6) . . . . ?
C21 C22 C32 C31 174.4(3) . . . . ?
C21 C22 C32 C33 -4.2(3) . . . . ?
C31 C32 C33 C34 -1.6(4) . . . . ?
C22 C32 C33 C34 177.0(3) . . . . ?
C30 N29 C34 C33 2.1(11) . . . . ?
C32 C33 C34 N29 -1.4(6) . . . . ?
C26B C21B C22B C32B 179.2(4) . . . . ?
C28B N23B C24B C25B 11(4) . . . . ?
N23B C24B C25B C26B -7(3) . . . . ?
C24B C25B C26B C27B 2.1(13) . . . . ?
C24B C25B C26B C21B -178.4(12) . . . . ?
C22B C21B C26B C25B 174.8(4) . . . . ?
C22B C21B C26B C27B -5.8(6) . . . . ?
C25B C26B C27B C28B -1.3(6) . . . . ?
C21B C26B C27B C28B 179.2(4) . . . . ?
C24B N23B C28B C27B -10(3) . . . . ?
C26B C27B C28B N23B 5.6(15) . . . . ?
C34B N29B C30B C31B -3(3) . . . . ?
N29B C30B C31B C32B 3(2) . . . . ?
C30B C31B C32B C33B -1.3(13) . . . . ?
C30B C31B C32B C22B -179.5(11) . . . . ?
C21B C22B C32B C33B -170.0(4) . . . . ?
C21B C22B C32B C31B 8.2(8) . . . . ?
C31B C32B C33B C34B -1.0(8) . . . . ?
C22B C32B C33B C34B 177.3(6) . . . . ?
C30B N29B C34B C33B 0(2) . . . . ?
C32B C33B C34B N29B 1.6(13) . . . . ?
C40 C35 C36 C46 -179.64(9) . . . . ?
C42 N37 C38 C39 0.01(16) . . . . ?
N37 C38 C39 C40 -0.13(16) . . . . ?
C38 C39 C40 C41 0.31(14) . . . . ?
C38 C39 C40 C35 -179.04(9) . . . . ?
C36 C35 C40 C39 179.52(10) . . . . ?
C36 C35 C40 C41 0.22(16) . . . . ?
C39 C40 C41 C42 -0.38(14) . . . . ?
C35 C40 C41 C42 178.94(9) . . . . ?
C38 N37 C42 C41 -0.10(15) . . . . ?
C40 C41 C42 N37 0.29(16) . . . . ?
C48 N43 C44 C45 0.72(15) . . . . ?
N43 C44 C45 C46 1.07(16) . . . . ?
C44 C45 C46 C47 -1.86(14) . . . . ?
C44 C45 C46 C36 178.19(9) . . . . ?
C35 C36 C46 C45 178.30(10) . . . . ?
C35 C36 C46 C47 -1.64(16) . . . . ?
C45 C46 C47 C48 0.97(15) . . . . ?
C36 C46 C47 C48 -179.09(10) . . . . ?
C44 N43 C48 C47 -1.69(16) . . . . ?
C46 C47 C48 N43 0.85(17) . . . . ?
C64 C51 C52 C53 -0.25(15) . . . . ?
C51 C52 C53 C54 0.09(16) . . . . ?
C52 C53 C54 C63 0.50(15) . . . . ?
C65 C56 C57 C67 -0.47(15) . . . . ?
C70 C58 C59 C60 -1.10(16) . . . . ?
C58 C59 C60 C61 0.68(17) . . . . ?
C59 C60 C61 C69 0.53(16) . . . . ?
C65 N55 C63 C54 179.94(10) . . . . ?
C65 N55 C63 C64 -0.06(11) . . . . ?
C53 C54 C63 N55 179.08(10) . . . . ?
C53 C54 C63 C64 -0.93(14) . . . . ?
C52 C51 C64 C63 -0.17(14) . . . . ?
C52 C51 C64 C66 -179.53(10) . . . . ?
N55 C63 C64 C51 -179.23(8) . . . . ?
C54 C63 C64 C51 0.78(14) . . . . ?
N55 C63 C64 C66 0.29(10) . . . . ?
C54 C63 C64 C66 -179.70(9) . . . . ?
C63 N55 C65 C56 179.35(10) . . . . ?
C63 N55 C65 C66 -0.21(11) . . . . ?
C57 C56 C65 N55 -178.46(10) . . . . ?
C57 C56 C65 C66 1.04(15) . . . . ?
N55 C65 C66 C68 179.37(8) . . . . ?
C56 C65 C66 C68 -0.21(14) . . . . ?
N55 C65 C66 C64 0.39(10) . . . . ?
C56 C65 C66 C64 -179.19(9) . . . . ?
C51 C64 C66 C68 0.32(19) . . . . ?
C63 C64 C66 C68 -179.10(10) . . . . ?
C51 C64 C66 C65 179.01(10) . . . . ?
C63 C64 C66 C65 -0.41(10) . . . . ?
C56 C57 C67 C68 -0.90(15) . . . . ?
C56 C57 C67 C70 178.63(10) . . . . ?
C69 N62 C68 C66 178.06(10) . . . . ?
C69 N62 C68 C67 -0.99(11) . . . . ?
C65 C66 C68 N62 179.86(9) . . . . ?
C64 C66 C68 N62 -1.55(19) . . . . ?
C65 C66 C68 C67 -1.17(13) . . . . ?
C64 C66 C68 C67 177.42(10) . . . . ?
C57 C67 C68 N62 -179.07(9) . . . . ?
C70 C67 C68 N62 1.29(10) . . . . ?
C57 C67 C68 C66 1.75(14) . . . . ?
C70 C67 C68 C66 -177.89(8) . . . . ?
C68 N62 C69 C61 -179.38(10) . . . . ?
C68 N62 C69 C70 0.28(11) . . . . ?
C60 C61 C69 N62 178.30(10) . . . . ?
C60 C61 C69 C70 -1.33(15) . . . . ?
C59 C58 C70 C69 0.32(14) . . . . ?
C59 C58 C70 C67 -178.73(10) . . . . ?
N62 C69 C70 C58 -178.77(9) . . . . ?
C61 C69 C70 C58 0.92(14) . . . . ?
N62 C69 C70 C67 0.51(11) . . . . ?
C61 C69 C70 C67 -179.79(9) . . . . ?
C57 C67 C70 C58 -1.53(19) . . . . ?
C68 C67 C70 C58 178.05(10) . . . . ?
C57 C67 C70 C69 179.33(10) . . . . ?
C68 C67 C70 C69 -1.09(10) . . . . ?
C77 N72 C73 C74 -0.1(3) . . . . ?
N72 C73 C74 C75 2.1(3) . . . . ?
C73 C74 C75 C76 -2.7(2) . . . . ?
C73 C74 C75 C71 176.46(14) . . . . ?
C71 C71 C75 C74 -165.11(16) 3_466 . . . ?
C71 C71 C75 C76 14.0(2) 3_466 . . . ?
C74 C75 C76 C77 1.43(19) . . . . ?
C71 C75 C76 C77 -177.67(13) . . . . ?
C73 N72 C77 C76 -1.3(3) . . . . ?
C75 C76 C77 N72 0.6(2) . . . . ?
C77B N72B C73B C74B 12(4) . . . . ?
N72B C73B C74B C75B -10(3) . . . . ?
C73B C74B C75B C76B 3(2) . . . . ?
C73B C74B C75B C71B -177.9(14) . . . . ?
C71B C71B C75B C74B 8(2) 3_466 . . . ?
C71B C71B C75B C76B -173.0(17) 3_466 . . . ?
C74B C75B C76B C77B 1(2) . . . . ?
C71B C75B C76B C77B -177.6(13) . . . . ?
C73B N72B C77B C76B -7(4) . . . . ?
C75B C76B C77B N72B 1(3) . . . . ?
C83 C78 C79 C89 178.10(9) . . . . ?
C85 N80 C81 C82 0.08(16) . . . . ?
N80 C81 C82 C83 -0.49(16) . . . . ?
C81 C82 C83 C84 0.04(14) . . . . ?
C81 C82 C83 C78 178.76(9) . . . . ?
C79 C78 C83 C82 -178.86(10) . . . . ?
C79 C78 C83 C84 -0.22(16) . . . . ?
C82 C83 C84 C85 0.76(14) . . . . ?
C78 C83 C84 C85 -177.91(9) . . . . ?
C81 N80 C85 C84 0.81(16) . . . . ?
C83 C84 C85 N80 -1.26(16) . . . . ?
C91 N86 C87 C88 -0.09(15) . . . . ?
N86 C87 C88 C89 -0.97(16) . . . . ?
C87 C88 C89 C90 1.24(14) . . . . ?
C87 C88 C89 C79 -179.66(9) . . . . ?
C78 C79 C89 C88 -176.72(10) . . . . ?
C78 C79 C89 C90 2.31(16) . . . . ?
C88 C89 C90 C91 -0.54(15) . . . . ?
C79 C89 C90 C91 -179.58(10) . . . . ?
C87 N86 C91 C90 0.86(16) . . . . ?
C89 C90 C91 N86 -0.54(17) . . . . ?
 
loop_
 _geom_hbond_atom_site_label_D 
 _geom_hbond_atom_site_label_H 
 _geom_hbond_atom_site_label_A 
 _geom_hbond_distance_DH 
 _geom_hbond_distance_HA 
 _geom_hbond_distance_DA 
 _geom_hbond_angle_DHA 
 _geom_hbond_site_symmetry_A 
 _geom_hbond_publ_flag
C4 H4 N29B^b  0.95 2.64 3.508(13) 151.9 3_576 yes
N5 H5 N23^a  0.968(15) 1.885(16) 2.842(5) 169.8(14) . yes
N5 H5 N23B^b  0.968(15) 1.990(17) 2.951(8) 171.7(15) . yes
N12 H12 N37  0.922(15) 2.070(15) 2.9689(12) 164.5(13) . yes
C25B^b H25B^b N55  0.95 2.66 3.388(5) 134.0 3_566 yes
C38 H38 N86  0.95 2.63 3.2531(13) 123.7 1_575 yes
C54 H54 N92  0.95 2.67 3.572(2) 158.5 . yes
N55 H55 N72^a  0.936(15) 2.028(15) 2.9517(16) 168.7(13) . yes
N55 H55 N72B^b  0.936(15) 2.054(19) 2.974(11) 166.8(13) . yes
N62 H62 N80  0.935(15) 2.081(15) 2.9910(12) 164.1(13) . yes
C73^a H73^a N29^a  0.95 2.61 3.212(8) 121.3 . yes
C74^a H74^a N29^a  0.95 2.63 3.199(6) 118.6 . yes
C73B^b H73B^b N29B^b  0.95 2.43 3.229(18) 142.0 . yes
C81 H81 N43  0.95 2.67 3.3565(14) 129.7 1_435 yes
C94^a H94C^a N5  0.98 2.69 3.437(7) 133.7 3_566 yes
 
_refine_diff_density_max    0.673
_refine_diff_density_min   -0.317
_refine_diff_density_rms    0.059

_shelx_res_file
;
TITL 074RMB23
    074RMB23.res
    created by SHELXL-2019/3 at 20:15:30 on 19-May-2023
CELL  0.71073  19.3432   9.9590  32.9577   90.000  105.552   90.000
ZERR    4.000   0.0005   0.0002   0.0008    0.000    0.001    0.000
LATT  1
SYMM 1/2-X, 1/2+Y, 1/2-Z
SFAC C H N
UNIT 320 248 48
TEMP -173.170
SIZE 0.206 0.305 0.406
L.S. 20
BOND $H
ACTA
CONF
EQIV $2 -x, -y+2, -z+1
HTAB C4 N29B_$2
HTAB N5 N23
HTAB N5 N23B
HTAB N12 N37
EQIV $3 -x, -y+1, -z+1
HTAB C25B N55_$3
EQIV $4 x, y+2, z
HTAB C38 N86_$4
HTAB C54 N92
HTAB N55 N72
HTAB N55 N72B
HTAB N62 N80
HTAB C73 N29
HTAB C74 N29
HTAB C73B N29B
EQIV $5 x-1, y-2, z
HTAB C81 N43_$5
HTAB C94 N5_$3
LIST 4
FMAP 2
PLAN 5
WGHT    0.083400    1.823800
FVAR       0.20357   0.65350   0.48471   0.90260
C1    1    0.530359    1.301291    0.638328    11.00000    0.01419    0.02040 =
         0.01998   -0.00188    0.00465   -0.00196
AFIX  43
H1    2    0.580329    1.288258    0.650321    11.00000   -1.20000
AFIX   0
C2    1    0.500032    1.428045    0.637838    11.00000    0.02022    0.01863 =
         0.02506   -0.00307    0.00709   -0.00324
AFIX  43
H2    2    0.529643    1.502118    0.649536    11.00000   -1.20000
AFIX   0
C3    1    0.426073    1.447978    0.620240    11.00000    0.02213    0.02018 =
         0.02532    0.00202    0.00845    0.00178
AFIX  43
H3    2    0.406620    1.535503    0.620406    11.00000   -1.20000
AFIX   0
C4    1    0.380946    1.343200    0.602690    11.00000    0.01613    0.02263 =
         0.02262    0.00389    0.00451    0.00214
AFIX  43
H4    2    0.330997    1.357144    0.590893    11.00000   -1.20000
AFIX   0
N5    3    0.379358    1.097012    0.586685    11.00000    0.01212    0.01995 =
         0.02442    0.00129    0.00036   -0.00230
H5    2    0.328456    1.082525    0.574893    11.00000   -1.20000
C6    1    0.421026    0.862610    0.579525    11.00000    0.01807    0.01960 =
         0.02535   -0.00005   -0.00070   -0.00622
AFIX  43
H6    2    0.374726    0.829042    0.565711    11.00000   -1.20000
AFIX   0
C7    1    0.480667    0.780864    0.587044    11.00000    0.02094    0.01711 =
         0.02142   -0.00114    0.00229   -0.00525
AFIX  43
H7    2    0.475739    0.690138    0.577811    11.00000   -1.20000
AFIX   0
C8    1    0.645043    0.641726    0.615174    11.00000    0.02534    0.01840 =
         0.02287    0.00001    0.00847    0.00025
AFIX  43
H8    2    0.613856    0.574966    0.599638    11.00000   -1.20000
AFIX   0
C9    1    0.717099    0.614592    0.632530    11.00000    0.02786    0.01964 =
         0.02947    0.00312    0.01293    0.00544
AFIX  43
H9    2    0.735567    0.528649    0.628550    11.00000   -1.20000
AFIX   0
C10   1    0.763238    0.712254    0.655917    11.00000    0.01848    0.02583 =
         0.02860    0.00674    0.01006    0.00507
AFIX  43
H10   2    0.812254    0.690401    0.668007    11.00000   -1.20000
AFIX   0
C11   1    0.738899    0.840547    0.661840    11.00000    0.01564    0.02285 =
         0.02235    0.00266    0.00609    0.00010
AFIX  43
H11   2    0.770333    0.906643    0.677559    11.00000   -1.20000
AFIX   0
N12   3    0.628487    0.986008    0.644495    11.00000    0.01238    0.01613 =
         0.01948   -0.00147    0.00277   -0.00092
H12   2    0.648694    1.062665    0.658456    11.00000   -1.20000
C13   1    0.486068    1.193120    0.620862    11.00000    0.01366    0.01701 =
         0.01582    0.00026    0.00419   -0.00130
C14   1    0.411671    1.216069    0.602985    11.00000    0.01325    0.01998 =
         0.01799    0.00190    0.00325   -0.00177
C15   1    0.430698    0.997327    0.592911    11.00000    0.01332    0.01847 =
         0.01891    0.00163    0.00136   -0.00310
C16   1    0.498113    1.052364    0.614438    11.00000    0.01322    0.01643 =
         0.01609    0.00066    0.00314   -0.00215
C17   1    0.548809    0.830958    0.608311    11.00000    0.01685    0.01595 =
         0.01602    0.00060    0.00359   -0.00169
C18   1    0.557509    0.965048    0.622939    11.00000    0.01316    0.01730 =
         0.01444    0.00050    0.00301   -0.00292
C19   1    0.666425    0.867891    0.643718    11.00000    0.01533    0.01757 =
         0.01773    0.00133    0.00645    0.00058
C20   1    0.618985    0.769572    0.620962    11.00000    0.01780    0.01705 =
         0.01696    0.00045    0.00584   -0.00105
SIMU 0.01 C21 > C34B
DELU 0.005 C21 > C34B
PART 1
SAME 0.01 0.01 C35 > C48
C21   1    0.022045    0.856766    0.529603    21.00000    0.01336    0.02583 =
         0.02003    0.00014    0.00446   -0.00192
AFIX  43
H21   2   -0.009430    0.902151    0.542708    21.00000   -1.20000
AFIX   0
C22   1   -0.003716    0.748787    0.506604    21.00000    0.01445    0.02714 =
         0.02036   -0.00213    0.00472   -0.00214
AFIX  43
H22   2    0.028095    0.700811    0.494371    21.00000   -1.20000
AFIX   0
N23   3    0.233445    1.021495    0.553266    21.00000    0.01197    0.03056 =
         0.03290   -0.00050    0.00098    0.00128
C24   1    0.212697    0.919160    0.526254    21.00000    0.01558    0.03047 =
         0.03419   -0.00339    0.00696   -0.00072
AFIX  43
H24   2    0.245759    0.885968    0.511943    21.00000   -1.20000
AFIX   0
C25   1    0.145702    0.859194    0.518075    21.00000    0.01321    0.02785 =
         0.03187   -0.00609    0.00679   -0.00375
AFIX  43
H25   2    0.134775    0.783091    0.500112    21.00000   -1.20000
AFIX   0
C26   1    0.094489    0.911738    0.536490    21.00000    0.01255    0.02345 =
         0.01680    0.00185    0.00254   -0.00125
C27   1    0.114123    1.024876    0.562104    21.00000    0.01788    0.02385 =
         0.01632    0.00019    0.00298   -0.00299
AFIX  43
H27   2    0.080785    1.065347    0.574913    21.00000   -1.20000
AFIX   0
C28   1    0.182400    1.077473    0.568667    21.00000    0.01646    0.02736 =
         0.01938    0.00210   -0.00031   -0.00491
AFIX  43
H28   2    0.193877    1.157246    0.584884    21.00000   -1.20000
AFIX   0
N29   3   -0.220121    0.604601    0.478055    21.00000    0.01859    0.03541 =
         0.02767    0.00027    0.00584   -0.00675
C30   1   -0.170953    0.550804    0.461097    21.00000    0.02092    0.03688 =
         0.02516   -0.00728    0.00355   -0.01488
AFIX  43
H30   2   -0.185636    0.480822    0.441045    21.00000   -1.20000
AFIX   0
C31   1   -0.099564    0.591400    0.471124    21.00000    0.02356    0.02861 =
         0.01988   -0.00824    0.00819   -0.00919
AFIX  43
H31   2   -0.066226    0.546666    0.459258    21.00000   -1.20000
AFIX   0
C32   1   -0.077620    0.698111    0.498691    21.00000    0.01419    0.02477 =
         0.01476   -0.00068    0.00336   -0.00275
C33   1   -0.128274    0.753582    0.516858    21.00000    0.01567    0.02412 =
         0.02177   -0.00198    0.00597   -0.00033
AFIX  43
H33   2   -0.115443    0.825211    0.536477    21.00000   -1.20000
AFIX   0
C34   1   -0.197482    0.703332    0.506051    21.00000    0.01754    0.02942 =
         0.02715    0.00107    0.00782   -0.00012
AFIX  43
H34   2   -0.230954    0.741133    0.519283    21.00000   -1.20000
AFIX   0
PART 2
SAME 0.01 0.01 C35 > C48
C21B  1    0.034223    0.794842    0.509141   -21.00000    0.01488    0.02527 =
         0.02007   -0.00394    0.00262   -0.00451
AFIX  43
H21B  2    0.033728    0.734081    0.486844   -21.00000   -1.20000
AFIX   0
C22B  1   -0.024619    0.800657    0.522493   -21.00000    0.01674    0.02164 =
         0.01799   -0.00294    0.00278   -0.00330
AFIX  43
H22B  2   -0.023658    0.860716    0.545032   -21.00000   -1.20000
AFIX   0
N23B  3    0.226265    1.026388    0.554290   -21.00000    0.01039    0.02843 =
         0.02618   -0.00179   -0.00410   -0.00302
C24B  1    0.222332    0.922626    0.527617   -21.00000    0.00938    0.03509 =
         0.02628   -0.00098    0.00087   -0.00581
AFIX  43
H24B  2    0.264333    0.897894    0.519700   -21.00000   -1.20000
AFIX   0
C25B  1    0.160046    0.850181    0.511159   -21.00000    0.01310    0.03212 =
         0.02181   -0.00097    0.00704    0.00076
AFIX  43
H25B  2    0.158428    0.784564    0.490003   -21.00000   -1.20000
AFIX   0
C26B  1    0.100004    0.873406    0.525560   -21.00000    0.01608    0.02372 =
         0.01366    0.00008    0.00387   -0.00183
C27B  1    0.105518    0.974357    0.555657   -21.00000    0.01296    0.02263 =
         0.01733   -0.00199    0.00382   -0.00355
AFIX  43
H27B  2    0.065649    0.995641    0.566155   -21.00000   -1.20000
AFIX   0
C28B  1    0.169353    1.042869    0.570000   -21.00000    0.01897    0.02620 =
         0.01643    0.00040    0.00321   -0.00352
AFIX  43
H28B  2    0.173422    1.105403    0.592285   -21.00000   -1.20000
AFIX   0
N29B  3   -0.219545    0.582698    0.472735   -21.00000    0.02151    0.02879 =
         0.02206   -0.00674    0.00533   -0.00611
C30B  1   -0.159166    0.552185    0.461981   -21.00000    0.02372    0.03445 =
         0.01979   -0.00953    0.01060   -0.00474
AFIX  43
H30B  2   -0.160410    0.479358    0.443182   -21.00000   -1.20000
AFIX   0
C31B  1   -0.095052    0.621319    0.476854   -21.00000    0.01937    0.02816 =
         0.02316   -0.00892    0.00994   -0.00771
AFIX  43
H31B  2   -0.054419    0.598862    0.467217   -21.00000   -1.20000
AFIX   0
C32B  1   -0.091022    0.723949    0.506060   -21.00000    0.01485    0.02196 =
         0.01488   -0.00334    0.00259   -0.00326
C33B  1   -0.152811    0.753152    0.518101   -21.00000    0.01491    0.02885 =
         0.02190   -0.00350    0.00733    0.00055
AFIX  43
H33B  2   -0.152409    0.821468    0.538281   -21.00000   -1.20000
AFIX   0
C34B  1   -0.214825    0.682127    0.500516   -21.00000    0.01661    0.03145 =
         0.02844   -0.00303    0.00389   -0.00425
AFIX  43
H34B  2   -0.256797    0.705410    0.508682   -21.00000   -1.20000
AFIX   0
PART 0
C35   1    0.888513    1.498943    0.730879    11.00000    0.01438    0.01626 =
         0.01926   -0.00206    0.00415   -0.00121
AFIX  43
H35   2    0.882947    1.558913    0.752198    11.00000   -1.20000
AFIX   0
C36   1    0.948276    1.510017    0.718015    11.00000    0.01407    0.01633 =
         0.01788   -0.00160    0.00318   -0.00160
AFIX  43
H36   2    0.953191    1.449942    0.696572    11.00000   -1.20000
AFIX   0
N37   3    0.718513    1.214664    0.686040    11.00000    0.01224    0.01872 =
         0.02448   -0.00309    0.00293   -0.00077
C38   1    0.717409    1.305593    0.715917    11.00000    0.01244    0.01889 =
         0.02554   -0.00305    0.00570   -0.00025
AFIX  43
H38   2    0.677400    1.305856    0.727485    11.00000   -1.20000
AFIX   0
C39   1    0.771260    1.399096    0.730860    11.00000    0.01313    0.01649 =
         0.02092   -0.00230    0.00419    0.00021
AFIX  43
H39   2    0.767625    1.461318    0.752039    11.00000   -1.20000
AFIX   0
C40   1    0.830920    1.401348    0.714606    11.00000    0.01222    0.01496 =
         0.01722    0.00023    0.00216    0.00006
C41   1    0.832348    1.307047    0.683331    11.00000    0.01358    0.01885 =
         0.01769   -0.00151    0.00446   -0.00113
AFIX  43
H41   2    0.871549    1.304595    0.671087    11.00000   -1.20000
AFIX   0
C42   1    0.775960    1.217340    0.670436    11.00000    0.01500    0.01849 =
         0.01928   -0.00331    0.00295   -0.00075
AFIX  43
H42   2    0.778030    1.153862    0.649277    11.00000   -1.20000
AFIX   0
N43   3    1.122731    1.787446    0.759829    11.00000    0.01796    0.02068 =
         0.02175    0.00109    0.00176   -0.00466
C44   1    1.121681    1.692464    0.730900    11.00000    0.01598    0.02350 =
         0.01795    0.00253    0.00368   -0.00385
AFIX  43
H44   2    1.161118    1.687660    0.718898    11.00000   -1.20000
AFIX   0
C45   1    1.066289    1.600678    0.717457    11.00000    0.01534    0.01945 =
         0.01532   -0.00011    0.00385   -0.00291
AFIX  43
H45   2    1.068849    1.534465    0.697160    11.00000   -1.20000
AFIX   0
C46   1    1.006874    1.605734    0.733768    11.00000    0.01290    0.01512 =
         0.01563    0.00133    0.00207   -0.00061
C47   1    1.007990    1.703420    0.764435    11.00000    0.01617    0.02103 =
         0.02401   -0.00554    0.00599   -0.00206
AFIX  43
H47   2    0.969309    1.710689    0.776995    11.00000   -1.20000
AFIX   0
C48   1    1.066382    1.789652    0.776284    11.00000    0.02023    0.02014 =
         0.02478   -0.00530    0.00397   -0.00265
AFIX  43
H48   2    1.066418    1.854472    0.797437    11.00000   -1.20000
AFIX   0
C51   1    0.024657    0.002341    0.643312    11.00000    0.01458    0.02047 =
         0.01836    0.00198    0.00496    0.00261
AFIX  43
H51   2    0.074837    0.015131    0.654513    11.00000   -1.20000
AFIX   0
C52   1   -0.005941   -0.123932    0.643856    11.00000    0.02147    0.01880 =
         0.02228    0.00265    0.00858    0.00483
AFIX  43
H52   2    0.023685   -0.198104    0.655442    11.00000   -1.20000
AFIX   0
C53   1   -0.080263   -0.142828    0.627430    11.00000    0.02306    0.01851 =
         0.02445   -0.00166    0.01077   -0.00232
AFIX  43
H53   2   -0.099914   -0.229920    0.628188    11.00000   -1.20000
AFIX   0
C54   1   -0.125530   -0.037830    0.610185    11.00000    0.01643    0.02208 =
         0.02182   -0.00337    0.00652   -0.00107
AFIX  43
H54   2   -0.175743   -0.051123    0.599340    11.00000   -1.20000
AFIX   0
N55   3   -0.127159    0.207652    0.593597    11.00000    0.01081    0.02006 =
         0.02148   -0.00017    0.00158    0.00199
H55   2   -0.176735    0.220881    0.583418    11.00000   -1.20000
C56   1   -0.085564    0.443484    0.587753    11.00000    0.01594    0.01890 =
         0.02070    0.00172    0.00148    0.00574
AFIX  43
H56   2   -0.131993    0.477840    0.574619    11.00000   -1.20000
AFIX   0
C57   1   -0.026000    0.525539    0.595834    11.00000    0.01813    0.01733 =
         0.01840    0.00173    0.00316    0.00430
AFIX  43
H57   2   -0.031210    0.617564    0.588019    11.00000   -1.20000
AFIX   0
C58   1    0.138661    0.662663    0.621897    11.00000    0.02320    0.01818 =
         0.01912   -0.00036    0.00634   -0.00030
AFIX  43
H58   2    0.106644    0.732064    0.608899    11.00000   -1.20000
AFIX   0
C59   1    0.211699    0.686883    0.636171    11.00000    0.02554    0.02121 =
         0.02391   -0.00265    0.00856   -0.00589
AFIX  43
H59   2    0.229917    0.773276    0.632461    11.00000   -1.20000
AFIX   0
C60   1    0.259105    0.585434    0.656038    11.00000    0.01853    0.02776 =
         0.02434   -0.00496    0.00602   -0.00558
AFIX  43
H60   2    0.308894    0.604890    0.665816    11.00000   -1.20000
AFIX   0
C61   1    0.234977    0.456980    0.661774    11.00000    0.01492    0.02428 =
         0.02145   -0.00093    0.00355    0.00037
AFIX  43
H61   2    0.267193    0.388760    0.675452    11.00000   -1.20000
AFIX   0
N62   3    0.123527    0.313996    0.647163    11.00000    0.01097    0.01747 =
         0.02030    0.00301    0.00226    0.00111
H62   2    0.145450    0.235181    0.659762    11.00000   -1.20000
C63   1   -0.094582    0.088046    0.609358    11.00000    0.01279    0.01950 =
         0.01640   -0.00118    0.00415    0.00175
C64   1   -0.019998    0.110203    0.625922    11.00000    0.01343    0.01632 =
         0.01500    0.00040    0.00478    0.00174
C65   1   -0.075729    0.307456    0.599485    11.00000    0.01249    0.01929 =
         0.01707   -0.00037    0.00318    0.00201
C66   1   -0.007969    0.250920    0.619772    11.00000    0.01295    0.01632 =
         0.01494    0.00102    0.00395    0.00254
C67   1    0.042385    0.473857    0.615565    11.00000    0.01470    0.01670 =
         0.01503    0.00044    0.00409    0.00151
C68   1    0.051743    0.337746    0.628111    11.00000    0.01157    0.01928 =
         0.01389    0.00066    0.00277    0.00308
C69   1    0.161393    0.432485    0.646580    11.00000    0.01575    0.01795 =
         0.01656   -0.00056    0.00473   -0.00072
C70   1    0.112851    0.534164    0.626957    11.00000    0.01576    0.01816 =
         0.01543   -0.00058    0.00439    0.00045
SIMU 0.01 C71 > C77B
DELU 0.005 C71 > C77B
EADP C73 C73B C77 C77B
PART 1
C71   1   -0.470601    0.492831    0.493145    41.00000    0.01248    0.02618 =
         0.01857    0.00278    0.00318    0.00374
AFIX  43
H71   2   -0.470446    0.535260    0.467353    41.00000   -1.20000
AFIX   0
N72   3   -0.278532    0.283550    0.556752    41.00000    0.01317    0.02915 =
         0.02731    0.00479    0.00286    0.00418
C73   1   -0.281363    0.368406    0.525017    41.00000    0.01333    0.02865 =
         0.02707    0.00573    0.00374    0.00423
AFIX  43
H73   2   -0.238386    0.384388    0.517047    41.00000   -1.20000
AFIX   0
C74   1   -0.343314    0.435111    0.502806    41.00000    0.01202    0.02751 =
         0.02502    0.00534    0.00613    0.00390
AFIX  43
H74   2   -0.342495    0.492152    0.479836    41.00000   -1.20000
AFIX   0
C75   1   -0.406505    0.416805    0.514829    41.00000    0.01113    0.02247 =
         0.01767    0.00131    0.00247    0.00256
C76   1   -0.404096    0.326853    0.547750    41.00000    0.01281    0.02737 =
         0.02181    0.00457    0.00423    0.00305
AFIX  43
H76   2   -0.446014    0.309360    0.556684    41.00000   -1.20000
AFIX   0
C77   1   -0.339990    0.263400    0.567246    41.00000    0.01333    0.02865 =
         0.02707    0.00573    0.00374    0.00423
AFIX  43
H77   2   -0.339643    0.201993    0.589357    41.00000   -1.20000
AFIX   0
PART 2
SAME 0.01 0.01 C71 > C77
C71B  1   -0.487616    0.453231    0.514139   -41.00000    0.00995    0.03618 =
         0.03025   -0.01051    0.00862    0.00532
AFIX  43
H71B  2   -0.520529    0.424373    0.529172   -41.00000   -1.20000
AFIX   0
N72B  3   -0.278985    0.272668    0.550084   -41.00000    0.01312    0.03468 =
         0.02449    0.00319    0.00387    0.00396
C73B  1   -0.296176    0.368378    0.520086   -41.00000    0.01333    0.02865 =
         0.02707    0.00573    0.00374    0.00423
AFIX  43
H73B  2   -0.262090    0.392488    0.505291   -41.00000   -1.20000
AFIX   0
C74B  1   -0.362742    0.433054    0.510168   -41.00000    0.01099    0.02736 =
         0.02381    0.00154    0.01007    0.00579
AFIX  43
H74B  2   -0.370757    0.509538    0.492288   -41.00000   -1.20000
AFIX   0
C75B  1   -0.416994    0.385304    0.526485   -41.00000    0.01235    0.02572 =
         0.01849   -0.00095    0.00807    0.00117
C76B  1   -0.401251    0.277552    0.554181   -41.00000    0.02167    0.03206 =
         0.02336    0.00125    0.00912    0.00547
AFIX  43
H76B  2   -0.437146    0.240670    0.565701   -41.00000   -1.20000
AFIX   0
C77B  1   -0.332590    0.224594    0.564783   -41.00000    0.01333    0.02865 =
         0.02707    0.00573    0.00374    0.00423
AFIX  43
H77B  2   -0.322784    0.150161    0.583480   -41.00000   -1.20000
AFIX   0
PART 0
C78   1    0.389931   -0.198747    0.727211    11.00000    0.01479    0.01575 =
         0.01910    0.00201    0.00360    0.00146
AFIX  43
H78   2    0.385477   -0.260279    0.748392    11.00000   -1.20000
AFIX   0
C79   1    0.448677   -0.208094    0.713192    11.00000    0.01445    0.01684 =
         0.01833    0.00163    0.00373    0.00128
AFIX  43
H79   2    0.451967   -0.148008    0.691399    11.00000   -1.20000
AFIX   0
N80   3    0.219786    0.088061    0.687063    11.00000    0.01349    0.02043 =
         0.02496    0.00283    0.00154    0.00134
C81   1    0.219752   -0.005078    0.716512    11.00000    0.01226    0.01991 =
         0.02636    0.00220    0.00464    0.00093
AFIX  43
H81   2    0.180566   -0.006463    0.728779    11.00000   -1.20000
AFIX   0
C82   1    0.273909   -0.099551    0.730026    11.00000    0.01317    0.01708 =
         0.02112    0.00166    0.00376   -0.00080
AFIX  43
H82   2    0.271391   -0.162847    0.751148    11.00000   -1.20000
AFIX   0
C83   1    0.332078   -0.101119    0.712438    11.00000    0.01178    0.01475 =
         0.01748   -0.00093    0.00180   -0.00026
C84   1    0.332053   -0.004669    0.681501    11.00000    0.01471    0.01959 =
         0.01712    0.00134    0.00363    0.00111
AFIX  43
H84   2    0.370000   -0.001862    0.668242    11.00000   -1.20000
AFIX   0
C85   1    0.276237    0.086335    0.670481    11.00000    0.01603    0.01939 =
         0.01897    0.00308    0.00106    0.00051
AFIX  43
H85   2    0.277807    0.152011    0.649842    11.00000   -1.20000
AFIX   0
N86   3    0.626948   -0.476611    0.754552    11.00000    0.01756    0.01948 =
         0.02111   -0.00043    0.00416    0.00361
C87   1    0.624279   -0.382149    0.725271    11.00000    0.01620    0.02128 =
         0.01873   -0.00190    0.00625    0.00290
AFIX  43
H87   2    0.663529   -0.375339    0.713168    11.00000   -1.20000
AFIX   0
C88   1    0.567381   -0.293636    0.711616    11.00000    0.01620    0.01814 =
         0.01652   -0.00013    0.00529    0.00109
AFIX  43
H88   2    0.568660   -0.227588    0.691032    11.00000   -1.20000
AFIX   0
C89   1    0.508216   -0.301889    0.728210    11.00000    0.01264    0.01513 =
         0.01648   -0.00102    0.00300    0.00025
C90   1    0.510928   -0.399849    0.758943    11.00000    0.01561    0.02065 =
         0.02337    0.00511    0.00682    0.00168
AFIX  43
H90   2    0.472377   -0.409532    0.771509    11.00000   -1.20000
AFIX   0
C91   1    0.570523   -0.482778    0.770895    11.00000    0.01960    0.02037 =
         0.02353    0.00541    0.00557    0.00354
AFIX  43
H91   2    0.571464   -0.548184    0.792018    11.00000   -1.20000
AFIX   0
N92   3   -0.305013   -0.047225    0.544042    11.00000    0.05454    0.07052 =
         0.07945    0.01278    0.02154   -0.00664
SIMU 0.01 C93 > C94B
DELU 0.005 C93 > C94B
SADI 0.01 N92 C93 N92 C93B
PART 1
C93   1   -0.357235   -0.082864    0.527012    31.00000    0.09195    0.04729 =
         0.04181   -0.00944    0.02947   -0.03379
C94   1   -0.407966   -0.188180    0.508075    31.00000    0.10147    0.11425 =
         0.04268   -0.01879    0.03021   -0.07667
AFIX 137
H94A  2   -0.444914   -0.195416    0.523308    31.00000   -1.50000
H94B  2   -0.382520   -0.273926    0.509666    31.00000   -1.50000
H94C  2   -0.430575   -0.166014    0.478520    31.00000   -1.50000
AFIX   0
PART 2
SAME 0.01 0.01 C93 C94
C93B  1   -0.357505   -0.099447    0.528604   -31.00000    0.07591    0.02762 =
         0.04933   -0.00039    0.04469   -0.01040
C94B  1   -0.437659   -0.109792    0.506854   -31.00000    0.10698    0.17691 =
         0.03772    0.00296    0.01409   -0.08580
AFIX  33
H94D  2   -0.450703   -0.204233    0.500878   -31.00000   -1.50000
H94E  2   -0.465069   -0.072720    0.525311   -31.00000   -1.50000
H94F  2   -0.448642   -0.059062    0.480415   -31.00000   -1.50000
REM #####
AFIX   0
HKLF 4


REM  074RMB23
REM wR2 = 0.1505, GooF = S = 1.019, Restrained GooF = 1.011 for all data
REM R1 = 0.0510 for 17538 Fo > 4sig(Fo) and 0.0663 for all 22233 data
REM 1034 parameters refined using 922 restraints

END

WGHT      0.0834      1.8240

REM Highest difference peak  0.673,  deepest hole -0.317,  1-sigma level  0.059
Q1    1   0.1383  0.4786  0.6354  11.00000  0.05    0.67
Q2    1  -0.0576  0.0987  0.6169  11.00000  0.05    0.65
Q3    1   0.1999  0.4253  0.6560  11.00000  0.05    0.64
Q4    1   0.1220  0.5974  0.6223  11.00000  0.05    0.63
Q5    1   0.0554  0.4051  0.6217  11.00000  0.05    0.62
;
_shelx_res_checksum   95244

_shelx_hkl_file
;
   1   0   0    0.00    0.10
  -1   0   0    0.00    0.10
  -1   0   0    0.00    0.10
  -1   0   0   -0.10    0.10
   1   0   0    0.20    0.10
   1   0   0    0.00    0.10
   1   0   0    0.00    0.10
   2   0   0  587.24   18.80
   2   0   0  563.74   21.10
   2   0   0  594.04   18.80
   2   0   0  631.54   18.80
  -2   0   0  610.84   18.70
  -3   0   0   -0.40    0.50
   3   0   0    1.10    0.90
  -3   0   0    0.50    0.10
  -3   0   0    0.50    0.20
   3   0   0    0.60    0.10
  -3   0   0    0.40    0.10
   3   0   0    0.70    0.10
  -4   0   0    1.70    1.50
   4   0   0    2.70    0.30
  -4   0   0    3.10    0.20
   4   0   0    2.20    1.50
  -4   0   0    3.80    0.40
  -4   0   0    2.80    0.30
   4   0   0    3.10    0.20
   5   0   0    1.00    1.30
   5   0   0    0.50    0.20
  -5   0   0    1.00    0.30
  -5   0   0   -1.30    1.10
  -5   0   0    0.60    0.20
  -5   0   0    0.60    0.10
  -6   0   0  268.97   15.20
   6   0   0  290.27    9.20
   6   0   0  302.87   15.50
  -6   0   0  298.37    9.20
  -6   0   0  289.77    9.30
  -6   0   0  293.97    9.40
  -7   0   0    0.20    0.20
  -7   0   0    0.10    1.30
   7   0   0    0.50    0.20
   7   0   0    2.10    1.90
  -7   0   0    0.30    0.20
  -7   0   0    0.30    0.10
   8   0   0 1449.76   56.29
  -8   0   0 1549.64   47.10
  -8   0   0 1537.45   47.40
   8   0   0 1525.35   47.50
  -8   0   0 1477.85   47.30
  -8   0   0 1474.35   57.49
  -9   0   0    0.80    0.30
   9   0   0   -0.10    1.60
  -9   0   0    0.50    0.30
   9   0   0    1.00    0.30
  -9   0   0    1.00    0.20
  -9   0   0    0.00    2.00
  10   0   0   87.69    9.30
 -10   0   0   88.89    3.40
 -10   0   0   91.29    3.00
 -10   0   0   86.39    3.10
  10   0   0   92.69    3.10
 -10   0   0  107.39   10.90
 -11   0   0    0.40    0.20
  11   0   0   -0.10    1.80
 -11   0   0   -0.50    0.30
  11   0   0    0.10    0.20
 -11   0   0    0.10    0.20
 -11   0   0   -1.60    1.60
  12   0   0    2.90    0.40
 -12   0   0    2.70    0.40
 -12   0   0    4.50    3.40
  12   0   0    3.50    3.00
 -12   0   0    3.20    0.40
 -12   0   0    1.50    0.50
 -13   0   0   -0.20    0.40
 -13   0   0    1.20    2.90
 -13   0   0    0.30    0.20
 -13   0   0   -0.20    0.30
  13   0   0    0.10    0.30
  13   0   0   -0.30    2.30
 -14   0   0  296.87   10.10
 -14   0   0  298.67   23.00
  14   0   0  292.77    9.60
  14   0   0  295.17   21.10
 -14   0   0  306.67    9.70
  15   0   0    0.10    3.30
  15   0   0    0.00    0.30
 -15   0   0   -0.30    4.10
 -15   0   0    0.50    0.40
 -15   0   0    0.60    0.50
  15   0   0    0.40    0.40
  16   0   0   14.10    0.90
  16   0   0   12.70    0.70
 -16   0   0    7.80    6.00
  16   0   0   11.50    5.70
 -16   0   0   15.10    1.00
 -16   0   0   15.70    1.40
 -17   0   0    1.80    0.50
 -17   0   0    1.00    0.70
 -17   0   0   -2.70    4.30
  17   0   0    0.80    0.40
 -18   0   0  541.75   17.30
  18   0   0  528.95   17.20
 -18   0   0  544.45   17.90
 -19   0   0    3.20    0.90
  19   0   0    1.50    0.50
  20   0   0  374.26   12.30
 -20   0   0  378.36   12.40
 -20   0   0  379.76   13.10
  21   0   0    1.00    0.50
 -21   0   0    2.00    0.60
 -21   0   0    0.50    0.80
 -22   0   0    3.00    0.70
 -22   0   0    4.00    1.10
 -23   0   0    1.00    0.90
 -23   0   0    1.60    0.60
 -24   0   0   54.19    3.20
 -25   0   0    0.90    1.00
  27   0   0   -0.40    0.90
  28   0   0   36.90    2.90
   0  -1   0   -0.30    0.20
   0  -1   0    0.00    0.10
   0   1   0    0.00    0.10
   0   1   0    0.00    0.10
   1  -1   0  172.48    7.00
  -1  -1   0  157.38    5.00
  -1  -1   0  165.28    6.80
  -1  -1   0  155.88    5.00
  -1   1   0  156.78    5.00
   1   1   0  156.18    5.00
   1   1   0  155.28    5.10
  -1   1   0  168.48    7.00
   1   1   0  170.48    6.80
   1   1   0  158.08    5.00
  -2  -1   0  607.64   21.80
   2  -1   0  645.84   22.40
  -2  -1   0  603.44   19.10
  -2  -1   0  639.04   19.20
  -2  -1   0  603.44   19.10
   2   1   0  596.94   19.10
  -2   1   0  595.14   22.20
  -2   1   0  567.14   19.20
  -2   1   0  632.34   19.20
  -2   1   0  611.64   19.20
   2   1   0  580.94   21.70
   2   1   0  635.84   19.30
  -2   1   0  628.64   19.20
   3  -1   0  192.28    9.70
  -3  -1   0  183.78    9.40
  -3  -1   0  181.08    6.10
   3  -1   0  201.28    9.80
  -3  -1   0  192.68    6.00
  -3   1   0  196.18    6.10
   3   1   0  185.08    6.00
  -3   1   0  191.88    6.00
  -3   1   0  188.88    6.00
  -3   1   0  190.88    6.10
   4  -1   0  214.78   11.40
   4  -1   0  212.78   11.20
  -4  -1   0  218.38    6.70
  -4  -1   0  202.08   11.00
  -4  -1   0  216.08    6.80
  -4   1   0  203.38    6.80
   4   1   0  220.88    6.70
  -4   1   0  199.78    6.70
  -4   1   0  211.58    6.80
  -4   1   0  209.18    6.70
  -5  -1   0    8.30    0.50
  -5  -1   0    8.90    0.40
  -5  -1   0    5.70    2.30
   5  -1   0    5.40    2.20
  -5   1   0    8.40    0.50
  -5   1   0   14.70    3.40
   5   1   0    8.60    0.40
  -5   1   0    7.50    0.50
  -5   1   0    7.20    0.50
  -5   1   0    7.70    0.40
  -6  -1   0  521.15   23.20
  -6  -1   0  487.45   16.10
   6  -1   0  491.35   22.70
  -6  -1   0  512.25   15.90
  -6   1   0  509.65   22.90
  -6   1   0  502.05   16.00
  -6   1   0  489.95   15.90
  -6   1   0  504.65   16.10
  -6   1   0  517.75   15.90
   6   1   0  521.05   15.90
   7  -1   0   24.90    5.00
  -7  -1   0   24.20    1.10
  -7  -1   0   24.50    0.90
  -7  -1   0   27.50    4.70
  -7   1   0   23.60    1.00
  -7   1   0   27.60    4.60
   7   1   0   19.90    4.30
  -7   1   0   23.50    1.10
   7   1   0   25.30    0.90
  -7   1   0   22.40    1.00
  -7   1   0   23.00    1.00
  -8  -1   0  130.99    4.20
   8  -1   0  157.78   11.60
  -8  -1   0  113.99   10.40
  -8  -1   0  128.59    4.50
  -8   1   0  136.89   11.10
   8   1   0  128.99    4.20
  -8   1   0  124.39    4.30
   8   1   0  135.19   10.50
  -8   1   0  132.39    4.30
  -8   1   0  127.69    4.50
  -9  -1   0  549.45   17.30
   9  -1   0  518.15   26.70
  -9  -1   0  516.15   27.20
   9  -1   0  559.74   17.40
  -9  -1   0  553.04   17.60
  -9   1   0  541.35   17.30
  -9   1   0  544.85   27.50
   9   1   0  537.25   26.40
  -9   1   0  548.35   17.60
  -9   1   0  553.04   17.40
   9   1   0  565.84   17.30
  10  -1   0    9.40    0.60
  10  -1   0   11.10    4.20
 -10  -1   0    3.60    2.80
 -10  -1   0    9.90    0.80
 -10  -1   0    9.30    0.60
 -10   1   0    8.20    0.60
  10   1   0    2.40    2.50
 -10   1   0    4.90    3.00
 -10   1   0   11.10    0.80
  10   1   0    9.90    0.60
 -10   1   0    7.80    0.60
  11  -1   0   16.60    0.80
 -11  -1   0   17.50    0.90
  11  -1   0   16.80    5.10
 -11  -1   0    9.00    4.10
 -11  -1   0   16.10    1.10
 -11   1   0   16.90    1.10
  11   1   0   20.20    5.40
 -11   1   0   21.30    6.00
 -11   1   0   16.30    0.90
  11   1   0   18.50    0.80
 -11   1   0   17.50    0.90
  12  -1   0    1.40    2.70
 -12  -1   0    2.80    0.40
 -12  -1   0    2.20    0.50
  12  -1   0    2.90    0.40
 -12  -1   0    4.40    3.50
  12   1   0    1.80    2.50
  12   1   0    2.70    0.40
 -12   1   0    4.00    3.60
 -12   1   0    2.90    0.60
 -12   1   0    2.80    0.40
 -12   1   0    2.80    0.40
 -13  -1   0    3.50    0.50
  13  -1   0    3.20    0.40
 -13  -1   0    4.90    4.10
  13  -1   0    3.40    3.00
 -13  -1   0    3.00    0.60
 -13   1   0    3.00    0.60
 -13   1   0    3.30    0.50
 -13   1   0    7.50    4.30
  13   1   0    3.50    0.50
 -13   1   0    2.50    0.40
  13   1   0    0.20    2.70
  14  -1   0   22.60    7.10
  14  -1   0   27.80    1.30
 -14  -1   0   28.70    1.30
 -14  -1   0   28.00    1.70
 -14  -1   0   28.00    8.20
 -14   1   0   29.10    1.60
  14   1   0   29.20    1.30
 -14   1   0   37.00    9.50
 -14   1   0   28.30    1.30
  14   1   0   21.10    6.70
 -14   1   0   27.20    1.30
 -15  -1   0    1.90    0.70
  15  -1   0    7.00    4.80
  15  -1   0    2.50    0.50
 -15  -1   0    3.20    0.50
 -15  -1   0    5.80    4.60
 -15   1   0    1.90    0.70
 -15   1   0    3.00    0.50
  15   1   0    3.20    0.50
 -15   1   0    6.20    4.60
  15   1   0    0.70    3.40
 -15   1   0    2.20    0.50
 -16  -1   0   49.60    1.90
 -16  -1   0   47.10   11.20
 -16  -1   0   44.20    2.30
  16  -1   0   30.10    8.50
  16  -1   0   40.70    1.70
  16   1   0   41.10    9.80
 -16   1   0   38.40    1.80
 -16   1   0   39.70   10.80
  16   1   0   44.90    1.80
 -16   1   0   37.00    2.20
 -16   1   0   40.60    1.70
 -17  -1   0  123.49    4.90
 -17  -1   0  124.09    4.40
  17  -1   0  125.59    4.30
 -17   1   0  121.59    4.40
  17   1   0  127.69    4.30
 -17   1   0  122.49    4.90
 -17   1   0  130.39   16.70
 -18  -1   0  152.48    5.90
 -18  -1   0  152.78    5.30
  18  -1   0  150.48    5.20
 -18   1   0  147.19    5.80
  18   1   0  149.19    5.20
 -18   1   0  155.28    5.30
 -19  -1   0   25.40    1.80
 -19  -1   0   26.10    1.40
  19  -1   0   23.50    1.30
  19   1   0   23.70    1.30
 -19   1   0   25.40    1.90
 -19   1   0   23.30    1.40
  20  -1   0   22.60    1.20
 -20  -1   0   21.40    1.80
 -20  -1   0   22.20    1.30
  20   1   0   22.90    1.30
 -20   1   0   25.30    1.40
 -20   1   0   23.40    1.80
  21  -1   0    1.70    0.50
 -21  -1   0    1.60    0.80
 -21  -1   0    0.90    0.50
 -21   1   0    0.30    0.50
  21   1   0    0.80    0.50
 -21   1   0    0.80    0.80
 -22  -1   0    2.50    0.70
 -22  -1   0    3.10    1.00
 -22   1   0    3.30    1.10
 -22   1   0    3.70    0.70
 -23  -1   0    0.40    0.60
 -23  -1   0    1.60    0.90
 -23   1   0    0.30    0.80
 -23   1   0    1.10    0.60
 -24  -1   0   -0.20    0.90
 -24   1   0    1.00    0.90
 -25  -1   0   30.90    2.40
  26  -1   0   20.40    2.20
  27  -1   0   13.00    2.00
  27   1   0    7.80    1.60
  28  -1   0   -0.70    1.00
  28   1   0   -0.70    0.90
   0  -2   0   30.10    1.10
   0  -2   0   28.60    2.80
   0   2   0   32.30    1.20
   0   2   0   34.30    3.10
   0   2   0   30.50    1.10
   1  -2   0   48.90    1.60
  -1  -2   0   50.49    1.70
   1  -2   0   53.09    1.70
  -1  -2   0   51.79    1.80
   1  -2   0   53.09    4.00
  -1  -2   0   49.60    3.80
   1  -2   0   51.79    1.80
   1   2   0   47.40    3.90
   1   2   0   50.59    1.80
  -1   2   0   58.59    4.30
  -1   2   0   49.99    1.80
   1   2   0   56.19    1.80
   1   2   0   49.80    1.70
  -1   2   0   51.39    1.80
   2  -2   0   47.40    4.10
  -2  -2   0   44.10    1.50
  -2  -2   0   29.50    3.30
  -2  -2   0   42.40    1.50
  -2   2   0   52.69    4.50
  -2   2   0   43.70    1.50
   2   2   0   45.80    1.60
  -2   2   0   43.10    1.60
  -2   2   0   44.80    1.50
   2   2   0   40.30    1.50
  -2   2   0   43.10    1.60
   2   2   0   39.80    3.80
  -3  -2   0  137.99    4.50
  -3  -2   0  134.99    8.10
  -3  -2   0  145.89    4.50
   3  -2   0  138.69    8.30
  -3   2   0  133.89    4.60
  -3   2   0  140.79    4.50
   3   2   0  143.09    4.50
  -3   2   0  159.28    9.00
   3   2   0  148.99    8.10
   3   2   0  135.69    4.50
  -3   2   0  138.09    4.50
  -3   2   0  134.79    4.60
  -4  -2   0    9.40    0.50
  -4  -2   0    5.20    2.00
   4  -2   0    9.00    2.50
  -4  -2   0    8.90    0.50
   4   2   0    8.10    0.40
  -4   2   0    9.00    0.50
  -4   2   0    8.70    0.50
   4   2   0    6.40    2.10
  -4   2   0    8.90    0.50
   4   2   0    8.50    0.50
  -4   2   0    8.40    0.60
  -4   2   0    7.60    2.40
  -5  -2   0    9.90    3.10
  -5  -2   0    9.70    0.50
   5  -2   0    6.30    2.40
  -5  -2   0    8.20    0.60
   5   2   0    9.10    0.50
   5   2   0    8.00    0.40
  -5   2   0    8.30    0.50
  -5   2   0    8.60    0.60
  -5   2   0    7.60    0.50
  -5   2   0    8.20    0.50
   6  -2   0    7.70    2.80
  -6  -2   0    5.70    0.40
   6  -2   0    4.80    2.50
  -6  -2   0    5.50    0.50
  -6  -2   0    1.90    1.80
  -6   2   0    6.70    0.50
  -6   2   0    5.20    0.40
  -6   2   0    6.00    0.50
  -6   2   0    4.70    0.40
   6   2   0    5.50    0.40
  -7  -2   0    4.10    2.60
   7  -2   0    1.60    1.90
  -7  -2   0    3.40    0.50
   7  -2   0    4.10    2.70
  -7  -2   0    3.30    0.30
  -7   2   0    3.00    0.40
  -7   2   0    2.70    0.40
  -7   2   0    3.00    0.40
   7   2   0    3.80    0.40
  -7   2   0    4.00    0.50
   7   2   0    2.60    1.80
   8  -2   0   87.39    8.80
  -8  -2   0   90.79    2.90
  -8  -2   0   82.89    3.10
   8  -2   0   96.99    9.50
  -8  -2   0   83.69    9.00
  -8   2   0   84.19    3.10
   8   2   0   85.99    2.90
  -8   2   0   87.59    3.10
   8   2   0   52.39    6.60
  -8   2   0   82.99    2.90
  -8   2   0   86.19    3.00
  -9  -2   0   21.20    5.50
  -9  -2   0   23.00    1.00
   9  -2   0   27.00    6.00
   9  -2   0   22.80    5.50
  -9  -2   0   22.40    1.20
  -9   2   0   21.30    1.10
  -9   2   0   21.20    1.00
  -9   2   0   20.90    1.10
  -9   2   0   21.40    1.00
   9   2   0   21.20    1.00
  10  -2   0   58.49    8.00
 -10  -2   0   49.30    2.10
 -10  -2   0   53.59    8.00
 -10  -2   0   50.39    1.90
  10  -2   0   45.70    7.40
 -10   2   0   50.49    2.10
  10   2   0   50.69    1.90
 -10   2   0   53.19    2.10
 -10   2   0   50.89    2.00
 -10   2   0   48.30    1.90
  11  -2   0   28.30    7.20
  11  -2   0   30.50    7.00
 -11  -2   0   21.90    6.40
 -11  -2   0   33.70    1.60
 -11  -2   0   34.70    1.40
 -11   2   0   32.60    1.60
  11   2   0   32.30    1.40
 -11   2   0   33.30    1.50
 -11   2   0   31.60    1.40
 -11   2   0   31.60    1.40
  12  -2   0    0.20    2.40
 -12  -2   0    6.50    0.80
  12  -2   0    6.70    4.40
  12  -2   0    6.40    0.60
 -12  -2   0    9.40    5.00
 -12  -2   0    6.40    0.50
  12   2   0    6.50    0.60
  12   2   0    0.20    1.50
 -12   2   0    5.90    0.60
 -12   2   0    5.90    0.70
 -12   2   0    5.80    0.60
 -13  -2   0   10.30    4.90
  13  -2   0   17.90    5.90
  13  -2   0    5.40    4.20
  13  -2   0   10.10    0.70
 -13  -2   0   10.10    0.70
 -13  -2   0   12.70    1.10
 -13   2   0   10.30    1.00
 -13   2   0    9.90    0.80
  13   2   0    9.00    0.70
 -13   2   0   10.60    0.70
  13   2   0    1.50    1.80
 -14  -2   0   51.79    2.00
  14  -2   0   53.89    2.10
  14  -2   0   54.69    9.10
 -14  -2   0   57.99   11.90
 -14  -2   0   52.79    2.50
  14  -2   0   38.00    9.80
  14   2   0   52.19    2.00
 -14   2   0   49.50    2.10
 -14   2   0   51.59    2.40
 -14   2   0   50.29    2.10
 -15  -2   0    0.90    0.60
 -15  -2   0    0.40    0.40
  15  -2   0   -0.40    3.20
  15  -2   0    0.30    0.40
 -15  -2   0   -1.80    3.10
  15  -2   0   -0.60    3.00
 -15   2   0   -0.20    0.50
  15   2   0    0.10    2.70
  15   2   0    0.50    0.40
 -15   2   0    0.20    0.40
 -15   2   0    0.80    0.40
 -16  -2   0    5.70    5.30
  16  -2   0    1.00    4.10
  16  -2   0    2.80    0.60
 -16  -2   0    2.50    0.80
 -16  -2   0    3.00    0.50
  16  -2   0    6.60    4.80
 -16   2   0    4.10    0.60
  16   2   0    3.80    0.60
  16   2   0   -1.00    3.60
 -16   2   0    3.60    0.80
 -16   2   0    2.70    0.60
  17  -2   0   -1.10    3.40
 -17  -2   0   -0.30    0.60
  17  -2   0    0.70    0.40
 -17  -2   0    0.40    0.40
  17   2   0   -0.40    0.40
 -17   2   0    0.30    0.60
 -17   2   0   -0.30    0.40
 -17   2   0   -0.70    0.40
 -18  -2   0    2.40    0.50
 -18  -2   0    0.70    0.70
  18  -2   0    1.90    0.50
 -18   2   0    2.30    0.80
 -18   2   0    1.70    0.60
  18   2   0    2.50    0.60
 -18   2   0    1.20    0.60
 -19  -2   0   -0.30    0.40
  19  -2   0    0.70    0.40
 -19  -2   0    0.80    0.70
 -19   2   0   -0.40    0.60
  19   2   0    0.50    0.40
 -19   2   0    0.20    0.50
 -20  -2   0    1.00    0.90
 -20  -2   0    1.30    0.60
  20  -2   0    1.80    0.50
  20   2   0    2.10    0.60
 -20   2   0    2.60    0.90
 -20   2   0    2.60    0.60
 -21  -2   0    2.50    0.90
  21  -2   0    3.40    0.60
 -21  -2   0    3.70    0.70
 -21   2   0    4.10    0.70
  21   2   0    3.20    0.70
 -21   2   0    1.60    0.80
 -22  -2   0    0.40    0.50
 -22  -2   0    0.40    0.80
 -22   2   0   -1.30    0.60
 -22   2   0    0.40    0.60
 -23  -2   0   -0.90    0.80
 -23   2   0    0.70    0.80
 -23   2   0    0.30    0.60
 -24  -2   0    6.80    1.40
  25  -2   0    1.30    1.10
 -25  -2   0    1.00    0.90
  26  -2   0    1.70    1.10
  27  -2   0    0.50    1.00
  27   2   0   -0.20    0.90
   0  -3   0    0.00    0.90
   0  -3   0    0.20    0.20
   0   3   0   -0.10    0.70
   0   3   0    0.30    0.20
   0   3   0   -0.10    0.20
  -1  -3   0    0.70    1.00
   1  -3   0   -0.20    0.80
   1  -3   0    0.10    0.20
  -1  -3   0   -0.20    0.20
  -1  -3   0    0.00    0.10
   1   3   0    0.10    0.20
   1   3   0    0.70    1.00
   1   3   0    0.00    0.20
  -1   3   0    0.40    0.30
  -1   3   0   -0.10    0.20
   1   3   0    0.10    0.10
  -1   3   0   -0.10    0.90
   2  -3   0   95.19    3.00
  -2  -3   0   95.09    6.60
  -2  -3   0   90.99    3.10
   2  -3   0  101.69    6.70
  -2  -3   0   88.09    3.00
   2  -3   0   89.59    3.10
  -2   3   0   90.79    3.20
  -2   3   0  103.59    7.10
   2   3   0   87.99    6.30
   2   3   0   92.99    3.10
  -2   3   0   93.39    3.20
   2   3   0   92.29    3.20
  -3  -3   0   14.00    3.10
  -3  -3   0   14.30    0.70
  -3  -3   0   13.10    0.60
   3  -3   0    9.60    2.50
  -3   3   0   15.30    0.80
  -3   3   0   13.30    0.60
  -3   3   0   14.50    0.80
  -3   3   0   14.90    0.70
   3   3   0   13.50    0.70
  -3   3   0   11.20    3.00
   3   3   0   17.10    2.90
   3   3   0   15.20    0.80
   4  -3   0    9.10    2.70
  -4  -3   0    9.10    0.50
  -4  -3   0    7.70    0.50
  -4  -3   0    9.30    2.80
  -4   3   0    9.70    0.50
   4   3   0    8.20    0.50
  -4   3   0    8.70    2.80
   4   3   0    8.80    0.60
  -4   3   0    9.00    0.60
  -4   3   0    9.90    0.70
  -4   3   0    9.10    0.50
  -5  -3   0    0.80    0.20
  -5  -3   0   -0.20    1.20
  -5  -3   0    0.40    0.20
   5  -3   0   -0.30    1.20
  -5   3   0    0.80    0.20
   5   3   0    0.50    0.20
   5   3   0   -0.40    1.00
  -5   3   0    1.00    0.30
  -5   3   0   -1.10    0.90
   5   3   0    0.70    0.30
  -5   3   0    0.90    0.20
  -5   3   0    0.90    0.30
  -6  -3   0    2.70    0.40
   6  -3   0    2.50    2.10
  -6  -3   0    1.80    1.90
  -6  -3   0    1.70    0.40
   6   3   0    2.00    0.30
  -6   3   0    2.00    0.40
  -6   3   0    1.30    1.90
  -6   3   0    2.90    0.50
  -6   3   0    2.40    0.40
  -6   3   0    1.50    0.30
   6   3   0    0.20    1.40
   6   3   0    3.00    0.40
  -7  -3   0   82.89    8.50
  -7  -3   0   75.19    2.50
   7  -3   0   77.29    8.30
  -7  -3   0   70.79    2.70
  -7  -3   0   75.69    2.60
   7  -3   0   60.29    7.40
  -7   3   0   78.09    2.90
  -7   3   0   76.49    2.80
   7   3   0   82.79    7.80
   7   3   0   77.69    2.70
  -7   3   0   74.09    2.70
  -7   3   0   75.99    2.70
  -8  -3   0    1.40    0.30
  -8  -3   0   -0.70    1.60
   8  -3   0   -0.30    1.70
  -8  -3   0    1.40    0.40
   8  -3   0    1.80    2.40
  -8   3   0    1.60    0.40
  -8   3   0    0.80    0.40
  -8   3   0    1.70    0.30
   8   3   0    3.10    2.30
  -8   3   0    1.10    0.40
   8   3   0    1.90    0.40
   9  -3   0    2.80    2.50
  -9  -3   0    3.20    0.50
   9  -3   0    3.00    2.90
  -9  -3   0    4.00    0.40
  -9  -3   0    0.70    2.40
  -9   3   0    4.00    0.60
  -9   3   0    4.40    0.60
   9   3   0    3.20    2.40
   9   3   0    3.70    0.50
  -9   3   0    4.50    0.50
  -9   3   0    4.40    0.60
 -10  -3   0   48.20    2.10
  10  -3   0   64.59    8.70
 -10  -3   0   47.70    1.80
 -10  -3   0   39.30    8.10
  10  -3   0   47.40    7.70
 -10   3   0   47.40    2.00
 -10   3   0   45.50    1.90
 -10   3   0   47.60    1.90
 -10   3   0   47.10    2.00
  10   3   0   48.40    1.90
  10   3   0   50.39    7.00
  11  -3   0   -1.80    1.90
 -11  -3   0    1.20    2.50
  11  -3   0    0.00    2.40
 -11  -3   0    0.40    0.30
 -11  -3   0    1.10    0.50
 -11   3   0    1.10    0.40
  11   3   0    0.70    0.40
 -11   3   0    1.10    0.50
  11   3   0   -1.80    1.20
 -11   3   0    1.30    0.40
 -11   3   0    1.40    0.40
  12  -3   0   -0.80    2.10
 -12  -3   0   -0.20    2.50
  12  -3   0   -0.70    1.90
 -12  -3   0   -0.20    0.40
 -12  -3   0    0.20    0.30
 -12   3   0    0.40    0.40
 -12   3   0    0.50    0.40
  12   3   0    2.60    2.40
 -12   3   0    0.60    0.40
 -12   3   0    0.00    0.40
  12   3   0    0.20    0.30
  13  -3   0    5.00    4.20
 -13  -3   0   10.20    0.70
 -13  -3   0    5.10    4.20
 -13  -3   0   11.40    1.10
  13  -3   0   16.10    6.00
 -13   3   0    8.20    1.00
 -13   3   0   10.80    0.80
 -13   3   0    9.80    0.90
  13   3   0   10.30    0.80
 -13   3   0   11.20    0.90
 -14  -3   0    6.60    0.90
 -14  -3   0    7.00    0.70
  14  -3   0    2.50    3.80
 -14  -3   0    4.00    4.40
  14  -3   0    2.00    4.10
 -14   3   0    7.90    0.90
 -14   3   0    8.40    0.80
  14   3   0    7.30    0.70
  14   3   0    2.10    3.00
 -14   3   0    8.20    0.80
  15  -3   0    6.00    4.90
 -15  -3   0    3.20    0.80
 -15  -3   0    2.80    0.60
  15  -3   0    2.60    4.20
 -15  -3   0    5.30    5.10
  15  -3   0    2.30    0.60
 -15   3   0    5.30    0.90
  15   3   0    0.20    2.80
  15   3   0    3.40    0.60
 -15   3   0    3.30    0.60
 -15   3   0    3.90    0.70
 -16  -3   0   15.60    1.00
  16  -3   0   11.50    6.10
 -16  -3   0   13.50    1.30
  16  -3   0   14.20    1.00
  16  -3   0    8.30    5.40
 -16   3   0   11.50    1.30
  16   3   0   14.60    1.00
 -16   3   0   14.70    1.10
 -16   3   0   13.50    1.00
  17  -3   0    0.90    5.80
 -17  -3   0    4.50    0.90
 -17  -3   0    5.60    0.70
  17  -3   0    5.90    0.70
  17   3   0    4.60    0.70
 -17   3   0    5.60    0.80
 -17   3   0    7.10    0.90
 -17   3   0    4.30    0.90
 -18  -3   0    3.10    0.60
 -18  -3   0    1.00    0.80
  18  -3   0    2.20    0.60
 -18   3   0    2.20    0.80
 -18   3   0    3.90    0.70
 -18   3   0    3.00    0.60
  18   3   0    3.10    0.60
 -19  -3   0   10.30    0.90
  19  -3   0    8.20    0.80
 -19  -3   0    5.00    1.10
 -19   3   0   10.80    1.00
 -19   3   0    9.10    1.20
 -19   3   0    7.90    1.00
  19   3   0    9.60    0.90
 -20  -3   0    4.40    0.70
 -20  -3   0    3.30    1.00
  20  -3   0    4.10    0.70
 -20   3   0    3.40    0.90
 -20   3   0    3.40    0.70
  20   3   0    3.10    0.70
  21  -3   0    0.40    0.50
 -21  -3   0    1.40    0.90
 -21  -3   0    0.90    0.50
 -21   3   0   -0.90    0.50
  21   3   0    0.20    0.50
 -21   3   0   -0.20    0.70
 -22  -3   0   -0.90    0.90
 -22  -3   0    1.20    0.60
 -22   3   0    1.90    0.70
 -22   3   0    2.60    0.90
 -23  -3   0    0.30    0.80
 -23   3   0    1.00    0.70
 -24  -3   0    0.80    1.00
  24  -3   0    1.80    1.00
 -24   3   0    1.10    0.70
 -25  -3   0    7.20    1.50
  25  -3   0    8.20    1.50
  26  -3   0    2.70    1.30
  27  -3   0    3.20    1.30
  27   3   0    4.50    1.40
   0  -4   0  215.78   11.50
   0  -4   0  218.18    6.90
   0   4   0  198.28    7.00
   0   4   0  218.98    7.00
   1  -4   0  103.89    3.40
  -1  -4   0  103.09    3.40
   1  -4   0   93.69    7.10
  -1  -4   0  107.59    7.50
   1   4   0   98.19    3.50
   1   4   0   96.59    3.60
  -1   4   0   94.49    3.50
  -1   4   0  108.29    3.60
   2  -4   0  335.07   10.60
  -2  -4   0  332.17   10.80
   2  -4   0  330.97   15.90
  -2  -4   0  369.96   16.60
   2  -4   0  332.17   10.80
  -2  -4   0  334.97   10.60
   2   4   0  331.27   10.80
  -2   4   0  347.57   11.00
  -2   4   0  345.87   10.90
   2   4   0  335.57   11.00
   3  -4   0   22.90    1.10
  -3  -4   0   24.00    3.80
   3  -4   0   23.20    4.30
  -3  -4   0   24.70    1.00
   3  -4   0   25.50    0.90
  -3  -4   0   23.10    0.90
   3   4   0   25.20    1.20
   3   4   0   25.90    3.90
  -3   4   0   24.00    1.30
  -3   4   0   23.50    1.20
   3   4   0   24.40    1.10
  -4  -4   0   29.00    1.20
  -4  -4   0   27.90    1.20
   4  -4   0   30.60    1.10
  -4  -4   0   36.40    4.80
   4  -4   0   30.50    4.40
  -4   4   0   28.50    1.40
   4   4   0   28.70    1.20
  -4   4   0   27.50    1.30
   4   4   0   31.30    1.30
   4   4   0   23.70    4.00
  -4   4   0   29.00    1.20
  -4   4   0   10.80    3.60
   5  -4   0   17.00    4.10
  -5  -4   0   13.40    0.70
  -5  -4   0   12.90    3.70
  -5  -4   0   14.20    0.80
  -5   4   0   15.60    1.00
   5   4   0   14.50    3.60
  -5   4   0   11.20    3.70
  -5   4   0   16.20    0.90
   5   4   0   14.20    0.70
   5   4   0   15.20    0.90
  -5   4   0   16.10    0.80
  -6  -4   0    0.80    1.90
  -6  -4   0    3.00    0.40
   6  -4   0    4.20    2.50
  -6  -4   0    2.40    0.40
   6   4   0    2.80    0.40
   6   4   0    3.50    0.50
  -6   4   0    1.40    2.00
  -6   4   0    3.40    0.40
  -6   4   0    2.90    0.50
  -6   4   0    2.20    0.40
  -6   4   0    4.50    0.60
   6   4   0    3.60    2.20
  -7  -4   0   62.69    2.50
   7  -4   0   69.89    7.80
  -7  -4   0   68.39    7.90
  -7  -4   0   68.29    2.40
   7   4   0   67.79    2.30
  -7   4   0   65.89    2.70
  -7   4   0   71.59    8.60
   7   4   0   67.69    2.50
   7   4   0   74.39    7.60
  -7   4   0   65.09    2.40
  -7   4   0   67.79    2.40
  -7   4   0   64.39    2.60
  -8  -4   0    9.60    0.60
  -8  -4   0   10.30    4.10
  -8  -4   0    9.60    0.80
   8  -4   0   11.70    4.10
  -8   4   0    9.10    0.80
  -8   4   0    9.70    0.90
  -8   4   0   10.60    4.30
  -8   4   0   10.50    0.70
  -8   4   0    9.00    0.70
   8   4   0   10.90    0.70
   8   4   0    6.70    2.90
  -9  -4   0   16.80    1.00
   9  -4   0   18.70    5.40
  -9  -4   0   23.20    6.00
  -9  -4   0   16.70    0.90
   9  -4   0   19.90    5.50
   9   4   0   16.90    0.90
  -9   4   0   16.20    1.10
  -9   4   0   15.40    1.00
  -9   4   0   16.80    1.00
  -9   4   0   16.90    0.90
   9   4   0   21.70    5.40
 -10  -4   0   11.40    0.90
  10  -4   0   11.50    4.40
 -10  -4   0   12.40    0.80
 -10  -4   0    8.10    3.90
  10  -4   0    8.60    4.00
  10   4   0   11.20    0.80
  10   4   0   11.70    4.30
 -10   4   0   10.30    1.00
 -10   4   0   10.50    0.80
 -10   4   0   10.40    0.90
 -10   4   0   11.90    0.80
 -11  -4   0    2.50    0.40
  11  -4   0    5.40    3.80
 -11  -4   0    0.00    2.40
  11  -4   0    2.90    3.00
 -11  -4   0    1.50    0.50
 -11   4   0    1.60    0.50
 -11   4   0    2.30    0.50
  11   4   0    1.90    0.50
 -11   4   0    0.50    0.40
 -11   4   0    1.30    0.40
  11   4   0    3.50    3.50
 -12  -4   0  116.79    4.40
  12  -4   0  116.19   12.80
  12  -4   0  107.99   12.60
 -12  -4   0  105.59   12.80
 -12  -4   0  118.09    4.10
 -12   4   0  125.99    4.40
  12   4   0   88.49   10.50
  12   4   0  117.49    4.30
 -12   4   0  123.89    4.50
 -12   4   0  126.59    4.40
 -12   4   0  118.79    4.20
 -13  -4   0   96.19    3.80
  13  -4   0   84.99   11.50
 -13  -4   0  103.99   13.20
 -13  -4   0   92.59    3.40
  13  -4   0   93.99   12.30
  13   4   0   79.59   10.30
 -13   4   0   94.29    3.60
 -13   4   0   98.29    3.50
 -13   4   0   94.69    3.70
  13   4   0   93.19    3.50
 -13   4   0   94.99    3.70
 -14  -4   0   19.10    1.10
 -14  -4   0   28.90    8.70
  14  -4   0   18.30    7.30
 -14  -4   0   20.90    1.40
 -14   4   0   21.50    1.30
 -14   4   0   20.70    1.40
 -14   4   0   20.40    1.20
 -14   4   0   20.20    1.40
  14   4   0   21.40    6.70
  14   4   0   18.80    1.20
  15  -4   0  106.19   13.90
 -15  -4   0  103.89    3.80
  15  -4   0   91.89   13.60
 -15  -4   0  108.29    4.30
 -15  -4   0  128.49   19.00
 -15   4   0  107.79    4.00
 -15   4   0  107.89    4.10
  15   4   0  103.49    3.90
 -15   4   0  110.99    4.20
 -15   4   0  103.39    3.90
  16  -4   0   29.70    9.40
  16  -4   0   42.10   10.90
 -16  -4   0   46.50    2.00
 -16  -4   0   45.20    2.40
 -16   4   0   43.60    2.20
 -16   4   0   44.60    2.00
 -16   4   0   47.10    2.40
  16   4   0   47.60    2.10
 -16   4   0   42.70    2.10
 -17  -4   0   27.40    1.90
 -17  -4   0   27.90    1.50
  17  -4   0   30.20    1.60
  17   4   0   27.80    1.50
 -17   4   0   28.60    1.50
 -17   4   0   29.40    1.70
 -17   4   0   28.00    1.80
 -18  -4   0    0.20    0.40
  18  -4   0    0.40    0.50
 -18  -4   0    0.00    0.70
 -18   4   0    1.00    0.60
 -18   4   0    0.60    0.70
  18   4   0   -0.30    0.50
 -18   4   0    0.90    0.60
  19  -4   0   15.90    1.10
 -19  -4   0   16.50    1.60
 -19  -4   0   16.50    1.10
 -19   4   0   18.30    1.30
 -19   4   0   19.30    1.40
 -19   4   0   17.40    1.60
  19   4   0   16.50    1.20
  20  -4   0   19.60    1.20
 -20  -4   0   17.40    1.20
 -20  -4   0   17.70    1.70
 -20   4   0   19.20    1.70
  20   4   0   15.90    1.30
 -20   4   0   20.40    1.30
 -20   4   0   18.70    2.20
  21  -4   0    2.80    0.90
 -21  -4   0    2.70    0.70
 -21  -4   0    3.70    1.00
  21   4   0    4.10    0.80
 -21   4   0    2.80    0.70
 -22  -4   0   23.50    1.50
  22  -4   0   27.10    2.20
 -22  -4   0   26.70    2.20
 -22   4   0   26.90    1.60
 -23  -4   0    0.60    0.90
  23  -4   0    1.30    1.00
 -23   4   0    1.40    0.70
  24  -4   0    0.10    0.90
 -24  -4   0    1.20    1.00
 -24   4   0    1.20    0.70
  25  -4   0    8.40    1.50
  26  -4   0    9.70    1.70
  26   4   0   13.30    2.00
  27  -4   0   12.60    1.90
  27   4   0   10.30    1.80
   0  -5   0   -0.20    0.30
   0  -5   0   -0.10    1.50
   0   5   0    0.20    0.30
   0   5   0    0.10    0.30
   0   5   0   -0.30    1.20
   1  -5   0  236.48    7.60
  -1  -5   0  237.18    7.60
   1  -5   0  231.58   13.20
  -1  -5   0  226.98   13.10
   1   5   0  245.48    7.70
   1   5   0  228.48    7.80
  -1   5   0  217.78   13.60
   1   5   0  231.68   13.60
  -1   5   0  220.98    7.80
  -1   5   0  229.38    7.70
  -2  -5   0   38.40    5.10
   2  -5   0   47.20    5.50
   2  -5   0   36.20    1.60
  -2  -5   0   40.20    1.60
  -2  -5   0   40.30    1.40
   2   5   0   37.30    5.20
   2   5   0   41.80    1.70
  -2   5   0   28.80    4.80
  -2   5   0   38.50    1.70
   2   5   0   39.10    1.80
  -2   5   0   40.50    1.80
   3  -5   0   42.00    5.30
  -3  -5   0   38.10    1.50
   3  -5   0   36.30    1.30
   3  -5   0   38.30    1.50
  -3  -5   0   35.90    1.30
  -3  -5   0   38.20    5.30
   3   5   0   47.10    5.80
  -3   5   0   38.10    1.70
   3   5   0   38.00    1.60
   3   5   0   36.10    1.70
  -3   5   0   41.10    5.70
  -3   5   0   33.90    1.70
   4  -5   0  444.66   13.80
  -4  -5   0  444.96   21.60
  -4  -5   0  448.06   13.90
  -4  -5   0  437.66   14.00
   4  -5   0  439.86   14.00
   4  -5   0  423.26   21.00
   4   5   0  432.76   21.40
  -4   5   0  435.06   22.50
   4   5   0  429.56   14.20
   4   5   0  445.96   14.00
  -4   5   0  420.96   14.20
  -4   5   0  447.06   14.40
  -5  -5   0   12.50    0.70
  -5  -5   0    8.60    3.20
   5  -5   0   11.60    0.60
   5  -5   0   13.90    4.00
   5  -5   0   10.90    0.70
  -5  -5   0   12.10    0.70
  -5   5   0   12.10    4.00
   5   5   0   12.10    0.70
  -5   5   0   10.70    0.90
  -5   5   0   10.10    0.90
   5   5   0   14.90    4.10
   5   5   0   12.40    0.90
   6  -5   0    1.30    0.30
   6  -5   0    1.40    2.10
  -6  -5   0    1.20    0.40
  -6  -5   0    1.50    0.30
  -6  -5   0    0.80    1.70
   6   5   0    1.90    2.20
  -6   5   0    1.80    0.40
  -6   5   0    2.30    0.60
   6   5   0    1.70    0.30
   6   5   0    1.90    0.50
  -6   5   0    1.20    0.50
  -6   5   0   -0.10    1.80
  -7  -5   0    0.30    0.30
   7  -5   0    0.50    0.30
   7  -5   0    0.10    2.00
  -7  -5   0   -0.80    1.40
  -7  -5   0    0.90    0.30
  -7   5   0    0.70    0.50
   7   5   0    1.00    0.40
  -7   5   0    1.40    0.40
   7   5   0   -1.20    1.30
  -7   5   0    0.80    0.40
   7   5   0    0.90    0.30
  -7   5   0    0.30    2.30
   8  -5   0  304.07   19.00
  -8  -5   0  342.27   20.60
  -8  -5   0  321.07   10.50
  -8  -5   0  320.67   10.60
  -8   5   0  338.67   10.90
   8   5   0  328.47   10.40
  -8   5   0  331.27   10.50
  -8   5   0  286.67   20.10
   8   5   0  321.27   10.60
   8   5   0  338.97   19.30
  -8   5   0  309.57   10.70
  -9  -5   0   12.60    0.60
  -9  -5   0   11.80    5.20
   9  -5   0   14.40    5.30
  -9  -5   0   13.00    0.90
  -9  -5   0   11.10    0.80
  -9   5   0   12.40    1.00
   9   5   0   11.90    0.90
  -9   5   0   10.70    0.80
   9   5   0    7.60    3.50
  -9   5   0   10.90    0.80
  -9   5   0   15.30    5.20
  -9   5   0   11.50    1.00
 -10  -5   0   45.50    9.10
  10  -5   0   51.19    8.60
 -10  -5   0   48.90    2.10
 -10  -5   0   50.29    1.70
  10  -5   0   46.10    7.80
 -10  -5   0   50.99    2.00
  10   5   0   52.09    2.20
 -10   5   0   52.59    2.10
 -10   5   0   48.40    2.00
 -10   5   0   48.60    2.30
 -10   5   0   47.10    2.20
  10   5   0   38.80    7.60
 -11  -5   0   69.39   10.30
  11  -5   0   56.79    8.90
  11  -5   0   64.99    9.90
 -11  -5   0   67.19    2.70
 -11  -5   0   63.59    2.40
  11   5   0   58.29    8.30
  11   5   0   62.69    2.60
 -11   5   0   64.19    2.60
 -11   5   0   65.69    2.90
 -11   5   0   62.09    2.50
 -11   5   0   67.69    2.70
  12  -5   0   17.70    6.40
 -12  -5   0   30.20    8.60
  12  -5   0   27.70    7.80
 -12  -5   0   24.90    1.20
 -12  -5   0   24.10    1.50
 -12   5   0   24.30    1.30
 -12   5   0   26.10    1.60
  12   5   0   19.10    5.90
  12   5   0   24.00    1.40
 -12   5   0   24.40    1.50
 -12   5   0   24.80    1.40
 -13  -5   0   22.70    1.50
 -13  -5   0   26.90    8.20
 -13  -5   0   24.50    1.30
  13  -5   0   27.90    8.10
  13  -5   0   24.60    7.30
 -13   5   0   25.40    1.60
  13   5   0   22.90    1.40
 -13   5   0   23.80    1.40
 -13   5   0   23.80    1.30
 -13   5   0   25.70    1.50
  13   5   0   25.20    6.80
  14  -5   0  103.09   13.60
  14  -5   0   76.99   11.80
 -14  -5   0   85.49   16.90
 -14  -5   0   76.19    3.40
 -14  -5   0   81.09    3.00
 -14   5   0   85.59    3.40
 -14   5   0   78.39    3.40
 -14   5   0   79.39    3.30
 -14   5   0   81.49    3.10
  14   5   0   82.19    3.20
  15  -5   0    9.30    6.30
 -15  -5   0   16.70    1.10
  15  -5   0   26.50    8.40
 -15  -5   0   14.80    1.30
 -15   5   0   12.90    1.30
  15   5   0   15.20    1.10
 -15   5   0   14.80    1.10
 -15   5   0   14.90    1.20
 -15   5   0   14.30    1.20
 -16  -5   0   37.70    2.10
  16  -5   0   29.40    9.70
 -16  -5   0   39.10    1.80
  16   5   0   38.10    1.90
 -16   5   0   36.20    1.80
 -16   5   0   39.00    2.00
 -16   5   0   37.90    2.10
 -16   5   0   34.50    2.00
 -17  -5   0    2.60    0.80
 -17  -5   0    1.10    0.50
 -17   5   0    2.60    0.80
  17   5   0    2.10    0.60
 -17   5   0    2.40    0.60
 -17   5   0    3.50    0.90
 -18  -5   0    1.80    0.80
 -18  -5   0    1.50    0.60
  18   5   0    1.00    0.60
 -18   5   0    1.70    0.60
 -18   5   0    0.20    0.70
  19  -5   0   23.00    1.80
  19  -5   0   21.60    1.40
 -19  -5   0   21.40    1.40
 -19  -5   0   19.50    1.70
 -19   5   0   22.20    1.60
 -19   5   0   24.60    1.50
  19   5   0   23.70    1.50
 -20  -5   0    0.00    0.50
  20  -5   0   -0.20    0.50
  20  -5   0   -0.30    0.70
 -20  -5   0   -0.10    0.70
 -20   5   0    0.20    0.60
 -20   5   0    0.80    0.60
  20   5   0   -0.70    0.60
  21  -5   0   46.60    2.70
 -21  -5   0   45.80    2.80
 -21  -5   0   44.80    2.10
  21   5   0   47.00    2.30
 -21   5   0   47.80    2.30
  22  -5   0    4.40    1.20
 -22  -5   0    4.60    1.20
 -22   5   0    4.70    0.90
  23  -5   0   -0.40    0.80
 -23  -5   0    1.50    0.90
 -23   5   0    0.30    0.70
  24  -5   0    7.40    1.40
 -24   5   0    5.50    1.00
  25  -5   0    4.80    1.30
  25   5   0    2.20    1.20
  26  -5   0    1.90    1.20
  26   5   0    0.30    0.90
   0  -6   0    0.10    0.30
   0  -6   0    0.20    1.70
   0   6   0   -0.20    0.30
   0   6   0    1.70    1.90
   0   6   0    0.30    0.40
  -1  -6   0   -0.30    0.30
   1  -6   0   -0.10    1.60
   1  -6   0    0.10    0.30
  -1  -6   0    0.70    1.50
   1   6   0   -0.10    1.60
  -1   6   0    0.10    0.40
   1   6   0    0.10    0.40
   1   6   0   -0.40    0.30
  -1   6   0    1.20    1.80
  -1   6   0   -0.50    0.30
  -2  -6   0  160.78    5.40
   2  -6   0  157.08    5.40
  -2  -6   0  168.38   11.60
   2  -6   0  165.68   11.40
   2   6   0  155.78    5.60
  -2   6   0  163.18    5.70
  -2   6   0  155.68   12.10
   2   6   0  160.98    5.50
   2   6   0  151.18   11.60
  -2   6   0  153.38    5.50
  -3  -6   0    3.20    2.50
   3  -6   0   10.20    3.60
   3  -6   0    5.70    0.60
  -3  -6   0    7.30    0.40
  -3  -6   0    5.90    0.60
  -3   6   0    7.60    0.90
  -3   6   0    6.50    0.70
   3   6   0    4.90    2.80
   3   6   0    5.50    0.80
   3   6   0    8.20    0.70
  -3   6   0    3.40    2.70
   4  -6   0   67.09    2.60
  -4  -6   0   72.19    2.30
   4  -6   0   63.99    7.20
   4  -6   0   66.99    2.20
  -4  -6   0   65.89    7.70
  -4  -6   0   66.29    2.50
  -4   6   0   68.09    2.70
  -4   6   0   56.19    2.80
   4   6   0   64.29    2.50
  -4   6   0   87.49    9.30
   4   6   0   82.79    8.30
   4   6   0   73.19    2.80
   5  -6   0   64.19    7.40
  -5  -6   0   56.19    7.40
  -5  -6   0   60.09    2.30
  -5  -6   0   61.69    2.20
   5  -6   0   60.49    2.10
   5  -6   0   61.59    2.40
  -5   6   0   74.59    8.80
   5   6   0   59.79    2.30
   5   6   0   53.89    2.50
  -5   6   0   56.29    2.60
  -5   6   0   62.29    2.50
   5   6   0   54.89    7.20
  -6  -6   0   26.00    1.30
   6  -6   0   29.90    1.20
  -6  -6   0   35.40    7.10
   6  -6   0   28.40    1.40
  -6  -6   0   27.70    1.30
   6  -6   0   25.60    5.70
   6   6   0   27.30    1.50
  -6   6   0   32.10    1.60
  -6   6   0   33.10    1.70
   6   6   0   27.20    1.30
  -6   6   0   23.60    6.20
   6   6   0   31.00    6.30
  -7  -6   0    1.40    2.50
   7  -6   0    2.50    0.40
   7  -6   0    2.30    0.50
   7  -6   0    1.40    2.30
  -7  -6   0    2.80    0.50
  -7  -6   0    3.10    0.50
   7   6   0    2.10    0.50
   7   6   0    2.80    0.50
  -7   6   0    1.70    2.90
  -7   6   0    2.20    0.60
   7   6   0    3.40    2.90
  -7   6   0    2.80    0.70
  -8  -6   0   41.50    8.40
   8  -6   0   29.60    6.80
   8  -6   0   33.60    1.50
  -8  -6   0   34.00    1.50
  -8  -6   0   30.50    1.50
  -8   6   0   33.80    1.90
   8   6   0   32.20    1.40
  -8   6   0   33.00    1.70
  -8   6   0   17.50    6.20
  -8   6   0   34.80    1.50
   8   6   0   32.10    1.70
   8   6   0   38.90    7.50
  -9  -6   0    2.60    0.50
   9  -6   0    2.90    0.50
  -9  -6   0    2.80    0.50
  -9  -6   0   -1.30    2.00
   9  -6   0    3.60    3.10
  -9   6   0    3.40    0.60
   9   6   0    3.20    0.50
  -9   6   0    1.40    2.90
   9   6   0    1.10    2.30
  -9   6   0    2.90    0.70
  -9   6   0    2.50    0.60
   9   6   0    3.30    0.70
  10  -6   0  129.69   12.90
 -10  -6   0  130.79    4.40
 -10  -6   0  150.98   15.10
  10  -6   0  127.99    4.50
 -10  -6   0  129.89    4.20
 -10  -6   0  124.29    4.50
 -10   6   0  122.69    4.90
 -10   6   0  125.19    4.50
  10   6   0  124.99    4.70
 -10   6   0  122.69    4.70
 -10   6   0  137.19   14.60
  10   6   0  104.09   11.50
 -11  -6   0   41.80    1.80
 -11  -6   0   43.00    1.50
  11  -6   0   47.10    9.40
  11  -6   0   41.70    1.90
  11  -6   0   39.80    9.30
 -11  -6   0   49.60   10.60
 -11  -6   0   41.10    2.00
 -11   6   0   38.40    2.20
  11   6   0   39.50    8.10
 -11   6   0   41.90    2.10
 -11   6   0   38.50    1.80
  11   6   0   40.60    2.00
  12  -6   0  163.18    5.70
  12  -6   0  143.89   15.80
  12  -6   0  152.08   15.40
 -12  -6   0  160.88    5.50
 -12  -6   0  151.48   16.30
 -12  -6   0  175.38    5.80
 -12   6   0  157.78    6.00
 -12   6   0  158.98    5.60
  12   6   0  160.18   15.10
  12   6   0  161.78    5.80
 -12   6   0  155.88    5.90
  13  -6   0   22.00    7.70
  13  -6   0   30.80    8.80
  13  -6   0   18.20    1.30
 -13  -6   0   17.00    1.30
 -13  -6   0   15.40    1.10
 -13   6   0   19.10    1.20
  13   6   0   17.80    1.30
 -13   6   0   18.30    1.40
 -13   6   0   16.70    1.50
  14  -6   0   29.30    1.70
 -14  -6   0   27.50    1.40
  14  -6   0   34.70    9.70
 -14  -6   0   28.60    1.70
  14  -6   0   28.90    8.90
 -14   6   0   29.30    1.90
 -14   6   0   27.80    1.70
  14   6   0   25.80    1.60
 -14   6   0   27.00    1.50
 -15  -6   0   23.70    1.60
 -15  -6   0   23.30    1.30
  15  -6   0   23.10    8.40
  15  -6   0   21.40    1.50
  15  -6   0   12.80    7.90
 -15   6   0   22.60    1.70
 -15   6   0   25.90    1.60
  15   6   0   21.90    1.50
 -15   6   0   22.40    1.40
 -16  -6   0   25.20    1.40
 -16  -6   0   23.00    1.70
  16  -6   0   29.60    1.80
 -16   6   0   27.40    1.80
 -16   6   0   25.50    1.80
 -16   6   0   25.70    1.50
  16   6   0   27.80    1.60
 -17  -6   0    3.00    0.70
  17  -6   0    2.40    0.80
 -17  -6   0    4.10    0.90
 -17   6   0    2.70    0.70
 -17   6   0    2.90    0.80
 -17   6   0    4.20    1.00
  17   6   0    2.70    0.80
 -18  -6   0   35.80    1.80
  18  -6   0   39.80    2.20
 -18  -6   0   39.70    2.30
  18   6   0   34.90    2.00
 -18   6   0   39.00    2.20
 -18   6   0   37.40    1.90
 -18   6   0   38.40    2.20
 -19  -6   0   13.10    1.10
 -19  -6   0   10.30    1.40
  19  -6   0   11.00    1.30
 -19   6   0   10.10    1.20
  19   6   0   12.40    1.30
 -19   6   0    9.10    1.30
 -19   6   0   14.00    1.40
  20  -6   0    6.50    1.20
 -20  -6   0    6.10    1.20
 -20  -6   0    8.30    1.00
  20  -6   0    7.30    1.00
 -20   6   0    7.30    1.00
  20   6   0    8.40    1.10
 -20   6   0    7.20    1.20
 -21  -6   0    0.50    0.60
  21  -6   0   -0.30    0.70
 -21  -6   0   -0.90    0.70
 -21   6   0   -0.80    0.60
  21   6   0   -0.60    0.60
 -21   6   0   -1.00    0.70
  22  -6   0   33.60    2.40
 -22  -6   0   34.10    2.40
 -22   6   0   35.10    2.00
  23  -6   0    1.90    1.00
 -23   6   0    2.90    0.80
  24  -6   0   -0.20    0.90
  24   6   0    0.20    1.00
 -24   6   0    1.60    0.80
  25  -6   0    1.70    1.10
  25   6   0   -0.20    1.00
   0  -7   0   -0.30    1.60
   0  -7   0    0.00    0.40
   0   7   0    0.70    2.30
   0   7   0    0.10    0.40
   0   7   0    0.20    0.40
   1  -7   0    8.40    3.60
   1  -7   0    7.10    0.70
  -1  -7   0    7.70    3.20
  -1  -7   0    6.90    0.70
  -1   7   0    7.00    0.90
  -1   7   0    6.30    0.80
  -1   7   0    9.90    3.90
   1   7   0    5.50    0.90
   1   7   0   10.30    4.10
   1   7   0    7.60    0.80
  -2  -7   0   -0.90    1.90
   2  -7   0   -1.90    1.30
  -2  -7   0   -0.40    0.30
   2  -7   0   -0.10    0.30
  -2   7   0    0.20    2.40
   2   7   0    0.20    0.40
   2   7   0    2.10    1.90
  -2   7   0    0.10    0.40
  -2   7   0    0.00    0.50
   2   7   0    0.50    0.50
  -3  -7   0    2.10    2.60
   3  -7   0    6.60    3.10
   3  -7   0    4.30    0.60
  -3  -7   0    4.50    0.60
  -3   7   0    2.90    0.70
   3   7   0    4.60    2.90
  -3   7   0    4.10    3.10
   3   7   0    5.30    0.80
   3   7   0    5.00    0.70
  -3   7   0    3.80    0.70
   4  -7   0    0.50    2.20
   4  -7   0    0.70    0.40
  -4  -7   0    0.60    2.60
  -4  -7   0    1.30    0.40
   4   7   0    0.90    0.40
   4   7   0    1.50    0.30
  -4   7   0    1.50    0.60
  -4   7   0    1.10    0.50
  -4   7   0    0.20    2.60
   4   7   0   -0.50    2.00
   4   7   0    1.20    0.60
   5  -7   0   19.70    1.10
   5  -7   0   21.10    5.50
  -5  -7   0   22.60    5.80
  -5  -7   0   18.50    1.10
  -5  -7   0   16.30    0.90
  -5   7   0   16.60    1.40
   5   7   0   17.90    1.10
  -5   7   0   21.80    6.20
   5   7   0   15.50    1.20
  -5   7   0   14.20    1.20
   5   7   0   17.10    5.30
  -6  -7   0    4.70    0.50
   6  -7   0    5.30    3.30
   6  -7   0    4.70    0.70
  -6  -7   0    5.20    0.70
   6  -7   0    6.20    0.50
  -6  -7   0    2.50    3.00
  -6   7   0    3.80    3.30
   6   7   0    6.50    3.50
  -6   7   0    5.60    0.90
   6   7   0    5.10    0.70
   6   7   0    3.10    0.70
  -6   7   0    5.40    0.80
  -7  -7   0    8.80    0.70
   7  -7   0    7.60    0.90
   7  -7   0    8.60    0.60
  -7  -7   0    6.70    0.70
   7  -7   0   12.80    4.60
  -7  -7   0    3.70    3.50
   7   7   0    7.80    1.00
  -7   7   0    7.10    1.10
   7   7   0    8.60    0.80
   7   7   0    6.60    3.80
  -7   7   0    2.60    3.30
  -7   7   0    8.30    1.00
   8  -7   0   10.50    0.80
  -8  -7   0   15.90    5.60
   8  -7   0   10.70    0.90
   8  -7   0   10.20    4.50
  -8  -7   0   12.40    0.90
  -8  -7   0   13.20    0.90
   8   7   0    8.20    3.80
   8   7   0   11.20    0.90
  -8   7   0   10.50    1.10
   8   7   0   11.30    1.10
  -8   7   0   12.60    5.60
  -8   7   0   11.80    1.30
  -9  -7   0   51.29   10.30
   9  -7   0   52.69    8.70
   9  -7   0   55.19    2.30
   9  -7   0   56.29    2.20
  -9  -7   0   53.19    2.20
  -9  -7   0   53.69    2.20
  -9   7   0   75.69   11.00
   9   7   0   51.49    8.40
  -9   7   0   56.29    2.80
   9   7   0   53.79    2.50
  -9   7   0   51.79    2.50
   9   7   0   52.39    2.20
 -10  -7   0   37.60    1.60
  10  -7   0   35.50    1.80
 -10  -7   0   29.30    8.30
  10  -7   0   38.60    1.70
 -10  -7   0   39.60    1.80
  10  -7   0   35.40    8.20
 -10  -7   0   38.90    1.70
  10   7   0   34.10    1.90
 -10   7   0   34.80    2.20
 -10   7   0   41.30   10.20
 -10   7   0   36.00    2.00
  10   7   0   35.10    8.30
  11  -7   0    7.90    0.90
  11  -7   0    7.90    5.00
 -11  -7   0    9.10    0.90
 -11  -7   0    7.90    0.80
 -11  -7   0    5.70    5.10
 -11   7   0    8.90    1.20
  11   7   0    7.60    1.00
 -11   7   0    7.30    1.00
 -12  -7   0   15.20    1.20
  12  -7   0   19.50    6.80
  12  -7   0   18.10    1.20
 -12  -7   0   15.80    1.10
  12  -7   0   19.80    7.30
 -12   7   0   14.90    1.40
  12   7   0   16.20    1.30
 -12   7   0   19.10    1.20
 -12   7   0   17.00    1.50
  13  -7   0   -0.60    3.70
  13  -7   0    4.90    5.10
  13  -7   0    1.90    0.60
 -13  -7   0    1.90    0.60
 -13  -7   0    2.00    0.70
 -13   7   0    1.70    0.60
 -13   7   0    0.60    0.80
  13   7   0    1.30    0.60
 -13   7   0    1.20    0.70
 -14  -7   0    3.20    0.70
  14  -7   0    2.30    0.70
  14  -7   0    3.70    5.00
 -14  -7   0    2.70    0.70
  14  -7   0   -0.90    7.00
 -14   7   0    2.80    0.80
 -14   7   0    3.20    0.70
  14   7   0    3.10    0.80
 -14   7   0    2.20    0.90
 -15  -7   0    4.90    0.90
 -15  -7   0    4.20    0.70
  15  -7   0    4.40    0.80
  15   7   0    4.70    0.90
 -15   7   0    3.40    0.90
 -15   7   0    5.20    1.10
 -15   7   0    5.10    0.80
 -16  -7   0   16.80    1.50
  16  -7   0   18.80    1.40
 -16  -7   0   17.20    1.20
 -16   7   0   18.30    1.30
 -16   7   0   18.10    1.60
 -16   7   0   17.40    1.60
  16   7   0   17.90    1.50
 -17  -7   0   11.30    1.30
 -17  -7   0    8.80    1.00
  17  -7   0   11.10    1.20
 -17   7   0    9.60    1.10
 -17   7   0   10.20    1.40
 -17   7   0    9.90    1.30
  17   7   0   12.30    1.30
 -18  -7   0    0.10    0.50
  18  -7   0   -0.30    0.60
 -18  -7   0    0.60    0.70
 -18   7   0    0.00    0.60
 -18   7   0    0.90    0.80
  18   7   0    0.10    0.60
 -18   7   0   -0.50    0.60
 -19  -7   0    1.00    0.60
  19  -7   0    1.40    0.80
 -19  -7   0    3.70    1.00
 -19   7   0    1.80    0.70
  19   7   0    2.10    0.80
 -19   7   0    3.20    1.00
 -19   7   0    3.10    1.00
 -20  -7   0    0.90    0.60
 -20  -7   0    0.30    0.80
  20  -7   0    0.70    0.80
  20   7   0    0.70    0.70
 -20   7   0   -0.30    0.80
 -20   7   0   -0.20    0.60
  21  -7   0    3.10    1.00
 -21   7   0    6.10    1.00
  21   7   0    6.50    1.20
 -21   7   0    6.20    1.20
  22  -7   0    1.20    1.00
 -22   7   0    0.30    0.70
  23  -7   0    2.50    1.00
  23   7   0    1.90    1.10
 -23   7   0    3.20    0.80
  24  -7   0   -0.60    0.80
  24   7   0   -0.70    0.90
 -24   7   0    0.10    0.70
  25  -7   0   -0.60    0.90
  25   7   0    0.10    1.10
   0  -8   0    8.20    0.90
   0  -8   0   12.80    4.40
   0   8   0    7.80    4.30
   0   8   0    9.20    1.00
   0   8   0   10.80    1.20
   1  -8   0    6.60    3.90
  -1  -8   0   11.40    1.00
  -1  -8   0   14.70    4.60
   1  -8   0   10.50    0.90
  -1   8   0   10.50    1.10
   1   8   0   13.50    4.90
  -1   8   0   10.20    1.10
   1   8   0   10.40    1.10
   1   8   0   10.70    1.00
  -1   8   0   16.80    5.80
   2  -8   0    4.70    3.10
  -2  -8   0    1.10    2.70
  -2  -8   0    2.80    0.60
   2  -8   0    1.60    0.50
  -2   8   0    2.10    0.60
   2   8   0    7.70    4.00
   2   8   0    2.00    0.70
  -2   8   0    7.20    4.10
  -2   8   0    2.60    0.70
   2   8   0    2.30    0.60
  -3  -8   0   -1.30    2.30
  -3  -8   0   -0.10    0.40
   3  -8   0    0.70    2.20
   3  -8   0    0.30    0.40
   3   8   0    0.20    2.40
  -3   8   0    0.20    0.50
  -3   8   0    0.10    0.60
   3   8   0    0.70    0.60
  -3   8   0   -1.60    2.50
   3   8   0   -0.50    0.50
   4  -8   0    1.10    2.80
  -4  -8   0    0.40    0.50
   4  -8   0    1.10    0.50
  -4  -8   0    0.20    2.70
   4   8   0   -0.50    0.50
  -4   8   0    0.90    0.60
   4   8   0    0.60    0.50
  -4   8   0   -0.10    2.80
   4   8   0   -1.20    2.50
  -4   8   0    0.00    0.60
   5  -8   0    8.10    4.40
  -5  -8   0    6.40    4.40
   5  -8   0    7.60    0.90
  -5  -8   0    8.30    0.90
   5   8   0    8.50    1.00
   5   8   0   10.10    1.20
  -5   8   0    7.40    1.00
   5   8   0    4.30    3.30
  -5   8   0    8.50    1.20
   5   8   0    5.50    0.60
  -5   8   0   10.00    5.00
  -6  -8   0    9.30    4.60
   6  -8   0    9.30    4.70
  -6  -8   0   10.10    1.00
   6  -8   0    9.00    1.00
   6   8   0    3.60    3.80
  -6   8   0    6.40    1.10
  -6   8   0    8.90    1.10
   6   8   0    9.30    0.70
   6   8   0    9.00    1.10
  -6   8   0    6.20    4.40
   6   8   0   10.70    1.00
  -7  -8   0   17.40    1.10
   7  -8   0    9.90    4.60
  -7  -8   0   13.80    5.50
   7  -8   0   16.50    1.20
   7   8   0   15.90    1.40
  -7   8   0   16.40    1.40
   7   8   0   17.20    1.10
  -7   8   0   13.10    6.30
  -7   8   0   15.70    1.50
   7   8   0   21.80    6.80
  -8  -8   0   17.60    6.70
   8  -8   0   11.20    5.10
   8  -8   0    5.10    0.70
   8  -8   0    5.90    0.80
  -8  -8   0    8.80    0.90
   8   8   0    6.70    0.90
   8   8   0    8.30    1.10
  -8   8   0    6.80    1.10
  -8   8   0    6.30    1.00
  -8   8   0   12.70    6.00
   8   8   0   17.80    5.80
   9  -8   0    4.40    3.80
  -9  -8   0    6.00    0.70
   9  -8   0    3.90    0.70
  -9  -8   0   10.90    5.90
   9  -8   0    4.90    0.60
  -9  -8   0    4.50    0.70
   9   8   0    5.40    1.00
   9   8   0    0.30    3.80
  -9   8   0    7.80    1.20
   9   8   0    5.70    0.80
  -9   8   0    4.70    4.90
  -9   8   0    4.00    0.80
  10  -8   0    8.20    0.90
  10  -8   0    6.90    4.50
 -10  -8   0    8.80    0.90
  10  -8   0    8.70    0.80
 -10  -8   0    6.70    0.90
 -10   8   0    8.10    5.50
 -10   8   0    7.80    1.10
 -10   8   0    9.70    1.40
  10   8   0    8.40    1.10
 -11  -8   0   15.10    1.10
 -11  -8   0   14.70    1.10
  11  -8   0   20.10    7.30
  11  -8   0   14.70    1.00
  11  -8   0   13.80    1.20
 -11   8   0   14.40    1.30
 -11   8   0   15.80    7.40
 -11   8   0   11.70    1.40
  11   8   0   14.20    1.30
  12  -8   0    2.10    0.50
  12  -8   0    0.60    4.80
 -12  -8   0    2.00    0.60
  12  -8   0    2.90    0.70
  12  -8   0    4.80    4.90
 -12  -8   0    1.60    0.60
  12   8   0    1.50    0.80
 -12   8   0    1.80    0.80
 -12   8   0    3.20    1.00
  13  -8   0    1.20    0.50
 -13  -8   0    0.50    0.60
  13  -8   0   -1.70    4.70
 -13  -8   0    1.10    0.60
  13  -8   0    1.30    0.70
 -13   8   0    1.20    0.80
 -13   8   0   -0.20    0.70
  13   8   0    0.80    0.70
 -14  -8   0    0.40    0.50
 -14  -8   0   -0.50    0.50
  14  -8   0   -0.30    0.50
  14  -8   0    0.60    0.50
 -14   8   0    0.60    0.80
  14   8   0    0.60    0.70
 -14   8   0    0.30    0.70
 -15  -8   0    1.00    0.60
 -15  -8   0   -1.10    0.60
  15  -8   0    0.30    0.60
  15  -8   0    0.00    0.50
  15   8   0    0.30    0.70
 -15   8   0    0.70    0.70
 -15   8   0    0.20    0.70
  16  -8   0    0.30    0.60
 -16  -8   0   -0.10    0.60
 -16  -8   0    1.10    0.60
  16   8   0   -0.60    0.60
 -16   8   0   -0.70    0.70
 -16   8   0   -0.60    0.70
  17  -8   0   -0.20    0.60
 -17  -8   0    0.60    0.60
 -17   8   0   -0.30    0.70
  17   8   0    1.00    0.80
 -17   8   0    0.10    0.90
 -18  -8   0   -0.20    0.60
  18  -8   0   -0.20    1.10
  18   8   0    0.80    0.80
 -18   8   0   -0.90    0.80
 -18   8   0   -0.10    0.70
 -19  -8   0    1.30    0.60
 -19   8   0    1.80    0.90
 -19   8   0    1.80    1.00
  19   8   0    0.00    0.70
 -20  -8   0    7.60    1.00
  20   8   0    6.80    1.30
  20   8   0    6.90    1.30
 -20   8   0    8.00    1.40
  21   8   0    0.90    0.90
  21   8   0    0.30    1.00
 -21   8   0    1.00    0.90
  22   8   0    1.60    1.00
 -22   8   0    0.90    1.00
  23  -8   0    5.60    1.10
  23   8   0    5.80    1.30
   0  -9   0   -0.70    2.80
   0  -9   0    0.30    0.50
   0   9   0    0.30    0.60
   0   9   0   -0.40    0.70
   0   9   0    0.40    3.00
   1  -9   0    0.80    0.60
  -1  -9   0    0.10    0.50
  -1  -9   0   -0.10    3.00
   1  -9   0    1.90    2.70
  -1   9   0    0.30    0.60
   1   9   0    1.20    0.70
   1   9   0    1.50    0.70
   1   9   0    1.10    3.40
  -1   9   0    0.60    3.00
  -1   9   0    0.50    0.60
   2  -9   0    0.10    0.50
   2  -9   0    2.20    2.90
  -2  -9   0   -0.70    2.40
  -2  -9   0    0.10    0.50
  -2   9   0   -0.30    0.60
  -2   9   0    2.10    3.40
   2   9   0   -0.10    0.60
  -2   9   0    1.20    0.60
   2   9   0    0.20    0.70
   2   9   0    6.10    3.70
  -3  -9   0   16.70    5.80
   3  -9   0    7.90    0.90
  -3  -9   0    9.70    0.90
   3  -9   0    7.60    4.20
  -3   9   0    7.90    1.00
   3   9   0    9.70    1.10
   3   9   0    7.90    1.20
   3   9   0   14.30    5.50
  -3   9   0    7.70    1.30
  -3   9   0    6.00    4.40
   4  -9   0   31.50    1.70
  -4  -9   0   34.90    1.70
   4  -9   0   32.20    7.30
  -4  -9   0   40.00    8.70
  -4   9   0   30.60    1.90
   4   9   0   32.60    1.80
   4   9   0   33.70    2.10
  -4   9   0   35.60    9.10
   4   9   0   33.50    7.70
  -4   9   0   33.80    2.20
  -5  -9   0   26.10    7.30
   5  -9   0   18.20    6.00
   5  -9   0   23.00    1.40
  -5  -9   0   21.90    1.40
  -5   9   0   22.00    1.80
   5   9   0   22.30    1.70
  -5   9   0   30.60    8.60
   5   9   0   20.90    7.00
   5   9   0   24.30    1.50
  -5   9   0   25.90    1.70
  -6  -9   0   12.70    5.50
   6  -9   0   10.40    1.00
   6  -9   0   15.40    5.40
  -6  -9   0   10.60    1.00
   6   9   0   13.80    5.90
  -6   9   0   17.10    6.50
   6   9   0   12.30    1.40
   6   9   0   10.70    1.10
  -6   9   0    9.70    1.20
  -6   9   0   13.20    1.50
  -7  -9   0    2.60    3.80
  -7  -9   0   -0.30    0.50
   7  -9   0   -0.60    3.00
   7  -9   0   -0.10    0.50
   7   9   0    1.20    0.60
  -7   9   0   -4.60    2.90
   7   9   0   -0.80    0.60
  -7   9   0    0.10    0.50
  -7   9   0    0.30    0.70
   8  -9   0    1.20    0.60
  -8  -9   0    3.00    0.60
   8  -9   0    9.60    5.10
   8   9   0    1.80    0.60
  -8   9   0    1.60    0.90
   8   9   0    2.20    0.80
  -8   9   0    8.50    6.00
  -8   9   0    0.40    0.70
   9  -9   0   14.00    5.60
  -9  -9   0    6.60    0.90
   9  -9   0    6.40    0.90
   9   9   0    4.40    1.10
  -9   9   0    8.40    1.30
   9   9   0    6.00    0.80
  -9   9   0    0.90    4.90
  -9   9   0    5.60    1.00
  10  -9   0    4.00    4.20
 -10  -9   0    1.40    0.60
  10  -9   0    1.70    0.70
 -10   9   0    0.90    0.70
  10   9   0    1.80    0.80
 -10   9   0    5.30    5.50
 -10   9   0    2.10    0.90
  11  -9   0   34.30    9.30
 -11  -9   0   26.70    1.60
  11  -9   0   29.40    1.70
  11   9   0   26.70    1.90
 -11   9   0   30.50    2.00
 -11   9   0   27.70    2.10
 -12  -9   0   -1.20    0.50
  12  -9   0    0.00    0.60
 -12   9   0   -0.40    0.80
  12   9   0    0.00    0.70
 -12   9   0    0.20    0.70
  13  -9   0    0.00    0.60
 -13  -9   0    0.10    0.60
 -13   9   0    1.30    0.80
 -13   9   0   -0.10    0.80
  13   9   0    0.60    0.70
 -14  -9   0    9.90    1.10
  14  -9   0   13.30    1.30
  14   9   0    8.90    1.40
 -14   9   0   12.10    1.50
 -14   9   0    9.60    1.60
 -15  -9   0    4.20    0.80
  15  -9   0    4.10    0.90
  15   9   0    4.40    1.10
 -15   9   0    3.10    1.00
 -15   9   0    3.50    1.10
  16  -9   0   13.80    1.40
 -16  -9   0   12.30    1.20
 -16   9   0   15.80    1.80
 -16   9   0   12.30    1.60
  16   9   0    9.90    1.50
 -17  -9   0    5.80    0.90
  17  -9   0    5.70    1.10
 -17   9   0    5.10    1.30
  17   9   0    4.00    1.10
 -17   9   0    6.80    1.30
  18  -9   0    9.20    1.30
 -18  -9   0   13.50    1.30
 -18   9   0   12.20    1.70
  18   9   0   11.90    1.60
 -18   9   0   12.10    1.60
  19  -9   0    5.90    1.10
 -19  -9   0    4.60    0.90
  19   9   0    5.90    1.20
 -19   9   0    5.80    1.40
 -19   9   0    5.90    1.30
  20  -9   0    0.70    0.80
  20   9   0    1.90    1.00
 -20   9   0    4.30    1.20
  21  -9   0    0.80    0.80
 -21   9   0    0.30    1.00
  22  -9   0    2.70    1.00
 -22   9   0    0.60    1.00
   0 -10   0  549.25   29.10
   0 -10   0  489.45   16.30
   0  10   0  507.05   30.80
   0  10   0  486.65   16.50
   0  10   0  499.05   16.90
  -1 -10   0   34.00    1.80
   1 -10   0   30.20    1.80
  -1 -10   0   43.10    9.10
   1 -10   0   32.30    8.00
   1  10   0   33.80    2.00
  -1  10   0   22.80    7.70
  -1  10   0   36.10    2.30
   1  10   0   27.50    2.10
  -1  10   0   33.60    2.00
   1  10   0   48.70   10.30
  -2 -10   0    1.10    0.60
  -2 -10   0   -3.00    3.40
   2 -10   0    2.80    3.80
   2 -10   0    1.10    0.60
  -2  10   0    1.40    0.70
  -2  10   0    0.70    0.80
   2  10   0    0.80    0.80
  -2  10   0    5.80    4.50
   2  10   0   -0.40    0.60
   2  10   0   -3.30    3.10
  -3 -10   0   -2.00    3.30
  -3 -10   0    0.60    0.60
   3 -10   0    0.50    0.60
   3 -10   0    2.60    3.20
  -3  10   0    0.30    0.80
   3  10   0   -0.80    0.50
   3  10   0    0.30    0.80
  -3  10   0   -1.80    3.70
  -3  10   0    0.90    0.70
   4 -10   0   51.09    9.60
  -4 -10   0   41.00    2.00
   4 -10   0   37.30    2.00
   4  10   0   35.90    2.40
  -4  10   0   37.90    2.50
   4  10   0   39.90    2.10
  -4  10   0   50.79   11.10
  -4  10   0   38.20    2.30
   5 -10   0   35.30    1.90
   5 -10   0   37.20    8.10
  -5 -10   0   32.90    1.80
   5  10   0   33.80    2.30
  -5  10   0   35.20    2.40
  -5  10   0   37.40   10.10
   5  10   0   33.00    1.90
  -5  10   0   35.40    2.20
   6 -10   0   18.60    6.60
  -6 -10   0   16.70    1.30
   6 -10   0   15.80    1.30
   6  10   0   17.90    1.70
  -6  10   0   15.40    1.50
   6  10   0   16.30    1.40
  -6  10   0   29.20    8.80
  -6  10   0   16.20    1.70
   7 -10   0    9.90    5.40
   7 -10   0    3.50    0.80
  -7 -10   0    2.80    0.70
  -7  10   0    2.70    1.00
  -7  10   0    2.90    0.90
  -7  10   0    4.50    6.40
   7  10   0    2.20    0.70
   7  10   0    2.40    0.90
   8 -10   0    2.70    0.80
   8 -10   0    0.30    5.20
  -8 -10   0    2.40    0.70
  -8  10   0    3.80    1.00
   8  10   0    3.00    0.90
   8  10   0    2.70    0.70
  -8  10   0    1.40    1.00
   9 -10   0   12.10    1.20
  -9 -10   0    9.30    1.10
   9  10   0   11.80    1.10
   9  10   0   10.00    1.40
  -9  10   0   10.40    1.50
  -9  10   0    9.60    1.40
 -10 -10   0   20.40    1.50
  10 -10   0   22.50    1.60
  10  10   0   24.40    1.90
 -10  10   0   23.90    1.90
 -10  10   0   23.00    2.00
 -11 -10   0    0.00    0.60
  11 -10   0    0.00    0.60
 -11  10   0    0.30    0.90
  11  10   0   -0.50    0.80
 -11  10   0    0.70    0.80
  12 -10   0   27.00    1.70
 -12 -10   0   25.20    1.60
  12  10   0   26.20    2.00
 -12  10   0   28.00    2.00
 -12  10   0   21.60    2.10
 -13 -10   0    1.70    0.70
  13 -10   0   -0.10    0.70
  13  10   0    4.00    1.10
 -13  10   0    0.50    1.00
 -13  10   0    1.80    1.00
 -14 -10   0    0.50    0.70
  14 -10   0    0.00    0.70
 -14  10   0   -0.20    0.80
  14  10   0    0.20    0.90
 -14  10   0    0.80    1.00
 -15 -10   0   10.50    1.20
  15 -10   0   11.60    1.30
  15  10   0   11.40    1.60
 -15  10   0    8.80    1.50
 -15  10   0   13.90    1.80
 -16 -10   0    7.70    1.10
  16 -10   0    9.20    1.30
 -16  10   0    7.50    1.40
 -16  10   0   11.10    1.80
  16  10   0    7.10    1.40
 -17 -10   0    3.60    0.90
  17 -10   0    4.60    1.10
 -17  10   0    4.10    1.40
 -17  10   0    4.10    1.30
  17  10   0    4.20    1.20
  18 -10   0   32.40    2.20
 -18 -10   0   33.30    2.00
 -18  10   0   38.10    2.80
  18  10   0   36.90    2.60
 -18  10   0   40.10    2.70
  19 -10   0    0.60    0.80
 -19 -10   0    0.00    0.70
 -19  10   0    0.90    1.30
  19  10   0    0.70    1.00
 -19  10   0    0.40    1.00
  20 -10   0   76.39    3.60
  20  10   0   77.49    3.90
 -20  10   0   81.59    4.10
  21 -10   0    6.50    1.20
 -21  10   0    5.80    1.50
   0 -11   0    0.40    0.60
   0  11   0    0.60    0.70
   0  11   0   -0.30    0.70
  -1 -11   0   10.20    1.20
   1 -11   0   10.20    1.10
   1  11   0   10.50    1.40
   1  11   0   11.00    1.30
  -1  11   0   11.50    1.40
  -1  11   0    9.70    1.50
  -2 -11   0   29.50    1.80
   2 -11   0   29.20    1.80
  -2  11   0   26.90    2.10
   2  11   0   31.10    2.30
  -2  11   0   30.40    2.00
   2  11   0   30.80    2.00
   3 -11   0   72.79    3.10
  -3 -11   0   74.29    3.10
  -3  11   0   62.69    3.60
   3  11   0   73.49    3.30
  -3  11   0   71.39    3.40
   3  11   0   72.99    3.70
  -4 -11   0    0.30    0.60
   4 -11   0   -0.70    0.60
   4  11   0    0.20    0.80
  -4  11   0    0.10    0.80
  -4  11   0    0.60    0.70
   4  11   0    0.00    0.60
  -5 -11   0    9.70    1.20
   5 -11   0    9.10    1.20
  -5  11   0    6.10    1.20
   5  11   0    5.80    1.30
  -5  11   0    8.00    1.50
   5  11   0    8.00    1.20
   6 -11   0   30.90    1.80
  -6 -11   0   26.50    1.70
  -6  11   0   30.40    2.30
  -6  11   0   30.40    2.10
   6  11   0   25.60    2.10
   6  11   0   30.10    1.90
   7 -11   0    7.80    1.10
  -7 -11   0    5.70    0.90
   7  11   0    6.10    1.30
   7  11   0    6.20    1.00
  -7  11   0    6.20    1.20
  -7  11   0    6.30    1.30
  -8 -11   0    2.00    0.70
   8 -11   0    1.80    0.70
  -8  11   0    2.60    1.10
   8  11   0    1.30    0.90
  -8  11   0   -0.80    0.70
   8  11   0    1.20    0.70
  -9 -11   0   10.00    1.20
   9 -11   0    8.00    1.10
  -9  11   0    8.30    1.70
   9  11   0    7.90    1.40
  -9  11   0    8.60    1.40
  10 -11   0   18.60    1.60
 -10 -11   0   18.70    1.50
  10  11   0   19.10    1.90
 -10  11   0   19.50    1.80
 -10  11   0   18.40    2.00
  11 -11   0   41.20    2.30
 -11 -11   0   36.40    2.10
 -11  11   0   41.70    2.60
  11  11   0   39.80    2.60
 -11  11   0   33.90    2.70
  12 -11   0   -1.00    0.60
 -12 -11   0   -0.20    0.60
 -12  11   0    1.60    1.10
  12  11   0   -0.30    0.90
 -12  11   0   -0.20    0.80
  13 -11   0    0.10    0.70
 -13 -11   0    0.60    0.70
 -13  11   0    0.00    1.00
  13  11   0    1.00    0.90
 -13  11   0    0.00    0.80
 -14 -11   0    3.70    0.90
  14 -11   0    4.00    1.00
 -14  11   0    3.30    1.20
 -14  11   0   -0.20    1.00
  14  11   0    1.90    1.10
  15 -11   0   20.80    1.70
 -15 -11   0   19.40    1.60
 -15  11   0   21.20    2.10
 -15  11   0   22.20    2.30
  15  11   0   20.50    2.00
  16 -11   0   16.30    1.60
 -16 -11   0   14.40    1.50
  16  11   0   11.40    1.80
 -16  11   0   17.10    2.10
 -16  11   0   13.10    1.90
 -17 -11   0   28.50    1.90
  17 -11   0   28.70    2.10
 -17  11   0   25.70    2.40
 -17  11   0   30.20    2.60
  17  11   0   32.70    2.50
  18 -11   0   21.00    1.90
 -18 -11   0   21.60    1.70
 -18  11   0   21.90    2.30
  18  11   0   20.30    2.20
 -18  11   0   24.30    2.40
  19 -11   0   -1.00    0.80
  19  11   0   -0.20    1.00
 -19  11   0    0.00    1.10
   0 -12   0   14.20    1.30
   0  12   0   14.20    1.60
   0  12   0   13.00    1.80
   1 -12   0    4.40    0.90
  -1 -12   0    4.20    0.90
   1  12   0    2.70    1.10
  -1  12   0    3.90    1.30
  -1  12   0    5.60    1.20
   1  12   0    3.10    1.10
  -2 -12   0    8.60    1.20
   2 -12   0    8.10    1.20
  -2  12   0    6.20    1.50
   2  12   0    8.90    1.60
   2  12   0    8.90    1.30
  -2  12   0   10.30    1.40
  -3 -12   0    1.70    0.80
   3 -12   0    1.50    0.80
   3  12   0    0.70    0.80
  -3  12   0    1.30    1.10
  -3  12   0    2.30    0.90
   3  12   0    1.10    1.10
  -4 -12   0    1.40    0.70
   4 -12   0    1.20    0.80
   4  12   0   -0.30    0.90
  -4  12   0    3.20    1.20
  -4  12   0   -0.30    0.80
   4  12   0    0.70    0.80
  -5 -12   0   -0.50    0.60
   5 -12   0   -0.30    0.60
   5  12   0    0.30    0.90
  -5  12   0    1.30    1.00
   5  12   0   -0.50    0.70
  -5  12   0    0.80    0.80
   6 -12   0   -0.10    0.70
  -6 -12   0   -0.80    0.60
  -6  12   0   -0.40    0.70
  -6  12   0    0.30    1.00
   6  12   0    1.00    1.00
   6  12   0   -1.00    0.60
   7 -12   0    0.70    0.70
  -7 -12   0    0.40    0.70
   7  12   0    0.00    0.90
  -7  12   0   -0.70    0.80
  -7  12   0    0.90    1.00
   7  12   0    1.20    0.80
   8 -12   0    0.60    0.70
  -8 -12   0    1.20    0.70
   8  12   0    1.60    1.10
  -8  12   0    0.40    0.90
  -8  12   0   -0.40    0.90
   9 -12   0    4.10    1.00
  -9 -12   0    4.00    0.90
  -9  12   0    3.20    1.20
  -9  12   0    2.10    1.20
   9  12   0    4.20    1.30
 -10 -12   0    3.80    0.90
  10 -12   0    3.60    1.00
 -10  12   0    1.40    1.00
  10  12   0    3.00    1.20
 -10  12   0    2.90    1.30
  11 -12   0    1.00    0.80
 -11 -12   0    0.40    0.80
 -11  12   0    1.20    1.10
  11  12   0   -0.60    0.90
 -11  12   0    1.80    1.10
  12 -12   0   -0.90    0.70
 -12 -12   0    0.60    0.70
 -12  12   0   -1.10    1.00
 -12  12   0   -1.10    0.80
  12  12   0    0.20    1.00
  13 -12   0    1.40    0.90
 -13 -12   0    0.40    0.70
 -13  12   0   -0.30    1.10
  13  12   0    3.40    1.30
 -13  12   0    1.90    1.00
 -14 -12   0    5.40    1.10
  14 -12   0    6.10    1.20
  14  12   0    3.50    1.30
 -14  12   0    2.60    1.40
 -14  12   0    7.50    1.50
  15 -12   0    1.70    0.90
 -15 -12   0    1.00    0.90
 -15  12   0    2.90    1.30
 -15  12   0    1.20    1.20
  15  12   0    1.10    1.10
  16 -12   0    4.80    1.10
 -16 -12   0    6.70    1.10
  16  12   0    5.10    1.40
 -16  12   0    2.20    1.30
 -16  12   0    4.30    1.60
  17 -12   0    2.00    1.00
 -17 -12   0   -0.10    0.80
 -17  12   0    0.50    1.30
 -17  12   0    0.20    1.20
  17  12   0    0.60    1.20
   0 -13   0   -0.40    0.70
   0  13   0    0.50    1.00
   0  13   0   -0.70    0.80
  -1 -13   0    4.30    1.00
   1 -13   0    2.80    1.00
   1  13   0    4.80    1.20
  -1  13   0    4.90    1.40
  -1  13   0    7.00    1.30
   1  13   0    3.90    1.30
  -2 -13   0   -0.60    0.70
   2 -13   0    0.10    0.80
  -2  13   0    0.00    0.80
   2  13   0    1.70    0.90
   2  13   0    0.00    0.90
  -2  13   0    0.80    1.00
  -3 -13   0    1.70    0.80
   3 -13   0    2.80    0.90
   3  13   0    2.80    1.00
  -3  13   0    3.40    1.20
  -3  13   0    1.90    1.00
   3  13   0    2.10    1.30
   4 -13   0    2.00    0.90
  -4 -13   0    2.00    0.90
   4  13   0    1.10    1.10
  -4  13   0    1.10    1.10
  -4  13   0    2.00    1.00
   4  13   0    1.20    0.90
   5 -13   0    1.90    0.80
  -5 -13   0    2.30    0.90
   5  13   0    0.90    1.10
   5  13   0    4.30    1.10
  -5  13   0    2.10    1.30
  -5  13   0    4.50    1.20
   6 -13   0    1.10    0.80
  -6 -13   0    1.80    0.90
  -6  13   0    0.00    1.10
   6  13   0    1.30    0.80
  -6  13   0    0.50    0.90
   6  13   0    0.60    1.10
  -7 -13   0    1.10    0.80
   7 -13   0    1.50    0.80
  -7  13   0    2.10    1.10
   7  13   0    1.40    1.20
  -7  13   0    2.30    1.40
   8 -13   0    1.50    0.90
  -8 -13   0    1.70    0.90
  -8  13   0    1.60    1.00
   8  13   0    1.30    1.10
  -8  13   0    2.30    1.20
   9 -13   0    0.70    0.90
  -9 -13   0    0.50    0.80
   9  13   0    0.20    1.10
  -9  13   0    1.10    1.30
  -9  13   0   -0.10    0.90
  10 -13   0    5.60    1.20
 -10 -13   0    2.80    1.00
 -10  13   0    5.50    1.40
  10  13   0    4.50    1.40
 -10  13   0    7.10    1.70
  11 -13   0    4.90    1.10
 -11 -13   0    4.30    1.10
 -11  13   0    1.60    1.30
 -11  13   0    1.20    1.10
  11  13   0    1.90    1.40
 -12 -13   0   -0.50    0.70
  12 -13   0   -0.20    0.80
 -12  13   0   -0.90    1.00
  12  13   0   -0.60    1.00
 -12  13   0   -0.60    1.00
 -13 -13   0    2.90    0.90
  13 -13   0    4.30    1.10
  13  13   0    2.50    1.30
 -13  13   0    2.20    1.20
 -13  13   0    4.10    1.40
  14 -13   0    1.60    1.00
 -14 -13   0   -0.90    0.80
  14  13   0    1.30    1.20
 -14  13   0    0.30    1.10
 -14  13   0    0.20    1.00
   0 -14   0    5.10    1.10
   0  14   0    5.00    1.30
   0  14   0    9.30    1.90
  -1 -14   0    3.90    1.00
   1 -14   0    5.70    1.10
  -1  14   0    7.20    1.50
   1  14   0    7.80    1.40
  -1  14   0    4.70    1.60
   1  14   0    5.00    1.50
   2 -14   0    0.10    0.80
  -2 -14   0    0.00    0.80
  -2  14   0    0.70    1.20
   2  14   0    0.60    1.00
  -2  14   0   -0.30    1.00
   2  14   0    1.30    1.20
   3 -14   0    1.30    0.80
  -3 -14   0   -1.40    0.70
   3  14   0    0.40    0.90
  -3  14   0    2.80    1.20
  -3  14   0    0.20    1.10
   3  14   0    0.00    1.10
  -4 -14   0    1.50    0.90
   4 -14   0    0.40    0.80
  -4  14   0   -0.50    1.10
   4  14   0    2.60    1.40
  -4  14   0    0.00    1.00
   4  14   0    2.00    1.10
  -5 -14   0    2.50    1.00
   5 -14   0    4.40    1.10
   5  14   0    2.30    1.00
   5  14   0    0.40    1.20
  -5  14   0    3.40    1.20
  -5  14   0    4.50    1.50
   6 -14   0    7.10    1.30
  -6 -14   0    6.50    1.20
   6  14   0    4.10    1.50
  -6  14   0    7.50    1.80
  -6  14   0    8.50    1.60
   7 -14   0   21.40    1.90
  -7 -14   0   25.30    1.90
   7  14   0   27.50    2.60
  -7  14   0   26.60    2.50
  -7  14   0   28.80    2.80
   8 -14   0    7.10    1.30
  -8 -14   0    6.90    1.20
   8  14   0    7.50    1.80
  -8  14   0    5.80    1.70
  -8  14   0    4.20    1.40
   9 -14   0    4.90    1.20
  -9 -14   0    4.10    1.10
   9  14   0    1.00    1.40
  -9  14   0    5.40    1.60
  -9  14   0    2.00    1.20
  10 -14   0    1.20    0.90
 -10 -14   0    0.40    0.80
  10  14   0   -0.30    1.20
 -10  14   0    1.00    1.20
 -10  14   0   -0.20    0.90
   0 -15   0   -1.10    0.80
   0  15   0   -0.40    0.90
   0  15   0   -0.50    1.10
  -1 -15   0    7.90    1.30
   1 -15   0    7.60    1.30
   1  15   0    9.70    1.60
   1  15   0    8.10    1.90
  -1  15   0    9.30    1.70
  -1  15   0    8.90    1.90
  -2 -15   0    1.80    1.00
   2 -15   0    4.40    1.10
  -2  15   0    3.50    1.30
  -2  15   0    5.30    1.70
   2  15   0    3.70    1.20
   2  15   0    2.60    1.40
   3 -15   0    3.20    1.00
  -3 -15   0    4.80    1.20
  -3  15   0    5.50    1.50
  -3  15   0    2.50    1.50
   3  15   0    3.00    1.40
   3  15   0    5.20    1.40
  28   0  -1   -0.90    0.90
 -26   0   1    0.90    1.00
 -25   0   1   15.20    1.90
 -24   0   1    0.60    0.90
 -23   0   1    0.20    0.80
 -23   0   1    0.50    0.70
 -22   0   1    0.90    0.80
 -22   0   1    0.00    0.50
  21   0  -1   10.50    0.90
 -21   0   1   12.10    1.00
 -21   0   1   10.00    1.40
 -20   0   1    0.10    0.80
 -20   0   1    0.40    0.50
  20   0  -1   -0.10    0.50
 -19   0   1    1.20    0.50
  19   0  -1    2.60    0.60
 -19   0   1    1.70    0.80
  18   0  -1    0.90    0.50
 -18   0   1    1.90    0.80
  17   0  -1   19.50    8.50
  17   0  -1   13.00    0.90
 -17   0   1   21.50    8.70
 -17   0   1   12.20    1.30
 -17   0   1   13.80    0.90
  16   0  -1    0.80    0.40
 -16   0   1   -1.10    0.50
  16   0  -1   -0.80    0.30
 -16   0   1    0.40    0.40
  16   0  -1    2.60    3.80
 -16   0   1    6.30    4.80
 -15   0   1   64.79   10.90
  15   0  -1   56.69    2.00
 -15   0   1   55.09    2.60
 -15   0   1   56.09    2.20
  15   0  -1   57.99    9.60
  15   0  -1   56.49    2.20
 -14   0   1    0.20    0.30
  14   0  -1   -0.60    2.20
  14   0  -1   -0.20    0.20
  14   0  -1    0.40    0.30
 -14   0   1    0.30    2.90
 -14   0   1    0.10    0.50
  13   0  -1    3.40    0.40
 -13   0   1    2.70    3.50
 -13   0   1    5.10    0.80
  13   0  -1    4.10    3.10
 -13   0   1    3.70    0.50
  13   0  -1    4.30    0.50
 -12   0   1   -0.20    0.20
 -12   0   1    0.40    0.40
  12   0  -1    1.20    2.40
 -12   0   1    0.10    2.30
  12   0  -1    0.30    0.30
  11   0  -1    0.30    2.40
  11   0  -1    2.30    0.40
 -11   0   1    1.80    0.50
 -11   0   1    2.20    0.30
 -11   0   1    2.50    0.40
 -11   0   1    0.10    1.90
 -10   0   1    0.10    2.10
 -10   0   1    0.00    0.20
 -10   0   1    0.20    0.20
 -10   0   1    0.00    0.40
  10   0  -1    0.20    0.20
  10   0  -1    0.20    2.00
  -9   0   1   60.29    2.40
   9   0  -1   66.29    7.60
   9   0  -1   67.69    2.20
  -9   0   1   84.39    8.80
  -9   0   1   61.29    2.20
  -9   0   1   62.79    2.20
  -8   0   1    0.00    0.30
   8   0  -1   -0.40    1.20
  -8   0   1   -0.60    1.40
   8   0  -1    0.00    0.20
  -8   0   1    0.00    0.20
  -8   0   1    0.40    0.20
  -7   0   1    7.80    2.90
   7   0  -1    1.80    1.60
  -7   0   1    5.50    0.40
  -7   0   1    5.10    0.50
  -7   0   1    5.50    0.30
   7   0  -1    5.40    0.40
  -6   0   1    0.10    0.10
  -6   0   1    0.00    0.20
   6   0  -1   -0.10    0.10
  -6   0   1   -0.10    0.10
   6   0  -1    0.70    1.20
  -6   0   1    0.90    1.30
  -5   0   1   34.50    4.40
  -5   0   1   36.60    1.20
   5   0  -1   34.20    4.10
  -5   0   1   31.80    1.20
  -5   0   1   32.90    1.30
   5   0  -1   37.90    1.20
   4   0  -1   -0.10    0.20
  -4   0   1    0.20    0.90
  -4   0   1    0.00    0.20
  -4   0   1    0.10    0.10
  -4   0   1    0.00    0.10
   4   0  -1    1.40    1.30
   4   0  -1   -0.10    0.10
   3   0  -1   55.69    4.00
  -3   0   1   49.00    3.90
  -3   0   1   48.90    1.80
  -3   0   1   61.09    1.70
  -3   0   1   50.49    1.70
   3   0  -1   49.60    1.70
  -2   0   1    0.00    0.10
  -2   0   1    0.20    0.10
   2   0  -1    0.00    0.10
  -2   0   1    0.00    0.10
   2   0  -1    0.10    0.10
   2   0  -1    0.00    0.10
  -2   0   1    0.10    0.20
   2   0  -1   -0.40    0.30
   0   0  -1    0.00    0.10
   0   0   1    0.00    0.10
   0   0  -1    0.00    0.10
   0   0   1    0.00    0.10
  -2   0  -1    0.10    0.10
  -2   0  -1    0.00    0.10
   2   0   1    0.00    0.10
   2   0   1    0.00    0.20
  -2   0  -1   -0.40    0.30
  -2   0  -1    0.00    0.10
   2   0   1    0.00    0.10
  -2   0  -1    0.00    0.10
   3   0   1   43.80    1.30
  -3   0  -1   35.20    3.70
  -3   0  -1   43.10    1.30
  -3   0  -1   33.80    1.30
  -3   0  -1   36.50    1.40
  -4   0  -1    0.30    0.20
   4   0   1   -0.30    1.00
  -4   0  -1    1.90    1.60
   4   0   1    0.00    0.10
  -4   0  -1   -0.10    0.10
  -4   0  -1   -0.20    0.20
  -5   0  -1    2.60    0.20
  -5   0  -1    2.50    0.40
  -5   0  -1    3.70    2.00
   5   0   1    3.10    0.20
   5   0   1    2.50    1.60
  -5   0  -1    2.50    0.30
  -6   0  -1    0.00    0.10
   6   0   1   -1.50    0.90
   6   0   1    0.00    0.10
  -6   0  -1   -0.10    0.20
  -6   0  -1    0.10    0.10
  -6   0  -1   -1.60    0.80
   7   0   1    1.10    1.70
  -7   0  -1    7.60    0.60
  -7   0  -1    7.20    0.40
  -7   0  -1    9.00    3.40
   7   0   1    8.90    0.40
  -7   0  -1    8.40    0.50
   8   0   1    0.10    0.20
  -8   0  -1    0.10    1.50
  -8   0  -1    0.30    0.30
   8   0   1   -1.30    1.30
  -8   0  -1    0.00    0.20
  -8   0  -1   -0.20    0.20
   9   0   1  159.98   12.60
  -9   0  -1  170.18    5.50
  -9   0  -1  151.88   13.00
  -9   0  -1  162.68    5.40
  -9   0  -1  163.58    5.80
   9   0   1  180.08    5.50
 -10   0  -1   -0.60    1.80
  10   0   1    0.60    2.10
 -10   0  -1    0.10    0.20
  10   0   1    0.20    0.20
 -10   0  -1   -0.20    0.30
 -10   0  -1    0.10    0.20
 -11   0  -1    0.40    0.30
 -11   0  -1    0.70    0.20
  11   0   1   -0.70    1.70
  11   0   1    0.90    0.30
 -11   0  -1   -1.30    1.70
 -11   0  -1    0.60    0.40
  12   0   1    0.20    0.20
 -12   0  -1    0.10    0.40
 -12   0  -1   -0.30    0.20
 -12   0  -1   -1.50    1.90
  12   0   1   -0.50    2.10
 -12   0  -1   -0.20    0.20
 -13   0  -1    5.70    0.50
 -13   0  -1    5.20    0.80
 -13   0  -1    5.40    0.60
  13   0   1    0.80    3.00
 -13   0  -1    6.90    4.30
  13   0   1    4.90    0.50
 -14   0  -1    0.00    0.30
 -14   0  -1   -0.50    0.40
 -14   0  -1   -1.80    2.70
  14   0   1   -0.20    2.70
 -14   0  -1   -0.10    0.30
  14   0   1    0.00    0.30
  15   0   1    1.00    3.00
 -15   0  -1    1.60    3.40
  15   0   1    0.40    0.30
 -15   0  -1    0.10    0.50
 -15   0  -1   -0.40    0.40
  16   0   1   -0.10    0.30
  16   0   1   -0.40    0.30
  16   0   1    4.10    4.40
 -16   0  -1   -0.30    0.40
 -16   0  -1    0.60    0.60
 -16   0  -1   -3.80    3.10
  17   0   1    3.80    0.60
 -17   0  -1    4.30    0.60
 -17   0  -1    2.40    0.80
 -18   0  -1   -0.30    0.60
  18   0   1    0.10    0.40
 -18   0  -1   -0.30    0.40
 -19   0  -1   28.70    1.90
 -19   0  -1   25.30    1.40
  19   0   1   25.80    1.30
 -20   0  -1   -0.40    0.70
  20   0   1    1.00    0.50
 -20   0  -1    1.20    0.50
 -21   0  -1    1.00    0.60
 -21   0  -1    1.40    0.80
 -22   0  -1   -0.20    0.50
 -22   0  -1    0.00    0.70
 -23   0  -1    4.00    0.80
 -23   0  -1    6.00    1.20
  26   0   1   -1.50    0.80
  27   0   1    1.80    1.10
  28   0   1    0.30    0.90
  28  -1  -1   12.80    2.00
  28   1  -1   14.00    2.10
  27  -1  -1   59.99    3.70
 -26  -1   1   19.00    2.10
 -25  -1   1   -0.90    0.90
 -25   1   1    1.00    0.90
 -24  -1   1    9.10    1.50
 -24   1   1   12.00    1.60
 -23  -1   1   -0.30    0.70
 -23   1   1    1.10    0.60
 -23   1   1    0.20    0.80
 -22  -1   1    1.30    0.90
 -22  -1   1    1.60    0.60
  22   1  -1    1.40    0.90
 -22   1   1    0.20    0.80
 -22   1   1    1.30    0.60
 -21  -1   1    0.80    0.50
 -21  -1   1   -0.20    0.60
  21  -1  -1    0.60    0.50
 -21   1   1    0.40    0.50
  21   1  -1   -0.20    0.50
 -21   1   1    1.10    0.80
 -20  -1   1   43.70    1.90
 -20  -1   1   41.90    2.50
  20  -1  -1   42.10    1.90
 -20   1   1   41.20    1.90
 -20   1   1   42.30    2.50
  20   1  -1   43.00    1.90
 -19  -1   1    1.30    0.70
 -19  -1   1    0.10    0.40
  19  -1  -1    0.20    0.40
  19   1  -1    0.00    0.40
 -19   1   1    0.50    0.50
 -19   1   1   -0.20    0.60
 -18  -1   1    7.10    1.10
  18  -1  -1   10.10    0.80
 -18  -1   1    8.00    0.80
 -18   1   1    8.50    1.20
 -18   1   1    8.00    0.80
  18   1  -1    9.50    0.80
 -17  -1   1    1.00    5.20
 -17  -1   1    3.30    0.60
  17  -1  -1    2.90    0.50
 -17  -1   1    2.70    0.80
  17  -1  -1    3.70    0.50
  17  -1  -1   -0.10    3.60
 -17   1   1    1.00    4.00
 -17   1   1    2.30    0.80
 -17   1   1    2.90    0.60
  17   1  -1    2.70    0.60
  16  -1  -1    6.20    0.70
 -16  -1   1    7.00    1.10
 -16  -1   1    8.00    0.70
 -16  -1   1   11.40    6.50
  16  -1  -1    6.40    4.50
 -16   1   1    6.20    0.70
 -16   1   1    8.70    5.50
 -16   1   1    5.50    1.00
  16   1  -1    6.60    0.70
  16   1  -1    4.20    4.30
 -15  -1   1   22.80    1.10
 -15  -1   1   21.70    1.50
 -15  -1   1   18.60    7.10
  15  -1  -1   13.90    5.60
  15  -1  -1   21.10    1.10
 -15   1   1   20.80    1.10
 -15   1   1   21.10    1.10
  15   1  -1   22.30    1.10
 -15   1   1   21.30    1.50
  15   1  -1   18.40    6.40
 -15   1   1   21.90    7.30
 -14  -1   1    1.70    0.60
  14  -1  -1    1.60    2.90
  14  -1  -1    1.40    0.40
 -14  -1   1    1.50    0.40
 -14  -1   1    2.70    4.30
 -14   1   1    1.80    0.40
  14   1  -1    0.10    2.40
 -14   1   1    0.00    3.00
 -14   1   1    1.60    0.50
 -14   1   1    1.80    0.40
  14   1  -1    1.60    0.40
 -13  -1   1   11.40    1.00
 -13  -1   1   12.50    0.70
  13  -1  -1   11.40    0.70
  13  -1  -1   10.90    4.90
 -13  -1   1    8.80    4.60
 -13   1   1    6.40    4.10
 -13   1   1   11.30    0.70
  13   1  -1   11.80    4.80
 -13   1   1   12.30    0.70
 -13   1   1   11.60    1.00
  13   1  -1   12.20    0.70
 -12  -1   1    3.80    0.60
 -12  -1   1    5.00    3.80
 -12  -1   1    3.10    0.40
  12  -1  -1    2.50    2.70
  12  -1  -1    3.40    0.40
 -12   1   1    3.30    0.40
  12   1  -1   -0.40    2.00
  12   1  -1    3.50    0.40
 -12   1   1   -1.20    2.30
 -12   1   1    3.60    0.40
 -12   1   1    4.10    0.60
 -11  -1   1    4.30    0.70
 -11  -1   1   -1.30    1.80
  11  -1  -1    5.20    3.10
  11  -1  -1    4.10    0.40
 -11  -1   1    4.00    0.40
  11   1  -1    3.20    0.40
 -11   1   1    3.70    0.60
 -11   1   1    4.60    3.30
  11   1  -1    1.80    2.60
 -11   1   1    3.60    0.40
 -11   1   1    4.20    0.50
  10  -1  -1    1.90    0.30
 -10  -1   1    4.00    3.20
 -10  -1   1    1.50    0.30
 -10  -1   1    0.70    0.40
  10  -1  -1   -0.40    1.50
  10   1  -1    2.10    0.30
 -10   1   1    0.40    2.20
 -10   1   1    1.00    0.40
 -10   1   1    1.10    0.30
 -10   1   1    1.50    0.30
  10   1  -1    1.60    2.10
   9  -1  -1   97.89    9.60
  -9  -1   1  108.09    3.50
   9  -1  -1  109.79    3.60
  -9  -1   1  100.39    3.80
  -9  -1   1   98.59    9.90
  -9   1   1  104.49   10.10
   9   1  -1  105.69    3.50
  -9   1   1  108.39    3.60
  -9   1   1  103.29    3.80
  -9   1   1  103.59    3.50
   9   1  -1   91.79    9.00
  -8  -1   1    0.60    1.60
   8  -1  -1   -1.20    1.10
  -8  -1   1    0.90    0.20
  -8  -1   1    0.50    0.30
  -8   1   1    0.40    0.30
  -8   1   1    0.60    0.20
   8   1  -1    0.70    0.20
   8   1  -1   -0.70    1.40
  -8   1   1    0.40    0.20
  -8   1   1    1.10    1.70
  -7  -1   1   41.90    1.70
   7  -1  -1   38.10    5.20
  -7  -1   1   45.50    5.90
  -7  -1   1   44.10    1.50
  -7   1   1   40.80    1.50
   7   1  -1   43.80    1.50
  -7   1   1   40.20    1.50
  -7   1   1   39.90    1.70
   7   1  -1   35.20    4.90
  -7   1   1   42.80    5.70
  -7   1   1   42.40    1.60
   6  -1  -1  151.98   10.00
  -6  -1   1  139.89    4.90
  -6  -1   1  149.88    4.70
  -6  -1   1  147.49   10.10
   6   1  -1  152.48    4.70
   6   1  -1  127.39    9.00
  -6   1   1  149.79    4.70
  -6   1   1  141.89    4.80
  -6   1   1  147.49   10.00
  -6   1   1  141.59    4.90
  -6   1   1  151.48    4.90
  -5  -1   1    2.30    0.30
   5  -1  -1    2.30    1.50
  -5  -1   1    1.60    0.20
  -5  -1   1    2.00    1.50
   5   1  -1    1.50    0.20
  -5   1   1    1.50    0.30
  -5   1   1    1.70    0.20
  -5   1   1    1.40    1.50
   5   1  -1    1.60    1.20
  -5   1   1    1.20    0.30
  -5   1   1    1.10    0.20
  -4  -1   1   44.80    1.80
   4  -1  -1   56.89    4.90
  -4  -1   1   52.59    1.70
  -4  -1   1   48.90    4.70
  -4   1   1   50.29    1.70
   4   1  -1   52.89    1.70
  -4   1   1   50.59    1.80
  -4   1   1   49.60    1.80
  -4   1   1   52.79    1.80
  -4   1   1   58.49    5.10
  -3  -1   1  359.66   11.20
   3  -1  -1  428.76   15.60
   3  -1  -1  368.46   14.90
  -3  -1   1  327.17   14.50
  -3  -1   1  350.26   11.30
  -3  -1   1  381.76   11.30
  -3   1   1  348.57   11.30
  -3   1   1  343.07   11.30
   3   1  -1  339.17   11.20
  -3   1   1  356.26   11.30
   3   1  -1  369.66   11.30
  -3   1   1  371.46   11.40
  -2  -1   1  298.77    9.00
  -2  -1   1  264.57   11.30
   2  -1  -1  318.77   11.60
  -2  -1   1  270.77    9.00
   2   1  -1  274.87    9.00
  -2   1   1  308.27    9.10
  -2   1   1  272.57    9.10
  -2   1   1  284.07   11.50
  -2   1   1  275.57    9.00
   2   1  -1  305.67    9.00
   1  -1  -1   13.70    0.50
  -1  -1   1   12.10    0.50
  -1  -1   1   13.20    0.50
   1  -1  -1   13.60    0.40
   1  -1  -1   14.20    1.30
  -1  -1   1    6.80    1.10
  -1   1   1   17.90    1.50
   1   1  -1    9.00    1.30
   1   1  -1   13.70    0.50
  -1   1   1   13.10    0.50
   0  -1   1   87.29    2.50
   0  -1  -1   67.39    3.40
   0   1  -1   79.39    4.10
   0   1   1   69.09    3.40
  -1  -1  -1  129.79    4.00
   1  -1   1  152.08    6.50
  -1  -1  -1  129.59    4.00
   1  -1   1  142.79    4.10
  -1  -1  -1  111.89    5.60
   1   1   1  132.99    4.10
  -1   1  -1  137.09    4.10
  -1   1  -1  114.09    4.10
   1   1   1  113.19    5.50
  -1   1  -1  114.19    4.00
   1   1   1  120.89    4.00
  -1   1  -1  143.69    6.50
   2  -1   1  434.86   16.10
  -2  -1  -1  391.46   12.30
  -2  -1  -1  363.96   12.40
  -2  -1  -1  363.16   12.30
  -2  -1  -1  383.86   15.30
  -2  -1  -1  417.36   12.40
  -2   1  -1  358.86   12.40
  -2   1  -1  405.06   12.40
   2   1   1  387.86   15.10
  -2   1  -1  408.96   12.40
  -2   1  -1  448.96   16.30
   2   1   1  415.16   12.40
  -2   1  -1  393.66   12.40
  -3  -1  -1    0.70    0.10
  -3  -1  -1    1.10    1.10
   3  -1   1    1.60    1.40
  -3  -1  -1    0.80    0.10
  -3  -1  -1    0.50    0.20
  -3  -1  -1    0.70    0.20
  -3   1  -1    1.30    1.40
  -3   1  -1    0.60    0.20
  -3   1  -1    0.50    0.20
  -3   1  -1    0.70    0.20
   3   1   1    1.00    0.20
   3   1   1    1.40    1.10
  -3   1  -1    0.80    0.20
   4  -1   1    8.70    2.50
  -4  -1  -1   12.50    0.50
   4  -1   1   11.40    2.90
  -4  -1  -1   14.40    3.00
  -4  -1  -1   11.20    0.60
  -4   1  -1   10.50    0.60
  -4   1  -1   11.20    0.60
  -4   1  -1   10.90    0.50
   4   1   1   11.70    0.50
  -4   1  -1   11.00    0.60
  -5  -1  -1   11.50    0.70
   5  -1   1   12.70    3.20
   5  -1   1   11.80    3.20
  -5  -1  -1   10.70    2.90
  -5  -1  -1   12.50    0.60
  -5   1  -1   11.50    0.60
   5   1   1   12.50    0.50
  -5   1  -1   12.80    0.60
  -5   1  -1   11.80    0.60
  -5   1  -1   12.60    0.70
  -6  -1  -1   33.90    4.90
   6  -1   1   23.40    4.60
  -6  -1  -1   27.20    1.00
  -6  -1  -1   23.80    1.10
  -6   1  -1   23.50    1.00
  -6   1  -1   26.60    1.10
   6   1   1   26.30    1.00
  -6   1  -1   23.30    1.00
  -6   1  -1   24.00    1.10
  -6   1  -1   27.30    5.20
   7  -1   1   13.90    4.00
  -7  -1  -1   16.00    0.90
  -7  -1  -1   18.80    4.50
  -7  -1  -1   15.20    0.70
   7   1   1   16.40    0.70
  -7   1  -1   14.00    0.70
  -7   1  -1   16.10    0.80
  -7   1  -1   15.70    0.70
  -7   1  -1   14.60    0.80
  -7   1  -1   16.70    4.40
  -8  -1  -1   46.90    6.60
   8  -1   1   50.69    1.70
  -8  -1  -1   48.80    1.70
   8  -1   1   48.60    6.50
  -8  -1  -1   43.30    1.90
  -8   1  -1   45.90    1.70
   8   1   1   48.30    1.70
  -8   1  -1   47.10    1.70
  -8   1  -1   43.70    1.90
  -8   1  -1   48.70    6.60
   9  -1   1  163.08    5.30
  -9  -1  -1  162.48   13.30
  -9  -1  -1  163.98    5.30
  -9  -1  -1  162.48    5.50
   9  -1   1  151.78   12.60
  -9   1  -1  156.08    5.50
  -9   1  -1  158.88   12.90
  -9   1  -1  158.18    5.30
   9   1   1  160.28   12.40
  -9   1  -1  156.08    5.30
   9   1   1  168.98    5.30
  10  -1   1   46.00    7.10
 -10  -1  -1   45.20    2.00
 -10  -1  -1   45.30    7.30
  10  -1   1   46.20    1.70
 -10  -1  -1   46.70    1.80
  10   1   1   56.79    7.40
 -10   1  -1   48.00    1.80
 -10   1  -1   41.30    6.90
 -10   1  -1   46.90    1.80
 -10   1  -1   46.10    2.00
  10   1   1   48.20    1.70
  11  -1   1   33.20    7.20
 -11  -1  -1   22.90    1.00
  11  -1   1   23.20    1.00
 -11  -1  -1   22.80    1.30
 -11  -1  -1   22.10    6.30
  11   1   1   22.60    1.00
 -11   1  -1   22.10    1.00
 -11   1  -1   25.30    6.90
 -11   1  -1   24.00    1.30
  11   1   1   18.00    5.30
 -11   1  -1   22.50    1.10
  12  -1   1    2.10    0.40
  12  -1   1    1.80    3.10
 -12  -1  -1    2.50    0.40
 -12  -1  -1   -2.80    1.70
 -12  -1  -1    0.80    0.40
 -12   1  -1    1.70    0.30
 -12   1  -1    0.80    0.40
  12   1   1    2.10    0.40
  12   1   1   -1.60    1.50
 -12   1  -1    0.60    3.20
 -12   1  -1    2.30    0.40
 -13  -1  -1   25.10    7.40
  13  -1   1   15.30    5.70
 -13  -1  -1   15.20    1.20
  13  -1   1   18.20    0.90
 -13  -1  -1   16.60    0.90
 -13   1  -1   16.40    0.90
  13   1   1   16.40    0.80
 -13   1  -1   15.40    0.90
 -13   1  -1   18.10    6.40
  13   1   1    6.50    4.00
 -13   1  -1   18.40    1.30
 -14  -1  -1    8.10    0.70
  14  -1   1   14.80    5.80
  14  -1   1    9.10    0.60
 -14  -1  -1    7.90    5.00
 -14  -1  -1    7.80    1.00
 -14   1  -1   10.50    0.80
 -14   1  -1    8.60    0.70
 -14   1  -1   10.30    1.00
  14   1   1    5.60    3.90
 -14   1  -1    6.00    4.60
  14   1   1    8.30    0.60
  15  -1   1  205.88   18.30
 -15  -1  -1  217.18    7.20
  15  -1   1  218.18    7.10
 -15  -1  -1  207.28    7.60
 -15  -1  -1  214.58   20.10
  15   1   1  213.28    7.10
 -15   1  -1  221.08    7.10
 -15   1  -1  190.48   19.10
 -15   1  -1  216.88    7.20
  15   1   1  218.48   18.50
 -15   1  -1  215.98    7.60
 -16  -1  -1  140.59    4.90
  16  -1   1  127.39   15.10
 -16  -1  -1  158.28   17.90
 -16  -1  -1  142.69    5.40
  16  -1   1  144.59    4.80
  16   1   1  152.48   15.70
 -16   1  -1  135.59    4.80
 -16   1  -1  153.68   17.40
 -16   1  -1  137.49    4.90
 -16   1  -1  137.19    5.30
  16   1   1  140.89    4.80
  17  -1   1   98.79    3.40
 -17  -1  -1   99.29    4.00
 -17  -1  -1   94.19    3.50
 -17   1  -1   98.79    4.00
 -17   1  -1   77.49    3.50
  17   1   1   95.59    3.40
 -17   1  -1   95.29    3.50
  18  -1   1   35.10    1.60
 -18  -1  -1   39.40    1.70
 -18  -1  -1   29.40    2.10
  18   1   1   36.60    1.60
 -18   1  -1   35.80    1.70
 -18   1  -1   34.90    2.20
 -19  -1  -1    0.50    0.60
 -19  -1  -1    1.00    0.50
  19  -1   1    0.50    0.40
  19   1   1   -0.30    0.40
 -19   1  -1    0.90    0.50
 -19   1  -1    0.40    0.70
 -20  -1  -1    2.20    0.80
 -20  -1  -1    2.20    0.60
  20  -1   1    0.60    0.50
 -20   1  -1    1.00    0.50
 -20   1  -1    1.20    0.80
  20   1   1    1.40    0.50
 -21  -1  -1    1.90    0.60
 -21  -1  -1    2.40    0.90
 -21   1  -1    2.30    0.90
 -21   1  -1    3.50    0.70
 -22  -1  -1   -0.40    0.50
 -22  -1  -1   -0.30    0.80
 -22   1  -1    0.20    0.50
 -22   1  -1    0.10    0.70
 -23  -1  -1    0.90    0.80
 -23  -1  -1    2.40    0.70
 -23   1  -1    0.40    0.60
 -23   1  -1    0.60    0.90
 -24  -1  -1    0.50    0.80
 -24   1  -1   -0.80    0.70
  25  -1   1    1.90    1.10
  26  -1   1    1.20    1.10
  26   1   1    0.40    1.00
  27  -1   1    0.10    1.00
  27   1   1   -0.20    1.00
  28  -1   1    0.50    1.00
  28   1   1    1.20    1.20
  28  -2  -1   -1.40    1.00
  28   2  -1   -0.50    1.10
  27  -2  -1    5.20    1.40
  26  -2  -1    1.20    1.10
 -26  -2   1    1.20    1.00
 -25  -2   1   62.59    3.60
 -24  -2   1    0.20    0.90
 -24   2   1    1.90    1.00
 -23  -2   1   -0.20    0.80
 -23   2   1    3.10    0.70
 -23   2   1    2.20    1.00
 -22  -2   1   14.40    1.10
 -22  -2   1   14.90    1.70
 -22   2   1   14.30    1.20
  22   2  -1   11.70    1.30
 -22   2   1   11.70    1.60
 -21  -2   1   32.10    2.20
  21  -2  -1   30.70    1.50
 -21  -2   1   32.20    1.60
 -21   2   1   30.90    2.20
  21   2  -1   29.30    1.60
 -21   2   1   30.50    1.70
  20  -2  -1    4.10    0.70
 -20  -2   1    3.20    0.90
 -20  -2   1    3.80    0.70
 -20   2   1    3.50    0.70
 -20   2   1    4.50    1.10
  20   2  -1    4.10    0.70
 -19  -2   1   33.90    1.60
  19  -2  -1   32.70    1.60
 -19  -2   1   36.30    2.20
 -19   2   1   32.80    2.10
 -19   2   1   35.00    1.70
  19   2  -1   36.20    1.70
 -18  -2   1  118.99    4.70
 -18  -2   1  111.89    4.00
  18  -2  -1  112.29    4.00
 -18   2   1  108.59    4.50
  18   2  -1  111.39    4.00
 -18   2   1  111.79    4.10
 -18   2   1  110.09    4.00
 -17  -2   1   79.49    3.00
  17  -2  -1   79.49    3.00
  17  -2  -1   66.39   13.90
  17  -2  -1   88.59   12.70
 -17  -2   1   75.39    3.50
  17   2  -1   77.79    3.00
 -17   2   1   81.89    3.10
 -17   2   1   85.69    3.50
 -17   2   1   81.99    3.10
  16  -2  -1    1.70    3.90
  16  -2  -1    0.00    0.40
 -16  -2   1    2.40    3.90
 -16  -2   1    0.20    0.50
  16  -2  -1    4.90    4.50
 -16  -2   1    0.20    0.40
 -16   2   1    0.20    0.50
 -16   2   1    0.40    0.60
 -16   2   1   -0.10    0.40
  16   2  -1   -1.40    3.50
  16   2  -1    0.30    0.40
  15  -2  -1   12.50    6.00
 -15  -2   1   12.30    6.20
 -15  -2   1    8.50    1.10
 -15  -2   1    8.50    0.70
  15  -2  -1    8.40    5.70
  15  -2  -1   11.10    0.80
 -15   2   1    8.20    0.80
  15   2  -1    2.50    4.10
 -15   2   1    9.50    1.10
 -15   2   1    9.20    0.80
  15   2  -1    9.70    0.80
  14  -2  -1  216.98   18.10
  14  -2  -1  209.98    7.10
 -14  -2   1  209.08    7.40
 -14  -2   1  209.88    7.00
  14  -2  -1  202.78   18.80
 -14  -2   1  220.08   19.40
  14   2  -1  161.88   15.30
 -14   2   1  219.58    7.10
 -14   2   1  217.68    7.50
 -14   2   1  217.18    7.10
  14   2  -1  212.68    7.00
  13  -2  -1   21.50    1.10
  13  -2  -1   27.90    7.00
 -13  -2   1   17.70    1.30
  13  -2  -1   14.80    5.60
 -13  -2   1   19.10    1.00
 -13  -2   1   16.40    6.30
  13   2  -1   18.10    1.00
 -13   2   1   20.90    1.00
 -13   2   1   20.30    1.30
 -13   2   1   19.60    1.10
  12  -2  -1    5.00    3.20
  12  -2  -1    9.20    4.40
 -12  -2   1   13.40    5.70
  12  -2  -1    9.50    0.70
 -12  -2   1   11.30    0.90
 -12  -2   1    9.60    0.70
 -12   2   1   11.00    0.90
 -12   2   1    8.40    0.70
 -12   2   1   10.70    0.70
  12   2  -1    9.90    0.70
  12   2  -1    5.70    3.20
  11  -2  -1  112.39   12.00
 -11  -2   1  110.79    3.70
 -11  -2   1  130.99   12.80
  11  -2  -1  134.49   12.40
 -11  -2   1  109.19    4.10
  11   2  -1   98.09   10.10
 -11   2   1  112.69    4.00
  11   2  -1  109.59    3.80
 -11   2   1  111.69    3.80
 -11   2   1  107.99    3.80
 -11   2   1  105.69    3.90
  10  -2  -1  505.65   27.20
 -10  -2   1  478.15   16.10
 -10  -2   1  478.65   26.60
  10  -2  -1  541.05   27.00
 -10  -2   1  496.65   15.80
  10   2  -1  479.15   25.00
 -10   2   1  498.45   16.00
 -10   2   1  491.15   15.80
 -10   2   1  512.95   16.10
 -10   2   1  493.85   15.90
  10   2  -1  511.65   15.80
   9  -2  -1    7.10    3.60
  -9  -2   1    7.80    0.70
  -9  -2   1    7.00    0.50
   9  -2  -1    7.10    3.10
  -9  -2   1    3.40    2.70
  -9   2   1    6.20    0.60
  -9   2   1    6.80    0.70
   9   2  -1    6.70    0.50
  -9   2   1    6.20    0.60
  -9   2   1    6.80    0.50
   8  -2  -1  195.38   13.60
  -8  -2   1  186.08    6.30
  -8  -2   1  185.58    6.00
   8  -2  -1  183.08   12.90
  -8  -2   1  184.68   13.40
  -8   2   1  186.38    6.20
  -8   2   1  186.98    6.10
   8   2  -1  185.88    6.10
  -8   2   1  193.88    6.20
  -8   2   1  177.58    6.20
   7  -2  -1   12.40    3.60
   7  -2  -1   13.40    3.80
  -7  -2   1   12.40    3.70
  -7  -2   1   13.40    0.80
  -7  -2   1   13.70    0.60
  -7   2   1   13.20    0.80
  -7   2   1   13.90    0.70
   7   2  -1   13.30    0.70
  -7   2   1   13.80    0.80
  -7   2   1   13.50    0.70
  -6  -2   1  326.07   16.60
   6  -2  -1  309.77   16.10
  -6  -2   1  289.27    9.50
  -6  -2   1  296.57    9.30
   6  -2  -1  282.67   15.40
  -6   2   1  290.87    9.50
  -6   2   1  296.07    9.50
  -6   2   1  287.97    9.40
  -6   2   1  295.87    9.50
   6   2  -1  291.97    9.40
   5  -2  -1  135.49    9.30
   5  -2  -1  178.48   10.40
  -5  -2   1  154.48    9.70
  -5  -2   1  148.19    4.70
  -5  -2   1  143.29    4.80
  -5   2   1  144.29    4.90
  -5   2   1  147.09    4.80
  -5   2   1  143.79    4.70
  -5   2   1  145.59    4.80
   5   2  -1  142.59    4.80
   5   2  -1  150.18    4.60
   4  -2  -1  145.19    8.90
  -4  -2   1  145.89    8.90
  -4  -2   1  150.98    4.90
  -4  -2   1  153.48    4.80
  -4   2   1  152.18    4.90
   4   2  -1  149.19    4.90
  -4   2   1  152.78    4.80
  -4   2   1  139.19    4.80
  -4   2   1  150.98    5.00
  -4   2   1  148.89    9.20
   4   2  -1  149.99    4.80
   3  -2  -1 1990.90   62.69
  -3  -2   1 1786.42   58.19
  -3  -2   1 1916.31   62.59
  -3  -2   1 1805.02   58.29
  -3   2   1 1684.93   62.29
   3   2  -1 1782.12   57.99
  -3   2   1 1927.91   58.19
  -3   2   1 1865.71   58.29
  -3   2   1 1918.71   58.49
   3   2  -1 1834.22   62.29
  -3   2   1 1826.12   58.39
   3   2  -1 1905.51   58.59
  -2  -2   1 1132.79   33.80
   2  -2  -1  970.60   33.80
   2  -2  -1 1071.19   37.00
  -2  -2   1 1077.19   37.50
  -2  -2   1 1111.89   33.80
   2   2  -1 1048.70   33.80
  -2   2   1 1009.00   33.70
  -2   2   1 1160.18   33.80
  -2   2   1 1101.79   33.80
  -2   2   1 1064.59   37.40
   2   2  -1 1046.50   33.80
   2   2  -1 1134.49   37.60
  -1  -2   1  492.85   18.60
   1  -2  -1  510.55   15.30
   1  -2  -1  501.55   18.00
  -1  -2   1  499.25   15.30
  -1  -2   1  499.85   15.20
   1   2  -1  475.85   15.30
   1   2  -1  468.65   15.30
   1   2  -1  482.75   18.60
  -1   2   1  475.35   15.40
  -1   2   1  504.45   18.20
  -1   2   1  451.95   15.30
   0  -2  -1  103.19    5.40
   0  -2   1  100.19    3.10
   0  -2   1   99.19    5.80
   0  -2  -1  103.19    3.30
   0  -2   1   94.19    3.20
   0   2  -1   97.59    5.90
   0   2   1  105.39    3.30
   0   2  -1  100.19    3.30
   0   2   1   98.59    5.40
   0   2  -1   95.19    3.30
   0   2   1   98.99    3.30
   1  -2   1  381.16   11.60
  -1  -2  -1  368.96   14.50
  -1  -2  -1  372.66   11.70
   1  -2   1  352.56   14.90
  -1  -2  -1  358.76   11.60
   1   2   1  369.36   14.50
  -1   2  -1  381.36   11.60
  -1   2  -1  371.06   15.30
   1   2   1  352.06   11.60
   1   2   1  378.86   11.70
  -1   2  -1  355.46   11.70
   1   2   1  376.66   11.70
  -1   2  -1  381.16   11.70
  -2  -2  -1  451.05   17.20
   2  -2   1  449.16   13.50
  -2  -2  -1  385.56   13.50
  -2  -2  -1  429.26   13.50
   2  -2   1  427.96   17.70
   2   2   1  423.36   16.90
  -2   2  -1  459.85   13.60
  -2   2  -1  426.66   13.60
  -2   2  -1  442.56   13.50
   2   2   1  432.96   13.60
   2   2   1  423.56   13.50
  -2   2  -1  392.96   17.70
  -3  -2  -1 1430.36   44.30
   3  -2   1 1395.56   49.50
  -3  -2  -1 1469.95   49.10
  -3  -2  -1 1326.17   44.10
  -3   2  -1 1477.35   44.60
  -3   2  -1 1425.46   44.40
  -3   2  -1 1219.68   44.20
   3   2   1 1414.76   48.50
  -3   2  -1 1466.75   50.09
  -3   2  -1 1487.85   44.60
   3   2   1 1446.36   44.10
   3   2   1 1368.46   44.30
  -4  -2  -1  138.39    8.90
  -4  -2  -1  133.19    4.40
  -4  -2  -1  142.09    4.50
   4  -2   1  144.09    9.20
   4   2   1  145.09    8.60
  -4   2  -1  140.59    4.60
  -4   2  -1  131.49    4.50
  -4   2  -1  134.89    4.40
  -4   2  -1  154.58    9.80
   4   2   1  132.79    4.40
  -4   2  -1  134.09    4.50
  -5  -2  -1  277.07    9.00
   5  -2   1  287.37   15.50
  -5  -2  -1  305.07    9.20
  -5  -2  -1  284.57    9.10
  -5  -2  -1  271.17   14.80
  -5  -2  -1  294.07    9.00
   5   2   1  278.87    9.10
  -5   2  -1  279.77    9.10
  -5   2  -1  291.47    9.20
  -5   2  -1  288.47   15.70
  -5   2  -1  280.67    9.20
  -5   2  -1  293.17    9.20
  -6  -2  -1   10.50    3.20
   6  -2   1    9.20    3.10
  -6  -2  -1    7.10    0.60
   6  -2   1   10.80    3.30
  -6  -2  -1    7.40    0.50
  -6   2  -1    7.00    0.50
   6   2   1    4.90    2.30
  -6   2  -1    8.50    0.60
  -6   2  -1    6.60    0.50
   6   2   1    7.30    0.50
  -6   2  -1    8.00    0.50
   7  -2   1  345.67   19.30
  -7  -2  -1  338.77   19.20
  -7  -2  -1  354.76   11.50
  -7  -2  -1  364.06   11.70
   7  -2   1  339.87   19.40
   7   2   1  384.26   19.00
  -7   2  -1  362.96   11.60
  -7   2  -1  365.66   11.60
   7   2   1  368.96   11.50
  -7   2  -1  358.56   11.60
  -7   2  -1  363.56   11.50
   8  -2   1  351.46   20.90
  -8  -2  -1  415.66   21.80
  -8  -2  -1  358.76   12.10
  -8  -2  -1  380.26   11.90
   8  -2   1  367.46   20.80
  -8   2  -1  366.56   12.10
   8   2   1  356.16   19.40
  -8   2  -1  376.36   12.10
  -8   2  -1  387.16   12.00
  -8   2  -1  363.86   12.00
   8   2   1  396.76   11.90
  -9  -2  -1   97.49    3.50
   9  -2   1   91.29    9.70
  -9  -2  -1  102.69   10.40
   9  -2   1   80.89    9.60
  -9  -2  -1   95.69    3.30
  -9   2  -1   98.49    3.30
   9   2   1   93.79    3.30
  -9   2  -1   95.99    3.50
  -9   2  -1   96.39    3.40
   9   2   1   86.49    8.70
  -9   2  -1   94.19    3.30
 -10  -2  -1    0.40    0.40
 -10  -2  -1   -0.60    1.90
 -10  -2  -1    0.40    0.30
  10  -2   1    0.20    2.20
  10  -2   1   -0.10    2.40
 -10   2  -1    0.90    0.30
 -10   2  -1    0.20    0.30
  10   2   1    0.10    0.20
 -10   2  -1    0.00    0.30
 -10   2  -1    0.50    0.40
  10   2   1    2.10    2.40
  11  -2   1   49.90    8.10
 -11  -2  -1   62.99    9.40
 -11  -2  -1   60.79    2.50
  11  -2   1   52.39    8.50
 -11  -2  -1   59.29    2.20
 -11   2  -1   60.39    2.50
 -11   2  -1   63.19    2.30
 -11   2  -1   58.39    2.30
 -11   2  -1   58.89    2.20
  11   2   1   60.99    2.20
  12  -2   1   75.69   10.50
 -12  -2  -1   56.29    2.30
  12  -2   1   65.09    2.30
  12  -2   1   58.59    8.90
 -12  -2  -1   63.19    2.60
 -12  -2  -1   44.00    9.40
 -12   2  -1   62.29    2.30
 -12   2  -1   62.69    2.60
  12   2   1   63.39    2.30
 -12   2  -1   63.89    2.40
 -13  -2  -1   68.69    2.60
  13  -2   1   67.79   10.70
  13  -2   1   74.49    2.60
  13  -2   1   79.69   10.80
 -13  -2  -1   54.29   11.00
 -13  -2  -1   69.59    3.00
 -13   2  -1   71.19    2.70
 -13   2  -1   73.89    2.70
 -13   2  -1   74.79    3.00
  13   2   1   70.99    2.60
  14  -2   1    5.80    4.20
 -14  -2  -1    4.00    0.60
 -14  -2  -1    2.00    0.70
  14  -2   1    3.50    3.80
 -14  -2  -1    3.20    3.90
  14  -2   1    2.90    0.50
  14   2   1    2.80    0.50
 -14   2  -1    2.50    0.60
 -14   2  -1    2.00    0.50
 -14   2  -1    2.50    0.50
  14   2   1    0.40    2.10
  15  -2   1  493.75   32.10
  15  -2   1  579.44   35.50
 -15  -2  -1  557.54   18.40
 -15  -2  -1  579.64   35.50
  15  -2   1  569.34   17.90
 -15  -2  -1  544.85   18.00
 -15   2  -1  583.34   18.00
 -15   2  -1  563.34   18.00
 -15   2  -1  572.94   18.40
  15   2   1  530.95   31.10
  15   2   1  563.04   17.90
 -16  -2  -1   96.79   14.40
  16  -2   1   67.19    2.60
 -16  -2  -1   68.49    2.60
  16  -2   1   82.29   12.40
  16  -2   1   73.59   12.40
 -16  -2  -1   67.29    3.10
 -16   2  -1   69.39    3.10
 -16   2  -1   67.79    2.70
  16   2   1   69.09    2.60
 -16   2  -1   69.29    2.70
 -17  -2  -1   50.69    2.10
  17  -2   1   49.50    2.00
 -17  -2  -1   51.19    2.60
  17   2   1   50.39    2.10
 -17   2  -1   50.89    2.10
 -17   2  -1   50.59    2.50
 -17   2  -1   47.70    2.10
  18  -2   1    8.80    0.70
 -18  -2  -1    9.70    1.30
 -18  -2  -1    8.10    0.80
 -18   2  -1    8.20    1.20
 -18   2  -1    5.50    0.80
  18   2   1    8.30    0.80
 -18   2  -1    8.20    0.90
  19  -2   1    3.30    0.60
 -19  -2  -1    2.50    0.60
 -19  -2  -1    4.20    1.00
 -19   2  -1    3.70    0.70
  19   2   1    3.20    0.60
 -19   2  -1    4.20    0.90
 -20  -2  -1    0.80    0.50
 -20  -2  -1   -0.70    0.70
  20  -2   1    0.00    0.40
  20   2   1    0.10    0.50
 -20   2  -1    0.10    0.70
 -20   2  -1   -0.40    0.50
 -21  -2  -1    0.40    0.80
 -21  -2  -1    2.00    0.60
 -21   2  -1    1.10    0.80
 -21   2  -1    1.90    0.60
 -22  -2  -1    8.00    1.40
 -22  -2  -1   10.70    1.00
 -22   2  -1    9.60    1.50
 -22   2  -1   10.70    1.10
 -23  -2  -1   -1.30    0.70
 -23  -2  -1    0.70    0.60
 -23   2  -1   -0.40    0.60
 -24  -2  -1   50.59    3.10
  24  -2   1   46.60    3.00
 -24   2  -1   55.29    2.50
  25  -2   1    1.60    1.10
  26  -2   1   14.70    2.00
  26   2   1   14.20    2.00
  27  -2   1    0.50    1.10
  27   2   1    0.60    1.00
  27  -3  -1   21.90    2.30
  26  -3  -1    4.10    1.30
 -26  -3   1    3.30    1.20
  25  -3  -1    1.40    1.10
 -25  -3   1   -0.10    0.90
 -24  -3   1   43.00    2.80
 -23  -3   1    7.00    1.30
 -23   3   1    7.60    1.00
 -23   3   1    8.40    1.40
 -22  -3   1   10.70    1.10
 -22  -3   1   13.50    1.70
  22   3  -1   12.50    1.20
 -22   3   1   11.70    1.10
 -22   3   1   12.70    1.50
 -21  -3   1   -1.70    0.70
  21  -3  -1    0.10    0.50
 -21  -3   1   -0.20    0.40
 -21   3   1   -0.50    0.60
  21   3  -1   -0.10    0.50
 -21   3   1    0.40    0.60
 -20  -3   1    7.40    1.20
 -20  -3   1    5.60    0.80
  20  -3  -1    5.80    0.80
 -20   3   1    5.80    1.10
 -20   3   1    7.20    0.90
  20   3  -1    6.10    0.90
 -19  -3   1  115.09    4.70
 -19  -3   1  111.19    4.10
  19  -3  -1  111.59    4.10
 -19   3   1  113.39    4.20
 -19   3   1  107.69    4.60
  19   3  -1  119.29    4.20
  18  -3  -1   16.00    1.10
 -18  -3   1   17.40    1.10
 -18  -3   1   16.60    1.50
  18   3  -1   17.50    1.10
 -18   3   1   14.20    1.40
 -18   3   1   17.20    1.20
 -18   3   1   14.10    1.10
 -17  -3   1    0.40    0.60
 -17  -3   1    1.50    0.50
  17  -3  -1    1.10    0.50
  17  -3  -1    0.20    4.70
  17  -3  -1   -0.60    5.10
 -17   3   1    0.00    0.60
 -17   3   1   -0.10    0.50
  17   3  -1    1.20    0.50
 -17   3   1    0.80    0.50
  16  -3  -1  109.49   14.90
  16  -3  -1  104.29    3.90
 -16  -3   1  103.69    3.80
  16  -3  -1  117.99   14.40
 -16  -3   1  112.19    4.30
 -16   3   1  108.89    4.30
  16   3  -1  104.99    3.80
 -16   3   1  108.29    4.00
 -16   3   1  101.39    3.80
 -15  -3   1   90.39    3.30
  15  -3  -1   97.69   12.70
  15  -3  -1   90.89    3.40
 -15  -3   1   94.19   13.70
  15  -3  -1   88.89   13.00
 -15  -3   1   93.39    3.80
 -15   3   1   92.39    3.40
  15   3  -1   93.99    3.40
 -15   3   1   94.19    3.50
 -15   3   1   93.29    3.70
  15   3  -1   93.99   11.70
 -14  -3   1   31.80    1.50
 -14  -3   1   34.00    1.80
 -14  -3   1   33.80    9.10
  14  -3  -1   32.90    8.50
  14  -3  -1   35.30    9.00
  14   3  -1   32.80    1.50
 -14   3   1   31.00    1.50
 -14   3   1   33.90    1.60
 -14   3   1   35.30    1.70
  14   3  -1   12.70    5.20
 -14   3   1   35.50    1.80
  13  -3  -1  134.79   13.90
 -13  -3   1  136.99    4.70
 -13  -3   1  138.79    5.10
  13  -3  -1  136.39   14.30
 -13  -3   1  144.09   15.00
 -13   3   1  141.89    5.10
  13   3  -1  138.69    4.80
 -13   3   1  145.29    4.80
 -13   3   1  133.59    4.90
 -13   3   1  138.69    5.00
  12  -3  -1   10.00    5.00
 -12  -3   1    7.00    0.60
  12  -3  -1    4.70    3.70
 -12  -3   1    7.70    0.90
 -12  -3   1   11.90    5.20
 -12   3   1    7.00    0.70
  12   3  -1   -0.50    1.40
 -12   3   1    7.40    0.80
 -12   3   1    8.70    0.90
 -12   3   1    7.20    0.60
  12   3  -1    7.10    0.70
  11  -3  -1  117.19   12.00
  11  -3  -1  117.09   11.90
 -11  -3   1  104.29   11.70
 -11  -3   1  111.89    3.80
 -11  -3   1  112.19    4.10
  11   3  -1  117.09    3.90
 -11   3   1  109.99    3.90
 -11   3   1  113.89    4.00
 -11   3   1  110.59    4.10
 -11   3   1  110.89    4.10
  10  -3  -1  458.95   25.70
 -10  -3   1  490.05   27.00
 -10  -3   1  491.95   15.40
 -10  -3   1  476.15   15.70
  10  -3  -1  534.75   27.40
 -10   3   1  485.75   15.70
 -10   3   1  477.05   15.50
 -10   3   1  484.75   15.60
 -10   3   1  478.45   15.70
  10   3  -1  483.15   25.00
  10   3  -1  495.65   15.50
  -9  -3   1   57.29    2.30
   9  -3  -1   58.09    7.70
  -9  -3   1   49.99    7.30
   9  -3  -1   61.29    7.80
  -9  -3   1   58.39    2.10
   9   3  -1   59.89    7.10
  -9   3   1   60.99    2.30
   9   3  -1   60.39    2.20
  -9   3   1   58.39    2.30
  -9   3   1   55.59    2.40
  -9   3   1   57.19    2.10
   8  -3  -1   29.60    5.90
   8  -3  -1   37.00    5.80
  -8  -3   1   27.60    6.00
  -8  -3   1   27.60    1.30
  -8  -3   1   26.20    1.10
   8   3  -1   25.80    1.10
   8   3  -1   21.80    4.80
  -8   3   1   22.60    1.30
  -8   3   1   25.40    1.20
  -8   3   1   24.70    1.10
  -8   3   1   27.90    1.20
   7  -3  -1  576.84   27.40
  -7  -3   1  659.93   28.60
  -7  -3   1  600.54   19.20
   7  -3  -1  583.84   27.40
  -7  -3   1  616.14   19.10
  -7   3   1  602.94   19.10
   7   3  -1  631.14   19.00
  -7   3   1  597.84   19.20
  -7   3   1  571.54   19.20
   7   3  -1  607.04   26.70
  -7   3   1  595.84   19.40
   7   3  -1  623.34   19.20
  -6  -3   1    3.80    2.30
  -6  -3   1    2.50    0.40
  -6  -3   1    3.10    0.40
   6  -3  -1    1.40    1.80
   6   3  -1    3.50    0.40
   6   3  -1    3.30    0.30
  -6   3   1    3.00    0.50
  -6   3   1    2.80    0.40
  -6   3   1    2.80    0.40
   6   3  -1    4.80    2.10
  -6   3   1    0.30    1.20
  -6   3   1    2.60    0.40
   5  -3  -1  209.68   12.30
  -5  -3   1  206.78    6.80
  -5  -3   1  217.58   12.60
  -5  -3   1  211.58    6.80
  -5   3   1  214.18    7.00
  -5   3   1  207.68    6.80
   5   3  -1  199.68    6.80
  -5   3   1  212.08    6.90
  -5   3   1  214.58    6.80
   5   3  -1  219.68   12.30
  -5   3   1  208.48   12.80
   5   3  -1  211.18    6.70
  -4  -3   1   58.89    5.60
   4  -3  -1   53.29    5.20
  -4  -3   1   52.39    1.80
  -4  -3   1   50.09    1.80
  -4   3   1   37.50    4.80
  -4   3   1   50.49    1.80
   4   3  -1   49.99    1.90
   4   3  -1   52.09    1.80
  -4   3   1   51.79    1.80
  -4   3   1   50.79    1.90
  -4   3   1   49.70    2.00
  -3  -3   1  313.97   10.00
   3  -3  -1  346.47   14.90
   3  -3  -1  316.97   10.10
  -3  -3   1  306.97   14.80
  -3  -3   1  313.47   10.00
  -3   3   1  312.67   10.00
   3   3  -1  308.67   10.00
  -3   3   1  310.47   15.10
   3   3  -1  319.17   10.10
  -3   3   1  313.37   10.30
  -3   3   1  322.77   10.20
  -2  -3   1   17.40    2.90
  -2  -3   1   15.30    0.70
   2  -3  -1   13.70    2.70
   2  -3  -1   17.10    0.80
  -2  -3   1   17.10    0.70
  -2   3   1   19.70    0.90
   2   3  -1   16.40    2.80
  -2   3   1   18.90    3.00
   2   3  -1   16.20    0.80
   2   3  -1   16.00    0.80
  -2   3   1   16.40    0.80
  -2   3   1   18.20    0.60
  -1  -3   1  198.18    6.20
  -1  -3   1  195.98    6.30
  -1  -3   1  205.38   10.30
   1  -3  -1  203.28    9.80
   1  -3  -1  193.88    6.30
   1   3  -1  189.18    6.30
  -1   3   1  193.88    6.50
  -1   3   1  198.08   10.00
   1   3  -1  185.48   10.10
   1   3  -1  200.38    6.40
  -1   3   1  195.08    6.40
   1   3  -1  193.58    6.10
   0  -3  -1   58.49    2.10
   0  -3  -1   59.89    4.70
   0  -3   1   61.09    1.90
   0  -3   1   64.19    5.00
   0  -3   1   55.99    2.10
   0   3  -1   56.79    2.10
   0   3   1   58.69    2.10
   0   3   1   64.49    2.20
   0   3  -1   64.89    5.30
   0   3   1   52.79    4.50
   0   3  -1   61.99    2.20
  -1  -3  -1  433.16   13.30
  -1  -3  -1  438.76   17.50
   1  -3   1  421.96   17.90
   1  -3   1  436.16   13.40
   1  -3   1  404.36   13.30
   1  -3   1  421.16   13.30
  -1  -3  -1  424.56   13.40
   1   3   1  411.06   17.40
  -1   3  -1  415.96   18.20
  -1   3  -1  441.16   13.50
   1   3   1  401.26   13.40
   1   3   1  438.66   13.60
  -1   3  -1  422.76   13.60
   1   3   1  428.66   13.30
   2  -3   1 1676.93   57.99
  -2  -3  -1 1691.03   57.29
  -2  -3  -1 1677.93   52.79
   2  -3   1 1730.73   52.59
  -2  -3  -1 1746.63   52.49
  -2   3  -1 1574.94   52.69
   2   3   1 1646.04   52.79
   2   3   1 1780.22   52.59
  -2   3  -1 1622.34   58.29
   2   3   1 1670.63   57.19
  -2   3  -1 1665.83   53.39
  -2   3  -1 1634.04   52.79
  -3  -3  -1 1554.34   53.39
   3  -3   1 1592.04   54.09
   3  -3   1 1281.57   47.50
  -3  -3  -1 1442.76   47.60
  -3  -3  -1 1523.25   48.10
  -3   3  -1 1566.34   48.20
   3   3   1 1561.24   48.10
  -3   3  -1 1458.65   54.39
   3   3   1 1545.55   47.50
  -3   3  -1 1585.94   48.00
  -3   3  -1 1555.84   48.10
   3   3   1 1616.34   53.29
  -4  -3  -1  388.76   12.00
  -4  -3  -1  382.86   12.00
  -4  -3  -1  368.26   17.70
   4  -3   1  369.86   18.10
   4   3   1  380.36   11.90
  -4   3  -1  367.26   12.20
  -4   3  -1  328.97   18.10
  -4   3  -1  382.86   12.00
   4   3   1  397.66   12.10
  -4   3  -1  369.66   12.10
  -5  -3  -1  153.08    5.00
   5  -3   1  139.09   10.40
  -5  -3  -1  174.58   11.00
  -5  -3  -1  152.38    5.10
  -5   3  -1  153.38    5.20
  -5   3  -1  155.28    5.00
   5   3   1  156.68    4.90
  -5   3  -1  148.09    5.00
   5   3   1  157.18   10.00
   5   3   1  162.08    5.10
  -5   3  -1  142.59    5.10
  -6  -3  -1  314.17   10.60
  -6  -3  -1  331.47   10.50
  -6  -3  -1  343.17   18.30
  -6  -3  -1  335.67   10.40
   6  -3   1  307.37   17.70
  -6   3  -1  354.86   19.20
   6   3   1  317.17   10.60
  -6   3  -1  334.17   10.60
  -6   3  -1  332.97   10.60
   6   3   1  323.57   17.00
  -6   3  -1  343.97   10.70
  -6   3  -1  333.67   10.80
  -7  -3  -1    6.00    0.30
  -7  -3  -1    6.00    0.50
  -7  -3  -1    5.70    0.60
  -7  -3  -1    7.00    3.10
   7  -3   1    4.20    2.50
  -7   3  -1    6.40    0.60
  -7   3  -1    5.50    0.50
   7   3   1    2.60    1.90
  -7   3  -1    5.20    0.60
  -7   3  -1    4.70    0.50
   7   3   1    4.90    0.50
  -8  -3  -1    2.60    0.40
  -8  -3  -1    2.20    2.20
   8  -3   1    3.50    2.60
   8  -3   1   -0.60    1.90
  -8  -3  -1    2.90    0.50
   8   3   1    2.30    0.40
  -8   3  -1    2.80    0.40
  -8   3  -1    2.30    0.50
  -8   3  -1    2.60    0.50
   8   3   1    1.00    1.50
  -8   3  -1    3.00    0.50
  -9  -3  -1   54.39    2.00
   9  -3   1   59.69    8.10
   9  -3   1   54.29    8.00
  -9  -3  -1   50.49    7.60
  -9  -3  -1   54.59    2.20
  -9   3  -1   52.29    2.00
   9   3   1   71.19    7.90
  -9   3  -1   53.49    2.10
  -9   3  -1   53.39    2.20
   9   3   1   54.49    2.00
  -9   3  -1   51.49    2.10
 -10  -3  -1  154.68   13.80
  10  -3   1  161.38   14.00
 -10  -3  -1  152.18    5.10
 -10  -3  -1  154.58    5.40
  10  -3   1  143.39   13.40
 -10   3  -1  147.19    5.30
 -10   3  -1  159.08    5.30
  10   3   1  157.68   12.70
  10   3   1  157.68    5.20
 -10   3  -1  152.58    5.30
 -10   3  -1  153.58    5.20
 -11  -3  -1   28.90    1.30
 -11  -3  -1   25.50    7.10
 -11  -3  -1   29.10    1.50
  11  -3   1   29.50    7.40
  11  -3   1   36.70    8.10
  11   3   1   23.80    6.00
 -11   3  -1   30.40    1.50
 -11   3  -1   29.50    1.50
 -11   3  -1   32.70    1.50
  11   3   1   28.70    1.30
 -11   3  -1   30.30    1.40
 -12  -3  -1  115.59   13.40
  12  -3   1  102.99   12.10
 -12  -3  -1  103.99    3.70
  12  -3   1  102.79   12.10
 -12  -3  -1  106.69    4.00
 -12   3  -1  106.79    3.90
 -12   3  -1  104.29    3.70
  12   3   1  107.29    3.70
 -12   3  -1  106.99    4.00
 -12   3  -1  103.19    3.80
 -13  -3  -1    1.60    0.60
  13  -3   1    4.50    3.80
 -13  -3  -1    3.10    0.50
 -13  -3  -1    0.30    2.60
  13  -3   1    1.30    3.70
  13   3   1   -0.70    1.60
  13   3   1    2.70    0.50
 -13   3  -1    2.60    0.50
 -13   3  -1    3.10    0.70
 -13   3  -1    4.00    0.70
 -13   3  -1    3.20    0.60
  14  -3   1   35.50    9.70
 -14  -3  -1   34.00    1.50
 -14  -3  -1   35.80    9.50
  14  -3   1   33.80    8.50
 -14  -3  -1   31.70    1.90
  14   3   1   33.40    1.50
 -14   3  -1   35.30    1.60
 -14   3  -1   33.10    1.80
  14   3   1   30.90    7.80
 -14   3  -1   35.60    1.70
  15  -3   1  191.38   18.70
 -15  -3  -1  193.38    6.50
  15  -3   1  187.08    6.50
 -15  -3  -1  192.18    6.90
 -15  -3  -1  189.98   19.50
  15  -3   1  192.08   18.30
 -15   3  -1  196.38    6.90
 -15   3  -1  181.88    6.50
 -15   3  -1  192.28    6.60
  15   3   1  199.08    6.50
  15   3   1  205.58   17.60
  16  -3   1    8.50    0.80
  16  -3   1    1.80    4.80
  16  -3   1    9.60    6.30
 -16  -3  -1    7.60    0.80
 -16  -3  -1    8.00    1.20
 -16   3  -1    7.50    0.80
  16   3   1    8.40    0.80
 -16   3  -1    9.80    0.90
 -16   3  -1    8.20    1.10
 -17  -3  -1   30.50    2.00
 -17  -3  -1   33.00    1.50
  17  -3   1   30.40    1.50
 -17   3  -1   31.40    1.60
 -17   3  -1   30.30    1.90
 -17   3  -1   29.20    1.60
  17   3   1   30.60    1.50
 -18  -3  -1   21.40    1.60
 -18  -3  -1   16.60    1.10
  18  -3   1   19.40    1.10
 -18   3  -1   20.80    1.60
  18   3   1   18.20    1.10
 -18   3  -1   17.00    1.20
 -18   3  -1   16.40    1.20
 -19  -3  -1   20.30    1.20
 -19  -3  -1   18.90    1.70
  19  -3   1   18.30    1.10
  19   3   1   19.50    1.20
 -19   3  -1   20.30    1.30
 -19   3  -1   14.50    1.50
 -19   3  -1   17.80    1.60
  20  -3   1   27.10    1.40
 -20  -3  -1   26.50    2.00
 -20  -3  -1   26.90    1.50
  20   3   1   25.90    1.50
 -20   3  -1   25.50    1.50
 -20   3  -1   27.50    1.90
 -21  -3  -1   20.10    1.30
 -21  -3  -1   20.50    1.80
 -21   3  -1   20.10    1.40
  22  -3   1   -0.80    0.70
 -22  -3  -1    0.90    0.60
 -22  -3  -1    1.80    1.00
 -22   3  -1    0.70    0.60
 -23  -3  -1    0.10    0.90
  23  -3   1    0.80    0.90
 -23   3  -1    0.70    0.70
  24  -3   1   52.89    3.20
 -24   3  -1   53.79    2.50
  25  -3   1    7.30    1.50
  26  -3   1   -0.60    0.80
  26   3   1    1.60    1.10
  27  -3   1   14.10    1.90
  27   3   1   14.10    2.10
  27  -4  -1    0.60    1.10
  27   4  -1    1.20    1.10
  26  -4  -1   -1.20    0.90
  25  -4  -1   31.90    2.50
 -25  -4   1   27.80    2.40
  24  -4  -1   -0.50    0.90
 -24  -4   1    1.80    1.00
 -23  -4   1    2.60    1.00
 -23   4   1    0.80    0.70
 -22  -4   1    3.00    1.00
 -22   4   1    2.40    0.80
  22   4  -1    2.30    0.80
 -21  -4   1    2.80    0.70
 -21  -4   1    0.10    0.70
  21  -4  -1    3.20    0.70
 -21   4   1    3.60    1.00
  21   4  -1    2.70    0.70
 -21   4   1    2.90    0.70
 -20  -4   1    4.30    0.70
 -20  -4   1    3.20    1.00
  20  -4  -1    3.00    0.70
 -20   4   1    4.60    0.80
 -20   4   1    4.60    0.90
 -20   4   1    3.80    1.00
  20   4  -1    3.00    0.80
 -19  -4   1   14.00    1.50
  19  -4  -1   13.80    1.00
 -19  -4   1   12.80    1.00
 -19   4   1   12.30    1.10
  19   4  -1   11.70    1.10
 -19   4   1   12.40    1.40
 -19   4   1   12.80    1.20
  18  -4  -1    5.80    0.80
 -18  -4   1    5.10    0.70
 -18  -4   1    6.20    1.10
 -18   4   1    4.90    0.80
 -18   4   1    5.70    0.80
 -18   4   1    4.10    0.90
  18   4  -1    5.70    0.80
 -17  -4   1   11.90    1.00
  17  -4  -1   11.80    8.30
  17  -4  -1   15.20    1.10
 -17  -4   1   14.10    1.40
 -17   4   1   14.30    1.30
 -17   4   1   14.90    1.10
 -17   4   1   15.20    1.20
  17   4  -1   14.10    1.10
 -16  -4   1   10.80    1.20
  16  -4  -1    9.80    6.40
  16  -4  -1   17.80    7.20
 -16  -4   1   13.70    0.90
 -16   4   1   11.30    1.20
  16   4  -1   13.20    1.00
 -16   4   1   11.70    1.00
 -16   4   1   13.80    1.10
 -16   4   1   10.70    1.10
 -15  -4   1   10.30    1.10
 -15  -4   1   10.60    0.80
  15  -4  -1   13.30    7.20
  15  -4  -1   13.10    6.40
 -15  -4   1    5.40    5.00
  15   4  -1   11.20    0.90
 -15   4   1    8.70    0.90
 -15   4   1   10.10    1.10
 -15   4   1    8.50    1.00
 -15   4   1    8.80    1.10
  14  -4  -1   21.70    7.50
 -14  -4   1   20.10    1.40
  14  -4  -1   20.50    7.50
 -14  -4   1   18.20    1.00
 -14  -4   1   26.30    8.20
 -14   4   1   17.50    1.30
  14   4  -1   17.80    5.80
 -14   4   1   18.30    1.20
  14   4  -1   18.10    1.10
 -14   4   1   18.70    1.40
 -14   4   1   17.30    1.10
  13  -4  -1   67.79   10.40
 -13  -4   1   73.49    3.00
  13  -4  -1   51.69   10.60
 -13  -4   1   69.09    2.60
 -13  -4   1   62.79   12.10
 -13   4   1   71.19    3.00
  13   4  -1   70.29    2.70
 -13   4   1   70.09    2.70
 -13   4   1   69.89    2.90
  13   4  -1   61.59    8.90
 -13   4   1   72.19    2.90
 -12  -4   1   61.29    2.60
 -12  -4   1   39.50    9.30
 -12  -4   1   64.29    2.40
  12  -4  -1   66.39    9.80
  12  -4  -1   58.19    9.20
 -12   4   1   62.09    2.60
  12   4  -1   60.69    2.40
 -12   4   1   64.59    2.70
 -12   4   1   60.69    2.60
 -12   4   1   64.49    2.40
 -11  -4   1   28.70    1.50
  11  -4  -1   27.20    7.20
 -11  -4   1   25.90    6.90
 -11  -4   1   29.30    1.30
  11  -4  -1   32.60    7.60
  11   4  -1   27.30    1.40
 -11   4   1   28.70    1.50
  11   4  -1   23.80    6.10
 -11   4   1   30.90    1.50
 -11   4   1   28.50    1.30
 -11   4   1   30.90    1.60
 -10  -4   1    5.80    0.70
  10  -4  -1    9.10    3.90
 -10  -4   1   -0.50    2.70
 -10  -4   1    5.90    0.50
  10  -4  -1    5.40    3.40
 -10   4   1    6.70    0.70
  10   4  -1    3.70    2.80
 -10   4   1    5.70    0.70
 -10   4   1    5.90    0.60
 -10   4   1    6.60    0.80
  10   4  -1    7.00    0.60
  -9  -4   1   27.10    1.20
  -9  -4   1   28.60    1.40
  -9  -4   1   30.90    7.00
   9  -4  -1   25.80    6.40
   9  -4  -1   26.60    6.20
  -9   4   1   27.80    1.30
  -9   4   1   27.90    1.30
  -9   4   1   28.00    1.40
  -9   4   1   27.60    1.50
   9   4  -1   27.40    5.70
   9   4  -1   28.70    1.30
  -8  -4   1   31.00    6.60
   8  -4  -1   35.30    6.90
  -8  -4   1   28.80    1.20
  -8  -4   1   28.90    1.40
   8   4  -1   19.80    4.90
  -8   4   1   29.00    1.50
   8   4  -1   29.00    1.10
  -8   4   1   28.70    1.40
   8   4  -1   28.60    1.30
  -8   4   1   30.30    1.30
  -8   4   1   30.20    1.30
   7  -4  -1   60.59    7.30
  -7  -4   1   73.89    2.60
  -7  -4   1   74.29    2.70
  -7  -4   1   64.29    7.80
   7   4  -1   72.19    2.70
  -7   4   1   75.39    2.80
  -7   4   1   73.69    2.90
   7   4  -1   60.69    7.00
  -7   4   1   85.99    9.00
  -7   4   1   71.19    2.60
   7   4  -1   72.69    2.50
  -7   4   1   74.49    2.60
  -6  -4   1  118.79   10.00
  -6  -4   1  116.09    4.00
  -6  -4   1  117.89    4.10
   6  -4  -1  124.19    9.70
   6   4  -1  113.49    9.30
  -6   4   1  125.49    4.40
  -6   4   1  119.29    4.00
  -6   4   1  124.39    4.20
  -6   4   1  122.89   10.40
   6   4  -1  120.09    4.20
   6   4  -1  117.69    4.00
  -6   4   1  119.99    4.00
  -5  -4   1   22.60    1.00
  -5  -4   1   22.90    1.00
  -5  -4   1   16.50    4.30
   5  -4  -1   26.00    4.30
  -5   4   1   24.40    1.20
   5   4  -1   24.40    1.10
  -5   4   1   22.60    1.00
   5   4  -1   22.00    4.60
   5   4  -1   23.10    1.00
  -5   4   1   20.50    4.60
  -5   4   1   24.50    1.00
  -5   4   1   22.10    1.30
   4  -4  -1  140.39    9.50
   4  -4  -1  136.29    4.60
  -4  -4   1  133.59    4.60
  -4  -4   1  141.19    9.90
  -4  -4   1  140.89    4.50
   4   4  -1  133.39    9.50
  -4   4   1  126.89    4.70
   4   4  -1  138.09    4.60
  -4   4   1  139.39    4.50
  -4   4   1  141.59    4.90
   4   4  -1  144.69    4.70
   3  -4  -1  124.79    4.20
  -3  -4   1  120.39    4.10
  -3  -4   1  122.89    4.00
   3  -4  -1  128.19    8.50
   3  -4  -1  133.79    4.00
  -3  -4   1  125.99    8.90
  -3   4   1  125.39    4.30
   3   4  -1  128.29    9.00
  -3   4   1   94.79    8.20
   3   4  -1  126.09    4.30
  -3   4   1  122.79    4.40
   3   4  -1  121.49    4.20
  -2  -4   1  178.68   10.60
  -2  -4   1  183.08    5.70
  -2  -4   1  179.78    5.90
   2  -4  -1  183.18   10.40
   2  -4  -1  176.28    5.90
   2   4  -1  173.28   10.70
  -2   4   1  180.48   10.80
   2   4  -1  180.28    6.00
  -2   4   1  170.48    6.00
   2   4  -1  183.28    5.90
  -2   4   1  185.68    6.10
   1  -4  -1   25.70    1.10
  -1  -4   1   27.40    1.10
   1  -4  -1   26.60    3.60
  -1  -4   1   26.10    0.90
  -1  -4   1   32.00    4.00
  -1   4   1   27.00    1.20
  -1   4   1   27.60    3.80
  -1   4   1   27.60    1.30
   1   4  -1   27.60    1.20
   1   4  -1   25.80    0.90
   1   4  -1   25.50    1.20
   0  -4   1   87.29    3.00
   0  -4  -1   85.99    3.00
   0  -4   1   91.39    7.00
   0  -4  -1   87.79    6.50
   0   4   1   87.19    3.10
   0   4  -1   85.39    3.00
   0   4   1   82.59    3.00
   0   4   1   86.39    6.60
   0   4  -1   84.49    3.10
   1  -4   1   31.70    1.30
   1  -4   1   43.80    4.70
  -1  -4  -1   31.80    1.20
  -1  -4  -1   23.60    3.50
   1   4   1   29.30    1.40
  -1   4  -1   30.40    1.40
   1   4   1   28.10    1.30
  -1   4  -1   32.10    1.30
   2  -4   1   47.30    1.80
  -2  -4  -1   54.69    5.30
   2  -4   1   57.09    5.60
  -2  -4  -1   48.80    1.80
   2  -4   1   52.89    1.60
  -2  -4  -1   48.80    1.70
   2   4   1   47.90    2.00
  -2   4  -1   48.00    2.00
   2   4   1   46.00    1.80
  -2   4  -1   48.70    1.90
  -3  -4  -1   34.60    1.40
  -3  -4  -1   33.50    1.30
   3  -4   1   27.40    4.30
   3  -4   1   34.60    1.20
  -3  -4  -1   37.90    4.80
   3   4   1   34.80    1.40
   3   4   1   39.60    4.70
  -3   4  -1   21.00    4.60
  -3   4  -1   33.00    1.50
   3   4   1   33.70    1.50
  -3   4  -1   34.20    1.60
   4  -4   1    2.50    0.30
  -4  -4  -1    2.80    0.40
  -4  -4  -1    4.00    2.30
  -4  -4  -1    1.80    0.30
   4  -4   1   -0.30    1.40
  -4   4  -1    2.90    0.40
  -4   4  -1    3.90    0.60
   4   4   1    3.00    0.50
  -4   4  -1    2.70    2.20
   4   4   1    2.30    2.00
   4   4   1    2.00    0.30
  -4   4  -1    2.60    0.40
  -5  -4  -1    0.40    0.30
   5  -4   1    2.70    2.20
   5  -4   1    0.50    0.30
  -5  -4  -1    0.00    1.70
  -5  -4  -1    0.00    0.20
  -5   4  -1    1.20    0.30
  -5   4  -1    0.90    0.40
   5   4   1   -0.20    0.20
  -5   4  -1    0.60    0.30
   5   4   1    0.00    1.40
  -5   4  -1    0.10    1.90
   5   4   1    0.30    0.30
   6  -4   1   59.09    2.10
  -6  -4  -1   59.09    2.20
   6  -4   1   65.99    7.30
  -6  -4  -1   57.69    2.10
  -6  -4  -1   56.79    6.80
  -6   4  -1   55.69    2.20
   6   4   1   55.79    2.00
  -6   4  -1   54.89    2.10
   6   4   1   58.89    2.20
  -6   4  -1   53.69    7.10
   6   4   1   54.19    6.30
  -6   4  -1   51.69    2.30
  -7  -4  -1   12.30    4.20
  -7  -4  -1    9.70    0.70
   7  -4   1   12.10    4.00
  -7  -4  -1   10.20    0.70
  -7   4  -1    5.50    3.10
   7   4   1   10.20    0.70
  -7   4  -1   10.20    0.70
  -7   4  -1    9.30    0.70
   7   4   1    6.20    3.00
  -7   4  -1   10.20    0.90
  -7   4  -1    9.60    0.80
  -8  -4  -1   20.90    1.10
   8  -4   1   29.50    6.60
  -8  -4  -1   22.20    5.60
  -8  -4  -1   21.60    0.80
  -8  -4  -1   21.60    1.00
  -8   4  -1   20.80    1.20
  -8   4  -1   22.10    1.30
  -8   4  -1   14.70    4.90
   8   4   1   16.70    4.60
   8   4   1   21.70    1.10
  -8   4  -1   19.80    1.00
  -8   4  -1   21.70    1.10
   9  -4   1   32.20    6.90
   9  -4   1   32.60    7.20
  -9  -4  -1   36.10    1.60
  -9  -4  -1   36.30    7.70
  -9  -4  -1   35.30    1.40
  -9   4  -1   32.70    1.70
  -9   4  -1   34.40    1.60
   9   4   1   42.30    6.50
  -9   4  -1   35.10    1.50
  -9   4  -1   32.50    1.50
   9   4   1   34.00    1.50
 -10  -4  -1    2.70    0.40
 -10  -4  -1    4.00    3.20
 -10  -4  -1    2.00    0.50
  10  -4   1    3.00    3.00
  10  -4   1    2.40    3.00
 -10   4  -1    1.30    0.50
 -10   4  -1    2.40    0.50
 -10   4  -1    2.20    0.40
  10   4   1    1.60    2.60
  10   4   1    3.00    0.50
 -10   4  -1    1.50    0.60
 -11  -4  -1   20.50    1.00
  11  -4   1    8.70    4.60
  11  -4   1   23.50    6.80
 -11  -4  -1   20.00    6.80
 -11  -4  -1   18.10    1.20
 -11   4  -1   19.30    1.20
 -11   4  -1   20.40    1.20
 -11   4  -1   18.10    1.10
  11   4   1   18.90    1.10
 -11   4  -1   18.10    1.20
  11   4   1   15.30    5.10
  12  -4   1   33.90    8.40
 -12  -4  -1   42.10    2.10
 -12  -4  -1   43.80    1.80
  12  -4   1   59.59    9.80
 -12  -4  -1   41.00    9.40
 -12   4  -1   46.30    2.00
  12   4   1   43.20    1.90
  12   4   1   44.20    8.90
 -12   4  -1   46.40    1.90
 -12   4  -1   42.00    2.10
 -12   4  -1   43.60    2.00
  13  -4   1   90.69   12.30
 -13  -4  -1  103.09    4.00
 -13  -4  -1   84.99   12.40
 -13  -4  -1  106.19    3.70
  13  -4   1  103.49   13.00
 -13   4  -1  102.89    4.00
  13   4   1   88.89   11.20
  13   4   1  105.39    3.80
 -13   4  -1  105.79    3.90
 -13   4  -1  103.39    3.70
 -13   4  -1   98.09    3.90
  14  -4   1   72.19   11.70
 -14  -4  -1   55.29   12.10
  14  -4   1   62.29   12.20
 -14  -4  -1   57.99    2.30
 -14  -4  -1   54.29    2.60
 -14   4  -1   56.09    2.50
 -14   4  -1   60.59    2.40
  14   4   1   61.69    9.60
 -14   4  -1   56.39    2.50
 -14   4  -1   61.09    2.60
  14   4   1   57.59    2.40
 -15  -4  -1   12.40    1.20
 -15  -4  -1   11.80    0.90
  15  -4   1    8.20    6.20
  15  -4   1   21.00    7.20
 -15   4  -1   11.60    1.10
 -15   4  -1   11.50    1.00
 -15   4  -1   11.70    1.10
  15   4   1   12.20    1.00
 -15   4  -1   11.90    1.20
  16  -4   1   -0.80    4.20
 -16  -4  -1    0.10    0.60
 -16  -4  -1    0.50    0.50
 -16   4  -1    0.70    0.60
  16   4   1   -0.10    0.40
 -16   4  -1    1.00    0.70
 -16   4  -1    1.00    0.50
  17  -4   1   28.10    1.50
 -17  -4  -1   26.20    1.90
 -17  -4  -1   28.50    1.50
  17   4   1   26.80    1.50
 -17   4  -1   25.80    1.60
 -17   4  -1   27.60    1.50
 -17   4  -1   30.70    1.90
 -18  -4  -1   20.10    1.30
  18  -4   1   20.80    1.30
 -18  -4  -1   20.30    1.60
  18   4   1   20.50    1.30
 -18   4  -1   19.20    1.60
 -18   4  -1   19.00    1.40
 -18   4  -1   22.90    1.40
 -19  -4  -1    1.10    0.50
 -19  -4  -1    1.20    0.80
  19  -4   1    1.10    0.50
 -19   4  -1    0.60    0.60
 -19   4  -1    0.70    0.60
  19   4   1    0.80    0.60
 -20  -4  -1   13.50    1.50
  20  -4   1   13.20    1.00
 -20  -4  -1   13.40    1.10
  20  -4   1   15.20    1.60
  20   4   1   12.20    1.10
 -20   4  -1   14.30    1.20
 -21  -4  -1    0.40    0.50
 -21  -4  -1    0.80    0.80
  21  -4   1    0.50    0.80
 -21   4  -1   -0.30    0.60
 -22  -4  -1   28.20    1.60
  22  -4   1   29.40    2.20
 -22  -4  -1   27.90    2.20
 -22   4  -1   24.90    1.70
 -23  -4  -1    3.10    1.00
  23  -4   1    6.00    1.20
 -23   4  -1    3.50    0.80
  24  -4   1   -0.50    0.80
 -24   4  -1    0.40    0.70
  25  -4   1   19.80    2.10
  25   4   1   23.50    2.40
  26  -4   1    2.20    1.10
  26   4   1    4.10    1.40
  27  -4   1    1.10    1.20
  27   4   1    1.30    1.10
  26  -5  -1    2.90    1.20
  25  -5  -1    0.70    1.00
 -25  -5   1    1.60    1.00
  24  -5  -1    3.20    1.20
 -24  -5   1    1.80    1.00
 -24   5   1    1.80    1.10
  23  -5  -1   -0.30    0.80
 -23  -5   1    1.00    0.80
 -23   5   1    1.90    0.70
 -22  -5   1    3.20    1.00
  22  -5  -1    1.80    0.90
 -22   5   1    2.90    0.80
  22   5  -1    3.10    0.90
 -21  -5   1    7.80    1.30
  21  -5  -1    7.50    1.30
 -21  -5   1    9.30    1.00
  21  -5  -1    8.00    1.00
  21   5  -1    7.10    1.10
 -21   5   1    8.50    1.00
 -20  -5   1    3.30    0.70
  20  -5  -1    3.60    0.70
 -20  -5   1    2.70    0.90
 -20   5   1    3.40    0.90
  20   5  -1    2.40    0.70
 -20   5   1    3.50    0.80
 -19  -5   1    4.50    0.70
 -19  -5   1    3.20    0.90
  19  -5  -1    4.40    0.80
 -19   5   1    3.40    0.70
 -19   5   1    4.20    0.90
  19   5  -1    4.80    0.80
 -19   5   1    2.10    0.80
 -18  -5   1    8.60    0.90
 -18  -5   1   10.70    1.30
 -18   5   1   11.30    1.20
  18   5  -1    8.90    1.00
 -18   5   1    9.90    1.00
 -18   5   1    7.20    1.10
 -17  -5   1   13.50    1.30
 -17  -5   1   10.00    0.90
 -17   5   1   11.70    1.00
 -17   5   1    9.60    1.20
  17   5  -1   11.50    1.10
 -17   5   1   10.20    1.20
 -17   5   1   12.40    1.30
  16  -5  -1   -0.30    4.40
  16  -5  -1   -1.10    3.70
 -16  -5   1    2.50    0.60
 -16  -5   1    2.70    0.80
 -16   5   1    1.70    0.60
 -16   5   1    2.30    0.70
  16   5  -1    2.60    0.60
 -16   5   1    3.00    0.80
 -16   5   1    2.10    0.70
 -15  -5   1    0.50    0.60
  15  -5  -1    3.70    4.10
  15  -5  -1    2.50    4.40
 -15  -5   1    0.60    0.50
 -15   5   1    0.40    0.60
 -15   5   1    0.50    0.50
 -15   5   1    0.40    0.70
  15   5  -1   -0.10    0.50
 -15   5   1    0.90    0.50
 -14  -5   1    3.00    0.80
  14  -5  -1    1.70    3.70
 -14  -5   1    0.50    3.80
  14  -5  -1    2.40    4.10
 -14  -5   1    3.30    0.60
 -14   5   1    3.10    0.80
 -14   5   1    2.40    0.70
 -14   5   1    3.40    0.60
  14   5  -1    2.50    0.60
 -14   5   1    2.70    0.70
  13  -5  -1    8.50    5.10
 -13  -5   1    1.60    0.50
 -13  -5   1    2.90    4.50
  13  -5  -1    2.00    3.60
 -13  -5   1    1.60    0.60
 -13   5   1    1.60    0.70
 -13   5   1    1.30    0.60
  13   5  -1    0.90    0.50
 -13   5   1    2.10    0.60
  13   5  -1    1.30    3.20
 -13   5   1    0.00    0.50
 -12  -5   1    0.50    3.50
 -12  -5   1   -0.40    0.40
  12  -5  -1   -0.50    2.90
 -12  -5   1    0.40    0.40
  12  -5  -1    0.00    2.60
 -12   5   1    0.30    0.50
 -12   5   1    1.10    0.60
 -12   5   1   -0.40    0.40
  12   5  -1    0.10    0.40
  12   5  -1    2.40    3.10
 -12   5   1    0.10    0.40
 -11  -5   1   -0.10    0.40
  11  -5  -1    0.50    2.80
  11  -5  -1    0.90    2.60
 -11  -5   1    0.70    0.40
 -11  -5   1   -1.70    2.70
  11   5  -1    0.90    0.50
 -11   5   1    0.70    0.40
 -11   5   1    0.60    0.50
 -11   5   1    0.20    0.60
 -11   5   1    0.00    0.40
  11   5  -1    0.90    2.50
 -10  -5   1    0.30    0.40
  10  -5  -1   -0.70    2.10
 -10  -5   1    0.00    0.20
 -10  -5   1    0.50    0.30
 -10  -5   1   -0.20    2.60
  10  -5  -1    1.10    2.60
 -10   5   1    0.60    0.40
  10   5  -1    1.70    2.40
  10   5  -1    0.40    0.40
 -10   5   1    0.50    0.30
 -10   5   1   -0.70    0.30
 -10   5   1    0.10    0.50
  -9  -5   1    1.40    2.50
  -9  -5   1    0.10    0.30
  -9  -5   1    0.10    0.30
   9  -5  -1   -0.10    2.10
  -9   5   1   -0.20    0.30
   9   5  -1    0.20    0.20
   9   5  -1   -1.40    2.00
   9   5  -1   -0.20    0.40
  -9   5   1   -0.40    0.40
  -9   5   1    0.00    0.40
  -9   5   1    0.10    0.30
   8  -5  -1   15.70    4.60
  -8  -5   1   11.70    0.90
  -8  -5   1   16.10    4.80
  -8  -5   1   12.40    0.80
  -8   5   1   11.80    1.00
   8   5  -1   10.30    3.70
   8   5  -1   11.90    0.70
  -8   5   1   10.80    0.80
  -8   5   1   12.20    0.80
  -8   5   1   12.60    1.00
  -8   5   1   11.40    4.40
   8   5  -1   13.00    0.90
   7  -5  -1    3.90    2.70
  -7  -5   1    2.80    0.40
  -7  -5   1    3.90    2.60
  -7  -5   1    2.70    0.50
  -7   5   1    6.50    3.80
  -7   5   1    3.90    0.70
  -7   5   1    3.50    0.60
   7   5  -1   -0.40    1.90
  -7   5   1    3.10    0.50
  -7   5   1    3.00    0.40
   7   5  -1    2.60    0.40
   7   5  -1    3.70    0.60
   6  -5  -1    1.40    0.40
  -6  -5   1    2.60    0.40
   6  -5  -1    0.40    1.70
  -6  -5   1    1.80    0.40
  -6  -5   1    1.80    2.40
  -6   5   1    2.00    2.10
  -6   5   1    1.30    0.50
   6   5  -1    2.20    0.50
  -6   5   1    1.70    0.50
   6   5  -1    2.00    0.40
   6   5  -1    1.70    2.30
   5  -5  -1    0.80    0.20
   5  -5  -1   -0.10    0.30
  -5  -5   1    0.40    0.30
   5  -5  -1   -0.30    1.60
  -5  -5   1    0.70    0.30
  -5  -5   1   -0.10    1.50
  -5   5   1    0.10    0.40
   5   5  -1    0.80    0.30
   5   5  -1    0.00    1.90
   5   5  -1    0.70    0.40
  -5   5   1   -0.10    1.50
  -5   5   1    0.80    0.40
   4  -5  -1    3.20    2.10
  -4  -5   1    3.70    2.40
  -4  -5   1    3.60    0.50
   4  -5  -1    4.30    0.50
   4  -5  -1    3.90    0.30
  -4  -5   1    3.30    0.40
   4   5  -1    4.30    2.50
  -4   5   1    2.70    0.60
  -4   5   1    3.00    0.50
   4   5  -1    3.50    0.50
  -4   5   1    1.60    2.10
   4   5  -1    3.60    0.50
  -3  -5   1    4.10    2.30
   3  -5  -1    3.90    0.50
  -3  -5   1    3.60    0.50
  -3  -5   1    4.00    0.40
   3  -5  -1    3.10    2.10
  -3   5   1    8.10    3.20
   3   5  -1    3.30    0.60
  -3   5   1    3.40    0.60
   3   5  -1    4.00    0.50
  -3   5   1    3.30    0.50
   3   5  -1    3.70    2.20
  -2  -5   1    1.20    0.20
  -2  -5   1    0.40    1.50
   2  -5  -1    1.40    1.50
  -2  -5   1    1.00    0.30
   2  -5  -1    1.40    0.40
  -2   5   1    1.90    0.40
   2   5  -1   -1.20    1.10
   2   5  -1    2.00    0.50
   2   5  -1    1.30    0.40
  -2   5   1    1.70    0.50
  -2   5   1   -1.40    1.40
  -1  -5   1   26.10    1.20
   1  -5  -1   25.00    4.10
   1  -5  -1   26.30    1.20
  -1  -5   1   26.60    4.30
  -1   5   1   25.40    1.40
  -1   5   1   27.80    4.50
   1   5  -1   26.70    1.40
   1   5  -1   30.80    4.70
  -1   5   1   26.80    1.30
   1   5  -1   26.90    1.30
   0  -5   1   16.80    3.90
   0  -5  -1   13.40    3.20
   0  -5  -1   14.50    0.80
   0  -5   1   13.60    0.80
   0   5  -1   14.60    0.90
   0   5  -1   11.10    3.40
   0   5   1   15.00    3.70
   0   5   1   13.80    0.90
   0   5  -1   14.10    1.00
   0   5   1   11.50    0.80
  -1  -5  -1   54.79    2.10
  -1  -5  -1   61.19    6.10
   1  -5   1   53.19    2.10
   1  -5   1   59.99    6.20
  -1   5  -1   58.59    2.20
   1   5   1   56.49    2.30
  -1   5  -1   56.59    6.60
   1   5   1   52.39    5.90
  -1   5  -1   59.59    2.40
   1   5   1   56.69    2.20
   2  -5   1    2.10    0.40
   2  -5   1   -0.20    1.60
  -2  -5  -1    2.50    1.90
  -2  -5  -1    2.80    0.40
   2   5   1    3.00    0.50
   2   5   1    2.40    0.40
   2   5   1    2.70    0.30
  -2   5  -1    3.30    2.50
   2   5   1    3.70    2.30
  -2   5  -1    3.30    0.60
  -2   5  -1    2.90    0.50
   3  -5   1    0.80    0.30
   3  -5   1    0.80    0.20
  -3  -5  -1    0.70    0.20
  -3  -5  -1   -0.20    1.50
  -3  -5  -1    0.50    0.30
   3  -5   1    3.20    2.10
   3   5   1    0.80    0.30
  -3   5  -1    0.60    0.30
   3   5   1   -0.10    1.50
  -3   5  -1    2.70    2.10
   3   5   1    0.50    0.40
  -3   5  -1    0.50    0.40
   4  -5   1    0.90    1.70
  -4  -5  -1    1.80    0.30
  -4  -5  -1    2.20    2.20
   4  -5   1    0.90    0.40
   4  -5   1    1.90    0.30
  -4  -5  -1    1.70    0.40
  -4   5  -1    2.60    2.10
  -4   5  -1    1.60    0.50
   4   5   1    3.40    2.00
  -4   5  -1    1.60    0.40
   4   5   1    1.40    0.40
   4   5   1    0.40    0.30
   5  -5   1    2.20    2.30
  -5  -5  -1    0.00    1.60
  -5  -5  -1    3.50    0.50
   5  -5   1    3.30    0.40
  -5  -5  -1    2.80    0.40
  -5   5  -1    5.00    0.50
   5   5   1    3.20    0.50
  -5   5  -1    6.80    3.10
   5   5   1    1.90    2.00
   5   5   1    3.30    0.50
  -5   5  -1    3.90    0.70
  -5   5  -1    3.10    0.50
  -6  -5  -1    2.50    0.40
   6  -5   1    2.40    2.60
  -6  -5  -1    3.10    0.50
  -6  -5  -1    1.70    1.90
   6  -5   1    3.30    0.40
  -6   5  -1    1.00    2.30
  -6   5  -1    1.80    0.50
  -6   5  -1    3.00    0.50
   6   5   1    3.30    0.50
   6   5   1    2.50    2.10
   6   5   1    3.00    0.40
  -6   5  -1    3.30    0.50
   7  -5   1    2.00    0.40
  -7  -5  -1    2.30    0.40
  -7  -5  -1    2.50    2.50
  -7  -5  -1    2.30    0.40
   7  -5   1    3.30    2.60
  -7   5  -1    0.30    2.50
  -7   5  -1    3.20    0.70
   7   5   1    2.90    0.40
  -7   5  -1    2.10    0.50
   7   5   1    1.60    0.40
   7   5   1    0.10    1.60
  -7   5  -1    2.10    0.40
   8  -5   1   27.30    6.50
  -8  -5  -1   28.10    6.70
  -8  -5  -1   25.70    1.20
  -8  -5  -1   27.90    1.30
   8  -5   1   24.40    1.20
  -8   5  -1   24.90    1.40
  -8   5  -1   27.60    1.30
  -8   5  -1   28.10    7.50
   8   5   1   26.40    1.40
  -8   5  -1   25.10    1.50
   8   5   1   24.00    5.60
   9  -5   1    6.30    3.90
  -9  -5  -1    3.80    0.60
  -9  -5  -1    4.30    0.40
  -9  -5  -1    3.70    0.50
  -9  -5  -1    9.20    4.40
   9  -5   1    3.90    0.60
  -9   5  -1    3.50    3.60
   9   5   1    5.90    3.20
  -9   5  -1    6.20    0.90
   9   5   1    4.00    0.60
  -9   5  -1    4.80    0.70
  -9   5  -1    3.80    0.60
  10  -5   1    9.30    4.50
  10  -5   1    8.10    0.80
 -10  -5  -1    7.50    0.40
  10  -5   1    5.30    3.90
 -10  -5  -1   10.40    5.00
 -10  -5  -1    7.50    0.70
 -10  -5  -1    4.80    0.70
  10   5   1    6.90    0.80
 -10   5  -1    6.20    0.80
 -10   5  -1    6.50    0.90
 -10   5  -1    7.90    0.70
  10   5   1    9.00    4.30
 -11  -5  -1    0.80    3.30
  11  -5   1    1.50    0.50
 -11  -5  -1    1.20    0.40
  11  -5   1    2.00    4.30
 -11  -5  -1    1.20    0.50
  11  -5   1    3.10    3.40
  11   5   1   -0.40    1.80
 -11   5  -1    1.10    0.60
 -11   5  -1    0.30    0.50
 -11   5  -1    0.50    0.40
  11   5   1    0.80    0.50
 -12  -5  -1    6.70    4.70
  12  -5   1    3.10    3.80
 -12  -5  -1    0.50    0.40
 -12  -5  -1    1.50    0.60
  12  -5   1    6.10    4.40
  12   5   1    1.40    0.50
 -12   5  -1    1.60    0.70
 -12   5  -1    1.90    0.60
  12   5   1    0.00    2.70
 -12   5  -1    1.40    0.50
  13  -5   1    7.70    5.00
  13  -5   1    3.30    4.20
 -13  -5  -1    0.30    0.60
 -13  -5  -1    0.70    3.30
 -13  -5  -1    2.20    0.50
 -13   5  -1    2.30    0.80
  13   5   1   -2.20    2.50
 -13   5  -1    2.70    0.60
 -13   5  -1    3.20    0.70
  13   5   1    1.50    0.60
 -14  -5  -1    0.00    0.40
 -14  -5  -1   -0.50    0.60
  14  -5   1    1.80    4.90
  14  -5   1    0.10    3.50
  14   5   1    0.20    0.50
 -14   5  -1    1.10    0.50
 -14   5  -1   -0.60    0.50
 -14   5  -1   -0.90    0.50
  15  -5   1    1.60    3.90
 -15  -5  -1    0.30    0.50
 -15  -5  -1    0.20    0.60
  15  -5   1    0.50    0.60
  15  -5   1    2.70    4.30
 -15   5  -1    0.20    0.50
 -15   5  -1    0.70    0.60
  15   5   1    0.00    0.50
 -15   5  -1    0.30    0.70
 -16  -5  -1    4.10    0.90
 -16  -5  -1    5.50    0.80
  16  -5   1    4.10    0.90
 -16   5  -1    4.90    0.90
 -16   5  -1    4.80    0.70
 -16   5  -1    5.30    0.90
  16   5   1    4.70    0.80
  17  -5   1    7.60    1.10
 -17  -5  -1    5.10    1.00
 -17  -5  -1    5.40    0.80
 -17   5  -1    6.60    1.00
 -17   5  -1    5.00    0.80
  17   5   1    6.40    0.90
 -17   5  -1    5.50    0.90
  18  -5   1    1.60    0.70
 -18  -5  -1    1.60    0.60
 -18  -5  -1    1.30    0.80
  18   5   1    1.40    0.60
 -18   5  -1    0.50    0.50
 -18   5  -1    0.80    0.70
 -19  -5  -1    2.20    0.60
  19  -5   1    1.70    0.60
 -19  -5  -1    0.40    0.70
  19  -5   1    1.10    0.70
 -19   5  -1    1.40    0.70
 -19   5  -1    1.80    0.70
  19   5   1    1.80    0.70
  20  -5   1    0.30    0.60
  20  -5   1    0.70    0.80
 -20  -5  -1    0.20    0.50
 -20  -5  -1    0.50    0.80
 -20   5  -1    0.20    0.70
 -20   5  -1    1.40    0.70
  20   5   1   -0.10    0.60
 -21  -5  -1    5.50    1.20
  21  -5   1    4.40    1.10
 -21  -5  -1    6.30    0.90
 -21   5  -1    6.40    1.00
 -22  -5  -1    1.00    0.90
  22  -5   1    0.00    0.70
 -22  -5  -1   -0.80    0.50
 -22   5  -1    1.20    0.60
  23  -5   1    0.80    0.90
 -23   5  -1   -0.40    0.60
  24  -5   1    0.50    0.90
  24   5   1    0.10    1.00
 -24   5  -1    1.70    0.80
  25  -5   1    4.10    1.30
  25   5   1    5.10    1.40
  26  -5   1    2.70    1.20
  26   5   1    2.50    1.20
  26  -6  -1   14.70    1.90
  26   6  -1   13.10    2.00
  25  -6  -1   10.10    1.70
  24  -6  -1   -0.50    0.80
 -24   6   1   -0.10    0.70
  23  -6  -1    2.40    1.00
 -23  -6   1    2.60    1.00
 -23   6   1    3.80    0.90
  22  -6  -1    3.40    1.00
 -22  -6   1    4.00    1.20
  22   6  -1    2.70    1.40
 -22   6   1    4.10    0.90
 -21  -6   1    1.30    0.90
 -21  -6   1    1.00    0.90
  21  -6  -1    2.50    0.70
  21  -6  -1    1.20    0.80
  21   6  -1    1.50    0.80
 -21   6   1    0.40    0.60
 -21   6   1    1.10    0.80
  20  -6  -1    8.10    1.10
  20  -6  -1    7.40    1.20
 -20  -6   1    8.00    1.00
 -20  -6   1    6.80    1.30
 -20   6   1    8.20    1.10
 -20   6   1    8.20    1.20
  20   6  -1    7.60    1.10
 -19  -6   1   -0.20    0.60
 -19  -6   1    0.20    0.50
  19  -6  -1    1.10    0.70
 -19   6   1    0.00    0.50
 -19   6   1   -0.80    0.70
  19   6  -1    1.10    0.70
 -19   6   1   -0.50    0.70
  18  -6  -1    0.80    0.60
 -18  -6   1    0.50    0.50
 -18  -6   1    0.30    0.70
  18   6  -1    0.60    0.60
 -18   6   1    0.00    0.70
 -18   6   1   -0.60    0.50
 -18   6   1    1.20    0.70
 -17  -6   1    0.30    0.60
  17  -6  -1    0.60    0.60
 -17  -6   1   -0.20    0.50
 -17   6   1    1.00    0.80
 -17   6   1   -0.40    0.50
  17   6  -1    0.50    0.60
 -17   6   1    0.80    0.60
 -16  -6   1    1.80    0.70
  16  -6  -1    0.40    0.60
 -16  -6   1    0.60    0.50
 -16   6   1    1.40    0.80
 -16   6   1    0.80    0.60
  16   6  -1    0.80    0.60
 -16   6   1    1.10    0.70
  15  -6  -1   11.10    6.20
 -15  -6   1   10.30    1.20
 -15  -6   1    9.10    0.90
  15  -6  -1   12.90    6.80
 -15   6   1   12.00    1.20
 -15   6   1    9.10    1.00
  15   6  -1   10.40    1.10
 -15   6   1    8.40    1.20
  14  -6  -1    7.10    5.20
  14  -6  -1    4.50    5.00
 -14  -6   1    4.80    0.70
 -14  -6   1    6.40    0.90
  14   6  -1    4.80    0.80
 -14   6   1    4.30    0.90
 -14   6   1    5.50    0.80
 -14   6   1    5.20    0.90
  13  -6  -1    1.90    4.30
  13  -6  -1    4.80    4.30
 -13  -6   1    0.50    0.50
 -13  -6   1    0.00    0.50
 -13   6   1    0.50    0.60
 -13   6   1    0.80    0.70
 -13   6   1    1.40    0.50
  13   6  -1    0.80    0.60
  12  -6  -1   35.70    9.20
 -12  -6   1   23.60    7.60
 -12  -6   1   26.10    1.60
 -12  -6   1   29.20    1.40
  12  -6  -1   21.10    7.30
  12   6  -1   44.50    9.00
 -12   6   1   33.10    2.00
 -12   6   1   28.50    1.70
 -12   6   1   27.20    1.50
  12   6  -1   30.30    1.60
  11  -6  -1   -2.90    2.00
 -11  -6   1    0.90    0.30
 -11  -6   1    0.80    0.40
 -11  -6   1    0.30    3.50
  11  -6  -1    5.30    3.90
 -11  -6   1   -1.00    0.40
 -11   6   1    0.50    0.60
 -11   6   1    1.10    0.70
  11   6  -1    1.30    0.60
 -11   6   1    1.50    0.50
  11   6  -1    0.90    2.60
  10  -6  -1   27.90    1.40
 -10  -6   1   26.50    1.30
 -10  -6   1   25.10    7.00
 -10  -6   1   25.50    1.50
  10  -6  -1   33.80    7.70
 -10   6   1   32.80    1.80
 -10   6   1   26.90    1.40
  10   6  -1   25.40    1.50
  10   6  -1   27.10    6.60
 -10   6   1   29.80    1.60
   9  -6  -1   -0.10    0.30
   9  -6  -1    1.40    2.40
  -9  -6   1    0.20    0.40
  -9  -6   1   -3.10    2.30
  -9  -6   1    0.00    0.40
   9   6  -1   -1.70    1.50
  -9   6   1    0.50    2.70
   9   6  -1   -0.40    0.40
  -9   6   1    0.10    0.60
   9   6  -1   -0.10    0.30
  -9   6   1   -0.40    0.40
  -8  -6   1   17.80    5.90
   8  -6  -1   14.30    0.80
   8  -6  -1   12.90    0.90
  -8  -6   1   12.10    0.90
  -8  -6   1   12.10    0.80
   8  -6  -1   18.30    5.30
   8   6  -1   12.20    1.00
  -8   6   1   13.60    1.20
  -8   6   1   12.70    1.10
   8   6  -1   12.50    0.80
  -8   6   1   20.20    6.50
   8   6  -1    9.00    3.80
  -7  -6   1   25.00    1.20
   7  -6  -1   26.40    1.30
  -7  -6   1   27.50    1.20
   7  -6  -1   24.80    1.10
   7  -6  -1   22.30    5.60
  -7  -6   1   22.40    6.10
  -7   6   1   22.90    1.40
  -7   6   1   24.80    6.40
   7   6  -1   26.50    1.20
   7   6  -1   25.00    1.40
  -7   6   1   23.30    1.50
   7   6  -1   22.30    5.50
  -6  -6   1   25.50    6.00
   6  -6  -1   22.40    1.20
   6  -6  -1   23.10    5.20
  -6  -6   1   23.00    1.10
   6  -6  -1   23.20    1.00
  -6  -6   1   20.40    1.10
   6   6  -1   16.10    4.90
   6   6  -1   21.70    1.10
  -6   6   1   25.20    6.30
   6   6  -1   20.40    1.30
  -6   6   1   23.30    1.50
  -6   6   1   21.90    1.30
   5  -6  -1   25.00    5.20
   5  -6  -1   31.30    1.40
  -5  -6   1   30.80    1.40
   5  -6  -1   31.60    1.20
  -5  -6   1   30.40    1.30
  -5  -6   1   23.70    5.60
  -5   6   1   29.70    1.60
   5   6  -1   28.60    1.60
  -5   6   1   27.60    1.60
  -5   6   1   30.00    6.50
   5   6  -1   19.10    4.90
   5   6  -1   31.80    1.40
  -4  -6   1   36.60    1.60
  -4  -6   1   35.80    5.80
   4  -6  -1   34.40    1.60
   4  -6  -1   31.90    5.20
  -4  -6   1   35.70    1.40
   4   6  -1   34.80    1.60
  -4   6   1   34.20    1.90
  -4   6   1   27.10    6.20
   4   6  -1   32.40    5.50
   4   6  -1   41.40    1.80
  -4   6   1   37.80    1.80
  -3  -6   1    5.00    0.40
  -3  -6   1    5.80    2.90
  -3  -6   1    4.60    0.60
   3  -6  -1    5.10    2.70
   3  -6  -1    4.60    0.60
   3   6  -1    3.80    2.70
  -3   6   1    4.50    0.70
   3   6  -1    5.30    0.70
  -3   6   1    7.40    3.20
   3   6  -1    5.20    0.60
  -3   6   1    5.20    0.70
  -2  -6   1    0.00    0.30
   2  -6  -1   -0.80    1.60
   2  -6  -1    0.00    0.30
  -2  -6   1    0.30    1.60
  -2   6   1   -0.20    0.40
  -2   6   1    0.80    2.10
   2   6  -1    2.20    2.10
   2   6  -1    0.00    0.40
   2   6  -1    0.00    0.40
  -2   6   1    0.80    0.50
  -1  -6   1   31.40    5.00
  -1  -6   1   28.80    1.30
   1  -6  -1   31.10    4.90
   1  -6  -1   27.50    1.30
  -1   6   1   27.30    1.50
  -1   6   1   23.00    5.10
  -1   6   1   27.90    1.50
   1   6  -1   31.70    1.60
   1   6  -1   29.20    1.40
   1   6  -1   29.20    6.00
   0  -6   1    9.00    3.30
   0  -6  -1    9.50    3.30
   0  -6   1    8.90    0.70
   0  -6  -1    6.90    0.70
   0   6   1   10.00    0.80
   0   6  -1   10.50    3.80
   0   6  -1    7.60    0.70
   0   6   1    4.50    2.60
   0   6  -1    9.90    0.90
   0   6   1   10.00    0.90
   1  -6   1    3.40    2.60
  -1  -6  -1    1.30    2.10
   1  -6   1    5.80    0.60
  -1  -6  -1    5.90    0.60
  -1   6  -1    6.00    0.80
   1   6   1    4.90    0.60
   1   6   1    5.20    0.70
   1   6   1    5.60    2.60
  -1   6  -1    1.90    2.00
  -1   6  -1    6.90    0.70
  -2  -6  -1   85.69    8.20
   2  -6   1   79.49    8.00
  -2  -6  -1   74.19    2.90
   2  -6   1   77.79    2.90
   2   6   1   69.29    7.70
  -2   6  -1   77.09    8.50
   2   6   1   85.09    3.20
  -2   6  -1   79.09    3.20
   2   6   1   78.19    3.00
  -2   6  -1   79.39    3.00
   3  -6   1   12.20    0.80
   3  -6   1   16.20    4.50
  -3  -6  -1    9.50    0.70
  -3  -6  -1    8.50    3.20
   3   6   1   10.70    0.50
  -3   6  -1   11.60    0.90
  -3   6  -1   11.90    1.00
   3   6   1   10.40    0.80
   3   6   1   10.50    0.90
  -3   6  -1   10.80    4.00
   3   6   1    9.60    3.50
  -4  -6  -1   68.19    2.70
  -4  -6  -1   76.79    8.10
   4  -6   1   73.59    2.40
   4  -6   1   73.49    2.80
   4  -6   1   85.09    8.60
  -4   6  -1   81.09    9.30
  -4   6  -1   76.49    3.10
   4   6   1   72.99    2.90
  -4   6  -1   70.19    2.90
   4   6   1   71.99    2.70
   4   6   1   75.59    8.10
  -5  -6  -1   12.50    4.10
   5  -6   1   11.80    0.60
  -5  -6  -1   11.20    0.80
  -5  -6  -1   11.00    0.70
   5  -6   1    8.80    3.50
   5  -6   1   10.40    0.80
   5   6   1    9.60    3.70
  -5   6  -1   17.30    5.40
   5   6   1   10.00    0.80
  -5   6  -1   11.50    0.90
  -5   6  -1    9.70    1.00
   5   6   1   10.00    0.90
  -6  -6  -1    1.80    0.40
  -6  -6  -1    2.30    2.50
   6  -6   1    2.10    0.30
   6  -6   1    3.10    0.50
  -6  -6  -1    2.80    0.40
   6  -6   1    0.90    2.30
  -6   6  -1    2.70    2.90
   6   6   1    1.80    0.40
   6   6   1    2.90    2.50
  -6   6  -1    1.50    0.60
  -6   6  -1    3.80    0.70
   6   6   1    3.40    0.60
  -7  -6  -1    5.00    0.60
  -7  -6  -1    4.50    0.60
  -7  -6  -1    1.80    2.50
   7  -6   1    5.80    3.40
   7  -6   1    4.40    0.50
  -7   6  -1    2.40    3.10
  -7   6  -1    3.40    0.50
   7   6   1    4.00    0.60
  -7   6  -1    4.70    0.70
   7   6   1    1.40    2.40
   7   6   1    4.80    0.70
  -7   6  -1    3.70    0.80
  -8  -6  -1    0.70    0.40
   8  -6   1    0.50    2.60
  -8  -6  -1    1.30    2.50
  -8  -6  -1    1.20    0.40
   8  -6   1    1.10    0.40
  -8   6  -1    0.80    0.50
  -8   6  -1    1.20    0.40
   8   6   1    0.50    0.40
   8   6   1    1.50    2.70
  -8   6  -1    0.90    0.60
   8   6   1    0.20    0.30
  -8   6  -1    1.10    2.50
  -9  -6  -1    2.50    0.40
   9  -6   1    6.50    3.70
  -9  -6  -1    2.30    0.50
  -9  -6  -1    3.60    0.60
   9  -6   1    2.40    0.50
  -9  -6  -1   -0.40    2.30
   9   6   1    2.00    2.70
  -9   6  -1    1.50    3.00
  -9   6  -1    2.70    0.50
  -9   6  -1    2.00    0.70
   9   6   1    2.40    0.60
  -9   6  -1    2.80    0.70
 -10  -6  -1   10.00    0.70
 -10  -6  -1   12.20    0.90
 -10  -6  -1   18.80    6.50
 -10  -6  -1   10.20    1.00
  10  -6   1    9.50    0.90
  10  -6   1   10.00    4.80
  10   6   1   12.30    1.00
 -10   6  -1   10.90    1.20
  10   6   1   21.40    6.00
 -10   6  -1   11.10    5.70
 -10   6  -1   10.90    0.90
 -10   6  -1   11.20    1.10
 -11  -6  -1   79.79   11.90
 -11  -6  -1   94.89    3.50
  11  -6   1   96.09   11.60
 -11  -6  -1   96.59    3.40
  11  -6   1   96.29    3.60
  11  -6   1   78.59   11.80
 -11  -6  -1   94.59    3.60
  11   6   1   90.59    3.70
 -11   6  -1   96.09    3.90
  11   6   1   94.79   11.30
 -11   6  -1   93.89    3.50
 -11   6  -1   89.69    3.70
 -12  -6  -1   57.49    2.50
 -12  -6  -1   54.09    2.30
 -12  -6  -1   62.59   12.60
  12  -6   1   46.10   10.60
  12  -6   1   61.89   10.20
  12  -6   1   58.19    2.50
 -12   6  -1   54.29    2.60
 -12   6  -1   56.29    2.70
 -12   6  -1   57.99    2.40
  12   6   1   57.89    2.50
  12   6   1   57.49    9.40
 -13  -6  -1    5.50    0.90
  13  -6   1    5.30    4.80
  13  -6   1    3.40    4.70
 -13  -6  -1    5.50    0.80
  13  -6   1    5.70    0.90
 -13   6  -1    5.50    1.00
 -13   6  -1    4.80    0.90
 -13   6  -1    5.10    0.70
  13   6   1    6.30    0.90
 -14  -6  -1    3.50    0.60
  14  -6   1    2.70    4.40
  14  -6   1    3.60    0.80
 -14  -6  -1    5.00    0.80
  14  -6   1    6.70    5.40
 -14   6  -1    4.50    0.80
  14   6   1    4.10    0.80
 -14   6  -1    3.90    0.70
 -14   6  -1    5.10    1.00
 -15  -6  -1   -0.10    0.50
 -15  -6  -1    0.40    0.60
  15  -6   1    0.40    0.50
 -15   6  -1    0.60    0.50
  15   6   1    0.30    0.50
 -15   6  -1    1.50    0.70
 -15   6  -1    0.60    0.60
  16  -6   1    3.50    0.80
 -16  -6  -1    4.30    0.70
 -16  -6  -1    3.30    0.80
 -16   6  -1    4.10    0.80
 -16   6  -1    3.00    0.80
 -16   6  -1    5.00    1.10
  16   6   1    4.90    0.90
  17  -6   1   -0.70    0.50
 -17  -6  -1   -0.30    0.60
 -17  -6  -1    0.10    0.50
 -17   6  -1   -1.40    0.50
 -17   6  -1    0.30    0.50
  17   6   1    0.80    0.60
 -17   6  -1    1.10    0.80
 -18  -6  -1    2.70    0.70
 -18  -6  -1    5.10    1.00
  18  -6   1    5.40    1.00
 -18   6  -1    5.90    1.00
  18   6   1    4.00    0.80
 -18   6  -1    4.30    1.00
 -18   6  -1    3.40    0.80
 -19  -6  -1    1.40    0.60
 -19  -6  -1   -0.30    0.70
  19  -6   1    0.60    0.70
 -19   6  -1    1.70    0.80
  19   6   1    0.40    0.70
 -19   6  -1    1.00    0.60
 -19   6  -1    0.20    0.70
  20  -6   1    6.00    1.20
 -20  -6  -1    7.40    1.30
 -20  -6  -1    7.80    1.00
  20  -6   1    7.30    1.00
 -20   6  -1    7.30    1.00
  20   6   1    7.10    1.10
 -20   6  -1    8.40    1.20
 -21  -6  -1    4.60    0.80
  21  -6   1    4.50    1.10
 -21   6  -1    3.50    0.90
 -21   6  -1    3.20    1.00
  22  -6   1   13.40    1.70
 -22   6  -1   10.20    1.20
  23  -6   1    8.00    1.40
 -23   6  -1   11.20    1.30
  23   6   1    6.20    1.40
  24  -6   1    0.10    0.90
 -24   6  -1    0.20    0.70
  24   6   1    0.10    1.00
  25  -6   1    0.50    1.00
  25   6   1    1.40    1.10
  25  -7  -1    2.30    1.10
  25   7  -1   -1.60    0.90
  24  -7  -1   14.60    1.70
  24   7  -1   11.70    1.80
 -24   7   1   10.00    1.60
  23  -7  -1    7.70    1.40
 -23   7   1    9.80    1.30
 -22  -7   1    0.70    0.90
  22  -7  -1    1.70    0.90
 -22   7   1    1.70    1.20
 -22   7   1    0.90    0.70
  21  -7  -1    8.10    1.30
 -21  -7   1    8.80    1.40
  21   7  -1    9.00    1.30
 -21   7   1    8.20    1.10
 -21   7   1    8.70    1.30
  20  -7  -1   10.80    1.40
 -20  -7   1    9.70    1.50
 -20  -7   1   10.70    1.10
  20   7  -1    9.00    1.20
 -20   7   1   11.20    1.20
 -20   7   1   11.20    1.50
 -20   7   1    8.60    1.40
 -19  -7   1    0.70    0.60
  19  -7  -1    1.10    0.70
 -19  -7   1    1.40    0.80
 -19   7   1    1.40    0.70
  19   7  -1   -0.10    0.70
 -19   7   1    0.70    0.80
 -19   7   1   -0.30    0.80
  18  -7  -1    4.60    0.90
 -18  -7   1    3.20    0.90
 -18  -7   1    1.90    0.70
 -18   7   1    3.00    0.70
  18   7  -1    1.70    0.80
 -18   7   1    4.90    1.00
 -18   7   1    3.60    1.00
  17  -7  -1    1.20    0.60
 -17  -7   1    0.40    0.70
 -17  -7   1    0.70    0.50
 -17   7   1    1.60    0.90
 -17   7   1    1.60    0.80
 -17   7   1    1.20    0.60
  17   7  -1   -0.10    0.60
 -16  -7   1   13.40    1.30
 -16  -7   1   14.00    1.10
  16  -7  -1   18.40    1.30
  16   7  -1   12.90    1.30
 -16   7   1   12.70    1.40
 -16   7   1   15.40    1.60
 -16   7   1   13.40    1.20
 -15  -7   1   25.70    1.60
 -15  -7   1   22.30    1.40
  15  -7  -1   25.70    1.60
  15   7  -1   22.30    1.60
 -15   7   1   24.20    1.50
 -15   7   1   24.50    1.70
 -15   7   1   25.00    1.90
 -14  -7   1   16.90    1.30
  14  -7  -1   15.90    1.20
  14  -7  -1   17.60    8.10
  14  -7  -1   19.80    7.60
 -14  -7   1   14.50    1.10
 -14   7   1   15.90    1.50
  14   7  -1   15.00    1.30
 -14   7   1   16.60    1.20
 -14   7   1   14.70    1.40
  13  -7  -1    4.10    5.30
 -13  -7   1   11.30    0.90
  13  -7  -1   15.90    6.70
  13  -7  -1   13.10    1.10
 -13  -7   1   10.40    1.10
 -13   7   1   10.70    0.90
 -13   7   1   10.40    1.20
 -13   7   1   10.10    1.30
  13   7  -1   11.40    1.10
 -12  -7   1  253.77    8.50
 -12  -7   1  237.28    8.60
  12  -7  -1  234.98   19.20
  12  -7  -1  274.77    8.60
  12  -7  -1  235.68   20.90
 -12   7   1  248.88    8.90
  12   7  -1  257.37    8.80
 -12   7   1  255.47    9.10
  11  -7  -1   -2.30    3.20
 -11  -7   1   -0.20    0.40
 -11  -7   1    0.40    0.50
  11  -7  -1   -0.70    3.20
  11  -7  -1    0.40    0.50
 -11  -7   1    0.80    4.00
  11  -7  -1    0.10    0.40
 -11   7   1   -0.20    0.60
  11   7  -1    0.90    0.60
 -11   7   1   -0.90    0.50
 -10  -7   1   30.30    1.50
  10  -7  -1   39.50    8.30
 -10  -7   1   28.90    8.00
  10  -7  -1   29.00    1.60
 -10  -7   1   27.30    1.50
  10  -7  -1   29.90    1.40
  10   7  -1   28.00    1.30
 -10   7   1   28.40    1.70
  10   7  -1   26.50    1.60
  10   7  -1   18.80    5.90
 -10   7   1   29.50    8.80
 -10   7   1   29.50    2.00
  -9  -7   1   96.19   12.00
  -9  -7   1   87.79    3.40
   9  -7  -1   78.89   10.00
  -9  -7   1   92.59    3.40
   9  -7  -1   95.29    3.50
   9  -7  -1   92.39    3.30
   9   7  -1   85.49    3.70
   9   7  -1   93.49    3.30
  -9   7   1   82.09   11.50
  -9   7   1   97.19    4.00
  -9   7   1   92.39    3.70
   9   7  -1   90.99   11.00
   8  -7  -1   11.20    1.00
   8  -7  -1   11.20    4.70
  -8  -7   1   14.60    1.00
   8  -7  -1   12.70    0.80
  -8  -7   1   13.60    5.30
  -8  -7   1   14.70    0.90
   8   7  -1   13.70    1.20
   8   7  -1   13.80    0.90
   8   7  -1    8.40    4.50
  -8   7   1   13.10    1.20
  -8   7   1   12.50    1.30
  -8   7   1    5.50    4.50
  -7  -7   1   49.10    8.30
   7  -7  -1   53.29    1.90
   7  -7  -1   48.30    2.10
   7  -7  -1   49.00    7.50
  -7  -7   1   52.89    2.00
  -7  -7   1   51.49    2.10
  -7   7   1   58.09    9.20
  -7   7   1   45.20    2.50
  -7   7   1   45.80    2.30
   7   7  -1   47.10    2.30
   7   7  -1   49.20    2.10
   7   7  -1   45.60    7.60
  -6  -7   1    2.90    2.70
  -6  -7   1    1.00    0.40
   6  -7  -1   -2.20    1.70
   6  -7  -1    0.50    0.40
  -6  -7   1    1.40    0.40
   6  -7  -1    0.60    0.20
   6   7  -1    0.60    0.50
  -6   7   1    0.50    2.50
   6   7  -1    1.30    2.40
   6   7  -1    0.30    0.40
  -6   7   1    1.10    0.60
  -6   7   1    0.60    0.50
  -5  -7   1  288.87   18.40
   5  -7  -1  271.27   17.00
  -5  -7   1  270.57    8.80
  -5  -7   1  270.27    9.10
   5  -7  -1  280.37    9.10
   5   7  -1  249.28   17.40
  -5   7   1  268.47    9.50
   5   7  -1  284.27    9.40
  -5   7   1  311.37   19.90
  -5   7   1  276.17    9.30
   5   7  -1  267.37    9.10
  -4  -7   1    1.40    0.40
   4  -7  -1    0.70    0.40
  -4  -7   1    1.70    2.20
  -4  -7   1    0.60    0.30
   4  -7  -1    1.00    2.00
  -4   7   1    2.30    2.60
   4   7  -1   -0.30    0.50
  -4   7   1    0.10    0.50
   4   7  -1    0.90    2.30
   4   7  -1    1.20    0.50
  -4   7   1    0.20    0.50
   3  -7  -1   12.60    4.00
  -3  -7   1   10.80    4.00
   3  -7  -1   16.90    1.00
  -3  -7   1   17.90    1.00
  -3   7   1   17.20    1.30
   3   7  -1   16.20    1.20
   3   7  -1   20.10    5.40
   3   7  -1   16.40    1.10
  -3   7   1   17.30    1.20
  -3   7   1   22.30    5.70
  -2  -7   1    3.60    2.70
   2  -7  -1    5.20    0.60
   2  -7  -1    3.20    2.40
  -2  -7   1    4.50    0.60
  -2   7   1    3.00    0.60
  -2   7   1    3.40    0.80
   2   7  -1    3.80    0.70
   2   7  -1    4.70    0.70
  -2   7   1    6.00    3.40
   2   7  -1    5.90    3.60
   1  -7  -1   11.40    3.90
  -1  -7   1    7.00    3.20
  -1  -7   1    6.90    0.70
   1  -7  -1    6.10    0.70
   1   7  -1    6.10    0.80
   1   7  -1   13.00    4.70
  -1   7   1    7.40    0.90
  -1   7   1    5.70    3.10
  -1   7   1    6.50    0.80
   1   7  -1    8.00    0.90
   0  -7   1   33.90    5.70
   0  -7  -1   33.10    5.60
   0  -7   1   37.10    1.60
   0  -7  -1   35.90    1.60
   0   7   1   33.10    1.80
   0   7   1   34.80    1.70
   0   7  -1   33.70    1.90
   0   7  -1   36.20    1.70
   0   7   1   35.10    6.00
   0   7  -1   24.50    6.10
  -1  -7  -1    4.90    2.90
  -1  -7  -1    6.80    0.70
   1  -7   1   10.90    4.00
   1  -7   1    8.70    0.80
   1   7   1    6.20    0.90
  -1   7  -1    5.10    0.70
   1   7   1    6.70    0.80
  -1   7  -1    3.20    3.00
   1   7   1    6.70    3.30
  -1   7  -1    5.60    0.90
   2  -7   1    6.60    0.70
  -2  -7  -1    6.50    0.70
   2  -7   1    5.30    2.80
  -2  -7  -1   11.50    4.00
   2   7   1    2.70    2.80
  -2   7  -1    5.50    0.90
   2   7   1    6.40    0.80
  -2   7  -1    4.20    3.30
  -2   7  -1    7.10    0.80
   2   7   1    7.20    0.80
  -3  -7  -1   12.90    0.90
   3  -7   1   15.10    1.00
  -3  -7  -1   15.50    4.70
   3  -7   1   16.70    4.70
  -3   7  -1   16.60    1.20
  -3   7  -1   14.10    5.00
  -3   7  -1   14.40    1.20
   3   7   1   13.90    1.00
   3   7   1   14.60    1.20
   3   7   1   15.50    4.80
  -4  -7  -1    7.50    0.80
   4  -7   1    7.30    3.50
   4  -7   1    7.70    0.80
  -4  -7  -1    8.90    3.80
  -4   7  -1    3.10    3.10
   4   7   1    8.50    0.80
   4   7   1    8.00    0.50
  -4   7  -1    7.10    0.90
   4   7   1    8.00    0.90
   4   7   1   10.10    4.30
  -4   7  -1    8.10    1.00
   5  -7   1    0.50    0.20
   5  -7   1   -0.40    1.90
  -5  -7  -1    0.90    0.40
  -5  -7  -1   -1.70    2.00
   5  -7   1    0.30    0.40
  -5   7  -1    0.10    0.50
   5   7   1    0.60    0.60
   5   7   1   -0.50    2.30
  -5   7  -1    0.60    3.00
   5   7   1    0.60    0.40
   5   7   1    0.20    0.30
  -5   7  -1    0.70    0.60
   6  -7   1   44.20    7.10
   6  -7   1   36.20    1.70
   6  -7   1   39.40    1.50
  -6  -7  -1   38.30    7.90
  -6  -7  -1   40.80    1.70
  -6   7  -1   37.00    2.10
  -6   7  -1   37.00    1.90
   6   7   1   31.00    6.80
   6   7   1   36.20    1.70
  -6   7  -1   22.90    6.90
   6   7   1   36.40    1.90
   7  -7   1   11.20    0.70
  -7  -7  -1   13.00    5.20
   7  -7   1    9.80    0.90
  -7  -7  -1   10.20    0.90
  -7  -7  -1    7.90    0.70
   7  -7   1    8.80    4.30
   7   7   1    9.80    1.00
  -7   7  -1    1.00    3.00
   7   7   1   10.90    0.90
   7   7   1   10.20    4.40
  -7   7  -1    9.50    1.10
  -7   7  -1   10.50    1.20
  -8  -7  -1   54.99    2.30
  -8  -7  -1   56.29    2.20
   8  -7   1   50.79    2.30
  -8  -7  -1   59.99    9.20
   8  -7   1   59.39    8.70
   8  -7   1   53.59    2.10
  -8   7  -1   53.49    2.50
   8   7   1   53.19    2.20
  -8   7  -1   51.79   10.50
   8   7   1   55.29    2.50
   8   7   1   48.60    7.90
  -8   7  -1   56.49    2.70
   9  -7   1   31.90    7.60
  -9  -7  -1   27.10    1.40
   9  -7   1   28.00    1.30
  -9  -7  -1   31.10    7.80
  -9  -7  -1   25.60    1.40
   9  -7   1   26.30    1.50
  -9   7  -1   24.30    1.80
  -9   7  -1   28.80    1.70
   9   7   1   26.10    6.70
   9   7   1   24.80    1.60
  -9   7  -1   19.60    7.00
 -10  -7  -1  110.39    3.70
 -10  -7  -1  102.59    3.90
  10  -7   1  100.59   12.10
 -10  -7  -1  107.69    3.90
  10  -7   1  106.69    3.90
 -10  -7  -1  111.69   13.60
 -10   7  -1  106.69    4.30
 -10   7  -1   96.99   13.60
  10   7   1  104.99   12.10
  10   7   1  110.19    4.20
 -10   7  -1  106.49    4.40
 -11  -7  -1    5.60    0.90
  11  -7   1    5.30    0.80
 -11  -7  -1    6.50    0.80
 -11  -7  -1   22.80    8.10
  11  -7   1   17.50    6.80
 -11   7  -1    7.30    1.20
 -11   7  -1    6.80    1.00
  11   7   1    7.60    1.00
 -11   7  -1    6.80    0.80
 -12  -7  -1   28.00    1.70
 -12  -7  -1   30.00    1.60
  12  -7   1   32.40    9.30
  12  -7   1   33.10    1.70
  12  -7   1   28.70    8.40
 -12   7  -1   33.00    1.70
 -12   7  -1   34.80    2.10
  12   7   1   30.20    1.80
 -12   7  -1   33.80    2.00
  13  -7   1    3.90    0.70
 -13  -7  -1    6.20    0.90
 -13  -7  -1    5.50    0.80
  13  -7   1    2.00    4.60
  13  -7   1    3.50    4.90
 -13   7  -1    5.50    1.00
 -13   7  -1    4.90    0.70
 -13   7  -1    5.50    1.10
  13   7   1    4.70    0.90
 -14  -7  -1    1.70    0.60
 -14  -7  -1    2.00    0.70
  14  -7   1    1.80    0.60
 -14   7  -1    2.30    0.90
  14   7   1    3.10    0.80
 -14   7  -1    2.50    0.60
 -14   7  -1    2.30    0.80
 -15  -7  -1    5.60    0.80
  15  -7   1    4.50    0.90
 -15  -7  -1    6.00    1.00
 -15   7  -1    6.80    0.90
 -15   7  -1    4.60    1.00
  15   7   1    5.40    0.90
 -15   7  -1    5.50    1.10
 -16  -7  -1    7.30    1.10
  16  -7   1    7.60    1.10
 -16  -7  -1    7.70    1.00
 -16   7  -1    6.20    1.10
 -16   7  -1    7.60    1.00
 -16   7  -1    8.10    1.30
  16   7   1    8.90    1.10
 -17  -7  -1   17.90    1.30
 -17  -7  -1   19.30    1.60
  17  -7   1   16.00    1.50
  17   7   1   18.50    1.50
 -17   7  -1   18.20    1.60
 -17   7  -1   17.10    1.30
 -17   7  -1   21.50    1.70
  18  -7   1   -0.70    0.60
 -18  -7  -1    0.90    0.70
 -18  -7  -1   -0.40    0.50
 -18   7  -1   -0.30    0.80
 -18   7  -1    0.40    0.70
 -18   7  -1    0.40    0.60
  18   7   1    0.50    0.70
  19  -7   1    2.20    0.90
 -19  -7  -1    0.50    0.60
 -19   7  -1    1.70    0.70
 -19   7  -1    0.50    0.80
  19   7   1    0.10    0.70
 -19   7  -1    1.50    0.90
 -20  -7  -1   17.80    1.40
  20  -7   1   19.40    1.70
 -20   7  -1   18.20    1.40
 -20   7  -1   20.80    1.80
  20   7   1   17.20    1.60
  21  -7   1   29.10    2.10
 -21  -7  -1   26.30    1.70
 -21   7  -1   28.90    1.80
 -21   7  -1   28.20    2.00
  21   7   1   22.30    2.10
  22  -7   1   25.70    2.10
  22   7   1   23.80    2.20
 -22   7  -1   27.90    1.80
  23  -7   1   -0.10    0.90
  23   7   1   -0.80    0.80
 -23   7  -1   -1.30    0.70
  24  -7   1    0.80    1.00
  24   7   1    0.10    0.90
 -24   7  -1   -0.40    0.70
  24  -8  -1   -0.50    0.80
  24   8  -1   -0.20    0.90
  23  -8  -1    3.90    1.00
  23   8  -1    6.50    1.40
  22  -8  -1    1.30    0.80
 -22   8   1   -0.50    0.80
  22   8  -1   -0.60    0.90
  21  -8  -1   19.00    1.60
  21   8  -1   15.40    1.70
 -21   8   1   18.40    1.90
 -20  -8   1    1.70    0.80
  20  -8  -1    2.30    0.80
 -20   8   1    2.80    1.10
  20   8  -1    2.20    0.90
 -20   8   1    1.90    1.10
 -19  -8   1    0.70    0.70
  19  -8  -1   -0.30    0.60
 -19  -8   1    1.60    0.60
 -19   8   1   -0.50    0.70
  19   8  -1    0.40    0.80
 -19   8   1    1.00    0.90
  18  -8  -1    1.10    0.70
  18  -8  -1   -0.50    0.70
 -18  -8   1    0.90    0.60
 -18  -8   1   -0.10    0.70
  18   8  -1   -1.00    0.70
 -18   8   1    0.40    0.80
 -18   8   1   -1.10    0.80
  17  -8  -1   -0.30    0.60
  17  -8  -1    0.00    0.60
 -17  -8   1    0.60    0.70
 -17  -8   1   -0.50    0.50
 -17   8   1   -0.50    0.80
 -17   8   1    0.40    0.80
  17   8  -1    0.90    0.80
  16  -8  -1   10.10    1.20
  16  -8  -1   10.80    1.10
 -16  -8   1    9.40    1.00
 -16  -8   1   10.20    1.30
  16   8  -1    8.30    1.20
 -16   8   1   11.00    1.50
 -16   8   1    8.90    1.30
 -15  -8   1   20.00    1.30
  15  -8  -1   18.40    1.40
 -15  -8   1   17.90    1.50
  15  -8  -1   17.90    1.40
 -15   8   1   18.70    1.60
  15   8  -1   16.90    1.60
 -15   8   1   21.70    1.90
 -14  -8   1   43.50    2.10
  14  -8  -1   39.70    2.10
  14  -8  -1   39.90    2.00
 -14  -8   1   41.30    2.00
 -14   8   1   37.00    2.30
 -14   8   1   42.00    2.50
  14   8  -1   38.80    2.20
  13  -8  -1   13.20    6.00
 -13  -8   1   12.40    1.10
  13  -8  -1   13.00    1.20
  13  -8  -1   11.60    1.00
 -13  -8   1   12.20    1.00
  13  -8  -1    8.40    7.00
  13   8  -1    9.40    1.20
 -13   8   1   10.50    1.30
 -13   8   1   11.10    1.40
  12  -8  -1    0.80    0.50
 -12  -8   1   -0.10    0.50
  12  -8  -1    0.70    3.70
 -12  -8   1    1.30    0.50
  12  -8  -1    0.70    0.60
  12  -8  -1    0.20    4.90
 -12   8   1    0.00    0.70
 -12   8   1    0.50    0.70
  12   8  -1    0.60    0.60
  11  -8  -1    3.80    0.70
  11  -8  -1    4.70    4.30
 -11  -8   1    3.70    0.70
 -11  -8   1    2.40    0.60
  11  -8  -1    3.20    0.60
 -11   8   1    2.90    4.90
  11   8  -1    2.40    0.80
 -11   8   1    2.40    1.00
 -11   8   1    1.60    0.80
 -10  -8   1   25.80    1.40
  10  -8  -1   25.10    1.20
  10  -8  -1   24.80    1.50
  10  -8  -1   24.90    7.00
 -10  -8   1   25.40    1.40
 -10   8   1   24.80    1.90
 -10   8   1   20.10    7.50
 -10   8   1   21.80    1.70
  10   8  -1   23.40    1.60
  10   8  -1   24.70    1.30
  -9  -8   1    0.40    0.50
   9  -8  -1   -1.60    2.50
   9  -8  -1   -0.30    0.40
  -9  -8   1   -2.20    3.20
   9  -8  -1    0.80    0.40
  -9  -8   1   -0.70    0.40
  -9   8   1    0.40    3.60
  -9   8   1    0.30    0.60
   9   8  -1    0.00    0.60
  -9   8   1   -0.50    0.70
   9   8  -1    0.70    0.50
  -8  -8   1   85.19   11.50
  -8  -8   1   71.09    2.90
   8  -8  -1   72.59    3.00
  -8  -8   1   73.59    2.80
   8  -8  -1   85.79   10.30
  -8   8   1   74.39    3.20
   8   8  -1   84.59   10.70
  -8   8   1   71.59    3.40
  -8   8   1   85.19   11.90
   8   8  -1   77.09    3.30
   8   8  -1   74.49    2.90
   7  -8  -1   82.79    3.40
  -7  -8   1   87.49   11.30
  -7  -8   1   86.79    3.30
   7  -8  -1   68.19    9.30
  -7  -8   1   93.99    3.10
  -7   8   1   93.09   12.20
   7   8  -1   82.79    3.60
  -7   8   1   88.49    3.90
  -7   8   1   83.59    3.60
   7   8  -1   89.49   11.10
   7   8  -1   88.09    3.30
  -6  -8   1  171.88   15.20
   6  -8  -1  184.58    6.50
  -6  -8   1  179.28    6.40
   6  -8  -1  177.88   14.40
   6   8  -1  203.38   16.50
   6   8  -1  190.28    6.90
   6   8  -1  195.88    6.50
  -6   8   1  208.28   17.20
  -6   8   1  184.68    7.00
  -6   8   1  189.58    6.80
  -5  -8   1   44.00    2.00
   5  -8  -1   45.70    2.10
  -5  -8   1   56.09    8.50
   5  -8  -1   40.40    7.60
  -5   8   1   45.20    2.50
   5   8  -1   40.70    1.70
   5   8  -1   40.80    8.40
  -5   8   1   50.19    9.80
   5   8  -1   43.10    2.30
   5   8  -1   46.00    2.10
  -5   8   1   49.00    2.30
   4  -8  -1   63.19    8.10
   4  -8  -1   50.99    2.30
  -4  -8   1   62.29    8.60
  -4  -8   1   51.49    2.20
  -4   8   1   54.89    2.50
   4   8  -1   49.30    2.50
   4   8  -1   63.99    9.10
  -4   8   1   58.29    9.10
   4   8  -1   51.49    2.30
  -4   8   1   55.59    2.80
  -3  -8   1   57.19    2.40
   3  -8  -1   56.99    7.80
   3  -8  -1   55.99    2.40
  -3  -8   1   60.59    8.30
  -3   8   1   57.99    8.80
   3   8  -1   54.99    2.70
  -3   8   1   56.99    2.80
   3   8  -1   62.99    8.80
   3   8  -1   56.59    2.50
  -3   8   1   59.79    2.60
   2  -8  -1  107.69   10.30
  -2  -8   1  104.49   10.80
  -2  -8   1  108.09    3.90
   2  -8  -1  106.99    3.90
  -2   8   1  101.89    4.30
  -2   8   1  104.19    4.10
   2   8  -1  111.99   11.70
  -2   8   1   93.29   10.80
   2   8  -1   98.59    4.20
   2   8  -1  113.79    4.10
  -1  -8   1    5.00    0.70
  -1  -8   1    6.80    3.50
   1  -8  -1    3.70    0.70
   1  -8  -1    6.20    3.40
  -1   8   1    4.60    3.40
   1   8  -1    8.30    4.10
   1   8  -1    4.30    0.90
  -1   8   1    3.90    0.80
  -1   8   1    4.20    0.70
   1   8  -1    4.60    0.80
   0  -8   1   42.20    1.90
   0  -8   1   42.90    6.90
   0  -8  -1   44.00    2.00
   0  -8  -1   41.30    6.70
   0   8  -1   54.99    8.40
   0   8  -1   44.70    2.10
   0   8   1   43.80    2.10
   0   8   1   37.10    2.20
   0   8  -1   39.80    2.20
   0   8   1   44.70    7.40
  -1  -8  -1   63.39    8.20
   1  -8   1   68.09    2.70
   1  -8   1   69.69    8.40
  -1  -8  -1   64.49    2.70
  -1   8  -1   69.59    3.10
  -1   8  -1   55.99    8.80
   1   8   1   73.29    2.90
   1   8   1   61.49    3.00
  -1   8  -1   73.99    3.00
   1   8   1   60.49    8.40
  -2  -8  -1   65.39    2.80
   2  -8   1   75.49    2.90
   2  -8   1   77.49    8.90
  -2  -8  -1   93.19    9.70
   2   8   1   72.89    9.20
  -2   8  -1   70.19    3.00
   2   8   1   70.79    3.00
  -2   8  -1   72.09    3.30
  -2   8  -1   80.39   10.20
   2   8   1   75.49    3.30
   3  -8   1  307.37   10.30
  -3  -8  -1  315.57   19.50
   3  -8   1  301.27   19.10
  -3  -8  -1  313.87   10.30
  -3   8  -1  295.47   10.70
  -3   8  -1  304.77   10.50
  -3   8  -1  304.07   21.20
   3   8   1  307.07   20.00
   3   8   1  319.27   10.70
   3   8   1  322.27   10.40
  -4  -8  -1   84.19    9.90
  -4  -8  -1   73.49    2.90
   4  -8   1   78.89    9.50
   4  -8   1   74.99    2.90
  -4   8  -1   66.79    3.10
   4   8   1   74.19    3.00
  -4   8  -1   90.89   11.60
   4   8   1   73.09    3.30
  -4   8  -1   72.19    3.30
   4   8   1   86.79   10.20
  -5  -8  -1    1.90    2.90
   5  -8   1    1.80    3.10
   5  -8   1    2.20    0.60
  -5  -8  -1    1.80    0.60
   5   8   1    0.00    2.60
   5   8   1    1.10    0.60
   5   8   1    1.10    0.50
  -5   8  -1    2.30    0.70
  -5   8  -1    2.40    0.80
  -5   8  -1    1.90    3.50
   5   8   1    1.90    0.70
  -6  -8  -1   12.90    1.00
   6  -8   1   10.40    1.00
  -6  -8  -1    9.00    4.50
   6  -8   1    8.10    4.30
  -6   8  -1   10.30    1.20
  -6   8  -1   19.40    6.70
   6   8   1   14.80    5.60
   6   8   1   10.60    0.70
  -6   8  -1    9.50    1.30
   6   8   1   11.20    1.20
   6   8   1   11.00    1.00
  -7  -8  -1    3.00    0.60
   7  -8   1   -0.30    2.70
  -7  -8  -1    3.90    3.60
   7  -8   1    3.80    0.70
   7  -8   1    2.20    0.60
  -7   8  -1    5.80    4.80
   7   8   1    4.00    0.50
   7   8   1    0.80    3.00
  -7   8  -1    3.60    0.80
   7   8   1    4.20    0.70
   7   8   1    4.00    0.90
  -7   8  -1    3.20    0.90
   8  -8   1  123.89    4.40
   8  -8   1  134.09    4.80
  -8  -8  -1  144.19   14.90
  -8  -8  -1  130.99    4.70
   8  -8   1  148.19   13.80
  -8   8  -1  152.48   16.10
  -8   8  -1  123.29    5.20
   8   8   1  128.89    5.00
   8   8   1  133.39    4.60
   8   8   1  137.69    4.60
   8   8   1  124.79   12.90
  -8   8  -1  117.99    5.00
   9  -8   1   84.69    3.00
   9  -8   1   86.99   11.00
   9  -8   1   82.79    3.30
  -9  -8  -1   80.89    3.20
  -9  -8  -1   91.49   12.30
   9   8   1   83.69    3.60
  -9   8  -1   80.79    3.80
  -9   8  -1   75.29    3.50
   9   8   1   78.69   11.20
  -9   8  -1   64.99   12.70
   9   8   1   89.09    3.20
  10  -8   1    3.70    0.70
 -10  -8  -1    4.40    0.60
 -10  -8  -1    4.40    0.70
  10  -8   1    7.70    4.90
  10  -8   1    4.00    0.60
 -10   8  -1    4.90    0.90
 -10   8  -1   -1.30    3.70
 -10   8  -1    4.20    1.00
  10   8   1    4.20    0.90
 -11  -8  -1   52.29    2.30
  11  -8   1   54.49    2.40
  11  -8   1   57.19    2.30
  11  -8   1   53.59   10.80
  11   8   1   52.69    2.70
 -11   8  -1   55.29    2.90
 -11   8  -1   52.09    2.70
 -11   8  -1   54.59   12.10
  12  -8   1    2.20    4.10
  12  -8   1    1.20    0.50
  12  -8   1    1.60    0.60
 -12  -8  -1    0.50    0.50
 -12   8  -1    1.60    0.80
 -12   8  -1    1.10    0.80
  12   8   1    1.30    0.80
  13  -8   1    1.10    0.50
  13  -8   1   -0.30    0.50
 -13  -8  -1    0.40    0.60
 -13   8  -1    1.30    0.80
 -13   8  -1   -0.60    0.60
  13   8   1    1.40    0.70
  14  -8   1    2.50    0.70
 -14  -8  -1    2.50    0.70
 -14   8  -1    2.60    0.90
  14   8   1    2.50    0.90
 -14   8  -1    1.80    0.80
  15  -8   1   11.70    1.20
 -15  -8  -1   11.50    1.10
 -15   8  -1   11.80    1.50
  15   8   1   11.90    1.30
 -15   8  -1   12.20    1.40
 -16  -8  -1    0.70    0.60
  16  -8   1    1.60    0.70
  16   8   1    0.50    0.70
 -16   8  -1    1.20    0.90
 -16   8  -1    0.30    0.70
  17  -8   1    8.60    1.20
 -17  -8  -1    6.80    1.00
  17   8   1   10.80    1.40
  17   8   1    7.90    1.20
 -17   8  -1    9.90    1.10
 -17   8  -1    7.70    1.30
 -17   8  -1   11.00    1.50
 -18  -8  -1    1.90    0.70
  18  -8   1    1.10    0.70
 -18   8  -1    3.30    0.80
 -18   8  -1    0.70    0.90
  18   8   1    2.40    0.90
  18   8   1    1.00    0.80
 -18   8  -1    4.30    1.10
 -19  -8  -1   42.70    2.10
  19   8   1   40.80    2.50
 -19   8  -1   49.10    2.70
 -19   8  -1   44.40    2.30
  19   8   1   40.50    2.50
 -19   8  -1   40.30    2.60
 -20  -8  -1   11.80    1.20
 -20   8  -1    8.70    1.30
  20   8   1   10.10    1.60
  20   8   1   10.00    1.40
 -20   8  -1    9.30    1.50
 -21   8  -1   89.59    4.10
 -21   8  -1   86.39    3.70
 -22   8  -1   23.90    2.00
  22   8   1   21.90    2.00
  23   8   1    6.40    1.40
  22  -9  -1    5.40    1.10
 -22   9   1    5.30    1.40
  21  -9  -1    6.90    1.20
 -21   9   1    8.20    1.50
  21   9  -1    9.00    1.50
  20  -9  -1   23.90    1.80
 -20   9   1   25.80    2.20
  20   9  -1   21.30    2.00
 -20   9   1   24.30    3.10
  19  -9  -1    1.30    0.80
 -19  -9   1   -0.30    0.60
  19   9  -1   -0.30    0.80
 -19   9   1   -1.10    0.80
 -19   9   1    0.20    1.00
 -18  -9   1   13.10    1.30
  18  -9  -1   12.20    1.40
 -18   9   1   14.80    1.60
 -18   9   1   12.40    1.80
  18   9  -1   13.40    1.60
 -17  -9   1    3.10    0.80
  17  -9  -1    2.60    0.90
 -17   9   1    3.00    1.10
 -17   9   1    4.30    1.30
  17   9  -1    4.50    1.10
  16  -9  -1   12.10    1.30
 -16  -9   1   13.90    1.20
 -16   9   1   11.30    1.60
  16   9  -1   12.70    1.50
 -16   9   1   14.70    1.80
  15  -9  -1   25.10    1.80
 -15  -9   1   28.70    1.70
 -15   9   1   29.40    2.10
 -15   9   1   30.10    2.30
  15   9  -1   26.60    2.00
  14  -9  -1    5.60    1.00
 -14  -9   1    6.40    0.90
  14   9  -1    3.10    1.00
 -14   9   1    4.70    1.10
 -14   9   1    6.90    1.30
 -13  -9   1    0.60    0.60
  13  -9  -1   -0.50    0.60
  13   9  -1    1.00    0.70
 -13   9   1    0.40    0.70
 -13   9   1    0.40    0.90
 -12  -9   1    0.40    0.50
  12  -9  -1    1.00    0.60
  12   9  -1    0.00    0.70
 -12   9   1    1.30    0.90
 -12   9   1    1.20    0.80
  11  -9  -1    5.60    0.90
  11  -9  -1    8.30    5.60
 -11  -9   1    6.50    0.90
 -11   9   1    4.10    1.10
  11   9  -1    4.90    1.00
 -11   9   1    6.30    1.10
 -11   9   1    2.60    5.40
  10  -9  -1   12.80    1.20
 -10  -9   1   16.00    1.20
  10  -9  -1   14.90    5.90
  10   9  -1   13.80    1.40
 -10   9   1   13.80    1.60
 -10   9   1   15.50    1.50
 -10   9   1    1.70    5.00
  10   9  -1   13.60    1.10
   9  -9  -1   -0.40    3.70
   9  -9  -1    0.50    0.60
  -9  -9   1    0.70    0.50
   9   9  -1    0.60    0.70
  -9   9   1   -1.00    4.40
  -9   9   1   -0.20    0.80
  -9   9   1   -0.10    0.60
   9   9  -1    0.00    0.50
  -8  -9   1    5.70    0.80
   8  -9  -1    5.60    0.80
   8  -9  -1    1.20    3.60
  -8   9   1    4.70    1.00
   8   9  -1    5.90    0.90
  -8   9   1    5.60    5.00
   8   9  -1    4.80    1.00
  -8   9   1    5.00    1.10
  -7  -9   1    0.00    0.50
  -7  -9   1   -2.10    2.80
   7  -9  -1    0.00    0.50
   7  -9  -1   -3.70    2.20
  -7   9   1    0.10    0.70
  -7   9   1    2.20    4.40
  -7   9   1    0.70    0.70
   7   9  -1    0.80    0.70
   7   9  -1    0.40    0.50
   6  -9  -1    8.30    1.00
   6  -9  -1   10.80    5.00
  -6  -9   1    3.70    4.10
  -6  -9   1    7.90    1.00
   6   9  -1   10.30    1.10
   6   9  -1   12.40    1.30
   6   9  -1   15.90    6.40
  -6   9   1    8.60    1.20
  -6   9   1    9.30    1.30
  -6   9   1   10.50    5.10
  -5  -9   1    0.70    0.50
  -5  -9   1   -2.80    2.70
   5  -9  -1    0.50    0.50
   5  -9  -1    8.30    4.10
   5   9  -1    0.80    0.60
  -5   9   1    4.00    4.00
   5   9  -1    1.80    3.60
  -5   9   1    0.40    0.60
   5   9  -1    0.30    0.70
  -5   9   1   -0.30    0.60
   4  -9  -1  124.59    4.70
  -4  -9   1  122.39    4.60
   4  -9  -1  129.69   12.10
  -4  -9   1  123.39   12.80
  -4   9   1  125.09    5.30
   4   9  -1  127.29    5.10
  -4   9   1  127.69   14.50
  -4   9   1  128.29    5.00
   4   9  -1  134.79    4.80
   4   9  -1  153.78   14.80
  -3  -9   1    1.90    3.50
  -3  -9   1    2.40    0.70
   3  -9  -1    2.80    0.70
   3  -9  -1    3.40    3.20
  -3   9   1    2.90    4.00
   3   9  -1    2.60    4.30
   3   9  -1    2.20    0.80
  -3   9   1    4.80    0.90
  -3   9   1    2.00    0.80
   3   9  -1    4.00    0.80
  -2  -9   1    5.90    0.90
   2  -9  -1    6.70    0.90
   2  -9  -1    4.90    3.70
  -2  -9   1    3.50    3.10
   2   9  -1    7.00    1.20
  -2   9   1    4.70    0.90
   2   9  -1    2.00    3.80
  -2   9   1    1.40    3.60
  -2   9   1    5.90    1.20
   2   9  -1    5.30    0.90
   1  -9  -1    9.40    1.00
  -1  -9   1   11.70    1.00
  -1  -9   1    6.90    4.00
   1  -9  -1    9.60    4.50
   1   9  -1   10.30    1.30
  -1   9   1    9.50    1.20
   1   9  -1    9.20    1.10
   1   9  -1   17.20    5.60
  -1   9   1    8.30    4.80
  -1   9   1   12.80    1.40
   0  -9   1   62.09    2.70
   0  -9  -1   56.99    8.20
   0  -9   1   71.29    9.50
   0  -9  -1   62.19    2.70
   0   9  -1   60.69    3.10
   0   9  -1   65.69    2.90
   0   9   1   66.09    2.90
   0   9   1   61.89    3.10
   0   9   1   62.19    9.30
   0   9  -1   59.59    9.70
  -1  -9  -1   29.80    1.60
   1  -9   1   34.30    7.60
  -1  -9  -1   39.30    7.90
   1  -9   1   28.50    1.60
  -1   9  -1   31.00    7.90
  -1   9  -1   29.40    1.80
   1   9   1   29.50    2.00
   1   9   1   26.40    6.80
  -1   9  -1   33.60    2.10
   1   9   1   30.50    1.80
   2  -9   1   13.80    1.20
   2  -9   1    8.80    4.40
  -2  -9  -1   25.60    6.50
  -2  -9  -1   13.10    1.10
   2   9   1   14.20    5.30
   2   9   1   16.70    1.40
  -2   9  -1   15.60    1.40
   2   9   1   13.40    1.20
  -2   9  -1   17.60    6.20
  -2   9  -1   14.00    1.30
  -3  -9  -1   12.40    1.10
  -3  -9  -1    2.10    3.70
   3  -9   1   14.40    5.30
   3  -9   1   12.90    1.10
   3   9   1   12.40    1.40
  -3   9  -1   13.10    1.50
   3   9   1   10.60    4.70
  -3   9  -1    9.90    5.70
  -3   9  -1   13.80    1.20
   3   9   1   15.10    1.20
  -4  -9  -1    7.50    0.90
   4  -9   1    8.00    4.30
   4  -9   1    8.80    1.00
  -4  -9  -1    6.30    4.40
   4   9   1    9.00    5.00
   4   9   1    6.20    1.00
  -4   9  -1    5.00    0.90
   4   9   1    7.70    1.20
  -4   9  -1    5.80    1.10
  -4   9  -1    7.00    5.20
   5  -9   1    5.40    3.80
  -5  -9  -1    6.50    4.30
  -5  -9  -1    6.80    0.90
   5  -9   1    7.30    0.90
   5   9   1    6.50    1.20
  -5   9  -1    7.70    1.30
   5   9   1    3.50    4.20
   5   9   1    6.60    1.00
  -5   9  -1    6.60    5.50
  -5   9  -1    8.10    1.10
   6  -9   1   15.50    5.50
  -6  -9  -1   19.60    1.30
  -6  -9  -1   17.20    6.20
   6  -9   1   17.30    1.30
  -6   9  -1   18.40    1.50
  -6   9  -1   18.40    1.60
   6   9   1   19.60    1.30
  -6   9  -1   24.40    7.90
   6   9   1   19.70    1.60
   6   9   1    7.90    4.60
  -7  -9  -1    2.70    4.00
  -7  -9  -1    1.30    0.50
   7  -9   1    1.20    3.10
   7  -9   1    0.90    0.60
  -7   9  -1    2.00    0.70
  -7   9  -1    0.90    0.80
   7   9   1    1.50    0.60
  -7   9  -1    2.80    4.40
   7   9   1    0.70    0.70
   8  -9   1   17.70    1.30
  -8  -9  -1   15.40    1.20
   8  -9   1   26.80    7.60
  -8   9  -1   19.20    1.70
  -8   9  -1   18.10    1.50
   8   9   1   18.30    1.60
   8   9   1   19.60    1.30
  -8   9  -1   28.60    8.80
  -9  -9  -1   17.40    1.20
   9  -9   1   16.90    1.30
   9  -9   1   21.50    7.10
  -9   9  -1   15.10    1.60
   9   9   1   18.50    1.60
  -9   9  -1   17.10    1.50
  -9   9  -1   19.90    8.30
 -10  -9  -1   10.70    1.00
  10  -9   1    8.10    5.20
  10  -9   1   11.00    1.10
 -10   9  -1   12.10    1.50
  10   9   1   10.30    1.30
 -10   9  -1    9.80    1.20
 -11  -9  -1   17.10    1.30
  11  -9   1   19.20    1.40
 -11   9  -1   19.10    1.70
  11   9   1   17.70    1.60
 -11   9  -1   18.30    1.70
 -12  -9  -1    7.60    1.00
  12  -9   1    7.70    1.10
  12   9   1    8.60    1.20
 -12   9  -1    5.90    1.30
 -12   9  -1    7.80    1.30
  13  -9   1    0.30    0.60
 -13  -9  -1    0.20    0.60
  13   9   1    0.30    0.70
 -13   9  -1    0.50    0.80
 -13   9  -1    0.10    0.70
  14  -9   1    9.30    1.20
 -14  -9  -1   11.10    1.20
 -14   9  -1   10.40    1.40
 -14   9  -1   10.00    1.60
  14   9   1   11.30    1.40
 -15  -9  -1    3.70    0.80
  15  -9   1    4.20    0.90
 -15   9  -1    2.50    1.00
  15   9   1    4.20    1.10
 -15   9  -1    4.50    1.20
 -16  -9  -1   16.60    1.30
  16  -9   1   14.10    1.40
 -16   9  -1   14.10    1.60
 -16   9  -1   17.30    1.80
  16   9   1   12.70    1.60
  17  -9   1    4.80    1.00
 -17  -9  -1    4.90    0.90
  17   9   1    4.40    1.10
 -17   9  -1    4.00    1.20
 -17   9  -1    4.50    1.20
  18  -9   1    8.60    1.30
 -18  -9  -1    5.20    0.90
 -18   9  -1    3.50    1.20
 -18   9  -1    5.80    1.30
  18   9   1    3.60    1.10
  19  -9   1   11.30    1.40
 -19  -9  -1   11.90    1.30
  19   9   1   12.50    1.60
 -19   9  -1   11.20    1.70
 -20  -9  -1    1.20    0.80
  20  -9   1    0.00    0.80
 -20   9  -1    1.10    1.00
  20   9   1   -0.50    0.90
  21  -9   1    8.00    1.30
 -21   9  -1    7.80    1.50
  22  -9   1    0.60    0.90
 -22   9  -1    1.30    1.10
  21 -10  -1    1.70    0.90
  21  10  -1    2.80    1.30
 -21  10   1    0.20    1.00
  20 -10  -1    1.40    0.90
 -20  10   1    1.00    1.10
  20  10  -1    1.90    1.10
  19 -10  -1    2.50    1.00
 -19  10   1    4.40    1.40
  19  10  -1    2.40    1.20
 -19  10   1    5.00    1.30
 -18 -10   1    0.50    0.70
  18 -10  -1    3.20    1.00
 -18  10   1    0.20    1.10
  18  10  -1   -1.40    0.90
 -18  10   1    0.70    1.10
 -17 -10   1   -0.60    0.60
  17 -10  -1   -0.40    0.70
  17  10  -1    0.00    0.90
 -17  10   1    0.40    1.00
 -17  10   1    0.20    0.90
 -16 -10   1    1.30    0.70
  16 -10  -1   -0.70    0.70
 -16  10   1    0.70    0.90
 -16  10   1    0.40    0.90
  16  10  -1   -0.40    0.90
 -15 -10   1    0.00    0.60
  15 -10  -1   -0.40    0.60
 -15  10   1    1.30    1.10
 -15  10   1    0.50    0.90
  15  10  -1    0.50    0.90
 -14 -10   1    0.40    0.70
  14 -10  -1    0.30    0.70
  14  10  -1    1.50    1.00
 -14  10   1    1.10    1.00
 -14  10   1    2.10    0.90
 -13 -10   1   -0.30    0.60
  13 -10  -1    0.80    0.70
 -13  10   1    0.10    0.90
  13  10  -1    0.20    0.80
 -13  10   1    0.00    0.80
  12 -10  -1   -0.20    0.60
 -12 -10   1    0.10    0.60
 -12  10   1   -1.50    0.70
 -12  10   1    1.70    0.90
  12  10  -1   -0.50    0.70
  11 -10  -1    2.30    0.80
 -11 -10   1    1.30    0.60
  11  10  -1    0.90    0.80
 -11  10   1    1.30    0.80
 -11  10   1    2.00    1.00
 -10 -10   1    0.50    0.60
  10 -10  -1   -0.20    0.60
 -10  10   1   -0.10    0.70
 -10  10   1   -0.60    0.70
  10  10  -1    0.40    0.80
  -9 -10   1    1.50    0.60
   9 -10  -1   -3.20    3.70
   9 -10  -1    0.00    0.60
  -9  10   1    0.10    0.90
  -9  10   1    1.80    0.80
   9  10  -1    1.00    0.60
   9  10  -1   -0.20    0.70
  -8 -10   1    8.80    1.00
   8 -10  -1    6.00    4.70
   8 -10  -1    6.50    1.00
  -8  10   1    6.60    1.30
   8  10  -1    5.60    1.20
   8  10  -1    7.40    1.00
  -8  10   1    7.20    1.20
  -8  10   1   12.30    6.70
   7 -10  -1   22.20    6.70
   7 -10  -1   19.00    1.40
  -7 -10   1   19.20    1.40
  -7  10   1   14.30    7.50
  -7  10   1   18.90    1.60
   7  10  -1   17.60    1.70
   7  10  -1   20.60    1.40
  -7  10   1   18.90    1.90
  -6 -10   1    0.90    0.60
   6 -10  -1    1.00    0.60
   6 -10  -1    0.50    3.10
   6  10  -1    1.30    0.80
  -6  10   1   -0.30    0.80
  -6  10   1    0.20    0.70
  -6  10   1    3.10    4.60
   6  10  -1   -0.30    0.60
   5 -10  -1    0.70    0.60
   5 -10  -1    2.90    4.10
  -5 -10   1   -1.10    0.50
  -5  10   1   -0.90    0.60
  -5  10   1    0.20    0.60
   5  10  -1   -0.20    0.60
  -5  10   1    2.40    4.30
   5  10  -1    1.10    0.80
   4 -10  -1    2.00    3.20
  -4 -10   1    0.80    0.50
   4 -10  -1    1.20    0.60
  -4  10   1    2.60    1.00
   4  10  -1    0.20    0.60
   4  10  -1    0.40    0.80
  -4  10   1   -0.10    0.60
  -4  10   1    0.30    4.10
  -3 -10   1   -0.80    0.50
  -3 -10   1    0.10    3.70
   3 -10  -1   -0.60    0.50
   3 -10  -1   -2.30    2.60
  -3  10   1    0.50    4.30
   3  10  -1   -0.10    0.60
   3  10  -1   -0.50    0.70
  -3  10   1   -0.80    0.70
  -3  10   1    0.20    0.60
  -2 -10   1   -0.90    2.90
   2 -10  -1    0.30    0.60
   2 -10  -1    0.10    2.90
  -2 -10   1    0.90    0.60
  -2  10   1   -0.50    0.50
  -2  10   1   -1.90    3.20
   2  10  -1    0.70    0.60
  -2  10   1    0.30    0.60
   2  10  -1    0.20    0.80
   1 -10  -1   -1.00    2.90
   1 -10  -1   -0.80    0.50
  -1 -10   1   -0.10    0.50
  -1 -10   1    1.70    3.40
  -1  10   1   -1.00    0.60
   1  10  -1   -0.70    0.60
  -1  10   1   -0.50    3.60
   1  10  -1    2.40    3.60
  -1  10   1   -0.10    0.80
   1  10  -1   -0.40    0.70
   0 -10   1    8.30    1.00
   0 -10  -1    7.20    1.00
   0 -10  -1   12.80    5.20
   0 -10   1    7.50    4.60
   0  10  -1    5.80    1.10
   0  10   1    5.40    1.00
   0  10  -1    5.40    1.20
   0  10  -1   -0.20    4.10
   0  10   1    5.30    4.50
   0  10   1    5.70    1.10
   1 -10   1    1.90    3.50
  -1 -10  -1    2.70    3.60
   1 -10   1    6.70    1.00
  -1 -10  -1    5.00    0.90
  -1  10  -1    5.10    1.10
   1  10   1    6.20    1.20
  -1  10  -1    2.50    4.40
   1  10   1    5.20    0.90
   1  10   1    1.80    3.70
  -1  10  -1    5.10    0.90
   2 -10   1    1.70    0.70
  -2 -10  -1    5.90    4.50
  -2 -10  -1    1.70    0.70
   2 -10   1    3.40    3.80
   2  10   1    2.40    1.00
  -2  10  -1    3.10    0.90
   2  10   1    6.80    4.40
  -2  10  -1    6.10    5.20
  -2  10  -1    2.70    0.80
   2  10   1    4.30    0.90
   3 -10   1   -0.30    3.20
  -3 -10  -1    6.90    4.50
  -3 -10  -1    2.70    0.70
   3 -10   1    2.20    0.70
   3  10   1    4.00    1.10
   3  10   1    1.50    3.50
   3  10   1    3.50    0.90
  -3  10  -1    2.30    0.80
  -3  10  -1    1.70    0.90
  -3  10  -1    2.10    4.60
  -4 -10  -1    0.20    0.50
   4 -10   1    1.30    0.60
   4 -10   1    1.50    3.60
  -4 -10  -1   -5.90    3.60
  -4  10  -1    0.70    0.90
  -4  10  -1    2.40    4.00
   4  10   1   -0.10    0.60
  -4  10  -1    1.10    0.70
   4  10   1    0.80    0.80
   5 -10   1   -0.70    0.50
   5 -10   1   -0.90    3.40
  -5 -10  -1   -0.70    0.50
  -5  10  -1   -0.10    0.70
  -5  10  -1   -0.10    0.70
  -5  10  -1    1.00    4.10
   5  10   1    0.20    0.60
   5  10   1   -0.30    0.60
   6 -10   1    7.40    1.10
   6 -10   1    8.50    5.10
  -6 -10  -1    6.10    0.90
   6  10   1    6.60    1.20
   6  10   1    6.80    1.00
  -6  10  -1    5.10    1.00
  -6  10  -1    6.10    1.30
   7 -10   1   13.90    7.00
  -7 -10  -1   11.20    1.10
   7 -10   1   12.10    1.20
  -7  10  -1   10.20    1.30
  -7  10  -1   11.50    1.50
   7  10   1   11.10    1.40
   7  10   1   10.20    1.10
   8 -10   1    2.10    0.70
  -8 -10  -1    2.90    0.70
   8  10   1    1.30    0.80
  -8  10  -1    3.90    1.10
  -8  10  -1    2.50    0.90
   8  10   1    3.70    0.80
  -9 -10  -1    0.70    0.60
   9 -10   1    0.70    0.70
  -9  10  -1   -0.80    0.70
   9  10   1    1.30    0.80
  -9  10  -1   -0.70    0.70
  10 -10   1    0.40    0.60
 -10 -10  -1    0.30    0.60
 -10  10  -1    0.60    0.90
  10  10   1    0.80    0.90
 -10  10  -1    0.70    0.80
 -11 -10  -1   -0.40    0.60
  11 -10   1   -0.90    0.60
 -11  10  -1   -0.10    0.70
  11  10   1    0.20    0.80
 -11  10  -1   -0.90    0.70
 -12 -10  -1    0.40    0.60
  12 -10   1    0.50    0.70
  12  10   1   -0.50    0.70
 -12  10  -1   -1.30    0.70
 -12  10  -1    0.30    1.00
 -13 -10  -1   -1.00    0.60
  13 -10   1   -0.10    0.70
 -13  10  -1    1.00    1.00
 -13  10  -1    0.90    0.80
  13  10   1    0.10    0.80
  14 -10   1    1.40    0.80
 -14 -10  -1    2.00    0.70
  14  10   1    1.70    1.00
 -14  10  -1    3.00    1.20
 -14  10  -1    1.10    1.00
  15 -10   1   -0.20    0.70
 -15 -10  -1    1.40    0.70
  15  10   1    1.00    0.90
 -15  10  -1   -0.20    0.90
 -15  10  -1    0.50    0.80
 -16 -10  -1    0.20    0.70
  16 -10   1    0.40    0.80
 -16  10  -1    0.50    0.90
 -16  10  -1    0.50    1.00
  16  10   1    1.50    1.00
 -17 -10  -1    1.50    0.80
  17 -10   1    0.50    0.80
 -17  10  -1    0.60    1.00
 -17  10  -1    1.00    1.10
  17  10   1    1.20    1.00
  18 -10   1    2.10    0.90
 -18 -10  -1   -0.80    0.60
 -18  10  -1    1.20    1.10
  18  10   1    0.50    1.00
 -18  10  -1    1.60    1.10
  19 -10   1    0.20    0.80
 -19 -10  -1    0.30    0.80
  19  10   1    1.60    1.10
 -19  10  -1   -1.10    0.90
  20 -10   1   -0.20    0.80
 -20  10  -1    0.10    1.00
  20  10   1    0.50    1.10
  19 -11  -1   -0.30    0.80
 -19  11   1    0.60    1.10
  19  11  -1   -0.70    1.00
 -19  11   1    0.60    1.20
  18 -11  -1    1.60    0.90
 -18 -11   1    1.70    0.80
 -18  11   1    0.10    1.10
 -18  11   1    1.60    1.20
  18  11  -1    0.90    1.10
  17 -11  -1    1.20    0.90
 -17 -11   1    1.10    0.80
 -17  11   1    1.10    1.30
  17  11  -1    0.40    1.10
 -17  11   1    0.70    1.00
 -16 -11   1   10.50    1.30
  16 -11  -1   13.60    1.60
 -16  11   1   16.90    2.20
 -16  11   1    9.90    1.70
  16  11  -1   13.30    1.90
  15 -11  -1    3.20    1.00
 -15 -11   1    2.80    0.90
 -15  11   1    3.00    1.10
  15  11  -1    3.20    1.20
 -15  11   1    2.70    1.30
  14 -11  -1   -0.20    0.70
 -14 -11   1    0.50    0.70
 -14  11   1    0.80    1.00
  14  11  -1    0.50    1.00
 -14  11   1    0.40    1.00
  13 -11  -1    0.30    0.70
 -13 -11   1    0.50    0.70
 -13  11   1    2.40    1.20
 -13  11   1    0.70    0.90
  13  11  -1    1.80    1.10
  12 -11  -1    4.20    1.00
 -12 -11   1    4.50    0.90
  12  11  -1    5.00    1.30
 -12  11   1    3.50    1.10
 -12  11   1    5.20    1.40
 -11 -11   1   -0.40    0.60
  11 -11  -1    1.10    0.80
  11  11  -1    1.30    0.90
 -11  11   1   -0.20    0.80
 -11  11   1    0.40    1.00
  10 -11  -1    1.20    0.70
 -10 -11   1    0.60    0.70
 -10  11   1    0.20    0.80
  10  11  -1    0.50    0.90
 -10  11   1    0.20    1.00
   9 -11  -1    0.60    0.70
  -9 -11   1    1.10    0.70
  -9  11   1    2.20    0.90
  -9  11   1    1.40    1.10
   9  11  -1    0.50    0.80
  -8 -11   1   -0.30    0.60
   8 -11  -1    0.40    0.70
  -8  11   1   -0.20    0.70
   8  11  -1   -1.50    0.70
   8  11  -1    0.40    0.70
  -8  11   1   -0.30    0.80
  -7 -11   1    8.00    1.10
   7 -11  -1    8.20    1.10
  -7  11   1    7.40    1.40
  -7  11   1    7.00    1.20
   7  11  -1    7.50    1.10
   7  11  -1    6.20    1.30
   6 -11  -1    0.00    0.60
  -6 -11   1    0.10    0.60
   6  11  -1    1.40    0.90
  -6  11   1    0.70    0.90
   6  11  -1    1.00    0.70
  -6  11   1   -1.10    0.70
   5 -11  -1    6.00    1.00
  -5 -11   1    4.90    0.90
   5  11  -1    6.00    1.30
  -5  11   1    6.60    1.20
  -5  11   1    7.00    1.30
   5  11  -1    5.30    1.00
  -4 -11   1    0.70    0.60
   4 -11  -1    0.70    0.60
   4  11  -1    0.50    0.80
  -4  11   1    0.70    0.70
  -4  11   1    0.20    0.90
   4  11  -1    1.50    0.70
   3 -11  -1   15.30    1.40
  -3 -11   1   16.10    1.30
   3  11  -1   14.60    1.40
   3  11  -1   13.30    1.70
  -3  11   1   16.20    1.80
  -3  11   1   14.40    1.50
  -2 -11   1   16.60    1.40
   2 -11  -1   17.40    1.40
   2  11  -1   15.50    1.50
  -2  11   1   16.80    1.60
   2  11  -1   23.10    2.00
  -2  11   1   14.30    1.70
  -1 -11   1    4.40    0.80
   1 -11  -1    2.80    0.80
  -1  11   1    3.60    0.90
   1  11  -1    2.70    0.90
   1  11  -1    4.30    1.10
  -1  11   1    2.60    1.00
   0 -11   1    2.70    0.80
   0 -11  -1    1.90    0.70
   0  11   1    1.40    0.80
   0  11   1    2.10    0.90
   0  11  -1    2.50    0.90
   0  11  -1    1.40    0.90
  -1 -11  -1    5.00    0.90
   1 -11   1    7.20    1.00
  -1  11  -1    4.70    1.20
   1  11   1    5.60    1.20
  -1  11  -1    6.40    1.10
   1  11   1    6.10    1.10
   2 -11   1    2.20    0.70
  -2 -11  -1    1.20    0.70
   2  11   1    2.40    0.80
  -2  11  -1    1.90    1.00
   2  11   1    1.60    1.00
  -2  11  -1    1.00    0.80
   3 -11   1    9.10    1.20
  -3 -11  -1   10.00    1.10
  -3  11  -1    9.90    1.40
   3  11   1    7.50    1.40
   3  11   1    9.60    1.30
  -3  11  -1    8.20    1.50
   4 -11   1    0.80    0.60
  -4 -11  -1    0.40    0.60
   4  11   1   -0.60    0.80
  -4  11  -1    1.30    0.80
   4  11   1    0.60    0.70
  -4  11  -1    1.30    1.00
  -5 -11  -1    3.90    0.80
   5 -11   1    5.90    1.00
   5  11   1    6.00    1.00
  -5  11  -1    5.30    1.10
   5  11   1    5.60    1.20
  -5  11  -1    5.90    1.30
  -6 -11  -1    0.30    0.70
   6 -11   1    1.00    0.70
   6  11   1    0.50    0.90
  -6  11  -1    1.50    0.90
   6  11   1    0.70    0.70
  -6  11  -1    0.20    0.80
   7 -11   1    0.30    0.60
  -7 -11  -1   -0.50    0.60
  -7  11  -1   -0.20    0.80
  -7  11  -1   -0.90    0.70
   7  11   1   -0.60    0.60
   7  11   1   -0.40    0.80
   8 -11   1    0.60    0.70
  -8 -11  -1    1.40    0.70
  -8  11  -1   -0.40    0.80
  -8  11  -1    2.00    1.00
   8  11   1    0.20    0.90
   9 -11   1    1.40    0.80
  -9 -11  -1    1.90    0.80
  -9  11  -1    2.60    0.90
   9  11   1    2.50    1.10
  -9  11  -1    1.40    1.10
 -10 -11  -1    8.00    1.10
  10 -11   1    6.10    1.00
 -10  11  -1    6.90    1.30
 -10  11  -1   10.10    1.70
  10  11   1   10.50    1.60
  11 -11   1    0.50    0.70
 -11 -11  -1    1.30    0.80
 -11  11  -1    1.50    0.90
 -11  11  -1    0.30    1.00
  11  11   1    0.90    1.00
  12 -11   1    0.80    0.80
 -12 -11  -1    0.30    0.70
 -12  11  -1    0.40    1.00
 -12  11  -1   -0.30    0.80
  12  11   1    0.60    0.90
 -13 -11  -1    1.30    0.70
  13 -11   1    2.10    0.80
  13  11   1    0.30    0.90
 -13  11  -1    3.00    1.20
 -13  11  -1    2.30    1.00
 -14 -11  -1   -0.20    0.70
  14 -11   1    0.70    0.80
 -14  11  -1    1.00    1.00
 -14  11  -1    2.30    1.20
  14  11   1    0.50    1.00
 -15 -11  -1    8.70    1.30
  15 -11   1    8.20    1.30
 -15  11  -1    6.50    1.40
  15  11   1   12.60    1.70
 -15  11  -1    5.00    1.40
  16 -11   1   -0.10    0.80
 -16 -11  -1    0.00    0.70
 -16  11  -1    2.50    1.30
  16  11   1   -0.20    1.10
 -16  11  -1    0.50    1.00
  17 -11   1    2.80    1.00
 -17 -11  -1    1.80    0.90
 -17  11  -1    5.00    1.50
  17  11   1    1.90    1.10
 -17  11  -1    3.50    1.30
 -18 -11  -1    9.20    1.30
  18 -11   1    8.50    1.30
 -18  11  -1    4.30    1.60
  18  11   1    7.80    1.60
 -18  11  -1    7.00    1.60
  19 -11   1   16.10    1.70
  19  11   1   11.50    1.90
 -19  11  -1   17.00    2.10
 -17 -12   1    4.40    1.10
  17 -12  -1    5.70    1.30
  17  12  -1    5.00    1.50
 -17  12   1    6.60    1.60
 -17  12   1    6.80    1.70
 -16 -12   1   62.49    3.00
  16 -12  -1   62.99    3.20
 -16  12   1   61.89    3.70
  16  12  -1   68.19    3.80
 -15 -12   1   37.40    2.20
  15 -12  -1   38.90    2.40
 -15  12   1   37.60    3.10
  15  12  -1   33.50    2.70
 -15  12   1   38.10    2.80
  14 -12  -1    0.20    0.80
 -14 -12   1    1.50    0.90
 -14  12   1   -0.50    1.00
 -14  12   1    0.40    1.00
  14  12  -1    0.50    1.00
 -13 -12   1    2.20    0.90
  13 -12  -1    1.60    0.90
  13  12  -1    0.40    1.10
 -13  12   1    1.60    1.20
 -13  12   1   -0.80    0.90
  12 -12  -1   13.50    1.40
 -12 -12   1   11.10    1.30
  12  12  -1   12.80    1.80
 -12  12   1   11.80    2.00
 -12  12   1   16.70    1.90
  11 -12  -1    0.10    0.70
 -11 -12   1    1.00    0.80
 -11  12   1    0.20    1.10
 -11  12   1   -1.40    0.70
  11  12  -1    0.70    1.00
 -10 -12   1   20.20    1.60
  10 -12  -1   21.00    1.70
 -10  12   1   24.20    2.30
 -10  12   1   19.30    1.90
  10  12  -1   22.60    2.20
   9 -12  -1    2.30    0.90
  -9 -12   1    0.70    0.70
  -9  12   1    1.60    1.20
   9  12  -1    1.60    1.10
  -9  12   1    1.90    1.00
   8 -12  -1   11.40    1.40
  -8 -12   1   12.50    1.30
   8  12  -1   11.90    1.80
  -8  12   1   11.70    1.80
  -8  12   1   11.90    1.60
   7 -12  -1    0.30    0.70
  -7 -12   1   -0.10    0.70
   7  12  -1   -0.10    0.80
  -7  12   1    0.30    0.80
   7  12  -1    0.50    0.70
  -7  12   1    1.20    1.10
   6 -12  -1   -1.40    0.60
  -6 -12   1   -0.40    0.60
   6  12  -1   -0.50    0.70
   6  12  -1   -0.60    0.90
  -6  12   1   -0.70    0.70
  -6  12   1   -0.40    1.00
  -5 -12   1   15.60    1.40
   5 -12  -1   15.90    1.50
   5  12  -1   14.80    1.90
  -5  12   1   14.60    1.90
  -5  12   1   13.60    1.60
   5  12  -1   17.00    1.60
  -4 -12   1   50.19    2.50
   4 -12  -1   51.89    2.60
  -4  12   1   48.80    2.90
   4  12  -1   50.69    2.70
  -4  12   1   50.89    3.20
   4  12  -1   50.39    3.10
   3 -12  -1   12.80    1.30
  -3 -12   1   12.80    1.40
   3  12  -1   13.30    1.50
   3  12  -1   11.80    1.70
  -3  12   1   10.80    1.50
  -3  12   1    9.60    1.70
   2 -12  -1   61.79    3.00
  -2 -12   1   62.79    2.90
   2  12  -1   64.29    3.60
  -2  12   1   67.79    3.30
   2  12  -1   65.19    3.20
  -2  12   1   64.79    3.60
   1 -12  -1   27.50    1.80
  -1 -12   1   24.10    1.70
  -1  12   1   23.10    1.90
   1  12  -1   21.30    1.80
  -1  12   1   25.20    2.20
   1  12  -1   21.10    2.10
   0 -12   1   18.30    1.50
   0 -12  -1   19.80    1.50
   0  12   1   16.30    1.60
   0  12  -1   17.30    2.00
   0  12   1   17.90    2.00
   0  12  -1   17.30    1.70
  -1 -12  -1   24.50    1.70
   1 -12   1   21.20    1.70
   1  12   1   22.30    2.20
   1  12   1   25.00    1.90
  -1  12  -1   21.90    2.10
  -1  12  -1   20.60    1.80
  -2 -12  -1   31.10    1.90
   2 -12   1   29.80    1.90
  -2  12  -1   31.40    2.20
   2  12   1   35.20    2.60
   2  12   1   35.50    2.30
  -2  12  -1   30.40    2.40
  -3 -12  -1   44.20    2.30
   3 -12   1   38.10    2.30
   3  12   1   47.00    2.50
  -3  12  -1   43.20    2.60
   3  12   1   42.90    2.90
  -3  12  -1   43.70    3.00
   4 -12   1   24.20    1.70
  -4 -12  -1   20.40    1.60
  -4  12  -1   20.80    2.10
   4  12   1   18.70    2.00
   4  12   1   20.40    1.80
  -4  12  -1   23.30    2.00
  -5 -12  -1    8.00    1.20
   5 -12   1    7.90    1.20
   5  12   1    7.70    1.50
  -5  12  -1    9.90    1.70
  -5  12  -1   10.00    1.50
   5  12   1   11.50    1.30
   6 -12   1    0.40    0.70
  -6 -12  -1    0.30    0.70
   6  12   1    0.40    0.70
  -6  12  -1   -0.40    0.80
  -6  12  -1   -1.00    0.90
   6  12   1   -0.90    0.80
  -7 -12  -1   14.60    1.40
   7 -12   1   12.10    1.30
  -7  12  -1   11.40    1.60
   7  12   1   12.90    1.80
  -7  12  -1   11.90    1.80
  -8 -12  -1    4.30    1.00
   8 -12   1    4.70    1.00
   8  12   1    5.40    1.40
  -8  12  -1    1.70    1.00
  -8  12  -1    5.70    1.50
  -9 -12  -1    3.20    0.90
   9 -12   1    3.60    0.90
  -9  12  -1    1.10    1.10
  -9  12  -1    3.60    1.10
   9  12   1    1.00    1.10
 -10 -12  -1    2.70    0.90
  10 -12   1    2.20    0.90
 -10  12  -1    3.70    1.30
  10  12   1    2.50    1.20
 -10  12  -1    2.00    1.00
  11 -12   1    1.00    0.80
 -11 -12  -1    2.90    0.90
 -11  12  -1    1.90    1.20
  11  12   1    0.80    1.00
 -11  12  -1    1.60    1.00
 -12 -12  -1    1.90    0.90
  12 -12   1   -0.20    0.80
 -12  12  -1    2.10    1.20
 -12  12  -1    2.50    1.00
  12  12   1    0.00    1.00
  13 -12   1   22.80    1.90
 -13 -12  -1   22.50    1.80
 -13  12  -1   24.90    2.50
 -13  12  -1   22.40    2.10
  13  12   1   21.80    2.20
 -14 -12  -1   13.40    1.50
  14 -12   1   12.80    1.50
 -14  12  -1    6.50    1.60
 -14  12  -1   12.90    1.90
  14  12   1   12.10    2.00
  15 -12   1   11.10    1.50
 -15 -12  -1   10.90    1.40
 -15  12  -1    8.70    1.80
 -15  12  -1   12.40    1.90
  15  12   1    7.60    1.70
 -16 -12  -1    0.00    0.90
  16 -12   1    2.10    1.00
 -16  12  -1    0.10    1.20
  16  12   1    0.10    1.10
 -16  12  -1   -1.00    1.10
 -14 -13   1    1.20    0.90
  14 -13  -1    1.00    0.90
 -14  13   1    2.90    1.20
 -14  13   1    2.00    1.20
  14  13  -1    0.10    1.10
 -13 -13   1   42.30    2.40
  13 -13  -1   44.30    2.60
 -13  13   1   37.90    3.10
 -13  13   1   43.70    3.10
  13  13  -1   43.90    3.10
 -12 -13   1    5.10    1.10
  12 -13  -1    5.40    1.20
  12  13  -1    3.90    1.50
 -12  13   1    5.80    1.60
 -12  13   1    4.70    1.40
  11 -13  -1   12.90    1.50
 -11 -13   1    9.40    1.40
 -11  13   1   12.80    2.10
 -11  13   1    9.90    1.80
  11  13  -1   12.50    2.00
  10 -13  -1  124.29    5.10
 -10 -13   1  119.89    4.90
 -10  13   1  126.39    6.00
  10  13  -1  120.99    5.80
 -10  13   1  126.99    5.60
  -9 -13   1    0.10    0.80
   9 -13  -1    0.20    0.80
  -9  13   1    0.10    0.90
  -9  13   1    1.30    1.30
   9  13  -1    0.10    1.10
  -8 -13   1   19.40    1.60
   8 -13  -1   16.90    1.60
  -8  13   1   20.00    2.00
  -8  13   1   16.00    2.20
   8  13  -1   19.00    2.20
  -7 -13   1    0.50    0.80
   7 -13  -1    0.10    0.80
   7  13  -1   -0.70    1.00
  -7  13   1    0.00    1.20
  -7  13   1    1.40    1.00
  -6 -13   1   12.80    1.40
   6 -13  -1   13.60    1.50
   6  13  -1   15.80    1.70
  -6  13   1   12.60    1.80
   6  13  -1   12.00    1.90
  -6  13   1   11.10    1.80
  -5 -13   1    0.40    0.70
   5 -13  -1    1.70    0.90
  -5  13   1    2.70    1.10
   5  13  -1    1.30    0.90
  -5  13   1    1.50    1.20
   5  13  -1    0.80    1.10
   4 -13  -1    1.90    0.90
  -4 -13   1   -0.60    0.60
  -4  13   1   -0.60    1.00
  -4  13   1    0.30    0.80
   4  13  -1    0.50    1.00
   4  13  -1   -0.30    0.80
  -3 -13   1    0.10    0.70
   3 -13  -1   -0.20    0.70
   3  13  -1    0.70    1.10
  -3  13   1   -0.10    0.80
  -3  13   1   -0.30    1.00
   3  13  -1   -1.80    0.70
  -2 -13   1    3.30    1.00
   2 -13  -1    2.60    0.90
  -2  13   1    2.40    1.10
  -2  13   1    6.10    1.60
   2  13  -1    3.70    1.40
   2  13  -1    3.90    1.10
  -1 -13   1    2.40    0.90
   1 -13  -1    2.40    0.90
  -1  13   1    3.10    1.10
  -1  13   1    1.90    1.20
   1  13  -1    0.40    1.00
   1  13  -1    0.90    1.00
   0 -13   1    9.70    1.30
   0 -13  -1    7.40    1.20
   0  13  -1    6.80    1.60
   0  13   1    5.80    1.30
   0  13   1    7.30    1.60
   0  13  -1    7.80    1.40
   1 -13   1   25.20    1.80
  -1 -13  -1   21.70    1.80
  -1  13  -1   23.50    2.00
  -1  13  -1   26.20    2.40
   1  13   1   25.20    2.10
   1  13   1   25.20    2.40
   2 -13   1   32.00    2.10
  -2 -13  -1   30.10    2.00
   2  13   1   33.40    2.90
  -2  13  -1   38.00    2.90
   2  13   1   33.20    2.30
  -2  13  -1   35.70    2.50
  -3 -13  -1    0.40    0.70
   3 -13   1   -0.20    0.70
  -3  13  -1    0.20    1.10
  -3  13  -1    1.10    0.90
   3  13   1   -0.10    1.00
   3  13   1   -0.10    0.80
  -4 -13  -1    0.20    0.70
   4 -13   1    0.30    0.70
   4  13   1   -0.40    0.90
   4  13   1   -0.90    0.80
  -4  13  -1    0.30    0.90
  -4  13  -1    0.10    1.00
  -5 -13  -1   16.90    1.60
   5 -13   1   17.80    1.60
   5  13   1   13.80    2.00
  -5  13  -1   14.70    2.00
  -5  13  -1   14.60    1.80
   5  13   1   18.30    1.70
  -6 -13  -1   11.60    1.40
   6 -13   1    9.40    1.30
   6  13   1   11.70    1.90
  -6  13  -1   11.80    1.60
  -6  13  -1   15.30    2.10
   7 -13   1    1.20    0.90
  -7 -13  -1    0.70    0.80
   7  13   1    0.80    1.20
  -7  13  -1    0.30    0.90
  -7  13  -1   -0.30    1.00
   8 -13   1    2.10    0.90
  -8 -13  -1    1.30    0.80
   8  13   1    1.20    1.20
  -8  13  -1    2.60    1.30
  -8  13  -1    1.20    1.00
  -9 -13  -1   38.10    2.30
   9 -13   1   40.70    2.40
  -9  13  -1   38.40    2.70
   9  13   1   38.00    2.90
  -9  13  -1   41.40    3.20
  10 -13   1   99.59    4.30
 -10 -13  -1   97.99    4.10
 -10  13  -1   89.69    4.90
 -10  13  -1   99.19    4.80
  10  13   1  102.09    5.00
  11 -13   1    9.70    1.40
 -11 -13  -1    9.60    1.40
 -11  13  -1    9.50    1.80
 -11  13  -1    8.30    1.60
  11  13   1    7.30    1.70
 -12 -13  -1   16.00    1.50
  12 -13   1   11.40    1.60
  12  13   1   14.40    2.00
 -12  13  -1   15.10    1.90
 -12  13  -1   14.30    2.10
  13 -13   1    6.30    1.30
 -13 -13  -1    7.00    1.20
 -13  13  -1    7.10    1.80
  13  13   1    7.50    1.70
 -13  13  -1    8.50    1.60
  14 -13   1    7.00    1.30
 -14 -13  -1    5.70    1.20
  14  13   1    8.10    1.70
 -14  13  -1    6.70    1.60
 -14  13  -1    7.60    1.80
 -10 -14   1    0.30    0.80
  10 -14  -1   -0.30    0.80
 -10  14   1    1.10    1.30
 -10  14   1    3.20    1.30
  10  14  -1   -1.90    0.90
   9 -14  -1    2.70    1.00
  -9 -14   1    5.20    1.10
  -9  14   1    1.90    1.30
   9  14  -1    1.90    1.40
  -9  14   1    4.50    1.50
   8 -14  -1   18.40    1.80
  -8 -14   1   22.40    1.80
  -8  14   1   24.00    2.30
   8  14  -1   19.50    2.40
  -8  14   1   19.90    2.50
  -7 -14   1    2.30    0.90
   7 -14  -1    1.90    0.90
  -7  14   1    2.20    1.30
   7  14  -1    1.50    1.20
  -7  14   1    2.60    1.40
  -6 -14   1    6.90    1.20
   6 -14  -1    5.40    1.20
  -6  14   1    3.80    1.50
   6  14  -1    5.30    1.60
  -6  14   1    6.10    1.40
   5 -14  -1    0.80    0.80
  -5 -14   1   -1.20    0.70
   5  14  -1    0.40    0.90
  -5  14   1   -0.70    1.10
  -5  14   1   -0.60    0.90
   5  14  -1    1.10    1.10
   4 -14  -1    5.20    1.10
  -4 -14   1    8.30    1.30
  -4  14   1    8.00    1.50
   4  14  -1    7.60    1.40
   4  14  -1    4.40    1.50
  -4  14   1    9.00    1.80
   3 -14  -1   -0.70    0.80
  -3 -14   1    0.70    0.80
   3  14  -1    1.20    1.00
  -3  14   1    0.60    1.10
  -3  14   1   -0.10    0.90
   3  14  -1    1.20    1.30
   2 -14  -1    4.90    1.10
  -2 -14   1    6.20    1.10
  -2  14   1    4.70    1.50
   2  14  -1    7.20    1.40
  -2  14   1    4.90    1.30
   2  14  -1    5.80    1.50
   1 -14  -1   16.10    1.60
  -1 -14   1   19.70    1.80
  -1  14   1   13.50    2.10
   1  14  -1   19.50    2.00
  -1  14   1   20.90    2.00
   1  14  -1   22.10    2.40
   0 -14  -1    1.90    0.90
   0 -14   1    3.80    1.00
   0  14  -1    2.60    1.40
   0  14   1    1.20    1.10
   0  14   1    3.00    1.30
   0  14  -1    2.80    1.20
   1 -14   1    7.90    1.30
  -1 -14  -1   10.90    1.40
   1  14   1   10.90    1.60
  -1  14  -1   11.80    1.70
  -1  14  -1   11.20    2.00
   1  14   1    6.00    1.60
   2 -14   1    8.10    1.30
  -2 -14  -1    8.10    1.30
  -2  14  -1    9.10    1.70
   2  14   1    8.20    1.40
  -2  14  -1    5.70    1.40
   2  14   1   10.20    1.80
  -3 -14  -1    3.00    1.00
   3 -14   1    3.20    1.00
   3  14   1    2.40    1.30
   3  14   1    4.30    1.10
  -3  14  -1    3.70    1.50
  -3  14  -1    3.40    1.20
  -4 -14  -1   21.40    1.80
   4 -14   1   23.30    1.90
   4  14   1   24.60    2.10
  -4  14  -1   23.20    2.50
   4  14   1   23.70    2.50
  -4  14  -1   21.10    2.20
   5 -14   1    0.30    0.80
  -5 -14  -1    0.60    0.80
  -5  14  -1    1.30    1.30
   5  14   1   -0.30    1.10
  -5  14  -1    0.10    0.90
  -6 -14  -1   11.40    1.40
   6 -14   1   12.10    1.50
  -6  14  -1   10.00    2.00
  -6  14  -1   13.50    1.90
   6  14   1   15.70    2.10
   7 -14   1   23.10    1.90
  -7 -14  -1   24.00    1.90
  -7  14  -1   18.20    2.40
   7  14   1   17.20    2.30
  -7  14  -1   23.50    2.30
   8 -14   1    1.00    0.90
  -8 -14  -1    0.10    0.80
   8  14   1    1.10    1.30
  -8  14  -1   -0.20    1.00
  -8  14  -1   -0.10    1.20
   9 -14   1    7.00    1.30
  -9 -14  -1    6.90    1.20
  -9  14  -1    7.60    1.80
   9  14   1    7.50    1.80
  -9  14  -1    7.50    1.60
  10 -14   1    0.50    0.90
 -10 -14  -1    1.00    0.90
  10  14   1   -0.80    1.10
 -10  14  -1    0.10    1.10
 -10  14  -1   -0.40    1.10
  -3 -15   1    0.00    0.90
   3 -15  -1   -1.20    0.70
   3  15  -1    1.70    1.40
  -3  15   1   -0.60    1.10
   3  15  -1   -0.20    0.90
  -3  15   1   -0.30    1.20
   2 -15  -1    3.70    1.10
  -2 -15   1    1.40    1.00
  -2  15   1    1.40    1.10
   2  15  -1    4.00    1.20
   2  15  -1    1.60    1.40
  -2  15   1    4.30    1.60
  -1 -15   1    0.70    0.80
   1 -15  -1    0.90    0.90
  -1  15   1   -0.40    1.00
   1  15  -1   -1.30    0.90
   1  15  -1    0.20    1.10
  -1  15   1   -0.90    1.10
   0 -15   1    0.20    0.80
   0 -15  -1    1.10    0.90
   0  15  -1    0.70    1.10
   0  15  -1   -1.00    1.10
   0  15   1   -0.30    1.20
   0  15   1   -0.70    0.90
  -1 -15  -1   -0.80    0.70
   1 -15   1   -0.20    0.80
  -1  15  -1   -0.30    0.90
  -1  15  -1    0.00    1.20
   1  15   1    0.40    1.20
   1  15   1    0.10    1.10
   2 -15   1    0.20    0.80
  -2 -15  -1    0.00    0.80
   2  15   1    2.40    1.40
  -2  15  -1    1.80    1.30
  -2  15  -1   -0.30    0.90
 -27   0   2    0.00    0.90
 -26   0   2   35.40    2.60
 -25   0   2    0.30    0.90
 -24   0   2    0.20    0.80
 -23   0   2   -0.50    0.70
 -22   0   2    2.20    0.90
  22   0  -2    2.00    0.60
 -22   0   2    1.50    0.60
 -21   0   2    1.40    0.50
 -21   0   2    0.00    0.70
  21   0  -2    0.30    0.50
  20   0  -2   76.79    3.00
 -20   0   2   79.59    3.00
 -20   0   2   76.19    3.60
 -19   0   2    1.00    0.70
  19   0  -2    1.20    0.50
 -19   0   2    1.40    0.50
 -18   0   2  849.61   27.10
  18   0  -2  861.01   27.10
 -18   0   2  855.31   27.80
 -17   0   2    1.40    0.40
  17   0  -2   -3.60    2.80
 -17   0   2   -0.20    0.60
 -17   0   2    4.80    5.10
  17   0  -2    0.60    0.40
  16   0  -2  724.43   23.10
 -16   0   2  726.03   23.40
 -16   0   2  734.03   23.90
  16   0  -2  766.52   39.10
  16   0  -2  761.32   23.40
 -16   0   2  713.93   40.90
  15   0  -2   -0.50    2.60
  15   0  -2    0.10    0.20
 -15   0   2    0.20    3.20
 -15   0   2   -0.10    0.50
  15   0  -2    0.60    0.40
 -15   0   2    0.50    0.40
 -14   0   2  231.08    7.70
  14   0  -2  233.28   17.80
 -14   0   2  260.67   20.40
  14   0  -2  230.98    7.50
 -14   0   2  238.98    8.10
  14   0  -2  236.68    7.70
  13   0  -2    0.30    2.00
 -13   0   2    0.10    0.30
 -13   0   2    5.00    3.30
 -13   0   2   -0.30    0.40
  13   0  -2   -0.10    0.20
  13   0  -2    0.00    0.30
  12   0  -2   76.69    2.60
  12   0  -2   77.59    2.70
 -12   0   2   72.49    9.90
 -12   0   2   73.09    2.60
 -12   0   2   74.59    3.00
  12   0  -2   74.69    9.10
  11   0  -2    1.80    2.20
 -11   0   2    0.00    0.20
  11   0  -2    0.10    0.20
 -11   0   2    0.20    2.10
  11   0  -2    0.00    0.20
 -11   0   2   -0.20    0.30
 -10   0   2  607.44   19.70
  10   0  -2  623.04   19.70
  10   0  -2  623.94   29.50
 -10   0   2  633.24   30.90
  10   0  -2  631.14   19.70
 -10   0   2  640.14   20.00
   9   0  -2    0.60    0.30
  -9   0   2    0.60    0.40
  -9   0   2   -1.70    1.00
   9   0  -2   -1.70    1.40
  -9   0   2    1.00    0.20
  -8   0   2   58.69    7.00
   8   0  -2   42.50    5.60
  -8   0   2   49.10    2.00
   8   0  -2   49.90    1.80
  -8   0   2   49.60    1.70
  -7   0   2    0.20    1.10
   7   0  -2    0.30    0.20
  -7   0   2    0.30    0.20
  -7   0   2    0.20    0.20
   7   0  -2   -0.90    0.80
  -6   0   2  126.49    4.10
   6   0  -2  128.09    4.10
  -6   0   2  126.79    4.20
  -6   0   2  130.09    9.10
   6   0  -2  116.39    8.30
  -5   0   2    0.70    1.30
   5   0  -2    0.50    0.20
  -5   0   2   -0.10    0.20
   5   0  -2   -0.40    1.10
  -5   0   2    0.30    0.10
   5   0  -2    0.00    0.10
  -4   0   2 3726.73  116.39
   4   0  -2 3762.02  119.79
  -4   0   2 3692.93  120.09
   4   0  -2 3653.63  115.79
   4   0  -2 3699.63  116.19
   3   0  -2    0.20    0.10
  -3   0   2    0.30    0.70
   3   0  -2    0.20    0.70
  -3   0   2    0.10    0.10
   3   0  -2    0.50    0.10
   3   0  -2    0.40    0.10
  -3   0   2    0.40    0.10
  -2   0   2  342.37   10.60
   2   0  -2  355.56   12.40
   2   0  -2  342.97   10.70
   2   0  -2  344.57   10.60
  -2   0   2  316.67   10.60
   1   0  -2    0.00    0.10
   1   0  -2    0.00    0.10
  -1   0   2    0.00    0.10
  -1   0   2    0.00    0.10
   1   0  -2    0.60    0.30
  -1   0   2    0.00    0.10
   1   0  -2    0.00    0.10
  -1   0   2    0.00    0.10
  -1   0  -2    0.00    0.10
   1   0   2    0.00    0.10
   1   0   2   -0.10    0.40
   1   0   2    0.10    0.10
  -1   0  -2    0.00    0.10
  -2   0  -2  121.89    3.80
   2   0   2  118.19    3.80
  -2   0  -2  127.29    3.90
  -2   0  -2  116.99    6.50
  -2   0  -2  120.59    3.90
   2   0   2  119.19    3.80
   3   0   2    1.30    0.20
  -3   0  -2    1.80    1.40
   3   0   2    0.90    0.10
   3   0   2    0.00    0.40
  -3   0  -2    0.80    0.20
  -3   0  -2    1.30    0.20
  -3   0  -2    1.10    0.20
  -4   0  -2  121.99    4.00
  -4   0  -2  125.89    4.00
  -4   0  -2  123.29    4.10
   4   0   2  127.49    4.00
  -4   0  -2  121.39    8.30
  -5   0  -2   -0.40    1.00
   5   0   2    0.20    0.70
  -5   0  -2    0.20    0.20
   5   0   2    0.20    0.10
  -5   0  -2    0.30    0.10
  -5   0  -2    0.40    0.20
   6   0   2  104.79    3.40
  -6   0  -2  107.89    3.40
  -6   0  -2  101.49    3.40
  -6   0  -2  103.19    8.80
  -6   0  -2  101.99    3.60
  -7   0  -2   -1.40    1.40
   7   0   2    0.50    0.20
  -7   0  -2    0.20    0.20
  -7   0  -2    0.30    0.30
   7   0   2    0.50    1.40
  -7   0  -2    1.10    0.20
  -8   0  -2  201.88    6.60
   8   0   2  212.98   14.50
  -8   0  -2  200.68    6.80
  -8   0  -2  202.78    6.50
   8   0   2  204.08    6.50
  -8   0  -2  217.28   14.80
  -9   0  -2    0.00    0.30
  -9   0  -2    0.60    0.20
   9   0   2    0.80    0.20
  -9   0  -2    1.00    0.30
   9   0   2    2.30    2.10
  -9   0  -2    0.90    2.00
 -10   0  -2   45.40    2.10
 -10   0  -2   49.90    1.70
 -10   0  -2   49.00    1.80
 -10   0  -2   52.39    8.00
  10   0   2   54.29    7.50
  10   0   2   49.70    1.70
 -11   0  -2    0.40    0.30
 -11   0  -2    0.40    0.40
 -11   0  -2    0.20    0.20
  11   0   2    0.80    2.10
  11   0   2    0.10    0.20
 -11   0  -2   -1.30    2.20
  12   0   2  242.58   18.20
 -12   0  -2  243.58    8.10
 -12   0  -2  245.18    8.40
  12   0   2  254.67    8.00
 -12   0  -2  250.17    8.00
 -12   0  -2  252.37   19.40
  13   0   2    0.30    0.30
  13   0   2    5.20    3.80
 -13   0  -2   -0.20    2.90
 -13   0  -2    0.10    0.30
 -13   0  -2   -0.50    0.40
 -13   0  -2    0.10    0.20
 -14   0  -2   35.00    9.30
  14   0   2   25.80    1.10
  14   0   2   17.30    6.20
 -14   0  -2   24.70    1.10
 -14   0  -2   24.80    1.60
 -14   0  -2   25.70    1.30
  15   0   2    0.20    0.30
 -15   0  -2    0.20    0.30
 -15   0  -2   -0.70    3.20
  15   0   2   -2.50    2.40
 -15   0  -2    1.00    0.60
 -15   0  -2    0.00    0.40
 -16   0  -2   44.00   11.20
  16   0   2   48.20    1.90
 -16   0  -2   50.49    2.10
 -16   0  -2   51.09    2.50
  16   0   2   51.09   11.10
  17   0   2   -0.10    0.30
 -17   0  -2   -0.60    0.70
 -17   0  -2    0.30    0.50
 -18   0  -2   18.20    1.20
  18   0   2   18.30    1.00
 -18   0  -2   17.20    1.50
 -19   0  -2   -1.10    0.50
  19   0   2   -0.20    0.40
 -19   0  -2   -0.50    0.40
 -20   0  -2   27.10    2.00
 -20   0  -2   28.40    1.50
 -21   0  -2    0.20    0.70
 -21   0  -2   -0.20    0.50
 -22   0  -2    1.10    0.80
 -22   0  -2   -0.40    0.50
 -23   0  -2    0.00    0.60
  24   0   2   15.50    1.90
 -24   0  -2   15.60    1.30
  25   0   2    1.20    1.10
  26   0   2   11.00    1.80
  27   0   2    0.10    0.90
  28  -1  -2    3.30    1.40
 -27  -1   2   19.50    2.20
 -26  -1   2    5.90    1.40
 -26   1   2    6.70    1.50
 -25  -1   2   16.90    2.00
 -25   1   2   16.40    1.90
 -24  -1   2    2.40    1.00
 -24   1   2    1.50    0.90
 -23  -1   2    0.10    0.80
 -23   1   2    1.00    0.90
 -22  -1   2   11.30    1.00
 -22  -1   2    9.50    1.40
  22  -1  -2   10.90    0.90
  22   1  -2   10.90    1.00
 -22   1   2   10.00    1.00
 -22   1   2    7.80    1.40
  21  -1  -2    1.40    0.50
 -21  -1   2    2.80    0.60
 -21  -1   2    2.20    0.90
 -21   1   2    2.80    0.60
  21   1  -2    1.60    0.60
 -21   1   2    1.30    0.80
  20  -1  -2   93.49    3.50
 -20  -1   2  102.29    4.20
 -20  -1   2   95.99    3.50
 -20   1   2   92.99    3.50
 -20   1   2   93.89    4.10
  20   1  -2   89.49    3.50
 -19  -1   2   47.50    2.00
 -19  -1   2   48.80    2.60
  19  -1  -2   48.90    2.00
 -19   1   2   47.00    2.60
 -19   1   2   49.30    2.10
  19   1  -2   46.90    2.00
 -18  -1   2    9.20    1.20
 -18  -1   2    7.40    0.80
  18  -1  -2    6.90    0.70
 -18   1   2    8.60    1.20
  18   1  -2    6.60    0.80
 -18   1   2    7.50    0.80
  17  -1  -2    0.30    0.40
 -17  -1   2   -0.30    3.10
  17  -1  -2    0.40    0.40
 -17  -1   2   -0.30    0.40
 -17  -1   2    0.20    0.60
  17  -1  -2   -1.00    4.00
 -17   1   2    0.50    0.40
 -17   1   2   -3.70    2.50
 -17   1   2   -0.40    0.50
  17   1  -2    0.10    0.40
 -16  -1   2   92.99    3.90
  16  -1  -2   96.09    3.30
 -16  -1   2   95.59    3.40
  16  -1  -2   95.79    3.40
 -16  -1   2   78.29   12.70
  16  -1  -2   98.39   12.30
 -16   1   2  116.29   14.30
 -16   1   2   97.59    3.40
  16   1  -2   90.69    3.40
 -16   1   2   95.09    3.90
  16   1  -2  103.59   12.20
  15  -1  -2   14.20    0.90
 -15  -1   2   11.00    0.80
  15  -1  -2   16.60    6.10
 -15  -1   2   19.60    7.10
 -15  -1   2   10.00    1.10
 -15   1   2   21.20    7.00
 -15   1   2   14.70    1.20
 -15   1   2   15.40    0.90
  15   1  -2   13.30    0.90
  15   1  -2   11.40    5.10
 -14  -1   2    3.90    4.00
  14  -1  -2    8.10    0.60
 -14  -1   2    6.30    0.90
 -14  -1   2    6.30    0.60
  14  -1  -2    2.40    3.20
 -14   1   2    6.70    0.60
 -14   1   2    5.10    4.10
 -14   1   2    6.90    0.90
 -14   1   2    6.30    0.60
  14   1  -2    5.70    0.60
  14   1  -2    7.50    4.00
 -13  -1   2   51.79    1.90
  13  -1  -2   49.80    1.90
  13  -1  -2   43.80    7.50
 -13  -1   2   63.69    9.60
 -13  -1   2   50.79    2.30
 -13   1   2   28.20    7.70
 -13   1   2   49.70    1.90
 -13   1   2   48.40    2.20
  13   1  -2   51.09    1.90
 -13   1   2   47.70    1.90
  13   1  -2   51.29    7.90
  12  -1  -2    0.10    0.30
 -12  -1   2    0.40    0.20
  12  -1  -2    1.20    2.40
 -12  -1   2   -0.80    2.40
 -12  -1   2    0.00    0.40
 -12   1   2    0.90    0.50
  12   1  -2    0.90    0.30
 -12   1   2    1.40    2.60
 -12   1   2    0.60    0.30
  12   1  -2    2.90    2.60
 -12   1   2    0.70    0.30
 -11  -1   2    3.90    3.50
 -11  -1   2    5.80    0.70
  11  -1  -2    5.70    3.10
 -11  -1   2    6.40    0.50
  11  -1  -2    5.50    0.50
 -11   1   2    1.50    2.90
 -11   1   2    5.80    0.50
  11   1  -2    5.40    0.50
 -11   1   2    5.70    0.70
 -11   1   2    5.00    0.50
  11   1  -2   10.20    3.90
 -10  -1   2  133.09    4.60
  10  -1  -2  128.19    4.40
 -10  -1   2  133.99    4.30
 -10  -1   2   99.19   10.60
  10  -1  -2  144.29   11.80
 -10   1   2  126.69   11.70
  10   1  -2  131.39    4.30
 -10   1   2  133.19    4.40
 -10   1   2  127.39    4.30
  10   1  -2  122.79   10.80
 -10   1   2  129.99    4.60
  -9  -1   2   42.90    6.60
   9  -1  -2   42.80    1.60
   9  -1  -2   41.70    6.00
  -9  -1   2   39.80    1.80
  -9  -1   2   42.00    1.50
  -9   1   2   39.20    1.50
  -9   1   2   41.00    1.60
   9   1  -2   41.20    1.50
   9   1  -2   50.09    6.40
  -9   1   2   40.80    1.80
  -9   1   2   39.10    6.00
  -8  -1   2   15.10    0.90
   8  -1  -2   12.00    3.70
  -8  -1   2   13.00    3.80
  -8  -1   2   14.10    0.60
  -8   1   2   13.40    0.80
   8   1  -2   16.70    4.00
   8   1  -2   14.90    0.70
  -8   1   2   11.80    3.70
  -8   1   2   13.60    0.70
  -8   1   2   12.30    0.70
  -7  -1   2  102.89    3.20
  -7  -1   2   86.39    8.00
  -7  -1   2   95.69    3.40
   7  -1  -2   92.89    8.00
  -7   1   2   94.69    8.20
   7   1  -2   96.89    7.80
  -7   1   2   96.59    3.20
   7   1  -2  100.89    3.20
  -7   1   2   93.09    3.20
  -7   1   2   95.59    3.40
  -7   1   2   88.59    3.30
  -6  -1   2    1.20    0.20
  -6  -1   2    0.10    0.20
  -6  -1   2    1.40    1.50
   6  -1  -2    0.70    1.20
  -6   1   2    0.70    1.30
  -6   1   2    0.70    0.20
  -6   1   2    1.00    0.30
  -6   1   2    0.80    0.20
  -6   1   2    0.00    0.20
   6   1  -2    1.00    0.20
   6   1  -2    1.80    1.50
  -5  -1   2  116.39    3.60
  -5  -1   2  106.09    3.70
   5  -1  -2  110.19    7.50
  -5  -1   2  122.49    8.10
  -5   1   2  108.09    3.60
   5   1  -2  114.59    7.40
   5   1  -2  115.29    3.60
  -5   1   2  102.79    7.40
  -5   1   2  107.69    3.70
  -5   1   2  109.99    3.70
  -5   1   2  112.99    3.70
  -4  -1   2    1.30    1.40
  -4  -1   2    0.20    0.20
  -4  -1   2   -0.10    0.20
   4  -1  -2    1.90    1.40
  -4  -1   2    0.20    0.10
  -4   1   2   -0.60    0.90
  -4   1   2    0.80    0.30
   4   1  -2    0.30    0.10
  -4   1   2    0.40    0.20
   4   1  -2    0.60    1.10
  -4   1   2    0.10    0.20
   4   1  -2   -0.10    0.20
  -4   1   2    0.30    0.20
   3  -1  -2  690.73   26.00
  -3  -1   2  727.83   23.00
  -3  -1   2  760.32   23.00
  -3  -1   2  763.82   23.10
  -3  -1   2  766.02   26.70
   3   1  -2  638.24   25.90
   3   1  -2  756.52   23.00
  -3   1   2  709.83   23.00
  -3   1   2  752.42   23.10
  -3   1   2  719.63   23.00
   3   1  -2  771.22   23.30
  -3   1   2  742.93   23.10
  -2  -1   2  247.78    8.20
  -2  -1   2  267.27   10.60
  -2  -1   2  263.77    8.10
   2  -1  -2  267.77   10.10
  -2  -1   2  263.07    8.10
   2   1  -2  268.87    8.20
  -2   1   2  256.17    8.30
  -2   1   2  255.67    8.20
  -2   1   2  246.68    8.20
   2   1  -2  264.17    8.10
  -2   1   2  264.17   10.20
   1  -1  -2   27.40    0.90
  -1  -1   2   26.50    0.90
  -1  -1   2   27.80    0.90
  -1  -1   2   26.20    2.20
   1  -1  -2   24.50    1.50
  -1   1   2   25.30    1.00
   1   1  -2   27.40    0.90
  -1   1   2   24.60    0.90
   1   1  -2   25.00    0.90
  -1   1   2   27.70    0.90
  -1   1   2   27.90    1.70
   1   1  -2   27.00    0.90
   0  -1   2  378.06   11.20
   0  -1  -2  360.26   12.30
   0  -1  -2  350.66   11.20
   0   1  -2  361.56   11.20
   0   1  -2  347.87   11.20
   0   1   2  344.47   12.20
   0   1   2  348.17   11.20
   0   1   2  354.16   11.20
   0   1  -2  347.17   11.20
   0   1   2  381.46   11.30
   1  -1   2  118.19    3.50
  -1  -1  -2  111.59    3.50
  -1  -1  -2  106.39    5.30
  -1  -1  -2  108.89    3.50
   1  -1   2  109.19    5.90
   1   1   2  109.59    3.50
  -1   1  -2  109.19    3.50
   1   1   2  100.79    5.10
  -1   1  -2  109.49    3.50
  -1   1  -2  109.19    3.50
   1   1   2  110.59    3.50
  -2  -1  -2  604.34   19.00
  -2  -1  -2  558.14   22.10
   2  -1   2  593.04   23.00
  -2  -1  -2  604.64   19.00
  -2  -1  -2  619.04   19.10
   2  -1   2  635.64   19.20
   2   1   2  623.94   19.00
  -2   1  -2  613.24   19.10
  -2   1  -2  604.24   19.10
  -2   1  -2  608.94   23.20
   2   1   2  593.74   18.90
  -2   1  -2  621.44   19.00
   2   1   2  578.34   22.00
   3  -1   2    0.70    1.30
  -3  -1  -2    1.30    0.30
  -3  -1  -2    1.30    1.40
  -3  -1  -2    1.30    0.10
  -3  -1  -2    1.90    0.30
  -3   1  -2    1.40    0.20
  -3   1  -2    1.30    0.20
   3   1   2    1.30    0.20
  -3   1  -2    1.30    0.20
  -3   1  -2    1.10    0.20
  -3   1  -2    0.80    1.40
   3   1   2    1.10    0.20
   3   1   2    1.40    1.30
  -4  -1  -2    0.90    0.10
   4  -1   2   -0.10    1.10
  -4  -1  -2    1.10    0.20
   4  -1   2   -0.60    1.20
  -4  -1  -2    0.80    0.30
  -4  -1  -2    1.10    1.20
  -4   1  -2    0.70    0.20
   4   1   2    0.90    0.10
  -4   1  -2    0.50    0.20
  -4   1  -2    0.70    0.20
   4   1   2    0.80    0.20
  -4   1  -2    0.90    0.20
   4   1   2    2.00    1.40
  -5  -1  -2    4.60    0.20
   5  -1   2    2.70    1.80
  -5  -1  -2    4.30    0.40
  -5  -1  -2    4.90    0.30
   5  -1   2    8.20    2.80
  -5  -1  -2    1.90    1.60
  -5   1  -2    4.60    0.40
   5   1   2    4.90    0.20
   5   1   2    4.50    0.30
  -5   1  -2    4.60    0.30
  -5   1  -2    5.20    0.40
  -5   1  -2    4.80    0.40
  -6  -1  -2   28.50    1.00
   6  -1   2   31.70    4.80
   6  -1   2   23.10    5.00
  -6  -1  -2   41.90    5.50
  -6  -1  -2   25.60    1.20
   6   1   2   27.50    1.00
  -6   1  -2   26.30    1.00
  -6   1  -2   26.00    1.00
  -6   1  -2   26.70    1.10
  -6   1  -2   24.40    1.20
  -7  -1  -2    1.30    1.90
   7  -1   2   -0.20    1.50
  -7  -1  -2    0.90    0.20
  -7  -1  -2    0.20    0.30
   7   1   2    0.90    0.20
   7   1   2   -0.30    0.60
  -7   1  -2    1.20    0.20
  -7   1  -2   -0.10    0.30
  -7   1  -2    0.80    0.20
  -7   1  -2    1.10    0.30
   8  -1   2    0.20    0.20
  -8  -1  -2   -0.30    0.30
   8  -1   2   -0.30    1.50
  -8  -1  -2   -0.80    1.10
  -8  -1  -2    0.40    0.20
  -8   1  -2    0.30    0.20
   8   1   2    0.60    0.20
   8   1   2    0.50    1.00
  -8   1  -2    1.40    2.20
  -8   1  -2   -0.10    0.20
  -8   1  -2   -0.10    0.30
  -9  -1  -2   40.90    1.50
   9  -1   2   37.50    1.40
  -9  -1  -2   38.30    1.70
  -9  -1  -2   29.00    6.50
   9  -1   2   43.70    6.80
  -9   1  -2   37.20    1.50
  -9   1  -2   31.10    6.70
  -9   1  -2   35.50    1.70
   9   1   2   41.50    1.40
  -9   1  -2   34.70    1.40
 -10  -1  -2   75.69    2.70
  10  -1   2   75.59    2.60
  10  -1   2   72.29    9.00
 -10  -1  -2   77.09    2.90
 -10  -1  -2   78.89    9.70
 -10   1  -2   74.69    2.70
 -10   1  -2   85.59   10.00
  10   1   2   74.49    2.60
 -10   1  -2   75.49    2.90
 -10   1  -2   75.49    2.60
 -11  -1  -2   34.00    1.40
  11  -1   2   30.30    7.30
 -11  -1  -2   34.50    1.70
 -11  -1  -2   22.20    6.50
  11  -1   2   34.30    1.30
  11   1   2   35.90    1.30
 -11   1  -2   34.60    1.40
 -11   1  -2   24.20    6.90
 -11   1  -2   34.30    1.40
 -11   1  -2   34.00    1.70
  11   1   2   27.90    6.60
 -12  -1  -2   -0.10    0.30
 -12  -1  -2   -1.00    2.30
  12  -1   2    0.20    2.20
 -12  -1  -2    0.00    0.40
  12  -1   2   -0.10    0.20
 -12   1  -2    0.10    0.30
 -12   1  -2    7.40    4.10
 -12   1  -2    0.90    0.40
  12   1   2   -0.40    1.40
 -12   1  -2   -0.30    0.20
  12   1   2    0.10    0.20
  13  -1   2   15.60    0.80
 -13  -1  -2   11.00    5.00
 -13  -1  -2   12.80    1.10
 -13  -1  -2   15.10    0.90
  13  -1   2   16.60    6.10
  13   1   2   13.30    0.80
 -13   1  -2   13.00    1.10
 -13   1  -2   15.80    0.80
 -13   1  -2   19.10    6.80
 -13   1  -2   14.70    0.90
 -14  -1  -2   46.70    2.30
  14  -1   2   62.59   10.10
 -14  -1  -2   53.69   11.70
  14  -1   2   48.30    1.80
 -14  -1  -2   46.60    1.90
 -14   1  -2   47.10    1.90
 -14   1  -2   51.89    2.40
  14   1   2   32.40    7.90
 -14   1  -2   61.89   12.40
 -14   1  -2   49.20    2.00
  14   1   2   47.10    1.80
 -15  -1  -2  508.25   17.20
  15  -1   2  533.85   16.60
 -15  -1  -2  515.65   16.70
 -15  -1  -2  509.75   33.20
  15  -1   2  522.55   31.50
 -15   1  -2  528.75   17.20
 -15   1  -2  530.95   16.60
  15   1   2  505.45   30.70
 -15   1  -2  512.65   16.70
  15   1   2  527.65   16.60
  16  -1   2    0.80    0.40
  16  -1   2    3.80    4.10
 -16  -1  -2    0.90    4.30
 -16  -1  -2    0.30    0.40
 -16  -1  -2    0.00    0.50
 -16   1  -2    1.10    0.40
 -16   1  -2    0.40    0.40
 -16   1  -2   -0.70    0.50
  16   1   2    0.70    0.40
  16   1   2   -1.40    3.50
  17  -1   2   48.10    1.90
 -17  -1  -2   49.60    2.10
 -17  -1  -2   49.10    2.60
  17   1   2   48.00    2.00
 -17   1  -2   53.19    2.10
 -17   1  -2   49.00    2.50
  18  -1   2  160.68    5.20
 -18  -1  -2  153.18    5.40
 -18  -1  -2  146.29    5.90
 -18   1  -2  152.58    5.90
  18   1   2  149.69    5.20
 -18   1  -2  157.98    5.40
 -19  -1  -2    2.60    0.60
  19  -1   2    1.90    0.50
 -19  -1  -2    0.60    0.70
  19   1   2    2.10    0.50
 -19   1  -2    2.90    0.90
 -19   1  -2    1.40    0.50
 -20  -1  -2    0.30    0.50
 -20  -1  -2    0.40    0.70
 -20   1  -2    0.60    0.50
 -20   1  -2    0.20    0.70
 -21  -1  -2   24.90    2.00
 -21  -1  -2   24.90    1.50
 -21   1  -2   24.80    2.00
 -21   1  -2   27.90    1.60
 -22  -1  -2    3.70    1.10
 -22  -1  -2    6.00    0.90
 -22   1  -2    8.30    1.00
  23  -1   2    2.60    1.00
 -23  -1  -2    4.70    0.80
 -23   1  -2    4.10    0.80
  24  -1   2    8.80    1.60
 -24   1  -2   11.20    1.20
  25  -1   2    6.60    1.40
  25   1   2    5.70    1.40
  26  -1   2    7.30    1.50
  26   1   2    8.00    1.60
  27  -1   2    0.30    1.00
  27   1   2    2.00    1.20
  28  -2  -2    9.00    1.80
 -27  -2   2   13.80    2.00
 -26  -2   2    7.40    1.50
 -26   2   2    7.00    1.50
 -25  -2   2   11.90    1.80
 -25   2   2   10.80    1.70
 -24  -2   2    0.80    0.90
 -24   2   2    0.60    0.90
 -23  -2   2    5.20    1.30
 -23   2   2    6.80    1.30
 -23   2   2    7.10    1.00
 -22  -2   2    7.90    1.40
 -22  -2   2   10.40    1.50
  22  -2  -2    9.20    0.90
 -22   2   2    7.80    1.00
 -22   2   2    6.80    1.20
  22   2  -2    6.00    0.90
 -21  -2   2    4.30    0.70
 -21  -2   2    3.00    1.00
  21  -2  -2    2.90    0.60
 -21   2   2    4.00    1.00
  21   2  -2    3.00    0.70
 -21   2   2    4.00    0.70
 -20  -2   2   -0.30    0.60
  20  -2  -2   -0.10    0.40
 -20  -2   2   -0.40    0.40
  20   2  -2    0.10    0.50
 -20   2   2    0.10    0.50
 -20   2   2   -0.40    0.70
 -19  -2   2    1.60    0.80
  19  -2  -2    3.00    0.70
 -19  -2   2    1.50    0.50
  19  -2  -2    2.10    0.50
 -19   2   2    1.00    0.50
  19   2  -2    1.70    0.60
 -19   2   2    2.20    0.90
  18  -2  -2   27.40    1.40
 -18  -2   2   26.30    1.30
 -18  -2   2   28.60    1.90
  18  -2  -2   27.60    1.40
  18   2  -2   27.70    1.40
 -18   2   2   27.00    1.40
 -18   2   2   24.90    1.80
 -17  -2   2    5.30    0.70
  17  -2  -2    4.00    4.60
  17  -2  -2    0.70    4.60
 -17  -2   2    4.30    0.90
  17  -2  -2    3.30    0.60
 -17   2   2    3.80    0.60
  17   2  -2    4.30    0.60
 -17   2   2    3.10    0.90
 -17   2   2    3.00    0.60
  16  -2  -2    1.10    4.10
 -16  -2   2    0.70    0.60
 -16  -2   2    6.30    5.00
  16  -2  -2   -1.00    3.10
 -16  -2   2    0.50    0.40
  16  -2  -2    1.50    0.50
 -16   2   2    0.70    0.40
  16   2  -2   -3.10    2.40
  16   2  -2    1.00    0.50
 -16   2   2    0.80    0.60
 -16   2   2    1.30    0.50
 -15  -2   2   11.90    0.80
 -15  -2   2   11.10    1.20
  15  -2  -2    8.70    5.60
  15  -2  -2   11.40    0.90
  15  -2  -2   11.50    5.30
 -15  -2   2    7.20    5.60
  15   2  -2   11.60    0.90
 -15   2   2   11.30    1.10
  15   2  -2   11.50    5.00
 -15   2   2   12.30    0.90
 -15   2   2   13.00    0.90
 -14  -2   2    0.00    0.50
  14  -2  -2    2.60    3.60
  14  -2  -2    0.40    0.40
 -14  -2   2    0.00    0.30
  14  -2  -2   -0.60    2.80
 -14  -2   2   -3.30    3.30
  14   2  -2    0.70    2.50
 -14   2   2   -0.20    0.50
 -14   2   2    0.30    0.30
  14   2  -2    0.10    0.40
 -14   2   2    0.10    0.40
  13  -2  -2    9.50    4.30
 -13  -2   2    2.40    2.90
 -13  -2   2    3.70    0.50
 -13  -2   2    3.30    0.60
  13  -2  -2    4.10    0.50
  13  -2  -2    7.20    3.50
 -13   2   2    3.60    0.70
 -13   2   2    3.60    0.60
 -13   2   2    3.40    0.50
  13   2  -2    4.50    0.50
  13   2  -2    6.70    3.80
 -12  -2   2    6.10    0.80
 -12  -2   2    7.00    3.80
  12  -2  -2    6.40    4.00
  12  -2  -2    4.30    0.50
  12  -2  -2    1.70    2.70
 -12  -2   2    4.90    0.50
 -12   2   2    4.40    0.60
  12   2  -2    9.10    3.80
 -12   2   2    4.50    0.50
 -12   2   2    5.10    0.70
  12   2  -2    5.00    0.50
 -11  -2   2    4.70    3.20
  11  -2  -2    9.70    4.00
 -11  -2   2    6.60    0.50
  11  -2  -2    1.60    2.70
 -11  -2   2    5.70    0.70
  11   2  -2    9.50    3.80
 -11   2   2    5.60    0.50
  11   2  -2    5.30    0.50
 -11   2   2    6.10    0.70
 -11   2   2    5.80    0.70
 -11   2   2    5.90    0.60
 -10  -2   2   52.79    1.80
  10  -2  -2   44.60    7.00
 -10  -2   2   48.10    2.10
 -10  -2   2   49.99    7.30
  10  -2  -2   50.89    7.30
 -10   2   2   47.90    1.90
 -10   2   2   53.19    2.10
 -10   2   2   49.80    2.10
  10   2  -2   52.69    1.90
 -10   2   2   49.20    2.00
  10   2  -2   57.19    7.30
  -9  -2   2   19.00    0.80
   9  -2  -2   15.80    4.60
  -9  -2   2   18.00    1.00
  -9  -2   2   18.70    5.20
   9  -2  -2   21.70    5.40
   9   2  -2   18.80    0.90
  -9   2   2   19.90    1.10
  -9   2   2   18.00    1.00
   9   2  -2   11.20    3.60
  -9   2   2   18.70    1.00
  -9   2   2   18.30    0.90
  -8  -2   2   -0.20    0.30
   8  -2  -2   -0.10    1.30
  -8  -2   2    0.10    0.20
   8  -2  -2   -0.80    1.30
  -8  -2   2   -0.40    1.60
  -8   2   2    0.40    0.30
   8   2  -2    0.30    0.20
  -8   2   2    0.10    0.30
  -8   2   2    0.60    0.40
  -8   2   2    0.70    0.30
   8   2  -2    0.50    1.30
   7  -2  -2    7.90    2.90
   7  -2  -2    9.90    3.30
  -7  -2   2   10.30    0.70
  -7  -2   2   10.90    0.50
  -7  -2   2   11.20    3.50
  -7   2   2   11.80    0.60
  -7   2   2   12.30    0.80
   7   2  -2   11.60    0.60
  -7   2   2   10.80    0.70
  -7   2   2   10.90    0.70
   6  -2  -2    0.90    1.40
  -6  -2   2    3.50    2.00
  -6  -2   2    3.70    0.40
  -6  -2   2    5.50    0.30
   6  -2  -2    2.20    1.70
  -6   2   2    3.80    0.40
  -6   2   2    4.30    0.50
  -6   2   2    3.60    0.40
  -6   2   2    3.80    0.30
   6   2  -2    4.70    0.40
  -5  -2   2   37.20    4.50
  -5  -2   2   44.10    1.50
   5  -2  -2   45.10    4.80
   5  -2  -2   49.90    5.00
  -5  -2   2   44.10    1.60
   5   2  -2   41.40    1.40
  -5   2   2   43.70    1.50
  -5   2   2   40.80    1.60
   5   2  -2   46.00    1.60
  -5   2   2   42.50    1.70
  -5   2   2   43.10    1.60
  -4  -2   2    2.80    0.30
   4  -2  -2    3.80    1.60
  -4  -2   2    2.50    0.30
  -4  -2   2    3.00    1.70
  -4   2   2    2.60    0.30
  -4   2   2    1.90    1.40
  -4   2   2    2.60    0.40
  -4   2   2    2.70    0.30
   4   2  -2    2.60    0.20
   4   2  -2    2.50    0.30
  -4   2   2    3.60    0.40
  -3  -2   2  179.78    5.90
   3  -2  -2  197.98    9.30
  -3  -2   2  190.28    5.80
  -3  -2   2  169.58    9.30
  -3   2   2  179.58    5.90
  -3   2   2  185.28    6.00
  -3   2   2  187.28    5.90
  -3   2   2  194.78    9.50
   3   2  -2  180.08    5.80
  -3   2   2  174.68    5.80
   3   2  -2  185.48    5.90
  -2  -2   2    5.10    1.70
   2  -2  -2    3.30    0.30
  -2  -2   2    4.20    0.30
   2  -2  -2    3.30    0.30
   2  -2  -2    3.60    1.30
  -2  -2   2    3.70    0.30
   2   2  -2    4.20    0.30
   2   2  -2    4.30    0.40
  -2   2   2    3.50    0.50
   2   2  -2    3.60    1.60
  -2   2   2    3.60    0.30
  -2   2   2    4.20    1.50
  -2   2   2    3.30    0.40
  -1  -2   2   30.50    1.10
   1  -2  -2   29.10    1.10
  -1  -2   2   30.90    1.00
   1  -2  -2   32.80    2.70
  -1  -2   2   29.40    3.10
  -1   2   2   35.10    1.30
   1   2  -2   32.60    1.20
  -1   2   2   30.80    1.20
   1   2  -2   29.80    1.10
  -1   2   2   25.70    2.50
  -1   2   2   30.50    1.00
   1   2  -2   36.00    3.50
   0  -2  -2   20.40    0.80
   0  -2  -2   15.90    2.00
   0  -2   2   21.40    0.70
   0  -2   2   25.90    3.00
   0  -2  -2   22.00    0.70
   0   2   2   23.00    0.70
   0   2  -2   19.20    0.80
   0   2  -2   19.80    0.90
   0   2   2   21.50    0.90
   0   2   2   19.20    2.20
   0   2   2   20.10    0.90
   0   2  -2   22.40    2.80
  -1  -2  -2   17.60    0.70
  -1  -2  -2   15.90    2.30
   1  -2   2   13.40    2.60
   1  -2   2   18.20    0.70
   1   2   2   20.70    2.50
   1   2   2   19.30    0.80
  -1   2  -2   16.70    0.80
   1   2   2   18.30    0.70
  -1   2  -2   21.40    3.10
   1   2   2   17.20    0.80
  -1   2  -2   17.80    0.70
  -1   2  -2   17.10    0.80
   2  -2   2   -0.40    1.20
  -2  -2  -2    1.10    1.10
  -2  -2  -2    0.40    0.20
   2  -2   2    1.20    0.20
  -2  -2  -2    1.10    0.20
  -2   2  -2    2.70    1.60
   2   2   2   -0.80    0.80
  -2   2  -2    1.50    0.30
   2   2   2    1.10    0.30
  -2   2  -2    0.70    0.30
   2   2   2    0.70    0.20
  -3  -2  -2  212.58    6.70
  -3  -2  -2  217.08   11.10
   3  -2   2  222.08    6.80
   3  -2   2  224.48   11.80
  -3  -2  -2  209.88    6.80
  -3  -2  -2  213.88    6.80
  -3   2  -2  200.78    6.80
   3   2   2  208.48    6.80
  -3   2  -2  214.08    6.90
   3   2   2  197.78   10.40
  -3   2  -2  208.78    6.80
  -3   2  -2  234.68   12.30
  -4  -2  -2   17.10    0.80
  -4  -2  -2   17.60    0.70
   4  -2   2   24.00    3.80
  -4  -2  -2   17.00    0.60
  -4  -2  -2   13.50    3.10
   4   2   2   13.50    3.00
  -4   2  -2   17.10    0.80
   4   2   2   17.60    0.80
  -4   2  -2   18.10    0.80
  -4   2  -2   16.80    0.70
  -4   2  -2   18.20    0.80
  -4   2  -2   14.20    3.50
  -5  -2  -2   19.00    0.70
  -5  -2  -2   19.20    0.80
  -5  -2  -2   15.00    3.70
   5  -2   2   16.80    4.10
  -5  -2  -2   18.20    0.90
  -5   2  -2   18.50    0.90
  -5   2  -2   19.20    0.80
  -5   2  -2   21.30    0.90
  -5   2  -2   18.70    0.90
   5   2   2   18.20    0.80
  -6  -2  -2    5.20    0.40
   6  -2   2    6.80    2.90
  -6  -2  -2    4.80    0.50
  -6  -2  -2    1.90    1.80
   6  -2   2    3.80    2.40
  -6   2  -2    4.70    0.50
  -6   2  -2    4.50    0.40
  -6   2  -2    5.10    0.40
  -6   2  -2    4.00    0.50
   6   2   2    4.50    0.40
   6   2   2    3.10    1.80
  -7  -2  -2   45.10    1.90
  -7  -2  -2   48.10    1.70
  -7  -2  -2   52.79    6.70
   7  -2   2   52.19    6.80
   7  -2   2   53.29    7.00
  -7   2  -2   45.30    1.70
   7   2   2   46.10    1.70
  -7   2  -2   44.80    1.70
  -7   2  -2   47.60    1.80
  -7   2  -2   42.30    1.80
   7   2   2   47.50    5.90
   8  -2   2    0.60    2.00
  -8  -2  -2    3.40    0.40
  -8  -2  -2    0.80    1.80
  -8  -2  -2    2.50    0.50
   8  -2   2    3.60    2.80
  -8   2  -2    3.00    0.40
   8   2   2    2.90    0.40
   8   2   2    0.80    1.90
  -8   2  -2    3.70    0.50
  -8   2  -2    2.80    0.50
  -8   2  -2    3.00    0.50
  -9  -2  -2    0.00    0.20
  -9  -2  -2    1.90    2.20
   9  -2   2    0.00    1.50
   9  -2   2   -1.30    1.20
  -9  -2  -2    0.10    0.30
   9   2   2    0.40    1.60
  -9   2  -2    0.50    0.30
  -9   2  -2    0.10    0.30
   9   2   2    0.20    0.20
  -9   2  -2    0.20    0.30
  -9   2  -2    0.20    0.30
  10  -2   2    6.10    3.90
  10  -2   2    3.90    2.80
 -10  -2  -2    7.10    0.50
 -10  -2  -2    6.70    0.70
 -10  -2  -2    8.20    4.50
  10   2   2    6.60    0.50
  10   2   2    8.90    3.80
 -10   2  -2    6.50    0.60
 -10   2  -2    7.70    0.70
 -10   2  -2    5.20    0.50
 -10   2  -2    6.40    0.60
  11  -2   2    1.60    3.00
 -11  -2  -2    1.70    2.50
 -11  -2  -2    1.10    0.50
 -11  -2  -2    1.80    0.40
  11  -2   2    0.00    2.20
 -11   2  -2    1.00    0.40
  11   2   2   -0.70    1.60
 -11   2  -2    0.70    0.30
 -11   2  -2    1.00    0.40
  11   2   2    1.20    0.30
 -11   2  -2    1.90    0.40
  12  -2   2   22.10    6.80
  12  -2   2   22.60    1.00
 -12  -2  -2   21.50    1.00
 -12  -2  -2   19.60    1.30
  12  -2   2   23.40    6.50
 -12  -2  -2   19.60    6.60
 -12   2  -2   19.10    1.10
  12   2   2   20.60    1.00
 -12   2  -2   20.90    1.30
 -12   2  -2   21.30    1.10
  13  -2   2   43.00    1.70
  13  -2   2   52.89   11.10
 -13  -2  -2   37.60    9.40
 -13  -2  -2   42.60    1.70
 -13  -2  -2   42.30    2.10
  13  -2   2   26.80    7.40
 -13   2  -2   41.20    1.80
 -13   2  -2   41.00    1.80
  13   2   2   43.00    1.70
 -13   2  -2   38.40    2.00
  14  -2   2   22.60    8.00
  14  -2   2   26.70    1.20
 -14  -2  -2   24.60    1.60
 -14  -2  -2   25.70    1.30
  14  -2   2   40.80    9.70
 -14  -2  -2   27.20    8.40
 -14   2  -2   25.20    1.30
  14   2   2   27.00    1.20
 -14   2  -2   27.90    1.40
 -14   2  -2   25.30    1.60
 -15  -2  -2   50.99   11.80
  15  -2   2   36.30    1.60
 -15  -2  -2   35.60    2.00
  15  -2   2   50.79   11.20
  15  -2   2   35.80   10.30
 -15  -2  -2   36.70    1.70
  15   2   2   26.00    7.20
  15   2   2   38.70    1.60
 -15   2  -2   36.70    1.70
 -15   2  -2   38.10    2.10
 -15   2  -2   35.60    1.70
 -16  -2  -2    3.60    0.60
  16  -2   2    4.00    0.60
 -16  -2  -2    3.90    5.90
  16  -2   2    7.60    5.80
 -16  -2  -2    3.80    0.80
  16  -2   2    2.40    3.80
 -16   2  -2    4.70    0.70
 -16   2  -2    2.90    0.80
  16   2   2    3.70    0.60
 -16   2  -2    4.30    0.70
  17  -2   2    2.70    0.50
 -17  -2  -2    1.90    0.80
 -17  -2  -2    2.70    0.60
  17   2   2    2.10    0.50
 -17   2  -2    2.00    0.80
 -17   2  -2    2.50    0.70
 -17   2  -2    2.80    0.60
 -18  -2  -2    3.00    0.60
 -18  -2  -2    3.00    0.90
  18  -2   2    4.00    0.60
  18   2   2    2.10    0.50
 -18   2  -2    1.70    0.80
 -18   2  -2    2.80    0.70
 -19  -2  -2   -0.10    0.50
  19  -2   2    1.60    0.50
 -19  -2  -2   -0.40    0.70
 -19   2  -2    0.50    0.50
  19   2   2    0.90    0.50
 -19   2  -2    0.90    0.70
 -20  -2  -2   -0.20    0.70
 -20  -2  -2    0.90    0.50
 -20   2  -2    1.10    0.80
  20   2   2    1.50    0.60
 -20   2  -2    1.30    0.60
 -21  -2  -2    0.70    0.60
 -21  -2  -2    0.10    0.70
 -21   2  -2    2.00    0.60
  22  -2   2   27.20    2.20
 -22  -2  -2   25.10    1.50
 -22  -2  -2   26.80    2.10
 -22   2  -2   27.00    1.60
  23  -2   2    4.20    1.20
 -23  -2  -2    4.00    0.80
 -23   2  -2    3.10    0.80
  24  -2   2   10.50    1.70
 -24   2  -2   10.40    1.20
  25  -2   2    8.20    1.60
  25   2   2    3.20    1.30
  26  -2   2    4.60    1.40
  26   2   2    6.20    1.40
  27  -2   2    3.30    1.40
  27   2   2    0.50    1.00
  27  -3  -2   -0.90    0.90
 -27  -3   2    1.70    1.10
  26  -3  -2    7.60    1.60
 -26  -3   2    6.20    1.40
 -25  -3   2    8.80    1.50
 -24  -3   2    7.10    1.40
 -24   3   2   11.80    1.70
 -23  -3   2    6.10    1.20
 -23   3   2    3.50    1.10
 -23   3   2    5.40    0.90
  22  -3  -2    2.70    0.70
 -22  -3   2    3.10    1.00
 -22   3   2    1.40    0.60
 -22   3   2    1.70    0.90
  22   3  -2    2.30    0.70
 -21  -3   2    0.00    0.80
  21  -3  -2    1.40    0.50
 -21  -3   2    1.90    0.50
  21   3  -2    1.30    0.60
 -21   3   2    0.70    0.70
 -21   3   2    0.70    0.60
 -20  -3   2    3.20    0.60
  20  -3  -2    2.70    0.60
 -20  -3   2    3.10    0.90
 -20   3   2    2.60    0.60
  20   3  -2    3.00    0.70
 -20   3   2    2.20    0.90
  19  -3  -2    4.60    0.70
 -19  -3   2    3.60    0.90
 -19  -3   2    4.20    0.60
  19   3  -2    3.40    0.70
 -19   3   2    2.40    0.90
 -19   3   2    4.00    0.70
 -18  -3   2    0.90    0.80
  18  -3  -2    3.30    0.60
 -18  -3   2    2.40    0.50
  18   3  -2    2.30    0.60
 -18   3   2    1.60    0.60
 -18   3   2    0.80    0.70
 -18   3   2    2.90    0.60
  17  -3  -2    2.10    4.80
  17  -3  -2    0.30    3.40
 -17  -3   2    0.60    0.60
  17  -3  -2    0.80    0.50
 -17  -3   2    0.50    0.40
 -17   3   2    0.00    0.60
 -17   3   2    0.90    0.50
 -17   3   2    1.30    0.60
  17   3  -2    1.30    0.50
  16  -3  -2    6.80    0.80
  16  -3  -2    8.90    5.30
  16  -3  -2   11.40    6.30
 -16  -3   2    7.50    0.70
 -16  -3   2   13.10    7.00
 -16  -3   2    7.20    1.10
 -16   3   2    6.50    1.00
  16   3  -2    8.70    0.80
 -16   3   2    8.60    0.90
 -16   3   2    6.80    0.90
 -15  -3   2    2.80    0.50
  15  -3  -2    2.80    0.60
 -15  -3   2   -4.00    2.30
 -15  -3   2    2.60    0.80
  15  -3  -2    6.00    4.30
  15  -3  -2    8.70    5.40
 -15   3   2    1.60    0.50
 -15   3   2    2.30    0.70
  15   3  -2    8.60    4.70
 -15   3   2    2.20    0.60
  15   3  -2    3.20    0.60
 -14  -3   2   25.00    1.20
  14  -3  -2   27.50    8.00
 -14  -3   2   21.70    1.50
 -14  -3   2   27.90    8.30
  14  -3  -2   27.40    7.70
 -14   3   2   24.20    1.50
  14   3  -2   15.60    5.50
 -14   3   2   25.30    1.50
  14   3  -2   22.60    1.20
 -14   3   2   24.30    1.40
 -14   3   2   25.60    1.20
 -13  -3   2    6.90    0.60
  13  -3  -2   14.90    5.90
 -13  -3   2    4.00    4.10
 -13  -3   2    6.50    0.90
  13  -3  -2    7.80    4.40
  13   3  -2    8.00    0.70
 -13   3   2    8.50    0.80
 -13   3   2    9.70    0.90
  13   3  -2    0.20    1.60
 -13   3   2    8.30    0.70
 -13   3   2    6.80    0.90
 -12  -3   2    3.20    3.60
  12  -3  -2    1.10    2.60
 -12  -3   2    0.40    0.30
 -12  -3   2    1.00    0.50
  12  -3  -2    0.00    2.90
 -12   3   2    1.00    0.40
 -12   3   2    0.70    0.40
  12   3  -2    0.00    1.40
 -12   3   2    1.20    0.40
 -12   3   2    1.10    0.50
  12   3  -2    1.00    0.40
  11  -3  -2   10.40    4.30
 -11  -3   2   24.60    6.50
 -11  -3   2   21.90    1.00
 -11  -3   2   19.80    1.30
  11  -3  -2   28.10    7.00
  11   3  -2   21.40    1.10
 -11   3   2   22.00    1.00
 -11   3   2   22.60    1.20
 -11   3   2   22.40    1.20
 -11   3   2   21.10    1.30
  10  -3  -2   13.80    4.60
 -10  -3   2   11.70    4.30
  10  -3  -2    5.60    3.10
 -10  -3   2   11.60    0.70
 -10  -3   2   10.40    0.90
 -10   3   2   11.10    0.90
 -10   3   2   10.70    0.80
 -10   3   2   11.30    0.90
  10   3  -2   12.30    0.80
 -10   3   2   10.30    0.70
  -9  -3   2    7.50    3.40
  -9  -3   2    7.80    0.70
   9  -3  -2    9.90    3.90
   9  -3  -2    8.70    3.70
  -9  -3   2    7.50    0.50
  -9   3   2    8.50    0.70
   9   3  -2    6.00    2.80
  -9   3   2    8.10    0.60
  -9   3   2    8.10    0.80
   9   3  -2    7.60    0.60
  -9   3   2    6.70    0.70
  -8  -3   2    9.30    0.70
   8  -3  -2   10.60    3.80
   8  -3  -2    8.00    3.30
  -8  -3   2    8.70    3.70
  -8  -3   2    9.80    0.60
   8   3  -2    9.00    0.60
  -8   3   2    8.70    0.70
  -8   3   2    8.20    0.60
  -8   3   2    9.20    0.70
   8   3  -2    8.40    3.20
  -8   3   2    8.20    0.80
   7  -3  -2   34.20    5.30
   7  -3  -2   31.80    5.00
  -7  -3   2   29.50    5.00
  -7  -3   2   31.60    1.40
  -7  -3   2   35.60    1.30
  -7   3   2   33.90    1.60
  -7   3   2   31.70    1.30
  -7   3   2   29.40    1.40
   7   3  -2   37.30    5.20
   7   3  -2   31.80    1.10
   7   3  -2   35.00    1.40
  -7   3   2   30.70    1.40
  -6  -3   2   11.50    3.40
   6  -3  -2   18.20    4.10
  -6  -3   2   12.80    0.70
  -6  -3   2   14.80    0.70
  -6   3   2    8.10    3.00
   6   3  -2   12.50    3.30
  -6   3   2   13.00    0.90
  -6   3   2   13.20    0.80
   6   3  -2   14.60    0.70
  -6   3   2   13.60    0.70
  -6   3   2   12.80    0.70
   6   3  -2   13.30    0.60
  -5  -3   2   33.40    1.30
  -5  -3   2   33.10    1.30
   5  -3  -2   30.00    4.20
  -5  -3   2   31.90    4.40
   5   3  -2   35.20    1.40
   5   3  -2   30.70    1.20
  -5   3   2   39.00    4.90
  -5   3   2   34.80    1.50
  -5   3   2   33.20    1.30
   5   3  -2   34.60    4.40
  -5   3   2   34.00    1.40
  -5   3   2   34.10    1.30
  -4  -3   2    0.70    1.20
  -4  -3   2    0.30    0.20
  -4  -3   2    0.30    0.20
   4  -3  -2   -1.30    0.70
   4   3  -2    0.50    0.20
  -4   3   2    0.60    0.30
  -4   3   2    0.50    1.40
  -4   3   2    0.50    0.20
   4   3  -2    0.50    0.90
   4   3  -2    0.40    0.20
  -4   3   2    0.20    0.20
   3  -3  -2   59.79    4.70
  -3  -3   2   48.60    4.90
   3  -3  -2   46.80    1.70
  -3  -3   2   47.90    1.70
  -3  -3   2   46.20    1.60
  -3   3   2   46.60    1.90
  -3   3   2   44.30    4.50
  -3   3   2   48.40    1.80
   3   3  -2   48.00    1.80
   3   3  -2   46.20    1.70
  -3   3   2   46.20    1.60
   2  -3  -2   28.00    1.10
   2  -3  -2   28.90    3.20
  -2  -3   2   30.30    1.10
  -2  -3   2   27.50    1.00
   2  -3  -2   28.50    0.90
  -2  -3   2   23.80    3.30
  -2   3   2   29.80    1.30
   2   3  -2   27.80    1.10
  -2   3   2   27.10    1.20
   2   3  -2   25.70    3.40
  -2   3   2   30.70    3.40
   2   3  -2   29.90    1.20
  -2   3   2   27.20    1.00
  -1  -3   2    6.80    2.10
   1  -3  -2    4.70    0.40
  -1  -3   2    5.90    0.40
   1  -3  -2    6.70    1.80
  -1  -3   2    5.60    0.30
   1   3  -2    5.70    0.40
   1   3  -2    3.60    1.60
  -1   3   2    5.80    0.50
  -1   3   2    4.60    1.50
  -1   3   2    5.70    0.50
   1   3  -2    5.90    0.50
   0  -3   2    6.70    2.10
   0  -3   2    5.90    0.40
   0  -3   2    5.80    0.30
   0  -3  -2    5.80    1.60
   0  -3  -2    4.80    0.40
   0   3   2    5.00    0.50
   0   3   2    5.70    1.70
   0   3  -2    5.50    0.50
   0   3  -2    5.60    0.40
   0   3  -2    4.80    0.30
   0   3  -2    4.90    2.00
   0   3   2    6.10    0.50
   1  -3   2   21.00    3.10
  -1  -3  -2   11.40    2.40
  -1  -3  -2   15.80    0.70
   1  -3   2   19.10    0.60
   1   3   2   17.30    0.90
  -1   3  -2   16.20    0.80
  -1   3  -2   16.30    0.80
   1   3   2   19.90    2.80
   1   3   2   14.30    0.60
   1   3   2   14.30    0.70
   1   3   2   16.10    0.60
  -1   3  -2   20.50    3.20
   2  -3   2    4.20    2.00
  -2  -3  -2    5.50    1.90
   2  -3   2    4.00    0.30
  -2  -3  -2    3.90    0.40
  -2   3  -2    2.90    0.40
   2   3   2    3.60    0.40
  -2   3  -2    4.50    2.10
   2   3   2    3.20    1.60
  -2   3  -2    3.50    0.40
   2   3   2    4.20    0.40
  -2   3  -2    3.40    0.40
  -3  -3  -2   89.39    6.80
   3  -3   2   87.99    7.20
   3  -3   2   95.19    3.00
  -3  -3  -2   87.69    3.00
  -3  -3  -2   86.59    3.00
   3   3   2   89.79    6.60
   3   3   2   84.69    3.00
  -3   3  -2   98.09    3.20
  -3   3  -2   91.59    3.10
  -3   3  -2   93.69    3.20
  -3   3  -2   98.39    7.90
   3   3   2   91.29    3.20
   4  -3   2   58.09    2.00
  -4  -3  -2   53.29    5.60
  -4  -3  -2   52.19    1.90
   4  -3   2   59.39    6.10
  -4  -3  -2   54.19    2.00
   4   3   2   53.19    1.90
   4   3   2   52.49    2.00
  -4   3  -2   56.19    2.00
  -4   3  -2   57.49    2.10
  -4   3  -2   51.69    2.00
  -5  -3  -2   58.19    2.10
   5  -3   2   62.69    6.80
  -5  -3  -2   53.69    2.00
  -5  -3  -2   51.29    6.10
  -5  -3  -2   52.29    1.90
   5  -3   2   57.39    2.10
   5   3   2   55.19    2.10
   5   3   2   51.69    5.50
  -5   3  -2   58.09    2.20
  -5   3  -2   56.59    2.10
  -5   3  -2   66.79    7.20
  -5   3  -2   55.39    2.00
   6  -3   2    2.40    1.90
  -6  -3  -2    0.70    0.30
  -6  -3  -2   -0.70    1.40
  -6  -3  -2    0.70    0.20
  -6  -3  -2    0.80    0.30
  -6   3  -2    0.90    1.90
  -6   3  -2    0.50    0.40
  -6   3  -2    0.30    0.30
   6   3   2    0.40    0.30
  -6   3  -2    0.50    0.30
   6   3   2    1.70    1.80
  -6   3  -2    0.50    0.30
  -7  -3  -2   15.90    0.60
  -7  -3  -2   15.00    0.90
   7  -3   2   17.20    4.50
  -7  -3  -2   11.30    4.00
  -7  -3  -2   16.90    0.80
  -7   3  -2   16.00    0.90
  -7   3  -2   14.40    0.80
  -7   3  -2   22.00    5.70
  -7   3  -2   15.50    0.90
   7   3   2   15.10    0.80
   7   3   2   14.80    4.00
  -7   3  -2   16.80    1.00
  -8  -3  -2    1.70    2.00
  -8  -3  -2    0.30    0.30
  -8  -3  -2    0.40    0.30
   8  -3   2    0.40    2.10
   8  -3   2    0.60    2.10
  -8   3  -2    0.60    0.30
  -8   3  -2    0.60    0.30
   8   3   2    0.20    1.40
  -8   3  -2    0.40    0.40
  -8   3  -2    0.30    0.30
   8   3   2    0.00    0.30
   9  -3   2   21.90    5.90
  -9  -3  -2   20.90    1.20
  -9  -3  -2   22.80    1.10
  -9  -3  -2   17.50    5.50
   9  -3   2   30.20    6.80
  -9   3  -2   24.70    1.10
  -9   3  -2   24.10    1.20
  -9   3  -2   24.90    1.30
  -9   3  -2   23.10    1.20
   9   3   2   20.40    5.20
   9   3   2   22.90    1.10
  10  -3   2   11.90    5.00
 -10  -3  -2    8.60    0.60
 -10  -3  -2    8.50    0.80
  10  -3   2    8.90    4.10
 -10  -3  -2   10.60    4.70
  10   3   2    8.50    0.60
 -10   3  -2    9.10    0.70
 -10   3  -2    8.30    0.70
 -10   3  -2    9.70    0.80
  10   3   2    9.30    3.80
 -10   3  -2    8.60    0.80
 -11  -3  -2    1.30    0.40
  11  -3   2    2.70    3.00
 -11  -3  -2    1.20    0.50
  11  -3   2    1.30    2.40
 -11  -3  -2    3.20    3.30
 -11   3  -2    0.70    0.40
 -11   3  -2    1.50    0.40
 -11   3  -2    1.40    0.40
  11   3   2    2.10    0.40
  11   3   2    0.90    2.30
 -11   3  -2    1.20    0.40
 -12  -3  -2    9.20    0.70
  12  -3   2   14.60    5.80
  12  -3   2    4.70    3.80
 -12  -3  -2    9.90    1.00
 -12  -3  -2    4.50    3.80
 -12   3  -2    8.60    0.80
 -12   3  -2    9.30    0.90
 -12   3  -2    9.30    0.70
 -12   3  -2   10.50    0.80
  12   3   2    9.40    0.70
  12   3   2    6.90    3.70
  13  -3   2    3.60    3.70
  13  -3   2    1.70    3.70
 -13  -3  -2    0.30    0.50
 -13  -3  -2    1.00    0.40
 -13  -3  -2    3.40    4.30
 -13   3  -2    1.70    0.60
 -13   3  -2    1.20    0.50
  13   3   2    1.80    2.50
 -13   3  -2    1.40    0.50
 -13   3  -2    1.20    0.50
  13   3   2    0.90    0.40
  14  -3   2    1.80    3.80
  14  -3   2    1.10    3.50
 -14  -3  -2    4.40    0.60
 -14  -3  -2    4.00    0.80
 -14  -3  -2    5.20    5.30
 -14   3  -2    5.20    0.70
 -14   3  -2    3.00    0.70
  14   3   2    4.20    0.60
  14   3   2    3.90    3.70
 -14   3  -2    4.00    0.70
  15  -3   2   19.30    1.10
 -15  -3  -2   20.00    1.10
 -15  -3  -2   19.40    1.50
 -15  -3  -2   18.40    7.50
  15  -3   2   28.20    8.50
  15  -3   2    7.30    5.30
  15   3   2   19.80    1.10
  15   3   2    6.70    4.20
 -15   3  -2   19.40    1.20
 -15   3  -2   18.90    1.50
 -15   3  -2   18.40    1.20
  16  -3   2    3.80    5.80
  16  -3   2   11.70    0.90
 -16  -3  -2   11.80    1.20
  16  -3   2    8.00    5.60
 -16  -3  -2   11.30    0.90
 -16   3  -2   10.50    1.00
 -16   3  -2   10.20    1.20
  16   3   2    8.90    0.80
 -16   3  -2   10.00    1.00
 -17  -3  -2    1.20    0.50
 -17  -3  -2    1.60    0.70
  17  -3   2    2.00    0.50
 -17   3  -2    1.80    0.60
 -17   3  -2    2.20    0.70
 -17   3  -2    0.40    0.50
  17   3   2    1.60    0.50
  18  -3   2    2.40    0.50
 -18  -3  -2    2.90    0.60
 -18  -3  -2    2.50    0.90
 -18   3  -2    2.30    0.60
 -18   3  -2    2.00    0.60
  18   3   2    1.90    0.50
 -18   3  -2    2.50    0.80
 -19  -3  -2    9.20    0.90
  19  -3   2    9.30    0.80
 -19  -3  -2    6.00    1.10
  19   3   2    6.40    0.80
 -19   3  -2    7.20    0.90
 -20  -3  -2    0.80    0.50
 -20  -3  -2   -0.20    0.70
  20   3   2    0.90    0.60
 -20   3  -2   -0.40    0.50
  21  -3   2   -1.30    0.70
 -21  -3  -2    0.00    0.50
 -21  -3  -2    0.60    0.80
 -21   3  -2    0.70    0.60
 -22  -3  -2   -0.40    0.70
 -22  -3  -2   -0.20    0.60
  22  -3   2    0.00    0.80
 -22   3  -2    1.00    0.70
 -23  -3  -2    3.00    0.70
  23  -3   2    1.80    1.10
 -23   3  -2    0.80    0.70
  24  -3   2    0.30    0.90
  24   3   2    0.30    1.00
 -24   3  -2   -0.10    0.70
  25  -3   2   -0.40    0.90
  25   3   2   -0.50    0.90
  26  -3   2    0.70    1.00
  26   3   2    0.40    1.00
  27  -3   2    1.10    1.20
  27   3   2    1.30    1.10
  27  -4  -2    2.80    1.20
  26  -4  -2   10.60    1.80
 -26  -4   2   11.20    1.70
 -25  -4   2   18.60    2.00
  25  -4  -2   19.00    2.00
 -24  -4   2    5.80    1.30
 -23  -4   2    3.50    1.10
 -23   4   2    3.10    1.00
 -23   4   2    3.80    0.80
 -22  -4   2    6.10    1.20
  22  -4  -2    6.00    0.80
 -22   4   2    4.80    0.90
 -22   4   2    6.20    1.20
  22   4  -2    5.00    0.90
  21  -4  -2    2.40    0.60
 -21  -4   2    0.60    0.80
 -21  -4   2    1.90    0.60
 -21   4   2    0.90    0.60
  21   4  -2    0.90    0.60
 -21   4   2   -0.10    0.70
 -20  -4   2    3.40    0.60
  20  -4  -2    2.30    0.60
 -20  -4   2    3.30    0.90
 -20   4   2    3.40    0.90
 -20   4   2    3.90    0.70
  20   4  -2    3.10    0.70
 -20   4   2    2.70    0.80
 -19  -4   2    8.00    1.20
  19  -4  -2   11.20    1.00
 -19  -4   2   10.90    0.90
  19   4  -2    9.90    1.00
 -19   4   2    8.70    1.30
 -19   4   2   11.40    1.00
 -19   4   2   12.50    1.20
 -18  -4   2    2.40    0.80
  18  -4  -2    3.20    0.70
 -18  -4   2    2.80    0.60
 -18   4   2    1.90    0.80
  18   4  -2    3.60    0.70
 -18   4   2    1.60    0.60
 -18   4   2    6.20    0.90
 -17  -4   2   43.90    2.30
  17  -4  -2   32.30   11.30
  17  -4  -2   42.60   11.30
  17  -4  -2   42.30    2.00
 -17  -4   2   45.00    1.90
 -17   4   2   44.00    2.10
  17   4  -2   40.40    1.90
 -17   4   2   44.20    2.00
 -17   4   2   39.70    2.20
 -16  -4   2    3.10    0.60
 -16  -4   2    2.70    0.80
  16  -4  -2   -1.20    3.00
  16  -4  -2   11.80    6.00
 -16   4   2    4.90    0.70
 -16   4   2    3.60    0.80
 -16   4   2    4.20    0.90
  16   4  -2    2.70    0.60
 -16   4   2    4.10    0.80
  15  -4  -2   46.80   10.40
 -15  -4   2   54.69   11.90
  15  -4  -2   54.59   12.00
 -15  -4   2   50.39    2.00
 -15  -4   2   52.19    2.50
  15   4  -2   52.09    2.20
 -15   4   2   49.30    2.40
 -15   4   2   48.50    2.40
 -15   4   2   49.10    2.10
 -15   4   2   47.20    2.30
  14  -4  -2    2.30    4.60
 -14  -4   2    1.50    0.40
 -14  -4   2    0.20    3.00
 -14  -4   2    1.00    0.60
  14  -4  -2   -1.90    3.20
  14   4  -2    1.00    0.50
 -14   4   2    0.70    0.50
 -14   4   2    1.70    0.70
  14   4  -2    2.50    3.30
 -14   4   2    1.90    0.60
 -14   4   2    1.40    0.60
 -13  -4   2    1.60    0.40
  13  -4  -2    2.90    3.60
 -13  -4   2    2.10    0.60
  13  -4  -2    6.10    4.20
 -13  -4   2    6.60    5.00
  13   4  -2    0.50    2.20
 -13   4   2    1.60    0.70
  13   4  -2    2.50    0.50
 -13   4   2    1.80    0.60
 -13   4   2    1.90    0.50
 -13   4   2    2.10    0.60
  12  -4  -2  128.19   13.30
  12  -4  -2  111.39   12.60
 -12  -4   2  131.29    4.80
 -12  -4   2  132.19   14.00
 -12  -4   2  133.79    4.50
  12   4  -2  130.79    4.60
 -12   4   2  129.39    4.70
 -12   4   2  133.99    4.90
 -12   4   2  132.79    4.50
 -12   4   2  127.29    4.70
  11  -4  -2  163.08   14.30
 -11  -4   2  160.78    5.40
 -11  -4   2  160.38    5.70
 -11  -4   2  184.48   15.80
  11  -4  -2  170.68   14.80
 -11   4   2  160.88    5.80
 -11   4   2  160.58    5.40
 -11   4   2  167.18    5.60
 -11   4   2  156.38    5.60
  11   4  -2  156.58    5.50
  10  -4  -2   17.60    5.70
 -10  -4   2   16.00    5.50
  10  -4  -2   28.70    6.90
 -10  -4   2   20.50    1.20
 -10  -4   2   20.10    1.00
 -10   4   2   20.60    1.20
  10   4  -2   19.70    1.10
 -10   4   2   20.60    1.00
  10   4  -2   16.10    4.70
 -10   4   2   22.10    1.30
 -10   4   2   19.60    1.10
  -9  -4   2  179.08    6.00
   9  -4  -2  175.88   14.00
  -9  -4   2  191.58   14.80
   9  -4  -2  177.08   13.80
  -9  -4   2  179.98    6.20
   9   4  -2  191.78   13.70
   9   4  -2  181.28    5.80
   9   4  -2  185.78    6.20
  -9   4   2  185.18    6.30
  -9   4   2  186.58    6.20
  -9   4   2  178.68    6.10
  -9   4   2  185.98    6.40
   8  -4  -2    1.80    2.30
   8  -4  -2    2.90    2.40
  -8  -4   2    1.70    0.40
  -8  -4   2    2.20    0.40
  -8  -4   2    1.30    1.70
  -8   4   2    2.50    0.50
   8   4  -2    2.00    0.40
   8   4  -2    4.10    2.40
   8   4  -2    1.70    0.30
  -8   4   2    1.60    0.40
  -8   4   2    1.80    0.40
  -8   4   2    1.40    0.50
  -7  -4   2   27.10    5.50
  -7  -4   2   27.40    1.20
   7  -4  -2   31.40    5.10
  -7  -4   2   25.70    1.10
  -7   4   2   27.50    1.30
   7   4  -2   25.40    5.30
  -7   4   2   27.10    1.20
   7   4  -2   25.20    1.00
  -7   4   2   23.00    5.60
  -7   4   2   27.80    1.20
   7   4  -2   25.20    1.20
  -7   4   2   26.30    1.40
  -6  -4   2  174.58   12.20
  -6  -4   2  168.68    5.60
   6  -4  -2  164.78   11.20
  -6  -4   2  165.28    5.70
  -6   4   2  177.88    5.90
   6   4  -2  167.28    5.60
  -6   4   2  175.28    5.70
   6   4  -2  172.88    5.80
  -6   4   2  175.48    6.00
  -6   4   2  166.08   12.20
  -6   4   2  175.38    5.60
   6   4  -2  170.68   11.60
   5  -4  -2  221.28    7.10
  -5  -4   2  221.28    7.10
   5  -4  -2  240.18   13.10
  -5  -4   2  218.58    7.10
  -5  -4   2  249.28   14.10
  -5   4   2  212.18    7.00
   5   4  -2  221.78    7.10
  -5   4   2  203.18    7.30
   5   4  -2  222.88   13.30
  -5   4   2  205.58    7.40
   5   4  -2  232.48    7.30
  -4  -4   2  309.27    9.80
   4  -4  -2  296.57    9.80
   4  -4  -2  314.77   15.30
  -4  -4   2  302.47    9.70
  -4  -4   2  306.67   15.90
  -4   4   2  307.37    9.90
   4   4  -2  308.77    9.90
   4   4  -2  305.07   15.90
  -4   4   2  297.07    9.60
   4   4  -2  291.67    9.70
  -4   4   2  327.37   10.10
  -4   4   2  287.27   15.70
  -3  -4   2  242.18   13.30
  -3  -4   2  237.78    7.70
   3  -4  -2  245.68    7.80
   3  -4  -2  237.28   12.30
  -3  -4   2  239.98    7.60
   3   4  -2  253.17    7.90
  -3   4   2  218.48    8.00
   3   4  -2  251.67    7.80
  -3   4   2  242.58    7.60
   3   4  -2  246.98   13.60
  -3   4   2  219.68    7.90
  -3   4   2  258.77   13.50
   2  -4  -2    3.40    0.40
  -2  -4   2    3.10    0.40
   2  -4  -2    5.60    1.90
  -2  -4   2    2.90    0.30
  -2  -4   2    4.80    2.20
   2   4  -2    3.40    0.50
  -2   4   2    3.70    0.50
   2   4  -2    2.70    1.90
   2   4  -2    2.30    0.40
  -2   4   2    4.90    2.10
  -2   4   2    3.50    0.60
  -1  -4   2    0.10    0.20
   1  -4  -2    0.00    0.20
  -1  -4   2    0.40    0.10
   1  -4  -2   -1.80    0.60
  -1  -4   2   -0.70    1.00
   1   4  -2    0.20    0.20
   1   4  -2   -0.20    1.10
  -1   4   2    0.10    0.30
  -1   4   2    2.30    1.40
  -1   4   2    0.00    0.30
   1   4  -2    0.50    0.30
   0  -4   2   21.90    0.70
   0  -4   2   22.20    1.00
   0  -4  -2   21.50    3.20
   0  -4   2   18.50    3.70
   0  -4  -2   22.20    1.00
   0   4   2   20.90    1.00
   0   4  -2   17.30    0.80
   0   4   2   24.50    1.20
   0   4  -2   21.80    1.10
   0   4   2   24.70    3.50
   0   4  -2   12.20    3.30
   0   4  -2   21.80    1.00
  -1  -4  -2   11.80    0.60
   1  -4   2   11.60    0.40
   1  -4   2   12.10    0.70
   1  -4   2    9.40    2.90
  -1  -4  -2    8.80    2.40
  -1   4  -2    9.70    0.70
   1   4   2   10.00    2.50
   1   4   2   10.20    0.40
   1   4   2   11.50    0.80
  -1   4  -2    6.60    2.50
  -1   4  -2   10.40    0.70
   1   4   2   10.00    0.70
  -2  -4  -2    4.40    0.40
  -2  -4  -2    1.10    1.40
   2  -4   2    2.20    1.80
   2  -4   2    3.40    0.40
   2  -4   2    3.50    0.30
   2   4   2    4.20    0.30
   2   4   2    3.70    0.50
   2   4   2    0.10    0.80
  -2   4  -2    3.50    0.50
  -2   4  -2    4.00    2.20
   2   4   2    3.70    0.40
  -2   4  -2    3.40    0.50
  -3  -4  -2  159.18    5.00
   3  -4   2  159.78    5.00
  -3  -4  -2  158.48    5.10
  -3  -4  -2  140.69    9.60
   3  -4   2  155.18   10.60
  -3   4  -2  141.89    5.20
   3   4   2  157.88    9.90
  -3   4  -2  146.49   10.90
  -3   4  -2  145.19    5.30
   3   4   2  161.78    5.30
  -3   4  -2  151.18    5.10
   3   4   2  156.08    5.10
  -4  -4  -2  156.98    5.20
  -4  -4  -2  168.68   11.00
   4  -4   2  166.08    5.20
   4  -4   2  160.28   11.20
  -4  -4  -2  155.58    5.20
   4   4   2  153.08   10.20
  -4   4  -2  147.79    5.30
   4   4   2  152.48    5.20
  -4   4  -2  157.68    5.40
  -4   4  -2  163.08    5.20
   4   4   2  159.68    5.40
  -4   4  -2  157.98   11.90
  -5  -4  -2  455.35   14.70
   5  -4   2  463.55   14.70
  -5  -4  -2  467.95   14.70
   5  -4   2  484.45   23.20
  -5  -4  -2  480.25   22.80
  -5   4  -2  440.56   14.90
   5   4   2  466.35   14.90
  -5   4  -2  475.85   14.80
   5   4   2  440.96   21.40
  -5   4  -2  475.05   24.10
  -5   4  -2  470.15   15.00
   5   4   2  458.05   14.70
  -6  -4  -2  241.08   15.40
  -6  -4  -2  248.88    8.10
   6  -4   2  219.48   15.10
   6  -4   2  256.67    8.10
  -6  -4  -2  248.68    8.10
  -6   4  -2  250.27    8.30
  -6   4  -2  248.38   16.60
  -6   4  -2  250.27    8.10
  -6   4  -2  245.08    8.20
   6   4   2  248.58   14.70
   6   4   2  254.17    8.20
  -7  -4  -2   37.80    6.20
   7  -4   2   35.60    6.10
  -7  -4  -2   34.00    1.50
  -7  -4  -2   34.30    1.30
  -7  -4  -2   36.60    1.50
   7  -4   2   37.00    1.60
  -7   4  -2   37.90    7.60
  -7   4  -2   38.90    1.50
  -7   4  -2   35.90    1.70
   7   4   2   50.79    6.30
  -7   4  -2   35.90    1.60
   7   4   2   35.40    1.60
  -8  -4  -2   83.79    9.50
   8  -4   2   67.09    8.50
  -8  -4  -2   67.89    2.50
  -8  -4  -2   70.39    2.60
   8  -4   2   69.59    2.60
  -8  -4  -2   68.79    2.30
  -8   4  -2   68.29    2.70
  -8   4  -2   64.69    8.90
  -8   4  -2   66.69    2.50
   8   4   2   55.19    7.10
   8   4   2   64.69    2.50
  -8   4  -2   64.69    2.60
   9  -4   2    9.70    4.20
  -9  -4  -2    9.30    4.10
  -9  -4  -2   11.80    0.90
  -9  -4  -2   13.60    0.80
  -9  -4  -2   13.50    0.50
   9  -4   2   12.00    4.70
   9   4   2   12.50    0.80
  -9   4  -2   12.00    0.80
  -9   4  -2   11.60    0.90
   9   4   2    8.90    4.00
  -9   4  -2   11.30    1.00
  10  -4   2   33.60    7.80
  10  -4   2   45.10    9.20
 -10  -4  -2   54.19    2.10
 -10  -4  -2   42.40    9.00
 -10  -4  -2   54.29    2.30
 -10   4  -2   53.59    2.30
 -10   4  -2   55.09    2.30
  10   4   2   45.80    7.30
 -10   4  -2   53.09    2.10
  10   4   2   54.39    2.20
  11  -4   2   95.39   12.10
 -11  -4  -2  115.19   12.80
 -11  -4  -2  117.59    4.10
 -11  -4  -2  122.69    4.40
  11  -4   2  118.59   13.00
 -11   4  -2  122.79    4.40
 -11   4  -2  118.09    4.20
  11   4   2  120.79    4.20
 -11   4  -2  119.79    4.30
  11   4   2  105.59   11.10
 -11   4  -2  123.09    4.40
 -12  -4  -2    8.90    5.20
  12  -4   2    7.90    4.80
  12  -4   2    4.80    3.90
 -12  -4  -2    6.20    0.70
 -12  -4  -2    6.00    0.90
 -12   4  -2    6.10    0.80
 -12   4  -2    7.00    0.80
 -12   4  -2    5.80    0.70
  12   4   2    6.10    0.70
  12   4   2   10.60    4.50
 -12   4  -2    6.30    0.90
 -13  -4  -2   21.50    1.50
  13  -4   2   25.50    7.60
 -13  -4  -2   22.90    1.20
 -13  -4  -2   23.00    7.40
  13  -4   2   22.00    7.40
 -13   4  -2   22.50    1.40
 -13   4  -2   22.30    1.40
 -13   4  -2   21.10    1.30
 -13   4  -2   22.80    1.40
  13   4   2   24.50    1.30
  13   4   2   36.70    8.20
 -14  -4  -2    2.10    4.00
  14  -4   2    8.40    5.60
  14  -4   2    1.70    4.40
 -14  -4  -2    2.00    0.50
 -14  -4  -2    1.70    0.70
  14   4   2    1.90    3.40
 -14   4  -2    1.40    0.60
 -14   4  -2    2.40    0.60
  14   4   2    2.40    0.60
 -14   4  -2    2.60    0.70
 -14   4  -2    1.60    0.60
  15  -4   2   40.90   10.40
  15  -4   2   20.80    7.70
 -15  -4  -2   28.10    1.80
 -15  -4  -2   24.80    1.40
 -15   4  -2   28.00    1.60
 -15   4  -2   27.90    1.60
 -15   4  -2   31.00    1.50
  15   4   2   29.10    1.50
 -16  -4  -2   13.30    1.00
 -16  -4  -2   13.50    1.40
  16   4   2   13.00    1.00
 -16   4  -2   12.80    1.10
 -16   4  -2   14.20    1.20
 -17  -4  -2   11.90    1.30
 -17  -4  -2   10.10    0.90
  17  -4   2   11.30    0.90
 -17   4  -2   11.50    1.00
  17   4   2    9.40    0.90
 -17   4  -2   10.90    1.00
 -18  -4  -2    4.30    0.70
  18  -4   2    3.90    0.70
 -18  -4  -2    3.40    0.90
  18  -4   2    2.20    0.90
 -18   4  -2    3.50    0.80
  18   4   2    2.90    0.60
 -18   4  -2    3.60    0.70
 -19  -4  -2    5.90    0.80
  19  -4   2    4.80    0.80
 -19  -4  -2    6.40    1.20
  19  -4   2    4.80    1.00
 -19   4  -2    7.40    1.00
  19   4   2    6.00    0.80
 -19   4  -2    7.40    1.00
  20  -4   2    3.40    1.00
 -20  -4  -2    2.80    1.00
 -20  -4  -2    3.50    0.70
  20   4   2    3.50    0.80
 -20   4  -2    4.90    0.90
 -21  -4  -2    5.90    1.20
 -21  -4  -2    6.50    0.90
  21  -4   2    4.80    1.10
 -21   4  -2    5.00    0.90
  22  -4   2    7.60    1.40
 -22  -4  -2    8.30    1.00
 -22   4  -2    7.30    1.10
  23  -4   2   28.70    2.30
 -23   4  -2   27.30    1.70
  24  -4   2   20.90    2.10
 -24   4  -2   18.20    1.50
  25  -4   2    4.00    1.30
  25   4   2    5.30    1.40
  26  -4   2    5.00    1.40
  26   4   2    1.50    1.10
  26  -5  -2   23.10    2.20
 -26  -5   2   22.30    2.20
  25  -5  -2    1.50    1.00
 -25  -5   2    0.00    0.90
  24  -5  -2   26.60    2.30
 -24  -5   2   28.50    2.30
 -23  -5   2    1.00    0.90
  23  -5  -2    0.20    0.80
 -23   5   2    0.70    0.60
 -22  -5   2   35.90    2.50
  22  -5  -2   31.70    1.90
 -22   5   2   39.40    2.00
  22   5  -2   36.10    2.00
  21  -5  -2   71.89    3.10
 -21  -5   2   71.29    3.60
 -21  -5   2   68.39    3.60
  21   5  -2   77.09    3.20
 -21   5   2   78.09    3.10
 -21   5   2   71.79    3.50
 -21   5   2   67.39    4.10
  20  -5  -2    0.40    0.60
 -20  -5   2   -0.30    0.50
 -20  -5   2   -1.00    0.70
 -20   5   2    0.00    0.60
  20   5  -2    0.60    0.60
 -20   5   2   -0.30    0.60
 -20   5   2    0.90    0.70
  19  -5  -2    0.70    0.60
 -19  -5   2   -0.10    0.50
 -19  -5   2    0.40    0.70
 -19   5   2    1.00    0.60
 -19   5   2    0.70    0.70
  19   5  -2    0.30    0.60
 -19   5   2    0.80    0.70
 -18  -5   2    1.50    0.80
 -18  -5   2    3.20    0.60
 -18   5   2    2.90    0.70
 -18   5   2    2.80    0.90
  18   5  -2    2.70    0.70
 -18   5   2    2.20    0.70
 -18   5   2    2.40    0.80
 -17  -5   2   32.60    1.60
 -17  -5   2   34.20    2.00
 -17   5   2   34.90    2.00
 -17   5   2   35.70    2.00
 -17   5   2   35.20    1.70
 -17   5   2   32.60    2.00
  17   5  -2   34.60    1.80
  16  -5  -2   52.89   11.70
  16  -5  -2   60.39   12.50
 -16  -5   2   51.09    2.10
 -16  -5   2   49.40    2.50
  16   5  -2   52.29    2.30
 -16   5   2   54.39    2.60
 -16   5   2   48.20    2.40
 -16   5   2   51.59    2.20
 -16   5   2   52.99    2.50
 -15  -5   2   16.80    1.10
  15  -5  -2    8.10    5.70
 -15  -5   2   19.70    1.40
  15  -5  -2   29.10    8.80
 -15   5   2   16.60    1.40
  15   5  -2   16.40    1.20
 -15   5   2   16.60    1.10
 -15   5   2   18.10    1.50
 -15   5   2   16.40    1.30
 -14  -5   2   58.09   12.10
  14  -5  -2   53.89   11.10
  14  -5  -2   61.99   10.50
 -14  -5   2   53.39    2.60
 -14  -5   2   58.19    2.30
 -14   5   2   53.89    2.50
 -14   5   2   57.39    2.50
 -14   5   2   56.19    2.70
 -14   5   2   55.19    2.30
  14   5  -2   57.69    2.40
  13  -5  -2   41.40    9.20
  13  -5  -2   39.40    9.50
 -13  -5   2   42.10    2.00
 -13  -5   2   39.20    1.70
 -13  -5   2   32.70    8.70
  13   5  -2   38.40    1.90
 -13   5   2   41.80    1.90
  13   5  -2   28.70    7.40
 -13   5   2   36.80    2.00
 -13   5   2   36.70    1.70
 -13   5   2   40.40    2.10
 -12  -5   2  190.58   17.90
  12  -5  -2  236.18   18.60
 -12  -5   2  215.88    7.40
  12  -5  -2  233.88   18.20
 -12  -5   2  218.68    7.10
  12   5  -2  253.77   17.90
  12   5  -2  214.18    7.30
 -12   5   2  213.58    7.20
 -12   5   2  213.68    7.40
 -12   5   2  216.38    7.40
 -12   5   2  206.88    7.60
 -11  -5   2  174.68    5.90
 -11  -5   2  167.08    5.70
 -11  -5   2  176.88   16.30
  11  -5  -2  154.78   14.20
  11  -5  -2  174.48   15.40
 -11   5   2  166.58    6.00
 -11   5   2  168.38    5.70
 -11   5   2  166.38    6.20
  11   5  -2  174.48   14.40
 -11   5   2  174.98    5.90
  11   5  -2  164.18    5.90
 -10  -5   2    3.30    0.50
 -10  -5   2    2.30    0.50
  10  -5  -2    3.60    3.00
  10  -5  -2    3.80    3.60
 -10  -5   2    0.00    2.80
 -10   5   2    4.40    0.60
 -10   5   2    4.10    0.80
  10   5  -2    3.90    0.60
  10   5  -2    3.20    0.40
 -10   5   2    3.90    0.70
 -10   5   2    3.40    0.50
  10   5  -2    0.20    2.60
  -9  -5   2   20.80    5.90
  -9  -5   2   32.10    1.40
   9  -5  -2   33.60    6.80
  -9  -5   2   26.90    1.30
   9   5  -2   28.80    1.40
  -9   5   2   26.10    1.40
  -9   5   2   25.30    1.30
   9   5  -2   29.90    1.20
  -9   5   2   27.10    1.60
   9   5  -2   29.90    6.40
  -9   5   2   27.30    1.30
   8  -5  -2  114.09   10.30
  -8  -5   2  120.89    4.10
  -8  -5   2  110.29    4.00
  -8  -5   2  129.19   11.90
   8   5  -2  113.09    3.90
  -8   5   2  117.09    4.30
   8   5  -2  112.29   10.50
  -8   5   2  117.49    4.00
  -8   5   2  118.59    4.00
  -8   5   2  112.29   11.40
  -8   5   2  117.89    4.40
   8   5  -2  120.59    4.20
  -7  -5   2  598.34   18.90
   7  -5  -2  593.14   27.60
  -7  -5   2  604.04   19.00
  -7  -5   2  595.54   29.00
  -7   5   2  586.24   29.30
  -7   5   2  563.24   19.30
   7   5  -2  616.64   18.90
  -7   5   2  588.34   19.20
   7   5  -2  604.74   19.10
   7   5  -2  594.34   28.30
  -7   5   2  602.84   18.90
   6  -5  -2   90.59    3.20
  -6  -5   2   91.69    3.20
  -6  -5   2   85.09    8.90
  -6  -5   2   88.79    3.20
   6  -5  -2   86.69    8.20
   6   5  -2   92.59    3.20
  -6   5   2   91.49    3.40
  -6   5   2   89.49    3.50
  -6   5   2   93.29    3.10
   6   5  -2   92.69    3.40
  -6   5   2   80.39    8.70
   6   5  -2   99.69    9.10
  -5  -5   2  121.99    3.90
   5  -5  -2  120.49    9.20
  -5  -5   2  107.89    9.60
  -5  -5   2  115.59    4.00
   5  -5  -2  116.79    4.00
  -5   5   2  106.09    4.30
   5   5  -2  122.29   10.10
   5   5  -2  120.99    4.00
   5   5  -2  122.29    4.20
  -5   5   2  113.59    4.20
  -5   5   2  114.79    3.80
  -5   5   2  122.59   10.20
  -4  -5   2   78.69    7.60
   4  -5  -2   77.29    2.50
   4  -5  -2   72.09    6.80
  -4  -5   2   75.49    2.50
   4  -5  -2   71.49    2.70
  -4  -5   2   71.39    2.60
   4   5  -2   73.49    2.70
   4   5  -2   80.99    7.80
  -4   5   2   74.19    2.80
  -4   5   2   64.19    7.10
   4   5  -2   72.19    2.80
  -4   5   2   71.69    3.00
  -3  -5   2   26.00    1.00
  -3  -5   2   31.40    4.80
  -3  -5   2   24.80    1.20
   3  -5  -2   25.80    1.20
   3  -5  -2   21.60    4.20
  -3   5   2   27.60    1.30
   3   5  -2   24.10    1.30
   3   5  -2   27.10    4.60
  -3   5   2   25.10    4.30
   3   5  -2   24.90    1.20
  -3   5   2   27.00    1.40
   2  -5  -2   93.59    7.30
  -2  -5   2   88.19    7.90
   2  -5  -2   89.09    3.10
  -2  -5   2   92.49    2.90
  -2  -5   2   86.59    3.10
  -2   5   2   84.59    3.40
  -2   5   2   74.79    7.20
   2   5  -2   85.79    3.10
  -2   5   2   88.59    3.20
   2   5  -2   81.79    7.80
   2   5  -2   88.79    3.30
  -1  -5   2   36.40    5.10
   1  -5  -2   45.50    1.80
  -1  -5   2   47.00    1.80
  -1  -5   2   48.60    1.50
   1  -5  -2   54.09    5.50
  -1   5   2   44.30    2.00
   1   5  -2   48.70    1.90
  -1   5   2   30.50    4.60
   1   5  -2   48.40    2.00
   1   5  -2   44.50    5.80
  -1   5   2   44.10    1.90
   0  -5  -2  490.35   21.10
   0  -5  -2  470.25   15.10
   0  -5   2  479.45   15.10
   0  -5   2  502.85   22.30
   0   5   2  463.15   21.40
   0   5   2  476.95   15.20
   0   5  -2  489.55   15.20
   0   5  -2  445.26   15.30
   0   5  -2  484.55   22.80
   0   5   2  454.55   15.30
   1  -5   2   25.40    4.90
  -1  -5  -2   22.90    3.80
  -1  -5  -2   20.90    1.00
   1  -5   2   22.10    1.00
   1   5   2   20.50    1.20
  -1   5  -2   22.80    1.20
   1   5   2   18.00    4.00
  -1   5  -2   23.40    5.00
  -1   5  -2   22.20    1.10
   1   5   2   18.70    1.10
   2  -5   2   37.50    1.60
  -2  -5  -2   40.50    5.10
  -2  -5  -2   38.60    1.60
   2  -5   2   38.90    5.30
   2  -5   2   36.60    1.30
   2   5   2   39.70    1.60
   2   5   2   38.30    1.70
  -2   5  -2   39.70    1.70
  -2   5  -2   37.30    1.80
   2   5   2   38.20    1.30
   2   5   2   33.70    4.80
  -2   5  -2   35.80    5.60
   3  -5   2   31.30    1.10
   3  -5   2   29.50    4.90
  -3  -5  -2   30.10    1.30
   3  -5   2   33.10    1.40
  -3  -5  -2   39.10    5.20
   3   5   2   28.40    4.40
  -3   5  -2   30.20    1.60
  -3   5  -2   28.60    5.90
   3   5   2   30.00    1.50
   3   5   2   31.70    1.20
   3   5   2   29.10    1.40
  -3   5  -2   32.30    1.50
   4  -5   2   56.89    6.80
  -4  -5  -2   73.59    7.30
  -4  -5  -2   56.49    2.20
  -4  -5  -2   60.79    2.10
   4  -5   2   59.49    2.10
  -4   5  -2   54.79    2.40
   4   5   2   59.69    2.40
  -4   5  -2   61.99    2.40
   4   5   2   48.00    5.90
  -4   5  -2   55.59    2.20
   4   5   2   59.39    2.20
  -4   5  -2   54.79    7.40
  -5  -5  -2  333.87   19.00
  -5  -5  -2  345.37   10.90
   5  -5   2  347.47   10.90
  -5  -5  -2  333.97   10.90
   5  -5   2  327.27   18.80
  -5   5  -2  338.37   11.00
  -5   5  -2  333.57   11.10
   5   5   2  327.07   18.00
   5   5   2  333.87   10.90
  -5   5  -2  347.57   11.30
  -5   5  -2  370.06   20.90
   5   5   2  339.47   11.10
   6  -5   2    0.50    0.30
   6  -5   2   -0.90    1.90
  -6  -5  -2    0.30    0.30
  -6  -5  -2   -1.50    1.20
  -6  -5  -2    0.30    0.30
  -6   5  -2    0.10    2.20
  -6   5  -2    0.40    0.30
  -6   5  -2    0.40    0.40
   6   5   2    0.10    0.30
   6   5   2    0.20    0.30
  -6   5  -2    0.30    0.40
   6   5   2    3.80    2.60
   7  -5   2    0.10    2.30
  -7  -5  -2   -2.70    1.50
  -7  -5  -2    0.60    0.30
   7  -5   2    0.60    0.30
  -7  -5  -2   -0.20    0.30
  -7   5  -2    0.70    0.40
   7   5   2    0.50    0.40
   7   5   2   -1.10    1.60
  -7   5  -2    0.80    0.40
  -7   5  -2   -1.60    1.80
  -7   5  -2    0.40    0.30
  -8  -5  -2   47.20    1.90
   8  -5   2   50.39    2.00
   8  -5   2   49.90    7.50
  -8  -5  -2   50.49    1.80
  -8  -5  -2   48.90    2.00
  -8  -5  -2   50.89    8.10
  -8   5  -2   36.10    8.00
  -8   5  -2   49.50    2.10
  -8   5  -2   48.00    2.30
   8   5   2   45.60    2.00
   8   5   2   60.09    7.60
  -8   5  -2   51.99    2.00
  -9  -5  -2   66.59    9.20
   9  -5   2   54.39    8.30
  -9  -5  -2   51.09    2.20
  -9  -5  -2   52.69    2.10
  -9  -5  -2   55.09    1.90
   9  -5   2   59.59    2.20
  -9   5  -2   53.69    2.20
   9   5   2   52.19    7.40
  -9   5  -2   55.99    2.40
  -9   5  -2   50.29    8.60
   9   5   2   50.29    2.20
  -9   5  -2   55.09    2.30
 -10  -5  -2   -1.00    2.10
  10  -5   2    0.40    2.80
  10  -5   2   -0.20    0.30
 -10  -5  -2    0.30    0.40
 -10  -5  -2    0.30    0.20
 -10  -5  -2    0.70    0.40
  10  -5   2    1.40    2.70
 -10   5  -2    0.20    0.40
  10   5   2    0.70    0.40
 -10   5  -2    0.60    0.50
  10   5   2   -1.50    2.10
 -10   5  -2    0.10    0.50
  11  -5   2   -1.00    3.30
 -11  -5  -2    1.20    0.40
 -11  -5  -2    1.50    0.60
  11  -5   2    1.20    0.50
 -11  -5  -2    2.60    3.00
  11  -5   2    6.50    4.50
  11   5   2    1.20    2.80
 -11   5  -2    1.30    0.60
 -11   5  -2    1.50    0.50
 -11   5  -2    2.00    0.60
  11   5   2    1.00    0.50
 -12  -5  -2  116.99    4.20
 -12  -5  -2  125.69    4.50
  12  -5   2  143.39   15.10
 -12  -5  -2  106.99   13.30
  12  -5   2  122.09    4.50
  12  -5   2  115.59   13.60
  12   5   2  107.29   11.70
 -12   5  -2  118.49    4.30
  12   5   2  117.79    4.40
 -12   5  -2  119.49    4.50
 -12   5  -2  118.59    4.60
 -13  -5  -2  707.83   22.70
 -13  -5  -2  749.23   41.00
  13  -5   2  713.43   23.00
 -13  -5  -2  713.93   23.00
  13  -5   2  653.33   38.00
  13  -5   2  663.43   38.70
 -13   5  -2  725.73   23.00
  13   5   2  723.73   22.80
 -13   5  -2  709.43   22.70
  13   5   2  730.03   36.60
 -13   5  -2  703.73   23.00
 -14  -5  -2   87.59    3.60
  14  -5   2   84.29    3.50
  14  -5   2   80.59   12.70
  14  -5   2   67.09   11.50
 -14  -5  -2   91.19    3.30
 -14   5  -2   84.79    3.50
 -14   5  -2   83.79    3.50
 -14   5  -2   83.19    3.30
  14   5   2   87.69    3.40
  15  -5   2  154.88   17.40
 -15  -5  -2  131.79    4.80
  15  -5   2  137.19    5.10
 -15  -5  -2  132.39    5.20
 -15   5  -2  132.89    4.80
  15   5   2  138.39    4.90
 -15   5  -2  132.69    5.10
 -15   5  -2  135.99    5.00
 -16  -5  -2   19.90    1.20
 -16  -5  -2   19.40    1.60
  16  -5   2   19.30    1.50
  16   5   2   21.90    1.40
 -16   5  -2   18.90    1.40
 -16   5  -2   18.40    1.40
 -16   5  -2   24.20    1.40
  17  -5   2    0.20    0.60
 -17  -5  -2   -0.10    0.50
 -17  -5  -2    0.40    0.60
  17   5   2    0.10    0.50
 -17   5  -2   -0.40    0.60
 -17   5  -2    0.30    0.50
 -17   5  -2   -0.20    0.60
  18  -5   2    4.10    0.90
 -18  -5  -2    5.70    1.00
 -18  -5  -2    3.90    0.70
 -18   5  -2    5.30    0.80
  18   5   2    5.90    0.90
 -18   5  -2    5.70    0.90
 -19  -5  -2   15.60    1.20
  19  -5   2   15.90    1.10
 -19  -5  -2   16.50    1.60
  19  -5   2   12.40    1.40
 -19   5  -2   14.80    1.30
 -19   5  -2   15.60    1.40
  19   5   2   11.90    1.10
 -20  -5  -2   11.80    1.10
  20  -5   2   11.70    1.50
 -20  -5  -2   12.80    1.50
 -20   5  -2   11.00    1.30
  20   5   2   10.20    1.10
 -20   5  -2   11.60    1.20
  21  -5   2   11.90    1.60
 -21  -5  -2   13.50    1.20
 -21   5  -2   14.20    1.30
  22  -5   2   36.20    2.50
 -22  -5  -2   33.70    1.80
 -22   5  -2   33.50    2.00
  23  -5   2    1.60    1.00
  23   5   2    0.60    1.00
 -23   5  -2    2.50    0.80
  24  -5   2    3.80    1.30
  24   5   2    5.10    1.40
 -24   5  -2    4.60    1.00
  25  -5   2   23.30    2.30
  25   5   2   21.00    2.20
 -25   5  -2   21.90    2.30
  26  -5   2    9.90    1.70
  26   5   2   13.30    1.90
  26  -6  -2   27.50    2.40
 -25  -6   2   -0.20    0.80
  25  -6  -2    1.70    1.00
  24  -6  -2    1.10    0.90
 -24  -6   2    0.70    1.00
  23  -6  -2   32.80    2.40
 -23  -6   2   32.50    2.40
 -23   6   2   32.70    1.90
  22  -6  -2    9.80    1.50
 -22  -6   2   10.90    1.60
 -22   6   2   10.40    1.20
  22   6  -2    9.40    1.30
 -21  -6   2    8.20    1.40
  21  -6  -2    6.20    1.20
  21  -6  -2    9.40    1.10
 -21   6   2    9.50    1.30
  21   6  -2    9.60    1.20
 -21   6   2   10.50    1.20
 -20  -6   2   67.39    2.80
  20  -6  -2   67.79    3.30
 -20  -6   2   67.09    3.40
  20  -6  -2   69.19    3.10
 -20   6   2   70.49    3.30
 -20   6   2   69.09    3.00
  20   6  -2   72.89    3.20
  19  -6  -2    8.20    1.20
 -19  -6   2    6.50    0.90
 -19  -6   2    5.00    1.10
 -19   6   2    6.30    1.10
  19   6  -2    5.50    1.00
 -19   6   2    7.00    1.20
 -19   6   2    7.20    1.00
 -18  -6   2    0.20    0.50
 -18  -6   2    1.10    0.70
 -18   6   2   -0.20    0.70
  18   6  -2    0.70    0.70
 -18   6   2    1.20    0.80
 -18   6   2    0.20    0.50
 -17  -6   2    7.20    0.90
 -17  -6   2    7.60    1.10
 -17   6   2    9.00    1.10
 -17   6   2    8.40    0.90
 -17   6   2    9.20    1.30
  17   6  -2    5.80    0.90
 -16  -6   2    8.10    1.10
 -16  -6   2    7.00    0.80
  16  -6  -2    1.40    5.10
 -16   6   2    7.70    0.90
 -16   6   2    7.80    1.20
 -16   6   2    8.70    1.10
  16   6  -2    6.70    0.90
 -16   6   2    7.00    1.00
 -15  -6   2    4.30    0.80
  15  -6  -2    4.20    4.60
  15  -6  -2   -2.50    3.20
 -15  -6   2    3.20    0.60
 -15   6   2    3.50    0.60
 -15   6   2    2.90    0.90
 -15   6   2    4.60    0.90
  15   6  -2    4.20    0.80
 -15   6   2    3.50    0.70
  14  -6  -2    5.70    5.30
 -14  -6   2    3.30    0.60
  14  -6  -2    1.00    3.60
 -14  -6   2    3.40    0.70
 -14   6   2    3.60    0.60
 -14   6   2    4.00    0.70
 -14   6   2    2.00    0.70
  14   6  -2    3.70    0.80
 -14   6   2    2.40    0.80
  13  -6  -2   10.00    5.20
 -13  -6   2   13.20    1.00
 -13  -6   2   16.30    1.20
  13  -6  -2    7.50    5.40
 -13  -6   2   32.30   13.90
 -13   6   2   13.60    1.40
 -13   6   2   14.40    1.10
 -13   6   2   16.50    1.30
  13   6  -2   13.70    1.10
 -13   6   2   13.80    1.00
 -12  -6   2    3.70    0.70
 -12  -6   2    5.00    4.80
  12  -6  -2    9.40    4.60
  12  -6  -2    2.40    3.90
 -12  -6   2    4.20    0.60
 -12   6   2    2.70    0.60
  12   6  -2    5.90    3.90
 -12   6   2    2.90    0.80
 -12   6   2    2.90    0.70
 -12   6   2    2.80    0.60
  12   6  -2    3.80    0.80
 -11  -6   2   20.40    1.30
 -11  -6   2   17.00    1.10
 -11  -6   2   18.80    6.20
  11  -6  -2   22.00    6.90
  11  -6  -2   16.10    5.70
  11   6  -2   20.40    1.30
 -11   6   2   18.10    1.10
  11   6  -2   16.10    5.50
 -11   6   2   20.20    1.50
 -11   6   2   19.10    1.20
 -11   6   2   21.10    1.40
 -10  -6   2   69.29    9.80
 -10  -6   2   66.89    2.70
  10  -6  -2   53.49    8.90
  10  -6  -2   63.49    9.00
 -10  -6   2   63.99    2.50
 -10   6   2   61.29    3.00
 -10   6   2   65.59    2.80
  10   6  -2   63.39    2.40
  10   6  -2   72.39    9.40
 -10   6   2   70.39    2.60
  10   6  -2   66.59    2.70
   9  -6  -2   33.20    7.00
  -9  -6   2   29.50    1.40
  -9  -6   2   25.50    1.30
   9  -6  -2   26.40    1.40
  -9  -6   2   28.30    7.30
  -9   6   2   30.10    7.90
  -9   6   2   30.80    1.60
  -9   6   2   29.50    1.80
   9   6  -2   29.90    1.60
   9   6  -2   36.00    7.30
   9   6  -2   28.20    1.30
  -8  -6   2    5.30    3.50
  -8  -6   2    2.30    0.40
  -8  -6   2    1.80    0.40
   8  -6  -2    3.30    2.90
   8  -6  -2    2.60    0.50
  -8   6   2    1.50    0.70
  -8   6   2    2.90    0.60
   8   6  -2   -1.70    1.60
  -8   6   2    3.30    3.10
   8   6  -2    2.40    0.50
   8   6  -2    1.90    0.40
   7  -6  -2    1.30    0.40
  -7  -6   2    1.70    0.40
   7  -6  -2    0.90    2.10
  -7  -6   2    1.90    0.40
  -7  -6   2    3.90    3.00
   7  -6  -2    1.40    0.30
   7   6  -2    1.80    0.50
   7   6  -2    2.30    0.40
  -7   6   2    1.70    3.10
   7   6  -2    2.50    2.60
  -7   6   2    1.50    0.50
  -7   6   2    1.80    0.60
   6  -6  -2    4.10    2.60
  -6  -6   2    6.40    0.60
   6  -6  -2    6.10    0.50
  -6  -6   2    4.90    0.60
  -6  -6   2    3.50    3.00
   6  -6  -2    7.00    0.70
   6   6  -2    7.60    3.70
  -6   6   2    5.90    0.80
   6   6  -2    5.40    0.70
  -6   6   2    7.40    0.90
  -6   6   2    7.80    3.70
   6   6  -2    7.80    0.70
  -5  -6   2   61.49    2.40
  -5  -6   2   57.99    7.40
   5  -6  -2   60.09    6.90
  -5  -6   2   65.79    2.30
   5  -6  -2   63.19    2.20
   5  -6  -2   58.29    2.40
   5   6  -2   67.29    7.90
  -5   6   2   63.39    2.80
  -5   6   2   67.89    2.70
   5   6  -2   66.39    2.40
  -5   6   2   59.19    7.80
   5   6  -2   61.29    2.60
  -4  -6   2  292.07   16.70
   4  -6  -2  235.98   14.30
  -4  -6   2  250.07    8.00
   4  -6  -2  242.48    8.00
  -4  -6   2  234.68    7.80
  -4   6   2  242.38    8.40
   4   6  -2  229.08    8.20
  -4   6   2  250.87   16.10
   4   6  -2  253.87    8.10
  -4   6   2  245.18    8.20
   4   6  -2  222.48   15.20
   3  -6  -2  107.39    8.70
  -3  -6   2  101.39    3.60
   3  -6  -2   99.89    3.60
  -3  -6   2   95.39    9.10
  -3  -6   2   99.89    3.30
  -3   6   2   98.49    3.90
   3   6  -2   92.89    9.40
   3   6  -2  103.99    3.60
  -3   6   2  104.39    9.30
  -3   6   2  108.39    3.80
   3   6  -2   96.99    3.80
   2  -6  -2   31.90    4.80
  -2  -6   2   36.00    1.50
   2  -6  -2   34.80    1.50
  -2  -6   2   36.80    5.70
   2   6  -2   31.60    1.70
   2   6  -2   35.80    1.60
  -2   6   2   33.70    1.60
   2   6  -2   37.30    5.90
  -2   6   2   31.90    1.70
  -2   6   2   37.10    5.70
  -1  -6   2   52.19    2.00
   1  -6  -2   49.10    2.00
   1  -6  -2   61.29    6.30
  -1  -6   2   48.70    6.40
   1   6  -2   49.20    2.20
  -1   6   2   47.50    6.20
  -1   6   2   51.49    2.10
  -1   6   2   53.39    2.30
   1   6  -2   45.60    6.50
   1   6  -2   49.80    2.10
   0  -6   2   56.59    2.20
   0  -6  -2   54.99    6.20
   0  -6   2   56.99    6.70
   0  -6  -2   53.09    2.10
   0   6   2   51.59    2.40
   0   6   2   56.29    6.70
   0   6  -2   57.09    2.40
   0   6  -2   52.19    6.80
   0   6  -2   55.19    2.20
   0   6   2   54.79    2.20
  -1  -6  -2  227.68   13.50
  -1  -6  -2  213.08    7.20
   1  -6   2  211.58   13.80
   1  -6   2  216.68    7.20
  -1   6  -2  197.88   14.30
   1   6   2  232.18    7.60
  -1   6  -2  210.58    7.50
   1   6   2  242.08   14.30
   1   6   2  218.48    7.30
  -1   6  -2  210.98    7.30
   2  -6   2   17.00    0.90
  -2  -6  -2   14.70    3.90
  -2  -6  -2   14.00    0.90
   2  -6   2   21.20    4.80
  -2   6  -2   13.20    1.00
   2   6   2   14.10    0.90
  -2   6  -2   16.70    5.00
   2   6   2   16.20    4.40
   2   6   2   14.80    1.10
  -2   6  -2   15.00    1.00
   3  -6   2   11.30    0.80
   3  -6   2    8.70    3.50
  -3  -6  -2   14.50    4.10
  -3  -6  -2   11.70    0.80
   3  -6   2   10.60    0.50
   3   6   2   11.00    0.60
  -3   6  -2    9.90    0.90
  -3   6  -2   11.10    0.90
   3   6   2    9.50    3.50
  -3   6  -2    9.70    4.00
   3   6   2   12.70    0.90
   3   6   2   10.30    0.90
  -4  -6  -2   75.99    8.20
  -4  -6  -2   75.99    2.90
   4  -6   2   81.09    8.50
   4  -6   2   75.79    2.90
   4  -6   2   79.29    2.60
  -4   6  -2   82.09    3.10
  -4   6  -2   70.19    8.90
   4   6   2   76.39    3.10
   4   6   2   78.39    2.90
  -4   6  -2   81.59    3.20
   4   6   2   81.39    8.20
   4   6   2   74.09    2.70
  -5  -6  -2   43.90    1.80
  -5  -6  -2   50.39    7.00
   5  -6   2   42.40    1.80
   5  -6   2   42.40    6.30
   5  -6   2   43.30    1.60
  -5   6  -2   39.20    1.90
  -5   6  -2   43.70    2.10
   5   6   2   43.50    2.00
   5   6   2   44.10    6.20
   5   6   2   45.60    1.80
  -5   6  -2   35.90    7.60
  -6  -6  -2    2.70    0.40
   6  -6   2    3.20    0.40
  -6  -6  -2    5.00    3.20
   6  -6   2    0.50    2.10
  -6  -6  -2    2.40    0.40
   6   6   2    2.30    0.50
  -6   6  -2    3.40    0.70
   6   6   2    2.70    0.60
  -6   6  -2   -0.10    2.30
   6   6   2    5.80    2.90
  -6   6  -2    2.10    0.50
  -6   6  -2    2.00    0.50
  -7  -6  -2   48.70    1.80
   7  -6   2   38.90    6.70
  -7  -6  -2   54.89    7.80
  -7  -6  -2   40.80    1.80
   7  -6   2   44.00    1.80
   7   6   2   36.00    6.00
  -7   6  -2   44.70    1.90
   7   6   2   45.00    1.80
  -7   6  -2   43.30    2.20
  -7   6  -2   42.70    2.00
   7   6   2   42.20    2.00
  -7   6  -2   50.79    8.60
  -8  -6  -2    5.00    0.50
  -8  -6  -2    5.60    4.20
  -8  -6  -2    5.30    0.70
  -8  -6  -2    7.10    0.70
   8  -6   2    7.00    0.60
   8  -6   2    6.00    3.80
  -8   6  -2    7.50    0.90
  -8   6  -2    3.90    3.70
   8   6   2    8.30    3.80
  -8   6  -2    6.90    0.70
   8   6   2    5.60    0.80
  -8   6  -2    5.30    0.80
  -9  -6  -2   27.10    7.30
   9  -6   2   24.20    6.90
  -9  -6  -2   25.30    1.10
   9  -6   2   24.00    1.30
  -9  -6  -2   25.30    1.30
  -9  -6  -2   27.20    1.40
  -9   6  -2   32.90    8.50
  -9   6  -2   25.00    1.60
  -9   6  -2   23.40    1.30
  -9   6  -2   23.90    1.50
   9   6   2   25.60    1.50
   9   6   2   23.50    6.00
 -10  -6  -2  202.98    6.30
 -10  -6  -2  198.08    6.60
  10  -6   2  190.58   16.40
 -10  -6  -2  202.78    6.70
  10  -6   2  197.18    6.60
 -10  -6  -2  210.68   18.10
 -10   6  -2  181.88    6.90
  10   6   2  198.48   15.90
  10   6   2  194.48    6.80
 -10   6  -2  199.58   18.20
 -10   6  -2  186.18    6.80
 -10   6  -2  182.28    6.60
  11  -6   2  132.09   13.70
  11  -6   2  123.79    4.40
 -11  -6  -2  121.09    4.40
 -11  -6  -2  115.59    4.20
  11  -6   2  106.19   13.40
 -11  -6  -2   94.29   12.80
 -11   6  -2  118.79    4.60
  11   6   2  117.09   12.60
 -11   6  -2  117.39    4.30
  11   6   2  119.29    4.50
 -11   6  -2  119.79    4.50
  12  -6   2    4.30    0.80
 -12  -6  -2    5.40    0.70
  12  -6   2   -1.70    3.10
 -12  -6  -2    6.00    0.90
  12  -6   2    4.30    4.70
 -12  -6  -2    7.60    5.50
 -12   6  -2    3.40    0.80
 -12   6  -2    6.70    1.10
 -12   6  -2    6.60    0.80
  12   6   2    5.50    4.10
  12   6   2    5.30    0.80
  13  -6   2   17.60    6.90
  13  -6   2   21.60    7.80
 -13  -6  -2   26.60    1.40
 -13  -6  -2   28.00    1.60
  13  -6   2   25.20    1.60
  13   6   2   26.30    1.60
 -13   6  -2   26.90    1.80
 -13   6  -2   27.50    1.70
 -13   6  -2   27.70    1.50
  14  -6   2    0.90    5.20
 -14  -6  -2    0.50    0.60
 -14  -6  -2    0.40    0.50
  14  -6   2   -0.50    0.40
  14  -6   2   -1.00    3.40
 -14   6  -2   -0.10    0.60
 -14   6  -2    0.50    0.50
 -14   6  -2    0.70    0.60
  14   6   2    0.60    0.60
 -15  -6  -2    5.70    0.80
 -15  -6  -2    5.90    1.00
  15  -6   2    5.70    0.90
 -15   6  -2    5.10    0.90
  15   6   2    4.70    0.80
 -15   6  -2    2.50    0.80
 -15   6  -2    5.10    0.80
  16  -6   2    0.20    0.60
 -16  -6  -2    0.00    0.60
 -16  -6  -2    0.80    0.50
  16   6   2    1.10    0.60
 -16   6  -2    1.40    0.60
 -16   6  -2    1.20    0.70
 -16   6  -2   -0.10    0.70
 -17  -6  -2    2.40    0.60
 -17  -6  -2    2.20    0.80
  17  -6   2    0.70    0.70
 -17   6  -2    1.70    0.80
 -17   6  -2    2.70    0.70
  17   6   2    2.50    0.70
 -17   6  -2    1.90    0.80
 -18  -6  -2    3.90    0.90
 -18  -6  -2    3.40    0.70
  18  -6   2    3.90    1.00
 -18   6  -2    3.60    1.00
  18   6   2    3.70    0.80
 -18   6  -2    3.00    0.70
 -18   6  -2    3.20    0.90
  19  -6   2    8.60    1.30
 -19  -6  -2   11.90    1.10
 -19   6  -2   11.40    1.30
 -19   6  -2   11.90    1.10
  19   6   2    9.20    1.10
 -20  -6  -2    2.60    0.70
  20  -6   2    1.70    0.90
  20   6   2    2.50    0.80
 -20   6  -2    0.70    0.70
 -20   6  -2    2.20    0.90
 -21  -6  -2   -0.10    0.60
  21  -6   2    0.00    0.80
  21   6   2    1.70    0.90
 -21   6  -2   -0.70    0.80
 -21   6  -2    0.30    0.60
 -22  -6  -2   20.10    1.50
  22  -6   2   15.70    1.80
 -22   6  -2   18.10    1.50
  22   6   2   16.60    1.90
  23  -6   2   -0.10    0.90
  23   6   2    0.20    1.00
 -23   6  -2   -0.90    0.60
  24  -6   2   34.10    2.60
  24   6   2   44.00    2.80
  25  -6   2   32.50    2.50
  25   6   2   30.70    2.60
 -25   6  -2   23.40    2.30
  25  -7  -2   12.00    1.70
  25   7  -2    8.10    1.60
  24  -7  -2   29.00    2.30
  23  -7  -2   24.90    2.10
 -23  -7   2   23.30    2.10
 -23   7   2   25.70    1.70
  22  -7  -2    3.90    1.10
 -22  -7   2    3.00    1.10
  22   7  -2    3.80    1.00
 -22   7   2    4.20    0.90
 -22   7   2    6.10    1.20
  21  -7  -2    0.50    0.80
 -21  -7   2    2.40    1.00
  21   7  -2    0.90    0.80
 -21   7   2    1.40    0.90
 -21   7   2    0.70    0.70
 -20  -7   2    0.20    0.60
  20  -7  -2    0.60    0.70
 -20  -7   2    1.10    0.90
  20   7  -2    1.50    0.70
 -20   7   2    0.60    0.70
 -20   7   2   -0.20    0.70
 -20   7   2    1.00    0.90
 -19  -7   2   -0.60    0.50
  19  -7  -2   -0.10    0.60
 -19  -7   2    1.40    0.80
 -19   7   2    1.40    0.90
  19   7  -2    0.20    0.70
 -19   7   2   -0.10    0.60
 -19   7   2    0.30    0.70
  18  -7  -2    0.80    0.70
 -18  -7   2    0.00    0.50
 -18  -7   2    0.30    0.70
  18   7  -2   -0.40    0.60
 -18   7   2    0.70    0.80
 -18   7   2    0.30    0.60
 -18   7   2    0.60    0.90
  17  -7  -2    2.10    0.70
 -17  -7   2    0.80    0.70
 -17  -7   2    2.10    0.60
  17   7  -2    0.60    0.70
 -17   7   2    3.30    1.00
 -17   7   2    1.60    0.80
 -17   7   2    0.80    0.60
  16  -7  -2    0.60    0.60
 -16  -7   2    0.40    0.50
 -16  -7   2    0.10    0.60
 -16   7   2    0.80    0.60
 -16   7   2    0.20    0.80
  16   7  -2    0.10    0.60
 -16   7   2    1.10    0.70
 -15  -7   2    0.40    0.60
 -15  -7   2    2.50    0.60
  15  -7  -2    4.10    4.70
  15  -7  -2    2.20    0.70
  15   7  -2    1.50    0.70
 -15   7   2    1.60    0.90
 -15   7   2    2.00    0.80
  14  -7  -2    2.40    4.50
  14  -7  -2    3.50    4.70
 -14  -7   2    0.20    0.60
 -14  -7   2    1.50    0.50
  14  -7  -2   -0.10    0.50
 -14   7   2    0.80    0.70
  14   7  -2    0.80    0.60
 -14   7   2   -0.50    0.70
 -13  -7   2   24.70    1.50
  13  -7  -2   21.90    1.40
  13  -7  -2   24.70    7.60
  13  -7  -2   19.40    1.30
  13  -7  -2   17.40    7.10
 -13  -7   2   24.20    1.30
 -13   7   2   20.10    1.50
  13   7  -2   20.40    1.50
 -13   7   2   20.20    1.70
  12  -7  -2   44.10    9.30
 -12  -7   2   27.90    1.40
  12  -7  -2   26.60    1.50
  12  -7  -2   26.50    1.50
 -12  -7   2   26.00    1.60
  12  -7  -2   33.90    9.40
 -12   7   2   23.40    1.70
 -12   7   2   22.90    1.80
  12   7  -2   23.50    1.60
  11  -7  -2   -1.20    3.70
  11  -7  -2    2.00    0.50
  11  -7  -2    0.80    0.50
 -11  -7   2    0.80    0.50
 -11  -7   2    1.40    0.50
 -11  -7   2   -0.80    3.30
  11  -7  -2    1.00    2.80
  11   7  -2    0.60    0.40
 -11   7   2    0.60    0.70
 -11   7   2    1.40    0.70
  11   7  -2    1.10    0.60
 -10  -7   2   -0.20    2.60
  10  -7  -2    0.00    0.50
 -10  -7   2   -0.10    0.40
  10  -7  -2    0.40    0.40
 -10  -7   2    0.90    0.50
  10  -7  -2    3.70    3.10
  10   7  -2    0.70    2.50
 -10   7   2   -2.40    3.20
  10   7  -2   -0.20    0.40
 -10   7   2    0.50    0.60
 -10   7   2   -0.10    0.70
  10   7  -2    0.20    0.50
   9  -7  -2   -0.30    2.90
   9  -7  -2   -0.10    0.40
  -9  -7   2    0.40    0.40
  -9  -7   2    0.20    0.40
   9  -7  -2    0.80    0.50
  -9  -7   2   -1.90    3.20
   9   7  -2    0.40    0.40
  -9   7   2    1.60    3.50
   9   7  -2    0.40    0.50
  -9   7   2    0.60    0.70
   9   7  -2    1.60    2.50
  -9   7   2    0.40    0.60
  -8  -7   2    6.00    0.70
   8  -7  -2    2.00    3.00
  -8  -7   2    5.60    0.70
  -8  -7   2    7.40    4.20
   8  -7  -2    6.40    0.60
   8  -7  -2    7.40    0.80
   8   7  -2    7.70    1.00
   8   7  -2    6.50    0.70
  -8   7   2    3.40    3.70
  -8   7   2    5.70    1.00
   8   7  -2    6.60    4.00
  -8   7   2    4.00    0.80
   7  -7  -2    2.20    0.30
   7  -7  -2   -0.10    2.40
   7  -7  -2    1.80    0.50
  -7  -7   2    2.10    0.50
  -7  -7   2    4.20    3.30
  -7  -7   2    1.90    0.40
  -7   7   2    1.20    0.50
   7   7  -2    1.90    0.60
  -7   7   2    5.30    3.50
   7   7  -2    1.50    0.50
   7   7  -2    1.60    2.90
  -7   7   2    2.00    0.80
   6  -7  -2    4.20    0.40
  -6  -7   2    3.70    3.70
  -6  -7   2    4.70    0.50
   6  -7  -2    3.00    2.40
   6  -7  -2    5.10    0.80
  -6  -7   2    3.50    0.60
  -6   7   2    3.70    0.70
   6   7  -2    1.40    3.00
   6   7  -2    3.00    0.70
  -6   7   2    3.10    3.50
  -6   7   2    3.80    0.90
   6   7  -2    3.80    0.60
   5  -7  -2   20.60    5.10
  -5  -7   2   20.60    1.00
   5  -7  -2   21.80    1.20
  -5  -7   2   19.50    5.50
  -5  -7   2   20.30    1.10
  -5   7   2   19.80    1.30
   5   7  -2   22.60    1.20
  -5   7   2   18.20    1.40
   5   7  -2   16.90    5.10
  -5   7   2   21.30    5.90
   5   7  -2   19.30    1.40
  -4  -7   2    3.20    0.40
   4  -7  -2    4.30    0.60
  -4  -7   2    3.00    0.50
   4  -7  -2    4.60    2.80
  -4  -7   2    5.20    3.20
   4   7  -2    3.30    0.70
   4   7  -2    3.00    0.60
  -4   7   2    1.60    2.40
   4   7  -2    3.60    3.20
  -4   7   2    4.00    0.70
  -4   7   2    3.30    0.80
   3  -7  -2    0.50    0.40
   3  -7  -2    0.10    1.90
  -3  -7   2    0.10    0.30
  -3  -7   2   -0.20    2.10
  -3   7   2    0.20    0.60
   3   7  -2    0.00    0.40
   3   7  -2   -0.50    1.60
  -3   7   2    1.10    0.50
  -3   7   2    0.50    2.10
   3   7  -2    0.20    0.40
  -2  -7   2   -0.60    1.80
   2  -7  -2    0.30    0.40
   2  -7  -2    1.40    2.00
  -2  -7   2    0.50    0.40
  -2   7   2    0.70    0.50
  -2   7   2    1.80    2.40
   2   7  -2    0.70    0.40
  -2   7   2    0.60    0.40
   2   7  -2   -0.70    1.60
   2   7  -2    0.30    0.50
   1  -7  -2   10.20    0.80
  -1  -7   2    8.90    0.80
   1  -7  -2    7.50    3.20
  -1  -7   2   10.20    3.50
  -1   7   2    8.60    0.90
   1   7  -2    9.00    0.80
   1   7  -2    9.60    1.00
  -1   7   2    6.90    1.00
  -1   7   2   10.80    3.90
   1   7  -2   10.30    4.00
   0  -7  -2    5.80    3.00
   0  -7   2    3.40    0.50
   0  -7   2    5.00    2.80
   0  -7  -2    3.10    0.60
   0   7   2    3.80    0.80
   0   7  -2    3.20    0.60
   0   7   2    2.70    2.60
   0   7   2    3.70    0.70
   0   7  -2    1.40    2.40
   0   7  -2    5.20    0.80
  -1  -7  -2    5.30    0.70
   1  -7   2    5.90    0.70
  -1  -7  -2    6.00    3.30
   1  -7   2    3.80    2.60
  -1   7  -2    5.50    0.90
   1   7   2    5.00    0.70
  -1   7  -2    5.50    0.70
  -1   7  -2    2.20    3.00
   1   7   2    6.00    0.90
   1   7   2    4.30    3.00
   2  -7   2    7.00    3.60
  -2  -7  -2    3.30    2.70
   2  -7   2    6.60    0.70
  -2  -7  -2    6.00    0.70
  -2   7  -2    7.90    0.80
   2   7   2    4.70    0.80
   2   7   2    4.30    2.60
   2   7   2    7.00    0.70
  -2   7  -2    5.30    3.50
  -2   7  -2    6.60    0.90
   3  -7   2    8.10    3.70
  -3  -7  -2   14.80    1.00
  -3  -7  -2   12.40    4.40
   3  -7   2   15.40    1.00
  -3   7  -2   14.30    1.10
   3   7   2   11.50    1.10
   3   7   2   14.50    1.00
  -3   7  -2   16.40    1.30
  -3   7  -2   15.50    5.40
   3   7   2   13.80    4.30
   4  -7   2    0.10    0.40
   4  -7   2    2.40    2.50
  -4  -7  -2   -0.60    2.40
  -4  -7  -2    1.00    0.40
   4  -7   2    0.60    0.20
  -4   7  -2    0.60    0.60
   4   7   2    1.10    0.30
   4   7   2    0.40    0.40
   4   7   2    0.50    0.50
  -4   7  -2    0.20    2.40
   4   7   2   -2.20    1.50
  -4   7  -2    0.30    0.50
  -5  -7  -2    8.90    4.20
  -5  -7  -2   13.70    1.00
   5  -7   2   12.10    4.40
   5  -7   2   13.20    0.70
   5  -7   2   14.70    1.00
   5   7   2    9.90    4.20
  -5   7  -2   13.90    5.50
  -5   7  -2   14.70    1.10
   5   7   2   14.20    1.00
   5   7   2   14.20    1.20
  -5   7  -2   13.80    1.30
   5   7   2   14.50    0.80
   6  -7   2   12.00    0.90
  -6  -7  -2   10.00    4.40
  -6  -7  -2   12.00    0.90
   6  -7   2   10.60    0.70
   6  -7   2   14.80    5.30
   6   7   2    8.60    3.90
  -6   7  -2   11.80    1.20
   6   7   2   12.00    1.10
  -6   7  -2    7.30    4.20
  -6   7  -2   11.30    1.00
   6   7   2   12.20    0.80
   6   7   2   10.90    0.90
  -7  -7  -2   10.10    0.90
  -7  -7  -2    3.60    4.10
   7  -7   2    9.70    0.70
   7  -7   2    9.50    4.40
   7  -7   2   10.40    0.90
   7   7   2    9.90    0.80
  -7   7  -2    8.70    1.10
   7   7   2   10.60    4.40
  -7   7  -2    9.10    1.00
   7   7   2   10.70    0.80
   7   7   2    9.40    1.00
  -7   7  -2   16.20    6.30
  -8  -7  -2    0.40    0.50
  -8  -7  -2    0.50    2.90
   8  -7   2    2.90    3.20
   8  -7   2    0.30    0.30
  -8   7  -2   -1.20    2.80
  -8   7  -2   -0.40    0.50
  -8   7  -2    0.20    0.50
   8   7   2    0.00    0.50
   8   7   2    3.60    3.30
   9  -7   2    0.50    3.20
  -9  -7  -2   -0.30    0.40
   9  -7   2    0.60    0.40
  -9  -7  -2    0.10    0.50
  -9  -7  -2    1.60    3.80
  -9   7  -2    2.20    0.80
   9   7   2    0.70    0.60
  -9   7  -2   -0.20    0.50
  -9   7  -2    1.40    0.70
  -9   7  -2    1.40    3.20
   9   7   2   -0.70    2.80
  10  -7   2    0.60    3.20
 -10  -7  -2    0.50    0.50
  10  -7   2   -0.40    0.40
 -10  -7  -2    1.90    4.00
 -10  -7  -2    0.50    0.30
 -10  -7  -2   -0.30    0.40
 -10   7  -2    0.40    0.50
  10   7   2    2.50    3.20
 -10   7  -2    0.10    0.70
  10   7   2    0.10    0.50
 -10   7  -2   -0.70    3.90
 -10   7  -2    1.10    0.60
  11  -7   2   -4.80    3.00
 -11  -7  -2    1.30    0.50
 -11  -7  -2    1.50    0.60
  11  -7   2    1.50    0.50
 -11  -7  -2   -1.40    3.70
  11   7   2    1.80    0.60
 -11   7  -2    1.50    0.60
 -11   7  -2    1.90    0.70
 -11   7  -2    1.30    0.80
  12  -7   2   26.40    9.10
 -12  -7  -2   25.10    1.40
 -12  -7  -2   22.60    1.50
  12  -7   2   25.10    7.80
  12  -7   2   23.00    1.40
 -12   7  -2   23.00    1.40
 -12   7  -2   24.00    1.80
  12   7   2   23.10    1.60
 -12   7  -2   19.70    1.50
  13  -7   2    3.00    0.70
  13  -7   2    2.00    4.10
 -13  -7  -2    2.90    0.70
 -13  -7  -2    1.80    0.60
 -13   7  -2    2.80    0.90
  13   7   2    3.00    0.80
 -13   7  -2    2.60    0.80
 -13   7  -2    1.70    0.60
  14  -7   2    1.00    0.50
 -14  -7  -2    0.20    0.60
 -14  -7  -2    0.50    0.50
  14   7   2    1.20    0.70
 -14   7  -2    1.40    0.70
 -14   7  -2   -0.30    0.50
 -14   7  -2    1.50    0.70
 -15  -7  -2    1.50    0.70
  15  -7   2    2.00    0.70
 -15  -7  -2    1.00    0.60
 -15   7  -2    1.60    0.80
  15   7   2    0.10    0.60
 -15   7  -2    0.60    0.60
 -15   7  -2    2.20    0.90
 -16  -7  -2   -0.10    0.50
  16  -7   2    0.00    0.60
 -16   7  -2   -0.60    0.50
 -16   7  -2   -0.30    0.70
  16   7   2    0.80    0.70
 -16   7  -2   -0.20    0.60
 -17  -7  -2   -0.20    0.50
  17  -7   2   -0.70    0.60
  17   7   2    0.20    0.60
 -17   7  -2   -0.40    0.60
 -17   7  -2   -0.20    0.80
 -17   7  -2    0.40    0.60
 -18  -7  -2   -0.10    0.50
  18  -7   2    0.90    0.70
  18   7   2    0.70    0.70
 -18   7  -2    2.00    0.90
 -18   7  -2    0.70    0.60
  18   7   2    0.40    0.80
 -18   7  -2    0.40    0.80
 -19  -7  -2    1.60    0.70
  19  -7   2    2.50    0.90
 -19   7  -2    2.00    0.90
  19   7   2    2.00    0.80
 -19   7  -2    1.10    0.70
  19   7   2    1.60    0.90
 -20  -7  -2    3.40    0.80
  20  -7   2    1.80    0.90
 -20   7  -2    2.90    0.80
 -20   7  -2    3.40    1.00
  20   7   2    3.00    1.00
  20   7   2    3.00    0.90
 -21  -7  -2   -0.60    0.60
  21  -7   2    1.10    0.90
  21   7   2   -0.50    0.80
 -21   7  -2    1.10    0.90
 -21   7  -2    0.40    0.70
  22  -7   2   -0.30    0.80
 -22   7  -2    0.40    0.70
  22   7   2    0.20    0.90
  23  -7   2    0.20    0.80
  23   7   2    0.10    0.90
 -23   7  -2   -0.70    0.70
  24  -7   2    2.10    1.10
 -24   7  -2    3.70    1.00
  24   7   2    3.70    1.20
  24  -8  -2    2.30    0.90
  24   8  -2    3.70    1.20
  23  -8  -2    4.50    1.00
  23   8  -2    4.40    1.30
  22  -8  -2    2.10    0.80
  22   8  -2    1.50    1.00
 -22   8   2    1.70    1.00
  21  -8  -2   -0.40    0.70
 -21  -8   2    1.30    0.90
 -21   8   2   -0.50    0.80
  21   8  -2    0.50    0.80
 -20  -8   2    2.70    1.00
  20  -8  -2    1.80    0.80
 -20   8   2    2.20    1.00
  20   8  -2    1.60    0.90
 -20   8   2    2.70    1.10
 -19  -8   2    0.20    0.60
  19  -8  -2    0.10    0.60
 -19  -8   2   -0.60    0.70
  19   8  -2    1.50    0.80
 -19   8   2    0.70    0.80
 -19   8   2   -1.00    0.80
 -18  -8   2    1.10    0.80
  18  -8  -2    1.50    1.10
 -18  -8   2    1.60    0.70
  18  -8  -2   -0.40    0.60
  18   8  -2    1.40    0.80
 -18   8   2    0.20    0.80
 -18   8   2    2.20    1.00
 -17  -8   2    4.00    0.90
 -17  -8   2    3.60    0.80
  17  -8  -2    3.70    0.90
  17  -8  -2    3.50    0.90
 -17   8   2    3.50    1.10
  17   8  -2    1.80    0.80
 -17   8   2    2.60    1.00
 -16  -8   2    0.50    0.70
  16  -8  -2    3.20    0.80
  16  -8  -2    0.30    0.60
 -16  -8   2    0.50    0.60
 -16   8   2    2.00    0.80
  16   8  -2    2.00    0.80
 -16   8   2    1.00    0.90
  15  -8  -2    0.90    0.60
  15  -8  -2   -0.30    0.60
 -15  -8   2    0.80    0.60
 -15  -8   2   -0.10    0.60
 -15   8   2   -0.70    0.60
  15   8  -2    1.10    0.70
 -15   8   2    2.30    1.00
 -14  -8   2    5.40    0.90
  14  -8  -2    7.80    5.90
  14  -8  -2    7.20    1.00
 -14  -8   2    4.20    0.80
  14  -8  -2    5.60    0.90
  14   8  -2    5.20    1.00
 -14   8   2    5.20    1.20
 -14   8   2    6.00    1.10
  13  -8  -2    0.40    0.40
  13  -8  -2   -0.10    4.90
  13  -8  -2    0.70    3.50
  13  -8  -2    0.30    0.60
 -13  -8   2    0.60    0.50
 -13  -8   2   -0.60    0.50
  13   8  -2   -0.30    0.60
 -13   8   2   -0.20    0.80
 -13   8   2    0.70    0.70
  12  -8  -2    2.90    4.90
 -12  -8   2    3.90    0.70
  12  -8  -2    5.30    0.80
  12  -8  -2    6.40    5.20
 -12  -8   2    4.60    0.70
  12  -8  -2    3.20    0.70
  12   8  -2    4.40    1.00
 -12   8   2    4.30    1.00
 -12   8   2    3.10    1.00
 -11  -8   2    1.50    0.60
  11  -8  -2    2.10    0.60
  11  -8  -2    2.70    0.50
 -11  -8   2    1.90    0.60
  11  -8  -2   -1.40    3.30
  11   8  -2    2.70    0.70
 -11   8   2    2.10    0.90
  11   8  -2    2.30    0.80
 -11   8   2    2.50    0.80
 -10  -8   2    0.10    0.40
 -10  -8   2   -0.70    0.50
  10  -8  -2    0.80    0.40
  10  -8  -2    0.20    0.50
  10  -8  -2    5.20    4.00
 -10   8   2    1.00    0.80
 -10   8   2    0.20    4.10
  10   8  -2    0.00    0.40
  10   8  -2   -0.20    0.60
 -10   8   2    0.40    0.60
  -9  -8   2    6.60    4.60
   9  -8  -2   10.00    1.00
   9  -8  -2    9.00    4.70
  -9  -8   2    8.50    0.90
  -9  -8   2   12.60    1.00
   9   8  -2   11.10    0.90
   9   8  -2   10.20    1.20
  -9   8   2   20.00    7.20
  -9   8   2   11.20    1.40
  -9   8   2    8.80    1.10
   8  -8  -2   13.90    1.10
  -8  -8   2   14.80    6.30
  -8  -8   2   11.50    1.00
   8  -8  -2   10.70    4.70
  -8  -8   2   11.60    0.90
  -8   8   2    9.30    1.20
   8   8  -2   11.40    1.00
   8   8  -2   13.80    1.30
  -8   8   2   10.70    1.40
   8   8  -2   11.70    5.30
  -8   8   2    9.10    5.40
  -7  -8   2    3.30    0.50
  -7  -8   2    1.10    3.50
  -7  -8   2    4.20    0.70
   7  -8  -2    2.90    0.70
   7  -8  -2    3.50    3.30
  -7   8   2    4.60    1.10
  -7   8   2    8.80    5.20
   7   8  -2   -0.60    3.00
   7   8  -2    4.80    0.90
  -7   8   2    3.60    0.80
   7   8  -2    4.20    0.70
  -6  -8   2    9.40    0.90
   6  -8  -2    9.30    1.00
  -6  -8   2   13.20    5.10
  -6  -8   2    9.20    0.70
   6  -8  -2   11.90    5.00
  -6   8   2    9.50    4.80
   6   8  -2    8.30    1.00
  -6   8   2    8.80    1.10
   6   8  -2    9.10    0.90
  -6   8   2   11.30    1.30
   6   8  -2   14.80    5.50
  -5  -8   2   40.10    1.90
  -5  -8   2   49.30    8.00
   5  -8  -2   40.80    1.90
  -5  -8   2   40.60    1.50
   5  -8  -2   30.90    6.70
  -5   8   2   45.10    2.20
   5   8  -2   39.00    2.10
   5   8  -2   64.59    9.20
  -5   8   2   37.50    8.50
  -5   8   2   40.60    2.30
   5   8  -2   41.70    1.90
  -4  -8   2   15.50    5.70
   4  -8  -2    8.50    0.90
   4  -8  -2   11.10    4.10
  -4  -8   2    8.50    0.90
   4   8  -2    4.40    3.20
  -4   8   2   11.10    1.30
  -4   8   2   12.20    4.80
   4   8  -2    9.00    1.00
  -4   8   2    9.00    1.00
   4   8  -2    7.00    1.00
   3  -8  -2    0.40    0.50
   3  -8  -2    0.50    2.50
  -3  -8   2   -0.40    0.40
  -3  -8   2   -2.40    2.30
   3   8  -2    0.40    3.00
  -3   8   2   -0.50    2.20
   3   8  -2    0.40    0.60
   3   8  -2   -0.10    0.50
  -3   8   2    1.00    0.60
  -3   8   2   -0.30    0.50
  -2  -8   2    2.10    0.50
  -2  -8   2    2.10    2.90
   2  -8  -2    1.50    2.50
   2  -8  -2    2.20    0.60
  -2   8   2    1.60    3.10
   2   8  -2    2.00    0.70
  -2   8   2    2.60    0.80
   2   8  -2    3.40    3.00
  -2   8   2    1.60    0.60
   2   8  -2    1.90    0.60
   1  -8  -2    2.80    0.60
  -1  -8   2    3.40    0.60
  -1  -8   2    6.20    3.60
   1  -8  -2    3.70    3.10
  -1   8   2    3.50    3.30
   1   8  -2    0.10    2.80
  -1   8   2    2.80    0.70
   1   8  -2    3.40    0.70
   1   8  -2    1.90    0.70
  -1   8   2    2.20    0.70
   0  -8  -2    2.80    2.80
   0  -8   2   -0.40    0.40
   0  -8  -2   -0.70    0.40
   0  -8   2    0.50    2.40
   0   8   2    0.60    2.70
   0   8  -2    1.20    2.80
   0   8  -2   -0.10    0.60
   0   8   2    0.10    0.50
   0   8  -2   -0.60    0.40
   0   8   2    0.60    0.70
   1  -8   2   -1.40    2.00
  -1  -8  -2    0.10    2.30
   1  -8   2    0.50    0.40
  -1  -8  -2    0.60    0.50
  -1   8  -2   -0.20    2.60
  -1   8  -2    1.20    0.60
  -1   8  -2    0.50    0.60
   1   8   2    4.30    3.20
   1   8   2    1.00    0.50
   1   8   2   -0.30    0.60
  -2  -8  -2    1.60    0.60
  -2  -8  -2   -2.80    2.00
   2  -8   2    4.80    3.50
   2  -8   2    2.50    0.60
   2   8   2    1.20    0.60
  -2   8  -2    0.80    3.40
   2   8   2    1.40    0.70
   2   8   2    1.90    3.00
  -2   8  -2    3.10    0.90
  -2   8  -2    1.80    0.60
   3  -8   2   53.19    2.20
   3  -8   2   48.20    7.60
  -3  -8  -2   48.50    2.10
  -3  -8  -2   53.29    7.90
  -3   8  -2   48.50    2.50
  -3   8  -2   53.79    9.10
   3   8   2   48.70    2.30
   3   8   2   45.60    2.40
   3   8   2   60.49    8.60
  -3   8  -2   46.40    2.30
  -4  -8  -2    9.60    4.50
   4  -8   2   12.10    1.10
   4  -8   2   10.40    4.50
  -4  -8  -2   13.30    1.00
  -4   8  -2    9.20    5.40
   4   8   2   17.30    5.60
  -4   8  -2   14.90    1.30
  -4   8  -2   13.20    1.40
   4   8   2   15.90    1.40
   4   8   2   14.80    1.20
   5  -8   2    1.50    2.70
   5  -8   2    0.30    0.50
  -5  -8  -2    0.70    0.50
  -5  -8  -2    6.20    3.90
   5   8   2   -0.20    2.40
  -5   8  -2    0.30    0.60
  -5   8  -2   -0.40    0.60
   5   8   2   -0.40    0.50
  -5   8  -2    5.00    3.80
   5   8   2    0.60    0.60
  -6  -8  -2   17.30    6.10
   6  -8   2   14.80    1.20
  -6  -8  -2   14.30    1.10
   6  -8   2    7.90    4.50
  -6   8  -2   14.10    5.70
   6   8   2   14.90    0.90
  -6   8  -2   15.30    1.30
   6   8   2   15.20    1.20
   6   8   2   22.10    6.20
   6   8   2   15.90    1.40
  -6   8  -2   17.30    1.50
  -7  -8  -2   13.80    1.10
   7  -8   2   11.40    1.10
   7  -8   2   11.00    0.70
  -7  -8  -2   11.40    5.40
   7  -8   2   17.00    6.10
  -7   8  -2   11.60    1.30
   7   8   2   18.40    6.20
   7   8   2   12.30    0.80
  -7   8  -2   12.90    6.50
  -7   8  -2   14.40    1.30
   7   8   2   13.30    1.00
   7   8   2   10.60    1.20
  -8  -8  -2   29.40    1.60
   8  -8   2   31.70    1.40
   8  -8   2   27.60    7.70
   8  -8   2   31.00    1.70
  -8  -8  -2   28.90    7.90
   8   8   2   30.40    1.50
  -8   8  -2   36.10    9.40
   8   8   2   27.60    1.80
   8   8   2   24.30    7.00
  -8   8  -2   32.50    2.10
  -8   8  -2   31.80    1.90
  -9  -8  -2    7.30    0.90
   9  -8   2    6.70    0.90
  -9  -8  -2    7.30    0.80
   9  -8   2    8.50    0.70
  -9  -8  -2   -1.00    3.70
   9  -8   2   12.90    5.60
  -9   8  -2   15.90    7.30
  -9   8  -2    7.70    1.10
  -9   8  -2    6.60    1.20
   9   8   2    7.10    0.80
   9   8   2    6.90    4.70
   9   8   2    9.10    1.10
  10  -8   2    2.10    4.20
  10  -8   2    2.30    0.50
 -10  -8  -2    3.30    0.70
  10  -8   2    3.10    0.70
 -10   8  -2    2.40    4.50
  10   8   2    2.40    0.60
 -10   8  -2    3.00    0.80
  10   8   2    3.50    0.80
 -10   8  -2    1.80    0.80
  11  -8   2    3.50    0.70
 -11  -8  -2    3.60    0.70
  11  -8   2    3.70    0.60
  11  -8   2    0.50    4.10
  11   8   2    3.40    0.70
 -11   8  -2    2.30    0.80
 -11   8  -2    2.90    0.90
 -11   8  -2    0.10    4.80
  11   8   2    2.90    0.80
  12  -8   2    0.40    0.50
 -12  -8  -2   -0.10    0.50
  12   8   2   -0.20    0.60
 -12   8  -2    1.50    0.80
  12   8   2    0.00    0.50
 -12   8  -2    0.00    0.70
 -13  -8  -2    0.10    0.50
  13  -8   2    0.40    0.50
  13   8   2    0.20    0.70
 -13   8  -2    0.40    0.70
 -13   8  -2    1.00    0.80
  13   8   2    1.30    0.60
  14  -8   2   -0.10    0.50
 -14  -8  -2    0.50    0.60
 -14   8  -2    0.40    0.80
 -14   8  -2   -0.20    0.60
 -14   8  -2    0.80    0.60
  14   8   2    0.90    0.70
  14   8   2    0.00    0.50
 -15  -8  -2    1.50    0.70
  15  -8   2    2.60    0.70
  15   8   2    0.20    0.60
 -15   8  -2    1.30    0.60
 -15   8  -2    2.10    0.90
 -15   8  -2    1.10    0.80
  15   8   2    1.10    0.80
 -16  -8  -2   -0.20    0.50
  16  -8   2    0.30    0.50
  16   8   2   -0.70    0.60
  16   8   2    0.40    0.70
 -16   8  -2   -1.00    0.50
 -16   8  -2    0.40    0.80
 -16   8  -2   -0.60    0.60
  17  -8   2    0.50    0.60
 -17  -8  -2    0.80    0.60
 -17   8  -2    1.50    0.70
  17   8   2    1.60    0.80
 -17   8  -2    1.90    0.90
 -17   8  -2    0.70    0.80
  17   8   2    0.60    0.80
 -18  -8  -2   -0.10    0.60
  18  -8   2    0.50    0.70
 -18   8  -2   -0.90    0.80
  18   8   2    0.10    0.70
 -18   8  -2   -1.00    0.70
  18   8   2    0.20    0.70
 -18   8  -2    0.10    0.60
  19  -8   2   -0.40    0.90
 -19  -8  -2   -0.60    0.50
  19   8   2    1.50    0.90
 -19   8  -2    0.60    0.90
  19   8   2   -0.10    0.80
 -19   8  -2   -0.50    0.70
 -20  -8  -2    3.60    0.80
  20   8   2    2.20    1.00
  20   8   2    3.80    1.60
 -20   8  -2    3.60    1.10
 -20   8  -2    3.60    1.00
 -21  -8  -2   13.10    1.40
 -21   8  -2   14.40    1.70
 -21   8  -2   15.80    1.50
  21   8   2   16.00    1.80
 -22   8  -2    0.70    0.80
 -22   8  -2    0.00    1.20
  22   8   2   -0.80    0.80
  23   8   2    1.80    1.10
 -23   8  -2    1.90    0.80
  22  -9  -2   18.60    1.70
 -22   9   2   15.60    1.90
  22   9  -2   16.30    2.80
  21  -9  -2    1.00    0.80
 -21   9   2   -1.60    0.80
  21   9  -2    0.00    0.90
  20  -9  -2   44.30    2.50
  20   9  -2   43.70    2.80
 -20   9   2   50.29    3.00
 -20   9   2   42.20    2.90
 -19  -9   2   19.10    1.50
  19  -9  -2   18.30    1.60
  19   9  -2   19.70    1.90
 -19   9   2   19.80    2.10
 -19   9   2   23.80    2.00
  18  -9  -2    2.70    0.90
 -18  -9   2    2.80    0.80
  18   9  -2    3.10    1.10
 -18   9   2    4.50    1.20
 -18   9   2    3.00    1.00
 -17  -9   2   -1.00    0.60
  17  -9  -2    0.00    0.70
 -17  -9   2    0.80    0.70
 -17   9   2    0.00    0.90
 -17   9   2    0.80    0.90
  17   9  -2    1.30    0.90
 -16  -9   2    9.90    1.10
  16  -9  -2    9.70    1.20
 -16  -9   2    9.50    1.30
 -16   9   2    9.80    1.40
  16   9  -2    8.70    1.30
 -16   9   2   11.50    1.70
  15  -9  -2   30.10    1.80
 -15  -9   2   29.50    1.70
 -15  -9   2   27.30    1.80
 -15   9   2   30.50    2.20
  15   9  -2   29.40    2.10
 -15   9   2   33.50    2.40
 -14  -9   2    0.60    0.60
 -14  -9   2    0.40    0.60
  14  -9  -2   -0.10    0.60
  14   9  -2    0.80    0.80
[truncated: 4,038,826 more chars]
