# Supplementary material for: Crystals as Rockets: Modulation of the Salient Temperature in Cocrystals by Solvent Mixture Composition
Source: Angew Chem Int Ed Engl. 2026 Mar 18;65(18):e26010. doi: 10.1002/anie.202526010 (PMC13110762; doi:10.1002/anie.202526010)
Supplement: Supplementary file 2 — Supporting File 2: anie71541‐sup‐0002‐Data.zip. [file ANIE-65-e26010-s004.zip › ICZ_BPE_AC_100K.cif]

 
data_ICZ_BPE_AC_100K

loop_
_audit_author_name
_audit_author_address
'Ruben A. Toscano'
;Universidad Nacional Autonoma de Mexico, Circuito Exterior, Ciudad Universitaria, CDMX
Mexico
;

_audit_creation_method            'SHELXL-2019/3'
_shelx_SHELXL_version_number      '2019/3'
_chemical_name_systematic         ?
_chemical_name_common             ?
_chemical_melting_point           ?
_chemical_formula_moiety          
 '4(C18 H12 N2), 6(C12 H10 N2), C6 H12 O2'
_chemical_formula_sum
 'C150 H120 N20 O2' 
_chemical_formula_weight          2234.65

loop_
 _atom_type_symbol
 _atom_type_description
 _atom_type_scat_dispersion_real
 _atom_type_scat_dispersion_imag
 _atom_type_scat_source
 'C'  'C'   0.0033   0.0016
 'International Tables Vol C Tables 4.2.6.8 and 6.1.1.4'
 'H'  'H'   0.0000   0.0000
 'International Tables Vol C Tables 4.2.6.8 and 6.1.1.4'
 'N'  'N'   0.0061   0.0033
 'International Tables Vol C Tables 4.2.6.8 and 6.1.1.4'
 'O'  'O'   0.0106   0.0060
 'International Tables Vol C Tables 4.2.6.8 and 6.1.1.4'
 
_space_group_crystal_system       monoclinic
_space_group_IT_number            15
_space_group_name_H-M_alt         'C 2/c'
_space_group_name_Hall            '-C 2yc'
 
_shelx_space_group_comment
;
The symmetry employed for this shelxl refinement is uniquely defined
by the following loop, which should always be used as a source of
symmetry information in preference to the above space-group names.
They are only intended as comments.
;
 
loop_
 _space_group_symop_operation_xyz
 'x, y, z'
 '-x, y, -z+1/2'
 'x+1/2, y+1/2, z'
 '-x+1/2, y+1/2, -z+1/2'
 '-x, -y, -z'
 'x, -y, z-1/2'
 '-x+1/2, -y+1/2, -z'
 'x+1/2, -y+1/2, z-1/2'
 
_cell_length_a                    30.4046(9)
_cell_length_b                    10.2492(3)
_cell_length_c                    18.6914(5)
_cell_angle_alpha                 90
_cell_angle_beta                  98.4490(10)
_cell_angle_gamma                 90
_cell_volume                      5761.5(3)
_cell_formula_units_Z             2
_cell_measurement_temperature     100(2)
_cell_measurement_reflns_used      9157
_cell_measurement_theta_min        2.32
_cell_measurement_theta_max       31.20

_exptl_crystal_description       'prism'
_exptl_crystal_colour            'yellow'
_exptl_crystal_density_meas       ?
_exptl_crystal_density_method     ?
_exptl_crystal_density_diffrn     1.288          
_exptl_crystal_F_000              2352
_exptl_transmission_factor_min    ?
_exptl_transmission_factor_max    ?
_exptl_crystal_size_max           0.313
_exptl_crystal_size_mid           0.297
_exptl_crystal_size_min           0.284
_exptl_absorpt_coefficient_mu     0.078
_shelx_estimated_absorpt_T_min    0.976
_shelx_estimated_absorpt_T_max    0.978
_exptl_absorpt_correction_type    'multi-scan'
_exptl_absorpt_correction_T_min   0.7155
_exptl_absorpt_correction_T_max   0.7462
_exptl_absorpt_process_details    '(Sheldrick, 2012)'
_exptl_absorpt_special_details    ?
_diffrn_ambient_temperature       100(2)
_diffrn_radiation_wavelength      0.71073
_diffrn_radiation_type            MoK\a
_diffrn_source                    'micro-focus X-ray source'
_diffrn_radiation_monochromator   'Helios multilayer mirror'  
_diffrn_measurement_device_type   
'Bruker D8 Venture \k geometry diffractometer 208039-1' 
_diffrn_measurement_method        '\f and \w-scans'
_diffrn_detector_area_resol_mean  73.909836
_diffrn_reflns_number             95336
_diffrn_reflns_av_unetI/netI      0.0341
_diffrn_reflns_av_R_equivalents   0.0551
_diffrn_reflns_limit_h_min        -42
_diffrn_reflns_limit_h_max        42
_diffrn_reflns_limit_k_min        -14
_diffrn_reflns_limit_k_max        14
_diffrn_reflns_limit_l_min        -26
_diffrn_reflns_limit_l_max        26
_diffrn_reflns_theta_min          2.099
_diffrn_reflns_theta_max          30.031
_diffrn_reflns_theta_full         25.242
_diffrn_measured_fraction_theta_max   0.996
_diffrn_measured_fraction_theta_full  0.998
_diffrn_reflns_Laue_measured_fraction_max    0.996
_diffrn_reflns_Laue_measured_fraction_full   0.998
_diffrn_reflns_point_group_measured_fraction_max   0.996
_diffrn_reflns_point_group_measured_fraction_full  0.998
_reflns_number_total              8402
_reflns_number_gt                 5845
_reflns_threshold_expression      'I > 2\s(I)'
_reflns_Friedel_coverage          0.000
_reflns_Friedel_fraction_max      .
_reflns_Friedel_fraction_full     .
 
_reflns_special_details
;
 Reflections were merged by SHELXL according to the crystal
 class for the calculation of statistics and refinement.
 
 _reflns_Friedel_fraction is defined as the number of unique
 Friedel pairs measured divided by the number that would be
 possible theoretically, ignoring centric projections and
 systematic absences.
;
 
_computing_data_collection        'APEX5 v2023.9-2-0(Bruker, 2023)'
_computing_cell_refinement        'APEX5 v2023.9-2(Bruker, 2023)'
_computing_data_reduction         'SAINT V8.40B (Bruker, 2014)'
_computing_structure_solution     'SHELXS-2012 (Bruker, 2013)'
_computing_structure_refinement   'SHELXL-2019/3 (Sheldrick, 2015)'
_computing_molecular_graphics     'SHELXLe (H�bschle et al, 2011)'
_computing_publication_material   'CIFTAB V 2013/2 (Sheldrick, 2013)'
_refine_special_details           ?
_refine_ls_structure_factor_coef  Fsqd
_refine_ls_matrix_type            full
_refine_ls_weighting_scheme       calc
_refine_ls_weighting_details
'w=1/[\s^2^(Fo^2^)+(0.0002P)^2^+21.9302P] where P=(Fo^2^+2Fc^2^)/3'
_atom_sites_solution_primary      direct
_atom_sites_solution_secondary    difmap
_atom_sites_solution_hydrogens    mixed
_refine_ls_hydrogen_treatment     mixed
_refine_ls_extinction_method      'SHELXL-2019/2 (Sheldrick 2019)'
_refine_ls_extinction_coef        0.00209(14)
_refine_ls_extinction_expression
 'Fc^*^=kFc[1+0.001xFc^2^\l^3^/sin(2\q)]^-1/4^'
_refine_ls_number_reflns          8402
_refine_ls_number_parameters      415
_refine_ls_number_restraints      25
_refine_ls_R_factor_all           0.1168
_refine_ls_R_factor_gt            0.0730
_refine_ls_wR_factor_ref          0.1541
_refine_ls_wR_factor_gt           0.1250
_refine_ls_goodness_of_fit_ref    1.078
_refine_ls_restrained_S_all       1.081
_refine_ls_shift/su_max           0.001
_refine_ls_shift/su_mean          0.000
 
loop_
 _atom_site_label
 _atom_site_type_symbol
 _atom_site_fract_x
 _atom_site_fract_y
 _atom_site_fract_z
 _atom_site_U_iso_or_equiv
 _atom_site_adp_type
 _atom_site_occupancy
 _atom_site_site_symmetry_order  
 _atom_site_calc_flag
 _atom_site_refinement_flags_posn
 _atom_site_refinement_flags_adp
 _atom_site_refinement_flags_occupancy
 _atom_site_disorder_assembly
 _atom_site_disorder_group
C1 C 0.63272(7) 0.6364(2) 0.55494(11) 0.0262(4) Uani 1 1 d . . . . .
H1 H 0.643862 0.622081 0.604510 0.031 Uiso 1 1 calc R U . . .
C2 C 0.63184(8) 0.7610(2) 0.52600(12) 0.0313(5) Uani 1 1 d . . . . .
H2 H 0.642371 0.832577 0.556034 0.038 Uiso 1 1 calc R U . . .
C3 C 0.61552(8) 0.7826(2) 0.45267(12) 0.0315(5) Uani 1 1 d . . . . .
H3 H 0.615280 0.868790 0.433856 0.038 Uiso 1 1 calc R U . . .
C4 C 0.59984(7) 0.6813(2) 0.40744(11) 0.0289(5) Uani 1 1 d . . . . .
H4 H 0.589152 0.696283 0.357770 0.035 Uiso 1 1 calc R U . . .
N5 N 0.58473(6) 0.44163(19) 0.40441(9) 0.0259(4) Uani 1 1 d . . . . .
H5 H 0.5719(8) 0.438(3) 0.3532(14) 0.031 Uiso 1 1 d . U . . .
C6 C 0.57641(7) 0.2116(2) 0.44652(11) 0.0280(4) Uani 1 1 d . . . . .
H6 H 0.563314 0.179319 0.400669 0.034 Uiso 1 1 calc R U . . .
C7 C 0.58236(7) 0.1317(2) 0.50607(12) 0.0285(4) Uani 1 1 d . . . . .
H7 H 0.572380 0.043780 0.501844 0.034 Uiso 1 1 calc R U . . .
C8 C 0.60923(7) -0.0054(2) 0.67190(12) 0.0317(5) Uani 1 1 d . . . . .
H8 H 0.593461 -0.070757 0.642570 0.038 Uiso 1 1 calc R U . . .
C9 C 0.62687(8) -0.0318(2) 0.74322(13) 0.0334(5) Uani 1 1 d . . . . .
H9 H 0.623205 -0.116097 0.762653 0.040 Uiso 1 1 calc R U . . .
C10 C 0.64999(8) 0.0643(2) 0.78682(12) 0.0323(5) Uani 1 1 d . . . . .
H10 H 0.661905 0.043673 0.835361 0.039 Uiso 1 1 calc R U . . .
C11 C 0.65589(7) 0.1885(2) 0.76093(11) 0.0283(4) Uani 1 1 d . . . . .
H11 H 0.671431 0.253456 0.790866 0.034 Uiso 1 1 calc R U . . .
N12 N 0.64008(6) 0.32929(18) 0.64982(9) 0.0242(4) Uani 1 1 d . . . . .
H12 H 0.6556(8) 0.410(3) 0.6686(13) 0.029 Uiso 1 1 d . U . . .
C13 C 0.60013(7) 0.5563(2) 0.43677(11) 0.0247(4) Uani 1 1 d . . . . .
C14 C 0.59014(7) 0.3426(2) 0.45489(11) 0.0245(4) Uani 1 1 d . . . . .
C15 C 0.60316(7) 0.1790(2) 0.57347(11) 0.0259(4) Uani 1 1 d . . . . .
C16 C 0.61503(7) 0.1190(2) 0.64388(11) 0.0262(4) Uani 1 1 d . . . . .
C17 C 0.63818(7) 0.2148(2) 0.68919(11) 0.0246(4) Uani 1 1 d . . . . .
C18 C 0.61883(6) 0.3085(2) 0.58010(10) 0.0231(4) Uani 1 1 d . . . . .
C19 C 0.61116(6) 0.3943(2) 0.52149(10) 0.0233(4) Uani 1 1 d . . . . .
C20 C 0.61707(6) 0.5327(2) 0.51044(11) 0.0232(4) Uani 1 1 d . . . . .
N21 N 0.68633(6) 0.55115(18) 0.72941(9) 0.0261(4) Uani 1 1 d . . . . .
C22 C 0.66834(7) 0.5584(2) 0.79091(11) 0.0259(4) Uani 1 1 d . . . . .
H22 H 0.645902 0.497134 0.797874 0.031 Uiso 1 1 calc R U . . .
C23 C 0.68061(7) 0.6497(2) 0.84453(10) 0.0236(4) Uani 1 1 d . . . . .
H23 H 0.666697 0.650477 0.886831 0.028 Uiso 1 1 calc R U . . .
C24 C 0.71367(6) 0.7411(2) 0.83609(10) 0.0217(4) Uani 1 1 d . . . . .
C25 C 0.73215(7) 0.7345(2) 0.77214(10) 0.0243(4) Uani 1 1 d . . . . .
H25 H 0.754462 0.794950 0.763500 0.029 Uiso 1 1 calc R U . . .
C26 C 0.71787(7) 0.6396(2) 0.72131(11) 0.0268(4) Uani 1 1 d . . . . .
H26 H 0.731078 0.636849 0.678326 0.032 Uiso 1 1 calc R U . . .
N27 N 0.75740(6) 1.13708(19) 1.11942(9) 0.0275(4) Uani 1 1 d . . . . .
C28 C 0.77511(7) 1.1334(2) 1.05776(11) 0.0279(4) Uani 1 1 d . . . . .
H28 H 0.797722 1.194950 1.052087 0.033 Uiso 1 1 calc R U . . .
C29 C 0.76272(7) 1.0463(2) 1.00194(11) 0.0267(4) Uani 1 1 d . . . . .
H29 H 0.776567 1.049189 0.959595 0.032 Uiso 1 1 calc R U . . .
C30 C 0.72971(6) 0.9542(2) 1.00829(10) 0.0222(4) Uani 1 1 d . . . . .
C31 C 0.71123(7) 0.9569(2) 1.07234(11) 0.0250(4) Uani 1 1 d . . . . .
H31 H 0.688782 0.896020 1.079719 0.030 Uiso 1 1 calc R U . . .
C32 C 0.72561(7) 1.0484(2) 1.12517(11) 0.0273(4) Uani 1 1 d . . . . .
H32 H 0.712183 1.048426 1.167969 0.033 Uiso 1 1 calc R U . . .
C33 C 0.72937(7) 0.8399(2) 0.89031(11) 0.0235(4) Uani 1 1 d . . . . .
H33 H 0.752439 0.896398 0.880149 0.028 Uiso 1 1 calc R U . . .
C34 C 0.71394(7) 0.8573(2) 0.95297(10) 0.0234(4) Uani 1 1 d . . . . .
H34 H 0.690533 0.801448 0.962496 0.028 Uiso 1 1 calc R U . . .
N41 N 0.55528(6) 0.4559(2) 0.24788(10) 0.0334(5) Uani 1 1 d . . . . .
C42 C 0.54653(7) 0.5660(3) 0.21057(12) 0.0342(5) Uani 1 1 d . . . . .
H42 H 0.551345 0.646354 0.235826 0.041 Uiso 1 1 calc R U . . .
C43 C 0.53080(7) 0.5703(3) 0.13698(12) 0.0322(5) Uani 1 1 d . . . . .
H43 H 0.525032 0.651805 0.113222 0.039 Uiso 1 1 calc R U . . .
C44 C 0.52360(7) 0.4548(2) 0.09847(11) 0.0280(5) Uani 1 1 d . . . . .
C45 C 0.53286(7) 0.3401(3) 0.13677(12) 0.0328(5) Uani 1 1 d . . . . .
H45 H 0.528730 0.258412 0.112740 0.039 Uiso 1 1 calc R U . . .
C46 C 0.54819(7) 0.3448(3) 0.21033(12) 0.0344(5) Uani 1 1 d . . . . .
H46 H 0.553996 0.264690 0.235497 0.041 Uiso 1 1 calc R U . . .
C47 C 0.50710(7) 0.4491(2) 0.02057(11) 0.0277(4) Uani 1 1 d . . . . .
H47 H 0.506533 0.366090 -0.002193 0.033 Uiso 1 1 calc R U . . .
O1 O 0.4882(2) 0.0963(4) 0.2242(3) 0.0811(16) Uani 0.5 1 d . U P A 1
C48 C 0.5194(3) -0.0807(8) 0.2970(5) 0.079(2) Uani 0.5 1 d D U P A 1
H48A H 0.546002 -0.092195 0.273666 0.118 Uiso 0.5 1 calc R U P A 1
H48B H 0.502923 -0.163054 0.295249 0.118 Uiso 0.5 1 calc R U P A 1
H48C H 0.528326 -0.054819 0.347554 0.118 Uiso 0.5 1 calc R U P A 1
C49 C 0.4985(3) -0.0163(6) 0.2271(3) 0.0612(17) Uani 0.5 1 d D U P A 1
C50 C 0.4942(2) -0.0975(8) 0.1591(5) 0.073(2) Uani 0.5 1 d D U P A 1
H50A H 0.487462 -0.024996 0.125066 0.109 Uiso 0.5 1 calc R U P A 1
H50B H 0.482240 -0.178697 0.136344 0.109 Uiso 0.5 1 calc R U P A 1
H50C H 0.526512 -0.105462 0.172294 0.109 Uiso 0.5 1 calc R U P A 1
 
loop_
 _atom_site_aniso_label
 _atom_site_aniso_U_11
 _atom_site_aniso_U_22
 _atom_site_aniso_U_33
 _atom_site_aniso_U_23
 _atom_site_aniso_U_13
 _atom_site_aniso_U_12
C1 0.0257(10) 0.0328(11) 0.0201(9) -0.0013(8) 0.0033(7) -0.0002(8)
C2 0.0321(11) 0.0341(12) 0.0283(11) -0.0023(9) 0.0067(9) -0.0016(9)
C3 0.0356(11) 0.0305(11) 0.0296(11) 0.0033(9) 0.0084(9) 0.0033(9)
C4 0.0303(10) 0.0367(12) 0.0197(9) 0.0013(8) 0.0040(8) 0.0061(9)
N5 0.0265(8) 0.0328(10) 0.0178(8) -0.0030(7) 0.0014(6) 0.0020(7)
C6 0.0272(10) 0.0339(12) 0.0218(10) -0.0066(8) -0.0001(8) 0.0005(9)
C7 0.0266(10) 0.0297(11) 0.0285(10) -0.0050(9) 0.0012(8) -0.0001(8)
C8 0.0305(11) 0.0327(12) 0.0328(12) -0.0003(9) 0.0078(9) -0.0004(9)
C9 0.0346(12) 0.0322(12) 0.0343(12) 0.0076(10) 0.0078(9) 0.0008(9)
C10 0.0316(11) 0.0399(13) 0.0258(10) 0.0053(9) 0.0058(8) 0.0041(10)
C11 0.0269(10) 0.0351(12) 0.0228(10) -0.0020(9) 0.0029(8) 0.0013(9)
N12 0.0248(8) 0.0295(9) 0.0176(8) 0.0001(7) 0.0007(6) -0.0021(7)
C13 0.0223(9) 0.0315(11) 0.0208(9) -0.0016(8) 0.0052(7) 0.0020(8)
C14 0.0213(9) 0.0325(11) 0.0195(9) -0.0013(8) 0.0019(7) 0.0048(8)
C15 0.0237(9) 0.0308(11) 0.0228(10) -0.0012(8) 0.0020(7) 0.0024(8)
C16 0.0220(9) 0.0326(11) 0.0242(10) -0.0007(8) 0.0042(7) 0.0011(8)
C17 0.0229(9) 0.0291(11) 0.0225(9) 0.0007(8) 0.0051(7) 0.0011(8)
C18 0.0196(8) 0.0322(11) 0.0174(9) -0.0042(8) 0.0021(7) 0.0006(8)
C19 0.0188(8) 0.0303(10) 0.0204(9) -0.0026(8) 0.0019(7) 0.0010(8)
C20 0.0196(9) 0.0293(10) 0.0213(9) -0.0017(8) 0.0044(7) 0.0014(8)
N21 0.0280(9) 0.0301(9) 0.0191(8) -0.0013(7) 0.0001(6) -0.0021(7)
C22 0.0237(9) 0.0304(11) 0.0227(9) -0.0006(8) 0.0006(7) -0.0030(8)
C23 0.0235(9) 0.0283(10) 0.0193(9) -0.0008(8) 0.0043(7) -0.0007(8)
C24 0.0215(9) 0.0251(10) 0.0176(9) 0.0015(7) 0.0001(7) 0.0008(7)
C25 0.0269(10) 0.0269(10) 0.0189(9) 0.0010(8) 0.0023(7) -0.0012(8)
C26 0.0310(10) 0.0310(11) 0.0186(9) -0.0010(8) 0.0040(8) -0.0026(9)
N27 0.0279(9) 0.0304(9) 0.0234(8) -0.0043(7) 0.0012(7) 0.0019(7)
C28 0.0283(10) 0.0287(11) 0.0255(10) -0.0016(8) 0.0001(8) -0.0022(8)
C29 0.0295(10) 0.0310(11) 0.0198(9) 0.0005(8) 0.0041(8) -0.0026(8)
C30 0.0224(9) 0.0251(10) 0.0182(9) -0.0005(7) -0.0001(7) 0.0033(7)
C31 0.0234(9) 0.0293(10) 0.0223(9) -0.0020(8) 0.0037(7) -0.0014(8)
C32 0.0252(10) 0.0350(12) 0.0220(9) -0.0046(8) 0.0045(7) 0.0028(8)
C33 0.0238(9) 0.0248(10) 0.0211(9) 0.0012(8) 0.0011(7) -0.0021(8)
C34 0.0240(9) 0.0252(10) 0.0206(9) 0.0011(8) 0.0021(7) -0.0004(8)
N41 0.0217(8) 0.0578(13) 0.0197(8) 0.0027(9) 0.0003(7) 0.0018(9)
C42 0.0290(11) 0.0502(15) 0.0225(10) 0.0003(10) 0.0006(8) -0.0067(10)
C43 0.0263(10) 0.0473(14) 0.0228(10) 0.0043(9) 0.0030(8) -0.0035(10)
C44 0.0187(9) 0.0465(13) 0.0194(9) 0.0011(9) 0.0044(7) -0.0013(9)
C45 0.0295(11) 0.0461(14) 0.0226(10) 0.0014(9) 0.0032(8) 0.0064(10)
C46 0.0282(11) 0.0519(15) 0.0224(10) 0.0052(10) 0.0012(8) 0.0078(10)
C47 0.0231(9) 0.0408(13) 0.0193(9) 0.0000(8) 0.0033(7) -0.0028(9)
O1 0.095(4) 0.040(2) 0.109(5) 0.011(2) 0.019(3) 0.016(2)
C48 0.077(5) 0.049(4) 0.103(5) 0.019(4) -0.009(4) -0.027(4)
C49 0.043(3) 0.038(2) 0.101(5) 0.011(3) 0.005(4) -0.002(3)
C50 0.046(3) 0.056(4) 0.111(5) -0.008(4) -0.009(4) -0.002(3)
 
_geom_special_details
;
 All esds (except the esd in the dihedral angle between two l.s. planes)
 are estimated using the full covariance matrix.  The cell esds are taken
 into account individually in the estimation of esds in distances, angles
 and torsion angles; correlations between esds in cell parameters are only
 used when they are defined by crystal symmetry.  An approximate (isotropic)
 treatment of cell esds is used for estimating esds involving l.s. planes.
;
 
loop_
 _geom_bond_atom_site_label_1
 _geom_bond_atom_site_label_2
 _geom_bond_distance
 _geom_bond_site_symmetry_2
 _geom_bond_publ_flag
C1 C2 1.386(3) . ?
C1 C20 1.390(3) . ?
C1 H1 0.9500 . ?
C2 C3 1.405(3) . ?
C2 H2 0.9500 . ?
C3 C4 1.379(3) . ?
C3 H3 0.9500 . ?
C4 C13 1.393(3) . ?
C4 H4 0.9500 . ?
N5 C13 1.372(3) . ?
N5 C14 1.379(3) . ?
N5 H5 0.98(2) . ?
C6 C7 1.373(3) . ?
C6 C14 1.407(3) . ?
C6 H6 0.9500 . ?
C7 C15 1.410(3) . ?
C7 H7 0.9500 . ?
C8 C9 1.388(3) . ?
C8 C16 1.399(3) . ?
C8 H8 0.9500 . ?
C9 C10 1.400(3) . ?
C9 H9 0.9500 . ?
C10 C11 1.383(3) . ?
C10 H10 0.9500 . ?
C11 C17 1.396(3) . ?
C11 H11 0.9500 . ?
N12 C18 1.383(2) . ?
N12 C17 1.391(3) . ?
N12 H12 0.99(3) . ?
C13 C20 1.418(3) . ?
C14 C19 1.416(3) . ?
C15 C18 1.410(3) . ?
C15 C16 1.449(3) . ?
C16 C17 1.415(3) . ?
C18 C19 1.398(3) . ?
C19 C20 1.448(3) . ?
N21 C26 1.344(3) . ?
N21 C22 1.346(3) . ?
C22 C23 1.382(3) . ?
C22 H22 0.9500 . ?
C23 C24 1.400(3) . ?
C23 H23 0.9500 . ?
C24 C25 1.395(3) . ?
C24 C33 1.462(3) . ?
C25 C26 1.384(3) . ?
C25 H25 0.9500 . ?
C26 H26 0.9500 . ?
N27 C32 1.342(3) . ?
N27 C28 1.343(3) . ?
C28 C29 1.383(3) . ?
C28 H28 0.9500 . ?
C29 C30 1.396(3) . ?
C29 H29 0.9500 . ?
C30 C31 1.395(3) . ?
C30 C34 1.463(3) . ?
C31 C32 1.385(3) . ?
C31 H31 0.9500 . ?
C32 H32 0.9500 . ?
C33 C34 1.336(3) . ?
C33 H33 0.9500 . ?
C34 H34 0.9500 . ?
N41 C42 1.333(3) . ?
N41 C46 1.338(3) . ?
C42 C43 1.389(3) . ?
C42 H42 0.9500 . ?
C43 C44 1.386(3) . ?
C43 H43 0.9500 . ?
C44 C45 1.383(3) . ?
C44 C47 1.470(3) . ?
C45 C46 1.386(3) . ?
C45 H45 0.9500 . ?
C46 H46 0.9500 . ?
C47 C47 1.331(4) 5_665 ?
C47 H47 0.9500 . ?
O1 C49 1.195(7) . ?
C48 C49 1.519(8) . ?
C48 H48A 0.9800 . ?
C48 H48B 0.9800 . ?
C48 H48C 0.9800 . ?
C49 C50 1.508(8) . ?
C50 H50A 0.9800 . ?
C50 H50B 0.9800 . ?
C50 H50C 0.9800 . ?
 
loop_
 _geom_angle_atom_site_label_1
 _geom_angle_atom_site_label_2
 _geom_angle_atom_site_label_3
 _geom_angle
 _geom_angle_site_symmetry_1
 _geom_angle_site_symmetry_3
 _geom_angle_publ_flag
C2 C1 C20 119.06(19) . . ?
C2 C1 H1 120.5 . . ?
C20 C1 H1 120.5 . . ?
C1 C2 C3 120.7(2) . . ?
C1 C2 H2 119.7 . . ?
C3 C2 H2 119.7 . . ?
C4 C3 C2 121.3(2) . . ?
C4 C3 H3 119.3 . . ?
C2 C3 H3 119.3 . . ?
C3 C4 C13 118.02(19) . . ?
C3 C4 H4 121.0 . . ?
C13 C4 H4 121.0 . . ?
C13 N5 C14 109.28(17) . . ?
C13 N5 H5 121.7(15) . . ?
C14 N5 H5 129.0(15) . . ?
C7 C6 C14 118.53(19) . . ?
C7 C6 H6 120.7 . . ?
C14 C6 H6 120.7 . . ?
C6 C7 C15 120.5(2) . . ?
C6 C7 H7 119.8 . . ?
C15 C7 H7 119.8 . . ?
C9 C8 C16 119.0(2) . . ?
C9 C8 H8 120.5 . . ?
C16 C8 H8 120.5 . . ?
C8 C9 C10 120.8(2) . . ?
C8 C9 H9 119.6 . . ?
C10 C9 H9 119.6 . . ?
C11 C10 C9 121.6(2) . . ?
C11 C10 H10 119.2 . . ?
C9 C10 H10 119.2 . . ?
C10 C11 C17 117.6(2) . . ?
C10 C11 H11 121.2 . . ?
C17 C11 H11 121.2 . . ?
C18 N12 C17 108.58(18) . . ?
C18 N12 H12 126.6(14) . . ?
C17 N12 H12 124.8(14) . . ?
N5 C13 C4 129.21(19) . . ?
N5 C13 C20 109.48(19) . . ?
C4 C13 C20 121.3(2) . . ?
N5 C14 C6 128.48(19) . . ?
N5 C14 C19 108.57(19) . . ?
C6 C14 C19 122.90(19) . . ?
C18 C15 C7 120.3(2) . . ?
C18 C15 C16 106.49(18) . . ?
C7 C15 C16 133.2(2) . . ?
C8 C16 C17 119.2(2) . . ?
C8 C16 C15 134.3(2) . . ?
C17 C16 C15 106.53(19) . . ?
N12 C17 C11 129.2(2) . . ?
N12 C17 C16 108.94(18) . . ?
C11 C17 C16 121.9(2) . . ?
N12 C18 C19 130.0(2) . . ?
N12 C18 C15 109.44(18) . . ?
C19 C18 C15 120.57(18) . . ?
C18 C19 C14 117.06(19) . . ?
C18 C19 C20 135.92(19) . . ?
C14 C19 C20 106.92(18) . . ?
C1 C20 C13 119.6(2) . . ?
C1 C20 C19 134.60(19) . . ?
C13 C20 C19 105.70(18) . . ?
C26 N21 C22 116.45(18) . . ?
N21 C22 C23 123.8(2) . . ?
N21 C22 H22 118.1 . . ?
C23 C22 H22 118.1 . . ?
C22 C23 C24 119.55(18) . . ?
C22 C23 H23 120.2 . . ?
C24 C23 H23 120.2 . . ?
C25 C24 C23 116.78(18) . . ?
C25 C24 C33 119.73(18) . . ?
C23 C24 C33 123.50(18) . . ?
C26 C25 C24 119.80(19) . . ?
C26 C25 H25 120.1 . . ?
C24 C25 H25 120.1 . . ?
N21 C26 C25 123.62(19) . . ?
N21 C26 H26 118.2 . . ?
C25 C26 H26 118.2 . . ?
C32 N27 C28 115.74(18) . . ?
N27 C28 C29 124.5(2) . . ?
N27 C28 H28 117.7 . . ?
C29 C28 H28 117.7 . . ?
C28 C29 C30 119.49(19) . . ?
C28 C29 H29 120.3 . . ?
C30 C29 H29 120.3 . . ?
C31 C30 C29 116.39(18) . . ?
C31 C30 C34 119.24(19) . . ?
C29 C30 C34 124.36(18) . . ?
C32 C31 C30 120.0(2) . . ?
C32 C31 H31 120.0 . . ?
C30 C31 H31 120.0 . . ?
N27 C32 C31 123.83(19) . . ?
N27 C32 H32 118.1 . . ?
C31 C32 H32 118.1 . . ?
C34 C33 C24 125.37(19) . . ?
C34 C33 H33 117.3 . . ?
C24 C33 H33 117.3 . . ?
C33 C34 C30 126.09(19) . . ?
C33 C34 H34 117.0 . . ?
C30 C34 H34 117.0 . . ?
C42 N41 C46 116.20(19) . . ?
N41 C42 C43 124.0(2) . . ?
N41 C42 H42 118.0 . . ?
C43 C42 H42 118.0 . . ?
C44 C43 C42 119.5(2) . . ?
C44 C43 H43 120.3 . . ?
C42 C43 H43 120.3 . . ?
C45 C44 C43 116.89(19) . . ?
C45 C44 C47 119.5(2) . . ?
C43 C44 C47 123.6(2) . . ?
C44 C45 C46 119.8(2) . . ?
C44 C45 H45 120.1 . . ?
C46 C45 H45 120.1 . . ?
N41 C46 C45 123.7(2) . . ?
N41 C46 H46 118.2 . . ?
C45 C46 H46 118.2 . . ?
C47 C47 C44 125.2(3) 5_665 . ?
C47 C47 H47 117.4 5_665 . ?
C44 C47 H47 117.4 . . ?
C49 C48 C50 103.7(12) 2_655 2_655 ?
C50 C48 C49 128.1(10) 2_655 . ?
C50 C48 O1 106.9(10) 2_655 2_655 ?
C49 C48 H48A 109.5 2_655 . ?
C49 C48 H48B 109.5 2_655 . ?
H48A C48 H48B 109.5 . . ?
C49 C48 H48C 109.5 2_655 . ?
H48A C48 H48C 109.5 . . ?
H48B C48 H48C 109.5 . . ?
O1 C49 C50 120.3(6) . . ?
C50 C49 C48 117.3(6) . . ?
C49 C50 H50A 96.4 . . ?
C49 C50 H50B 144.5 . . ?
H50A C50 H50B 109.5 . . ?
C49 C50 H50C 82.8 . . ?
H50A C50 H50C 109.5 . . ?
H50B C50 H50C 109.5 . . ?
 
loop_
 _geom_torsion_atom_site_label_1
 _geom_torsion_atom_site_label_2
 _geom_torsion_atom_site_label_3
 _geom_torsion_atom_site_label_4
 _geom_torsion
 _geom_torsion_site_symmetry_1
 _geom_torsion_site_symmetry_2
 _geom_torsion_site_symmetry_3
 _geom_torsion_site_symmetry_4
 _geom_torsion_publ_flag
C20 C1 C2 C3 -0.2(3) . . . . ?
C1 C2 C3 C4 0.2(3) . . . . ?
C2 C3 C4 C13 0.7(3) . . . . ?
C14 C6 C7 C15 -2.1(3) . . . . ?
C16 C8 C9 C10 0.3(3) . . . . ?
C8 C9 C10 C11 0.4(4) . . . . ?
C9 C10 C11 C17 -0.4(3) . . . . ?
C14 N5 C13 C4 -177.4(2) . . . . ?
C14 N5 C13 C20 1.2(2) . . . . ?
C3 C4 C13 N5 176.8(2) . . . . ?
C3 C4 C13 C20 -1.6(3) . . . . ?
C13 N5 C14 C6 175.5(2) . . . . ?
C13 N5 C14 C19 -2.1(2) . . . . ?
C7 C6 C14 N5 -175.1(2) . . . . ?
C7 C6 C14 C19 2.2(3) . . . . ?
C6 C7 C15 C18 -1.2(3) . . . . ?
C6 C7 C15 C16 -178.0(2) . . . . ?
C9 C8 C16 C17 -0.8(3) . . . . ?
C9 C8 C16 C15 177.3(2) . . . . ?
C18 C15 C16 C8 -179.5(2) . . . . ?
C7 C15 C16 C8 -2.4(4) . . . . ?
C18 C15 C16 C17 -1.2(2) . . . . ?
C7 C15 C16 C17 175.9(2) . . . . ?
C18 N12 C17 C11 178.4(2) . . . . ?
C18 N12 C17 C16 -0.3(2) . . . . ?
C10 C11 C17 N12 -178.7(2) . . . . ?
C10 C11 C17 C16 -0.1(3) . . . . ?
C8 C16 C17 N12 179.57(18) . . . . ?
C15 C16 C17 N12 1.0(2) . . . . ?
C8 C16 C17 C11 0.8(3) . . . . ?
C15 C16 C17 C11 -177.85(19) . . . . ?
C17 N12 C18 C19 178.2(2) . . . . ?
C17 N12 C18 C15 -0.5(2) . . . . ?
C7 C15 C18 N12 -176.52(18) . . . . ?
C16 C15 C18 N12 1.1(2) . . . . ?
C7 C15 C18 C19 4.6(3) . . . . ?
C16 C15 C18 C19 -177.80(18) . . . . ?
N12 C18 C19 C14 176.90(19) . . . . ?
C15 C18 C19 C14 -4.5(3) . . . . ?
N12 C18 C19 C20 -7.5(4) . . . . ?
C15 C18 C19 C20 171.1(2) . . . . ?
N5 C14 C19 C18 178.90(17) . . . . ?
C6 C14 C19 C18 1.2(3) . . . . ?
N5 C14 C19 C20 2.1(2) . . . . ?
C6 C14 C19 C20 -175.63(19) . . . . ?
C2 C1 C20 C13 -0.7(3) . . . . ?
C2 C1 C20 C19 -177.0(2) . . . . ?
N5 C13 C20 C1 -177.13(18) . . . . ?
C4 C13 C20 C1 1.6(3) . . . . ?
N5 C13 C20 C19 0.2(2) . . . . ?
C4 C13 C20 C19 178.89(19) . . . . ?
C18 C19 C20 C1 -0.6(4) . . . . ?
C14 C19 C20 C1 175.3(2) . . . . ?
C18 C19 C20 C13 -177.3(2) . . . . ?
C14 C19 C20 C13 -1.4(2) . . . . ?
C26 N21 C22 C23 -0.2(3) . . . . ?
N21 C22 C23 C24 -0.2(3) . . . . ?
C22 C23 C24 C25 0.7(3) . . . . ?
C22 C23 C24 C33 -178.95(19) . . . . ?
C23 C24 C25 C26 -0.7(3) . . . . ?
C33 C24 C25 C26 178.90(19) . . . . ?
C22 N21 C26 C25 0.2(3) . . . . ?
C24 C25 C26 N21 0.3(3) . . . . ?
C32 N27 C28 C29 0.0(3) . . . . ?
N27 C28 C29 C30 -0.2(3) . . . . ?
C28 C29 C30 C31 -0.1(3) . . . . ?
C28 C29 C30 C34 -179.9(2) . . . . ?
C29 C30 C31 C32 0.5(3) . . . . ?
C34 C30 C31 C32 -179.70(19) . . . . ?
C28 N27 C32 C31 0.4(3) . . . . ?
C30 C31 C32 N27 -0.6(3) . . . . ?
C25 C24 C33 C34 179.0(2) . . . . ?
C23 C24 C33 C34 -1.4(3) . . . . ?
C24 C33 C34 C30 178.99(19) . . . . ?
C31 C30 C34 C33 -177.6(2) . . . . ?
C29 C30 C34 C33 2.2(3) . . . . ?
C46 N41 C42 C43 0.2(3) . . . . ?
N41 C42 C43 C44 -0.3(3) . . . . ?
C42 C43 C44 C45 -0.1(3) . . . . ?
C42 C43 C44 C47 -179.9(2) . . . . ?
C43 C44 C45 C46 0.6(3) . . . . ?
C47 C44 C45 C46 -179.6(2) . . . . ?
C42 N41 C46 C45 0.3(3) . . . . ?
C44 C45 C46 N41 -0.7(4) . . . . ?
C45 C44 C47 C47 173.0(3) . . . 5_665 ?
C43 C44 C47 C47 -7.3(4) . . . 5_665 ?
O1 O1 C49 C49 32.7(13) 2_655 . . 2_655 ?
C48 O1 C49 C49 -124(2) 2_655 . . 2_655 ?
O1 O1 C49 C48 156.8(13) 2_655 . . 2_655 ?
C49 O1 C49 C48 124(2) 2_655 . . 2_655 ?
C49 O1 C49 O1 -32.7(13) 2_655 . . 2_655 ?
C48 O1 C49 O1 -156.8(13) 2_655 . . 2_655 ?
O1 O1 C49 C50 -156.6(9) 2_655 . . . ?
C49 O1 C49 C50 170.7(18) 2_655 . . . ?
C48 O1 C49 C50 46.5(10) 2_655 . . . ?
O1 O1 C49 C48 18.7(11) 2_655 . . . ?
C49 O1 C49 C48 -14.0(7) 2_655 . . . ?
C48 O1 C49 C48 -138.2(17) 2_655 . . . ?
C50 C48 C49 C49 40.4(18) 2_655 . . 2_655 ?
O1 C48 C49 C49 -40.5(12) 2_655 . . 2_655 ?
C48 C48 C49 C49 118(2) 2_655 . . 2_655 ?
C49 C48 C49 C48 -118(2) 2_655 . . 2_655 ?
C50 C48 C49 C48 -77.5(15) 2_655 . . 2_655 ?
O1 C48 C49 C48 -158.4(12) 2_655 . . 2_655 ?
C49 C48 C49 O1 26.4(11) 2_655 . . . ?
C50 C48 C49 O1 66.8(15) 2_655 . . . ?
O1 C48 C49 O1 -14.1(8) 2_655 . . . ?
C48 C48 C49 O1 144.3(15) 2_655 . . . ?
C49 C48 C49 O1 40.5(12) 2_655 . . 2_655 ?
C50 C48 C49 O1 80.9(13) 2_655 . . 2_655 ?
C48 C48 C49 O1 158.4(12) 2_655 . . 2_655 ?
C49 C48 C49 C50 -158(2) 2_655 . . . ?
C50 C48 C49 C50 -117.7(13) 2_655 . . . ?
O1 C48 C49 C50 161.4(9) 2_655 . . . ?
C48 C48 C49 C50 -40.2(8) 2_655 . . . ?
C49 C49 C50 C48 58(3) 2_655 . . 2_655 ?
O1 C49 C50 C48 -105.1(14) . . . 2_655 ?
O1 C49 C50 C48 -156(2) 2_655 . . 2_655 ?
C48 C49 C50 C48 79.4(13) . . . 2_655 ?
 
loop_
 _geom_hbond_atom_site_label_D 
 _geom_hbond_atom_site_label_H 
 _geom_hbond_atom_site_label_A 
 _geom_hbond_distance_DH 
 _geom_hbond_distance_HA 
 _geom_hbond_distance_DA 
 _geom_hbond_angle_DHA 
 _geom_hbond_site_symmetry_A 
 _geom_hbond_publ_flag
N5 H5 N41  0.98(2) 1.97(3) 2.935(2) 169(2) . yes
N12 H12 N21  0.99(3) 1.99(3) 2.957(3) 166(2) . yes
C46 H46 O1  0.95 2.63 3.165(6) 116.4 . yes
C46 H46 O1  0.95 2.34 3.100(6) 136.6 2_655 yes
 
_refine_diff_density_max    0.376
_refine_diff_density_min   -0.369
_refine_diff_density_rms    0.074

_shelx_res_file
;
TITL 157RMB24
    157RMB24.res
    created by SHELXL-2019/3 at 19:38:20 on 16-Sep-2024
CELL 0.71073 30.4046 10.2492 18.6914 90.0000 98.4490 90.0000
ZERR 2.00 0.0009 0.0003 0.0005 0.0000 0.0010 0.0000
LATT 7
SYMM -x, y, -z+1/2
SFAC C H N O
UNIT 300 240 40 4
OMIT -27 3 6
OMIT -7 13 11
OMIT 3 1 24
OMIT -19 3 22
LIST 4
TEMP -173.150
SIZE 0.284 0.297 0.313
ACTA
L.S. 20
FMAP 2
PLAN 5
HTAB N5 N41
HTAB N12 N21
HTAB C46 O1
EQIV $2 -x+1, y, -z+1/2
HTAB C46 O1_$2
BOND $H
CONF
WGHT    0.000200   21.930201
EXTI    0.002095
FVAR       0.30818
C1    1    0.632718    0.636426    0.554944    11.00000    0.02573    0.03281 =
         0.02009   -0.00135    0.00327   -0.00016
AFIX  43
H1    2    0.643862    0.622081    0.604510    11.00000   -1.20000
AFIX   0
C2    1    0.631836    0.761044    0.525996    11.00000    0.03206    0.03406 =
         0.02834   -0.00230    0.00666   -0.00161
AFIX  43
H2    2    0.642371    0.832577    0.556034    11.00000   -1.20000
AFIX   0
C3    1    0.615518    0.782644    0.452669    11.00000    0.03565    0.03047 =
         0.02959    0.00330    0.00842    0.00328
AFIX  43
H3    2    0.615280    0.868790    0.433856    11.00000   -1.20000
AFIX   0
C4    1    0.599836    0.681291    0.407442    11.00000    0.03030    0.03673 =
         0.01972    0.00130    0.00400    0.00608
AFIX  43
H4    2    0.589152    0.696283    0.357770    11.00000   -1.20000
AFIX   0
N5    3    0.584733    0.441630    0.404408    11.00000    0.02650    0.03277 =
         0.01776   -0.00303    0.00141    0.00204
H5    2    0.571918    0.437909    0.353226    11.00000   -1.20000
C6    1    0.576410    0.211644    0.446520    11.00000    0.02720    0.03390 =
         0.02175   -0.00656   -0.00013    0.00052
AFIX  43
H6    2    0.563314    0.179319    0.400669    11.00000   -1.20000
AFIX   0
C7    1    0.582357    0.131661    0.506074    11.00000    0.02657    0.02970 =
         0.02847   -0.00497    0.00124   -0.00013
AFIX  43
H7    2    0.572380    0.043780    0.501844    11.00000   -1.20000
AFIX   0
C8    1    0.609233   -0.005364    0.671903    11.00000    0.03049    0.03273 =
         0.03279   -0.00033    0.00784   -0.00035
AFIX  43
H8    2    0.593461   -0.070757    0.642570    11.00000   -1.20000
AFIX   0
C9    1    0.626869   -0.031812    0.743219    11.00000    0.03463    0.03221 =
         0.03430    0.00756    0.00776    0.00076
AFIX  43
H9    2    0.623205   -0.116097    0.762653    11.00000   -1.20000
AFIX   0
C10   1    0.649988    0.064280    0.786820    11.00000    0.03156    0.03989 =
         0.02585    0.00527    0.00578    0.00408
AFIX  43
H10   2    0.661905    0.043673    0.835361    11.00000   -1.20000
AFIX   0
C11   1    0.655892    0.188453    0.760930    11.00000    0.02690    0.03515 =
         0.02276   -0.00195    0.00285    0.00129
AFIX  43
H11   2    0.671431    0.253456    0.790866    11.00000   -1.20000
AFIX   0
N12   3    0.640083    0.329288    0.649825    11.00000    0.02480    0.02953 =
         0.01761    0.00015    0.00069   -0.00205
H12   2    0.655558    0.409728    0.668620    11.00000   -1.20000
C13   1    0.600134    0.556322    0.436768    11.00000    0.02226    0.03154 =
         0.02084   -0.00155    0.00519    0.00198
C14   1    0.590141    0.342572    0.454892    11.00000    0.02132    0.03247 =
         0.01950   -0.00134    0.00188    0.00476
C15   1    0.603162    0.178967    0.573468    11.00000    0.02371    0.03076 =
         0.02282   -0.00118    0.00201    0.00240
C16   1    0.615029    0.118974    0.643880    11.00000    0.02197    0.03255 =
         0.02419   -0.00072    0.00416    0.00108
C17   1    0.638184    0.214812    0.689194    11.00000    0.02293    0.02906 =
         0.02245    0.00075    0.00509    0.00106
C18   1    0.618829    0.308515    0.580100    11.00000    0.01955    0.03218 =
         0.01742   -0.00424    0.00207    0.00062
C19   1    0.611162    0.394346    0.521488    11.00000    0.01884    0.03027 =
         0.02039   -0.00259    0.00191    0.00096
C20   1    0.617068    0.532730    0.510435    11.00000    0.01957    0.02926 =
         0.02128   -0.00174    0.00437    0.00143
N21   3    0.686335    0.551146    0.729414    11.00000    0.02804    0.03012 =
         0.01905   -0.00125    0.00006   -0.00209
C22   1    0.668342    0.558374    0.790911    11.00000    0.02374    0.03041 =
         0.02265   -0.00062    0.00060   -0.00300
AFIX  43
H22   2    0.645902    0.497134    0.797874    11.00000   -1.20000
AFIX   0
C23   1    0.680611    0.649712    0.844530    11.00000    0.02352    0.02829 =
         0.01929   -0.00080    0.00430   -0.00073
AFIX  43
H23   2    0.666697    0.650477    0.886831    11.00000   -1.20000
AFIX   0
C24   1    0.713674    0.741076    0.836087    11.00000    0.02153    0.02511 =
         0.01757    0.00146    0.00013    0.00079
C25   1    0.732148    0.734491    0.772135    11.00000    0.02686    0.02693 =
         0.01890    0.00100    0.00230   -0.00116
AFIX  43
H25   2    0.754462    0.794950    0.763500    11.00000   -1.20000
AFIX   0
C26   1    0.717867    0.639608    0.721310    11.00000    0.03096    0.03099 =
         0.01858   -0.00103    0.00395   -0.00262
AFIX  43
H26   2    0.731078    0.636849    0.678326    11.00000   -1.20000
AFIX   0
N27   3    0.757396    1.137080    1.119425    11.00000    0.02792    0.03038 =
         0.02336   -0.00433    0.00116    0.00185
C28   1    0.775115    1.133447    1.057761    11.00000    0.02827    0.02873 =
         0.02553   -0.00159    0.00015   -0.00217
AFIX  43
H28   2    0.797722    1.194950    1.052087    11.00000   -1.20000
AFIX   0
C29   1    0.762721    1.046345    1.001942    11.00000    0.02949    0.03104 =
         0.01977    0.00053    0.00410   -0.00262
AFIX  43
H29   2    0.776567    1.049189    0.959595    11.00000   -1.20000
AFIX   0
C30   1    0.729710    0.954211    1.008294    11.00000    0.02240    0.02506 =
         0.01819   -0.00045   -0.00008    0.00332
C31   1    0.711233    0.956944    1.072345    11.00000    0.02341    0.02933 =
         0.02233   -0.00195    0.00370   -0.00142
AFIX  43
H31   2    0.688782    0.896020    1.079719    11.00000   -1.20000
AFIX   0
C32   1    0.725606    1.048421    1.125169    11.00000    0.02522    0.03502 =
         0.02204   -0.00464    0.00454    0.00283
AFIX  43
H32   2    0.712183    1.048426    1.167969    11.00000   -1.20000
AFIX   0
C33   1    0.729370    0.839901    0.890314    11.00000    0.02379    0.02483 =
         0.02111    0.00122    0.00115   -0.00209
AFIX  43
H33   2    0.752439    0.896398    0.880149    11.00000   -1.20000
AFIX   0
C34   1    0.713936    0.857264    0.952972    11.00000    0.02404    0.02516 =
         0.02055    0.00111    0.00211   -0.00037
AFIX  43
H34   2    0.690533    0.801448    0.962496    11.00000   -1.20000
AFIX   0
N41   3    0.555279    0.455887    0.247878    11.00000    0.02172    0.05782 =
         0.01974    0.00273    0.00033    0.00185
C42   1    0.546532    0.565984    0.210569    11.00000    0.02903    0.05023 =
         0.02248    0.00031    0.00059   -0.00666
AFIX  43
H42   2    0.551345    0.646354    0.235826    11.00000   -1.20000
AFIX   0
C43   1    0.530803    0.570321    0.136976    11.00000    0.02630    0.04734 =
         0.02278    0.00433    0.00303   -0.00349
AFIX  43
H43   2    0.525032    0.651805    0.113222    11.00000   -1.20000
AFIX   0
C44   1    0.523595    0.454784    0.098470    11.00000    0.01866    0.04651 =
         0.01940    0.00114    0.00437   -0.00132
C45   1    0.532862    0.340130    0.136774    11.00000    0.02954    0.04609 =
         0.02256    0.00141    0.00320    0.00637
AFIX  43
H45   2    0.528730    0.258412    0.112740    11.00000   -1.20000
AFIX   0
C46   1    0.548194    0.344823    0.210334    11.00000    0.02824    0.05194 =
         0.02236    0.00521    0.00123    0.00781
AFIX  43
H46   2    0.553996    0.264690    0.235497    11.00000   -1.20000
AFIX   0
C47   1    0.507100    0.449067    0.020574    11.00000    0.02305    0.04085 =
         0.01928    0.00000    0.00334   -0.00284
AFIX  43
H47   2    0.506533    0.366090   -0.002193    11.00000   -1.20000
AFIX   0
SADI 0.01 C48 C49 C50 C49
SIMU 0.01 O1 > C50
DELU 0.005 O1 > C50
PART  1
O1    4    0.488220    0.096332    0.224169    10.50000    0.09532    0.04032 =
         0.10877    0.01065    0.01913    0.01581
C48   1    0.519440   -0.080725    0.297028    10.50000    0.07721    0.04942 =
         0.10287    0.01870   -0.00914   -0.02672
AFIX 137
H48A  2    0.546002   -0.092195    0.273666    10.50000   -1.50000
H48B  2    0.502923   -0.163054    0.295249    10.50000   -1.50000
H48C  2    0.528326   -0.054819    0.347554    10.50000   -1.50000
AFIX   0
C49   1    0.498519   -0.016322    0.227050    10.50000    0.04285    0.03781 =
         0.10122    0.01105    0.00453   -0.00193
C50   1    0.494219   -0.097502    0.159087    10.50000    0.04573    0.05624 =
         0.11053   -0.00782   -0.00908   -0.00172
AFIX 137
H50A  2    0.487462   -0.024996    0.125066    10.50000   -1.50000
H50B  2    0.482240   -0.178697    0.136344    10.50000   -1.50000
H50C  2    0.526512   -0.105462    0.172294    10.50000   -1.50000
AFIX   0
HKLF 4 1 1 0 0 0 1 0 0 0 1


REM  157RMB24
REM wR2 = 0.1541, GooF = S = 1.078, Restrained GooF = 1.081 for all data
REM R1 = 0.0730 for 5845 Fo > 4sig(Fo) and 0.1168 for all 8402 data
REM 415 parameters refined using 25 restraints

END

WGHT      0.0004     21.9344

REM Highest difference peak  0.376,  deepest hole -0.369,  1-sigma level  0.074
Q1    1   0.4953  0.4655 -0.0237  11.00000  0.05    0.38
Q2    1   0.5908  0.1559  0.5370  11.00000  0.05    0.31
Q3    1   0.5871  0.7537  0.4966  11.00000  0.05    0.31
Q4    1   0.5176  0.4415  0.0643  11.00000  0.05    0.31
Q5    1   0.6081  0.5554  0.4792  11.00000  0.05    0.30
;
_shelx_res_checksum   92625

_shelx_hkl_file
;
  -4   0   0  875.41   20.70
   4   0   0  752.82   31.60
   4   0   0  852.31   35.80
   4   0   0  887.01   20.50
   4   0   0  904.31   20.70
   4   0   0  851.41   20.60
   4   0   0  864.31   20.30
  -4   0   0  850.21   20.30
  -4   0   0  844.42   20.30
  -4   0   0  849.02   20.00
  -4   0   0  950.80   34.90
  -4   0   0  930.41   36.60
   6   0   0 3802.22  106.29
  -6   0   0 4124.89  107.99
   6   0   0 4025.50  102.29
  -6   0   0 3830.52  102.09
   8   0   0 9999.00  222.78
   8   0   0 9294.77  210.38
 -10   0   0  589.04   40.90
 -10   0   0  566.04   41.50
 -10   0   0  530.25   20.00
 -10   0   0  515.95   20.10
  10   0   0  503.45   38.00
 -10   0   0  516.85   20.30
  10   0   0  551.24   20.60
  10   0   0  517.65   20.30
  10   0   0  550.74   21.00
  10   0   0  525.15   19.80
  10   0   0  523.55   21.00
  10   0   0  544.55   20.70
 -10   0   0  540.35   20.60
  10   0   0  519.05   40.80
  12   0   0 1284.67   67.59
  12   0   0 1281.47   39.00
  12   0   0 1227.98   36.50
 -12   0   0 1225.68   36.30
  12   0   0 1216.58   71.29
  12   0   0 1234.38   36.70
  12   0   0 1235.08   37.20
  12   0   0 1188.68   35.50
 -12   0   0 1283.27   37.40
 -12   0   0 1195.48   36.20
 -12   0   0 1185.28   66.89
  12   0   0 1275.37   37.60
 -12   0   0 1248.68   36.90
 -12   0   0 1055.99   65.39
  14   0   0    3.70    1.50
 -14   0   0   -2.10    3.60
 -14   0   0    2.80    1.50
  14   0   0    1.60    1.80
  14   0   0    2.40    1.70
 -14   0   0    1.90    3.50
 -14   0   0    2.10    1.50
  14   0   0    3.80    2.30
 -14   0   0    3.00    1.50
  14   0   0    4.30    2.10
 -14   0   0    5.60    2.20
  14   0   0    5.90    2.20
  16   0   0  542.35   25.70
  16   0   0  472.35   23.10
 -16   0   0  487.15   24.20
 -16   0   0  510.85   24.50
  16   0   0  523.35   48.20
  16   0   0  453.35   23.30
 -16   0   0  519.55   51.49
  16   0   0  534.35   39.40
  16   0   0  497.45   24.40
  16   0   0  551.94   53.99
 -16   0   0  496.85   47.70
  16   0   0  516.25   24.40
 -18   0   0  717.53   64.19
  18   0   0  740.33   32.00
 -18   0   0  834.92   33.50
 -18   0   0  786.62   64.79
  18   0   0  759.52   33.90
  18   0   0  786.12   33.40
 -18   0   0  731.93   32.10
 -18   0   0  786.32   27.30
  18   0   0  713.53   66.19
 -18   0   0  760.02   32.90
  18   0   0  825.72   63.89
 -18   0   0  746.73   32.60
  18   0   0  735.73   31.10
  18   0   0  758.42   32.60
  18   0   0  755.22   32.50
 -20   0   0  399.06   19.40
 -20   0   0  385.96   49.80
 -20   0   0  441.96   24.70
 -20   0   0  386.46   23.40
  20   0   0  398.36   25.80
 -20   0   0  461.95   25.20
  20   0   0  436.86   48.70
  20   0   0  444.16   27.10
  20   0   0  399.36   23.90
  20   0   0  393.06   22.80
  20   0   0  436.56   24.60
 -20   0   0  385.16   24.00
  20   0   0  393.86   24.00
  20   0   0  349.96   49.90
 -22   0   0  568.94   30.60
  22   0   0  582.24   31.50
  22   0   0  581.54   30.80
 -22   0   0  559.74   24.50
  22   0   0  624.04   33.40
  22   0   0  581.54   31.30
 -22   0   0  582.64   31.00
  22   0   0  553.24   29.40
 -22   0   0  561.04   30.40
 -22   0   0  557.04   30.20
  22   0   0  576.64   30.70
 -24   0   0   82.89   11.90
 -24   0   0   82.89   11.30
  24   0   0   77.39   11.70
 -24   0   0   82.89   11.70
  24   0   0   80.59   12.10
  24   0   0   79.29   10.80
  24   0   0   64.09   10.80
 -24   0   0   74.29    9.50
  24   0   0   73.39   10.60
  24   0   0   86.39   11.90
 -24   0   0   58.69   10.70
  26   0   0   95.49   13.20
  26   0   0   93.69   12.90
 -26   0   0   81.59   12.40
 -26   0   0  119.99   13.10
  26   0   0   85.09   13.40
  26   0   0   92.69   13.00
 -26   0   0   90.19   12.80
 -26   0   0   95.59   12.50
  26   0   0   99.09   14.00
  26   0   0   95.79   12.70
  28   0   0   44.00    9.60
  28   0   0   41.50    9.60
 -28   0   0   35.00    8.50
  28   0   0   36.70    9.10
  28   0   0   25.40    3.50
  28   0   0   37.20    8.90
 -28   0   0   27.00   10.70
  30   0   0  135.89   16.70
  30   0   0  109.09    9.20
 -30   0   0  134.39   18.00
  30   0   0  142.19   17.40
  30   0   0  164.18   17.10
  30   0   0  107.59   15.40
  30   0   0  146.29   16.10
 -30   0   0  137.09   13.30
 -30   0   0  120.19   17.10
  32   0   0   30.00    9.70
  32   0   0   11.20    7.20
 -32   0   0   16.90    6.80
  34   0   0   51.49   11.50
  34   0   0   26.60   10.40
  34   0   0   70.99   11.70
  34   0   0   39.90   13.10
 -34   0   0   49.50   12.80
  34   0   0   51.69   12.40
  36   0   0   97.69   14.90
  36   0   0   73.29   14.90
  36   0   0   68.19   16.60
 -36   0   0   95.09   15.60
  36   0   0   54.09   15.50
 -38   0   0  169.58   24.20
  38   0   0  193.28   23.50
  38   0   0  146.69   26.70
  38   0   0  160.08   21.90
  38   0   0  138.09   20.80
  40   0   0   35.80   10.70
 -40   0   0   19.40   12.00
  40   0   0   18.20    7.10
  40   0   0   13.80    9.40
  40   0   0    5.20    6.70
  42   0   0    4.10   10.10
  42   0   0   -1.60    7.50
  42   0   0    8.20    6.90
  42   0   0    8.90    8.10
   1  -1   0 4409.16   97.89
  -3  -1   0  402.06   24.50
   3  -1   0  383.56   23.10
   3  -1   0  379.66   12.00
   3  -1   0  362.16   12.00
  -3  -1   0  376.86   12.00
  -3  -1   0  366.16   11.90
   3  -1   0  382.36   12.40
   3  -1   0  379.26   11.50
   3  -1   0  391.56   12.60
  -3  -1   0  373.46   21.40
  -3  -1   0  380.66   11.80
  -3  -1   0  399.56   12.00
   3  -1   0  392.46   12.50
  -3  -1   0  389.16   10.80
   3  -1   0  342.17   23.50
  -3  -1   0  376.56   10.20
   3   1   0  382.66   23.60
  -3   1   0  408.16   23.70
   3   1   0  377.66   10.80
  -3   1   0  379.66   12.00
  -3   1   0  386.06   11.70
   3   1   0  370.66   21.60
   3   1   0  363.66   10.10
   3   1   0  372.56   11.80
   3   1   0  361.26   11.90
   3   1   0  381.36   11.80
  -3   1   0  386.76   12.50
  -3   1   0  367.66   12.20
  -3   1   0  380.36   12.40
  -3   1   0  373.16   12.10
   3   1   0  380.96   12.00
  -3   1   0  447.16   26.90
   5  -1   0    0.60    0.60
   5  -1   0    2.00    1.00
  -5  -1   0    1.10    0.60
  -5  -1   0    1.50    0.70
   5  -1   0    1.60    1.00
  -5  -1   0    2.10    1.00
   5  -1   0    1.50    0.90
   5  -1   0    1.40    0.90
  -5  -1   0    2.10    0.90
   5  -1   0    1.60    2.70
   5  -1   0    5.90    4.10
   5  -1   0    0.30    0.80
  -5  -1   0    1.20    0.80
  -5  -1   0   -0.20    1.60
  -5  -1   0    1.30    2.40
  -5  -1   0    0.60    0.70
  -5   1   0    1.90    1.10
  -5   1   0    0.50    0.50
   5   1   0    1.20    0.70
   5   1   0    1.70    0.90
   5   1   0    0.30    1.50
  -5   1   0    1.70    0.90
   5   1   0    1.30    0.80
  -5   1   0    1.10    0.60
   5   1   0    1.00    0.90
  -5   1   0   -0.70    1.80
   5   1   0    0.90    2.20
  -5   1   0    0.90    1.80
  -5   1   0    2.40    1.10
   5   1   0    0.90    0.80
  -7  -1   0  241.28   11.40
  -7  -1   0  285.77   12.20
  -7  -1   0  270.37   23.50
   7  -1   0  258.47   23.90
   7  -1   0  295.57   27.80
  -7  -1   0  275.27   11.50
   7  -1   0  263.37   12.50
   7  -1   0  263.67   12.30
   7  -1   0  245.48   12.20
  -7  -1   0  248.48   11.90
   7  -1   0  255.37   12.40
  -7  -1   0  273.97   12.30
  -7  -1   0  290.97   26.70
   7   1   0  242.48   22.90
   7   1   0  256.17   11.10
  -7   1   0  242.98   11.60
  -7   1   0  234.48   24.60
  -7   1   0  272.17   12.50
   7   1   0  252.87   11.80
   7   1   0  263.37   11.90
  -7   1   0  243.98   11.00
  -7   1   0  231.68   11.60
  -7   1   0  273.87   12.70
   7   1   0  251.57   12.00
   7   1   0  245.78   11.70
  -7   1   0  278.27   24.90
  -7   1   0  241.18   12.10
   7   1   0  238.88   23.80
  -9  -1   0 1976.10   47.40
   9  -1   0 1975.80   47.30
  -9  -1   0 1939.11   48.00
   9  -1   0 2029.90   48.80
  -9  -1   0 2079.69   48.30
   9  -1   0 2162.78   50.19
  -9  -1   0 2086.69   48.80
  -9  -1   0 2099.89   47.40
   9  -1   0 2108.99   49.50
  -9  -1   0 2160.98   80.59
   9  -1   0 1994.60   94.09
   9  -1   0 2184.18   83.09
   9  -1   0 2113.59   50.09
   9   1   0 2200.98   82.09
   9   1   0 1991.40   47.50
   9   1   0 2005.30   48.30
   9   1   0 2032.80   84.59
  -9   1   0 1949.51   80.39
   9   1   0 1951.00   46.20
  -9   1   0 2102.89   46.60
   9   1   0 2091.39   48.70
   9   1   0 1977.30   35.50
   9   1   0 2005.10   47.70
  -9   1   0 2086.59   49.10
  -9   1   0 2051.59   48.20
  -9   1   0 2024.00   49.40
  -9   1   0 1999.00   48.70
  -9   1   0 2020.70   49.20
  11  -1   0   31.20    5.00
 -11  -1   0   35.90    8.40
 -11  -1   0   31.70    4.80
 -11  -1   0   30.50    4.70
 -11  -1   0   28.30    4.60
  11  -1   0   48.60   13.30
  11  -1   0   27.90    4.90
  11  -1   0   30.50    4.70
  11  -1   0   35.20    9.60
 -11  -1   0   36.70    5.40
  11  -1   0   33.50    5.50
 -11  -1   0   32.80    4.60
 -11  -1   0   30.30   10.10
 -11   1   0   34.60    5.10
 -11   1   0   32.30    4.50
 -11   1   0   33.80    9.20
  11   1   0   38.30    5.50
  11   1   0   30.80    9.40
  11   1   0   27.10    4.40
  11   1   0   33.10    9.60
  11   1   0   30.70    4.90
 -11   1   0   35.90    5.30
  11   1   0   35.50    5.20
 -11   1   0   26.70    4.70
  11   1   0   30.90    2.10
  11   1   0   22.90    4.20
 -11   1   0   33.80    4.90
 -13  -1   0 1081.99   33.50
  13  -1   0 1013.90   33.20
 -13  -1   0 1038.40   34.50
 -13  -1   0 1128.19   35.10
 -13  -1   0  960.10   65.29
 -13  -1   0 1018.80   34.90
  13  -1   0  952.40   68.39
  13  -1   0  999.30   34.10
 -13  -1   0 1105.39   64.99
  13  -1   0  990.00   62.59
  13  -1   0 1022.90   34.40
 -13  -1   0 1048.00   34.20
  13  -1   0 1066.29   35.50
  13  -1   0 1072.39   37.00
  13   1   0 1001.10   32.20
  13   1   0 1012.60   34.00
 -13   1   0 1012.90   33.90
 -13   1   0 1038.20   69.09
 -13   1   0 1078.49   35.60
  13   1   0 1008.90   66.69
  13   1   0 1045.10   34.30
  13   1   0 1094.19   63.69
 -13   1   0 1003.50   30.70
 -13   1   0 1014.20   65.39
 -13   1   0  988.40   34.00
  13   1   0 1043.60   21.40
  13   1   0  970.90   33.30
 -13   1   0  986.40   33.80
  13   1   0 1002.10   33.80
  15  -1   0  792.82   59.19
 -15  -1   0  694.33   54.39
  15  -1   0  686.43   28.50
 -15  -1   0  672.43   28.70
 -15  -1   0  713.93   28.30
 -15  -1   0  740.23   29.40
 -15  -1   0  790.42   62.19
  15  -1   0  765.42   32.10
  15  -1   0  726.83   63.19
  15  -1   0  717.33   29.80
  15  -1   0  673.03   27.80
  15  -1   0  695.73   29.00
 -15  -1   0  764.22   29.40
 -15   1   0  667.83   28.50
 -15   1   0  661.43   28.80
  15   1   0  668.63   57.89
  15   1   0  727.53   29.20
 -15   1   0  679.23   28.50
  15   1   0  752.02   29.20
  15   1   0  692.93   28.70
  15   1   0  702.33   27.50
  15   1   0  748.93   56.59
 -15   1   0  692.73   28.90
  15   1   0  706.43   28.80
 -15   1   0  618.14   56.49
 -15   1   0  711.33   25.80
 -15   1   0  769.62   58.29
  17  -1   0   48.90    8.00
  17  -1   0   58.69    8.70
 -17  -1   0   68.59    9.10
  17  -1   0   49.40   14.30
 -17  -1   0   73.59    9.00
 -17  -1   0   78.49   18.30
 -17  -1   0   70.99   19.00
 -17  -1   0   82.09    9.50
  17  -1   0  116.69   20.60
  17  -1   0   63.99    8.90
 -17  -1   0   79.79    9.50
  17  -1   0   72.49    9.30
  17   1   0   76.39    9.10
 -17   1   0  116.49   22.10
 -17   1   0   68.89    9.00
 -17   1   0   67.29    8.90
  17   1   0   66.19    8.60
 -17   1   0   75.89    7.90
  17   1   0   54.29   10.10
  17   1   0   73.39    4.40
  17   1   0   89.99   19.60
  17   1   0   57.09    8.20
 -17   1   0   66.89    8.80
 -17   1   0   70.89    8.80
  17   1   0   65.79    8.60
 -19  -1   0  269.97   19.10
  19  -1   0  258.67   20.20
  19  -1   0  307.87   22.30
  19  -1   0  282.27   20.00
 -19  -1   0  304.57   19.70
 -19  -1   0  284.17   42.00
  19  -1   0  286.07   19.90
 -19  -1   0  273.87   18.90
  19  -1   0  267.87   19.30
 -19  -1   0  359.66   44.70
  19  -1   0  311.17   45.30
 -19  -1   0  299.37   20.20
  19  -1   0  298.77   19.60
  19  -1   0  280.17   38.90
  19   1   0  308.07   44.60
  19   1   0  297.37   20.70
  19   1   0  255.27   19.80
  19   1   0  291.47   10.30
 -19   1   0  310.57   20.30
  19   1   0  286.47   19.70
  19   1   0  294.17   19.40
 -19   1   0  257.47   57.59
 -19   1   0  289.97   40.80
 -19   1   0  272.67   19.80
 -19   1   0  266.97   16.60
  19   1   0  286.97   38.00
 -19   1   0  259.37   19.00
  19   1   0  262.07   18.00
 -19   1   0  292.47   20.10
  21  -1   0  369.86   24.10
  21  -1   0  356.46   23.40
 -21  -1   0  344.97   23.10
  21  -1   0  357.26   23.70
  21  -1   0  367.56   22.90
  21  -1   0  360.46   24.60
 -21  -1   0  344.17   28.30
  21  -1   0  365.96   24.40
 -21  -1   0  350.56   22.70
 -21  -1   0  362.16   23.40
 -21   1   0  374.76   20.60
 -21   1   0  350.26   23.90
  21   1   0  371.06   23.70
 -21   1   0  354.16   23.20
  21   1   0  350.46   24.50
 -21   1   0  368.86   23.80
  21   1   0  356.66   23.30
  21   1   0  364.36   12.20
  21   1   0  325.77   22.40
  21   1   0  367.16   23.70
  21   1   0  391.36   23.50
 -23  -1   0    3.70    2.70
  23  -1   0    6.60    3.20
  23  -1   0   10.10    4.10
 -23  -1   0    0.90    2.60
  23  -1   0    7.20    3.30
 -23  -1   0    3.90    3.40
 -23  -1   0    5.40    3.80
  23  -1   0    6.80    3.20
  23  -1   0    5.60    3.50
  23  -1   0    2.60    1.80
 -23   1   0   10.40    4.20
  23   1   0    6.60    3.90
  23   1   0    8.40    3.50
  23   1   0   11.50    5.10
  23   1   0    3.30    3.20
 -23   1   0    4.70    3.60
  23   1   0    7.80    4.00
  23   1   0    7.90    2.10
 -25  -1   0   13.10    5.20
  25  -1   0   10.40    3.90
  25  -1   0    6.20    3.60
 -25  -1   0    7.70    3.80
 -25  -1   0   25.20    5.80
  25  -1   0   13.00    4.60
 -25  -1   0   11.40    4.50
  25  -1   0   24.70    6.60
 -25   1   0   27.50    6.90
  25   1   0   12.00    4.80
  25   1   0   21.20    5.50
 -25   1   0   19.80    5.30
  25   1   0   15.40    5.60
 -25   1   0   12.40    4.20
  25   1   0   11.90    4.80
  25   1   0   13.70    4.60
 -25   1   0   10.50    4.60
  25   1   0   24.00    5.80
 -25   1   0   21.30    5.90
 -27  -1   0  162.98   17.70
 -27  -1   0  180.48   14.00
 -27  -1   0  148.69   17.50
  27  -1   0  179.38   19.20
  27  -1   0  164.18   18.30
 -27  -1   0  176.78   17.30
  27  -1   0  161.78   17.60
  27  -1   0  158.08   17.60
  27   1   0  194.48   19.80
 -27   1   0  168.78   17.90
 -27   1   0  169.08   20.50
 -27   1   0  188.48   16.00
  27   1   0  186.38   19.10
  27   1   0  162.98   17.60
  27   1   0  159.48   17.30
  27   1   0  179.28   18.30
  27   1   0  159.58    7.40
 -27   1   0  180.88   17.90
  29  -1   0   -4.30    2.80
  29  -1   0    1.10    2.50
  29  -1   0    4.90    2.70
 -29  -1   0    4.00    3.80
 -29  -1   0   -3.50    2.70
 -29   1   0   -1.50    3.20
  29   1   0    1.20    1.80
  29   1   0   -3.10    1.80
  29   1   0    1.10    2.40
 -29   1   0    2.40    3.30
  29   1   0    6.30    2.50
 -29   1   0    4.00    4.90
  31  -1   0    6.70    3.10
  31  -1   0    4.90    3.30
  31  -1   0    4.50    4.60
 -31  -1   0    4.00    5.10
 -31  -1   0    7.10    5.00
  31  -1   0   10.40    6.00
  31   1   0    6.00    4.30
 -31   1   0    8.40    5.40
  31   1   0    8.10    4.10
  31   1   0   10.20    5.40
  33  -1   0   13.40    5.80
 -33  -1   0    8.20    5.40
  33  -1   0   19.90    8.50
  33  -1   0   23.20    8.30
 -33   1   0   12.60    6.70
  33   1   0   19.60    8.00
  33   1   0   15.70    6.00
  35  -1   0    9.10    3.80
  35  -1   0   -2.30    4.40
 -35  -1   0   -4.80    5.10
  35   1   0    7.00    2.50
 -35   1   0    7.70    4.30
  35   1   0    4.00    5.60
  37  -1   0   74.29   14.40
  37  -1   0   78.39   15.30
  37  -1   0   60.09   12.60
  37   1   0   79.59   16.70
  37   1   0   68.39   13.30
  37   1   0   68.09   14.00
 -39  -1   0   59.39   17.60
  39  -1   0   15.30    7.00
  39  -1   0   44.00   11.40
 -39   1   0   56.09   15.90
  39   1   0   39.20   12.30
  39   1   0   55.49   13.50
  39   1   0   24.40    8.40
  39   1   0   22.50   10.40
  41  -1   0   11.00    8.50
  41  -1   0    5.50    7.50
  41   1   0   24.50   12.20
  41   1   0   19.00    8.50
  41   1   0   17.90   10.10
  41   1   0   31.20   13.70
   0  -2   0 1650.83   38.10
   0  -2   0 1707.93   38.70
   0  -2   0 1783.62   64.29
   0  -2   0 1709.83   38.50
   0  -2   0 1642.64   36.80
   0  -2   0 1740.23   39.70
   0  -2   0 1561.04   63.79
   0  -2   0 1617.84   37.20
   0   2   0 1720.43   66.89
   0   2   0 1620.14   37.20
   0   2   0 1722.63   39.90
   0   2   0 1788.02   64.09
   0   2   0 1694.53   38.40
   0   2   0 1702.83   38.80
   0   2   0 1706.13   37.30
   0   2   0 1671.13   38.00
   2  -2   0 1041.70   25.10
   2  -2   0  995.90   27.10
  -2  -2   0 1013.00   49.00
   2  -2   0  973.70   26.30
  -2  -2   0 1046.40   27.20
   2  -2   0  995.80   25.90
   2  -2   0 1041.30   27.40
   2  -2   0 1066.09   27.40
  -2  -2   0 1029.80   27.10
   2  -2   0  992.80   27.40
   2  -2   0  975.80   50.59
  -2  -2   0  974.80   26.30
  -2  -2   0 1004.50   19.90
  -2  -2   0 1025.90   47.50
  -2  -2   0 1012.10   25.10
   2  -2   0 1055.39   48.80
  -2  -2   0  962.90   26.40
  -2  -2   0  987.40   26.30
   2   2   0  976.80   27.00
   2   2   0 1001.20   26.50
  -2   2   0  995.00   27.10
   2   2   0 1017.40   25.00
   2   2   0 1077.39   48.40
   2   2   0  988.20   26.40
   2   2   0  984.60   25.60
  -2   2   0 1001.60   47.50
  -2   2   0 1023.90   26.80
  -2   2   0 1051.09   27.40
  -2   2   0  913.01   49.50
   2   2   0  977.80   48.80
  -2   2   0 1009.40   27.10
  -2   2   0 1011.90   26.10
   4  -2   0 2289.67   49.70
  -4  -2   0 2159.38   48.00
   4  -2   0 2172.68   46.90
   4  -2   0 2216.68   49.99
   4  -2   0 2193.88   79.29
   4  -2   0 2301.27   50.09
  -4  -2   0 2180.88   48.00
  -4  -2   0 2180.48   48.70
  -4  -2   0 2202.48   45.20
   4  -2   0 2171.78   49.30
  -4  -2   0 2526.45   79.49
   4  -2   0 2248.58   49.20
   4  -2   0 1987.00   81.19
  -4  -2   0 2242.88   45.10
  -4  -2   0 2154.48   82.09
  -4  -2   0 2225.88   49.00
  -4   2   0 2230.08   47.40
   4   2   0 2233.18   49.00
  -4   2   0 2244.08   80.29
  -4   2   0 2282.87   84.99
   4   2   0 2215.38   49.70
   4   2   0 2170.08   48.50
  -4   2   0 2215.58   48.60
   4   2   0 2289.07   79.19
  -4   2   0 2176.78   48.90
   4   2   0 2263.67   81.69
  -4   2   0 2178.98   49.50
   4   2   0 2362.46   49.70
  -4   2   0 2265.87   49.70
  -4   2   0 2235.88   49.80
   4   2   0 2276.27   39.10
   4   2   0 2215.48   45.50
  -6  -2   0  358.16   15.20
   6  -2   0  314.97   14.90
  -6  -2   0  332.17   14.40
   6  -2   0  319.87   14.90
  -6  -2   0  353.36   15.20
   6  -2   0  401.16   35.20
   6  -2   0  326.87   14.70
  -6  -2   0  336.97   14.40
  -6  -2   0  346.27   13.00
   6  -2   0  327.47   14.00
   6  -2   0  324.17   15.10
   6  -2   0  294.27   28.20
   6  -2   0  316.47   14.70
  -6  -2   0  337.87   12.20
  -6  -2   0  344.77   31.40
  -6  -2   0  398.06   30.80
  -6   2   0  319.17   14.90
   6   2   0  356.36   15.20
   6   2   0  323.77   13.00
   6   2   0  354.16   12.50
   6   2   0  336.47   14.60
   6   2   0  354.36   29.10
  -6   2   0  320.77   14.50
  -6   2   0  418.46   35.70
   6   2   0  356.86   15.10
  -6   2   0  329.07   15.10
   6   2   0  336.57   15.20
   6   2   0  383.56   32.60
  -6   2   0  312.37   14.50
  -6   2   0  328.37   14.30
  -6   2   0  318.87   29.40
  -6   2   0  316.27   14.90
   8  -2   0   13.80    3.20
  -8  -2   0   12.50    1.20
  -8  -2   0   16.20    2.90
   8  -2   0   20.20    3.70
  -8  -2   0   12.40    6.60
  -8  -2   0    9.70    2.80
  -8  -2   0   14.20    3.30
   8  -2   0   14.50    3.50
   8  -2   0   18.50    3.50
  -8  -2   0   11.70    3.00
   8  -2   0   15.80    8.30
  -8  -2   0   16.00    3.30
   8  -2   0   14.70    3.20
  -8  -2   0   21.90    7.40
   8  -2   0   18.10    3.40
  -8  -2   0   14.30    2.30
   8   2   0   10.70    2.80
   8   2   0   13.70    3.00
  -8   2   0   13.90    7.30
   8   2   0   15.10    3.20
  -8   2   0   16.10    3.60
  -8   2   0   27.60    9.20
  -8   2   0   13.50    3.20
  -8   2   0   16.50    3.70
  -8   2   0   17.20    3.50
  -8   2   0   14.00    3.40
   8   2   0    8.80    5.00
   8   2   0   12.30    2.80
  -8   2   0   15.90    3.50
 -10  -2   0  332.77   13.10
  10  -2   0  313.07   32.00
 -10  -2   0  355.36   16.90
 -10  -2   0  401.46   34.90
  10  -2   0  312.77   17.00
 -10  -2   0  347.87   15.40
  10  -2   0  315.67   16.00
 -10  -2   0  349.67   17.20
  10  -2   0  319.37   17.00
  10  -2   0  294.77   16.20
  10  -2   0  304.57   15.60
 -10  -2   0  372.46   37.40
 -10  -2   0  356.56   16.70
 -10  -2   0  321.57   16.70
  10  -2   0  314.57   17.00
  10  -2   0  360.66   37.30
  10   2   0  325.87   16.50
 -10   2   0  285.47   16.20
  10   2   0  361.66   17.30
  10   2   0  341.77   17.30
 -10   2   0  321.97   32.40
  10   2   0  363.86   36.10
  10   2   0  340.07   16.80
  10   2   0  326.07   15.20
 -10   2   0  317.27   16.30
 -10   2   0  299.37   15.60
 -10   2   0  379.76   39.10
 -10   2   0  329.77   17.20
 -10   2   0  337.57   17.50
  10   2   0  364.96   34.60
 -12  -2   0  181.68    9.80
  12  -2   0  131.09   21.90
 -12  -2   0  183.38   12.00
 -12  -2   0  176.98   12.30
  12  -2   0  169.18   13.30
  12  -2   0  166.28   12.80
  12  -2   0  153.28   27.60
 -12  -2   0  176.38   12.40
 -12  -2   0  167.38   12.30
  12  -2   0  155.88   11.70
  12  -2   0  145.79   11.90
 -12  -2   0  175.68   12.80
 -12  -2   0  152.78   23.90
  12  -2   0  179.88   13.00
 -12  -2   0  175.68   27.00
  12   2   0  186.48   24.90
  12   2   0  174.18   12.40
 -12   2   0  173.68   12.00
  12   2   0  169.38   12.60
  12   2   0  180.28   12.80
  12   2   0  181.28   12.00
 -12   2   0  158.98   24.70
  12   2   0  128.99   23.10
 -12   2   0  158.78   12.60
 -12   2   0  157.98   12.40
 -12   2   0  143.89   12.30
 -12   2   0  161.68   12.20
 -12   2   0  166.48   26.80
 -12   2   0  184.28   13.10
  12   2   0  173.38   12.70
  14  -2   0  260.07   16.30
  14  -2   0  315.37   39.50
  14  -2   0  272.57   17.40
 -14  -2   0  237.68   15.30
 -14  -2   0  222.68   14.50
 -14  -2   0  237.78   34.40
  14  -2   0  270.47   17.30
 -14  -2   0  237.08   16.10
 -14  -2   0  210.98   15.30
  14  -2   0  227.98   15.70
  14  -2   0  245.48   17.40
 -14  -2   0  234.88   28.10
 -14  -2   0  228.38   12.10
  14  -2   0  263.57   34.40
 -14  -2   0  233.68   15.50
  14   2   0  239.88   16.20
 -14   2   0  253.97   16.90
  14   2   0  302.67   35.60
  14   2   0  231.18   15.40
 -14   2   0  246.18   16.50
  14   2   0  235.68   14.70
 -14   2   0  255.77   32.00
 -14   2   0  255.17   16.50
 -14   2   0  242.38   34.40
 -14   2   0  252.37   15.10
  14   2   0  273.97   35.90
  14   2   0  221.28   15.00
 -14   2   0  255.87   16.80
  14   2   0  220.68   15.30
 -14   2   0  237.08   16.60
 -16  -2   0   31.90    6.70
  16  -2   0   22.10    5.70
  16  -2   0   30.20    9.60
 -16  -2   0   23.00    5.10
 -16  -2   0   37.80    5.80
 -16  -2   0   35.10    7.10
  16  -2   0   31.30    5.50
  16  -2   0   28.20    6.10
  16  -2   0   24.80    6.00
  16  -2   0   27.00    5.80
 -16  -2   0   44.00   12.90
 -16   2   0   32.20    6.30
  16   2   0   27.70    5.60
 -16   2   0   19.90    5.20
 -16   2   0   23.90    5.00
  16   2   0   21.20    5.10
  16   2   0   29.10   11.90
  16   2   0   33.70    6.30
 -16   2   0   34.40    5.70
  16   2   0   32.90   13.50
  16   2   0   19.10    4.80
  16   2   0   32.20    6.50
 -16   2   0   32.60   10.30
 -18  -2   0  357.06   42.40
  18  -2   0  299.77   20.60
  18  -2   0  338.77   22.60
 -18  -2   0  404.76   23.50
 -18  -2   0  303.27   43.20
 -18  -2   0  311.37   21.30
  18  -2   0  341.67   21.60
  18  -2   0  271.57   42.70
 -18  -2   0  333.97   21.00
  18  -2   0  319.27   46.80
  18  -2   0  351.66   24.10
  18  -2   0  339.07   20.90
 -18  -2   0  323.87   20.80
 -18  -2   0  349.77   20.00
  18   2   0  368.56   21.80
  18   2   0  304.77   43.60
 -18   2   0  332.37   19.50
 -18   2   0  377.56   46.70
 -18   2   0  325.27   21.60
 -18   2   0  353.56   21.90
  18   2   0  328.87   21.00
  18   2   0  327.37   19.80
 -18   2   0  395.26   58.49
  18   2   0  317.77   20.90
 -18   2   0  334.37   21.50
 -18   2   0  348.77   22.00
  18   2   0  372.66   44.10
  20  -2   0    6.00    2.90
 -20  -2   0   14.50    3.90
 -20  -2   0    4.90    3.00
  20  -2   0    5.30    3.10
 -20  -2   0   17.00    4.90
 -20  -2   0    6.70    3.20
 -20  -2   0   12.20    2.80
  20  -2   0    9.30    3.70
  20  -2   0    8.20    3.30
  20  -2   0    5.30    2.60
 -20   2   0   15.50    4.70
  20   2   0    8.80    3.40
  20   2   0    7.30    3.00
 -20   2   0    8.60    3.40
  20   2   0   13.80    3.70
  20   2   0    5.50    3.10
 -20   2   0    7.60    3.00
 -22  -2   0    7.20    3.50
  22  -2   0    2.10    2.60
  22  -2   0    0.80    1.90
 -22  -2   0   -0.10    2.60
  22  -2   0    9.50    3.60
 -22  -2   0    3.80    2.70
  22  -2   0    1.70    2.20
  22   2   0    6.50    4.50
  22   2   0    3.60    2.70
 -22   2   0    9.60    3.90
  22   2   0    3.70    1.90
 -22   2   0    3.00    2.60
 -22   2   0   -1.60    2.30
  22   2   0    7.00    3.60
  22   2   0    3.60    2.90
  24  -2   0    1.90    3.30
  24  -2   0    8.90    3.20
  24  -2   0    8.80    4.10
  24  -2   0    5.30    3.10
 -24  -2   0    9.90    3.70
 -24  -2   0   20.70    5.70
 -24  -2   0   12.90    4.60
 -24  -2   0   13.80    6.60
  24  -2   0    7.50    3.80
  24  -2   0    9.70    4.50
 -24   2   0   10.10    4.30
 -24   2   0    4.20    3.50
  24   2   0    8.90    3.60
 -24   2   0    9.70    3.60
  24   2   0    7.20    3.70
  24   2   0    4.20    3.50
  24   2   0    3.70    2.90
  24   2   0   10.60    5.00
  26  -2   0   43.80    9.20
  26  -2   0   26.40    8.30
 -26  -2   0   29.00    7.70
 -26  -2   0   33.50    8.50
  26  -2   0   17.20    7.90
 -26   2   0   40.20    8.40
  26   2   0   30.40    8.00
 -26   2   0   36.00    7.30
  26   2   0   32.20    7.60
 -26   2   0   35.50    7.50
 -28  -2   0   61.09    7.80
  28  -2   0   52.09   12.40
  28  -2   0   47.80   10.40
  28  -2   0   52.99   11.10
  28  -2   0   48.20   11.30
  28  -2   0   54.29   11.20
 -28  -2   0   58.29    8.80
 -28  -2   0   41.20   10.50
 -28   2   0   63.59    8.90
  28   2   0   58.29   11.50
  28   2   0   46.50    9.70
 -28   2   0   60.99   12.60
  28   2   0   49.30   10.90
  28   2   0   42.70   10.10
 -28   2   0   50.99   11.10
  28   2   0   54.89   10.20
  30  -2   0    3.90    3.60
  30  -2   0    3.80    4.20
  30  -2   0    6.90    3.50
 -30  -2   0   10.90    4.60
  30  -2   0    2.20    4.20
 -30  -2   0   14.40    6.80
 -30  -2   0   22.30    5.50
  30  -2   0   11.70    7.80
 -30   2   0   31.80    8.60
  30   2   0   13.30    5.90
  30   2   0   11.50    4.80
 -30   2   0   15.30    6.10
  30   2   0    9.80    4.60
 -30   2   0   13.80    6.00
 -32  -2   0   -2.00    5.10
  32  -2   0    3.00    2.90
  32  -2   0    2.20    3.40
  32  -2   0   -6.80    3.20
  32  -2   0   -4.10    3.60
  32  -2   0    6.20    3.60
  32   2   0    1.90    3.20
  32   2   0   -1.50    3.20
 -32   2   0   -4.20    3.40
  32   2   0   -2.00    2.40
  34  -2   0   51.89   13.00
  34  -2   0   38.40   10.40
  34  -2   0   37.70   10.00
  34  -2   0   81.59   18.50
  34   2   0   51.29    9.90
  34   2   0   37.50   10.70
  36  -2   0   13.40    7.90
  36  -2   0    7.30    6.60
  36  -2   0   14.90    7.10
  36   2   0    5.30    6.60
  36   2   0   10.30    6.70
  36   2   0    2.80    5.20
  38  -2   0   12.70    4.40
 -38  -2   0   -9.70    5.70
 -38   2   0   -6.10    5.30
  38   2   0    7.60    2.40
  38   2   0   16.60    9.50
 -40  -2   0    6.10    9.40
  40  -2   0    7.70    7.00
  40  -2   0   -2.50    4.50
  40   2   0    7.10    2.20
  40   2   0    4.70    5.10
  40   2   0    6.60    5.50
  40   2   0   12.70    5.30
   1  -3   0    0.30    0.90
   1  -3   0   -0.40    0.60
   1  -3   0    0.40    0.80
  -1  -3   0   -0.10    0.40
   1  -3   0    2.20    3.30
  -1  -3   0    0.60    1.10
   1  -3   0    0.50    0.90
  -1  -3   0    1.00    0.90
  -1  -3   0    0.00    0.50
   1  -3   0   -0.20    0.80
   1  -3   0    3.30    5.30
  -1  -3   0    1.00    0.90
  -1  -3   0   -0.10    0.80
  -1  -3   0   -1.40    1.90
   1  -3   0    0.40    1.10
   1   3   0    0.80    0.80
   1   3   0   -0.20    0.50
  -1   3   0   -3.90    3.90
  -1   3   0   -0.10    0.50
   1   3   0   -0.40    0.50
  -1   3   0    0.90    0.90
   1   3   0    0.30    0.70
  -1   3   0    0.50    1.00
  -1   3   0    1.40    3.20
   1   3   0    0.90    2.00
  -1   3   0    0.00    0.60
  -1   3   0   -0.20    0.60
   1   3   0    0.60    0.90
  -1   3   0    0.00    0.70
   1   3   0    1.30    1.10
   3  -3   0  458.55   19.80
  -3  -3   0  474.65   19.60
   3  -3   0  469.35   41.30
   3  -3   0  468.45   38.70
  -3  -3   0  422.66   35.40
  -3  -3   0  486.05   40.00
  -3  -3   0  494.25   19.50
   3  -3   0  496.95   20.20
  -3  -3   0  452.65   12.00
  -3  -3   0  461.15   19.20
  -3  -3   0  454.15   18.80
  -3  -3   0  449.56   17.30
   3  -3   0  451.85   19.50
   3  -3   0  447.86   18.90
   3  -3   0  478.75   17.60
   3  -3   0  451.35   18.40
   3  -3   0  485.85   20.30
   3   3   0  460.15   37.30
  -3   3   0  444.56   18.30
  -3   3   0  494.75   19.80
  -3   3   0  485.85   19.60
   3   3   0  470.95   19.40
   3   3   0  472.95   17.70
  -3   3   0  542.15   41.40
  -3   3   0  501.85   42.70
   3   3   0  441.46   39.10
   3   3   0  460.15   18.90
   3   3   0  475.65   20.20
   3   3   0  482.25   18.40
  -3   3   0  455.25   19.30
  -3   3   0  455.45   19.60
  -5  -3   0  164.48   11.20
   5  -3   0  169.88   11.80
   5  -3   0  135.59   21.40
  -5  -3   0  153.38    9.30
   5  -3   0  157.48   10.80
  -5  -3   0  174.28   11.20
   5  -3   0  172.08   11.40
  -5  -3   0  161.68   22.20
   5  -3   0  152.28   11.00
  -5  -3   0  173.98   11.50
   5  -3   0  162.88   24.40
   5  -3   0  175.98   11.90
   5  -3   0  141.19   11.00
   5  -3   0  154.18    9.90
  -5  -3   0  207.88   30.70
  -5  -3   0  165.78   10.80
   5   3   0  159.28   10.80
  -5   3   0  159.38   10.80
  -5   3   0  138.49   10.70
  -5   3   0  168.18   11.20
   5   3   0  194.38   12.60
  -5   3   0  161.08   24.70
  -5   3   0  164.18   22.10
  -5   3   0  169.28   11.60
   5   3   0  224.18   27.60
   5   3   0  156.48   11.00
  -5   3   0  159.18   11.10
  -5   3   0  157.98   10.20
   5   3   0  211.88   27.80
   5   3   0  160.28   11.30
   5   3   0  169.38    9.80
   7  -3   0    4.10    1.90
  -7  -3   0    2.40    1.30
  -7  -3   0    3.20    1.80
   7  -3   0    3.30    1.70
   7  -3   0    4.80    1.90
   7  -3   0    6.60    1.90
  -7  -3   0    1.90    1.00
   7  -3   0    2.30    1.40
  -7  -3   0    1.20    1.00
   7  -3   0    2.40    1.50
  -7  -3   0    3.50    1.90
  -7  -3   0    4.10    1.70
   7  -3   0    2.20    1.40
   7  -3   0    8.50    5.80
   7   3   0   11.00    5.50
   7   3   0    3.90    1.80
  -7   3   0    2.70    1.30
  -7   3   0    4.30    2.60
   7   3   0    1.20    0.80
  -7   3   0    3.70    1.60
   7   3   0    2.70    1.60
  -7   3   0    1.80    1.50
   7   3   0    3.50    0.90
  -7   3   0    4.00    2.00
  -7   3   0    8.60    6.80
  -7   3   0    3.50    1.80
  -7   3   0    6.60    2.00
   7   3   0   11.90    6.00
   7   3   0    2.10    1.60
  -9  -3   0  595.24   20.00
   9  -3   0  595.44   25.00
  -9  -3   0  565.44   20.90
  -9  -3   0  484.05   46.20
   9  -3   0  605.44   49.40
  -9  -3   0  603.74   23.50
   9  -3   0  589.74   23.20
  -9  -3   0  596.14   23.90
   9  -3   0  617.94   25.80
   9  -3   0  600.04   24.70
  -9  -3   0  583.04   24.40
   9  -3   0  609.54   25.40
  -9  -3   0  602.74   46.90
   9  -3   0  601.74   25.60
   9  -3   0  588.94   53.09
  -9  -3   0  600.04   24.60
  -9   3   0  609.74   25.60
   9   3   0  575.94   23.90
  -9   3   0  537.85   47.60
  -9   3   0  604.34   24.60
  -9   3   0  613.24   25.40
   9   3   0  623.14   26.20
  -9   3   0  610.44   25.50
   9   3   0  657.23   52.29
   9   3   0  578.64   24.10
  -9   3   0  524.25   49.70
  -9   3   0  589.04   24.60
  -9   3   0  581.24   23.60
   9   3   0  569.84   24.20
   9   3   0  619.44   20.70
   9   3   0  639.84   49.20
 -11  -3   0 1025.70   71.19
 -11  -3   0  937.01   33.90
 -11  -3   0 1038.60   34.40
 -11  -3   0  968.30   28.10
 -11  -3   0 1058.09   31.80
  11  -3   0 1017.40   34.80
  11  -3   0  996.80   33.60
  11  -3   0 1013.40   36.40
  11  -3   0  965.80   72.19
 -11  -3   0  982.50   35.10
 -11  -3   0 1033.70   20.80
 -11  -3   0 1022.20   33.90
 -11  -3   0 1017.50   64.99
  11  -3   0 1019.40   36.30
  11  -3   0  934.91   34.60
  11  -3   0 1059.19   68.59
  11  -3   0 1003.20   35.90
 -11   3   0 1026.20   34.90
  11   3   0 1022.80   35.30
 -11   3   0  979.40   35.00
 -11   3   0 1054.99   36.80
 -11   3   0  929.41   69.69
 -11   3   0  937.21   35.00
  11   3   0 1010.90   69.89
  11   3   0  989.60   31.80
  11   3   0 1032.00   35.30
 -11   3   0 1027.60   34.80
  11   3   0  980.20   34.40
 -11   3   0 1034.30   36.30
  11   3   0 1004.20   35.50
 -11   3   0 1123.09   72.69
  11   3   0 1027.00   65.89
  13  -3   0   21.10    5.30
  13  -3   0    7.10    9.40
  13  -3   0   22.10    5.10
 -13  -3   0   11.20    7.60
 -13  -3   0   13.40    4.10
 -13  -3   0   16.90    4.30
 -13  -3   0   30.60    7.20
  13  -3   0   18.40    5.00
 -13  -3   0   15.70    3.40
 -13  -3   0   22.50    4.40
 -13  -3   0   14.00    4.10
  13  -3   0   11.00    3.80
 -13  -3   0   23.90    4.70
  13  -3   0   23.80    4.40
  13  -3   0   12.60   10.10
 -13   3   0   19.40    5.20
 -13   3   0   22.40    4.90
 -13   3   0   19.50    4.70
  13   3   0   23.20    4.60
  13   3   0    9.60    7.60
 -13   3   0   16.40    4.80
 -13   3   0   13.60    3.80
 -13   3   0   25.20   12.80
  13   3   0   14.70    4.40
 -13   3   0   18.60    4.80
  13   3   0   24.40    4.00
  13   3   0    5.50    7.80
  13   3   0   15.60    4.50
 -15  -3   0   56.59    8.40
 -15  -3   0   55.99    8.30
  15  -3   0   64.19   11.40
  15  -3   0   62.49    8.90
  15  -3   0   77.39   23.50
 -15  -3   0   54.69    7.60
 -15  -3   0   44.60    6.70
  15  -3   0   41.60   16.90
 -15  -3   0   69.19   15.60
  15  -3   0   48.10    8.00
  15  -3   0   47.20    7.80
  15  -3   0   61.69    8.40
 -15  -3   0   54.99    7.60
 -15  -3   0   73.29   16.60
 -15  -3   0   48.80    5.90
 -15   3   0   71.39    8.50
  15   3   0   55.39    8.20
 -15   3   0   72.29   17.80
 -15   3   0   53.69   31.10
 -15   3   0   46.20    7.40
  15   3   0   39.40    7.30
 -15   3   0   42.00    8.00
 -15   3   0   67.89    8.80
 -15   3   0   53.09    8.10
 -15   3   0   47.20    7.30
  15   3   0   52.09    7.20
  15   3   0   85.39   15.20
  15   3   0   55.19    7.60
 -17  -3   0   -0.70    0.60
 -17  -3   0   -0.90    1.40
  17  -3   0   -1.40    1.20
  17  -3   0   -0.30    0.90
 -17  -3   0   -0.50    3.60
 -17  -3   0    0.20    0.60
  17  -3   0   -2.80    7.10
  17  -3   0   -0.70    1.40
 -17  -3   0    2.30    2.90
 -17  -3   0   -2.60    1.30
 -17  -3   0   -4.90    5.50
  17  -3   0   -1.60    1.40
 -17   3   0    0.80    7.30
  17   3   0   -1.00    1.40
  17   3   0   -0.40    1.40
 -17   3   0    2.90    1.40
 -17   3   0    0.40    1.10
  17   3   0    3.30    8.20
  17   3   0    2.10    1.40
 -17   3   0   -1.40    1.40
  17   3   0   -1.60    0.80
 -17   3   0    5.50    3.00
  19  -3   0   21.30    6.40
  19  -3   0   13.60    4.90
 -19  -3   0   13.60    4.60
 -19  -3   0   15.40    4.70
 -19  -3   0   17.90    3.70
  19  -3   0   26.10    5.20
  19  -3   0   23.10    5.50
 -19  -3   0    8.80    3.20
 -19  -3   0   11.00    4.50
 -19  -3   0   20.80    5.80
  19   3   0   24.50    6.60
  19   3   0   18.10    3.90
 -19   3   0    9.40    4.10
  19   3   0   18.00    5.50
 -19   3   0   17.40    4.30
 -19   3   0   22.10    5.60
  19   3   0   24.20    5.20
  19   3   0   10.20    3.80
 -19   3   0   18.60    5.20
 -19   3   0   12.90    4.00
 -21  -3   0   97.79    9.10
  21  -3   0   75.99   11.60
  21  -3   0  107.99   20.80
 -21  -3   0   95.49   11.50
 -21  -3   0   75.09   11.50
 -21  -3   0  106.79   13.60
  21  -3   0  113.29   12.90
  21  -3   0   89.09   11.60
 -21  -3   0  112.39   13.00
  21  -3   0  113.59   13.70
  21   3   0  104.29   11.80
 -21   3   0  102.89   12.80
 -21   3   0   96.79   12.50
 -21   3   0   83.99   10.80
  21   3   0   97.29   12.50
  21   3   0   97.89   12.70
  21   3   0   91.59   12.30
 -21   3   0  115.99   14.50
  21   3   0   95.19   12.50
 -23  -3   0  212.18   19.70
  23  -3   0  191.08   19.20
 -23  -3   0  194.98   17.30
  23  -3   0  215.48   18.80
 -23  -3   0  197.08   13.00
 -23  -3   0  221.38   19.60
 -23  -3   0  195.78   18.50
  23  -3   0  213.18   18.60
  23  -3   0  229.08   20.90
  23  -3   0  214.98   20.00
  23   3   0  208.58   17.90
 -23   3   0  234.48   18.30
 -23   3   0  186.28   19.20
  23   3   0  176.38   17.60
  23   3   0  181.58   18.00
 -23   3   0  184.98   18.00
 -23   3   0  214.78   23.80
 -23   3   0  191.48   18.60
  23   3   0  202.48   18.90
  23   3   0  214.38   18.90
  25  -3   0   61.19   10.30
  25  -3   0   82.09   11.70
 -25  -3   0   64.39   13.50
  25  -3   0   73.99   18.30
 -25  -3   0   71.69   10.70
 -25  -3   0   75.39   10.10
  25  -3   0   63.09   11.80
 -25  -3   0   72.59    8.40
 -25  -3   0   74.39   11.90
  25   3   0   75.79   12.10
  25   3   0   69.69   12.10
 -25   3   0   84.29   10.70
  25   3   0   56.29   11.80
  25   3   0   75.89   11.30
 -25   3   0   81.89   13.20
 -25   3   0   94.19   11.10
  25   3   0   66.79   11.00
  27  -3   0    7.40    4.10
  27  -3   0    7.20    2.80
 -27  -3   0    3.60    3.40
  27  -3   0   -1.30    2.60
  27  -3   0   -2.10    2.40
  27  -3   0    2.90    2.30
 -27  -3   0    3.10    1.80
 -27   3   0    7.00    3.10
  27   3   0   -0.80    4.20
  27   3   0    6.50    4.20
 -27   3   0   -0.80    2.40
  27   3   0    4.10    2.30
  27   3   0    1.20    1.90
  27   3   0    3.20    3.30
 -27   3   0    1.80    3.00
 -27   3   0    9.90    3.80
  29  -3   0   54.29   10.20
  29  -3   0   48.00    9.50
 -29  -3   0   45.00   11.80
  29  -3   0   35.00    7.90
  29  -3   0   27.30    8.60
 -29  -3   0   36.80    7.90
  29   3   0   48.50   10.80
 -29   3   0   36.60    7.90
 -29   3   0   48.60    8.80
  29   3   0   61.89   11.50
 -29   3   0   40.90   11.70
  29   3   0   52.09   10.30
  31  -3   0    7.10    5.30
 -31  -3   0   15.60    6.10
  31  -3   0   10.30    5.60
  31  -3   0   12.60    7.70
  31   3   0    9.40    4.50
  31   3   0   16.90    5.40
 -31   3   0    6.20    7.30
  31   3   0   17.60    5.80
  31   3   0   14.10    5.40
 -31   3   0   10.00    6.50
  33  -3   0    3.30    3.50
  33  -3   0    4.30    3.70
 -33  -3   0    8.80    4.90
  33  -3   0   -4.10    4.90
  33  -3   0    5.10    6.10
  33   3   0    6.70    4.50
 -33   3   0    3.90    3.30
  35  -3   0   -4.50    3.90
  35  -3   0   -1.00    3.30
 -35  -3   0   -3.80    3.90
  35  -3   0   -5.30    4.10
  35  -3   0    0.10    4.00
  35   3   0   -1.20    4.40
  35   3   0   -8.30    4.00
  35   3   0   -2.70    2.30
 -37  -3   0    5.80    7.20
  37  -3   0   12.70    7.30
  37   3   0   25.60   11.80
 -37   3   0    5.80    7.50
  37   3   0   12.70   13.50
  37   3   0   11.40    4.70
  37   3   0   -0.30    5.60
  39  -3   0    7.40    4.90
  39  -3   0   -6.70    7.10
  39  -3   0   -6.00    6.90
 -39  -3   0  -13.50    8.00
  39  -3   0   -0.20    4.50
  39   3   0   -8.30    6.50
  39   3   0    8.10    8.30
  39   3   0    5.70    7.80
 -39   3   0    7.50    9.50
  39   3   0   -1.40    2.50
  41  -3   0   -9.60    6.50
  41  -3   0   -8.70    5.70
  41  -3   0   -2.50    4.40
  41  -3   0   -3.20    4.90
  41   3   0   -6.10    6.10
  41   3   0  -12.00    7.20
   0  -4   0  669.73   53.89
   0  -4   0  614.34   23.40
   0  -4   0  576.74   24.80
   0  -4   0  615.84   25.10
   0  -4   0  604.94   24.90
   0  -4   0  614.64   26.00
   0  -4   0  611.24   24.20
   0   4   0  595.84   26.30
   0   4   0  608.64   25.30
   0   4   0  591.64   47.90
   0   4   0  627.84   24.50
   0   4   0  589.14   24.70
   0   4   0  578.84   23.10
   0   4   0  590.34   24.60
   0   4   0  570.44   50.89
  -2  -4   0   -0.80    0.80
  -2  -4   0    0.60    0.80
  -2  -4   0   -0.80    1.00
   2  -4   0    1.10    0.90
  -2  -4   0   -0.50    2.40
   2  -4   0    0.70    1.30
   2  -4   0    0.70    0.90
   2  -4   0    0.10    1.10
  -2  -4   0    0.40    1.10
  -2  -4   0   -0.20    1.10
  -2  -4   0    1.90    1.50
  -2  -4   0    1.90    3.60
   2  -4   0    6.90    7.50
   2  -4   0   -0.30    1.00
  -2   4   0    1.10    1.30
  -2   4   0   -0.70    1.00
  -2   4   0    0.70    1.30
   2   4   0    1.40    1.60
   2   4   0    0.10    0.60
   2   4   0   -1.10    0.70
  -2   4   0   -5.20    2.70
  -2   4   0   -0.10    1.20
  -2   4   0   -0.40    0.40
   2   4   0   -1.10    0.60
   2   4   0    2.10    1.70
   2   4   0   -2.60    3.30
  -4  -4   0  263.47   15.70
   4  -4   0  245.98   15.80
  -4  -4   0  225.38   30.70
  -4  -4   0  256.07   14.20
  -4  -4   0  247.48   15.50
   4  -4   0  210.68   31.50
  -4  -4   0  228.78    8.30
   4  -4   0  233.58   14.30
   4  -4   0  231.18   15.40
   4  -4   0  237.88   31.50
  -4  -4   0  231.78   15.00
   4  -4   0  231.28   13.30
   4  -4   0  241.78   15.80
  -4  -4   0  210.28   14.30
  -4  -4   0  242.78   15.30
   4  -4   0  246.68   15.70
   4  -4   0  228.88   14.90
  -4   4   0  249.48   34.80
   4   4   0  234.98   16.20
  -4   4   0  253.37   16.00
   4   4   0  246.98   14.40
  -4   4   0  235.68   33.20
  -4   4   0  246.18   14.80
   4   4   0  298.57   35.30
  -4   4   0  238.28   15.70
   4   4   0  247.68   13.90
   4   4   0  252.27   15.20
   4   4   0  255.17   15.60
  -4   4   0  228.28   14.90
  -4   4   0  246.78   15.50
  -6  -4   0   62.79   15.10
  -6  -4   0   56.99    7.30
   6  -4   0   55.79    7.70
   6  -4   0   61.09    7.80
   6  -4   0   58.79    7.60
  -6  -4   0   66.89   15.90
   6  -4   0   72.19   15.20
  -6  -4   0   77.49    8.50
   6  -4   0   49.99    7.10
   6  -4   0   55.09    7.10
  -6  -4   0   59.49    6.70
  -6  -4   0   60.99    7.60
  -6  -4   0   57.49    7.20
   6  -4   0   67.59    7.40
   6  -4   0   75.89   17.60
   6   4   0   62.29    6.80
   6   4   0   63.59    7.40
   6   4   0   74.49   19.00
   6   4   0   57.49    7.20
  -6   4   0   41.00    6.90
  -6   4   0   48.00   14.30
  -6   4   0   67.79    7.90
   6   4   0   61.69    7.80
  -6   4   0   56.09    7.30
  -6   4   0   61.39    7.80
  -6   4   0   73.69   19.50
   6   4   0   65.79   11.90
   6   4   0   59.59    8.00
  -6   4   0   64.99    7.70
   8  -4   0    3.40    1.70
  -8  -4   0   18.60    9.10
   8  -4   0   10.00    3.10
   8  -4   0   10.10    7.10
   8  -4   0    4.30    2.50
   8  -4   0    8.90    3.30
   8  -4   0    6.90    2.90
  -8  -4   0    5.70    2.20
  -8  -4   0   11.20    3.00
   8  -4   0   10.10    3.00
  -8  -4   0   10.40    2.80
  -8  -4   0   14.30    7.80
  -8  -4   0    6.10    2.60
   8  -4   0   10.90    8.10
  -8   4   0    6.50    3.00
   8   4   0   13.80    3.80
  -8   4   0   12.30    3.70
   8   4   0    8.60    1.20
  -8   4   0    3.40    1.80
  -8   4   0    3.70    2.00
   8   4   0   13.60    3.30
   8   4   0    5.80    2.20
   8   4   0   14.20    6.60
  -8   4   0    2.80    4.70
   8   4   0    6.80    5.00
  -8   4   0    5.20    2.70
  -8   4   0    4.30    2.20
   8   4   0    4.20    2.40
  10  -4   0    2.00    1.90
  10  -4   0    3.40    2.00
 -10  -4   0    0.70    1.90
 -10  -4   0    0.40    1.10
 -10  -4   0   -2.20    3.60
  10  -4   0    3.80    1.70
 -10  -4   0    1.90    1.90
  10  -4   0    3.40    2.20
  10  -4   0    6.20    9.20
 -10  -4   0   -2.50    4.30
  10  -4   0    3.80    1.70
 -10  -4   0    2.10    1.00
 -10  -4   0    4.00    1.80
  10   4   0    3.00    1.70
  10   4   0    2.10    0.80
  10   4   0    4.30    4.20
 -10   4   0    4.90    4.40
 -10   4   0    1.00    0.70
  10   4   0    1.20    1.60
 -10   4   0    2.60    1.70
 -10   4   0    1.00    1.10
  10   4   0    2.80    2.00
 -10   4   0    0.40    1.50
 -10   4   0    1.40    3.80
  10   4   0    2.00    1.60
 -10   4   0    4.80    2.80
  10   4   0    1.50    1.80
 -10   4   0    2.00    1.40
 -12  -4   0  101.19   10.50
  12  -4   0   82.09   10.00
  12  -4   0  101.79   10.80
 -12  -4   0   93.59    5.50
 -12  -4   0  101.19   20.80
  12  -4   0  118.79   23.30
 -12  -4   0   96.09   10.40
 -12  -4   0   94.59    9.00
  12  -4   0  106.39   14.00
 -12  -4   0   80.39   21.60
 -12  -4   0   96.39    9.70
  12  -4   0   85.59   10.10
 -12  -4   0   92.09   10.50
 -12  -4   0   95.09    8.10
  12  -4   0   84.39    9.80
  12  -4   0  119.49   26.60
  12  -4   0   89.29    9.30
  12   4   0   92.29   10.60
 -12   4   0   80.89   19.40
  12   4   0  112.99   12.20
 -12   4   0   81.89   10.10
 -12   4   0   98.59   10.00
  12   4   0   77.69   18.80
  12   4   0  104.99   22.90
  12   4   0   92.49    8.40
 -12   4   0   86.99   10.70
  12   4   0   83.99   10.20
 -12   4   0   78.99    9.60
  12   4   0   95.69    5.80
 -12   4   0   77.49   21.40
  12   4   0   85.39   10.10
 -12   4   0   86.49   10.00
  14  -4   0   86.59   20.90
 -14  -4   0  101.69    4.60
 -14  -4   0  108.19    8.80
 -14  -4   0  102.39   24.60
  14  -4   0  101.09   11.50
 -14  -4   0  107.19    9.80
 -14  -4   0  117.79   12.30
 -14  -4   0  160.98   39.30
  14  -4   0  103.29   11.70
  14  -4   0   96.89   10.40
  14  -4   0  107.69   26.90
  14  -4   0   99.39   11.60
 -14  -4   0  107.79   11.50
 -14  -4   0  107.59   10.50
  14  -4   0  115.49   11.90
 -14  -4   0  124.09   12.80
  14  -4   0  128.29   16.60
  14   4   0   82.59   21.50
 -14   4   0   99.89   11.60
 -14   4   0  108.39   28.60
 -14   4   0  119.99   26.80
  14   4   0  105.59   12.00
 -14   4   0  115.89   15.40
 -14   4   0   98.89   11.10
 -14   4   0   99.59   11.40
  14   4   0  118.29   23.20
 -14   4   0  100.49   12.00
  14   4   0  104.29   11.10
  14   4   0  115.19   12.80
 -14   4   0   84.59   13.10
  14   4   0   84.69   10.40
  16  -4   0  159.98   15.60
  16  -4   0  164.98   15.90
 -16  -4   0  164.58   14.70
 -16  -4   0  165.38   15.20
 -16  -4   0  195.48   16.40
 -16  -4   0  195.88   16.00
  16  -4   0  184.98   15.90
  16  -4   0  164.08   16.10
 -16  -4   0  157.68   28.70
  16  -4   0  146.69   35.20
 -16  -4   0  188.28   14.00
  16  -4   0  161.08   33.10
 -16  -4   0  163.28   11.20
  16  -4   0  162.98   14.40
 -16   4   0  155.48   14.80
 -16   4   0  165.68   15.80
 -16   4   0  173.98   16.00
  16   4   0  158.08   15.50
 -16   4   0  179.68   36.70
 -16   4   0  150.18   14.70
  16   4   0  241.38   44.20
 -16   4   0  154.48   14.60
  16   4   0  198.38   16.10
  16   4   0  179.78   16.10
  16   4   0  174.28   34.70
 -16   4   0  181.18   32.70
 -16   4   0  172.08   15.20
  18  -4   0   32.40    7.00
  18  -4   0   35.50    6.00
 -18  -4   0   24.60    5.20
  18  -4   0   24.40    7.40
  18  -4   0   27.70    5.30
 -18  -4   0   38.60    7.20
 -18  -4   0   27.80    4.90
 -18  -4   0   22.00    6.50
 -18  -4   0   23.70    5.60
  18   4   0   29.40    5.70
 -18   4   0   21.00    6.50
 -18   4   0   30.20    6.60
  18   4   0   34.40    6.90
  18   4   0   26.80    7.20
 -18   4   0   39.70    7.30
  18   4   0   22.30    5.40
  18   4   0   31.40    7.60
 -18   4   0   31.20    5.60
 -18   4   0   25.30    7.30
 -18   4   0   26.00    5.70
  20  -4   0    5.40    6.00
 -20  -4   0    1.70    2.50
  20  -4   0    0.70    2.80
 -20  -4   0    1.40    1.70
  20  -4   0    4.90    2.10
 -20  -4   0    7.50    4.10
  20  -4   0   -2.90    2.10
 -20  -4   0    4.20    2.30
  20  -4   0   -1.60    1.80
 -20   4   0    2.60    2.70
  20   4   0    2.20    2.00
  20   4   0    3.50    3.40
  20   4   0    3.10    2.40
 -20   4   0    4.50    2.40
 -20   4   0   -0.40    1.80
  20   4   0   -0.40    2.10
  20   4   0   -0.60    1.70
 -20   4   0    0.70    2.60
 -20   4   0    0.10    1.00
  22  -4   0   66.99    8.80
 -22  -4   0   57.79    9.70
 -22  -4   0   36.30    8.30
 -22  -4   0   64.79    6.80
 -22  -4   0   52.59    8.30
  22  -4   0   42.00    9.70
  22  -4   0   68.19    9.30
 -22  -4   0   62.09    8.90
  22  -4   0   34.50    9.80
 -22  -4   0   46.70    8.50
 -22   4   0   43.10    8.30
  22   4   0   50.59    9.60
  22   4   0   55.89    9.60
 -22   4   0   60.29    9.40
 -22   4   0   57.39   10.70
 -22   4   0   52.99    9.90
  22   4   0   71.59   10.30
 -22   4   0   38.10    8.90
  22   4   0   44.50    8.50
  22   4   0   44.70    9.50
  24  -4   0    2.10    1.50
 -24  -4   0   -0.40    2.80
 -24  -4   0    3.40    2.70
 -24  -4   0    3.50    2.10
 -24  -4   0    6.00    3.60
  24  -4   0    2.70    3.70
  24  -4   0    5.70    3.70
  24  -4   0    2.80    2.30
  24   4   0    3.60    4.00
  24   4   0   -1.20    1.70
 -24   4   0    1.80    3.80
 -24   4   0    1.90    2.90
  24   4   0    0.30    2.60
  24   4   0    2.90    3.10
 -24   4   0    3.90    3.80
 -24   4   0    5.70    3.30
 -26  -4   0   -2.00    2.30
 -26  -4   0   -3.60    1.90
  26  -4   0    6.70    2.70
  26  -4   0    0.90    2.10
  26  -4   0   -0.60    3.30
  26  -4   0    0.50    2.50
 -26  -4   0    1.50    2.40
 -26  -4   0   -0.80    2.20
  26  -4   0    1.90    3.10
  26   4   0    0.80    3.60
  26   4   0    4.10    3.70
 -26   4   0    5.80    3.30
  26   4   0   -5.00    3.20
 -26   4   0   -1.30    2.30
 -26   4   0   -0.40    1.50
 -26   4   0   -3.60    4.90
  26   4   0    1.00    2.00
 -28  -4   0   13.60    4.80
  28  -4   0   23.90    8.40
 -28  -4   0   15.80    6.60
  28  -4   0   12.60    5.20
  28   4   0   14.20    5.10
 -28   4   0   20.40    6.50
  28   4   0   16.90    7.00
  28   4   0   17.80    6.90
 -30  -4   0   56.29   12.50
  30  -4   0   64.59   11.60
  30  -4   0   67.19   14.30
  30  -4   0   81.39   18.30
  30  -4   0   76.99   13.10
  30   4   0   46.10   11.20
  30   4   0   69.49   12.80
  30   4   0   44.10   10.20
 -30   4   0   80.89   12.50
  30   4   0   67.49   13.40
 -30   4   0   49.50   13.70
  32  -4   0    5.50    4.90
  32  -4   0   -4.60    4.70
 -32  -4   0    9.40    6.70
  32  -4   0    4.00    5.10
  32  -4   0    2.90    4.20
 -32   4   0    4.20    3.60
  32   4   0    5.60    4.30
  32   4   0    7.00    3.70
  34  -4   0   -2.20    5.40
  34   4   0    8.40    3.20
  34   4   0   -2.10    3.50
  34   4   0   -3.70    4.60
  36  -4   0    5.60    7.30
  36  -4   0   10.00    5.30
 -36  -4   0    7.50    8.40
  36  -4   0    8.60    7.40
  36  -4   0    5.90    5.20
  36   4   0   21.60    7.80
  36   4   0    8.10    5.90
 -36   4   0    5.40    6.30
  36   4   0    3.90    5.20
  38  -4   0   14.80    6.30
  38  -4   0    0.90    7.20
 -38  -4   0   -0.90    9.00
  38  -4   0    0.60    4.80
  38  -4   0   16.10    8.20
  38   4   0    8.80    4.30
 -38   4   0   18.40    8.30
  38   4   0    9.30    6.80
  38   4   0   10.30    7.70
  40  -4   0  -14.90    7.30
  40  -4   0  -10.30    7.80
  40   4   0   -8.90    7.40
  40   4   0    1.40    6.60
  40   4   0    0.60    4.50
  -1  -5   0   94.39   10.70
   1  -5   0  106.29   21.00
  -1  -5   0  115.19   22.90
   1  -5   0  100.99   10.60
   1  -5   0  100.19   10.40
  -1  -5   0  103.59   10.00
   1  -5   0  101.89   10.60
   1  -5   0   97.59   10.90
  -1  -5   0   81.79   19.90
   1  -5   0   94.09   21.10
   1  -5   0  108.39   11.30
  -1  -5   0   91.99   10.50
   1  -5   0  103.29   10.00
  -1  -5   0   97.69   10.20
  -1  -5   0   96.69   10.40
  -1  -5   0   93.09   10.50
  -1   5   0   97.99   11.10
   1   5   0  110.19   11.40
   1   5   0  132.59   24.60
   1   5   0   92.19    9.60
  -1   5   0  109.19   10.40
  -1   5   0  109.69   22.40
   1   5   0  106.39   10.20
   1   5   0  105.79   11.50
   1   5   0   92.19    9.20
  -1   5   0  102.69   10.90
   1   5   0  107.49   11.00
   1   5   0   84.59   22.40
  -1   5   0  114.49   10.90
  -1   5   0  100.69   10.40
  -1   5   0   96.49   23.80
  -1   5   0  104.39   10.50
   3  -5   0  347.17   19.20
   3  -5   0  365.26   20.90
  -3  -5   0  319.87   19.80
   3  -5   0  318.67   19.70
  -3  -5   0  362.66   41.20
  -3  -5   0  344.37   20.40
  -3  -5   0  355.96   20.80
  -3  -5   0  379.56   44.90
  -3  -5   0  357.56   20.90
  -3  -5   0  365.86   13.30
   3  -5   0  327.87   17.40
   3  -5   0  370.66   21.80
   3  -5   0  322.67   19.80
  -3  -5   0  331.47   18.50
   3  -5   0  321.27   20.20
  -3  -5   0  352.46   20.30
   3  -5   0  381.16   46.30
   3  -5   0  322.17   39.90
  -3   5   0  331.27   18.80
  -3   5   0  332.97   20.00
  -3   5   0  313.77   20.00
   3   5   0  354.36   19.00
   3   5   0  343.77   20.20
   3   5   0  377.46   21.30
   3   5   0  380.06   50.49
   3   5   0  344.07   21.20
  -3   5   0  354.66   20.20
  -3   5   0  295.07   39.70
  -3   5   0  355.86   41.50
   3   5   0  306.57   38.80
   3   5   0  354.06   19.30
  -3   5   0  333.07   20.00
  -5  -5   0  126.29   12.50
   5  -5   0  144.19   12.30
  -5  -5   0  115.09   11.80
   5  -5   0  129.89   12.80
   5  -5   0  139.69   25.90
   5  -5   0  113.99   11.70
   5  -5   0  109.09   11.80
  -5  -5   0  128.89   11.00
  -5  -5   0  120.39   11.70
   5  -5   0  119.89   12.10
   5  -5   0  107.29   11.30
  -5  -5   0   97.79   22.00
  -5  -5   0  119.79    5.80
   5  -5   0  124.09   10.60
  -5  -5   0  129.69   11.80
  -5  -5   0  119.59   11.60
  -5   5   0  106.89   11.70
   5   5   0  116.69   11.40
   5   5   0  108.19   11.80
   5   5   0  111.39   10.80
  -5   5   0  118.29   11.30
  -5   5   0  125.69   11.50
  -5   5   0  165.18   29.10
  -5   5   0  127.19   12.30
   5   5   0  115.99   10.30
  -5   5   0  132.09   11.90
  -5   5   0   89.99   22.70
   5   5   0   90.19   10.60
   5   5   0  100.69   26.20
   7  -5   0    0.90    2.20
   7  -5   0    2.60    1.60
  -7  -5   0    2.90    1.50
  -7  -5   0    3.80    2.20
   7  -5   0    3.70    2.60
  -7  -5   0    6.30    3.60
   7  -5   0    2.40    5.10
  -7  -5   0    2.50    1.30
   7  -5   0    2.60    1.70
  -7  -5   0   11.00    8.90
   7  -5   0    2.40    2.50
   7  -5   0    4.90    2.80
  -7  -5   0    5.30    2.30
   7  -5   0    4.50    5.90
  -7  -5   0    2.70    1.30
  -7   5   0    2.50    2.00
   7   5   0    7.30   10.00
  -7   5   0    2.00    1.60
  -7   5   0   12.90    7.50
  -7   5   0    3.00    1.40
  -7   5   0    5.40    2.80
   7   5   0    0.60    1.20
   7   5   0    2.30    1.80
   7   5   0    2.00    1.90
   7   5   0    1.30    1.90
   7   5   0    2.00    2.30
  -9  -5   0    4.60    5.40
  -9  -5   0   10.10    5.00
   9  -5   0    0.90    1.50
   9  -5   0    0.60    2.00
   9  -5   0   11.80    5.30
  -9  -5   0    1.90    1.10
   9  -5   0   -1.80    0.90
  -9  -5   0   -0.40    0.90
  -9  -5   0    0.00    1.20
  -9  -5   0    0.00    0.60
  -9  -5   0    0.20    0.70
   9  -5   0    0.80    2.00
  -9  -5   0    0.90    1.50
   9  -5   0   -8.30    5.60
   9   5   0    0.60    1.90
   9   5   0  -14.60    8.50
   9   5   0    1.80    1.50
  -9   5   0   -0.80    0.90
   9   5   0    1.90    1.00
   9   5   0    0.30    1.00
  -9   5   0   -0.20    1.50
  -9   5   0    0.60    1.40
  -9   5   0    1.50    1.00
  -9   5   0    0.60    1.40
  -9   5   0   -1.40    7.60
 -11  -5   0   61.59    8.80
  11  -5   0   58.59    8.90
  11  -5   0   76.59    9.20
 -11  -5   0   70.59   21.60
  11  -5   0   74.59    9.40
 -11  -5   0   64.79    9.30
 -11  -5   0   59.29    7.30
 -11  -5   0   54.39    7.00
 -11  -5   0   84.19   19.30
 -11  -5   0   73.09   10.10
  11  -5   0   75.49   10.10
  11  -5   0   62.29   22.70
  11  -5   0   57.89    8.50
 -11   5   0   57.89    8.70
  11   5   0   65.99    9.30
 -11   5   0   62.19    9.10
 -11   5   0   55.99    8.50
  11   5   0   62.19    7.30
 -11   5   0   47.80    9.00
 -11   5   0   64.39    9.30
  11   5   0   59.89    8.80
 -11   5   0   59.59   21.20
 -11   5   0   63.09    9.80
  11   5   0   53.89    9.10
  11   5   0   60.49   20.70
 -11   5   0   49.50   18.50
  11   5   0   45.10    8.10
 -13  -5   0    5.40    2.50
  13  -5   0    6.20    3.40
 -13  -5   0    6.90    3.50
 -13  -5   0    8.00    8.40
  13  -5   0    5.20    2.80
  13  -5   0    4.50    2.50
  13  -5   0    0.90    6.10
 -13  -5   0    3.80    2.20
 -13  -5   0    7.00    2.90
  13  -5   0    1.20    2.30
  13  -5   0    3.00    2.10
 -13  -5   0    4.70    2.50
 -13   5   0    2.80    2.60
 -13   5   0    1.90    8.30
 -13   5   0    9.80    3.90
  13   5   0    4.60    3.00
 -13   5   0    5.00    7.90
 -13   5   0    4.00    2.70
 -13   5   0    3.30    2.10
  13   5   0    2.80    4.80
 -13   5   0    5.10    2.70
  13   5   0    4.40    2.80
  13   5   0    8.90    3.30
  15  -5   0   36.30    6.30
 -15  -5   0   33.80    6.80
  15  -5   0   41.10    6.10
 -15  -5   0   18.30    5.40
  15  -5   0   35.50    7.90
 -15  -5   0   23.90    4.70
  15  -5   0   20.90    6.40
  15  -5   0   29.30    6.50
 -15  -5   0   35.10    6.30
  15  -5   0   27.20    6.40
 -15  -5   0   36.60    6.70
 -15   5   0   34.30    6.60
 -15   5   0   23.10    5.90
  15   5   0   22.50    3.10
 -15   5   0   31.90    7.70
 -15   5   0   21.30    6.90
  15   5   0   26.50    6.70
  15   5   0   34.30    6.60
  15   5   0   24.70    6.30
  15   5   0   27.30    7.10
 -15   5   0   29.20    5.50
  17  -5   0   11.40    4.80
 -17  -5   0    9.40    4.20
  17  -5   0   11.40    4.40
  17  -5   0    7.30    3.30
  17  -5   0    9.80    4.40
  17  -5   0   12.40    4.60
 -17  -5   0    9.90    3.40
 -17  -5   0   20.40    4.70
 -17  -5   0    9.50    3.40
  17   5   0   11.00    3.10
  17   5   0    7.50    4.20
 -17   5   0    8.40    3.40
 -17   5   0   18.20    4.60
 -17   5   0    2.90    4.30
  17   5   0   18.80    6.00
 -17   5   0   11.80    4.70
 -17   5   0    4.80    3.60
  17   5   0    9.30    3.40
  17   5   0   23.50    6.20
 -19  -5   0    2.20    1.90
  19  -5   0    0.60    1.90
 -19  -5   0    0.90    1.40
  19  -5   0   -1.60    2.80
 -19  -5   0    1.80    1.90
  19  -5   0    1.40    2.20
  19  -5   0   -1.10    2.00
 -19  -5   0    1.50    1.50
  19   5   0    2.40    2.60
  19   5   0   -1.20    1.90
 -19   5   0    5.60    3.20
 -19   5   0    3.80    2.60
 -19   5   0    0.10    1.80
  19   5   0    0.20    2.10
  19   5   0   -3.30    2.00
 -19   5   0   -2.20    2.00
 -19   5   0   -2.20    2.10
 -19   5   0   -4.20    2.40
  21  -5   0   -1.40    1.10
 -21  -5   0    1.20    2.60
  21  -5   0    3.60    2.30
  21  -5   0   -1.80    3.10
 -21  -5   0   -2.20    1.50
 -21  -5   0    1.00    1.40
 -21  -5   0   -0.90    2.50
 -21  -5   0    3.80    3.00
  21  -5   0    3.70    2.60
  21   5   0    3.60    2.50
 -21   5   0   -1.50    2.50
 -21   5   0    3.90    2.40
 -21   5   0   -3.50    2.50
  21   5   0    2.20    3.00
 -21   5   0    2.00    3.10
 -21   5   0   -1.50    2.10
  21   5   0    1.30    1.80
  21   5   0    0.00    2.60
 -21   5   0    4.60    3.20
 -23  -5   0    2.30    3.90
  23  -5   0    1.70    1.50
  23  -5   0   -2.20    3.00
 -23  -5   0    3.30    1.80
 -23  -5   0    2.60    2.70
  23  -5   0    3.00    3.60
  23   5   0   -1.70    2.00
 -23   5   0   -1.50    3.00
 -23   5   0   -2.40    2.70
  23   5   0   -0.90    2.90
 -23   5   0   -1.80    2.70
 -23   5   0   -0.30    3.20
 -25  -5   0   -3.60    2.90
  25  -5   0    6.00    3.20
  25  -5   0   -2.10    2.40
 -25  -5   0    2.80    1.80
  25  -5   0    1.30    3.30
 -25   5   0    0.10    2.50
  25   5   0   -2.20    2.40
 -25   5   0   -2.50    2.80
  27  -5   0   36.80    9.30
 -27  -5   0   33.00    6.30
 -27  -5   0   32.90    8.40
  27  -5   0   11.20    6.50
 -27  -5   0   16.90    6.60
 -27  -5   0   21.00    7.70
  27   5   0   16.80    6.30
  27   5   0   28.30    7.80
  27   5   0   19.00    7.10
 -27   5   0   20.50    8.20
  29  -5   0   57.69   14.60
 -29  -5   0   43.70   12.10
  29  -5   0   64.69   14.30
  29  -5   0   46.40   12.70
  29  -5   0   64.19   10.90
  29   5   0   30.50   10.00
  29   5   0   53.79   13.60
  29   5   0   31.90    9.60
  29   5   0   55.79   11.50
  31  -5   0    1.10    3.50
  31  -5   0   -0.40    4.30
 -31  -5   0    6.50    5.10
 -31   5   0   13.60    5.50
  31   5   0    4.70    4.80
  31   5   0   10.60    6.00
  33  -5   0  119.29   16.90
 -33  -5   0  101.19   17.60
  33  -5   0   99.79   18.20
  33   5   0   84.79   16.30
  33   5   0  113.29   17.80
  33   5   0   68.89   16.90
  35  -5   0    7.40    4.80
 -35  -5   0   11.90    9.70
  35  -5   0   16.40    6.80
  35  -5   0    7.10    5.70
  35  -5   0    6.40    7.20
  35   5   0   20.90    6.70
  35   5   0    8.10    7.10
 -35   5   0   13.50    8.50
  35   5   0   10.80    7.30
  37  -5   0   89.09   16.90
 -37  -5   0   71.59   21.00
  37  -5   0   68.79   15.50
  37  -5   0   57.89   15.10
  37  -5   0   69.69   15.40
  37   5   0   58.49   16.90
 -37   5   0   46.40   16.10
  37   5   0   62.29   15.10
  37   5   0   49.30   16.00
  39  -5   0   13.30   10.90
  39  -5   0   -1.70    8.80
  39  -5   0   13.70   10.80
  39   5   0   24.20   11.20
 -39   5   0   27.30   11.50
  39   5   0    4.10   10.00
  39   5   0   17.20    6.60
   0  -6   0  112.59   12.10
   0  -6   0  138.39   26.60
   0  -6   0   75.69   24.40
   0  -6   0  147.09   13.30
   0  -6   0  121.09   11.60
   0  -6   0  127.79   13.30
   0  -6   0  111.79   12.60
   0  -6   0  124.59   12.60
   0   6   0  128.09   13.00
   0   6   0  139.29   13.30
   0   6   0  122.29   11.80
   0   6   0  124.79   13.40
   0   6   0  118.79   12.20
   0   6   0  109.29   29.20
   0   6   0  155.18   27.00
   2  -6   0   51.89    7.50
   2  -6   0   31.50    7.30
   2  -6   0   28.80   18.60
   2  -6   0   42.30    7.00
   2  -6   0   49.70    7.80
  -2  -6   0   42.00    7.60
   2  -6   0   51.79   10.50
  -2  -6   0   64.69   20.00
   2  -6   0   50.29    7.30
  -2  -6   0   52.69    8.70
  -2  -6   0   36.10    7.50
   2  -6   0   52.09    6.80
  -2  -6   0   35.00   17.90
  -2  -6   0   47.60    7.30
   2  -6   0   78.19   16.80
  -2  -6   0   43.20    7.40
  -2  -6   0   40.10    6.80
   2   6   0   58.19    9.10
  -2   6   0   45.60    7.70
  -2   6   0   48.10    8.40
   2   6   0   73.49   19.50
  -2   6   0   43.20   11.60
   2   6   0   49.60    7.90
  -2   6   0   48.10    8.00
  -2   6   0   65.99   13.70
  -2   6   0   28.90   13.40
   2   6   0   28.90   12.90
   2   6   0   58.99    8.90
  -2   6   0   51.09    8.20
   2   6   0   51.29    8.00
  -2   6   0   60.39    8.40
   4  -6   0  303.47   21.20
  -4  -6   0  293.87   20.90
   4  -6   0  302.27   47.20
  -4  -6   0  277.57   18.50
  -4  -6   0  294.47   20.90
  -4  -6   0  285.27   12.20
  -4  -6   0  308.97   20.60
   4  -6   0  267.07   39.90
   4  -6   0  296.97   21.20
   4  -6   0  285.37   17.30
   4  -6   0  272.37   18.60
  -4  -6   0  373.66   46.20
  -4  -6   0  271.57   41.70
   4  -6   0  296.07   20.60
   4  -6   0  290.77   20.10
   4  -6   0  296.37   21.20
  -4  -6   0  314.67   21.60
   4   6   0  225.88   37.00
   4   6   0  267.17   18.00
  -4   6   0  295.07   20.40
  -4   6   0  284.97   39.30
   4   6   0  297.17   19.10
  -4   6   0  256.47   41.50
  -4   6   0  296.87   20.90
  -4   6   0  298.27   21.10
  -4   6   0  293.27   19.30
   4   6   0  238.58   39.30
   4   6   0  307.17   22.10
  -4   6   0  301.57   20.40
   4   6   0  303.27   22.10
   6  -6   0  179.98   16.10
  -6  -6   0  165.18   14.50
   6  -6   0  130.89   28.80
  -6  -6   0  167.98   15.30
  -6  -6   0  156.08   14.90
   6  -6   0  152.48   15.00
   6  -6   0  168.08   15.50
  -6  -6   0  199.68   32.40
  -6  -6   0  145.49   14.30
   6  -6   0  154.08   15.40
  -6  -6   0  150.68   31.90
   6  -6   0  155.38   15.10
  -6  -6   0  148.19   12.90
  -6  -6   0  149.88    6.70
  -6  -6   0  151.28   14.60
   6  -6   0  176.38   13.40
   6  -6   0  188.68   33.40
  -6   6   0  158.38   14.50
  -6   6   0  168.38   33.30
  -6   6   0  173.18   32.90
   6   6   0  149.09   15.40
   6   6   0  145.39   32.40
   6   6   0  185.78   15.10
   6   6   0  147.89   14.60
  -6   6   0  171.58   15.90
   6   6   0  150.68   32.70
  -6   6   0  178.98   19.90
   6   6   0  185.08   14.30
   6   6   0  171.78   15.20
  -6   6   0  147.09   13.90
  -6   6   0  156.08   15.10
   8  -6   0   28.90    6.40
   8  -6   0   18.80    4.10
  -8  -6   0   12.60   12.50
   8  -6   0   21.70   14.40
   8  -6   0   22.80    6.60
   8  -6   0   25.00    6.30
   8  -6   0   39.40    6.60
  -8  -6   0   35.50    7.50
  -8  -6   0    3.20   14.00
  -8  -6   0   25.30    5.30
  -8  -6   0   31.00    7.50
  -8  -6   0   23.50    6.10
  -8  -6   0   35.50    5.50
  -8  -6   0   29.10    5.40
   8  -6   0   20.60    5.30
  -8  -6   0   23.80    6.70
   8  -6   0   27.60    7.00
   8   6   0   21.50    5.70
   8   6   0   29.90    7.10
   8   6   0   34.90    7.60
  -8   6   0   41.00    6.40
   8   6   0   32.70    6.20
  -8   6   0   23.00    6.20
  -8   6   0   25.20    5.70
  -8   6   0   33.70    6.90
 -10  -6   0    0.20    1.00
 -10  -6   0    2.40    2.90
  10  -6   0    0.90    1.40
  10  -6   0    5.20    1.90
  10  -6   0    2.40    1.80
 -10  -6   0    2.20    1.10
 -10  -6   0    2.70    1.80
  10  -6   0    0.80    3.20
  10  -6   0    1.00    1.30
 -10  -6   0   -0.40    1.30
 -10  -6   0   -0.30    1.60
 -10   6   0   -0.80    1.30
  10   6   0   -0.10    1.80
  10   6   0    0.40    1.80
 -10   6   0    0.60    1.70
 -10   6   0    3.80    1.80
  10   6   0    0.70    1.40
 -12  -6   0   20.90    6.20
 -12  -6   0   23.80    4.70
  12  -6   0   23.50    6.40
 -12  -6   0   26.60    5.40
 -12  -6   0   18.10    4.80
  12  -6   0   26.30    6.60
 -12  -6   0   25.00    5.60
  12  -6   0   29.60    7.30
  12  -6   0   32.70    6.70
 -12  -6   0   32.10    7.20
  12  -6   0   29.80    5.90
  12  -6   0   26.80    6.70
 -12  -6   0   20.40    6.10
 -12   6   0   28.40    6.10
 -12   6   0   36.40    7.40
  12   6   0   29.30    5.40
  12   6   0   31.20    7.80
  12   6   0   26.20    7.00
 -12   6   0   26.90    4.60
  14  -6   0   24.50    6.20
  14  -6   0    9.00    3.90
 -14  -6   0   18.90    5.00
  14  -6   0   22.40    5.70
  14  -6   0   14.60    5.50
  14  -6   0   30.00    7.60
  14  -6   0   11.10    4.70
 -14  -6   0   17.00    4.90
 -14  -6   0   19.70    6.10
 -14  -6   0   26.50    6.80
 -14   6   0   14.30    4.90
  14   6   0   13.70    5.60
  14   6   0   14.00    5.00
 -14   6   0   17.80    6.10
 -14   6   0   20.40    7.10
  14   6   0   12.10    4.80
 -14   6   0   23.60    6.20
 -14   6   0   28.90    7.50
  14   6   0    7.90    4.20
  16  -6   0    2.90    3.70
  16  -6   0    5.50    2.60
  16  -6   0    8.20    3.90
  16  -6   0    4.10    2.90
 -16  -6   0    1.70    3.00
 -16  -6   0    4.40    2.60
  16  -6   0    1.50    2.80
 -16  -6   0    5.90    3.60
  16  -6   0    3.90    2.60
 -16  -6   0   -0.20    3.00
 -16   6   0   -2.20    3.10
  16   6   0    6.90    2.40
 -16   6   0   -1.50    2.50
 -16   6   0    0.40    2.80
 -16   6   0    1.70    3.20
  16   6   0    4.20    3.30
 -16   6   0    1.50    2.00
  16   6   0    2.60    2.80
  18  -6   0    0.60    3.00
 -18  -6   0   -1.50    2.30
  18  -6   0    0.90    2.10
 -18  -6   0    4.00    2.60
  18  -6   0   -0.20    1.70
  18  -6   0    3.30    3.10
  18  -6   0   -2.80    2.10
 -18  -6   0    1.80    2.90
  18  -6   0   -0.90    2.30
 -18  -6   0   -0.80    1.70
  18   6   0   -0.60    2.10
 -18   6   0   -3.90    1.90
  18   6   0    1.90    2.90
  18   6   0    0.50    0.80
  18   6   0    3.30    2.10
 -18   6   0   -2.40    1.80
  18   6   0    2.90    3.50
 -18   6   0    2.90    3.00
 -18   6   0   -0.40    2.50
 -18   6   0    1.70    2.70
  20  -6   0    8.70    3.80
  20  -6   0   13.40    5.10
  20  -6   0   15.30    6.00
 -20  -6   0   11.60    6.10
 -20  -6   0   15.20    6.10
  20  -6   0   28.80    7.60
  20  -6   0   10.10    5.70
 -20  -6   0   10.30    3.80
 -20  -6   0   28.40    8.50
 -20   6   0    8.20    5.40
 -20   6   0   26.80    7.50
 -20   6   0   16.50    6.10
  20   6   0    8.30    5.30
 -20   6   0   17.50    6.10
  20   6   0   26.70    8.60
  22  -6   0   21.50    7.30
 -22  -6   0   38.10    8.40
 -22  -6   0   50.99    8.30
 -22  -6   0   29.50    8.00
  22  -6   0   41.70    8.00
 -22  -6   0   33.60    7.70
  22  -6   0   33.10    9.10
  22  -6   0   32.10    8.00
 -22  -6   0   35.40    6.40
 -22  -6   0   37.50    7.40
  22   6   0   17.10    6.90
 -22   6   0   37.10    8.50
  22   6   0   32.70    4.50
  22   6   0   30.50    7.40
 -22   6   0   41.90   11.10
  22   6   0   25.60    7.80
 -24  -6   0    5.50    3.90
  24  -6   0    6.00    4.60
 -24  -6   0    5.80    4.40
  24  -6   0    2.10    2.80
  24  -6   0    1.80    3.60
 -24  -6   0    5.20    3.60
  24  -6   0    2.70    5.30
 -24   6   0    2.20    4.00
 -24   6   0    1.20    4.00
 -24   6   0    3.30    4.50
  24   6   0   -0.50    3.30
 -24   6   0   11.80    5.50
  24   6   0   11.60    4.90
  24   6   0    4.00    2.90
  24   6   0    3.50    4.50
 -24   6   0    9.20    4.70
  26  -6   0    5.00    2.60
 -26  -6   0   -1.80    3.10
  26  -6   0    3.60    4.20
  26  -6   0    3.80    1.70
 -26  -6   0    2.90    3.70
  26   6   0    6.40    3.50
  26   6   0    4.40    4.70
  26   6   0   -0.20    4.50
 -26   6   0    1.90    5.00
 -26   6   0    2.60    3.60
  26   6   0    2.10    3.60
 -28  -6   0   15.30    6.00
  28  -6   0   10.40    4.60
  28  -6   0   21.10    6.50
  28  -6   0    3.90    4.80
  28   6   0   28.40    8.70
 -28   6   0    9.10    7.20
  28   6   0    9.90    4.40
  28   6   0   27.60    8.80
  30  -6   0   -2.70    2.80
  30  -6   0   -0.10    4.80
  30   6   0   -9.00    4.10
 -30   6   0   -4.40    4.10
  30   6   0    7.00    3.30
  32  -6   0   14.70    9.20
  32  -6   0    8.60    5.50
  32   6   0    3.70    4.20
 -32   6   0    4.30    4.90
  32   6   0    5.90    6.50
  32   6   0   12.30    6.70
  34  -6   0    5.80    5.10
 -34  -6   0    0.70    6.00
  34  -6   0   -6.60    3.80
  34  -6   0   -1.50    5.50
 -34   6   0  -10.50    4.80
  36  -6   0   -8.30    3.80
  36  -6   0   -3.80    4.20
 -36  -6   0    2.10    9.80
  36  -6   0    9.40    6.20
  36  -6   0   -7.10    4.50
  36   6   0   -4.30    6.30
 -36   6   0   -5.50    6.70
  36   6   0   -1.80    5.80
  36   6   0    1.30    5.90
  38  -6   0   14.40    6.60
  38  -6   0   -5.40    6.50
  38  -6   0  -14.60    9.00
  38   6   0   -3.80    6.20
  38   6   0    1.10    7.80
 -38   6   0   10.70   12.00
  38   6   0  -10.30    7.80
   1  -7   0    0.70    1.40
   1  -7   0    3.60    1.50
   1  -7   0   -0.90    1.50
  -1  -7   0    1.30    2.00
  -1  -7   0   -2.10    1.40
  -1  -7   0    3.10    2.10
  -1  -7   0    0.60    1.60
  -1  -7   0   -1.10    1.40
  -1  -7   0   -1.20    1.80
   1  -7   0   -1.20    1.20
   1  -7   0    0.20    1.50
   1  -7   0    0.20    2.10
   1   7   0    1.00    1.50
   1   7   0   -0.40    2.20
  -1   7   0    0.30    0.80
   1   7   0    0.10    1.50
   1   7   0   -0.80    1.40
  -1   7   0   -1.10    1.70
   3  -7   0  146.09   15.10
   3  -7   0  141.79   15.10
  -3  -7   0  152.28   16.10
  -3  -7   0  144.89   14.50
   3  -7   0  161.48   16.10
   3  -7   0  168.08   14.10
   3  -7   0  156.38   15.60
  -3  -7   0  143.19   15.50
   3  -7   0  152.98   14.10
  -3  -7   0  139.29   14.60
  -3  -7   0  152.38    9.40
  -3  -7   0  152.18   16.10
  -3  -7   0  176.78   17.00
   3  -7   0  190.58   17.20
   3   7   0  172.88   14.70
  -3   7   0  147.89   15.30
  -3   7   0  157.88   15.40
   3   7   0  156.28   14.80
   3   7   0  175.68   17.70
  -3   7   0  151.98   16.00
   3   7   0  153.98   15.90
   3   7   0  157.28   16.10
  -5  -7   0    7.00    3.30
   5  -7   0   17.60    4.20
   5  -7   0    4.40    3.30
  -5  -7   0    6.20    3.40
   5  -7   0    4.00    3.00
   5  -7   0   13.10    3.40
   5  -7   0   20.70    5.70
  -5  -7   0    3.20    2.90
  -5  -7   0    7.80    3.90
  -5  -7   0   10.30    4.10
  -5   7   0   12.90    3.20
   5   7   0   20.60    5.10
  -5   7   0   10.10    4.60
  -5   7   0    9.50    2.30
   5   7   0   13.20    3.70
   5   7   0    8.80    3.40
   5   7   0   16.30    3.50
   7  -7   0  133.39   15.70
  -7  -7   0  152.68   16.60
  -7  -7   0  154.88   16.50
  -7  -7   0  145.69   15.20
  -7  -7   0  148.49   14.00
  -7  -7   0  151.08   14.50
   7  -7   0  144.49   15.70
   7  -7   0  162.48   15.40
   7  -7   0  130.89   13.00
   7  -7   0  139.99   15.90
   7  -7   0  148.99   15.90
   7  -7   0  168.48   16.80
  -7  -7   0  175.48   16.50
  -7   7   0  133.69   15.10
  -7   7   0  148.29   16.10
   7   7   0  149.99   14.00
  -7   7   0  135.49   14.00
   7   7   0  126.69   15.40
   7   7   0  146.79   13.80
   7   7   0  177.48   15.90
  -7   7   0  150.38   16.10
  -7   7   0  135.59   15.50
   7   7   0  154.28   16.30
  -9  -7   0   23.70    5.40
  -9  -7   0   14.00    5.50
   9  -7   0   21.90    3.80
   9  -7   0   15.30    6.10
  -9  -7   0   25.70    6.60
  -9  -7   0   12.80    4.30
   9  -7   0   19.20    5.60
   9  -7   0   17.00    5.30
  -9  -7   0   22.60    7.10
  -9  -7   0   22.70    4.70
   9  -7   0    9.60    3.10
   9  -7   0   25.50    6.30
  -9   7   0   17.70    6.20
   9   7   0   19.70    4.00
  -9   7   0   10.90    4.00
  -9   7   0   15.00    6.60
   9   7   0    8.00    4.40
   9   7   0   26.70    5.60
  -9   7   0   18.40    5.60
   9   7   0   26.50    6.90
  -9   7   0   12.50    4.10
   9   7   0   13.00    4.90
 -11  -7   0  369.56   27.20
  11  -7   0  370.16   27.10
 -11  -7   0  337.97   24.70
 -11  -7   0  365.26   26.50
  11  -7   0  354.26   22.70
  11  -7   0  370.96   26.30
  11  -7   0  369.86   26.50
  11  -7   0  376.66   27.70
  11  -7   0  434.56   27.70
 -11  -7   0  359.96   24.80
  11  -7   0  384.66   27.30
 -11  -7   0  357.26   25.40
 -11  -7   0  326.77   19.40
  11   7   0  326.17   23.80
 -11   7   0  385.06   26.10
 -11   7   0  375.86   41.80
 -11   7   0  358.26   26.60
  11   7   0  350.26   24.70
 -11   7   0  347.27   25.30
  11   7   0  358.66   27.40
  11   7   0  362.26   26.60
 -11   7   0  360.36   26.40
  11   7   0  339.17   21.70
 -13  -7   0   81.49   13.10
  13  -7   0  102.59   12.90
  13  -7   0   81.69   20.70
 -13  -7   0   99.59   13.00
  13  -7   0  117.59   14.20
 -13  -7   0  100.99   14.10
 -13  -7   0  109.19   14.70
  13  -7   0   98.49   13.20
 -13  -7   0  118.69   14.00
 -13  -7   0  119.99   11.30
  13  -7   0  111.89   15.00
 -13  -7   0  107.89   13.90
  13  -7   0  109.89   14.20
  13  -7   0  120.29   13.20
  13   7   0  118.89   15.00
 -13   7   0   94.29   13.80
  13   7   0   99.79   13.70
  13   7   0   93.39   13.40
 -13   7   0  111.39   13.40
 -13   7   0  107.09   13.10
  13   7   0  116.49   14.40
  13   7   0  109.79   11.70
 -13   7   0  108.59   14.10
 -13   7   0   84.69   12.40
  15  -7   0   91.39   14.30
 -15  -7   0   87.79   13.40
 -15  -7   0  103.19   14.10
 -15  -7   0   95.89   11.90
 -15  -7   0  107.29   21.50
  15  -7   0  104.99   13.50
  15  -7   0  102.69   14.30
  15  -7   0   95.29   14.10
 -15  -7   0  101.59   14.40
  15  -7   0  108.29   13.10
 -15  -7   0   97.59   14.20
  15  -7   0   99.19   13.70
 -15  -7   0   97.99   11.40
  15  -7   0  123.19   14.50
 -15   7   0   91.39   14.20
 -15   7   0  116.69   14.80
  15   7   0   84.69   13.60
 -15   7   0   81.19   13.30
  15   7   0  112.49   14.60
 -15   7   0   93.29   13.70
 -15   7   0  100.29   13.60
  15   7   0   96.39   11.20
  15   7   0  107.39   15.60
  17  -7   0    3.60    2.90
 -17  -7   0    7.40    4.40
 -17  -7   0   10.00    5.00
  17  -7   0    4.80    1.40
  17  -7   0    6.20    4.80
  17  -7   0   13.40    6.20
  17  -7   0   22.50    6.80
 -17  -7   0   19.90    7.90
 -17  -7   0   15.00    4.50
  17  -7   0    4.30    3.30
 -17   7   0    8.80    4.90
  17   7   0    8.00    5.20
 -17   7   0   13.50    5.60
 -17   7   0   17.40    7.70
  17   7   0   10.00    4.60
 -17   7   0    8.50    3.70
 -19  -7   0   90.99   13.60
 -19  -7   0   76.59   12.80
 -19  -7   0   94.39   13.20
 -19  -7   0  106.19   10.70
 -19  -7   0   96.49   12.80
  19  -7   0  104.79   13.80
  19  -7   0   87.29   14.20
  19  -7   0   71.39   12.10
 -19  -7   0   69.79   10.70
  19  -7   0  105.59   16.60
  19  -7   0   98.89   13.90
 -19   7   0   71.09   13.50
 -19   7   0   78.19   14.40
 -19   7   0   90.49   14.20
 -19   7   0  125.09   14.60
  19   7   0   68.09   13.00
  19   7   0   85.89   13.60
  19   7   0   90.29   13.40
 -19   7   0   99.89   14.70
  19   7   0   77.69   14.30
 -21  -7   0   14.50    4.70
 -21  -7   0   18.10    5.70
 -21  -7   0   32.80    9.30
 -21  -7   0   24.50    7.50
  21  -7   0   34.30    9.10
 -21  -7   0   11.80    4.90
  21  -7   0    7.90    3.70
  21  -7   0   15.70    6.10
  21   7   0   11.70    5.50
  21   7   0   16.90    6.60
 -21   7   0   14.60    6.30
 -21   7   0   16.10    5.50
 -21   7   0    8.40    5.50
  23  -7   0    7.10    4.50
 -23  -7   0    2.80    3.60
 -23  -7   0    4.50    3.10
  23  -7   0    1.20    5.00
 -23  -7   0    7.30    4.60
  23  -7   0    3.00    2.70
  23  -7   0    9.40    5.40
 -23   7   0    5.10    5.50
  23   7   0   -1.20    3.80
  23   7   0    7.40    3.40
  23   7   0    7.00    4.50
  23   7   0    6.80    3.50
 -23   7   0    4.40    4.30
 -23   7   0    3.50    3.70
 -23   7   0    1.80    4.30
 -25  -7   0   52.69   10.00
 -25  -7   0   50.09   13.30
  25  -7   0   59.19   11.10
  25  -7   0   56.89   12.40
 -25   7   0   69.79   13.50
  25   7   0   59.49   10.60
  25   7   0   60.19   13.80
  25   7   0   64.79   13.60
 -25   7   0   48.50   17.50
  27  -7   0    5.00    3.90
 -27  -7   0    3.20    3.90
  27  -7   0    2.00    4.60
  27  -7   0   -3.20    2.90
  27   7   0   -1.10    3.20
 -27   7   0    7.40    4.00
 -27   7   0    4.30    4.50
  29  -7   0    2.30    4.20
  29  -7   0   -1.60    2.10
  29   7   0   -2.30    3.60
  29   7   0    1.10    4.10
  29   7   0   -2.20    3.70
  31  -7   0   -4.80    4.90
 -31   7   0   -2.30    3.20
  31   7   0    1.90    6.20
  31   7   0    1.40    2.20
  33  -7   0   14.10    7.10
  33  -7   0   -4.40    4.00
  33   7   0    1.30    5.80
 -33   7   0   -4.20    5.70
  35  -7   0    4.70    5.70
  35  -7   0   16.50    5.90
 -35  -7   0    5.60   13.90
  35   7   0    6.60    4.60
 -35   7   0    2.30   10.00
  35   7   0    0.80    7.60
  35   7   0    5.20    9.30
  37  -7   0   -5.70    6.80
  37  -7   0   -0.20    9.30
  37   7   0    3.40    8.10
  37   7   0   -1.00    8.40
 -37   7   0    9.20   11.90
  37   7   0    6.80   10.10
   0  -8   0  431.06   27.80
   0  -8   0  425.26   29.10
   0  -8   0  424.26   28.00
   0  -8   0  448.46   36.20
   0  -8   0  427.56   29.40
   0  -8   0  431.66   27.00
   0   8   0  436.66   31.20
   0   8   0  435.26   29.00
   0   8   0  470.35   31.10
   0   8   0  385.56   26.20
   0   8   0  417.96   28.20
   0   8   0  389.86   25.90
   2  -8   0  173.08   18.40
  -2  -8   0  168.48   17.80
  -2  -8   0  185.88   12.20
  -2  -8   0  174.48   17.00
  -2  -8   0  177.68   18.70
   2  -8   0  198.48   19.70
   2  -8   0  177.88   17.90
  -2  -8   0  188.38   18.80
  -2  -8   0  211.58   20.40
   2  -8   0  184.58   16.00
   2  -8   0  173.18   19.80
   2  -8   0  204.48   19.20
   2  -8   0  187.78   17.60
   2   8   0  192.68   20.20
   2   8   0  178.18   18.60
  -2   8   0  199.58   18.30
   2   8   0  180.08   16.30
  -2   8   0  174.48   18.80
  -2   8   0  204.18   28.70
   2   8   0  192.08   17.90
   2   8   0  171.08   17.00
  -2   8   0  186.78   17.40
  -2   8   0  178.48   18.60
   4  -8   0   39.40   11.10
  -4  -8   0   37.20    8.80
   4  -8   0   27.10    7.40
   4  -8   0   41.10   10.10
  -4  -8   0   35.60    7.10
  -4  -8   0   45.80    9.70
  -4  -8   0   47.60    4.70
   4  -8   0   40.40    9.00
  -4  -8   0   28.00    8.50
   4  -8   0   42.20    9.80
   4  -8   0   28.30    8.30
  -4  -8   0   45.00    8.00
  -4   8   0   35.60    8.70
   4   8   0   45.00    9.00
   4   8   0   39.20    7.70
  -4   8   0   48.70    9.30
   4   8   0   29.40    7.60
  -4   8   0   38.30    8.30
   4   8   0   38.80    9.70
  -4   8   0   49.60   11.00
  -4   8   0   50.49   12.60
   4   8   0   36.10    8.20
   6  -8   0   62.59   12.00
   6  -8   0   77.59   11.20
  -6  -8   0   75.29   12.40
  -6  -8   0   77.89   12.00
   6  -8   0   94.59   12.70
  -6  -8   0   95.89   13.00
  -6  -8   0   90.79   13.10
  -6  -8   0   97.79   14.00
  -6  -8   0   77.29    5.60
   6  -8   0   91.79   12.60
   6  -8   0   62.19   11.20
  -6  -8   0   81.49   11.60
   6  -8   0   83.79   10.70
   6   8   0   71.69   12.60
  -6   8   0   82.89   11.90
  -6   8   0   68.69   11.90
   6   8   0   74.19   11.40
  -6   8   0   83.49   12.70
   6   8   0   73.89   11.90
   6   8   0   96.19   12.60
  -6   8   0   65.89   11.20
   6   8   0  101.09   12.80
  -8  -8   0   70.49   11.60
  -8  -8   0   84.79   12.10
   8  -8   0   69.19   12.00
   8  -8   0   84.39   12.80
  -8  -8   0   89.19   13.10
   8  -8   0   97.79   14.30
   8  -8   0   96.29   11.60
  -8  -8   0  102.89   13.90
   8  -8   0   84.99   11.80
   8  -8   0   54.59   11.80
  -8  -8   0   92.29   11.70
  -8  -8   0   81.49   12.00
   8  -8   0   74.99   11.90
   8   8   0   74.59   12.70
   8   8   0   85.09   11.70
  -8   8   0   87.49   12.60
   8   8   0   84.29   11.40
  -8   8   0   66.29   11.40
   8   8   0   79.79   13.00
  -8   8   0   77.59   12.70
  -8   8   0  104.29   12.80
  -8   8   0  100.89   14.80
  10  -8   0   14.90    7.90
  10  -8   0   28.80    6.70
  10  -8   0   23.70    7.00
  10  -8   0   21.30    6.60
  10  -8   0   24.90    6.00
  10  -8   0   13.10    5.90
 -10  -8   0   26.10    7.10
 -10  -8   0   12.60    6.40
 -10  -8   0   33.10    5.50
  10  -8   0   27.00    6.80
 -10  -8   0   19.90    6.90
 -10  -8   0   14.00    4.70
 -10  -8   0   30.30    8.00
  10   8   0   25.10    6.10
 -10   8   0   30.90    7.70
  10   8   0   22.50    6.20
 -10   8   0   23.80    6.90
 -10   8   0   26.20    6.70
  12  -8   0  122.89   16.10
  12  -8   0  111.99   15.30
 -12  -8   0  134.69   16.90
 -12  -8   0  134.09   16.20
 -12  -8   0  140.99   13.10
  12  -8   0  141.59   17.70
 -12  -8   0  120.59   16.60
 -12  -8   0  114.29   13.70
  12  -8   0  145.19   15.50
 -12  -8   0  116.59   15.20
  12  -8   0  149.79   18.20
  12  -8   0  123.89   13.90
  12  -8   0  115.99   14.90
  12   8   0  121.89   17.50
  12   8   0  150.18   17.80
  12   8   0  125.79   15.80
  12   8   0  135.19   16.40
 -12   8   0  116.49   15.50
  12   8   0  139.29   14.30
 -12   8   0  112.19   15.60
 -12   8   0  129.59   16.70
 -12   8   0  114.39   16.00
  14  -8   0   62.89   10.70
  14  -8   0   49.40    9.90
  14  -8   0   80.09   13.60
  14  -8   0   66.59   11.70
 -14  -8   0   80.49    8.40
 -14  -8   0   56.89    9.70
  14  -8   0   71.79   12.00
  14  -8   0   65.59   12.30
 -14  -8   0   61.09   11.80
 -14  -8   0   76.39   11.90
 -14  -8   0   65.79   12.00
 -14  -8   0   82.49   12.10
 -14  -8   0   75.59   10.20
  14   8   0   60.79   13.00
 -14   8   0   66.59   12.00
  14   8   0   64.49   10.00
  14   8   0   45.30   10.40
 -14   8   0   71.79   13.30
 -14   8   0   74.99   13.60
  14   8   0   57.49   10.10
  16  -8   0  120.49   26.50
 -16  -8   0  121.39   12.80
  16  -8   0   86.29   15.90
 -16  -8   0  110.59   12.10
 -16  -8   0   99.99   14.40
 -16  -8   0  106.39   13.30
 -16  -8   0  113.79   16.30
  16  -8   0   98.89   15.80
  16  -8   0  101.59   16.30
  16  -8   0   99.29   12.60
 -16  -8   0  113.69   15.20
  16  -8   0  120.99   15.80
  16  -8   0  118.19   17.40
 -16  -8   0  121.69   15.40
  16   8   0  109.49   15.20
  16   8   0  106.39   14.90
  16   8   0  101.49   15.00
 -16   8   0   98.89   15.80
  16   8   0   99.19   15.30
 -16   8   0  127.89   15.90
  16   8   0  111.59   13.50
 -16   8   0  105.89   15.70
 -16   8   0  101.49   15.40
  18  -8   0   12.60    5.10
 -18  -8   0   26.20    6.10
 -18  -8   0   20.90    4.50
  18  -8   0   18.80    7.20
  18  -8   0    7.00    4.50
  18  -8   0    8.00    5.20
 -18  -8   0   24.80    6.40
 -18  -8   0   15.80    6.20
  18  -8   0   16.50    5.70
  18  -8   0   14.50    6.70
  18   8   0    7.20    5.00
  18   8   0   11.20    6.50
 -18   8   0    8.30    5.30
 -18   8   0   11.80    5.30
 -18   8   0    8.20    4.70
 -20  -8   0   61.99   10.40
 -20  -8   0   51.99   12.70
 -20  -8   0   67.09    9.90
  20  -8   0   41.30   12.40
  20  -8   0   63.09   13.00
 -20  -8   0   60.39   14.70
  20  -8   0   88.69   14.00
  20  -8   0   57.09   11.50
  20  -8   0   76.19   10.50
  20  -8   0   55.89    9.90
  20   8   0   83.59   10.50
  20   8   0   63.19   12.90
  20   8   0   56.29   11.20
 -20   8   0   59.59   13.40
 -20   8   0   82.19   14.00
  22  -8   0   -6.10    5.00
  22  -8   0    1.10    3.90
 -22  -8   0    9.10    3.90
 -22  -8   0    2.30    3.20
 -22  -8   0   -1.50    4.40
  22  -8   0    2.90    3.60
 -22   8   0   -2.90    3.90
 -22   8   0   -0.10    2.60
  22   8   0   -0.20    5.30
 -22   8   0    4.70    3.80
  24  -8   0   65.79   11.10
  24  -8   0   58.99   14.10
 -24  -8   0   52.49   13.80
  24  -8   0   84.69   13.10
  24   8   0   66.09   16.20
  24   8   0   57.29   14.50
  24   8   0   54.29   14.10
  24   8   0   62.09   13.40
 -24   8   0   48.30   14.10
 -24   8   0   56.49   15.80
  26  -8   0   -8.10    4.70
 -26  -8   0   -5.50    4.70
  26  -8   0   -6.90    3.80
  26  -8   0    1.80    2.50
  26   8   0   -0.50    3.80
 -26   8   0    5.40    5.20
  28  -8   0   42.40   11.40
  28  -8   0   43.10   10.80
  28  -8   0   40.80   12.40
  28   8   0   32.00   11.10
 -28   8   0   47.10   13.00
 -30  -8   0    0.40    6.10
  30  -8   0   15.00    8.70
  30  -8   0   11.10    6.10
  30  -8   0   25.10    9.40
 -30   8   0   15.20    6.00
  30   8   0   25.10   10.50
  30   8   0   13.00    9.40
  32  -8   0   -3.80    4.10
 -32  -8   0   12.30    7.40
  32  -8   0    4.40    5.60
  32   8   0   -0.80    8.70
 -32   8   0    0.70    4.30
  34  -8   0    2.40    9.90
  34  -8   0    2.00    8.10
 -34  -8   0   -1.70    7.70
 -34   8   0    0.10    8.90
  34   8   0   -1.00    6.80
  34   8   0  -14.30    7.30
   1  -9   0 1045.20   47.50
   1  -9   0 1108.79   51.09
   1  -9   0 1091.99   52.09
   1  -9   0 1122.79   77.89
   1  -9   0 1094.39   44.10
  -1  -9   0 1001.10   46.70
   1  -9   0 1079.19   51.39
  -1  -9   0 1135.39   52.09
  -1  -9   0 1048.40   50.99
   1  -9   0 1045.50   48.40
  -1  -9   0 1114.49   52.89
  -1  -9   0 1135.59   37.40
   1   9   0 1140.29   51.89
   1   9   0 1075.59   48.00
   1   9   0 1054.09   46.80
  -1   9   0 1089.09   50.19
  -1   9   0 1072.99   46.90
  -1   9   0 1119.99   55.79
   1   9   0 1040.20   53.39
  -1   9   0 1072.69   48.90
  -1   9   0 1095.39   49.99
   1   9   0 1055.29   51.49
  -1   9   0 1094.89   52.59
   3  -9   0   20.70    5.70
  -3  -9   0   13.90    5.90
   3  -9   0    4.70    5.10
   3  -9   0   14.50    5.80
   3  -9   0   13.70    4.90
   3  -9   0   10.30    5.40
  -3  -9   0   18.40    6.70
   3  -9   0   35.10    9.50
  -3  -9   0   21.40    6.40
  -3  -9   0   13.20    6.60
   3   9   0   15.30    6.50
   3   9   0    6.80    4.70
  -3   9   0   17.00    6.50
  -3   9   0   33.40    7.70
  -3   9   0    7.50    4.90
  -3   9   0   30.90    8.50
   3   9   0   30.30    8.00
   5  -9   0  168.78   22.10
  -5  -9   0  159.28   19.20
   5  -9   0  177.98   17.80
  -5  -9   0  142.09   21.80
   5  -9   0  167.18   20.60
   5  -9   0  174.98   19.60
  -5  -9   0  151.78    9.50
   5  -9   0  179.78   16.80
  -5  -9   0  171.28   19.90
  -5  -9   0  173.38   18.40
   5  -9   0  194.98   21.50
  -5   9   0  174.88   20.70
  -5   9   0  158.88   18.20
   5   9   0  170.08   17.80
   5   9   0  198.18   18.70
   5   9   0  168.08   21.00
  -5   9   0  203.38   23.90
   5   9   0  202.08   21.80
   5   9   0  190.18   18.80
  -5   9   0  196.88   20.90
  -5   9   0  164.88   18.70
   7  -9   0  153.98   17.10
   7  -9   0  150.28   18.10
   7  -9   0  164.28   17.90
  -7  -9   0  143.79   18.20
   7  -9   0  177.78   20.40
   7  -9   0  139.99   20.50
   7  -9   0  157.88   19.40
  -7  -9   0  137.59   17.80
  -7  -9   0  164.48   18.40
  -7  -9   0  173.18   19.60
   7  -9   0  140.19   14.90
  -7  -9   0  168.58   17.70
  -7   9   0  161.18   19.30
   7   9   0  144.59   16.60
   7   9   0  136.59   17.20
   7   9   0  132.39   17.70
  -7   9   0  156.88   17.50
   7   9   0  165.58   20.80
  -7   9   0  160.58   17.80
  -7   9   0  174.78   19.20
   7   9   0  173.08   17.40
  -9  -9   0   85.49   11.40
   9  -9   0   81.89   11.70
  -9  -9   0   60.09   10.50
  -9  -9   0   59.19   12.50
   9  -9   0   66.99   11.70
  -9  -9   0   67.79    9.70
   9  -9   0   62.59   13.10
   9  -9   0   48.90   12.70
   9  -9   0   60.19   10.50
   9  -9   0   48.40   11.00
  -9  -9   0   66.09   13.00
   9   9   0   53.79   11.90
   9   9   0   64.99   11.90
   9   9   0   83.49   14.40
  -9   9   0   59.39   10.40
   9   9   0   63.49   10.00
  -9   9   0   67.69   12.80
  -9   9   0   80.99   11.20
   9   9   0   51.69   11.90
  -9   9   0   86.09   13.80
 -11  -9   0  292.57   24.10
  11  -9   0  301.37   27.50
 -11  -9   0  283.67   26.50
 -11  -9   0  272.57   26.20
  11  -9   0  300.37   27.20
 -11  -9   0  268.37   22.00
  11  -9   0  322.57   25.20
  11  -9   0  285.37   26.20
  11  -9   0  314.27   23.10
  11  -9   0  315.07   24.80
 -11  -9   0  301.87   19.40
 -11  -9   0  298.07   24.90
  11  -9   0  252.77   25.70
  11   9   0  313.07   26.00
  11   9   0  299.27   29.30
  11   9   0  261.87   23.40
  11   9   0  285.67   25.20
 -11   9   0  251.47   24.70
  11   9   0  278.77   21.70
 -11   9   0  299.77   26.20
 -11   9   0  278.27   26.90
 -11   9   0  300.77   25.50
 -13  -9   0  161.88   20.30
 -13  -9   0  198.48   22.00
 -13  -9   0  222.68   19.40
 -13  -9   0  205.38   16.80
  13  -9   0  177.98   21.00
  13  -9   0  192.28   22.90
  13  -9   0  179.78   25.60
  13  -9   0  198.78   18.10
 -13  -9   0  167.88   17.90
  13  -9   0  156.08   19.30
  13  -9   0  160.08   20.10
 -13   9   0  188.58   20.10
 -13   9   0  182.98   22.00
 -13   9   0  168.08   20.90
 -13   9   0  211.28   23.40
  13   9   0  193.68   22.10
  13   9   0  180.28   22.30
  13   9   0  194.78   21.00
  13   9   0  220.18   25.60
  15  -9   0   21.90    6.80
  15  -9   0   13.10    6.40
 -15  -9   0    3.60    4.60
  15  -9   0   15.80    6.20
 -15  -9   0    5.00    4.50
  15  -9   0    2.50    4.50
  15  -9   0   10.50    4.40
  15   9   0    9.30    5.90
  15   9   0   18.40    6.90
  15   9   0   15.70    6.00
 -15   9   0   23.30    6.60
 -15   9   0    8.50    4.60
  15   9   0   11.20    6.20
 -17  -9   0    2.00    1.90
 -17  -9   0   -2.20    2.70
  17  -9   0    2.80    3.40
  17  -9   0    1.40    2.90
  17  -9   0   -3.20    2.60
  17  -9   0    6.10    3.30
  17  -9   0   -2.90    1.60
 -17  -9   0    2.20    2.90
  17  -9   0   -0.50    5.50
 -17  -9   0    2.70    4.00
 -17  -9   0    0.90    4.30
  17   9   0   -0.30    3.30
  17   9   0   -0.40    2.20
 -17   9   0   -6.80    3.40
  17   9   0    6.70    4.80
 -17   9   0   -1.30    2.80
 -17   9   0   -1.90    3.30
  17   9   0   -2.30    2.50
 -19  -9   0   77.19   13.90
 -19  -9   0   75.79   11.90
  19  -9   0   69.79   10.90
  19  -9   0   61.69   14.90
  19  -9   0   71.79   13.00
 -19  -9   0   82.59   15.60
 -19   9   0   70.29   13.10
 -19   9   0   59.29   10.00
  19   9   0   86.89   13.50
  19   9   0   72.39   15.60
  19   9   0   67.39   13.60
  19   9   0   66.89   13.70
 -19   9   0   76.99   13.50
 -21  -9   0   13.20    7.10
 -21  -9   0   21.80    6.50
  21  -9   0   10.10    7.30
  21  -9   0   24.50    9.10
  21  -9   0   12.00    5.20
 -21  -9   0   20.70    7.90
  21   9   0   21.60    7.50
  21   9   0   10.70    6.90
 -21   9   0   45.80   13.70
  21   9   0   31.30    9.70
  23  -9   0   37.10    9.10
 -23  -9   0   25.20   10.30
  23  -9   0   62.29   12.90
 -23   9   0   44.70   12.20
  23   9   0   22.70    8.70
  23   9   0   41.40   11.80
 -25  -9   0   14.80    6.90
  25  -9   0   14.10    6.40
  25  -9   0    4.80    4.40
 -25   9   0    2.80    6.20
  27  -9   0   -6.40    5.10
 -27  -9   0    4.50    5.00
  27  -9   0   -6.90    5.00
  27  -9   0    4.30    8.20
 -27   9   0   11.10    6.60
  27   9   0    0.70    5.70
  27   9   0   11.50    4.40
 -27   9   0   -2.20    5.40
  29  -9   0   13.30    8.20
  29  -9   0    6.00    5.40
  29  -9   0    1.20    6.60
 -29  -9   0    9.50    8.10
  29   9   0   18.20   10.70
 -29   9   0   11.10    8.90
  31  -9   0   17.60    8.10
  31  -9   0   28.60   11.10
 -31  -9   0   42.30   14.40
  31  -9   0    8.50    9.60
  31   9   0   37.20   13.70
  31   9   0   20.00    9.30
  33  -9   0    3.40    6.40
  33  -9   0   -9.70    6.30
 -33   9   0  -12.20   11.00
  33   9   0    6.00    8.60
   0 -10   0 1450.05   65.29
   0 -10   0 1582.44   67.29
   0 -10   0 1516.25   62.29
   0 -10   0 1399.06   62.49
   0 -10   0 1422.76   53.99
   0  10   0 1486.85   66.09
   0  10   0 1452.75   64.19
   0  10   0 1493.55   60.09
   0  10   0 1455.05   70.29
   0  10   0 1429.46   60.59
   2 -10   0  410.96   30.10
   2 -10   0  381.36   28.60
  -2 -10   0  365.86   29.80
  -2 -10   0  381.26   26.20
  -2 -10   0  388.06   29.50
   2 -10   0  359.86   29.50
  -2 -10   0  364.16   31.00
   2 -10   0  383.06   25.90
   2 -10   0  369.76   31.30
   2 -10   0  374.46   31.60
  -2 -10   0  390.36   32.50
  -2  10   0  392.56   30.70
  -2  10   0  360.86   28.50
  -2  10   0  344.27   28.90
   2  10   0  368.26   28.30
   2  10   0  401.76   31.60
  -2  10   0  345.87   28.50
  -2  10   0  395.86   32.20
   2  10   0  334.77   30.40
   2  10   0  348.67   28.30
   2  10   0  352.16   32.70
   4 -10   0  465.35   30.70
  -4 -10   0  411.36   29.20
   4 -10   0  407.96   32.90
   4 -10   0  406.56   32.90
   4 -10   0  421.26   31.20
  -4 -10   0  468.75   34.80
  -4 -10   0  438.26   33.00
  -4 -10   0  417.16   32.40
   4 -10   0  410.56   26.10
   4 -10   0  368.56   28.60
  -4 -10   0  431.36   34.70
   4  10   0  416.46   32.20
  -4  10   0  395.56   31.50
  -4  10   0  435.36   32.40
   4  10   0  466.05   32.00
  -4  10   0  419.66   34.30
   4  10   0  435.56   36.00
  -4  10   0  429.76   31.90
  -4  10   0  400.46   30.00
   4  10   0  388.76   32.40
   4  10   0  468.45   31.20
   6 -10   0   26.90    8.60
   6 -10   0   45.80   11.50
   6 -10   0   44.90   10.90
   6 -10   0   48.30    9.40
  -6 -10   0   40.70   10.80
   6 -10   0   39.40   10.70
  -6 -10   0   53.99   10.50
  -6 -10   0   32.90    9.00
   6 -10   0   42.70    7.80
  -6 -10   0   48.50   12.00
  -6 -10   0   41.50   10.70
   6  10   0   41.00   10.60
   6  10   0   48.50   12.20
  -6  10   0   37.20   11.30
  -6  10   0   42.40    9.90
  -6  10   0   29.30    9.60
   6  10   0   40.50    8.50
   6  10   0   55.69   12.30
  -8 -10   0   34.50    9.20
   8 -10   0   35.30   10.50
   8 -10   0   49.99    9.00
  -8 -10   0   42.80    9.50
  -8 -10   0   37.60   10.40
   8 -10   0   66.19   11.60
   8 -10   0   43.80   10.60
   8 -10   0   50.69   10.00
  -8  10   0   42.00   11.40
   8  10   0   32.50    9.40
   8  10   0   40.50   11.50
  -8  10   0   27.40    8.50
   8  10   0   34.40   10.20
   8  10   0   42.60   10.00
  -8  10   0   45.00    9.20
 -10 -10   0    9.70    4.70
  10 -10   0    1.10    4.70
 -10 -10   0   10.60    5.30
  10 -10   0   11.00    5.10
  10 -10   0   19.70    7.40
  10 -10   0   24.90    8.10
  10 -10   0    8.70    6.90
 -10  10   0    4.10    5.00
 -10  10   0   15.80    8.90
  10  10   0    6.30    7.40
 -10  10   0   10.90    5.20
  10  10   0   18.70    7.10
  10  10   0    4.60    5.10
  10  10   0    5.90    4.60
 -12 -10   0    1.40    2.80
 -12 -10   0    4.70    3.50
 -12 -10   0    4.30    3.70
  12 -10   0    1.40    5.80
 -12 -10   0   -0.90    2.20
 -12 -10   0   -0.70    2.60
  12 -10   0    6.20    3.80
  12  10   0    1.70    2.30
 -12  10   0    0.10    2.80
  12  10   0    2.20    3.80
 -12  10   0    2.50    4.40
 -12  10   0   -4.50    4.60
  12  10   0    4.40    4.60
 -14 -10   0   23.00    8.80
  14 -10   0   15.00    6.50
 -14 -10   0   13.70    8.30
  14 -10   0   17.20    4.90
 -14 -10   0   20.50    7.40
 -14 -10   0   35.30    7.70
  14  10   0   17.20    8.50
 -14  10   0   35.60   10.40
  14  10   0   22.20    8.10
 -14  10   0   16.90    6.80
  16 -10   0  146.49   17.60
  16 -10   0  101.39   15.40
  16 -10   0  128.19   14.10
 -16 -10   0  118.69   20.10
 -16 -10   0  134.99   13.50
 -16 -10   0  112.99   20.50
  16 -10   0  128.09   15.80
  16  10   0  101.89   17.70
 -16  10   0   79.29   16.60
 -16  10   0   85.89   16.50
 -16  10   0   93.79   16.30
  16  10   0  126.29   18.00
  16  10   0   99.29   17.90
  18 -10   0    4.90    4.20
  18 -10   0   -5.30    4.90
 -18 -10   0   -2.90    4.40
  18 -10   0   -1.80    4.00
 -18 -10   0   -2.00    4.90
  18  10   0    4.10    3.30
 -18  10   0    7.20    4.60
  18  10   0    6.10    3.60
  20 -10   0  100.59   18.10
  20 -10   0  102.59   14.60
  20 -10   0  112.49   16.80
  20 -10   0  109.29   19.00
 -20 -10   0  115.79   22.30
 -20  10   0   88.99   17.30
  20  10   0  117.89   19.30
 -20  10   0   91.19   17.40
  20  10   0   97.09   16.30
  20  10   0   83.89   14.60
  22 -10   0  392.76   30.80
 -22 -10   0  477.05   37.20
  22 -10   0  464.65   35.00
 -22  10   0  425.96   38.10
  22  10   0  364.46   33.30
  22  10   0  446.76   37.90
  22  10   0  393.86   36.50
 -22  10   0  410.36   35.90
  24 -10   0   -1.20    5.10
  24 -10   0    5.20    5.00
 -24 -10   0    2.70    7.00
  24 -10   0   -6.60    5.40
  24  10   0   -6.50    5.50
  24  10   0   -0.90    4.30
  24  10   0   -3.60    4.70
 -24  10   0   -2.10    6.40
 -26 -10   0   72.29   16.90
  26 -10   0   72.39   15.70
  26 -10   0  101.29   19.70
  26  10   0   42.50   15.90
 -26  10   0   78.49   19.00
 -26  10   0   74.99   19.30
  28 -10   0    0.30    7.30
  28 -10   0   13.40    5.90
  28 -10   0    7.50    8.70
 -28 -10   0   19.90   11.50
 -28  10   0   29.10    9.40
 -28  10   0    5.40    7.60
  28  10   0   15.70   11.10
  28  10   0   -0.80    8.20
  28  10   0   24.60    9.50
  30 -10   0   -6.20   10.50
  30 -10   0    0.30    5.40
 -30 -10   0   -5.50    9.50
  30 -10   0   -5.80    5.40
 -30  10   0  -16.40    8.10
  30  10   0  -14.30    9.00
  30  10   0   -3.30    6.60
   1 -11   0   41.30   12.60
   1 -11   0   20.20    7.40
  -1 -11   0   23.30    8.40
   1 -11   0   36.30    7.40
  -1 -11   0   14.40    6.10
  -1 -11   0   32.80    7.30
  -1 -11   0   38.70   11.00
  -1 -11   0   18.50    8.30
   1  11   0   24.50    9.60
   1  11   0   20.10    6.90
  -1  11   0   14.00    5.60
   3 -11   0    5.20    4.40
   3 -11   0    2.20    5.30
  -3 -11   0    6.70    3.40
   3 -11   0    7.90    4.80
  -3 -11   0   11.60    5.10
   3 -11   0    6.20    5.60
  -3 -11   0    6.00    5.10
  -3  11   0    4.30    4.80
   3  11   0    2.40    4.70
  -5 -11   0  138.39   18.80
  -5 -11   0  155.78   16.30
   5 -11   0  130.49   16.80
   5 -11   0  146.99   15.90
   5 -11   0  138.79   20.30
  -5 -11   0  151.68   20.70
   5 -11   0  145.29   21.00
  -5 -11   0  159.38   18.50
   5 -11   0  128.39   21.40
   5  11   0  108.29   17.50
  -5  11   0  131.29   18.60
   5  11   0  109.49   19.90
  -5  11   0  114.49   17.20
  -5  11   0  140.59   22.00
  -7 -11   0   -2.70    2.90
   7 -11   0    1.40    3.60
   7 -11   0    0.30    3.10
   7 -11   0   -3.40    5.30
  -7 -11   0   -0.60    3.80
  -7 -11   0    6.40    5.10
   7 -11   0    7.10    4.50
  -7  11   0   -2.90    3.10
   7  11   0    1.70    4.40
  -7  11   0   -4.50    3.90
   7  11   0    6.60    3.90
   7  11   0    6.60    2.70
   9 -11   0    5.50    3.50
  -9 -11   0   -0.80    3.30
   9  11   0   -0.80    2.70
   9  11   0   -3.00    3.80
   9  11   0   -0.10    5.30
  11 -11   0   65.69   13.10
  11 -11   0   45.40   11.80
 -11 -11   0   65.29   16.20
  11 -11   0   30.60   10.00
 -11 -11   0   47.50   11.40
  11  11   0   56.89   14.80
  11  11   0   62.19   13.00
 -11  11   0   70.09   13.20
 -11  11   0   46.20   12.60
  13 -11   0   15.90    7.00
  13 -11   0    8.70    4.80
  13 -11   0    0.20    6.20
  13 -11   0   -0.50    6.30
 -13 -11   0   15.70    6.90
 -13  11   0    8.40    4.30
  13  11   0    9.20    5.50
  13  11   0    4.10    4.40
 -13  11   0   11.00    7.00
  13  11   0    0.20    5.10
  15 -11   0   70.69   13.90
 -15 -11   0   83.49   17.50
 -15 -11   0   81.29   14.90
  15 -11   0  108.19   17.50
  15  11   0   68.39   13.80
  15  11   0   82.49   17.00
 -15  11   0   73.29   15.60
 -15  11   0   91.19   17.50
  17 -11   0   80.69   14.50
 -17 -11   0   79.79   14.90
  17 -11   0   79.39   17.30
  17 -11   0   67.49   18.30
 -17 -11   0  110.19   16.90
 -17  11   0  103.79   17.20
  17  11   0  101.09   17.10
  17  11   0   65.59   16.40
  19 -11   0    3.10    3.10
  19 -11   0   10.00    5.90
  19 -11   0    2.60    5.40
  19  11   0   -3.50    3.60
 -19  11   0   -4.10    4.10
 -19  11   0   -1.10    4.30
  19  11   0  -10.90    5.90
  19  11   0   -4.90    5.20
  21 -11   0   59.09   17.10
  21 -11   0   52.69   12.80
  21 -11   0   79.19   17.50
 -21 -11   0   35.10   12.00
 -21  11   0   49.20   15.10
  21  11   0   42.30   12.60
 -21  11   0   84.19   17.40
  21  11   0   60.29   17.60
  21  11   0   35.10   11.80
  23 -11   0    9.50    7.20
  23 -11   0   60.29   16.80
 -23 -11   0   28.00    7.70
  23  11   0   47.60   15.50
 -23  11   0    6.20    8.60
 -23  11   0   20.80    7.80
  25 -11   0   11.50    6.90
 -25 -11   0   -3.70    9.00
  25 -11   0    1.20   10.00
  25 -11   0   -9.70    6.10
  25  11   0   -5.00    6.20
  25  11   0   -3.00    3.90
 -25  11   0    0.00    8.00
 -25  11   0    2.40    7.90
  25  11   0   -9.80    9.00
  27 -11   0   -3.90    7.60
 -27  11   0   25.00   10.40
 -27  11   0   14.60    9.60
  27  11   0    0.90    8.30
  27  11   0    5.40   11.20
   0 -12   0  163.28   24.30
   0 -12   0  181.38   19.70
   0 -12   0  210.98   25.90
   0 -12   0  211.58   22.90
   0  12   0  237.68   25.00
   0  12   0  228.58   27.80
   2 -12   0   72.39   12.40
  -2 -12   0   28.80   12.10
   2 -12   0   55.39   14.80
  -2 -12   0   49.50   12.30
  -2 -12   0   49.99   13.60
  -2 -12   0   46.50   12.00
   2 -12   0   80.19   14.80
   2 -12   0   30.30   10.40
   2  12   0   56.09   12.10
   2  12   0   47.80   14.30
   4 -12   0   -3.90    3.80
  -4 -12   0   -8.40    4.10
  -4 -12   0    7.10    5.80
  -4 -12   0   -2.20    5.90
   4 -12   0   -3.90    7.10
   4 -12   0    2.00    3.70
  -4 -12   0   -5.40    2.70
   4 -12   0   -2.20    2.20
   4  12   0    3.50    3.40
   4  12   0   -2.00    4.10
  -4  12   0   -4.70    4.70
   4  12   0   -0.70    2.60
  -4  12   0   -1.90    3.80
   6 -12   0   19.20    9.20
  -6 -12   0   30.70   11.50
   6 -12   0   37.90   12.00
   6 -12   0   30.10   10.00
  -6 -12   0   23.40    9.20
  -6 -12   0   29.40    9.90
  -6  12   0   23.30    7.90
   6  12   0   40.20    6.70
  -6  12   0   24.90   10.70
   8 -12   0   19.20    7.70
  -8 -12   0   12.50    6.60
   8 -12   0   13.00   10.30
   8 -12   0    5.00   10.70
   8  12   0    6.80    6.10
   8  12   0    8.50    5.80
  -8  12   0   12.80    6.30
  10 -12   0    1.00    5.20
  10 -12   0   -5.00    5.30
  10 -12   0   -7.40    3.90
 -10 -12   0   -7.40    6.60
 -10  12   0    1.90    1.90
  10  12   0   -1.70    4.90
  10  12   0    1.20    5.50
 -10  12   0    7.60    5.30
  12 -12   0    2.00    4.90
  12 -12   0    8.90    8.10
  12 -12   0   -3.50    5.20
  12 -12   0   -2.70    3.70
 -12 -12   0   -7.80    5.60
 -12  12   0   -6.90    4.30
  12  12   0   -4.70    4.20
  14 -12   0    8.10    7.70
  14 -12   0    4.90    5.50
 -14 -12   0    7.30    7.00
 -14  12   0    3.90    5.80
  14  12   0   -0.40    6.40
 -14  12   0   -2.20    8.70
  14  12   0    3.70    7.60
  14  12   0    1.30    7.30
  16 -12   0   27.40   12.90
  16 -12   0   24.80   10.90
  16 -12   0   26.40   10.70
 -16  12   0   45.40   12.20
 -16  12   0   24.10   10.50
  16  12   0   17.70    9.10
  16  12   0   20.20    9.70
 -18 -12   0  -10.70    4.60
  18 -12   0    0.70    6.40
  18 -12   0   -2.90    9.20
  18 -12   0   -0.30    6.80
 -18  12   0   -5.80    5.30
  18  12   0   12.10    8.00
  18  12   0   -0.50    8.20
  18  12   0    2.00    6.70
 -18  12   0   11.00    6.00
  20 -12   0   72.19   18.10
 -20 -12   0   63.29   16.70
  20 -12   0   61.99   19.50
  20  12   0   83.39   17.60
 -20  12   0   62.19   16.20
 -22 -12   0   -9.30    9.30
  22 -12   0    3.30    6.80
 -22  12   0    2.90    7.90
 -22  12   0    0.80    8.00
  -1 -13   0    0.30    4.70
  -1 -13   0   -2.50    5.90
   1 -13   0   10.20    7.10
   1 -13   0   -6.50    4.80
  -1  13   0   -9.10    5.70
  -1  13   0    1.50    5.20
   1  13   0   -7.40    5.40
   1  13   0   12.10    5.40
  -3 -13   0    2.40    4.40
  -3 -13   0   -5.00    3.10
   3 -13   0    2.90    4.30
   3 -13   0   -9.00    5.50
   3  13   0   -3.50    4.40
  -3  13   0   -4.70    4.40
  -3  13   0    1.50    5.80
  -5 -13   0   13.90    7.10
   5 -13   0   15.20   10.20
   5 -13   0   12.00    9.60
   5  13   0    7.70    9.40
   5  13   0   15.10    8.30
  -5  13   0   12.20    7.30
  -5  13   0   24.50    7.80
   7 -13   0   27.00   10.20
   7 -13   0    5.70    7.40
   7  13   0    9.10   10.80
   7  13   0   14.20   10.20
   7  13   0   31.50   12.70
  -7  13   0   14.30    7.50
  -7  13   0   16.80    7.40
   9 -13   0   21.40   10.90
  -9 -13   0   13.20    9.40
  -9 -13   0   -3.30    7.30
   9 -13   0    4.80    7.80
   9  13   0    7.50    8.00
  -9  13   0    5.30    6.20
  -9  13   0    7.30    7.90
   9  13   0   19.20    9.30
   9  13   0    3.50    8.30
  11 -13   0   -0.60    5.70
  11 -13   0   -3.70    5.60
 -11 -13   0    8.30    7.10
 -11 -13   0    8.20    6.30
 -11  13   0   21.40    9.60
  11  13   0   -4.10    5.70
  11  13   0   -1.70    5.50
  11  13   0   -7.60    5.90
  13 -13   0   14.40    8.60
  13 -13   0    9.30    8.40
 -13 -13   0   27.50   11.30
  13  13   0   12.70    8.00
  13  13   0    9.90    8.30
 -13  13   0    1.60    6.70
 -13  13   0    8.80    9.20
  15 -13   0   -1.30    7.50
  15 -13   0    3.40    7.40
 -15 -13   0   -6.50    9.60
  15  13   0   12.80    8.40
 -15  13   0    2.70   10.70
 -15  13   0   -7.90    7.30
  17 -13   0   10.20   10.40
  17 -13   0   14.60    8.80
 -17 -13   0   10.00   10.80
 -17  13   0   -3.50    9.00
   0 -14   0  -14.30    6.60
  -2 -14   0    1.20    7.40
  -2 -14   0   10.30    4.70
   2 -14   0    3.50    6.50
   2 -14   0   -9.10    6.60
   2  14   0    0.40    7.00
  -4 -14   0  -16.80    7.30
   4 -14   0   -2.80    8.40
   4 -14   0  -11.60    7.20
  -4 -14   0    6.10    6.00
   4  14   0   -1.20    6.20
  -4  14   0   -1.90    7.20
   6 -14   0   -1.00    6.70
   6 -14   0    2.30    5.00
  -6 -14   0   15.70    7.40
  -6 -14   0    3.40    8.20
  -8 -14   0   19.80   10.50
  -8 -14   0   11.00   12.00
  -8  14   0   20.50   10.80
   8  14   0   20.90   12.40
 -10 -14   0   -2.00    8.50
  10 -14   0    0.50    7.00
  10  14   0    3.90    9.70
 -10  14   0   18.50   12.30
  42   0  -1   -1.00    5.20
  42   0  -1   -4.50    8.30
  42   0  -1   -7.40    9.10
  42   0  -1   -4.10    4.60
 -42   0   1  -17.60    9.40
  40   0  -1    0.00    5.30
  38   0  -1   -3.90    3.40
 -38   0   1   -4.60    4.80
  38   0  -1   -3.70    2.70
  38   0  -1    2.90    6.00
  38   0  -1    1.10    5.20
  36   0  -1   -7.20    4.30
  34   0  -1    2.20    3.10
  34   0  -1   -5.00    4.40
 -34   0   1   -5.40    4.40
  34   0  -1   -0.40    3.40
  32   0  -1    3.00    2.70
  32   0  -1    2.20    2.50
  32   0  -1   -2.60    3.80
  32   0  -1   -9.20    4.20
 -32   0   1   -6.30    3.20
 -32   0   1   -2.20    3.80
  30   0  -1   -1.30    2.90
  30   0  -1   -1.80    1.60
  30   0  -1   -3.10    2.30
  30   0  -1   -5.00    3.80
  30   0  -1   -0.80    3.20
 -30   0   1   -4.70    3.00
  30   0  -1   -5.40    2.40
 -30   0   1    2.70    2.50
 -28   0   1    5.40    3.90
  28   0  -1   -1.70    2.40
 -28   0   1   -4.90    3.10
 -28   0   1    0.40    1.90
  28   0  -1    3.50    2.70
  28   0  -1    0.40    2.50
  28   0  -1   -1.20    2.40
  26   0  -1   -1.20    2.40
  26   0  -1   -0.10    2.50
  26   0  -1   -0.50    2.20
 -26   0   1   -0.40    1.40
 -26   0   1   -2.00    1.50
  26   0  -1    0.90    2.10
 -26   0   1   -1.80    1.30
  26   0  -1   -1.70    1.40
  26   0  -1   -0.80    2.50
 -26   0   1   -5.90    2.50
 -26   0   1   -0.30    1.60
 -24   0   1    1.40    2.00
  24   0  -1    0.90    1.80
 -24   0   1    0.60    2.20
 -24   0   1   -4.50    2.70
  24   0  -1    0.70    2.50
  24   0  -1   -1.30    1.40
  22   0  -1   -1.10    1.00
  22   0  -1    0.00    1.40
  22   0  -1    0.60    1.80
 -22   0   1   -2.40    1.90
 -22   0   1    0.80    1.70
  22   0  -1    2.90    1.80
 -22   0   1    0.10    1.30
 -20   0   1    1.40    1.70
  20   0  -1    1.30    1.30
 -20   0   1  -13.20    7.10
  20   0  -1   -1.20    9.50
  20   0  -1   -2.20    1.60
  20   0  -1    0.90    1.20
 -18   0   1    8.00    7.20
  18   0  -1    0.60    0.80
 -18   0   1    1.00    1.20
  18   0  -1    0.80    1.00
 -18   0   1    0.10    1.20
  18   0  -1    0.20    1.30
  18   0  -1   -0.60    0.90
 -18   0   1   -0.50    1.50
  18   0  -1   -0.40    0.50
  18   0  -1   -2.10    3.90
  18   0  -1   -6.70    5.90
  18   0  -1    0.60    1.50
  16   0  -1   -2.50    4.30
  16   0  -1    0.50    1.20
 -16   0   1   -1.00    0.80
  16   0  -1   -1.10    1.40
 -16   0   1    0.30    1.00
  16   0  -1   -2.70    1.90
  16   0  -1    0.30    1.30
 -16   0   1   -1.80    1.50
  16   0  -1    0.10    0.60
 -16   0   1    0.00    0.90
  16   0  -1   -1.20    1.20
 -14   0   1   -1.40    5.20
  14   0  -1   -1.20    0.80
 -14   0   1    0.10    0.80
 -14   0   1    0.70    1.00
 -14   0   1    2.10    6.00
  14   0  -1   -0.30    0.70
 -14   0   1    0.50    1.00
  14   0  -1   -1.20    0.90
  14   0  -1   -6.50    5.10
  14   0  -1   -0.10    1.10
 -14   0   1   -1.60    0.80
 -12   0   1    1.00    1.20
 -12   0   1    4.40    4.30
 -12   0   1    0.50    1.00
  12   0  -1   -1.10    1.00
 -12   0   1    5.00    3.10
  12   0  -1    2.10    2.50
  12   0  -1   -0.30    0.60
 -12   0   1   -0.10    1.10
 -12   0   1   -0.10    0.60
  12   0  -1   -0.30    0.70
  12   0  -1    0.00    1.30
  12   0  -1   -0.80    0.60
 -10   0   1   -1.70    1.40
  10   0  -1    4.40    4.60
  10   0  -1   -0.30    1.00
  10   0  -1   -0.80    2.10
  10   0  -1    3.10    1.60
 -10   0   1    0.20    1.20
 -10   0   1    0.90    0.90
 -10   0   1    0.20    0.50
  10   0  -1    0.90    1.20
  10   0  -1    0.00    0.50
  10   0  -1   -0.10    0.90
 -10   0   1    0.70    2.50
 -10   0   1   -0.90    0.50
  -8   0   1   -0.10    0.60
   8   0  -1    3.00    1.90
  -8   0   1    0.40    0.70
   8   0  -1    1.10    1.00
   8   0  -1   -0.40    0.70
   8   0  -1    2.00    1.10
   8   0  -1   -0.20    0.70
   8   0  -1    3.30    2.10
   8   0  -1    0.40    0.60
  -8   0   1    4.80    3.60
  -8   0   1    0.40    0.80
   8   0  -1    0.50    0.90
  -8   0   1   -0.60    0.60
   6   0  -1    0.30    0.40
   6   0  -1    0.00    0.60
   6   0  -1    0.90    2.10
   6   0  -1   -0.10    0.70
  -6   0   1    0.70    0.90
  -6   0   1   -0.40    0.70
  -6   0   1    0.40    0.50
   6   0  -1   -0.10    0.50
   6   0  -1    0.60    0.50
   6   0  -1   -0.10    0.60
   6   0  -1    1.30    0.90
  -6   0   1    0.40    2.00
  -6   0   1    0.80    0.80
  -6   0   1   -0.20    0.50
  -6   0   1    1.90    3.50
  -4   0   1   -0.10    0.20
  -4   0   1    0.00    0.30
   4   0  -1    0.00    0.40
   4   0  -1   -0.40    0.20
  -4   0   1   -0.10    0.30
  -4   0   1   -0.90    1.40
  -4   0   1   -0.20    0.20
   4   0  -1    0.50    0.30
  -4   0   1   -0.60    0.60
  -4   0   1    0.10    0.30
   4   0  -1    0.00    0.20
  -2   0  -1    0.50    0.10
  -2   0  -1    0.10    0.10
   4   0   1   -0.70    1.30
   4   0   1   -0.10    0.20
   4   0   1    0.40    0.30
  -4   0  -1    0.20    0.30
   4   0   1   -0.20    0.30
   4   0   1    0.00    0.30
  -4   0  -1    0.50    0.30
  -4   0  -1    0.20    0.40
   4   0   1    0.30    0.30
  -4   0  -1    0.20    0.30
  -4   0  -1    0.00    0.20
   4   0   1    2.00    1.00
  -4   0  -1    0.10    1.30
  -6   0  -1    0.50    0.60
   6   0   1    3.30    2.30
  -6   0  -1    0.10    0.60
  -6   0  -1    0.30    0.60
  -6   0  -1   -0.20    0.50
   6   0   1    0.20    0.50
  -6   0  -1    0.10    0.50
   6   0   1    0.20    0.70
  -6   0  -1    0.10    1.70
   6   0   1   -0.20    0.60
   6   0   1    0.40    0.50
   6   0   1    0.00    0.40
   8   0   1    0.00    0.40
   8   0   1    0.60    0.70
   8   0   1    0.50    0.60
  -8   0  -1   -1.50    2.20
  -8   0  -1   -0.10    0.70
   8   0   1    0.30    0.80
   8   0   1    0.10    0.60
  -8   0  -1    0.10    0.50
   8   0   1    1.60    3.30
  -8   0  -1   -0.40    0.40
  -8   0  -1    1.00    1.00
 -10   0  -1   -0.10    0.60
  10   0   1    0.70    0.80
  10   0   1   -3.70    3.50
 -10   0  -1    0.00    0.80
  10   0   1    1.20    0.90
  10   0   1   -0.40    1.00
  10   0   1   -0.20    0.70
 -10   0  -1    0.00    0.70
  10   0   1    0.00    0.50
 -10   0  -1    1.50    0.80
  12   0   1    2.90    3.70
 -12   0  -1    0.10    0.80
  12   0   1    0.10    1.00
  12   0   1   -0.20    0.90
 -12   0  -1    0.30    4.00
  12   0   1    1.30    1.00
 -12   0  -1   -0.40    0.60
  12   0   1    0.80    1.10
 -14   0  -1   -0.50    0.70
  14   0   1   -1.00    0.60
  14   0   1    0.00    0.70
 -14   0  -1   -1.70    0.90
  14   0   1   -7.80    4.00
  14   0   1   -0.60    0.60
 -14   0  -1    2.70    4.90
  14   0   1   -0.80    0.40
 -14   0  -1   -3.70    2.60
 -14   0  -1   -0.10    0.90
  14   0   1    0.40    0.90
 -14   0  -1    0.20    0.70
 -14   0  -1   -0.70    1.00
 -16   0  -1   -0.50    1.00
  16   0   1   -0.80    0.90
  16   0   1   -5.70    4.50
  16   0   1    1.30    1.60
  16   0   1   -0.70    1.10
 -16   0  -1   -0.30    0.90
  16   0   1    5.80    4.70
 -16   0  -1    1.40    1.20
  16   0   1   -0.20    0.50
 -16   0  -1   -0.70    2.20
 -16   0  -1   -4.40    4.50
 -16   0  -1   -0.30    0.70
  16   0   1   -1.00    0.60
  18   0   1    1.50    0.70
  18   0   1    0.40    0.60
  18   0   1    0.30    1.00
  18   0   1    4.30    4.00
 -18   0  -1   -0.90    1.20
  18   0   1   10.30    5.80
 -18   0  -1    3.00    0.90
 -20   0  -1   -1.10    1.60
  20   0   1    0.50    1.40
  20   0   1   -2.10    1.40
 -20   0  -1   -1.70    1.00
 -20   0  -1   -0.30    1.70
  20   0   1    0.80    1.60
 -20   0  -1    3.30    1.40
  22   0   1    1.40    2.20
  22   0   1    0.70    1.90
 -22   0  -1    2.00    1.80
 -22   0  -1   -1.90    1.90
  22   0   1    0.00    2.00
  22   0   1   -1.80    1.50
 -22   0  -1    2.30    1.10
  22   0   1    2.50    2.20
  24   0   1   -0.50    1.80
  24   0   1    1.10    2.30
 -24   0  -1    1.70    1.90
 -24   0  -1    3.20    1.20
  26   0   1   -1.60    2.70
  26   0   1   -3.20    1.90
 -26   0  -1    0.00    2.20
 -26   0  -1   -3.60    2.40
  26   0   1   -1.00    2.10
  28   0   1   -5.30    2.50
  28   0   1   -1.90    1.80
  28   0   1   -4.60    2.60
 -28   0  -1   -3.40    2.20
 -28   0  -1    4.20    1.90
  30   0   1   -0.80    1.60
  30   0   1   -2.60    1.90
 -30   0  -1   -2.80    3.20
  30   0   1    0.20    1.80
  30   0   1   -5.60    2.70
  32   0   1   -2.40    1.80
  32   0   1   -1.80    2.10
  32   0   1   -0.60    4.70
  34   0   1    3.80    3.20
  34   0   1   -3.00    3.20
 -34   0  -1   -8.00    4.40
 -36   0  -1  -13.60    6.10
  36   0   1   -6.30    3.10
  36   0   1    1.00    4.10
  36   0   1   -1.10    2.10
  36   0   1    2.90    4.70
 -38   0  -1   -2.90    7.00
  38   0   1    0.70    2.90
  38   0   1    7.40    4.80
  38   0   1   -8.70    4.40
  40   0   1    7.30    7.30
  42   0   1   -4.20    7.50
  42   0   1   -1.00    3.20
  42   0   1   -4.50    5.60
  42   0   1   -5.80    6.40
  41  -1  -1   35.60   12.30
  41  -1  -1   21.80   12.20
  41  -1  -1   50.69   14.10
 -41  -1   1   38.90   14.30
  41  -1  -1   27.00   11.30
  41   1  -1   25.70   10.00
  41   1  -1   41.50   13.80
  41   1  -1   20.70    8.70
 -41   1   1   30.70   14.00
  41   1  -1   29.10   12.00
 -39  -1   1  111.99   17.80
 -39   1   1   84.19   13.50
  39   1  -1   83.29   15.60
  39   1  -1   71.59   16.00
 -37  -1   1    6.20    3.70
  37  -1  -1    4.30    3.90
  37  -1  -1    2.90    4.60
  37   1  -1    6.50    3.10
 -37   1   1    4.30    4.50
  37   1  -1   -2.30    3.90
  37   1  -1    4.20    6.10
  35  -1  -1   -4.10    3.40
  35  -1  -1    2.30    3.30
 -35  -1   1   -5.50    5.30
  35   1  -1    1.80    3.20
  35   1  -1    0.70    2.80
  35   1  -1    4.30    5.90
 -35   1   1   -7.50    4.10
  33  -1  -1   92.69   15.70
  33  -1  -1  110.29   15.10
  33  -1  -1  103.69   15.90
  33  -1  -1  114.39   15.60
  33  -1  -1   86.59   14.80
 -33  -1   1   81.69   16.80
 -33   1   1   78.89   16.20
  33   1  -1  107.79   16.30
  33   1  -1   76.69   15.30
  33   1  -1   82.79   15.30
  33   1  -1   96.39   14.30
  31  -1  -1   -3.20    3.20
  31  -1  -1    3.30    3.30
  31  -1  -1   -2.40    3.00
  31  -1  -1    0.40    2.10
 -31  -1   1    4.40    4.20
  31   1  -1    4.00    3.50
  31   1  -1    0.10    2.60
  31   1  -1    6.00    3.10
 -31   1   1   -0.60    4.20
 -29  -1   1   27.60    6.30
  29  -1  -1   37.70    8.40
  29  -1  -1   34.30    8.80
  29  -1  -1   30.20    8.60
 -29  -1   1   40.10   12.10
 -29  -1   1   34.50    9.30
  29  -1  -1   20.70    7.90
  29   1  -1   22.30    7.20
 -29   1   1   54.09   10.60
  29   1  -1   29.40    7.40
 -29   1   1   36.60   10.00
  27  -1  -1   -1.50    1.50
  27  -1  -1   -3.70    1.60
  27  -1  -1    2.50    2.50
 -27  -1   1   -1.80    3.50
 -27  -1   1   -4.30    2.40
  27  -1  -1    3.80    2.20
 -27  -1   1    3.90    2.70
  27  -1  -1    0.40    1.70
 -27   1   1   -3.70    2.70
  27   1  -1   -5.30    2.80
  27   1  -1   -0.50    2.10
  27   1  -1   -2.40    2.50
 -27   1   1    1.20    3.00
  27   1  -1   -0.20    0.70
  27   1  -1    1.00    1.40
  27   1  -1    0.70    2.90
 -27   1   1   -2.50    1.90
  25  -1  -1   47.40   10.30
 -25  -1   1   77.09   11.60
  25  -1  -1   82.19   10.20
  25  -1  -1   62.89   10.30
 -25  -1   1   81.09    9.90
 -25  -1   1   79.49   12.70
  25  -1  -1   44.40    9.10
  25  -1  -1   53.59    8.50
 -25  -1   1   57.79   10.60
  25  -1  -1   50.99   11.60
  25   1  -1   65.89   10.00
  25   1  -1   57.99   12.00
 -25   1   1   48.40   10.10
  25   1  -1   53.79   10.80
  25   1  -1   71.49   11.70
 -25   1   1   55.99    8.60
 -25   1   1   67.89   10.80
  25   1  -1   62.69    9.60
  25   1  -1   63.59    5.10
 -25   1   1   44.90   10.00
 -25   1   1   55.29   10.10
  25   1  -1   52.29    9.30
  23  -1  -1  125.99   13.30
 -23  -1   1  160.48   15.60
 -23  -1   1  133.09   18.40
  23  -1  -1  175.18   19.40
  23  -1  -1  149.19   15.20
  23  -1  -1  144.49   15.50
  23  -1  -1  145.39   14.80
 -23  -1   1  148.39   14.30
  23  -1  -1  158.08   16.50
  23   1  -1  143.19   15.50
  23   1  -1  151.88   16.20
 -23   1   1  141.29   13.30
  23   1  -1  144.49   15.60
 -23   1   1  141.69   15.10
  23   1  -1  155.88   15.70
  23   1  -1  144.29   14.50
  23   1  -1  125.09    7.50
  23   1  -1  150.28   16.50
 -23   1   1  159.18   15.00
 -23   1   1  148.19   15.40
  21  -1  -1  218.48   18.00
  21  -1  -1  196.98   17.60
  21  -1  -1  190.38   16.30
 -21  -1   1  221.98   17.10
  21  -1  -1  200.38   16.80
 -21  -1   1  227.58   18.20
 -21  -1   1  193.48   16.10
  21  -1  -1  202.88   16.90
  21  -1  -1  181.08   16.50
 -21  -1   1  192.88   16.70
 -21   1   1  203.58   17.30
  21   1  -1  191.18   17.40
 -21   1   1  227.48   15.90
  21   1  -1  252.97   18.40
 -21   1   1  213.78   18.20
  21   1  -1  212.18   16.70
 -21   1   1  176.18   15.60
  21   1  -1  185.88   16.80
  21   1  -1  209.48    9.40
  21   1  -1  206.88   17.40
  21   1  -1  206.58   16.90
 -21   1   1  211.88   17.90
 -19  -1   1   62.09    9.00
  19  -1  -1   49.99    8.40
  19  -1  -1   54.19    8.20
  19  -1  -1   87.69   17.60
  19  -1  -1   49.90    8.20
  19  -1  -1   66.09   16.00
  19  -1  -1   48.10    8.20
  19  -1  -1   49.10    8.50
 -19  -1   1   48.60    7.60
 -19  -1   1   26.50   12.70
  19  -1  -1   53.79    8.60
 -19  -1   1   47.50   19.80
 -19  -1   1   49.99    8.40
 -19  -1   1   59.19    8.00
  19   1  -1   75.69   17.10
 -19   1   1   53.89   19.10
  19   1  -1   64.69    8.90
 -19   1   1   38.00    6.90
 -19   1   1   51.39    8.10
 -19   1   1   56.59    8.50
 -19   1   1   48.00    7.00
 -19   1   1   42.90    8.10
 -19   1   1   51.79   20.40
  19   1  -1   40.70    7.20
  19   1  -1   46.00    7.60
  19   1  -1   60.89   16.10
  19   1  -1   47.90    8.20
  19   1  -1   54.79    8.70
  19   1  -1   56.59    4.60
  17  -1  -1   28.20    6.00
  17  -1  -1   37.80    6.80
 -17  -1   1   37.30   12.00
  17  -1  -1   28.40    5.90
  17  -1  -1   27.90    5.50
  17  -1  -1   40.80   11.60
 -17  -1   1   25.20    5.80
  17  -1  -1   26.30    5.80
 -17  -1   1   39.00    6.70
 -17  -1   1   22.60    4.80
  17  -1  -1   29.80   13.00
 -17  -1   1   55.19   15.10
 -17  -1   1   27.90    5.30
  17   1  -1   21.30    7.80
  17   1  -1   35.90    6.00
 -17   1   1   38.20    7.00
 -17   1   1   34.50    6.30
  17   1  -1   25.30    2.90
  17   1  -1   39.00    6.60
  17   1  -1   24.80    5.50
  17   1  -1   35.30    5.90
 -17   1   1   22.20    5.60
  17   1  -1   22.10    5.40
 -17   1   1   29.80    5.60
 -17   1   1   27.70    5.10
  17   1  -1   25.00    5.70
 -17   1   1   15.30    9.10
  15  -1  -1  178.08   14.00
 -15  -1   1  170.48   13.20
  15  -1  -1  176.78   26.50
  15  -1  -1  159.78   13.10
 -15  -1   1  166.08   26.20
 -15  -1   1  164.68   13.10
  15  -1  -1  133.39   27.60
 -15  -1   1  175.48   28.70
 -15  -1   1  157.48   13.10
 -15  -1   1  160.68   12.60
  15  -1  -1  174.58   13.00
  15  -1  -1  156.68   13.20
 -15  -1   1  165.08   13.10
  15  -1  -1  168.68   14.00
 -15   1   1  156.58   11.40
 -15   1   1  162.28   13.40
  15   1  -1  149.69   12.60
 -15   1   1  165.08   13.30
  15   1  -1  192.68   13.50
  15   1  -1  158.28   25.80
  15   1  -1  167.18   13.30
  15   1  -1  154.28   12.60
 -15   1   1  157.68   13.20
  15   1  -1  168.48   12.70
  15   1  -1  190.48   31.00
  15   1  -1  187.98   14.20
 -15   1   1  150.48   37.10
 -15   1   1  165.48   12.90
 -15   1   1  177.18   29.60
  15   1  -1  164.48    7.20
 -13  -1   1   19.80    4.40
  13  -1  -1   17.80    8.10
  13  -1  -1   26.10    4.70
 -13  -1   1   33.20   10.50
  13  -1  -1   25.90    4.40
  13  -1  -1   27.40    5.10
  13  -1  -1   15.90    4.10
 -13  -1   1   26.80    5.00
  13  -1  -1   43.00   14.00
 -13  -1   1   20.60    4.30
 -13  -1   1   25.30    4.80
 -13  -1   1   16.30    9.10
 -13  -1   1   26.40    4.80
  13  -1  -1   21.60    4.50
 -13   1   1   25.70   12.00
 -13   1   1   15.10    9.00
  13   1  -1   19.20    3.80
  13   1  -1   19.80    4.20
 -13   1   1   21.80    4.50
  13   1  -1   25.90    5.00
  13   1  -1   26.70    4.70
  13   1  -1   17.70    2.00
 -13   1   1   31.80    5.30
  13   1  -1   20.90    4.60
  13   1  -1   14.70    9.60
 -13   1   1   28.60    5.20
 -13   1   1   21.10    4.80
 -13   1   1   22.60    4.50
  11  -1  -1  135.19    9.90
 -11  -1   1  125.59    9.60
  11  -1  -1  123.99   10.10
 -11  -1   1  138.69   22.20
  11  -1  -1  159.28   21.20
  11  -1  -1  128.69   10.70
 -11  -1   1  126.49    9.80
 -11  -1   1  131.19   10.00
  11  -1  -1  142.09   22.80
  11  -1  -1  121.69    9.70
 -11  -1   1  139.49   10.50
 -11  -1   1  141.69   10.00
  11  -1  -1  106.59    9.40
 -11   1   1  143.59   11.00
 -11   1   1  140.49   10.60
  11   1  -1  144.69   19.90
  11   1  -1  128.59   21.00
 -11   1   1  120.59   22.00
 -11   1   1  129.89    9.80
  11   1  -1  124.19    9.30
 -11   1   1  127.99   10.10
  11   1  -1  141.09    5.80
 -11   1   1  146.29   10.90
 -11   1   1  145.69   21.10
  11   1  -1  131.49   10.20
  11   1  -1  133.19   10.10
  11   1  -1  122.89    9.40
  11   1  -1  137.89   10.30
 -11   1   1  134.19    9.40
  -9  -1   1 2627.44   59.69
  -9  -1   1 2737.33   60.59
   9  -1  -1 2799.82   62.39
  -9  -1   1 2657.13   59.09
   9  -1  -1 2721.03   62.29
   9  -1  -1 2811.82   61.59
  -9  -1   1 2792.72   61.59
  -9  -1   1 2700.73   94.29
   9  -1  -1 2803.42   61.79
   9  -1  -1 2787.62   59.49
   9  -1  -1 2845.32   98.79
  -9  -1   1 2751.32  101.89
   9  -1  -1 2775.42  105.59
  -9  -1   1 2746.03   59.19
  -9   1   1 2789.62   60.29
   9   1  -1 2743.83   61.09
  -9   1   1 2774.12   62.09
  -9   1   1 2591.14   99.99
   9   1  -1 3072.09  100.19
   9   1  -1 2715.43   60.49
  -9   1   1 2910.01   62.09
   9   1  -1 2785.02   59.49
   9   1  -1 2935.61  104.79
  -9   1   1 2806.92   59.59
   9   1  -1 2731.83   49.90
  -9   1   1 2767.62   62.39
   9   1  -1 2825.92   61.09
   9   1  -1 2741.73   59.29
  -9   1   1 2883.71  100.99
  -9   1   1 2819.42   62.19
   7  -1  -1 5267.77  147.19
   7  -1  -1 5357.56  138.99
  -7  -1   1 4915.71  140.59
  -7  -1   1 5571.04  137.79
  -7   1   1 5801.42  149.09
   7   1  -1 5177.38  142.29
  -7   1   1 5580.84  101.89
   7   1  -1 4840.82  133.19
  -7   1   1 5305.47  139.49
  -7   1   1 5504.85  101.89
  -5  -1   1 4226.08  112.39
  -5  -1   1 3862.01  103.89
   5  -1  -1 3782.42  111.29
   5  -1  -1 4355.56  109.99
   5   1  -1 4297.67  112.79
  -5   1   1 4136.39   76.79
   5   1  -1 4398.76  108.19
  -5   1   1 4213.88  114.49
  -5   1   1 4411.06  111.79
  -3  -1   1 1225.88   27.30
  -3  -1   1 1191.38   26.40
  -3  -1   1 1257.37   27.20
   3  -1  -1 1223.48   27.70
  -3  -1   1 1217.48   27.00
  -3  -1   1 1194.48   26.50
   3  -1  -1 1143.59   24.70
   3  -1  -1 1216.08   27.50
  -3  -1   1 1255.07   46.60
   3  -1  -1 1094.29   45.40
   3  -1  -1 1210.68   44.50
  -3  -1   1 1230.98   23.90
   3  -1  -1 1120.69   26.90
   3  -1  -1 1252.37   28.50
  -3   1   1 1179.28   27.80
   3   1  -1 1257.07   27.40
  -3   1   1 1122.29   44.00
  -3   1   1 1215.78   27.30
   3   1  -1 1258.57   43.90
   3   1  -1 1280.87   27.30
   3   1  -1 1187.38   26.60
   3   1  -1 1266.67   27.50
   3   1  -1 1185.18   24.50
   3   1  -1 1220.28   26.70
  -3   1   1 1199.68   25.00
  -3   1   1 1211.28   27.40
  -3   1   1 1213.08   27.70
  -3   1   1 1361.36   49.99
  -3   1   1 1197.98   27.50
   3   1  -1 1207.88   45.60
   1  -1  -1  245.18    8.60
  -1  -1   1  257.57    8.70
   1  -1  -1  250.37    8.50
   1  -1  -1  244.38   16.10
  -1  -1   1  252.17    8.60
  -1  -1   1  271.27   17.10
   1  -1  -1  246.08    6.30
  -1  -1   1  243.58    8.60
   1  -1  -1  256.07    8.70
  -1  -1   1  260.87    8.70
  -1   1   1  246.28    8.30
   1   1  -1  252.97    9.00
   1   1  -1  292.67   18.40
  -1   1   1  257.67   17.70
  -1   1   1  239.58    8.40
  -1   1   1  249.68    9.20
   1   1  -1  251.37    8.60
  -1   1   1  250.37    8.70
  -1   1   1  256.07    6.40
  -1   1   1  241.58    8.50
   1   1  -1  261.57    6.80
   1   1  -1  267.17    8.10
   1  -1   1  827.82   19.70
   1  -1   1  867.91   20.40
  -1  -1  -1  881.41   19.70
  -1  -1  -1  856.11   16.30
  -1  -1  -1  761.52   18.90
   1  -1   1  888.21   20.10
   1  -1   1  879.21   20.00
  -1  -1  -1  868.31   16.20
  -1  -1  -1  914.21   32.20
   1  -1   1  890.31   18.40
  -1  -1  -1  857.51   18.10
   1  -1   1  899.41   33.20
   1   1   1  942.81   21.60
   1   1   1  900.91   19.70
   1   1   1  885.11   20.30
   1   1   1  891.01   18.30
  -1   1  -1  793.12   19.40
  -1   1  -1  847.92   18.20
   1   1   1  884.31   19.70
   1   1   1  893.11   33.60
  -1   1  -1  879.41   35.50
  -1   1  -1  869.41   20.00
  -3  -1  -1   22.20    2.10
   3  -1   1   18.30    2.40
   3  -1   1   20.00    5.30
  -3  -1  -1   17.40    1.40
   3  -1   1   20.50    2.70
   3  -1   1   18.10    2.30
   3  -1   1   16.80    2.30
   3  -1   1   18.70    2.40
  -3  -1  -1   17.00    2.20
  -3  -1  -1   19.40    2.20
  -3  -1  -1   12.30    4.60
  -3  -1  -1   17.40    2.20
   3  -1   1   19.50    5.50
  -3  -1  -1   20.30    2.60
   3  -1   1   17.50    2.30
   3   1   1   16.80    2.40
  -3   1  -1   16.60    2.30
  -3   1  -1   20.90    2.60
  -3   1  -1   16.10    2.20
  -3   1  -1   18.30    2.40
  -3   1  -1   18.30    2.40
   3   1   1   21.80    5.10
   3   1   1   18.20    2.30
   3   1   1   18.90    1.50
   3   1   1   22.10    4.80
  -3   1  -1   19.10    5.60
   3   1   1   17.90    2.30
   3   1   1   16.40    2.10
  -3   1  -1   19.90    2.50
  -5  -1  -1 1995.20   42.10
   5  -1   1 2022.50   42.30
  -5  -1  -1 1980.20   41.90
   5  -1   1 1997.60   43.50
   5  -1   1 2280.47   69.99
   5  -1   1 2263.47   75.19
   5  -1   1 2058.99   44.20
  -5  -1  -1 2085.89   41.40
   5  -1   1 2037.30   43.40
  -5  -1  -1 1935.61   36.30
  -5  -1  -1 1995.00   67.79
   5  -1   1 1985.20   43.20
  -5  -1  -1 1888.21   42.20
  -5  -1  -1 1996.00   44.30
   5  -1   1 2008.00   43.80
  -5   1  -1 2096.19   43.60
  -5   1  -1 2044.00   43.70
  -5   1  -1 2146.69   44.30
   5   1   1 2066.79   69.09
  -5   1  -1 2049.70   44.40
  -5   1  -1 1962.30   70.19
  -5   1  -1 2059.69   42.40
   5   1   1 1993.80   44.20
   5   1   1 2276.47   66.99
   5   1   1 2075.79   42.80
  -5   1  -1 2118.49   43.80
   5   1   1 2006.70   41.10
  -5   1  -1 1822.72   64.89
   5   1   1 2054.29   42.40
   5   1   1 2088.99   42.60
   7  -1   1 3848.81   77.49
   7  -1   1 4031.90   77.69
   7  -1   1 3940.21   74.99
   7  -1   1 4097.09   78.29
  -7  -1  -1 3781.32  113.79
  -7  -1  -1 3836.72   76.39
   7  -1   1 3786.92   76.89
   7  -1   1 4226.08  145.49
   7  -1   1 3969.50   79.39
   7  -1   1 4171.88  113.69
  -7  -1  -1 3862.41  107.29
  -7   1  -1 4003.00   77.89
  -7   1  -1 3605.14  113.89
   7   1   1 4013.20   76.79
  -7   1  -1 3809.52   74.59
  -7   1  -1 3918.61  112.09
   7   1   1 3767.52   75.89
  -7   1  -1 3780.72   77.79
   7   1   1 4074.19  110.59
  -7   1  -1 4047.99   77.89
  -7   1  -1 3774.92   76.89
  -7   1  -1 3916.11   78.09
   9  -1   1 2426.16   89.79
   9  -1   1 2431.86   52.89
  -9  -1  -1 2472.35   55.89
  -9  -1  -1 2544.85   88.49
   9  -1   1 2507.85   57.09
   9  -1   1 2512.85   56.49
  -9  -1  -1 2463.05   54.59
   9  -1   1 2629.94  100.09
   9  -1   1 2443.86   56.09
  -9  -1  -1 2558.34   58.79
  -9  -1  -1 2449.95   55.29
   9  -1   1 2486.75   58.59
  -9  -1  -1 2758.42   98.09
  -9  -1  -1 2624.74   55.89
   9  -1   1 2469.55   56.59
   9   1   1 2514.15   57.89
   9   1   1 2711.43   91.59
   9   1   1 2539.45   55.69
  -9   1  -1 2593.84   92.79
   9   1   1 2372.56   54.79
  -9   1  -1 2418.86   56.19
  -9   1  -1 2413.96   52.79
   9   1   1 2470.85   42.60
  -9   1  -1 2501.95   56.69
   9   1   1 2485.15   54.59
  -9   1  -1 2544.55   95.39
   9   1   1 2499.15   94.49
  -9   1  -1 2499.95   56.69
  -9   1  -1 2458.05   57.09
   9   1   1 2425.26   55.49
 -11  -1  -1    4.30    3.80
  11  -1   1    0.10    0.90
  11  -1   1    0.80    1.10
 -11  -1  -1    0.10    1.10
 -11  -1  -1   -0.40    0.90
 -11  -1  -1    0.00    1.00
  11  -1   1    2.90    1.30
  11  -1   1    3.80    4.00
  11  -1   1    3.00    2.60
  11  -1   1   -0.30    1.20
 -11  -1  -1   -1.00    1.20
 -11  -1  -1    2.40    1.20
 -11   1  -1    0.00    1.00
 -11   1  -1    2.00    1.20
  11   1   1    0.00    0.70
  11   1   1    1.90    1.50
 -11   1  -1    0.50    1.00
 -11   1  -1   -0.20    2.00
  11   1   1    2.10    1.40
  11   1   1    1.60    1.30
  11   1   1    1.30    0.80
  11   1   1   -0.70    2.90
 -11   1  -1    3.10    1.70
 -11   1  -1    1.10    1.20
  13  -1   1   26.80    5.10
 -13  -1  -1   27.00    4.90
  13  -1   1   25.40   12.00
  13  -1   1   28.60    8.50
 -13  -1  -1   20.00    7.90
  13  -1   1   24.80    5.30
 -13  -1  -1   28.00    5.20
  13  -1   1   28.20    5.20
 -13  -1  -1   24.60    5.20
 -13  -1  -1   27.30    4.80
  13  -1   1   28.80    5.30
 -13  -1  -1   24.20    4.60
 -13  -1  -1   17.20    8.30
  13   1   1   22.50    4.30
 -13   1  -1   32.90    5.50
  13   1   1   17.60   10.50
 -13   1  -1   28.10    5.00
  13   1   1   30.20    5.40
  13   1   1   18.60    8.80
 -13   1  -1   25.10   11.20
 -13   1  -1   38.30    6.00
  13   1   1   26.80    5.00
 -13   1  -1   26.90    4.20
  13   1   1   33.40    4.40
 -13   1  -1   29.20    5.30
 -13   1  -1   33.90   10.70
  13   1   1   24.90    4.50
 -15  -1  -1  415.96   21.00
 -15  -1  -1  444.46   43.20
  15  -1   1  364.46   20.00
 -15  -1  -1  382.46   20.80
  15  -1   1  397.26   21.00
 -15  -1  -1  398.26   20.50
 -15  -1  -1  426.56   21.40
  15  -1   1  418.56   47.00
 -15  -1  -1  492.65   48.50
  15  -1   1  404.86   21.80
  15  -1   1  418.66   41.80
  15  -1   1  411.26   22.40
  15  -1   1  394.16   20.90
 -15   1  -1  391.86   21.30
 -15   1  -1  398.26   21.10
 -15   1  -1  427.46   43.50
 -15   1  -1  364.96   42.20
  15   1   1  424.16   40.60
 -15   1  -1  406.46   21.70
  15   1   1  418.26   20.60
  15   1   1  429.36   21.40
 -15   1  -1  445.56   22.10
  15   1   1  394.06   21.50
  15   1   1  467.35   47.00
 -15   1  -1  415.76   18.40
  15   1   1  387.56   20.50
  15   1   1  423.76   21.50
 -17  -1  -1  217.68   15.70
  17  -1   1  214.58   17.10
  17  -1   1  207.28   31.50
 -17  -1  -1  215.88   32.30
  17  -1   1  198.68   16.40
  17  -1   1  205.58   16.70
  17  -1   1  184.48   15.50
 -17  -1  -1  193.08   15.20
 -17  -1  -1  197.78   15.00
 -17  -1  -1  204.48   14.90
 -17  -1  -1  217.78   35.20
  17  -1   1  229.38   33.10
  17  -1   1  209.18   15.90
  17  -1   1  232.18   17.20
  17   1   1  245.38   33.10
  17   1   1  199.18   16.20
  17   1   1  213.18   15.50
 -17   1  -1  207.78   15.80
  17   1   1  192.98   14.90
 -17   1  -1  196.78   32.70
  17   1   1  207.68   16.30
 -17   1  -1  240.08   16.60
 -17   1  -1  208.18   16.20
 -17   1  -1  212.08   33.80
 -17   1  -1  208.48   15.60
  17   1   1  216.88   16.20
 -17   1  -1  213.38   13.50
 -19  -1  -1  146.69   10.00
  19  -1   1  153.18   30.80
  19  -1   1  152.48   24.10
  19  -1   1  154.78   14.10
 -19  -1  -1  156.28   14.40
 -19  -1  -1  145.49   13.50
 -19  -1  -1  171.28   31.90
  19  -1   1  140.09   13.70
 -19  -1  -1  141.29   13.80
  19  -1   1  137.49   14.50
  19  -1   1  148.69   14.30
 -19  -1  -1  153.38   12.90
  19  -1   1  166.98   14.00
  19  -1   1  146.29   14.10
 -19  -1  -1  103.69   27.60
 -19   1  -1  150.58   14.50
  19   1   1  124.99   13.00
 -19   1  -1  120.79   28.40
  19   1   1  154.38   13.80
 -19   1  -1  177.08   15.10
  19   1   1  139.19   13.70
  19   1   1  171.38   30.90
 -19   1  -1  142.49   14.20
  19   1   1  138.69   22.60
 -19   1  -1  149.39   11.70
  19   1   1  155.98   13.90
  19   1   1  155.08   14.50
 -19   1  -1   96.09   25.20
 -19   1  -1  135.09   13.00
  21  -1   1    4.90    2.30
 -21  -1  -1   12.20    3.50
  21  -1   1    4.60    2.90
  21  -1   1    1.70    2.20
 -21  -1  -1    5.80    3.20
 -21  -1  -1    4.50    3.10
 -21  -1  -1    4.90    2.10
  21  -1   1    5.50    3.30
 -21  -1  -1    3.90    1.80
  21  -1   1   10.20    4.00
  21   1   1    3.20    1.90
 -21   1  -1    4.80    2.90
 -21   1  -1    0.50    1.80
  21   1   1    2.80    2.10
  21   1   1    4.10    2.40
  21   1   1    7.60    3.60
  21   1   1    5.70    3.10
 -21   1  -1    1.40    2.60
  21   1   1    4.10    2.40
 -21   1  -1    2.30    2.20
 -21   1  -1    0.60    2.40
 -23  -1  -1  614.74   32.90
  23  -1   1  665.93   34.40
  23  -1   1  623.04   32.50
 -23  -1  -1  598.34   31.70
  23  -1   1  537.75   30.20
 -23  -1  -1  632.64   32.50
  23  -1   1  583.24   33.10
 -23  -1  -1  562.24   31.10
  23  -1   1  596.94   33.70
  23  -1   1  590.24   32.00
 -23  -1  -1  615.84   23.70
 -23   1  -1  602.44   32.50
 -23   1  -1  567.84   31.80
  23   1   1  607.94   32.40
 -23   1  -1  577.24   32.30
  23   1   1  603.54   32.50
 -23   1  -1  610.34   27.00
  23   1   1  564.44   16.10
  23   1   1  589.24   30.80
  23   1   1  561.34   30.80
  23   1   1  595.34   32.80
  23   1   1  659.73   35.40
 -23   1  -1  606.94   32.50
  25  -1   1    1.90    2.40
 -25  -1  -1    2.00    1.60
 -25  -1  -1   -1.70    2.10
  25  -1   1   -2.00    2.00
 -25  -1  -1    7.60    3.30
 -25  -1  -1    2.10    3.50
  25  -1   1    1.60    2.20
  25  -1   1    0.50    1.40
 -25   1  -1    2.50    2.70
  25   1   1    2.20    1.60
 -25   1  -1    1.70    2.40
 -25   1  -1    1.60    1.30
  25   1   1    1.20    1.00
  25   1   1    0.40    0.90
 -25   1  -1   -0.40    2.30
  27  -1   1   -2.30    2.90
 -27  -1  -1    8.20    4.90
 -27  -1  -1    5.20    2.90
  27  -1   1    1.80    2.90
  27  -1   1    6.60    4.10
  27  -1   1    1.60    3.80
  27  -1   1    2.80    2.50
  27   1   1    4.20    3.00
  27   1   1    3.10    3.80
  27   1   1    4.90    2.50
 -27   1  -1    7.70    4.30
  27   1   1    0.60    3.00
 -27   1  -1   10.70    3.70
  29  -1   1  326.07   27.40
  29  -1   1  298.97   25.60
  29  -1   1  286.17   25.30
  29  -1   1  287.67   24.10
  29  -1   1  300.37   24.00
 -29  -1  -1  353.26   24.50
 -29  -1  -1  316.17   19.60
 -29  -1  -1  287.07   24.90
  29   1   1  310.87   26.30
  29   1   1  281.57   24.90
 -29   1  -1  311.77   24.90
 -29   1  -1  258.37   23.40
 -29   1  -1  302.27   20.80
  29   1   1  304.57   26.20
  29   1   1  291.27   24.60
  29   1   1  298.37   25.00
  31  -1   1   18.80    7.60
 -31  -1  -1   30.90    8.10
  31  -1   1   12.70    6.70
 -31   1  -1   16.10    5.90
  31   1   1   24.70    5.40
  31   1   1   14.50    6.70
  33  -1   1  140.09   17.20
  33  -1   1  143.79   17.90
  33  -1   1  127.29   18.70
 -33  -1  -1  133.09   18.50
  33  -1   1  156.78   21.60
  33   1   1  135.49   18.00
  33   1   1  137.39   18.30
  33   1   1  120.19   19.10
  33   1   1  123.09   23.20
 -33   1  -1  166.68   20.00
  35  -1   1    0.80    3.40
  35  -1   1    7.00    4.00
 -35  -1  -1    3.40    5.80
  35  -1   1   13.50    6.50
  35   1   1   -3.50    2.70
  35   1   1    1.30    2.90
  35   1   1   -7.40    4.30
  35   1   1    3.30    4.00
 -35   1  -1    4.40    4.70
  37  -1   1    2.60    3.60
  37  -1   1   -5.70    4.10
  37  -1   1   -4.30    6.90
  37  -1   1    2.20    4.30
  37   1   1    1.00    2.20
  37   1   1    8.00    4.40
  37   1   1   -0.50    3.80
  37   1   1    0.20    5.40
  39  -1   1   -2.50    4.70
  39  -1   1    9.00    4.20
  39  -1   1   13.00    7.10
  39  -1   1    1.30    6.50
 -39  -1  -1   -2.90    7.50
 -39   1  -1   -4.90    7.60
  39   1   1   -4.10    4.50
  39   1   1   -3.80    1.80
  39   1   1    4.70    7.10
  39   1   1  -13.00    5.50
  41  -1   1   -6.40    8.60
  41  -1   1   -2.90    7.90
  41   1   1    7.90    5.40
  41   1   1   13.80    6.40
  42  -2  -1   18.60    8.90
  42  -2  -1   23.00   13.10
  42  -2  -1   23.60   12.10
  42  -2  -1   20.20    6.80
  42   2  -1   16.60    7.30
 -42   2   1   12.40   14.20
  42   2  -1   21.50   13.00
  42   2  -1   57.89   16.40
  42   2  -1   21.20    9.30
  40  -2  -1   59.79   13.10
  40  -2  -1   61.49   16.50
 -40  -2   1   99.29   22.00
  40  -2  -1   58.89   15.10
 -40   2   1   56.29   16.70
  40   2  -1   69.69   15.90
  38  -2  -1   47.70   12.10
  38  -2  -1   33.40   10.60
  38  -2  -1   52.09   12.60
 -38  -2   1   24.10    9.50
 -38   2   1   25.80   10.00
  38   2  -1   35.30   10.30
  38   2  -1   36.50   10.30
  36  -2  -1  106.39   18.00
  36  -2  -1  139.59   18.60
  36  -2  -1  149.79   19.70
  36  -2  -1   89.09   15.10
  36   2  -1  100.09   17.80
  36   2  -1  135.99   18.20
  36   2  -1  147.29   15.90
  36   2  -1  124.49   20.10
  34  -2  -1   -4.00    2.10
  34  -2  -1   -5.90    3.90
  34  -2  -1   -4.00    4.00
 -34  -2   1   -2.00    3.20
  34   2  -1   -6.10    3.30
  34   2  -1   -1.10    3.30
 -34   2   1    2.60    4.50
  34   2  -1    0.40    3.40
  32  -2  -1   17.60    7.20
 -32  -2   1   26.00    8.00
  32  -2  -1   31.10    9.30
  32  -2  -1   16.50    8.00
  32  -2  -1   28.30    7.90
 -32  -2   1    6.90    7.00
  32  -2  -1   19.90    7.60
 -32   2   1   11.10    5.80
  32   2  -1   35.80    9.90
  32   2  -1   20.70    7.90
  30  -2  -1  182.78   18.50
 -30  -2   1  166.38   20.20
  30  -2  -1  177.98   20.00
  30  -2  -1  195.58   20.40
  30  -2  -1  193.18   21.10
 -30  -2   1  179.68   18.30
  30  -2  -1  148.19   18.50
  30   2  -1  171.18   18.70
  30   2  -1  169.68   20.50
 -30   2   1  209.28   20.30
  30   2  -1  158.78   18.70
 -30   2   1  163.48   19.90
 -30   2   1  190.18   17.30
  30   2  -1  178.68   20.00
 -28  -2   1   40.20    9.20
  28  -2  -1   44.70    9.50
  28  -2  -1   32.90    8.30
  28  -2  -1   49.10    9.70
  28  -2  -1   30.20    8.60
  28  -2  -1   45.90    8.50
 -28  -2   1   47.50    9.60
 -28  -2   1   38.30   10.60
 -28   2   1   41.70    9.60
 -28   2   1   59.39    9.60
 -28   2   1   33.30    9.30
  28   2  -1   36.70    9.10
  28   2  -1   36.10    7.30
  28   2  -1   42.40    8.70
  28   2  -1   30.40    9.00
  26  -2  -1    0.40    3.30
  26  -2  -1    1.70    2.20
  26  -2  -1   -0.20    2.70
  26  -2  -1    2.90    1.90
 -26  -2   1    4.80    1.60
  26  -2  -1   -1.50    2.80
 -26  -2   1    4.00    3.20
  26   2  -1    0.90    1.90
 -26   2   1   -3.00    2.80
  26   2  -1    4.00    3.10
  26   2  -1    4.40    3.80
 -26   2   1    3.30    2.60
 -26   2   1    2.60    4.00
  26   2  -1    1.20    1.90
  24  -2  -1    2.10    1.90
  24  -2  -1   -0.80    3.30
  24  -2  -1   -2.40    2.50
  24  -2  -1    1.60    3.00
 -24  -2   1    3.00    3.10
 -24  -2   1   -0.10    3.20
 -24  -2   1    3.80    2.40
  24  -2  -1    0.70    3.40
  24   2  -1   -0.20    2.90
 -24   2   1    0.50    2.30
  24   2  -1   -0.30    1.60
  24   2  -1    1.50    2.60
  24   2  -1    0.70    1.40
 -24   2   1    1.30    2.70
 -24   2   1    1.00    3.70
 -24   2   1   -0.90    2.30
 -24   2   1   -2.10    1.50
  24   2  -1    0.90    2.60
  22  -2  -1   21.00    9.70
 -22  -2   1   22.20    6.50
  22  -2  -1   20.40    5.80
 -22  -2   1   30.00    6.50
 -22  -2   1   21.60    5.90
  22  -2  -1   24.50    6.60
 -22   2   1   16.40    5.90
  22   2  -1   23.20    6.70
  22   2  -1   14.90    4.80
 -22   2   1   27.10    6.00
  22   2  -1   15.20    5.20
  22   2  -1   20.60    5.50
 -20  -2   1    4.10    1.30
  20  -2  -1    3.60    1.50
 -20  -2   1    2.40    1.80
  20  -2  -1   -0.30    1.70
  20   2  -1    2.60    2.00
  20   2  -1    7.40    2.00
 -20   2   1    6.10    2.70
 -20   2   1    1.50    1.40
 -18  -2   1    1.50    2.40
  18  -2  -1   -5.00    6.10
  18  -2  -1    7.80    3.50
 -18  -2   1    7.00    2.90
  18  -2  -1    5.30    2.50
  18  -2  -1    4.50    2.70
 -18  -2   1    6.80    2.90
  18  -2  -1    2.60    2.70
 -18  -2   1    2.20    1.80
  18  -2  -1   11.70    5.20
 -18  -2   1   10.80   12.60
  18  -2  -1    4.10    2.10
 -18   2   1    0.10    8.60
  18   2  -1    4.70    2.40
 -18   2   1    5.30    3.00
  18   2  -1    2.90    2.40
  18   2  -1   12.20    6.80
  18   2  -1   17.40   11.60
 -18   2   1    4.50    2.10
  18   2  -1    3.20    2.50
 -18   2   1   14.60   12.10
 -18   2   1   12.70    4.00
 -18   2   1    4.10    2.40
 -18   2   1   12.70    3.80
 -16  -2   1    6.10    2.90
  16  -2  -1   -0.50    1.80
  16  -2  -1    4.60    1.70
  16  -2  -1    1.10    3.60
 -16  -2   1    5.80    2.80
 -16  -2   1    1.20    1.40
 -16  -2   1   10.00    5.10
  16  -2  -1    1.20    1.30
  16  -2  -1    1.30    1.40
  16  -2  -1    1.30    2.10
 -16  -2   1    0.40    1.30
 -16  -2   1    0.60    1.50
  16   2  -1    1.20    1.60
 -16   2   1   -0.50    1.00
  16   2  -1    0.40    0.80
 -16   2   1   -0.50    1.60
 -16   2   1    1.10    1.20
 -16   2   1   -0.50    0.90
 -16   2   1    2.40    5.70
  16   2  -1   -0.20    1.10
 -14  -2   1  446.96   43.00
 -14  -2   1  393.96   20.40
  14  -2  -1  434.76   20.70
  14  -2  -1  397.56   21.30
 -14  -2   1  407.46   20.90
  14  -2  -1  391.86   21.60
  14  -2  -1  423.36   53.69
  14  -2  -1  407.06   46.40
 -14  -2   1  388.86   20.50
 -14  -2   1  413.36   19.90
  14  -2  -1  390.96   22.10
  14  -2  -1  414.96   21.80
 -14  -2   1  379.76   20.90
 -14  -2   1  471.15   48.10
 -14   2   1  411.46   21.90
  14   2  -1  410.66   20.10
 -14   2   1  419.86   20.60
  14   2  -1  411.86   21.40
 -14   2   1  375.96   42.30
  14   2  -1  437.86   21.90
 -14   2   1  375.06   20.90
  14   2  -1  469.45   43.90
 -14   2   1  397.56   21.70
  14   2  -1  374.06   20.10
  14   2  -1  350.06   42.40
 -14   2   1  409.26   44.60
  14   2  -1  413.06   21.40
 -14   2   1  430.16   21.30
 -14   2   1  416.96   22.50
 -12  -2   1  541.05   22.80
 -12  -2   1  499.15   22.90
  12  -2  -1  591.34   52.49
 -12  -2   1  492.45   43.40
  12  -2  -1  538.75   23.80
  12  -2  -1  502.15   23.90
 -12  -2   1  564.34   23.50
  12  -2  -1  573.24   24.60
  12  -2  -1  508.85   44.10
  12  -2  -1  554.64   22.70
  12  -2  -1  535.55   24.20
 -12  -2   1  529.95   19.90
 -12  -2   1  562.04   22.10
 -12  -2   1  615.14   52.09
 -12  -2   1  502.75   22.30
  12   2  -1  554.44   23.50
 -12   2   1  518.25   23.60
 -12   2   1  526.05   22.60
 -12   2   1  535.05   22.50
 -12   2   1  515.85   23.30
  12   2  -1  527.25   48.60
  12   2  -1  499.35   22.40
 -12   2   1  509.75   23.90
  12   2  -1  514.85   43.80
  12   2  -1  528.15   21.90
 -12   2   1  519.25   23.80
  12   2  -1  544.75   23.10
  12   2  -1  548.35   23.40
 -12   2   1  547.35   50.39
 -12   2   1  433.16   42.90
  10  -2  -1 1016.20   61.19
 -10  -2   1  977.50   29.50
 -10  -2   1  958.90   27.60
  10  -2  -1  948.91   32.30
  10  -2  -1  970.00   32.30
 -10  -2   1  946.91   30.30
  10  -2  -1  979.30   32.10
 -10  -2   1  974.70   30.90
  10  -2  -1  996.60   65.69
 -10  -2   1  956.20   61.99
 -10  -2   1 1067.29   59.49
 -10  -2   1  969.70   31.90
  10  -2  -1 1011.90   33.50
 -10  -2   1  937.41   20.00
 -10  -2   1  978.00   30.90
  10  -2  -1  984.30   30.10
 -10   2   1  925.51   31.80
  10   2  -1  982.60   31.70
 -10   2   1  965.20   32.50
  10   2  -1  944.21   29.40
  10   2  -1  966.60   31.50
  10   2  -1 1035.20   59.89
  10   2  -1  944.81   31.00
  10   2  -1  997.00   31.60
 -10   2   1 1002.40   32.90
 -10   2   1 1032.90   62.29
 -10   2   1  984.00   31.10
  10   2  -1  993.70   62.19
 -10   2   1  996.40   30.80
 -10   2   1  942.91   32.10
   8  -2  -1   91.49    7.40
  -8  -2   1   96.29   15.50
  -8  -2   1   99.59    8.50
  -8  -2   1  104.09    8.20
   8  -2  -1   98.59    8.50
   8  -2  -1   99.59   14.60
  -8  -2   1  102.19    8.10
   8  -2  -1  117.19   20.30
  -8  -2   1   98.19    8.00
  -8  -2   1   92.99    7.30
  -8  -2   1   94.49    4.60
  -8  -2   1  100.89    7.20
   8  -2  -1  102.59    8.80
   8  -2  -1  103.09    9.00
   8  -2  -1  102.59    8.60
   8   2  -1  108.09    8.60
  -8   2   1  100.29    8.40
   8   2  -1   95.89    7.50
   8   2  -1  116.59   18.60
   8   2  -1   98.39    8.20
  -8   2   1  105.69    8.00
   8   2  -1   99.49    8.40
  -8   2   1   95.59    8.70
  -8   2   1   71.99   14.60
   8   2  -1  109.99   18.70
  -8   2   1   95.09    8.50
   8   2  -1  112.89    8.80
  -8   2   1   93.59    8.00
  -8   2   1  100.09    8.70
   6  -2  -1    1.10    0.70
   6  -2  -1    1.20    0.60
   6  -2  -1    1.40    3.20
   6  -2  -1    0.70    1.00
  -6  -2   1    1.00    1.10
  -6  -2   1    2.10    2.60
   6  -2  -1    1.80    1.20
  -6  -2   1    2.10    1.00
  -6  -2   1    3.00    1.40
  -6  -2   1    1.60    0.90
   6  -2  -1    1.50    1.00
  -6  -2   1    2.30    1.10
  -6  -2   1    2.20    1.20
  -6  -2   1    3.90    1.70
   6  -2  -1    0.40    1.00
  -6   2   1    1.20    1.20
  -6   2   1   -0.30    1.20
   6   2  -1    2.40    1.20
  -6   2   1    0.70    0.70
   6   2  -1    0.40    1.00
   6   2  -1    1.70    1.30
   6   2  -1    2.00    1.10
   6   2  -1    2.10    1.20
   6   2  -1    1.30    0.80
  -6   2   1    4.70    3.20
  -6   2   1    0.80    1.00
  -6   2   1    1.10    1.30
  -6   2   1    1.10    1.00
  -6   2   1    1.20    0.70
   4  -2  -1  168.08    9.80
  -4  -2   1  170.08    9.80
  -4  -2   1  170.78   18.80
  -4  -2   1  161.48    9.40
   4  -2  -1  159.98    7.90
   4  -2  -1  173.98   21.30
  -4  -2   1  172.28    9.50
   4  -2  -1  160.78    9.50
   4  -2  -1  169.98    9.90
  -4  -2   1  163.18    6.40
  -4  -2   1  167.28    8.70
  -4  -2   1  128.69   18.10
   4  -2  -1  161.98    9.50
   4  -2  -1  154.88    9.50
   4  -2  -1  160.08    9.50
   4  -2  -1  162.08   19.30
  -4  -2   1  176.78    9.60
   4   2  -1  161.68    9.40
  -4   2   1  144.59   18.40
  -4   2   1  169.08    9.70
   4   2  -1  155.08    9.20
  -4   2   1  170.28   21.30
  -4   2   1  170.38    9.80
   4   2  -1  145.99    9.00
   4   2  -1  169.98    8.90
  -4   2   1  163.48    9.70
  -4   2   1  167.08    9.80
   4   2  -1  174.58    9.90
   4   2  -1  163.38   18.80
   4   2  -1  206.78   22.20
  -4   2   1  160.98    8.10
   4   2  -1  164.28    6.60
  -4   2   1  156.68    9.60
   2  -2  -1  150.88    8.80
   2  -2  -1  149.69    8.70
   2  -2  -1  173.68    9.60
  -2  -2   1  160.48    9.10
  -2  -2   1  155.88    8.90
   2  -2  -1  160.68    9.10
  -2  -2   1  145.69   17.70
   2  -2  -1  146.59   17.30
  -2  -2   1  177.38    9.40
   2  -2  -1  163.48   19.70
   2  -2  -1  164.38    8.90
  -2  -2   1  163.78    9.20
   2  -2  -1  152.88    8.70
  -2  -2   1  173.08   18.70
  -2  -2   1  144.79    6.50
   2  -2  -1  164.68    7.00
  -2  -2   1  165.78    8.80
  -2   2   1  163.68    9.00
   2   2  -1  179.68    7.10
  -2   2   1  168.58    9.00
   2   2  -1  170.48    7.70
  -2   2   1  163.18    9.30
   2   2  -1  156.98   18.80
   2   2  -1  165.28    9.00
  -2   2   1  158.78    9.00
  -2   2   1  124.59   17.30
   2   2  -1  156.88    9.30
  -2   2   1  155.08    9.00
   2   2  -1  159.58    8.60
   2   2  -1  169.98    9.10
   2   2  -1  177.18   19.00
  -2   2   1  165.18    9.50
  -2   2   1  186.08   19.20
  -2   2   1  156.78    7.00
   0  -2  -1 2345.07   75.69
   0  -2   1 2243.38   48.00
   0  -2  -1 2301.77   48.30
   0  -2  -1 2252.97   48.10
   0  -2   1 2409.26   48.80
   0  -2   1 2276.97   44.90
   0  -2   1 2243.78   75.59
   0  -2   1 2247.78   48.10
   0  -2  -1 2042.10   74.79
   0  -2   1 2228.98   48.00
   0  -2   1 2225.58   77.99
   0  -2   1 2225.78   49.20
   0  -2  -1 2208.78   48.00
   0  -2  -1 2114.59   46.10
   0  -2  -1 2262.97   48.00
   0  -2  -1 2234.28   47.70
   0   2   1 2282.27   48.10
   0   2   1 2284.27   48.10
   0   2   1 2392.86   48.50
   0   2   1 2388.06   80.59
   0   2  -1 2185.38   44.60
   0   2  -1 2337.07   76.19
   0   2  -1 2256.37   49.80
   0   2  -1 2183.58   78.29
   0   2   1 2193.48   73.59
   0   2  -1 2275.57   48.10
   0   2  -1 2146.09   47.80
   0   2   1 2262.67   46.80
   0   2  -1 2207.68   47.50
   0   2   1 2281.57   48.60
   0   2  -1 2252.47   47.80
   0   2   1 2344.57   49.20
   2  -2   1  857.01   22.50
   2  -2   1  885.11   47.60
  -2  -2  -1  883.21   24.30
   2  -2   1  859.61   24.10
   2  -2   1  865.21   24.50
  -2  -2  -1  921.91   24.40
  -2  -2  -1  875.11   24.70
  -2  -2  -1  914.91   24.50
   2  -2   1  844.22   24.30
  -2  -2  -1  852.81   21.80
   2  -2   1  895.71   44.90
  -2  -2  -1 1016.10   47.70
   2  -2   1  837.12   24.40
  -2  -2  -1  889.11   24.10
   2  -2   1  833.42   24.30
  -2  -2  -1  802.12   41.50
  -2   2  -1  845.22   47.00
   2   2   1  871.51   24.80
  -2   2  -1  914.21   25.00
  -2   2  -1  829.82   24.40
   2   2   1  862.21   24.00
   2   2   1  869.11   23.70
  -2   2  -1  761.72   41.70
  -2   2  -1  891.51   22.80
   2   2   1  844.82   23.90
   2   2   1  906.31   44.30
  -2   2  -1  903.81   24.90
   2   2   1  895.81   22.10
  -2   2  -1  916.01   25.00
   2   2   1  882.21   24.90
   2   2   1  931.01   46.60
   4  -2   1  738.03   21.70
   4  -2   1  789.02   23.80
   4  -2   1  741.73   23.10
  -4  -2  -1  718.53   18.30
  -4  -2  -1  707.53   21.90
  -4  -2  -1  698.83   38.90
   4  -2   1  737.53   22.40
  -4  -2  -1  716.43   22.60
  -4  -2  -1  713.93   21.60
   4  -2   1  741.43   23.00
  -4  -2  -1  711.63   21.40
   4  -2   1  762.72   23.00
  -4  -2  -1  702.33   18.40
   4  -2   1  664.23   40.50
   4  -2   1  815.82   47.50
   4   2   1  696.43   21.50
  -4   2  -1  740.13   22.80
  -4   2  -1  689.53   21.00
  -4   2  -1  759.52   23.20
  -4   2  -1  747.93   23.10
   4   2   1  786.02   44.60
   4   2   1  701.73   21.80
   4   2   1  694.73   22.70
   4   2   1  686.13   21.80
  -4   2  -1  711.03   22.50
   4   2   1  732.33   18.70
  -4   2  -1  736.93   42.80
  -4   2  -1  774.22   46.30
  -4   2  -1  766.32   23.40
   6  -2   1 5906.21  115.49
  -6  -2  -1 6084.59  189.38
   6  -2   1 6133.19  160.78
  -6  -2  -1 5975.10  153.28
  -6   2  -1 6079.59  116.19
   6   2   1 6385.66  156.88
  -6   2  -1 5790.12  168.38
   6   2   1 6701.53  165.78
  -6   2  -1 6094.59  116.49
  -6   2  -1 6147.98  161.88
  -6   2  -1 6234.78  116.89
   8  -2   1 6062.09  116.19
  -8  -2  -1 5909.01  167.58
  -8  -2  -1 5813.42  114.59
   8  -2   1 5949.40  115.39
  -8  -2  -1 5724.03  156.38
   8  -2   1 5924.71  162.88
   8  -2   1 5865.71  114.99
   8  -2   1 6138.99  176.48
  -8   2  -1 6097.89  114.59
  -8   2  -1 6088.79  172.48
   8   2   1 5375.66  161.28
  -8   2  -1 5960.70  116.19
  -8   2  -1 6056.99  116.19
   8   2   1 6290.57  115.29
  -8   2  -1 6095.69  116.69
   8   2   1 6317.87  162.78
  -8   2  -1 6010.00  115.99
  -8   2  -1 5577.14  162.98
  10  -2   1 1463.65   41.90
 -10  -2  -1 1415.56   75.99
  10  -2   1 1504.25   42.70
  10  -2   1 1497.35   41.60
  10  -2   1 1542.45   76.09
 -10  -2  -1 1577.14   41.30
 -10  -2  -1 1439.36   32.30
 -10  -2  -1 1537.35   40.60
 -10  -2  -1 1284.57   66.99
  10  -2   1 1333.67   78.79
  10  -2   1 1498.45   42.00
 -10  -2  -1 1450.45   41.10
  10  -2   1 1481.35   39.90
  10  -2   1 1527.65   43.10
 -10  -2  -1 1561.34   43.60
 -10  -2  -1 1535.85   39.00
  10   2   1 1436.86   42.20
  10   2   1 1518.05   38.80
 -10   2  -1 1545.35   81.39
 -10   2  -1 1486.15   39.90
  10   2   1 1498.95   40.90
  10   2   1 1596.44   78.39
 -10   2  -1 1449.06   42.00
 -10   2  -1 1411.96   41.40
 -10   2  -1 1480.15   42.10
  10   2   1 1440.36   40.30
 -10   2  -1 1562.44   42.50
  10   2   1 1498.65   41.10
 -10   2  -1 1418.06   75.49
  10   2   1 1455.65   72.09
 -10   2  -1 1500.45   42.20
 -12  -2  -1  197.18   13.60
 -12  -2  -1  202.08   13.20
  12  -2   1  193.58   13.70
 -12  -2  -1  206.68   13.50
  12  -2   1  213.68   14.50
 -12  -2  -1  204.58   28.50
 -12  -2  -1  200.78    9.30
  12  -2   1  210.18   31.70
  12  -2   1  198.58   13.90
 -12  -2  -1  219.38   15.10
 -12  -2  -1  198.38   12.40
  12  -2   1  223.48   15.20
  12  -2   1  227.08   28.20
 -12  -2  -1  251.27   29.10
  12  -2   1  204.98   14.00
  12  -2   1  217.58   13.30
  12   2   1  202.88   26.60
 -12   2  -1  190.98   13.60
  12   2   1  202.98   13.40
 -12   2  -1  226.28   14.80
 -12   2  -1  202.28   14.30
  12   2   1  154.78   25.90
 -12   2  -1  213.18   14.40
 -12   2  -1  217.68   31.20
 -12   2  -1  209.68   13.10
  12   2   1  216.08   13.60
 -12   2  -1  215.08   14.70
  12   2   1  199.88   12.40
  12   2   1  200.98   14.00
 -12   2  -1  208.78   29.70
  12   2   1  201.28   13.60
 -14  -2  -1  240.38   33.10
 -14  -2  -1  237.98   11.00
  14  -2   1  224.68   15.70
  14  -2   1  260.37   17.00
 -14  -2  -1  237.38   16.00
 -14  -2  -1  255.17   17.20
  14  -2   1  245.38   17.20
 -14  -2  -1  217.68   29.60
 -14  -2  -1  244.08   15.80
  14  -2   1  240.68   32.50
 -14  -2  -1  255.77   15.80
 -14  -2  -1  251.07   15.20
  14  -2   1  243.28   16.40
  14  -2   1  248.98   37.10
  14  -2   1  242.18   16.10
  14   2   1  233.68   15.50
  14   2   1  240.28   15.70
  14   2   1  223.58   31.50
 -14   2  -1  217.68   15.80
 -14   2  -1  245.28   14.90
 -14   2  -1  230.88   15.90
  14   2   1  294.67   34.00
 -14   2  -1  258.77   33.00
 -14   2  -1  220.28   33.30
 -14   2  -1  246.88   16.60
  14   2   1  274.57   16.90
 -14   2  -1  232.18   16.10
  14   2   1  245.78   15.00
  14   2   1  254.87   16.90
 -16  -2  -1   48.10    6.90
 -16  -2  -1   43.20    7.80
  16  -2   1   50.19    7.60
 -16  -2  -1   39.50   11.70
  16  -2   1   71.29   15.80
 -16  -2  -1   41.60    4.80
  16  -2   1   31.20    7.00
  16  -2   1   51.19   12.70
  16  -2   1   51.19    8.00
 -16  -2  -1   48.60    6.40
 -16  -2  -1   49.00    6.80
 -16  -2  -1   33.80   15.60
 -16  -2  -1   51.79    8.30
  16  -2   1   38.30   15.60
 -16   2  -1   75.99   18.20
 -16   2  -1   59.09   11.10
  16   2   1   31.80   13.90
 -16   2  -1   55.79    7.70
 -16   2  -1   47.10    7.50
 -16   2  -1   50.59    6.70
  16   2   1   40.30    7.30
 -16   2  -1   40.90    7.10
  16   2   1   48.60    7.20
  16   2   1   44.80    7.10
 -16   2  -1   50.39   14.20
  16   2   1   40.60    6.70
  18  -2   1  176.18   15.30
  18  -2   1  165.38   14.50
 -18  -2  -1  182.98   16.10
  18  -2   1  187.28   17.00
 -18  -2  -1  197.38   33.10
 -18  -2  -1  183.58   14.80
  18  -2   1  172.38   35.90
 -18  -2  -1  179.08   31.90
  18  -2   1  172.08   18.20
 -18  -2  -1  197.28   16.00
  18  -2   1  120.19   24.90
 -18  -2  -1  171.48   14.70
  18  -2   1  162.88   15.40
 -18  -2  -1  191.08   15.00
  18   2   1  164.18   14.60
  18   2   1  197.28   29.10
 -18   2  -1  153.38   31.30
  18   2   1  201.18   16.10
  18   2   1  195.78   14.90
 -18   2  -1  185.88   15.70
 -18   2  -1  183.18   13.90
  18   2   1  130.49   29.80
  18   2   1  178.88   15.90
 -18   2  -1  155.58   14.60
 -18   2  -1  202.78   34.60
 -18   2  -1  167.58   14.80
  18   2   1  193.28   15.30
 -18   2  -1  166.58   15.50
  20  -2   1    3.00    1.70
 -20  -2  -1    2.70    2.00
  20  -2   1    2.80    2.90
 -20  -2  -1   -0.60    1.70
 -20  -2  -1    4.80    3.10
  20  -2   1    1.00    1.80
  20  -2   1    1.30    1.50
 -20  -2  -1    4.00    1.20
 -20   2  -1    0.90    1.30
 -20   2  -1   -1.00    2.00
  20   2   1    2.50    2.10
  20   2   1    3.30    1.70
 -20   2  -1    1.20    1.80
 -20   2  -1   -0.60    2.10
  22  -2   1    8.80    3.90
  22  -2   1    5.20    3.00
  22  -2   1    4.70    2.60
 -22  -2  -1   23.10    5.40
  22  -2   1   13.20    4.90
 -22  -2  -1   19.50    5.30
  22  -2   1   20.40    5.70
 -22  -2  -1    6.70    3.30
  22   2   1   22.70    5.90
  22   2   1   12.40    4.40
 -22   2  -1   12.40    4.60
 -22   2  -1   17.00    4.60
 -22   2  -1    5.90    2.50
  22   2   1   10.30    4.00
 -22   2  -1   22.10    5.50
  22   2   1   10.80    4.10
  24  -2   1    1.50    2.80
  24  -2   1    1.20    3.90
 -24  -2  -1    7.00    4.40
  24  -2   1    6.50    4.10
  24  -2   1    5.50    4.20
  24  -2   1    1.30    3.60
 -24  -2  -1    9.50    4.50
 -24  -2  -1   13.70    3.00
 -24  -2  -1    3.90    3.10
  24  -2   1    1.40    3.80
 -24  -2  -1   21.10    6.00
 -24   2  -1    0.40    3.20
 -24   2  -1    9.90    4.30
  24   2   1    4.00    2.20
  24   2   1    7.80    3.30
  24   2   1    9.20    4.40
 -24   2  -1   18.50    4.80
  24   2   1    8.00    3.80
  24   2   1    7.20    3.00
 -24   2  -1    2.70    3.10
  26  -2   1   -0.30    2.20
  26  -2   1    0.10    3.30
 -26  -2  -1    4.00    2.20
  26  -2   1    2.00    3.40
 -26  -2  -1    0.30    2.20
 -26   2  -1    3.90    3.40
  26   2   1    0.80    1.60
 -26   2  -1    5.70    2.80
 -26   2  -1    2.10    3.40
  26   2   1    7.00    2.80
  26   2   1    2.80    2.50
  26   2   1    0.60    1.40
  28  -2   1   17.70    6.50
 -28  -2  -1   11.70    4.30
  28  -2   1   21.50    7.70
 -28  -2  -1   14.60    5.00
  28  -2   1   31.40    7.60
  28  -2   1   20.40    7.20
 -28  -2  -1   21.50    6.20
  28   2   1   18.00    6.30
  28   2   1   25.00    5.50
  28   2   1   26.40    8.50
 -28   2  -1   12.20    5.00
  28   2   1   14.80    6.40
 -28   2  -1   24.50    7.20
  30  -2   1   12.80    6.00
  30  -2   1   36.10    8.80
 -30  -2  -1   19.30    7.40
 -30  -2  -1   16.70    5.00
  30  -2   1   22.40    7.30
  30  -2   1   18.20    7.10
 -30  -2  -1   28.40   10.30
  30  -2   1   32.50    9.30
  30   2   1   16.60    6.30
 -30   2  -1   19.50    7.50
  30   2   1   17.70    7.60
  30   2   1   20.50    7.70
  30   2   1   23.40    8.60
  32  -2   1  127.09   17.60
  32  -2   1  150.98   19.10
  32  -2   1  136.69   17.10
 -32  -2  -1  150.68   16.30
  32  -2   1  120.39   17.90
  32   2   1  107.69   16.40
  32   2   1  117.59   16.60
  32   2   1  108.89   16.80
  32   2   1  115.09   16.70
  32   2   1  161.78   20.20
  34  -2   1   18.20   13.30
  34  -2   1   23.80    8.20
 -34  -2  -1   14.40    9.00
  34   2   1   32.40   10.50
  34   2   1   46.40   11.10
  34   2   1   35.70   10.80
 -34   2  -1   10.00    7.50
  36  -2   1   37.60   11.30
  36  -2   1   46.10   14.80
 -36  -2  -1   35.20   11.00
  36  -2   1   41.40   12.30
  36  -2   1   62.19   14.50
  36   2   1   53.09   13.50
  36   2   1   53.69   12.90
  36   2   1   60.79   15.10
 -36   2  -1   26.90    9.90
  36   2   1   54.49   10.80
  38  -2   1   -3.50    5.80
  38  -2   1    5.60    5.90
  38  -2   1    1.80    3.80
 -38  -2  -1   -6.10    7.50
  38   2   1    2.20    6.40
  38   2   1   -3.80    4.50
 -38   2  -1   -3.40    8.00
  40  -2   1   13.80    6.50
  40  -2   1    1.00    3.70
  40  -2   1   -8.00    6.50
  40  -2   1   -6.80    3.90
  40   2   1   -7.80    5.40
  40   2   1    1.60    4.20
  40   2   1   -6.50    5.40
  40   2   1   -4.90    5.60
  41  -3  -1   -3.90   10.60
 -41  -3   1    6.60    8.90
  41  -3  -1    5.10    6.20
  41  -3  -1    1.60    5.80
  41  -3  -1    4.60    4.40
 -41   3   1  -10.50    9.80
  41   3  -1   10.90    8.20
  41   3  -1   16.10    7.90
  41   3  -1   -1.10    9.90
 -39  -3   1    4.90    9.40
  39  -3  -1   14.20    7.10
  39  -3  -1    6.40    4.90
  39   3  -1    5.30    5.20
  39   3  -1   16.20    6.90
  39   3  -1    2.80    6.10
 -37  -3   1   37.40   12.60
  37  -3  -1   43.60   12.90
  37  -3  -1   48.60   14.70
  37  -3  -1   14.80    8.60
  37  -3  -1   22.90    8.40
  37   3  -1   27.90    8.80
 -37   3   1   29.10    9.60
  37   3  -1   30.20   10.90
  37   3  -1   32.20   11.30
  35  -3  -1    2.60    5.50
  35   3  -1   -1.80    3.60
  35   3  -1    0.70    4.30
  35   3  -1   -5.30    4.30
  33  -3  -1  103.69   17.20
  33  -3  -1   83.89   16.00
  33  -3  -1  112.29   17.20
 -33  -3   1  120.49   18.00
  33  -3  -1  112.59   18.20
 -33   3   1  109.39   17.50
  33   3  -1  112.59   17.40
  33   3  -1  106.59   18.80
  33   3  -1  121.19   19.90
  33   3  -1  128.29   18.10
  31  -3  -1   -4.10    2.40
 -31  -3   1    0.60    4.60
  31  -3  -1    0.40    3.10
  31  -3  -1    1.50    4.10
  31   3  -1    3.40    1.30
 -31   3   1    4.40    3.10
  31   3  -1    1.80    3.20
 -31   3   1    8.20    3.10
 -31   3   1   -2.90    3.50
  29  -3  -1   11.80    5.10
  29  -3  -1    7.70    6.10
  29  -3  -1    9.30    4.20
 -29  -3   1    9.60    5.00
  29  -3  -1    5.50    3.60
  29  -3  -1    9.00    5.30
 -29   3   1   11.10    5.50
  29   3  -1    8.70    4.40
  29   3  -1    2.60    3.60
  29   3  -1    6.80    5.00
 -29   3   1   23.00    6.60
 -29   3   1   12.70    5.50
  29   3  -1   16.70    6.10
 -27  -3   1   33.60    7.80
  27  -3  -1   16.70    5.20
 -27  -3   1   20.30    5.20
  27  -3  -1   17.30    6.50
 -27  -3   1   20.70    6.20
 -27  -3   1   30.30    8.10
  27  -3  -1   25.00    6.40
  27  -3  -1   35.90    8.10
 -27  -3   1   19.80    6.80
  27  -3  -1    9.10    4.30
 -27   3   1   38.10    7.70
 -27   3   1   21.80    6.70
  27   3  -1   13.50    5.70
 -27   3   1    9.50    4.20
  27   3  -1   23.00    7.00
  27   3  -1   13.20    5.50
 -27   3   1   37.20    7.90
  27   3  -1   23.50    6.90
  27   3  -1    9.30    5.90
  25  -3  -1   61.19   11.00
 -25  -3   1   61.59    8.00
 -25  -3   1   43.10    9.50
 -25  -3   1   38.70    9.10
 -25  -3   1   49.99   10.50
 -25  -3   1   59.09    9.10
  25  -3  -1   42.70    9.40
  25  -3  -1   71.19   11.00
  25  -3  -1   63.29    9.50
 -25   3   1   59.79   10.80
 -25   3   1   43.10    9.80
 -25   3   1   59.39   10.70
 -25   3   1   61.99   10.10
  25   3  -1   52.39    9.70
  25   3  -1   49.50    9.90
  25   3  -1   49.30    9.60
 -25   3   1   44.20    9.00
  25   3  -1   53.39    9.50
  25   3  -1   43.30    9.60
 -23  -3   1    7.90    3.00
  23  -3  -1    7.30    4.20
  23  -3  -1    9.70    3.90
 -23  -3   1    6.50    3.30
 -23  -3   1    4.20    3.70
 -23  -3   1    8.30    3.80
  23  -3  -1    4.50    3.50
  23  -3  -1    5.60    3.20
 -23  -3   1    3.60    3.40
  23   3  -1    4.90    0.80
 -23   3   1    3.30    3.60
 -23   3   1    3.60    3.00
  23   3  -1   10.50    4.30
  23   3  -1    8.00    4.20
 -23   3   1   12.10    5.40
  23   3  -1    6.30    2.80
  21  -3  -1   70.09   10.60
 -21  -3   1   69.89   10.00
 -21  -3   1   64.99   11.00
 -21  -3   1   87.99   11.30
  21  -3  -1   78.39   10.40
 -21  -3   1   68.79   10.70
  21  -3  -1   78.89   10.30
 -21  -3   1   87.49   10.90
  21  -3  -1   71.79   11.10
 -21  -3   1   65.59    8.10
  21   3  -1   77.89   11.30
 -21   3   1   91.49   11.20
 -21   3   1   68.09   11.30
  21   3  -1   80.39   10.80
 -21   3   1   92.39   12.40
  21   3  -1   63.89   10.60
 -21   3   1   75.09    9.80
 -21   3   1   83.09   11.80
  21   3  -1   89.49   11.40
 -21   3   1   84.29   11.30
  21   3  -1   86.39   10.70
  19  -3  -1  151.78   13.90
 -19  -3   1  169.68   15.90
 -19  -3   1  170.18   14.80
  19  -3  -1  188.88   16.10
 -19  -3   1  164.88   15.70
 -19  -3   1  162.98   12.00
  19  -3  -1  154.68   16.40
  19  -3  -1  149.99   15.30
 -19  -3   1  150.88   14.00
 -19  -3   1  139.29   13.80
  19   3  -1  175.08   16.20
 -19   3   1  134.79   13.40
  19   3  -1  145.29   13.50
  19   3  -1  196.18   15.70
 -19   3   1  145.29   14.90
 -19   3   1  164.88   15.60
 -19   3   1  151.88   14.50
 -19   3   1  178.38   16.20
  19   3  -1  188.88   16.50
 -19   3   1  150.18   15.40
  19   3  -1  167.68   15.30
 -17  -3   1    0.40    2.00
  17  -3  -1   14.10    7.50
 -17  -3   1    1.70    1.90
  17  -3  -1    0.40    1.40
  17  -3  -1    2.50    2.10
 -17  -3   1   -6.90    6.00
 -17  -3   1    0.50    1.40
 -17  -3   1    1.20    1.90
  17  -3  -1    2.90    2.80
  17  -3  -1    5.00    8.40
  17  -3  -1    2.40    2.60
 -17  -3   1    5.50    3.00
 -17   3   1    2.20    2.20
  17   3  -1   16.20    6.50
 -17   3   1    2.50    3.20
 -17   3   1    2.50    2.50
  17   3  -1   -2.80    3.60
  17   3  -1    0.70    1.70
  17   3  -1    5.60    2.80
  17   3  -1    4.60    2.90
  17   3  -1    2.40    1.20
 -17   3   1   14.80   11.80
 -17   3   1    2.30    2.60
  15  -3  -1   23.70   10.60
 -15  -3   1   25.30    6.70
  15  -3  -1   27.10    5.00
  15  -3  -1   11.80    8.80
  15  -3  -1   21.60    5.40
 -15  -3   1   13.80    8.20
 -15  -3   1   12.70    3.90
  15  -3  -1   17.00    4.90
  15  -3  -1   20.20    4.70
  15  -3  -1   23.30    5.30
 -15  -3   1   41.90   13.10
 -15  -3   1   21.60    5.30
 -15  -3   1   24.40    6.10
 -15  -3   1   22.90    4.40
 -15   3   1   26.00    5.70
 -15   3   1   23.60    5.60
  15   3  -1   18.90    4.80
 -15   3   1   22.10   10.50
  15   3  -1   17.20    4.60
 -15   3   1   11.00    5.00
  15   3  -1   29.40    9.10
  15   3  -1   19.00    5.40
  15   3  -1   25.80   11.10
  15   3  -1   29.60    5.80
  15   3  -1   21.30    4.40
  13  -3  -1   31.40    6.30
 -13  -3   1   38.40    5.40
 -13  -3   1   44.40    6.40
  13  -3  -1   52.99    7.80
  13  -3  -1   43.10    6.60
  13  -3  -1   54.59   16.70
 -13  -3   1   61.49   15.30
 -13  -3   1   39.20    6.70
 -13  -3   1   67.79   18.00
  13  -3  -1   38.70   16.30
  13  -3  -1   59.59    8.20
  13  -3  -1   44.90    7.20
 -13  -3   1   45.70    2.90
 -13  -3   1   41.30    5.90
 -13  -3   1   42.70    6.70
 -13  -3   1   43.50    6.90
  13   3  -1   42.70    6.90
  13   3  -1   56.19   12.90
 -13   3   1   41.20    6.90
  13   3  -1   40.10    6.70
  13   3  -1   52.49    7.70
 -13   3   1   38.10    6.20
 -13   3   1   49.30    7.20
 -13   3   1   52.49    7.50
  13   3  -1   34.80    5.90
 -13   3   1   41.30    6.70
  13   3  -1   31.60   14.30
 -13   3   1   43.70    7.40
  13   3  -1   41.60    6.60
 -13   3   1   57.79   18.00
 -11  -3   1  555.04   15.20
 -11  -3   1  563.94   22.40
 -11  -3   1  618.14   26.60
  11  -3  -1  571.44   26.40
 -11  -3   1  618.44   25.70
 -11  -3   1  592.94   24.80
  11  -3  -1  637.54   27.50
  11  -3  -1  595.44   23.90
 -11  -3   1  537.45   50.79
 -11  -3   1  562.54   21.40
 -11  -3   1  673.73   26.40
 -11  -3   1  592.84   49.00
  11  -3  -1  614.74   26.80
  11  -3  -1  582.74   26.30
  11  -3  -1  578.14   25.20
  11  -3  -1  647.14   59.59
  11   3  -1  599.74   25.80
 -11   3   1  604.94   26.90
  11   3  -1  604.84   53.99
  11   3  -1  616.24   26.00
  11   3  -1  645.44   51.39
 -11   3   1  513.55   49.20
 -11   3   1  581.64   24.30
 -11   3   1  612.44   26.80
 -11   3   1  586.04   25.40
 -11   3   1  630.14   27.20
 -11   3   1  599.24   26.70
 -11   3   1  556.94   53.39
  11   3  -1  611.34   26.10
  11   3  -1  574.14   25.30
  -9  -3   1 1303.37   70.29
   9  -3  -1 1143.79   37.70
  -9  -3   1 1128.19   35.90
  -9  -3   1 1100.69   26.10
   9  -3  -1 1208.58   37.80
  -9  -3   1 1059.19   34.40
   9  -3  -1 1185.18   38.20
   9  -3  -1 1110.59   33.50
   9  -3  -1 1181.68   70.79
  -9  -3   1 1160.98   36.00
  -9  -3   1 1314.57   77.79
   9  -3  -1 1141.59   75.09
   9  -3  -1 1201.18   38.70
   9  -3  -1 1162.58   37.40
  -9  -3   1 1191.18   33.50
  -9  -3   1 1136.49   36.70
  -9  -3   1 1117.59   32.20
  -9   3   1 1182.48   38.30
   9   3  -1 1225.48   37.30
  -9   3   1 1149.08   37.40
  -9   3   1 1136.29   37.10
   9   3  -1 1170.58   37.00
   9   3  -1 1147.89   67.99
  -9   3   1 1158.38   34.80
  -9   3   1 1241.68   38.60
   9   3  -1 1163.78   38.10
   9   3  -1 1150.78   27.50
  -9   3   1 1174.58   75.49
   9   3  -1 1115.39   36.50
   9   3  -1 1166.88   70.59
   9   3  -1 1191.08   33.40
  -9   3   1 1144.49   37.50
   7  -3  -1   93.09   18.60
  -7  -3   1   96.19   14.50
   7  -3  -1   69.59    7.50
  -7  -3   1   83.09    7.00
  -7  -3   1   86.49    8.40
  -7  -3   1   88.49    8.20
  -7  -3   1   84.49    8.20
   7  -3  -1   89.39    8.60
   7  -3  -1   75.39    8.00
   7  -3  -1   67.19   16.70
  -7  -3   1   92.19    8.30
  -7  -3   1   71.99   16.60
   7  -3  -1   83.19    7.10
   7  -3  -1   70.49    7.80
  -7  -3   1   86.89    7.40
   7  -3  -1   72.99    7.90
  -7   3   1   75.29   18.20
   7   3  -1   82.99    8.30
  -7   3   1   80.89   16.40
   7   3  -1   74.79    4.80
   7   3  -1   78.99    8.00
  -7   3   1   78.99    8.30
  -7   3   1   81.79    7.40
   7   3  -1   80.29    7.00
  -7   3   1   76.79    7.90
  -7   3   1   72.89    7.90
  -7   3   1   92.39    8.70
   7   3  -1   69.19   15.10
   7   3  -1   90.99    8.60
  -7   3   1   83.59    8.40
   7   3  -1   80.59    8.30
  -5  -3   1  346.37   32.60
  -5  -3   1  308.77   30.60
  -5  -3   1  304.57   10.00
   5  -3  -1  293.97   13.20
  -5  -3   1  323.37   16.10
   5  -3  -1  308.97   16.20
   5  -3  -1  314.07   16.30
  -5  -3   1  322.37   14.60
   5  -3  -1  313.57   16.30
  -5  -3   1  305.87   15.40
  -5  -3   1  305.87   15.20
   5  -3  -1  322.97   33.10
   5  -3  -1  314.57   16.00
   5  -3  -1  316.97   34.50
  -5  -3   1  314.27   16.00
   5  -3  -1  326.97   16.40
   5  -3  -1  297.87   15.70
  -5   3   1  314.97   13.80
   5   3  -1  273.07   30.40
  -5   3   1  296.37   15.40
  -5   3   1  314.97   16.40
  -5   3   1  320.47   16.60
  -5   3   1  358.46   36.60
  -5   3   1  317.87   16.40
   5   3  -1  315.87   16.40
   5   3  -1  290.37   15.20
   5   3  -1  320.57   16.20
   5   3  -1  313.07   14.50
   5   3  -1  285.37   32.00
   5   3  -1  336.47   17.00
   3  -3  -1   -1.50    5.40
   3  -3  -1    8.30    4.90
   3  -3  -1   12.00    3.00
  -3  -3   1    9.50    2.70
   3  -3  -1    3.80    1.60
  -3  -3   1    5.90    1.60
   3  -3  -1    3.60    1.60
   3  -3  -1    7.80    2.20
  -3  -3   1    5.90    2.10
   3  -3  -1   10.60    3.00
  -3  -3   1   10.60    2.70
  -3  -3   1    7.70    4.50
   3  -3  -1    9.40    2.50
  -3  -3   1    5.70    2.10
  -3  -3   1    3.20    4.90
  -3  -3   1   10.80    2.80
  -3  -3   1    8.70    2.50
   3   3  -1   11.80    3.20
   3   3  -1    7.50    5.70
  -3   3   1   11.40    2.70
   3   3  -1    4.10    4.60
  -3   3   1    9.40    2.80
   3   3  -1    8.00    2.30
  -3   3   1    8.90    2.70
   3   3  -1    6.50    2.20
  -3   3   1    5.40    4.80
  -3   3   1    5.90    2.20
   3   3  -1    5.10    1.90
  -3   3   1   -1.40    3.20
  -3   3   1    3.20    1.80
   3   3  -1   12.90    3.00
   1  -3  -1   73.29    6.80
   1  -3  -1   89.79    7.70
   1  -3  -1   68.59   14.90
   1  -3  -1   75.89    7.30
   1  -3  -1   73.79    7.10
   1  -3  -1   91.29   15.40
  -1  -3   1   89.89   16.90
  -1  -3   1   75.79    7.10
   1  -3  -1   82.49    7.40
  -1  -3   1   77.09    7.40
  -1  -3   1   77.59    7.20
  -1  -3   1   84.09   15.60
  -1  -3   1   88.69    6.50
  -1  -3   1   75.99    7.10
  -1  -3   1   84.59    8.00
   1  -3  -1   77.09    7.30
  -1   3   1   61.59   13.20
   1   3  -1   80.59   15.50
   1   3  -1   74.99    7.60
  -1   3   1   79.49    7.30
   1   3  -1   75.19    7.30
  -1   3   1   89.59    7.90
   1   3  -1   73.49    6.10
   1   3  -1   72.29    6.90
  -1   3   1   77.89    7.30
   1   3  -1   87.89    7.70
  -1   3   1   65.99    6.80
  -1   3   1   78.89    7.50
   1   3  -1   89.39    7.50
  -1   3   1   75.09    6.90
  -1   3   1   89.79   16.40
   1  -3   1  128.69   19.60
   1  -3   1  173.78    9.70
  -1  -3  -1  177.78   11.10
   1  -3   1  151.18   22.10
   1  -3   1  159.98   10.60
   1  -3   1  171.08   11.20
   1  -3   1  159.38   10.80
  -1  -3  -1  179.08   11.00
  -1  -3  -1  168.98   10.00
  -1  -3  -1  172.58   11.30
   1  -3   1  175.98   11.20
  -1  -3  -1  179.38   11.00
  -1  -3  -1  174.28   11.00
  -1  -3  -1  167.38   21.00
   1  -3   1  168.18   11.20
  -1  -3  -1  161.28   22.00
  -1   3  -1  164.88   10.60
  -1   3  -1  156.08   10.70
  -1   3  -1  162.58   10.70
  -1   3  -1  181.38   11.30
   1   3   1  161.98   10.70
   1   3   1  183.58   24.30
   1   3   1  159.68   10.50
  -1   3  -1  144.99   20.80
   1   3   1  180.68   11.10
  -1   3  -1  174.78   12.00
   1   3   1  169.98   10.00
   1   3   1  151.28   10.20
   1   3   1  172.48   32.90
  -1   3  -1  164.68    9.60
  -1   3  -1  145.69   22.40
   1   3   1  166.78   11.20
   3  -3   1 2663.53   60.99
   3  -3   1 2595.54   57.19
  -3  -3  -1 2612.34   55.69
   3  -3   1 2671.63   60.59
   3  -3   1 2581.04   58.49
   3  -3   1 2502.85   97.29
  -3  -3  -1 2728.73  101.09
   3  -3   1 2577.74   59.89
   3  -3   1 2687.13   60.49
   3  -3   1 2664.63   62.29
  -3  -3  -1 2686.33   59.99
  -3  -3  -1 2617.94   98.89
  -3  -3  -1 2740.53   60.09
  -3  -3  -1 2534.45   58.59
  -3  -3  -1 2785.42   61.79
  -3   3  -1 2639.44   59.99
  -3   3  -1 2535.05   56.79
  -3   3  -1 2530.65   60.09
  -3   3  -1 2540.65   59.89
  -3   3  -1 2712.23  106.39
   3   3   1 2717.03   56.29
   3   3   1 2683.03   61.99
   3   3   1 2794.22   98.89
   3   3   1 2685.63   59.79
  -3   3  -1 2568.34   59.59
   3   3   1 2510.35   58.79
  -3   3  -1 2574.74   97.89
   3   3   1 2309.97   96.69
   3   3   1 2584.54   58.89
   5  -3   1   17.50    3.70
   5  -3   1   15.20    3.10
  -5  -3  -1    8.50    4.80
  -5  -3  -1   17.30    2.90
  -5  -3  -1   24.20    6.90
   5  -3   1   33.00    8.30
   5  -3   1   18.20    3.80
   5  -3   1    8.30    5.70
  -5  -3  -1   13.40    2.40
   5  -3   1   12.10    3.00
  -5  -3  -1   14.70    3.40
  -5  -3  -1   16.70    3.90
  -5  -3  -1   15.90    3.70
   5  -3   1   25.00    4.30
  -5  -3  -1   18.50    3.60
   5  -3   1   13.00    3.00
   5   3   1   12.00    6.40
  -5   3  -1   18.00    4.00
  -5   3  -1   18.20    8.70
  -5   3  -1   17.90    3.70
   5   3   1   13.50    3.20
   5   3   1   15.60    3.40
   5   3   1   21.10    3.90
  -5   3  -1   30.20    6.40
  -5   3  -1   16.90    3.70
  -5   3  -1   17.20    3.80
   5   3   1   15.10    2.70
  -5   3  -1   13.00    3.20
   5   3   1   13.60    8.20
  -5   3  -1   16.90    3.70
   7  -3   1   30.80    4.50
  -7  -3  -1   17.00    3.00
  -7  -3  -1   21.90    4.50
  -7  -3  -1   19.10    4.00
   7  -3   1   29.20    5.00
   7  -3   1    9.50    7.50
   7  -3   1   27.10    4.80
  -7  -3  -1   21.90    3.20
  -7  -3  -1   22.30    4.20
   7  -3   1   25.60    4.60
   7  -3   1   29.60    9.60
   7  -3   1   28.30    4.60
  -7  -3  -1   24.30    4.40
  -7  -3  -1   14.60    7.90
   7  -3   1   21.60    4.60
   7   3   1   27.90    5.10
   7   3   1   20.50   10.10
  -7   3  -1   26.50    4.70
  -7   3  -1   11.10    7.50
   7   3   1   25.00    4.50
   7   3   1   25.20    4.40
  -7   3  -1   27.00    4.60
  -7   3  -1   24.00    4.50
  -7   3  -1   18.00    5.10
  -7   3  -1   26.90    4.80
   7   3   1   18.00    7.80
   7   3   1   24.00    4.00
  -7   3  -1   21.50    4.50
  -7   3  -1   28.40    4.80
  -9  -3  -1   24.60    4.20
   9  -3   1   22.00    4.40
  -9  -3  -1   36.90    9.80
   9  -3   1   33.20    5.70
  -9  -3  -1   25.00    3.40
   9  -3   1   42.10   10.40
  -9  -3  -1   27.70    4.20
  -9  -3  -1   15.90    8.50
   9  -3   1   30.30    5.10
  -9  -3  -1   29.20    4.80
   9  -3   1   30.30    5.30
   9  -3   1   22.60    5.00
  -9  -3  -1   24.50    5.00
   9  -3   1   29.20    4.60
  -9  -3  -1   29.00    4.90
  -9   3  -1   27.70    5.00
  -9   3  -1   32.60    4.90
  -9   3  -1   16.30    9.80
   9   3   1   19.90    4.60
   9   3   1   21.50    4.50
  -9   3  -1   25.80    4.80
   9   3   1   29.30    5.30
   9   3   1   29.50    3.80
  -9   3  -1   23.00    4.60
   9   3   1   35.50    4.70
  -9   3  -1   20.20    4.40
   9   3   1   29.50    4.50
   9   3   1   25.70    7.00
  -9   3  -1   23.10    4.80
  11  -3   1  133.19   11.70
 -11  -3  -1  126.19    9.70
 -11  -3  -1  153.88   12.40
  11  -3   1  111.09   10.60
 -11  -3  -1  172.78   26.50
 -11  -3  -1  124.99    7.70
  11  -3   1  138.89   12.00
 -11  -3  -1  138.39   11.00
 -11  -3  -1  130.39   10.70
  11  -3   1  127.39   11.50
  11  -3   1  119.89   21.60
  11  -3   1  156.08   26.80
  11  -3   1  129.59   11.70
 -11  -3  -1  131.79   11.60
 -11  -3  -1  104.69   21.20
  11  -3   1  128.29   11.10
 -11   3  -1  134.59   11.50
  11   3   1  139.59   11.60
  11   3   1  124.99   10.60
 -11   3  -1  145.79   24.60
 -11   3  -1  150.68   12.50
 -11   3  -1  124.39   10.70
  11   3   1  126.19   11.30
  11   3   1  129.19   22.30
 -11   3  -1   85.39   20.60
  11   3   1  100.09   22.40
  11   3   1  133.59   12.40
  11   3   1  127.99    9.70
 -11   3  -1  138.99   11.80
 -11   3  -1  120.29   11.40
 -11   3  -1  126.59   11.50
  13  -3   1   -2.80    4.50
 -13  -3  -1    1.00    0.90
  13  -3   1   -1.50    6.60
 -13  -3  -1   -0.40    0.80
  13  -3   1   -0.10    0.70
 -13  -3  -1    1.10    1.60
  13  -3   1    1.00    1.70
  13  -3   1    1.80    1.70
 -13  -3  -1    1.80    1.60
 -13  -3  -1   -0.60    1.10
  13   3   1   -0.70    0.70
 -13   3  -1   -1.20    1.00
 -13   3  -1    0.50    1.00
 -13   3  -1    1.10    1.10
  13   3   1    0.10    1.30
 -13   3  -1    5.00    5.50
 -15  -3  -1  222.68   15.70
 -15  -3  -1  239.28   17.00
  15  -3   1  215.48   15.70
 -15  -3  -1  236.68   17.90
 -15  -3  -1  241.08   16.50
  15  -3   1  250.47   38.40
  15  -3   1  221.68   23.90
 -15  -3  -1  218.28   11.20
 -15  -3  -1  232.58   15.10
 -15  -3  -1  279.57   36.70
  15  -3   1  223.38   17.50
  15  -3   1  273.87   35.40
  15  -3   1  222.48   17.10
  15  -3   1  212.28   16.80
 -15  -3  -1  264.47   38.70
  15  -3   1  235.38   17.70
  15   3   1  227.78   16.50
 -15   3  -1  242.68   35.30
  15   3   1  225.68   19.20
 -15   3  -1  203.18   34.10
 -15   3  -1  189.48   15.60
  15   3   1  253.77   17.60
 -15   3  -1  204.88   17.10
  15   3   1  246.18   35.20
  15   3   1  214.78   15.90
 -15   3  -1  197.38   17.20
 -15   3  -1  220.88   17.00
  15   3   1  272.77   36.00
 -15   3  -1  239.58   17.50
  15   3   1  202.38   14.10
 -15   3  -1  220.38   15.80
 -17  -3  -1  155.98   30.30
  17  -3   1  219.88   22.30
  17  -3   1  207.18   17.40
 -17  -3  -1  232.28   16.70
  17  -3   1  205.98   17.30
 -17  -3  -1  222.38   17.10
  17  -3   1  179.28   32.00
 -17  -3  -1  250.77   19.00
 -17  -3  -1  219.58   15.20
 -17  -3  -1  198.28   32.70
 -17  -3  -1  219.68   17.20
  17  -3   1  222.68   39.30
 -17  -3  -1  208.88   11.40
  17  -3   1  221.08   17.70
  17  -3   1  250.67   18.10
 -17   3  -1  217.28   17.80
  17   3   1  196.88   18.90
 -17   3  -1  275.17   41.80
  17   3   1  240.58   32.00
  17   3   1  215.78   16.80
  17   3   1  228.68   37.30
  17   3   1  232.18   17.70
 -17   3  -1  228.38   17.50
 -17   3  -1  188.28   16.60
  17   3   1  251.47   18.00
 -17   3  -1  219.98   18.30
  17   3   1  211.58   17.60
 -17   3  -1  198.78   17.00
 -17   3  -1  234.98   36.10
  19  -3   1   14.40    4.60
 -19  -3  -1   23.00    6.70
 -19  -3  -1   19.40    5.50
 -19  -3  -1   18.00    4.10
 -19  -3  -1    9.50    4.00
  19  -3   1   23.20    6.20
 -19  -3  -1   26.70    4.90
 -19  -3  -1   12.90    4.60
  19  -3   1   20.90    6.30
  19  -3   1   14.10    5.00
 -19   3  -1   15.80    4.90
 -19   3  -1   20.00    5.50
 -19   3  -1   24.60    5.90
  19   3   1   31.70    7.00
 -19   3  -1   22.80    6.20
 -19   3  -1   13.50    4.90
  19   3   1   25.00    5.80
  19   3   1   16.60    5.00
  19   3   1   32.00    6.40
 -21  -3  -1   26.40    4.30
 -21  -3  -1   23.60    6.30
  21  -3   1   18.00    5.80
  21  -3   1   34.80    4.60
  21  -3   1   27.40    7.60
 -21  -3  -1   38.40    6.40
 -21  -3  -1   43.50    6.70
 -21   3  -1   29.40    6.70
  21   3   1   23.00    5.90
 -21   3  -1   27.60    6.80
  21   3   1   28.90    7.10
 -21   3  -1   25.30    6.60
  21   3   1   28.80    7.10
 -21   3  -1   37.60    8.60
 -21   3  -1   37.20    7.40
  23  -3   1  354.26   25.70
 -23  -3  -1  405.86   28.90
  23  -3   1  419.36   28.50
 -23  -3  -1  381.36   24.40
  23  -3   1  389.36   28.10
  23  -3   1  363.16   24.60
 -23  -3  -1  359.86   24.70
  23  -3   1  409.66   27.60
 -23  -3  -1  382.96   17.50
 -23  -3  -1  410.96   26.70
 -23  -3  -1  421.96   28.30
 -23   3  -1  430.46   28.30
  23   3   1  406.16   28.10
  23   3   1  400.86   26.70
 -23   3  -1  409.56   27.10
  23   3   1  407.36   25.40
  23   3   1  416.86   27.10
 -23   3  -1  433.06   29.00
  23   3   1  358.46   25.40
 -23   3  -1  386.86   27.60
 -23   3  -1  407.56   25.10
 -25  -3  -1   99.29    9.10
 -25  -3  -1  102.39   13.70
  25  -3   1  107.19   15.80
  25  -3   1  123.09   15.10
  25  -3   1  110.49   15.30
 -25  -3  -1  112.09   14.60
  25  -3   1   99.09   14.70
 -25  -3  -1   92.79   13.10
  25  -3   1  111.69   17.10
  25   3   1  114.69   13.60
  25   3   1  117.89   14.80
  25   3   1  107.59   14.30
  25   3   1  116.09   15.00
 -25   3  -1  122.49   15.80
 -25   3  -1  130.19   13.40
  25   3   1  118.89   15.70
 -25   3  -1  129.89   14.70
 -25   3  -1   90.69   13.20
  27  -3   1   56.69   11.90
 -27  -3  -1   44.60   10.60
  27  -3   1   69.79   13.30
 -27  -3  -1   53.69    7.00
  27  -3   1   43.30   11.80
  27  -3   1   71.39   12.60
  27  -3   1   55.39   11.90
 -27  -3  -1   47.90   10.50
  27  -3   1   48.70   10.20
 -27  -3  -1   55.19    7.30
  27   3   1   44.10   10.70
 -27   3  -1   69.89   11.80
  27   3   1   63.99   11.30
 -27   3  -1   70.59   10.50
  27   3   1   72.49   12.80
  27   3   1   52.39   10.50
 -27   3  -1   64.79    8.60
 -27   3  -1   75.19   12.20
 -29  -3  -1   53.69    8.30
 -29  -3  -1   54.19    9.20
  29  -3   1   51.89   10.40
  29  -3   1   43.80   11.60
 -29  -3  -1   50.59   11.00
  29  -3   1   49.10   10.90
  29  -3   1   51.69   11.90
  29  -3   1   77.39   12.80
  29   3   1   47.40   10.70
  29   3   1   52.09   12.10
  29   3   1   66.99   12.80
 -29   3  -1   67.09   13.30
 -29   3  -1   69.39   11.10
  29   3   1   51.59   11.70
 -29   3  -1   42.10   10.20
  31  -3   1   46.10   11.60
  31  -3   1   43.50   11.40
  31  -3   1   65.69   12.00
  31  -3   1   75.09   11.10
  31  -3   1   64.29   13.00
  31   3   1   61.29   11.10
  31   3   1   35.30   11.20
  31   3   1   56.79   11.50
 -31   3  -1   53.69   13.80
  31   3   1   35.90   10.20
  33  -3   1    9.50    4.50
  33  -3   1   13.80    7.00
 -33  -3  -1    5.40    6.60
 -33   3  -1    0.40    6.60
  33   3   1    6.30    5.10
  33   3   1    6.20    3.00
  33   3   1   11.90    6.30
  33   3   1   13.50    6.30
  35  -3   1   22.40    8.60
  35  -3   1    2.70    4.90
 -35  -3  -1    8.00    6.70
  35  -3   1    4.90    6.90
  35   3   1   17.20    6.30
  35   3   1   12.30    5.80
  35   3   1    9.40    4.80
  35   3   1   10.00    5.50
 -35   3  -1    6.90    5.70
  37  -3   1   -8.70    5.30
 -37  -3  -1  -14.50    6.70
  37  -3   1    7.50    5.30
  37  -3   1   -6.90    4.30
  37  -3   1   -1.60    3.00
  37   3   1    4.90    4.60
  37   3   1   -2.30    5.20
  37   3   1   -0.10    3.20
 -37   3  -1   -6.10    6.20
  39  -3   1   52.19   13.60
  39  -3   1   29.40    9.50
  39  -3   1   30.50   11.60
  39   3   1   28.80   11.20
  39   3   1   22.50    8.50
 -39   3  -1   48.90   17.20
  39   3   1   39.50   13.40
  39   3   1   55.59   16.90
  41  -3   1    0.00    7.40
  41  -3   1    1.90    8.60
  41  -3   1   -9.80    7.70
  41  -3   1   -5.50    4.00
  41   3   1   -5.20    6.90
  41   3   1   -9.10    8.40
  41   3   1    1.60    3.30
 -40  -4   1   -5.30    9.30
  40  -4  -1   -1.50    9.10
  40  -4  -1   -4.00    8.50
  40   4  -1   -2.10    8.10
 -40   4   1   -5.70    9.70
  40   4  -1  -10.90    7.40
 -38  -4   1   -7.10    6.20
  38  -4  -1    1.00    7.80
  38  -4  -1    9.80    5.50
  38   4  -1    4.90    6.30
  38   4  -1    6.90    5.60
  36  -4  -1    3.70    6.10
  36  -4  -1   -0.40    4.10
 -36  -4   1    8.10    7.00
  36  -4  -1   -2.60    4.90
  36   4  -1    4.60    6.10
  36   4  -1   -1.70    2.90
  36   4  -1   -3.10    4.50
 -36   4   1   -7.70    5.00
  34   4  -1   -2.30    2.50
  34   4  -1   -7.20    4.30
  34   4  -1   -3.90    4.50
  32  -4  -1   42.10   11.40
 -32  -4   1   18.80    8.40
  32  -4  -1   42.80   11.70
  32  -4  -1   38.70   11.60
  32   4  -1   27.50    9.00
  32   4  -1   28.90   10.10
 -32   4   1   36.10   11.10
  32   4  -1   34.20    8.40
 -30  -4   1   -3.40    4.20
  30  -4  -1    6.60    4.40
 -30  -4   1    6.10    3.60
  30  -4  -1    1.80    4.60
 -30   4   1    3.40    4.20
 -30   4   1    0.10    4.80
  30   4  -1    4.00    3.50
  30   4  -1    3.90    3.90
  30   4  -1   -4.20    4.80
  28  -4  -1    1.40    3.80
  28  -4  -1    0.70    3.80
 -28  -4   1    5.20    3.40
  28  -4  -1    3.90    2.70
 -28  -4   1   -2.60    4.30
 -28  -4   1    2.40    2.50
  28  -4  -1    1.80    4.20
 -28   4   1    5.70    5.10
 -28   4   1    1.90    5.20
  28   4  -1    3.10    3.30
 -28   4   1    9.70    4.90
  28   4  -1    3.30    3.10
 -28   4   1   -0.30    3.70
  28   4  -1    5.40    3.50
  28   4  -1    4.50    4.80
  26  -4  -1  114.69   16.70
  26  -4  -1  113.59   16.60
 -26  -4   1  118.89   14.40
  26  -4  -1  116.89   15.70
  26  -4  -1  111.99   14.40
 -26  -4   1  108.79   14.50
 -26  -4   1  118.29   15.70
  26  -4  -1  113.79   15.20
 -26  -4   1  113.89   15.60
 -26  -4   1  131.19   11.80
 -26   4   1  107.89   15.70
 -26   4   1   98.79   16.00
 -26   4   1  106.39   15.50
  26   4  -1   99.89   14.10
 -26   4   1  128.29   16.00
 -26   4   1  135.39   14.50
  26   4  -1  109.89   14.60
  26   4  -1  101.29   15.60
  26   4  -1  119.29   15.50
  26   4  -1  119.69   16.00
 -24  -4   1    2.90    3.20
 -24  -4   1    6.70    4.30
 -24  -4   1   14.60    5.40
  24  -4  -1   25.50    7.80
  24  -4  -1    1.60    4.00
  24  -4  -1   22.40    6.10
 -24   4   1   10.90    5.80
  24   4  -1    8.30    4.30
  24   4  -1    5.40    4.00
 -24   4   1    9.20    4.00
  24   4  -1   21.50    6.00
 -24   4   1    9.00    4.00
  24   4  -1    9.70    5.30
 -24   4   1    8.10    4.10
  24   4  -1   10.10    4.50
 -24   4   1    8.90    4.50
  22  -4  -1   83.39   11.60
 -22  -4   1  114.29   13.70
 -22  -4   1  105.09   10.50
  22  -4  -1   78.19   12.80
  22  -4  -1   90.39   12.90
 -22  -4   1  102.39   14.50
 -22  -4   1   94.89   11.90
  22  -4  -1  103.89   14.40
 -22  -4   1  101.79   11.60
  22  -4  -1   94.69   13.50
 -22  -4   1   84.29   12.20
 -22   4   1   92.79   12.90
  22   4  -1  110.79   12.80
  22   4  -1   90.09   12.60
  22   4  -1  106.09   13.00
 -22   4   1  101.19   11.30
  22   4  -1   84.69   12.00
  22   4  -1   80.89   12.60
 -22   4   1   75.79   11.20
 -22   4   1   73.19   12.50
 -22   4   1   86.69   13.00
 -22   4   1   99.29   12.40
 -20  -4   1   57.39    8.80
 -20  -4   1   62.69   10.50
  20  -4  -1   74.89   16.40
  20  -4  -1   50.19   10.00
  20  -4  -1   75.09   10.00
 -20  -4   1   48.50    8.80
  20  -4  -1   62.49    9.80
  20  -4  -1   46.50    7.90
 -20  -4   1   55.29    7.60
 -20   4   1   49.70    9.60
 -20   4   1   45.90    9.80
  20   4  -1   51.69    8.90
 -20   4   1   47.00    9.00
  20   4  -1   46.60    8.80
  20   4  -1   46.70    8.30
  20   4  -1   41.60    8.10
 -20   4   1   50.09    8.30
  20   4  -1   70.39   10.90
 -20   4   1   59.29   10.70
 -18  -4   1  337.67   18.20
  18  -4  -1  329.57   24.00
 -18  -4   1  311.57   21.20
  18  -4  -1  315.17   22.70
  18  -4  -1  347.57   24.80
 -18  -4   1  322.57   22.30
 -18  -4   1  327.27   20.70
 -18  -4   1  307.47   22.50
 -18  -4   1  339.27   22.80
  18  -4  -1  344.27   21.70
 -18   4   1  362.06   23.40
 -18   4   1  379.56   25.40
 -18   4   1  365.26   25.30
  18   4  -1  354.66   23.90
  18   4  -1  310.67   22.00
  18   4  -1  393.06   24.30
 -18   4   1  368.16   24.60
 -18   4   1  331.37   22.40
 -18   4   1  344.57   23.90
  18   4  -1  295.57   21.80
 -16  -4   1  242.28   14.90
 -16  -4   1  239.48   17.70
  16  -4  -1  231.88   19.50
  16  -4  -1  219.68   18.60
 -16  -4   1  232.68   20.30
  16  -4  -1  229.68   16.90
  16  -4  -1  258.37   19.20
  16  -4  -1  236.58   18.90
 -16  -4   1  232.78    7.00
  16  -4  -1  221.38   44.30
 -16  -4   1  230.98   15.90
 -16  -4   1  204.98   37.40
 -16  -4   1  232.38   17.70
 -16  -4   1  246.68   44.00
 -16  -4   1  270.17   19.00
  16  -4  -1  247.68   38.10
 -16   4   1  220.48   18.90
 -16   4   1  273.67   44.10
 -16   4   1  256.17   18.20
 -16   4   1  243.18   18.20
  16   4  -1  247.98   18.80
 -16   4   1  242.78   18.50
  16   4  -1  253.27   18.70
 -16   4   1  216.58   18.70
 -16   4   1  276.87   41.70
  16   4  -1  247.28   18.80
  16   4  -1  269.87   38.20
  16   4  -1  190.48   38.20
  16   4  -1  226.38   18.30
 -16   4   1  267.77   19.70
  14  -4  -1  356.56   27.80
 -14  -4   1  350.36   21.20
  14  -4  -1  356.06   20.40
  14  -4  -1  335.07   22.50
 -14  -4   1  364.26   22.50
  14  -4  -1  457.05   55.19
 -14  -4   1  331.97   17.60
  14  -4  -1  366.26   22.50
 -14  -4   1  342.87   11.30
  14  -4  -1  375.16   45.20
 -14  -4   1  344.87   21.20
 -14  -4   1  398.26   45.60
 -14  -4   1  373.36   24.30
  14  -4  -1  336.77   22.50
 -14  -4   1  370.36   21.50
  14   4  -1  379.16   22.60
 -14   4   1  362.26   22.70
  14   4  -1  388.06   45.50
  14   4  -1  342.07   14.50
 -14   4   1  358.96   22.10
 -14   4   1  333.07   22.00
 -14   4   1  367.06   22.00
 -14   4   1  341.77   45.50
  14   4  -1  338.27   21.50
 -14   4   1  345.47   22.00
  14   4  -1  346.17   32.40
  14   4  -1  258.97   39.50
 -14   4   1  411.76   51.69
 -14   4   1  333.27   21.70
  14   4  -1  347.97   24.00
  12  -4  -1  298.67   19.20
 -12  -4   1  304.27   20.10
 -12  -4   1  224.98   33.60
  12  -4  -1  269.37   23.30
 -12  -4   1  300.57   16.80
  12  -4  -1  297.67   42.60
  12  -4  -1  300.57   19.90
  12  -4  -1  289.57   19.20
  12  -4  -1  312.17   17.80
 -12  -4   1  276.97   11.00
 -12  -4   1  250.07   18.00
 -12  -4   1  267.17   15.20
  12  -4  -1  321.07   20.20
 -12  -4   1  330.97   30.80
 -12  -4   1  315.97   18.90
 -12  -4   1  294.27   42.10
  12  -4  -1  255.67   35.10
 -12   4   1  298.97   39.80
  12   4  -1  302.97   19.30
 -12   4   1  275.07   18.90
 -12   4   1  294.07   24.40
  12   4  -1  281.27   11.80
  12   4  -1  279.27   19.10
 -12   4   1  328.17   42.60
  12   4  -1  269.87   38.40
 -12   4   1  299.67   19.70
  12   4  -1  320.87   19.80
 -12   4   1  328.57   18.70
 -12   4   1  298.77   19.70
  12   4  -1  274.17   38.00
  12   4  -1  263.47   18.40
 -10  -4   1  222.98   15.60
 -10  -4   1  215.68   13.10
  10  -4  -1  191.18   32.50
  10  -4  -1  219.48   14.10
  10  -4  -1  215.78   16.50
 -10  -4   1  219.68   15.40
 -10  -4   1  213.18   13.20
  10  -4  -1  199.48   15.30
  10  -4  -1  202.58   15.90
 -10  -4   1  203.08   30.10
  10  -4  -1  204.48   16.00
 -10  -4   1  185.98   14.80
 -10  -4   1  198.58   14.40
  10  -4  -1  240.98   34.20
  10  -4  -1  201.28   15.40
 -10  -4   1  216.78   33.50
  10   4  -1  202.28    9.00
 -10   4   1  209.98   15.60
  10   4  -1  213.58   31.60
 -10   4   1  246.38   16.60
 -10   4   1  201.88   15.70
  10   4  -1  211.88   15.60
 -10   4   1  216.88   14.00
  10   4  -1  215.78   15.50
 -10   4   1  182.08   30.50
  10   4  -1  205.58   15.40
  10   4  -1  213.18   13.30
  10   4  -1  202.88   15.30
 -10   4   1  210.98   15.80
 -10   4   1  183.88   15.00
 -10   4   1  231.78   34.30
  10   4  -1  217.28   33.30
  -8  -4   1  203.68   14.30
  -8  -4   1  212.88   15.10
   8  -4  -1  183.48   29.30
  -8  -4   1  243.78   16.10
  -8  -4   1  203.78   12.90
  -8  -4   1  208.38   29.10
   8  -4  -1  229.88   15.70
  -8  -4   1  194.78   29.30
   8  -4  -1  191.88   14.60
   8  -4  -1  213.18   15.60
   8  -4  -1  207.98   15.70
   8  -4  -1  213.48   15.40
  -8  -4   1  215.78   12.90
  -8  -4   1  220.38   14.70
   8  -4  -1  209.28   15.00
   8  -4  -1  199.68   32.80
   8  -4  -1  237.38   13.90
  -8   4   1  237.08   16.50
   8   4  -1  217.78    8.90
  -8   4   1  216.68   31.70
  -8   4   1  210.68   15.20
   8   4  -1  232.38   16.40
   8   4  -1  210.28   15.50
  -8   4   1  167.88   29.70
  -8   4   1  213.08   15.20
  -8   4   1  200.98   15.10
  -8   4   1  205.28   15.00
   8   4  -1  227.18   15.40
   8   4  -1  181.48   30.30
  -8   4   1  219.28   13.70
   8   4  -1  224.98   13.30
  -6  -4   1  445.36   21.90
  -6  -4   1  429.96   21.60
  -6  -4   1  470.85   22.10
  -6  -4   1  441.06   13.30
   6  -4  -1  443.46   22.10
  -6  -4   1  468.55   22.70
   6  -4  -1  457.25   19.00
   6  -4  -1  456.45   22.00
   6  -4  -1  442.66   22.20
   6  -4  -1  464.85   22.50
   6  -4  -1  432.46   22.10
  -6  -4   1  379.96   40.50
   6  -4  -1  489.85   45.90
  -6  -4   1  425.66   42.00
   6  -4  -1  447.16   21.90
   6  -4  -1  437.66   47.00
  -6  -4   1  424.76   19.50
  -6  -4   1  481.75   22.10
   6   4  -1  495.65   47.10
   6   4  -1  439.96   56.39
  -6   4   1  454.95   44.20
   6   4  -1  439.66   19.60
  -6   4   1  469.55   23.00
  -6   4   1  461.35   19.60
   6   4  -1  412.46   21.20
  -6   4   1  459.85   22.20
  -6   4   1  486.35   23.10
   6   4  -1  426.66   19.70
   6   4  -1  444.76   22.70
  -6   4   1  441.86   21.90
   6   4  -1  426.26   21.00
  -6   4   1  474.45   22.80
   4  -4  -1  218.38   15.00
  -4  -4   1  208.98   14.30
   4  -4  -1  204.48   31.20
   4  -4  -1  231.48   14.90
  -4  -4   1  203.98   14.30
   4  -4  -1  202.48   14.30
   4  -4  -1  214.58   14.30
   4  -4  -1  214.98   11.90
   4  -4  -1  208.98   14.30
  -4  -4   1  225.18   13.80
  -4  -4   1  206.68   14.10
   4  -4  -1  232.48   15.20
   4  -4  -1  239.78   31.70
  -4  -4   1  211.78   14.30
  -4  -4   1  227.38    9.50
  -4  -4   1  234.88   15.00
  -4   4   1  221.68   14.50
  -4   4   1  248.58   15.70
   4   4  -1  219.48   15.30
  -4   4   1  224.18   15.30
  -4   4   1  209.68   14.10
   4   4  -1  220.18   13.50
   4   4  -1  202.28   12.40
   4   4  -1  223.38   14.50
  -4   4   1  249.18   15.60
  -4   4   1  210.78   31.60
   4   4  -1  251.77   42.20
   4   4  -1  223.88   14.80
  -4   4   1  235.48   30.60
  -2  -4   1   53.39    7.10
  -2  -4   1   50.89    4.80
   2  -4  -1   46.80   13.50
   2  -4  -1   63.39    6.10
   2  -4  -1   57.49    7.20
  -2  -4   1   45.00   11.80
   2  -4  -1   64.39    7.20
  -2  -4   1   49.90    6.90
   2  -4  -1   69.39    7.90
   2  -4  -1   60.09    7.30
   2  -4  -1   66.99    8.10
  -2  -4   1   54.49    7.30
  -2  -4   1   53.59    6.80
  -2  -4   1   56.99    6.30
  -2  -4   1   63.59    7.60
  -2  -4   1   50.39   13.50
   2  -4  -1   58.29    7.00
  -2   4   1   65.49    7.80
   2   4  -1   56.39    7.30
   2   4  -1   54.09    7.40
  -2   4   1   56.19    6.90
   2   4  -1   36.10   11.20
  -2   4   1   58.99    7.20
  -2   4   1   68.59   12.80
  -2   4   1   57.19    7.60
   2   4  -1   58.39    7.00
   2   4  -1   50.59    6.10
  -2   4   1   64.19    7.30
   2   4  -1   56.09    7.10
   2   4  -1   51.89    6.70
  -2   4   1   59.59    7.40
   2   4  -1   38.50   21.40
   0  -4  -1  104.49    9.70
   0  -4  -1   84.89   17.60
   0  -4  -1  106.79    9.20
   0  -4   1  104.89    8.60
   0  -4   1  116.79   21.60
   0  -4   1  100.99    9.70
   0  -4   1   87.49    8.70
   0  -4  -1   98.99    9.60
   0  -4   1  100.09    9.50
   0  -4   1  101.49    9.50
   0  -4  -1   66.59   16.90
   0  -4  -1  113.79    9.50
   0  -4   1   94.89    9.90
   0  -4   1   83.79   17.70
   0  -4  -1  101.89    9.50
   0  -4  -1  100.79    9.50
   0   4   1   95.79    9.70
   0   4  -1   98.99    8.40
   0   4  -1   98.49    9.50
   0   4  -1   94.49    9.20
   0   4  -1  100.99   19.80
   0   4   1   86.79    9.00
   0   4   1   93.39    9.10
   0   4  -1   96.89   19.10
   0   4   1   98.99   19.00
   0   4  -1   99.29   10.10
   0   4   1   75.99   19.70
   0   4  -1   87.89    8.70
   0   4  -1   81.79    8.70
   0   4   1  101.89    9.10
   0   4   1  102.99    9.40
   0   4   1   91.19    8.90
   2  -4   1   69.69   15.10
   2  -4   1   54.89    6.30
   2  -4   1   63.09    7.70
  -2  -4  -1   69.69   15.90
  -2  -4  -1   72.29   17.60
   2  -4   1   59.29    6.90
  -2  -4  -1   59.69    6.80
  -2  -4  -1   54.29    6.50
   2  -4   1   89.89   16.30
   2  -4   1   70.09    8.50
   2  -4   1   62.39    7.50
  -2  -4  -1   57.49    7.40
  -2  -4  -1   58.39    7.30
  -2  -4  -1   61.19    7.40
  -2  -4  -1   49.90    6.70
   2  -4   1   51.99    7.00
   2   4   1   58.29    7.70
  -2   4  -1   95.99   21.00
  -2   4  -1   60.99    6.80
   2   4   1   63.09    7.50
   2   4   1   30.20   13.30
  -2   4  -1   64.19    7.70
  -2   4  -1   61.59    7.80
  -2   4  -1   59.59    7.40
   2   4   1   62.99    7.50
  -2   4  -1   79.09    8.50
   2   4   1   66.29    7.60
   2   4   1   65.59    7.00
   2   4   1   52.89   15.50
   2   4   1   58.59    7.10
  -2   4  -1   70.59   14.30
  -4  -4  -1  652.33   25.90
  -4  -4  -1  627.54   50.29
   4  -4   1  606.54   51.29
  -4  -4  -1  653.83   26.50
   4  -4   1  647.24   24.90
   4  -4   1  660.53   27.40
   4  -4   1  651.33   26.70
  -4  -4  -1  642.94   23.30
   4  -4   1  671.73   57.29
   4  -4   1  656.33   27.30
  -4  -4  -1  627.74   26.00
  -4  -4  -1  664.13   26.20
   4  -4   1  662.93   28.20
  -4  -4  -1  633.84   26.20
  -4  -4  -1  589.44   13.60
   4  -4   1  660.63   27.10
   4  -4   1  661.03   25.00
  -4   4  -1  679.93   27.60
  -4   4  -1  674.43   27.60
  -4   4  -1  678.03   27.30
   4   4   1  660.93   23.70
  -4   4  -1  678.13   25.10
   4   4   1  655.93   26.10
  -4   4  -1  646.44   26.40
  -4   4  -1  694.63   54.19
  -4   4  -1  623.04   55.09
   4   4   1  655.73   54.29
   4   4   1  660.23   26.60
   4   4   1  621.84   25.60
   4   4   1  648.14   27.50
   6  -4   1   79.09    9.00
   6  -4   1   92.69    9.00
  -6  -4  -1  105.19    9.60
  -6  -4  -1  123.09   21.20
  -6  -4  -1   83.39    7.50
  -6  -4  -1   89.19    9.10
  -6  -4  -1  105.59   10.00
   6  -4   1   66.19    8.20
  -6  -4  -1   63.39   15.40
   6  -4   1  109.59   20.00
   6  -4   1   49.20   14.80
  -6  -4  -1   88.39    8.70
   6  -4   1   65.09    8.60
  -6  -4  -1   81.69    6.70
   6  -4   1   86.99    8.40
   6  -4   1   72.89    8.70
   6  -4   1   75.59    9.00
  -6  -4  -1   93.29    9.20
   6   4   1   90.69    9.10
  -6   4  -1   99.39   20.60
  -6   4  -1   75.79    8.20
  -6   4  -1   79.09    8.90
  -6   4  -1   84.49    9.20
  -6   4  -1   74.29    8.80
   6   4   1   89.89    9.80
   6   4   1   88.19    9.50
   6   4   1   87.99    7.80
   6   4   1   62.99   16.30
  -6   4  -1   79.09    8.30
   6   4   1   90.19    9.40
  -6   4  -1   87.59   17.90
   6   4   1  115.09   21.80
   8  -4   1   60.89    8.30
  -8  -4  -1   40.50   11.70
  -8  -4  -1   71.79    6.90
   8  -4   1   59.09    7.60
   8  -4   1   60.29   14.10
  -8  -4  -1   59.79    7.90
  -8  -4  -1   56.69    6.80
  -8  -4  -1   67.49    8.40
   8  -4   1   40.90   17.10
   8  -4   1   48.50    7.70
  -8  -4  -1   65.89   16.70
   8  -4   1   66.29    7.90
   8  -4   1   64.19    8.70
  -8  -4  -1   68.39    6.50
   8  -4   1   49.30    6.90
  -8  -4  -1   55.69    7.20
   8   4   1   62.89    7.60
   8   4   1   58.19    6.20
  -8   4  -1   63.99    8.10
  -8   4  -1   47.40   14.10
  -8   4  -1   54.69    8.00
  -8   4  -1   62.19    7.90
   8   4   1   65.49    8.60
   8   4   1   63.59    8.20
  -8   4  -1   70.19    8.30
  -8   4  -1   52.69    7.10
   8   4   1   51.29    7.30
  -8   4  -1   49.40    6.70
   8   4   1   65.19   17.10
 -10  -4  -1  779.22   31.70
 -10  -4  -1  802.82   26.40
  10  -4   1  756.62   32.00
 -10  -4  -1  741.23   57.39
  10  -4   1  797.12   30.80
 -10  -4  -1  795.42   30.50
  10  -4   1  795.62   32.10
  10  -4   1  790.32   32.90
  10  -4   1  724.93   31.20
 -10  -4  -1  733.13   30.70
 -10  -4  -1  795.42   30.40
  10  -4   1  798.42   31.90
 -10  -4  -1  781.72   25.20
  10  -4   1  850.01   71.09
  10  -4   1  752.22   61.59
 -10   4  -1  760.32   31.10
 -10   4  -1  776.52   31.60
  10   4   1  786.42   25.30
 -10   4  -1  845.42   68.79
 -10   4  -1  789.72   32.70
  10   4   1  764.72   31.40
  10   4   1  677.33   58.79
  10   4   1  707.33   31.50
 -10   4  -1  711.73   61.89
  10   4   1  778.32   31.20
 -10   4  -1  824.52   33.80
  10   4   1  833.32   32.70
 -10   4  -1  742.03   31.90
  10   4   1  777.12   15.60
 -10   4  -1  721.83   30.00
 -12  -4  -1  746.43   24.50
  12  -4   1  741.93   31.00
  12  -4   1  780.22   69.59
 -12  -4  -1  714.53   31.40
  12  -4   1  729.43   32.20
  12  -4   1  743.83   31.90
  12  -4   1  744.13   62.99
 -12  -4  -1  729.43   30.40
 -12  -4  -1  772.92   27.30
 -12  -4  -1  732.33   66.39
 -12  -4  -1  741.63   58.69
 -12  -4  -1  789.32   33.70
  12  -4   1  765.82   33.30
  12  -4   1  791.12   33.10
  12  -4   1  716.13   32.10
 -12  -4  -1  785.52   33.20
 -12   4  -1  764.42   33.10
  12   4   1  764.32   62.99
 -12   4  -1  723.43   31.10
  12   4   1  764.32   32.30
 -12   4  -1  765.12   67.79
 -12   4  -1  766.32   32.80
 -12   4  -1  756.72   47.10
 -12   4  -1  788.92   65.99
  12   4   1  662.33   59.09
  12   4   1  749.23   25.10
  12   4   1  728.93   31.10
  12   4   1  712.13   32.10
 -12   4  -1  713.23   32.10
  12   4   1  758.42   34.10
  14  -4   1    1.70    1.40
 -14  -4  -1   -1.20    6.20
 -14  -4  -1   -0.60    0.70
  14  -4   1   -0.10    0.60
  14  -4   1   -0.10    7.20
 -14  -4  -1   -0.90    3.20
 -14  -4  -1   -0.30    0.30
  14  -4   1    0.70    1.60
 -14  -4  -1   -0.30    1.10
  14  -4   1    8.10    7.20
  14  -4   1    1.70    1.10
 -14  -4  -1    2.00    1.50
  14  -4   1   -0.40    1.10
 -14  -4  -1   -2.10    1.50
 -14   4  -1    1.90    1.90
  14   4   1    1.90    1.00
 -14   4  -1  -13.00    7.60
  14   4   1   -0.70    1.00
 -14   4  -1   -0.30    1.10
 -14   4  -1    3.10    2.00
 -14   4  -1   -1.80    1.20
  14   4   1   -0.70    0.80
  14   4   1    1.00    2.10
  16  -4   1  116.89   12.40
 -16  -4  -1  130.89   11.70
 -16  -4  -1  122.79   12.60
 -16  -4  -1  111.79   12.20
 -16  -4  -1  114.59    8.80
  16  -4   1   99.29   12.50
  16  -4   1  119.29   12.80
  16  -4   1  128.09   12.80
 -16  -4  -1   98.49   11.30
  16  -4   1  101.89   11.90
 -16  -4  -1  143.19   13.30
  16  -4   1  106.19   12.00
  16   4   1  133.19   14.30
  16   4   1  130.79   13.60
  16   4   1  131.19   14.60
 -16   4  -1  129.89   12.60
  16   4   1  135.99   13.80
  16   4   1  120.69   14.40
 -16   4  -1  118.79   12.30
 -16   4  -1  106.49   12.50
 -16   4  -1  104.49   12.40
 -16   4  -1  140.09   13.50
 -16   4  -1  123.49   13.60
  18  -4   1  117.49   14.10
 -18  -4  -1  116.39   13.60
 -18  -4  -1  130.69   12.90
  18  -4   1  118.49   12.60
 -18  -4  -1  119.09   13.10
 -18  -4  -1  109.79   12.10
  18  -4   1  114.99   13.10
  18  -4   1  110.29   13.40
 -18  -4  -1  123.19   12.40
  18  -4   1  132.59   13.70
 -18  -4  -1  123.59    9.30
 -18   4  -1  101.49   13.10
  18   4   1  105.69   12.80
 -18   4  -1  128.99   13.40
  18   4   1  132.59   14.40
 -18   4  -1  125.69   13.50
 -18   4  -1  107.89   13.40
  18   4   1  103.69   12.60
  18   4   1  120.09   13.90
 -18   4  -1  115.39   13.50
 -18   4  -1  145.49   15.90
  18   4   1  117.49   12.10
 -20  -4  -1   71.99    9.90
  20  -4   1   70.89   11.30
  20  -4   1   67.79   10.30
 -20  -4  -1   55.79   10.10
 -20  -4  -1   53.39    6.60
  20  -4   1   65.99   11.30
 -20  -4  -1   61.59    9.30
  20  -4   1   78.79   15.90
  20  -4   1   72.89   11.70
 -20  -4  -1   61.79    9.60
 -20   4  -1   51.59    9.30
  20   4   1   82.69   10.20
 -20   4  -1   58.09    9.10
  20   4   1   63.89   10.80
  20   4   1   61.89    9.50
  20   4   1   51.39    9.00
 -20   4  -1   72.69   11.30
  20   4   1   49.70    8.50
 -20   4  -1   41.20    8.80
 -20   4  -1   73.99   12.90
 -20   4  -1   58.49   10.60
 -22  -4  -1    3.20    2.60
 -22  -4  -1   -1.00    2.40
 -22  -4  -1    4.60    2.00
  22  -4   1    0.90    2.60
  22  -4   1    1.30    2.80
 -22  -4  -1    5.40    2.90
  22  -4   1    5.30    2.80
  22  -4   1    0.70    2.40
  22   4   1   -0.10    1.40
 -22   4  -1    1.80    3.00
  22   4   1    6.30    2.80
  22   4   1    0.60    2.60
 -22   4  -1   -0.50    2.60
 -22   4  -1    2.60    2.90
  22   4   1    2.70    2.20
  22   4   1    0.70    2.30
 -22   4  -1    5.20    3.00
 -24  -4  -1    6.40    4.00
  24  -4   1   13.00    5.20
 -24  -4  -1   10.30    4.90
  24  -4   1   10.80    5.30
 -24  -4  -1   10.90    4.30
  24  -4   1    8.20    3.20
  24  -4   1   11.80    6.20
 -24  -4  -1    7.50    3.20
 -24  -4  -1    7.50    2.80
  24   4   1    4.80    2.80
  24   4   1    7.70    4.60
 -24   4  -1    7.70    3.40
 -24   4  -1   12.70    6.60
 -24   4  -1    8.70    3.40
  24   4   1    5.10    3.30
  24   4   1    6.10    4.10
 -26  -4  -1   18.20    5.30
 -26  -4  -1   24.10    6.30
 -26  -4  -1   18.50    4.30
  26  -4   1    9.30    4.60
  26   4   1    9.00    5.00
  28  -4   1   -1.20    1.40
 -28  -4  -1   -3.70    3.20
 -28  -4  -1   -0.30    3.20
  28  -4   1   -3.40    2.40
  28  -4   1   -2.00    3.30
 -28   4  -1    3.70    3.40
  28   4   1    1.60    2.10
  28   4   1   -4.10    2.80
  28   4   1   -3.30    2.20
 -28   4  -1    2.30    4.70
 -28   4  -1    1.00    3.80
  30  -4   1   17.50    7.40
  30  -4   1   40.90   11.10
  30  -4   1   37.70    9.60
  30   4   1   25.30    7.80
 -30   4  -1   14.50    7.50
  30   4   1   14.30    7.40
  30   4   1   16.60    5.90
  30   4   1   22.60    8.50
  32  -4   1  136.59   19.00
  32  -4   1  118.69   25.00
 -32  -4  -1  121.89   19.90
  32  -4   1  145.19   19.50
  32   4   1  151.68   21.40
  32   4   1  127.79   18.50
 -32   4  -1  139.89   20.10
  32   4   1  149.99   17.20
  32   4   1  161.68   24.70
  34  -4   1  125.59   21.00
  34  -4   1  123.99   19.90
  34  -4   1  114.29   19.10
 -34  -4  -1  173.18   23.90
  34  -4   1  128.79   19.20
  34   4   1  182.18   21.90
  34   4   1  136.09   19.60
 -34   4  -1  135.89   20.60
  34   4   1  171.18   22.00
  34   4   1  148.89   19.20
  36  -4   1   99.99   18.50
 -36  -4  -1  103.39   24.10
  36  -4   1  102.09   19.50
  36  -4   1   88.99   16.90
  36   4   1  105.59   18.90
  36   4   1  114.39   20.20
  36   4   1  111.79   19.30
  36   4   1  121.09   20.80
 -36   4  -1  117.59   22.10
  38  -4   1    0.50    4.80
  38  -4   1   -6.00    5.90
  38  -4   1    1.80    5.30
  38  -4   1   13.40    8.40
  38   4   1  -12.10    6.30
  38   4   1   -4.60    7.10
 -38   4  -1   -9.20    8.30
  38   4   1    9.60    5.40
  38   4   1   -5.20    7.00
  40  -4   1   60.29   16.50
  40  -4   1   24.60   11.00
  40   4   1   27.40    6.70
  40   4   1   26.80   10.90
  40   4   1   28.80   10.00
 -39  -5   1  -19.70    9.00
  39  -5  -1   -6.30    9.10
  39  -5  -1   -4.90    5.00
  39  -5  -1   -1.60    8.50
  39   5  -1   -1.60    7.50
 -39   5   1   -2.30    9.90
  39   5  -1    5.70    6.10
  37  -5  -1   16.40    8.10
 -37  -5   1    3.70    8.00
  37  -5  -1    6.70    5.40
  37   5  -1    9.20    6.90
  37   5  -1   14.60    7.10
  37   5  -1    8.10    8.90
  35  -5  -1   -2.90    6.60
 -35  -5   1   -2.80    4.90
  35  -5  -1    0.90    2.20
  35  -5  -1   -1.70    5.30
 -35   5   1   -3.30    6.60
  35   5  -1   -8.30    4.70
  35   5  -1   -0.90    5.60
  35   5  -1   -1.70    4.20
  33  -5  -1    3.10    2.10
  33   5  -1    0.80    5.20
  31  -5  -1   -0.50    5.60
  31  -5  -1    9.50    5.90
 -31  -5   1   19.40    6.90
  31   5  -1    3.10    6.30
  31   5  -1    2.30    3.20
 -31   5   1    2.70    5.60
 -29  -5   1   28.80    8.10
 -29  -5   1   28.70    9.90
  29  -5  -1   49.99   14.10
  29  -5  -1   48.10   13.30
  29  -5  -1   40.50    9.50
  29   5  -1   39.00   10.00
  29   5  -1   25.40    8.80
  29   5  -1   28.60    9.50
  29   5  -1   48.10   10.40
 -29   5   1   42.10   11.40
 -29   5   1   19.40    7.80
  27  -5  -1  147.09   17.70
  27  -5  -1  155.48   19.50
 -27  -5   1  149.59   16.30
  27  -5  -1  117.99   17.60
  27  -5  -1  135.99   18.80
 -27  -5   1  160.68   18.20
 -27  -5   1  137.99   13.20
 -27  -5   1  134.09   19.10
 -27   5   1  126.29   18.10
  27   5  -1  121.29   17.40
 -27   5   1  160.48   18.20
  27   5  -1  147.69   17.50
  27   5  -1  153.88   16.90
  27   5  -1  134.39   19.00
 -27   5   1  153.78   16.70
 -27   5   1  165.78   18.70
 -25  -5   1    9.40    4.20
  25  -5  -1   10.30    3.80
 -25  -5   1   15.20    4.40
  25  -5  -1   21.00    5.50
 -25  -5   1   11.80    4.80
  25  -5  -1    9.20    4.00
 -25   5   1    2.60    4.00
 -25   5   1   12.20    5.60
  25   5  -1   11.60    3.70
 -25   5   1    7.40    4.00
  25   5  -1    9.50    4.70
  25   5  -1    3.20    4.30
 -23  -5   1  242.08   16.70
 -23  -5   1  221.78   21.00
 -23  -5   1  246.68   20.40
  23  -5  -1  222.18   23.10
 -23  -5   1  297.07   22.10
  23  -5  -1  234.28   20.50
  23  -5  -1  223.78   22.20
 -23  -5   1  236.98   21.40
  23  -5  -1  236.28   23.00
  23  -5  -1  247.28   23.20
 -23  -5   1  260.77   22.50
 -23   5   1  235.78   21.70
  23   5  -1  250.37   21.70
 -23   5   1  255.67   23.50
 -23   5   1  223.48   21.30
 -23   5   1  268.77   20.80
 -23   5   1  230.18   21.20
  23   5  -1  234.28   22.20
  23   5  -1  206.78   20.60
  23   5  -1  221.68   20.40
 -23   5   1  258.77   22.10
 -21  -5   1  123.39   12.90
 -21  -5   1  102.69   11.00
 -21  -5   1   87.29   13.40
  21  -5  -1  118.79   15.50
  21  -5  -1  110.89   12.80
  21  -5  -1  114.89   18.40
  21  -5  -1   90.39   13.70
 -21  -5   1  104.49   13.10
 -21  -5   1  111.49   14.90
  21  -5  -1  119.69   14.80
 -21   5   1  108.79   14.10
  21   5  -1  109.99   14.20
 -21   5   1  109.59   14.50
 -21   5   1   86.79   12.90
  21   5  -1   99.79    9.10
  21   5  -1   85.39   12.90
 -21   5   1   74.69   13.20
 -21   5   1  118.29   15.60
  21   5  -1  113.89   14.20
  21   5  -1   97.89   13.50
 -21   5   1  111.89   14.10
 -19  -5   1  334.87   19.00
  19  -5  -1  354.56   23.00
 -19  -5   1  332.07   23.80
  19  -5  -1  358.76   26.30
  19  -5  -1  358.36   25.90
  19  -5  -1  350.16   25.80
 -19  -5   1  347.57   22.20
  19  -5  -1  361.36   26.30
 -19  -5   1  288.07   23.20
 -19  -5   1  354.36   24.10
 -19   5   1  345.77   25.30
  19   5  -1  341.57   25.50
 -19   5   1  345.17   26.60
 -19   5   1  332.27   23.20
  19   5  -1  332.27   16.10
  19   5  -1  345.57   25.70
 -19   5   1  315.77   24.80
 -19   5   1  313.77   24.70
 -19   5   1  343.37   25.80
  19   5  -1  364.46   25.30
  19   5  -1  319.97   24.50
  17  -5  -1  135.69   13.90
 -17  -5   1  119.29   13.30
  17  -5  -1  121.49   14.80
 -17  -5   1  127.09   13.90
 -17  -5   1  137.99   13.10
  17  -5  -1  115.69   14.30
 -17  -5   1  130.39    6.10
 -17  -5   1  130.59   11.80
  17  -5  -1  103.29   13.70
  17  -5  -1  113.69   12.40
 -17  -5   1  103.99   12.40
 -17  -5   1  106.59   13.30
  17   5  -1  119.39    8.30
 -17   5   1  128.49   14.90
  17   5  -1  117.39   14.20
 -17   5   1  118.59   14.40
 -17   5   1  104.09   13.40
  17   5  -1  108.99   13.40
  17   5  -1  127.29   14.40
  17   5  -1  138.79   13.50
 -17   5   1  142.09   14.30
 -17   5   1  138.09   13.70
 -17   5   1  132.09   14.90
  15  -5  -1   34.70    6.60
 -15  -5   1   50.79    7.70
  15  -5  -1   49.60    8.60
  15  -5  -1   39.30    8.40
 -15  -5   1   46.80    8.90
 -15  -5   1   45.80    7.50
 -15  -5   1   48.00    6.90
 -15  -5   1   50.39    8.10
 -15  -5   1   52.69    7.10
  15  -5  -1   31.60    6.60
  15  -5  -1   31.20    8.30
  15  -5  -1   51.79    8.50
 -15   5   1   50.89    9.40
  15   5  -1   52.29    6.20
 -15   5   1   31.10    7.20
  15   5  -1   43.40    4.60
 -15   5   1   36.80    7.60
 -15   5   1   49.20    7.40
  15   5  -1   45.60    8.00
 -15   5   1   52.19    7.90
 -15   5   1   37.20    8.40
  15   5  -1   38.00    7.80
 -13  -5   1   61.49    7.90
  13  -5  -1   69.09    9.90
 -13  -5   1   56.29    8.40
  13  -5  -1   60.49    7.90
 -13  -5   1   67.79    5.70
 -13  -5   1   63.49   19.30
  13  -5  -1   68.29   10.10
  13  -5  -1   81.89    9.90
 -13  -5   1   62.49    9.10
  13  -5  -1   52.49    9.20
  13  -5  -1   86.59    9.70
 -13  -5   1   69.79    9.00
  13   5  -1   73.99   10.40
 -13   5   1   73.09   10.00
  13   5  -1   72.09    8.70
  13   5  -1   63.59    9.70
  13   5  -1   59.99    5.10
 -13   5   1   52.19    8.50
 -13   5   1  101.79   26.80
 -13   5   1   69.99   10.20
 -13   5   1   68.69    9.00
  13   5  -1   55.09    9.40
  13   5  -1   65.39   10.10
  13   5  -1   72.99   18.60
 -13   5   1   89.59   11.30
 -13   5   1   43.00   19.90
 -13   5   1   73.99    9.40
  11  -5  -1  141.29   13.90
  11  -5  -1  120.29   12.60
 -11  -5   1  114.19   26.80
 -11  -5   1  120.99   24.90
  11  -5  -1  116.49   11.90
 -11  -5   1  141.79   14.30
  11  -5  -1  124.69   11.30
  11  -5  -1   92.19   22.10
  11  -5  -1  132.89   13.60
 -11  -5   1  138.59   13.60
 -11  -5   1  143.89   11.60
 -11  -5   1  145.09   13.70
  11  -5  -1  153.28   15.30
 -11  -5   1  133.29   11.10
 -11  -5   1  145.59   13.20
  11  -5  -1  139.19   30.20
 -11   5   1  128.79   13.60
  11   5  -1  161.78   30.70
 -11   5   1   96.19   26.00
 -11   5   1  149.09   14.10
 -11   5   1  144.69   12.70
 -11   5   1  120.39   12.40
  11   5  -1  107.09   11.90
 -11   5   1  178.78   31.40
  11   5  -1  149.59    7.30
 -11   5   1  127.39   13.70
  11   5  -1  130.09   13.90
  11   5  -1  135.69   12.30
  11   5  -1  108.99   25.90
  11   5  -1  136.99   11.60
  -9  -5   1   87.59   10.70
   9  -5  -1  127.99   29.20
  -9  -5   1   57.99   20.10
   9  -5  -1  139.09   26.10
  -9  -5   1  121.39    9.40
   9  -5  -1   85.89   10.80
  -9  -5   1   97.19    9.70
  -9  -5   1   92.69   11.10
   9  -5  -1   97.29   14.40
  -9  -5   1  111.49   11.10
  -9  -5   1  105.69   22.10
  -9  -5   1   92.39   10.70
   9  -5  -1   96.19   11.40
   9  -5  -1  103.59    9.80
  -9  -5   1  111.99   11.40
   9  -5  -1  106.19   11.00
  -9   5   1   97.89   10.20
  -9   5   1  101.79   11.50
  -9   5   1  105.59   11.70
   9   5  -1  118.29   12.20
   9   5  -1   84.19   10.60
   9   5  -1  108.89   12.00
  -9   5   1  133.19   27.80
   9   5  -1   69.69   22.50
   9   5  -1   90.49   20.80
  -9   5   1  102.29   11.20
   9   5  -1  118.29   10.40
  -9   5   1  110.69   24.60
  -9   5   1  101.79   11.20
  -9   5   1  109.69   14.00
  -7  -5   1   79.49   20.50
  -7  -5   1  100.59   10.20
   7  -5  -1  100.69   11.60
  -7  -5   1   94.49    9.70
  -7  -5   1   88.19    9.90
   7  -5  -1   81.19    8.60
   7  -5  -1   87.79   10.30
  -7  -5   1   94.19   10.70
   7  -5  -1  113.59   23.80
  -7  -5   1   94.69   10.80
   7  -5  -1  113.49   11.00
   7  -5  -1   86.09   10.40
   7  -5  -1   92.09   10.70
  -7  -5   1   93.59    5.60
   7  -5  -1   94.69   24.20
  -7  -5   1  111.09   21.30
   7  -5  -1   96.19   10.90
  -7   5   1  116.79   26.70
  -7   5   1  103.39   11.80
   7   5  -1   96.19   10.00
  -7   5   1   75.39    9.30
  -7   5   1  106.19   10.80
   7   5  -1  106.89   12.20
   7   5  -1  100.29    9.90
  -7   5   1  106.99   11.00
   7   5  -1  104.79   10.20
  -7   5   1   82.39   10.30
  -7   5   1  108.99   25.50
   7   5  -1   88.19   22.20
   7   5  -1   88.29   20.50
   7   5  -1   93.19   10.90
   5  -5  -1   90.39    8.10
   5  -5  -1   75.29    9.10
   5  -5  -1   81.89    9.80
  -5  -5   1   72.69    8.60
   5  -5  -1   61.89   17.80
  -5  -5   1   76.89   17.80
  -5  -5   1   97.89   22.30
   5  -5  -1   82.89   10.10
  -5  -5   1   80.69    9.40
  -5  -5   1   75.79    9.50
  -5  -5   1   75.09    5.40
  -5  -5   1   99.39    9.90
   5  -5  -1   79.69    9.40
  -5  -5   1   89.59    9.80
  -5  -5   1   88.99    9.90
   5  -5  -1   87.19   20.90
   5  -5  -1   67.79    9.40
   5  -5  -1   77.89    9.70
   5   5  -1   81.79   20.40
   5   5  -1   87.39    9.20
  -5   5   1   71.09    9.10
  -5   5   1   87.89   10.20
  -5   5   1   76.29    9.60
  -5   5   1   82.99   16.00
   5   5  -1   76.19    9.20
   5   5  -1   76.29    8.60
  -5   5   1   81.89    8.80
   5   5  -1   85.29   10.60
  -5   5   1   83.29    9.70
   5   5  -1   67.89   17.00
  -3  -5   1 1414.06   47.40
  -3  -5   1 1555.74   48.20
   3  -5  -1 1477.35   46.50
   3  -5  -1 1696.93   94.69
   3  -5  -1 1565.84   41.80
   3  -5  -1 1567.84   49.00
  -3  -5   1 1481.45   45.60
  -3  -5   1 1350.16   88.09
  -3  -5   1 1565.74   48.60
  -3  -5   1 1573.74   48.90
  -3  -5   1 1561.04   49.30
   3  -5  -1 1609.24   49.40
  -3  -5   1 1532.45   37.30
   3  -5  -1 1622.44   48.60
  -3  -5   1 1534.25   90.49
   3  -5  -1 1542.35   49.30
   3  -5  -1 1592.24   49.30
   3  -5  -1 1370.96   91.39
  -3   5   1 1592.54   91.89
  -3   5   1 1520.35   49.00
   3   5  -1 1576.44   49.40
  -3   5   1 1603.94   49.40
   3   5  -1 1578.54   46.50
   3   5  -1 1642.94   92.59
  -3   5   1 1555.34   50.69
   3   5  -1 1523.95   48.00
   3   5  -1 1522.15   44.30
   3   5  -1 1488.35   50.19
  -3   5   1 1397.16   93.99
  -3   5   1 1550.44   48.60
  -3   5   1 1566.14   47.90
   3   5  -1 1465.55   92.79
  -3   5   1 1461.85   46.40
  -1  -5   1   96.99   20.80
   1  -5  -1   82.19    9.70
  -1  -5   1   82.79    8.30
   1  -5  -1   66.69    8.40
   1  -5  -1  113.59   33.00
   1  -5  -1   61.99    8.40
  -1  -5   1   58.49   18.70
  -1  -5   1   73.69    9.20
  -1  -5   1   76.49    9.50
   1  -5  -1   65.89    8.30
   1  -5  -1   72.69    8.30
  -1  -5   1   83.49    8.80
  -1  -5   1   56.29    7.60
   1  -5  -1   67.59    8.30
  -1  -5   1   70.29    8.50
   1   5  -1   70.49    8.40
  -1   5   1   66.59    7.90
  -1   5   1   72.79    8.80
   1   5  -1   67.49    8.30
   1   5  -1   77.69    9.00
  -1   5   1   67.09    8.10
   1   5  -1   65.39    9.00
  -1   5   1   60.49   16.80
   1   5  -1   96.59   22.70
   1   5  -1   64.39    7.60
   1   5  -1   70.49    9.60
  -1   5   1   66.29    8.50
  -1   5   1   66.89    8.20
  -1   5   1   34.50   15.20
   1   5  -1   90.59   18.00
  -1  -5  -1  518.85   25.30
  -1  -5  -1  454.45   46.40
   1  -5   1  491.35   24.30
  -1  -5  -1  506.85   24.80
  -1  -5  -1  519.35   24.60
  -1  -5  -1  515.05   24.00
   1  -5   1  444.06   23.90
   1  -5   1  488.55   25.50
  -1  -5  -1  496.95   24.90
   1  -5   1  495.45   25.10
   1  -5   1  530.75   50.19
   1  -5   1  479.45   24.30
  -1  -5  -1  494.65   51.99
  -1  -5  -1  472.35   22.50
   1  -5   1  479.45   21.80
   1  -5   1  546.95   55.29
   1   5   1  514.75   24.60
   1   5   1  432.76   46.20
   1   5   1  483.85   23.70
   1   5   1  468.55   25.20
  -1   5  -1  412.76   47.30
   1   5   1  453.85   24.00
  -1   5  -1  505.95   24.50
  -1   5  -1  448.76   24.10
  -1   5  -1  446.06   46.80
  -1   5  -1  451.95   21.60
   1   5   1  508.95   23.30
   1   5   1  478.75   23.60
  -1   5  -1  444.56   24.80
  -1   5  -1  438.86   23.40
  -1   5  -1  478.25   24.20
   1   5   1  442.06   49.10
  -3  -5  -1   22.30    4.70
   3  -5   1   26.10    9.60
   3  -5   1   22.10    3.60
   3  -5   1   13.40    4.50
  -3  -5  -1   32.60   14.50
  -3  -5  -1   23.70    4.90
  -3  -5  -1   19.90    4.60
   3  -5   1   15.20    4.50
  -3  -5  -1   16.50    4.30
  -3  -5  -1   17.70    4.40
  -3  -5  -1   16.00    4.60
   3  -5   1   19.80    4.20
   3  -5   1   22.10    5.10
   3  -5   1   24.10    4.60
  -3   5  -1   25.20    5.30
   3   5   1   16.60    3.70
   3   5   1   20.20    4.50
  -3   5  -1   23.60    5.20
   3   5   1   24.70    5.30
   3   5   1    8.60    9.30
  -3   5  -1   15.40    4.40
  -3   5  -1   31.40    8.90
  -3   5  -1   21.10    4.20
  -3   5  -1   14.70    4.10
   3   5   1   24.10    4.50
   3   5   1   17.50    4.90
   3   5   1   22.00    5.10
   5  -5   1  616.34   29.50
   5  -5   1  644.14   30.10
   5  -5   1  628.94   61.89
  -5  -5  -1  658.63   28.90
   5  -5   1  685.03   31.70
  -5  -5  -1  655.43   28.60
  -5  -5  -1  631.54   29.00
   5  -5   1  655.73   29.80
  -5  -5  -1  686.23   29.60
  -5  -5  -1  722.33   30.60
   5  -5   1  657.53   29.50
   5  -5   1  622.84   26.60
  -5  -5  -1  655.53   13.70
  -5  -5  -1  632.74   56.19
  -5  -5  -1  648.74   26.00
  -5  -5  -1  638.34   56.69
   5  -5   1  670.23   27.70
   5   5   1  674.63   62.59
   5   5   1  661.23   26.30
  -5   5  -1  663.33   30.00
  -5   5  -1  618.34   56.49
  -5   5  -1  805.32   68.09
   5   5   1  678.23   29.20
  -5   5  -1  669.03   29.40
  -5   5  -1  669.33   30.80
   5   5   1  633.64   30.30
  -5   5  -1  667.33   30.20
   5   5   1  674.23   30.00
   5   5   1  647.94   28.40
  -5   5  -1  658.23   27.70
   5   5   1  708.43   63.59
   7  -5   1  581.44   28.60
  -7  -5  -1  534.95   22.90
  -7  -5  -1  545.35   25.70
  -7  -5  -1  579.54   54.09
  -7  -5  -1  539.85   26.50
   7  -5   1  577.44   26.60
  -7  -5  -1  538.85   26.80
  -7  -5  -1  635.14   28.10
  -7  -5  -1  528.55   20.50
   7  -5   1  544.25   27.60
   7  -5   1  512.65   26.90
   7  -5   1  569.94   25.70
   7  -5   1  571.54   28.20
  -7  -5  -1  530.55   26.40
   7  -5   1  584.04   61.49
  -7  -5  -1  515.85   50.79
   7  -5   1  625.64   45.60
  -7   5  -1  648.54   61.79
  -7   5  -1  593.74   28.40
   7   5   1  563.54   29.30
   7   5   1  516.15   25.80
  -7   5  -1  550.94   27.90
  -7   5  -1  541.15   27.70
  -7   5  -1  544.85   25.60
  -7   5  -1  607.44   57.29
   7   5   1  598.14   57.39
   7   5   1  538.85   22.90
  -7   5  -1  507.85   32.90
   7   5   1  539.55   26.80
   7   5   1  552.44   27.00
   7   5   1  439.46   50.99
   9  -5   1   57.39    8.90
  -9  -5  -1   69.19    9.40
  -9  -5  -1   89.99    8.60
  -9  -5  -1   82.49   10.30
  -9  -5  -1   98.99   13.00
   9  -5   1  100.09   20.70
   9  -5   1   79.29    9.40
   9  -5   1  109.29   44.60
  -9  -5  -1   75.09    9.20
   9  -5   1   71.49   10.20
   9  -5   1   88.69   10.90
  -9  -5  -1  105.79   23.10
   9  -5   1   69.29    9.10
  -9  -5  -1   89.29    7.80
  -9  -5  -1   90.19   10.50
  -9   5  -1   89.39   21.00
   9   5   1   74.09    7.80
  -9   5  -1   94.89   10.40
  -9   5  -1   67.49    9.40
  -9   5  -1   68.89    9.70
   9   5   1   81.79   21.10
   9   5   1   78.59    9.00
   9   5   1   68.19   14.20
  -9   5  -1   82.79   21.40
  -9   5  -1   84.39    9.60
  -9   5  -1   85.89   10.30
  11  -5   1  465.95   52.59
  11  -5   1  492.45   29.50
 -11  -5  -1  518.25   55.19
 -11  -5  -1  498.55   21.50
 -11  -5  -1  514.75   26.20
  11  -5   1  515.25   27.70
  11  -5   1  481.65   25.10
  11  -5   1  494.55   27.40
  11  -5   1  550.24   27.30
 -11  -5  -1  468.25   26.20
 -11  -5  -1  578.54   53.29
 -11  -5  -1  503.75   21.70
  11  -5   1  478.85   58.89
 -11  -5  -1  502.95   26.20
 -11  -5  -1  515.95   27.60
  11  -5   1  516.35   27.90
 -11   5  -1  506.95   26.30
  11   5   1  499.15   26.30
  11   5   1  466.65   54.29
 -11   5  -1  437.86   54.09
 -11   5  -1  466.25   25.40
  11   5   1  501.55   28.80
  11   5   1  471.75   26.50
 -11   5  -1  518.05   27.50
  11   5   1  499.25   21.60
  11   5   1  403.66   51.39
 -11   5  -1  449.86   54.39
 -11   5  -1  469.05   26.10
 -11   5  -1  512.05   28.10
 -11   5  -1  544.85   28.90
  11   5   1  526.85   28.10
  13  -5   1  396.06   24.40
 -13  -5  -1  364.06   18.00
 -13  -5  -1  427.16   23.20
 -13  -5  -1  321.87   43.00
  13  -5   1  411.96   53.69
  13  -5   1  406.46   24.90
  13  -5   1  386.16   23.00
 -13  -5  -1  353.66   22.00
  13  -5   1  414.96   24.50
 -13  -5  -1  381.36   19.40
  13  -5   1  363.36   46.30
 -13  -5  -1  382.76   23.50
  13  -5   1  342.77   23.60
  13  -5   1  389.06   30.50
 -13  -5  -1  370.16   23.90
  13   5   1  480.65   53.19
 -13   5  -1  413.46   55.49
  13   5   1  388.46   25.80
 -13   5  -1  382.26   23.70
  13   5   1  385.76   18.90
  13   5   1  375.96   23.40
 -13   5  -1  392.76   24.80
 -13   5  -1  330.47   46.70
  13   5   1  402.76   25.10
 -13   5  -1  374.96   24.50
 -13   5  -1  421.36   24.50
 -13   5  -1  402.86   24.30
 -13   5  -1  375.66   24.30
  15  -5   1   10.70    3.60
 -15  -5  -1   12.60    4.10
  15  -5   1    1.10    2.20
  15  -5   1    8.30    4.10
 -15  -5  -1    2.20    2.90
  15  -5   1    2.90    2.40
 -15  -5  -1    7.20    3.30
 -15  -5  -1    7.20    2.60
 -15  -5  -1    7.10    2.80
 -15  -5  -1    5.30    2.80
  15   5   1    5.20    2.50
 -15   5  -1    5.00    2.70
 -15   5  -1    5.10    2.50
 -15   5  -1   12.00    5.20
  15   5   1    9.90    4.30
  15   5   1    4.50    2.00
 -15   5  -1    3.50    2.40
  15   5   1    2.70    3.00
  15   5   1    9.80    4.50
 -17  -5  -1  268.77   17.80
  17  -5   1  276.47   22.00
 -17  -5  -1  290.17   20.80
  17  -5   1  247.08   19.60
 -17  -5  -1  265.37   20.70
 -17  -5  -1  252.37   14.70
  17  -5   1  274.97   22.20
  17  -5   1  294.87   22.30
 -17  -5  -1  264.77   21.20
  17  -5   1  235.38   19.30
  17  -5   1  247.28   20.50
 -17   5  -1  234.18   20.10
 -17   5  -1  247.58   20.50
  17   5   1  238.18   20.30
 -17   5  -1  281.77   20.50
  17   5   1  239.68   20.60
  17   5   1  250.57   19.90
 -17   5  -1  238.08   31.50
 -17   5  -1  264.17   21.40
  17   5   1  246.18   21.50
  17   5   1  239.68   10.90
 -17   5  -1  270.17   20.40
  19  -5   1   -3.50    1.80
  19  -5   1    4.60    3.20
  19  -5   1   -0.20    1.70
 -19  -5  -1   -2.90    1.60
 -19  -5  -1    1.00    1.20
  19  -5   1    0.20    2.40
 -19  -5  -1    2.70    1.30
 -19   5  -1    1.70    1.90
  19   5   1   -0.30    2.90
  19   5   1    2.80    3.50
 -19   5  -1    0.30    2.80
 -19   5  -1   -2.60    1.60
 -19   5  -1   -0.30    1.70
  19   5   1    0.10    2.20
 -19   5  -1    0.70    2.20
 -21  -5  -1    7.20    3.70
 -21  -5  -1    4.50    3.70
  21  -5   1    2.70    2.30
 -21  -5  -1    8.30    3.00
 -21  -5  -1    3.00    3.40
  21  -5   1    6.60    4.30
  21  -5   1    4.70    3.70
  21  -5   1    7.10    4.20
  21  -5   1    7.90    3.20
 -21   5  -1    5.10    3.20
  21   5   1    5.20    2.70
  21   5   1    3.80    2.10
  21   5   1   13.10    5.10
 -21   5  -1   15.40    4.10
 -21   5  -1    6.10    3.30
  21   5   1    8.60    4.10
 -21   5  -1    8.10    4.10
 -23  -5  -1    0.50    1.40
 -23  -5  -1    3.70    2.10
 -23  -5  -1    1.20    3.30
  23  -5   1   -3.40    2.20
 -23  -5  -1    0.90    1.50
  23  -5   1   -0.10    1.00
  23  -5   1    5.40    3.00
 -23  -5  -1    1.80    2.80
  23   5   1    1.40    3.30
  23   5   1   -3.00    2.10
 -23   5  -1    1.30    3.20
 -23   5  -1   -1.00    2.10
  23   5   1    2.60    2.10
 -23   5  -1   -2.90    1.90
 -23   5  -1   -2.80    2.50
  23   5   1   -0.80    1.80
 -25  -5  -1    5.80    2.60
  25  -5   1    3.80    3.10
 -25  -5  -1   -0.50    2.30
  25  -5   1    0.50    2.00
  25  -5   1   -4.20    3.70
 -25   5  -1    4.00    2.70
 -25   5  -1   -0.90    3.10
 -25   5  -1    1.20    2.60
  25   5   1   -0.40    3.20
  25   5   1   -1.40    4.10
  25   5   1   -1.70    2.80
  25   5   1   -2.00    3.30
 -25   5  -1   -0.60    3.00
  27  -5   1    3.80    3.00
 -27  -5  -1   11.90    6.40
 -27  -5  -1   14.00    6.30
  27  -5   1   10.00    4.80
  27  -5   1   10.70    5.00
  27   5   1   11.80    5.70
  27   5   1    7.20    3.90
 -27   5  -1    6.00    4.80
  27   5   1    7.00    3.60
  27   5   1    7.90    4.90
  27   5   1    3.60    3.30
  29  -5   1    9.20    4.30
  29  -5   1    2.70    3.30
  29  -5   1   -1.00    4.60
  29   5   1    1.50    5.20
  29   5   1    6.60    3.50
 -29   5  -1   12.70    5.90
  29   5   1    0.70    3.60
 -29   5  -1    2.80    4.60
  31   5   1    1.10    3.60
 -31   5  -1    6.90    5.00
  33  -5   1   10.90    6.70
  33  -5   1   19.10    7.20
  33  -5   1    8.20    7.80
  33  -5   1   12.00    7.60
 -33  -5  -1   12.70    7.70
  33   5   1   11.80    7.10
  33   5   1   25.70    8.90
  33   5   1    6.00    5.30
 -33   5  -1    8.50    8.10
  35  -5   1   20.70   11.20
 -35  -5  -1   24.30   10.20
  35  -5   1   25.10    8.90
  35  -5   1   43.50   11.20
 -35   5  -1   21.80    9.10
  35   5   1   22.90    9.40
  35   5   1   39.20   12.00
  35   5   1   47.10   14.00
  37  -5   1   15.50    7.50
  37  -5   1   23.20   10.20
  37  -5   1   17.50    9.10
  37  -5   1   11.70    7.90
 -37   5  -1    9.80   11.10
  37   5   1   13.30    9.30
  37   5   1   13.80    8.50
  37   5   1    8.60    8.50
  39  -5   1   15.70    9.60
  39  -5   1    3.20   10.00
  39  -5   1    2.70    6.10
  39  -5   1   -0.20    6.50
  39   5   1   11.00    6.20
  39   5   1   20.30    6.70
  39   5   1   13.70    9.90
  38  -6  -1   81.29   23.70
  38  -6  -1   94.79   19.20
  38  -6  -1  111.69   24.90
 -38  -6   1   57.09   18.60
  38   6  -1  122.09   23.30
  38   6  -1  129.09   20.40
  38   6  -1   94.79   22.40
 -38   6   1   86.09   23.40
  36  -6  -1   11.60    7.60
  36  -6  -1   -2.80    6.40
  36  -6  -1    1.20    5.40
  36  -6  -1    7.00    4.70
 -36   6   1    5.40    6.80
  36   6  -1   12.50    6.00
  36   6  -1    8.60    9.80
  36   6  -1   13.30    8.30
 -34  -6   1   -4.30    6.40
  34  -6  -1    4.20    4.00
  34  -6  -1   -0.10    6.10
  34  -6  -1   -4.40    4.40
  34   6  -1    3.80    3.70
  34   6  -1   -6.00    5.50
  34   6  -1   -2.20    3.20
 -34   6   1    4.40    5.50
  32  -6  -1    7.90    4.60
  32  -6  -1   14.50    6.60
  32  -6  -1    6.40    6.20
  32   6  -1   10.80    6.50
  32   6  -1   21.40    7.50
  32   6  -1    4.00    6.10
  30  -6  -1   12.90    5.70
  30  -6  -1   16.80    6.90
  30  -6  -1   44.10   11.00
 -30   6   1   29.60   10.30
  30   6  -1   11.40    7.60
  30   6  -1   23.00    7.40
  30   6  -1   33.60    9.10
 -28  -6   1   15.50    8.20
  28  -6  -1    9.70    7.20
  28  -6  -1    9.00    6.00
 -28   6   1   17.60    7.20
  28   6  -1   10.80    6.30
  28   6  -1    7.80    5.70
  28   6  -1   25.90    8.80
  26  -6  -1    6.70    3.10
  26  -6  -1    0.10    3.70
 -26  -6   1    5.10    4.40
 -26  -6   1   -1.70    2.80
  26  -6  -1    1.20    2.20
 -26   6   1    0.10    5.30
  26   6  -1    5.30    3.20
  26   6  -1   -2.50    3.90
  26   6  -1    2.30    3.80
 -26   6   1   -0.10    1.60
 -26   6   1    3.00    3.40
 -24  -6   1    2.10    3.00
  24  -6  -1    4.80    5.00
  24  -6  -1    3.30    2.70
  24  -6  -1    7.90    3.60
 -24  -6   1    4.90    2.40
 -24  -6   1    2.80    3.40
 -24  -6   1    0.20    3.40
  24  -6  -1   -3.50    3.20
 -24   6   1    3.30    3.90
  24   6  -1    7.40    6.20
 -24   6   1    6.30    3.90
 -24   6   1   18.20    7.20
  24   6  -1   -1.90    3.50
 -24   6   1   13.60    4.50
 -24   6   1    3.20    4.00
  24   6  -1    5.70    4.40
 -24   6   1    8.40    3.50
  22  -6  -1  341.57   28.00
  22  -6  -1  324.47   28.50
  22  -6  -1  331.87   28.10
 -22  -6   1  354.46   27.70
 -22  -6   1  306.87   25.40
 -22  -6   1  332.37   25.60
 -22  -6   1  336.17   20.90
  22  -6  -1  373.36   26.60
 -22  -6   1  324.47   24.30
  22  -6  -1  388.86   29.90
 -22  -6   1  345.57   24.30
  22   6  -1  349.27   28.40
  22   6  -1  335.67   28.00
 -22   6   1  371.36   27.00
 -22   6   1  327.67   27.60
  22   6  -1  346.97   25.30
  22   6  -1  309.67   26.80
  22   6  -1  342.67   16.20
 -22   6   1  358.76   27.10
 -22   6   1  351.16   27.60
 -22   6   1  344.17   34.50
 -22   6   1  331.57   28.30
 -20  -6   1    9.60    4.40
  20  -6  -1    5.60    4.30
  20  -6  -1    4.70    2.80
  20  -6  -1    9.80    5.10
 -20  -6   1    8.90    3.60
  20  -6  -1    4.40    3.90
 -20  -6   1    5.40    2.90
  20  -6  -1    1.50    3.60
 -20  -6   1   14.30    5.70
  20   6  -1    8.40    4.60
  20   6  -1    9.80    4.90
  20   6  -1    8.90    2.40
 -20   6   1    9.20    5.70
 -20   6   1    3.20    3.10
  20   6  -1   12.50    4.50
 -20   6   1   10.80    4.50
 -20   6   1    7.00    3.60
  18  -6  -1    7.50    4.00
  18  -6  -1    2.60    2.70
 -18  -6   1    3.60    3.20
 -18  -6   1    8.10    4.50
 -18  -6   1    4.00    3.20
 -18  -6   1   12.30    4.20
 -18  -6   1    3.70    3.00
  18  -6  -1    3.40    3.30
  18  -6  -1   -1.40    2.80
  18   6  -1    8.60    4.30
 -18   6   1    2.00    2.90
 -18   6   1    4.60    2.10
 -18   6   1    0.10    3.00
  18   6  -1    2.60    3.00
  18   6  -1    1.20    3.00
 -18   6   1    8.30    3.90
 -18   6   1    2.30    3.30
 -18   6   1    7.80    4.10
  18   6  -1   11.40    4.50
  16  -6  -1    9.00    4.70
  16  -6  -1    4.70    3.20
 -16  -6   1    0.80    1.80
 -16  -6   1    4.30    3.30
 -16  -6   1    2.40    2.30
 -16  -6   1    4.00    3.20
  16  -6  -1    2.00    3.60
  16   6  -1    2.00    2.80
 -16   6   1    7.80    4.10
 -16   6   1    7.30    4.30
  16   6  -1    4.40    1.40
 -16   6   1    5.30    3.90
 -16   6   1    2.00    2.20
 -16   6   1    4.10    2.10
 -16   6   1    9.50    4.10
  16   6  -1    2.70    2.00
  16   6  -1    4.40    3.30
 -14  -6   1    1.80    1.70
  14  -6  -1    0.40    0.60
 -14  -6   1   -0.40    0.90
  14  -6  -1   -1.20    1.20
  14  -6  -1    2.70    2.30
 -14  -6   1    0.90    1.90
 -14  -6   1   -4.70    2.40
 -14  -6   1    2.30    1.90
 -14   6   1   -2.00    1.40
  14   6  -1   -0.10    1.40
 -14   6   1   -0.60    2.60
  14   6  -1   -2.30    1.50
  14   6  -1   -0.70    1.90
 -14   6   1   -1.90    2.20
  14   6  -1    0.40    1.60
 -14   6   1   -1.50    1.80
 -14   6   1   -0.60    1.00
 -14   6   1    0.20    1.70
 -12  -6   1    3.30    1.40
  12  -6  -1   -0.90    2.80
  12  -6  -1    9.00    2.70
 -12  -6   1   -0.70    1.60
 -12  -6   1    0.60    1.50
  12  -6  -1   -1.30    2.00
 -12  -6   1    2.10    2.00
  12  -6  -1    4.70    1.90
  12  -6  -1    2.90    1.40
  12  -6  -1    4.30    3.20
 -12  -6   1    6.00    1.70
  12  -6  -1    4.50    2.70
 -12  -6   1    2.70    2.50
  12   6  -1    2.60    2.10
 -12   6   1    1.60    0.80
  12   6  -1    0.40    2.70
  12   6  -1    1.30    1.80
 -12   6   1    2.60    2.10
 -12   6   1    0.10    1.60
 -10  -6   1    2.90    2.50
 -10  -6   1    3.10    2.00
 -10  -6   1    5.30    2.60
  10  -6  -1    3.50    1.80
  10  -6  -1    7.80    3.70
  10  -6  -1    6.30    2.60
  10  -6  -1    4.10    3.00
 -10  -6   1    3.40    2.70
  10  -6  -1    2.00    3.30
  10  -6  -1    5.30    3.50
 -10  -6   1    5.70    2.90
  10  -6  -1    1.10    3.10
 -10   6   1    7.80    4.00
 -10   6   1    3.30    3.40
 -10   6   1    5.90    3.10
  10   6  -1    5.00    2.10
 -10   6   1    4.30    2.70
  10   6  -1    1.80    3.00
  -8  -6   1   18.00    4.90
  -8  -6   1   12.90    7.70
  -8  -6   1    9.90    4.40
   8  -6  -1   18.90    4.50
  -8  -6   1   14.30    4.40
   8  -6  -1   14.30    3.70
   8  -6  -1    7.80    3.40
   8  -6  -1    8.30    3.80
   8  -6  -1   20.10    4.70
  -8  -6   1    8.00    3.10
  -8   6   1    8.20    3.10
   8   6  -1    9.40    3.70
  -8   6   1   14.70    4.10
  -8   6   1    4.90    3.40
   8   6  -1    4.40    3.50
  -8   6   1   16.90    4.40
   8   6  -1   19.30   13.80
  -8   6   1   -3.80   11.40
   8   6  -1   -3.70   11.00
  -8   6   1   35.80   14.90
  -8   6   1    8.50    3.00
   8   6  -1   12.50    3.50
   6  -6  -1   91.59    8.60
  -6  -6   1   78.59   11.30
  -6  -6   1   85.39   10.90
  -6  -6   1   91.19   10.90
   6  -6  -1   69.49   10.40
   6  -6  -1   75.99   27.30
   6  -6  -1   88.49   11.00
   6  -6  -1  119.89   22.90
  -6  -6   1  114.99   22.50
  -6  -6   1   86.79   23.00
   6  -6  -1   78.99   11.60
  -6  -6   1   84.69   10.90
  -6  -6   1   86.49   11.30
   6  -6  -1   73.59   10.30
  -6  -6   1   77.79    5.90
  -6  -6   1   87.89   10.30
   6  -6  -1   83.39    9.70
   6  -6  -1   83.39   10.90
  -6   6   1   81.69   25.30
   6   6  -1   76.59   10.80
  -6   6   1  117.79   23.70
   6   6  -1   79.99   14.70
   6   6  -1   41.60   19.70
  -6   6   1   97.39   11.70
   6   6  -1   61.59   15.90
  -6   6   1   83.39   11.30
  -6   6   1   81.09   10.50
   6   6  -1   85.99    9.50
   6   6  -1   89.79   12.10
   6   6  -1   83.69   10.60
  -6   6   1   87.49   11.40
  -6   6   1   76.39   10.30
  -4  -6   1   17.40    5.20
   4  -6  -1   18.20    4.40
  -4  -6   1   27.40    4.70
  -4  -6   1   31.90    9.90
  -4  -6   1   23.90    6.00
  -4  -6   1   22.10    5.70
  -4  -6   1   21.40    5.60
   4  -6  -1   23.90    6.10
   4  -6  -1   19.80    5.60
   4  -6  -1   32.80    5.00
   4  -6  -1   28.80    5.10
   4  -6  -1   27.10    6.70
   4  -6  -1   31.70   14.80
   4  -6  -1   24.80   15.40
   4   6  -1   27.50    6.00
   4   6  -1   27.80   14.50
  -4   6   1   22.50    5.40
   4   6  -1   21.00    5.80
   4   6  -1   34.50   16.10
  -4   6   1   18.90    5.70
   4   6  -1   19.80    4.70
  -4   6   1   20.60    5.80
   4   6  -1   18.50    5.40
  -4   6   1   24.60    6.00
   2  -6  -1   32.10    6.70
  -2  -6   1   34.30    6.20
   2  -6  -1   15.90   12.60
  -2  -6   1   35.00    6.80
  -2  -6   1   37.20    6.90
  -2  -6   1   35.30    7.20
   2  -6  -1   36.80    7.60
   2  -6  -1   31.10    7.40
  -2  -6   1   48.00    7.60
   2  -6  -1   31.20    6.70
   2  -6  -1   30.30    5.60
  -2  -6   1   32.40    6.70
  -2  -6   1   44.40    5.30
  -2  -6   1   22.60   14.70
   2  -6  -1   42.00   15.30
   2  -6  -1   38.90    7.50
   2  -6  -1   34.30    6.60
  -2   6   1   52.49   11.30
  -2   6   1   41.20    6.90
   2   6  -1   27.20    4.50
  -2   6   1   21.40    6.00
   2   6  -1   43.00    7.00
   2   6  -1   44.40    6.40
  -2   6   1   34.40   14.70
  -2   6   1   53.89   10.20
   2   6  -1   52.29   15.50
   2   6  -1   30.30   13.30
   2   6  -1   43.90    7.40
   2   6  -1   39.70    7.00
   0  -6   1  260.17   18.40
   0  -6  -1  270.27   37.70
   0  -6   1  237.48   17.60
   0  -6   1  256.87   16.80
   0  -6   1  244.48   36.10
   0  -6  -1  250.57   17.80
   0  -6   1  231.08   18.40
   0  -6   1  277.97   19.60
   0  -6  -1  246.08   18.40
   0  -6   1  280.97   40.30
   0  -6  -1  285.67   42.30
   0  -6  -1  249.08   17.80
   0  -6   1  266.97   19.60
   0  -6  -1  218.78   17.80
   0  -6  -1  240.38   18.50
   0  -6  -1  239.28   18.70
   0   6   1  288.47   44.10
   0   6  -1  251.57   18.30
   0   6  -1  264.17   18.50
   0   6  -1  261.97   19.60
   0   6   1  260.77   18.40
   0   6   1  249.97   19.00
   0   6  -1  250.37   18.10
   0   6  -1  291.37   43.70
   0   6  -1  234.58   16.00
   0   6  -1  236.88   19.60
   0   6   1  242.88   18.30
   0   6   1  227.68   36.50
   0   6   1  242.78   18.00
   0   6   1  251.27   29.40
   0   6  -1  225.18   36.30
  -2  -6  -1  127.79   13.20
  -2  -6  -1  135.69   13.60
   2  -6   1  137.59   14.90
  -2  -6  -1  133.59   13.10
   2  -6   1  132.09   12.90
   2  -6   1  118.59   13.50
   2  -6   1   92.89   18.90
  -2  -6  -1  127.49   22.80
  -2  -6  -1  117.19   12.90
   2  -6   1  131.69   12.00
  -2  -6  -1  168.98   30.50
   2  -6   1  120.29   11.70
   2  -6   1  136.09   15.00
   2  -6   1  127.69   15.90
  -2  -6  -1  140.99   14.00
  -2  -6  -1  133.69   12.60
   2  -6   1  143.09   31.10
  -2   6  -1  127.19   11.60
   2   6   1  106.09   23.20
   2   6   1  150.78   13.40
   2   6   1  168.48   33.50
   2   6   1  125.39   14.20
  -2   6  -1  137.19   14.10
  -2   6  -1  118.99   26.90
   2   6   1  119.59   12.60
   2   6   1  120.99   12.50
  -2   6  -1  154.28   14.20
   2   6   1  141.29   13.30
  -2   6  -1  131.19   30.00
   2   6   1  140.99   18.00
  -2   6  -1  134.59   13.50
  -2   6  -1  152.08   13.60
   4  -6   1  229.98   34.00
  -4  -6  -1  198.28   15.30
  -4  -6  -1  206.18   17.00
   4  -6   1  205.48   15.10
   4  -6   1  214.38   17.40
   4  -6   1  225.68   18.90
   4  -6   1  197.28   18.60
   4  -6   1  243.18   36.10
  -4  -6  -1  211.38   20.60
  -4  -6  -1  224.18   18.10
  -4  -6  -1  183.38   32.20
   4  -6   1  221.58   17.70
  -4  -6  -1  241.58    9.70
   4  -6   1  201.88   15.00
  -4  -6  -1  195.68   35.00
  -4  -6  -1  199.98   17.20
   4  -6   1  192.58   16.40
   4   6   1  223.68   19.10
  -4   6  -1  218.68   39.30
  -4   6  -1  233.68   36.00
  -4   6  -1  183.18   16.80
   4   6   1  178.38   31.10
  -4   6  -1  228.58   17.60
   4   6   1  180.58   16.30
   4   6   1  192.38   37.10
   4   6   1  227.48   17.70
  -4   6  -1  221.38   17.70
   4   6   1  222.58   15.70
  -4   6  -1  228.48   18.10
  -4   6  -1  208.68   15.50
   4   6   1  202.18   16.30
  -6  -6  -1  244.18   18.90
   6  -6   1  204.48   34.90
   6  -6   1  268.67   20.10
  -6  -6  -1  230.38   18.40
   6  -6   1  232.28   18.50
   6  -6   1  276.07   44.30
  -6  -6  -1  255.07   38.70
   6  -6   1  249.48   17.00
   6  -6   1  243.78   17.50
  -6  -6  -1  268.77   19.30
   6  -6   1  244.78   19.80
  -6  -6  -1  247.18   16.50
   6  -6   1  238.68   18.80
  -6  -6  -1  270.57   19.50
  -6  -6  -1  277.87   42.10
   6  -6   1  255.17   20.00
  -6  -6  -1  253.47   18.50
  -6   6  -1  271.07   21.10
  -6   6  -1  251.67   19.40
   6   6   1  189.88   38.30
   6   6   1  244.18   41.50
  -6   6  -1  245.68   40.30
  -6   6  -1  235.78   17.10
   6   6   1  249.38   16.80
   6   6   1  215.38   18.00
  -6   6  -1  241.48   18.70
  -6   6  -1  241.78   19.30
   6   6   1  267.37   19.10
   6   6   1  276.17   23.70
   6   6   1  247.48   20.20
  -6   6  -1  238.78   39.20
   8  -6   1   42.20    8.50
  -8  -6  -1   42.40   19.50
   8  -6   1   30.30   15.00
  -8  -6  -1   48.60    8.10
  -8  -6  -1   47.10    8.30
   8  -6   1   49.40    8.30
  -8  -6  -1   56.39    7.70
   8  -6   1   37.70    7.50
  -8  -6  -1   50.89    8.60
  -8  -6  -1   57.29    6.70
  -8  -6  -1   55.49    8.30
  -8  -6  -1   44.10   17.70
   8  -6   1   86.69   18.50
  -8  -6  -1   46.40    8.60
   8  -6   1   46.20    8.90
   8  -6   1   48.60    8.30
   8  -6   1   58.09    8.20
   8  -6   1   53.39    7.70
  -8   6  -1   48.80    8.90
  -8   6  -1   22.50   15.10
   8   6   1   40.10    8.40
   8   6   1   59.39    7.10
  -8   6  -1   36.10   17.70
   8   6   1   39.60    7.70
   8   6   1   59.59    9.00
  -8   6  -1   51.69    9.40
  -8   6  -1   65.99    9.60
   8   6   1   51.39    8.30
  -8   6  -1   40.20    7.00
  -8   6  -1   44.90    8.40
   8   6   1   38.40   17.50
  10  -6   1  185.38   19.00
 -10  -6  -1  194.88   17.30
 -10  -6  -1  199.98   14.60
  10  -6   1  201.48   17.80
  10  -6   1  194.48   18.20
 -10  -6  -1  191.98   16.10
  10  -6   1  190.78   17.60
  10  -6   1  236.48   18.70
 -10  -6  -1  197.58   16.90
  10  -6   1  218.88   17.40
  10  -6   1  216.28   23.40
 -10  -6  -1  226.38   13.90
 -10  -6  -1  213.48   17.20
 -10  -6  -1  214.98   18.10
 -10   6  -1  200.48   17.90
  10   6   1  203.58   14.70
  10   6   1  181.08   16.90
 -10   6  -1  208.28   17.70
 -10   6  -1  171.08   16.90
  10   6   1  199.48   18.70
 -10   6  -1  185.28   16.30
  10   6   1  213.48   18.10
  10   6   1  203.08   17.50
 -10   6  -1  187.88   16.10
 -12  -6  -1  983.10   42.10
 -12  -6  -1 1083.69   42.10
  12  -6   1 1019.20   43.70
  12  -6   1  956.00   43.00
  12  -6   1 1045.10   44.60
  12  -6   1 1025.20   43.80
 -12  -6  -1  937.91   50.39
 -12  -6  -1  979.80   34.90
  12  -6   1 1001.10   45.70
  12  -6   1 1024.30   40.50
 -12  -6  -1 1008.90   43.30
 -12  -6  -1  981.30   41.30
 -12  -6  -1  991.10   40.90
  12  -6   1 1004.20   41.50
 -12   6  -1 1031.10   44.90
  12   6   1  996.80   35.40
  12   6   1 1031.20   42.70
 -12   6  -1 1029.00   43.00
 -12   6  -1  967.40   43.30
 -12   6  -1 1031.50   41.90
  12   6   1  921.91   41.80
 -12   6  -1  946.91   43.10
  12   6   1  990.90   44.70
 -14  -6  -1  169.58   13.00
 -14  -6  -1  160.18   16.90
  14  -6   1  186.38   18.40
 -14  -6  -1  177.68   16.20
  14  -6   1  180.98   18.40
 -14  -6  -1  180.98   13.00
 -14  -6  -1  179.68   17.50
  14  -6   1  195.48   17.90
  14  -6   1  207.48   18.90
  14  -6   1  192.48   16.80
  14  -6   1  175.28   17.70
  14   6   1  172.68   13.40
 -14   6  -1  181.08   17.10
  14   6   1  164.88   16.70
 -14   6  -1  171.68   16.70
 -14   6  -1  177.18   17.70
 -14   6  -1  221.18   23.10
  14   6   1  163.88   17.70
  14   6   1  177.68   18.10
  14   6   1  157.98   16.60
 -14   6  -1  207.78   18.30
 -14   6  -1  173.78   17.50
  16  -6   1    8.00    4.00
  16  -6   1    7.90    4.40
 -16  -6  -1   15.30    4.50
 -16  -6  -1    9.90    4.70
 -16  -6  -1   12.50    4.70
  16  -6   1   11.60    4.50
 -16  -6  -1   13.80    3.80
  16  -6   1    3.60    2.70
  16  -6   1   16.50    4.80
 -16  -6  -1   10.00    4.30
  16  -6   1   10.50    4.60
  16   6   1   14.70    5.40
 -16   6  -1    6.70    4.50
 -16   6  -1   12.20    3.30
 -16   6  -1    6.30    4.00
 -16   6  -1    6.60    3.30
  16   6   1    9.00    3.90
  16   6   1    7.30    3.60
 -16   6  -1    6.50    3.70
  18  -6   1    9.80    4.60
  18  -6   1    3.60    1.90
  18  -6   1    9.70    4.70
 -18  -6  -1   15.40    6.20
 -18  -6  -1   15.50    4.60
 -18  -6  -1    6.30    4.00
 -18  -6  -1    6.50    3.60
 -18  -6  -1    9.20    3.30
  18  -6   1    5.80    5.00
  18  -6   1    9.60    4.90
  18   6   1    6.90    4.50
 -18   6  -1   16.50    4.80
  18   6   1    2.50    3.50
 -18   6  -1   10.20    4.00
 -18   6  -1    2.50    2.70
 -18   6  -1    6.60    4.40
 -18   6  -1    9.00    4.80
  18   6   1    6.10    2.20
  20  -6   1  122.29   15.90
  20  -6   1  132.49   16.00
 -20  -6  -1  124.49   15.20
 -20  -6  -1  141.99   17.20
  20  -6   1  154.08   17.70
  20  -6   1  161.78   18.80
  20  -6   1  141.39   15.30
  20  -6   1  149.99   19.10
 -20  -6  -1  136.79   11.60
 -20   6  -1  118.09   16.40
 -20   6  -1  126.09   16.90
  20   6   1  138.19   17.50
 -20   6  -1  131.09   16.60
  20   6   1  145.89    7.20
 -20   6  -1  150.98   17.60
  20   6   1  126.39   16.20
 -20   6  -1  148.19   14.60
 -20   6  -1  138.49   17.30
  20   6   1  167.28   19.10
  20   6   1  125.29   16.60
  22  -6   1  180.98   20.70
 -22  -6  -1  161.38   18.90
  22  -6   1  176.28   20.30
 -22  -6  -1  198.98   13.70
 -22  -6  -1  153.28   18.60
  22  -6   1  205.88   22.00
  22  -6   1  166.98   18.80
 -22  -6  -1  199.98   17.60
  22  -6   1  180.08   17.70
 -22  -6  -1  198.58   17.50
  22   6   1  190.98   21.30
 -22   6  -1  204.08   18.50
 -22   6  -1  200.38   20.30
  22   6   1  166.08    9.20
 -22   6  -1  180.18   29.90
 -22   6  -1  174.08   19.50
  22   6   1  189.88   21.10
  22   6   1  167.48   18.00
  22   6   1  162.78   19.80
 -22   6  -1  175.88   19.70
  24  -6   1   51.59    8.50
 -24  -6  -1   45.80   10.70
 -24  -6  -1   44.70   10.50
 -24  -6  -1   55.79    6.40
  24  -6   1   36.20    8.80
  24  -6   1   61.19   11.20
  24  -6   1   34.00    8.80
  24   6   1   42.70   10.70
 -24   6  -1   45.20   10.00
  24   6   1   42.70   11.00
  24   6   1   54.79   10.30
 -24   6  -1   30.50    9.40
  24   6   1   57.89   12.20
 -24   6  -1   38.80   10.90
 -24   6  -1   49.20   12.40
 -26  -6  -1   75.99   12.60
  26  -6   1   64.99   12.40
 -26   6  -1   31.00   13.50
  26   6   1   65.19   16.20
  26   6   1   55.89   10.70
  26   6   1   43.80   11.50
 -26   6  -1   51.79   11.30
  28  -6   1   93.39   13.50
  28  -6   1   87.19   13.80
 -28  -6  -1  115.09   14.30
  28  -6   1   84.89   14.60
  28   6   1   92.09   13.50
 -28   6  -1   74.79   15.20
  28   6   1   88.19   14.10
  28   6   1   80.59   15.30
  30  -6   1   28.80    8.30
  30  -6   1   42.10   17.60
 -30  -6  -1   53.39   13.20
  30  -6   1   39.20    9.60
  30   6   1   63.89   11.30
 -30   6  -1   50.19    9.20
  32  -6   1   -8.20    3.60
 -32  -6  -1   -9.80    5.40
  32   6   1   -3.70    4.60
  32   6   1   -3.10    3.90
 -34  -6  -1   -1.90    7.20
 -34   6  -1   21.40    8.60
  34   6   1   10.40    6.70
  34   6   1   43.30   13.30
  34   6   1   13.40    9.80
  36  -6   1    8.70    7.90
  36  -6   1    9.60    5.00
  36  -6   1    1.80    5.50
  36  -6   1    3.40    3.10
  36   6   1   -0.40    5.80
  36   6   1   -8.60    6.00
  38  -6   1   16.30    8.60
  38  -6   1   -6.10    6.00
  38  -6   1    4.20    6.20
  38   6   1   -2.90    7.40
  37  -7  -1   -6.50    5.60
  37  -7  -1  -12.80    9.40
  37  -7  -1    0.30   10.70
  37   7  -1  -10.90    6.30
  37   7  -1   -2.30    5.60
 -37   7   1  -18.50   10.20
 -35  -7   1   15.10   10.70
  35  -7  -1    6.60    6.00
  35  -7  -1    8.50    6.90
  35   7  -1   13.20    7.90
 -35   7   1   14.50    7.60
  35   7  -1   19.80   10.70
  35   7  -1   -1.60    8.40
  33  -7  -1   -5.90    4.70
  33  -7  -1  -12.30    7.00
 -33  -7   1   -9.00    6.90
  33  -7  -1   -6.70    3.80
  33   7  -1    6.20    5.00
  33   7  -1   -1.30    6.50
 -31  -7   1    4.50    5.20
  31  -7  -1    3.90    4.80
  31   7  -1    3.50    7.30
 -31   7   1    7.00    5.70
  29  -7  -1  138.99   18.90
  29  -7  -1  139.39   19.90
  29  -7  -1  171.28   20.90
 -29   7   1  135.59   22.70
  29   7  -1  148.39   20.80
 -29   7   1  137.39   20.40
  29   7  -1  137.19   21.50
 -27  -7   1   -3.80    3.10
  27  -7  -1   -0.50    3.80
  27  -7  -1    3.90    4.90
 -27   7   1    0.60    3.80
  27   7  -1   -0.40    3.80
 -27   7   1   -3.80    3.70
  27   7  -1   -7.00    3.00
  27   7  -1    3.30    4.10
  25  -7  -1   82.19   20.30
 -25  -7   1   73.69   10.60
  25  -7  -1   86.89   12.90
 -25  -7   1   85.49   15.40
  25  -7  -1   79.79   16.50
 -25   7   1   49.90   13.10
 -25   7   1   98.49   14.60
  25   7  -1   78.89   12.60
  25   7  -1   84.59   15.40
  25   7  -1   70.09   12.90
 -23  -7   1   43.20    7.10
  23  -7  -1   47.00   11.60
  23  -7  -1   37.80   11.20
 -23  -7   1   52.09    9.40
 -23  -7   1   35.70    9.80
  23  -7  -1   44.90    8.50
  23   7  -1   32.00    9.40
 -23   7   1   36.30    9.60
  23   7  -1   42.30   10.80
  21  -7  -1  225.18   35.00
  21  -7  -1  233.98   23.70
 -21  -7   1  208.18   22.30
 -21  -7   1  218.68   18.30
 -21  -7   1  236.48   17.80
 -21  -7   1  243.28   22.90
  21  -7  -1  236.08   23.30
  21  -7  -1  255.47   24.50
 -21  -7   1  199.48   19.30
  21  -7  -1  254.57   25.60
  21  -7  -1  232.38   20.60
 -21   7   1  214.58   22.30
 -21   7   1  224.18   23.00
  21   7  -1  234.98   24.50
  21   7  -1  231.28   24.30
 -21   7   1  255.47   35.90
 -21   7   1  220.08   23.30
 -21   7   1  220.38   23.30
  21   7  -1  221.68   24.10
  19  -7  -1  191.28   21.20
 -19  -7   1  217.58   17.30
  19  -7  -1  182.28   21.30
 -19  -7   1  220.58   21.30
  19  -7  -1  198.98   21.30
 -19  -7   1  218.78   17.70
  19  -7  -1  229.38   22.60
  19  -7  -1  206.98   21.20
  19  -7  -1  207.48   18.90
 -19  -7   1  225.98   19.60
 -19  -7   1  208.08   19.30
 -19  -7   1  214.28   22.20
  19   7  -1  206.58   22.50
 -19   7   1  188.18   21.50
  19   7  -1  239.08   23.70
 -19   7   1  202.28   21.70
 -19   7   1  206.48   21.70
 -19   7   1  206.58   21.90
 -19   7   1  231.58   21.20
 -19   7   1  198.08   21.40
  19   7  -1  212.28   21.80
  19   7  -1  252.47   21.80
 -17  -7   1  219.98   22.00
  17  -7  -1  248.78   23.30
  17  -7  -1  239.98   22.60
 -17  -7   1  287.17   22.80
 -17  -7   1  249.97   23.00
  17  -7  -1  229.98   22.60
  17  -7  -1  288.77   25.20
  17  -7  -1  242.68   21.70
 -17  -7   1  289.07   27.80
  17  -7  -1  249.97   20.30
 -17  -7   1  293.27   23.40
 -17  -7   1  253.37   20.90
 -17  -7   1  254.07   18.80
  17  -7  -1  240.28   22.70
  17   7  -1  218.48   21.80
 -17   7   1  244.68   27.60
 -17   7   1  282.97   25.20
  17   7  -1  273.87   23.20
 -17   7   1  268.87   25.20
 -17   7   1  249.48   22.70
 -17   7   1  231.58   22.30
  17   7  -1  246.38   23.80
  17   7  -1  293.07   25.90
 -15  -7   1    1.30    2.70
 -15  -7   1    6.10    3.30
  15  -7  -1    1.40    3.50
 -15  -7   1    9.70    4.70
 -15  -7   1    4.40    2.90
 -15  -7   1    4.80    2.90
 -15  -7   1   -0.60    3.70
  15  -7  -1    6.30    5.40
 -15  -7   1    0.90    2.90
  15  -7  -1   11.80    5.30
  15   7  -1    0.90    2.70
 -15   7   1   12.80    4.30
  15   7  -1    4.90    3.20
 -15   7   1   14.90    4.70
 -15   7   1    4.20    3.40
 -15   7   1    5.40    2.50
 -15   7   1    3.20    2.00
 -15   7   1    3.20    3.60
  15   7  -1    7.00    4.70
  15   7  -1    5.20    4.00
 -13  -7   1  653.13   34.30
  13  -7  -1  598.44   34.80
  13  -7  -1  628.64   36.30
 -13  -7   1  580.84   34.30
 -13  -7   1  653.33   35.80
  13  -7  -1  610.94   35.60
  13  -7  -1  667.33   56.09
 -13  -7   1  599.54   27.90
 -13  -7   1  614.34   30.10
 -13  -7   1  611.14   34.00
  13  -7  -1  613.34   35.90
 -13  -7   1  670.43   36.70
  13  -7  -1  588.34   29.90
  13   7  -1  547.45   33.60
  13   7  -1  631.54   34.80
  13   7  -1  646.84   31.40
 -13   7   1  608.34   34.50
  13   7  -1  603.24   36.70
  13   7  -1  631.94   33.80
 -13   7   1  599.34   35.80
 -13   7   1  585.74   34.70
 -13   7   1  587.34   35.50
 -13   7   1  613.44   35.80
 -11  -7   1   47.90    7.80
 -11  -7   1   42.50    8.50
  11  -7  -1   53.09   13.30
 -11  -7   1   43.50    7.80
  11  -7  -1   47.50    8.90
 -11  -7   1   41.20    8.90
 -11  -7   1   33.60    6.90
  11  -7  -1   36.40    8.70
 -11  -7   1   47.70   10.00
  11  -7  -1   49.80    9.00
  11  -7  -1   44.80    8.20
  11  -7  -1   42.70    7.00
 -11   7   1   31.80    8.40
 -11   7   1   38.90    8.60
 -11   7   1   42.30    9.00
  11   7  -1   47.20    9.70
 -11   7   1   48.50    9.70
  11   7  -1   37.60    8.60
  11   7  -1   41.70    7.60
 -11   7   1   41.00    9.20
  11   7  -1   43.60   10.10
  11   7  -1   43.20    8.70
   9  -7  -1   67.89   11.00
   9  -7  -1   84.09   12.20
  -9  -7   1   87.89   11.20
  -9  -7   1   90.29   12.60
  -9  -7   1   80.79   11.10
   9  -7  -1  101.99   13.10
   9  -7  -1   88.79    9.90
  -9  -7   1   91.29   11.60
  -9  -7   1   74.79   11.10
   9  -7  -1   88.29   11.90
   9  -7  -1   91.99   13.10
  -9  -7   1   85.59   11.80
   9   7  -1   83.09   12.90
  -9   7   1   94.09   12.10
   9   7  -1   77.49   10.40
   9   7  -1   81.49   12.80
   9   7  -1   95.69   11.90
  -9   7   1   75.69   12.10
  -9   7   1   89.99   12.80
  -9   7   1   85.09   12.30
   9   7  -1   83.59   11.40
  -7  -7   1   52.69    8.40
   7  -7  -1   45.80    7.70
  -7  -7   1   57.89    4.50
   7  -7  -1   72.49   10.00
   7  -7  -1   33.60    8.30
   7  -7  -1   51.89    9.60
  -7  -7   1   50.39    8.90
  -7  -7   1   37.30    8.70
  -7  -7   1   49.50    9.10
  -7  -7   1   59.09   10.40
  -7  -7   1   45.50    8.70
   7  -7  -1   42.60    8.50
   7  -7  -1   50.69    9.80
   7  -7  -1   73.59    9.50
   7   7  -1   60.99    7.80
  -7   7   1   48.20    8.90
  -7   7   1   48.80    8.90
   7   7  -1   43.90    9.80
   7   7  -1   56.49    8.90
   7   7  -1   53.89   10.00
  -7   7   1   47.00    9.30
   7   7  -1   38.20    7.70
  -7   7   1   54.99    9.40
  -7   7   1   50.39    9.30
  -5  -7   1    7.10    3.50
  -5  -7   1    1.60    1.60
  -5  -7   1    8.30    3.50
  -5  -7   1    2.90    2.90
   5  -7  -1    8.70    3.90
   5  -7  -1    3.40    3.80
  -5  -7   1    5.10    3.20
  -5  -7   1    6.50    2.80
   5  -7  -1    9.40    2.80
   5  -7  -1    5.40    3.30
   5  -7  -1    8.70    4.10
   5  -7  -1    2.70    1.80
   5   7  -1    5.30    2.30
  -5   7   1    4.70    2.50
   5   7  -1    2.40    1.60
   5   7  -1    3.80    3.10
  -5   7   1    5.70    3.20
   5   7  -1    2.60    2.50
  -5   7   1    2.10    3.00
  -5   7   1    1.80    2.70
   5   7  -1    4.30    1.20
  -5   7   1    6.00    4.00
  -3  -7   1    1.30    1.30
   3  -7  -1   -2.50    1.20
  -3  -7   1    0.40    1.50
  -3  -7   1    0.20    1.50
   3  -7  -1   -0.90    0.70
   3  -7  -1   -1.50    1.20
  -3  -7   1   -1.30    1.40
   3  -7  -1   -0.60    2.10
  -3  -7   1   -2.60    1.20
   3  -7  -1   -0.20    1.80
   3   7  -1    1.80    2.00
   3   7  -1    0.80    1.80
  -3   7   1    0.20    1.10
  -3   7   1   -1.50    1.20
  -3   7   1    0.10    1.70
  -3   7   1   -0.30    1.30
  -3   7   1   -2.40    1.70
  -3   7   1   -0.40    1.30
   3   7  -1    0.70    0.70
   3   7  -1   -2.90    1.50
   1  -7  -1   64.39    9.90
  -1  -7   1   58.59    9.80
  -1  -7   1   85.69   11.10
  -1  -7   1   95.59   12.60
   1  -7  -1   81.09   11.00
  -1  -7   1   65.49   10.60
   1  -7  -1   80.79    9.50
  -1  -7   1   80.29   10.90
   1  -7  -1   74.19   10.40
   1  -7  -1   62.69    8.40
   1  -7  -1   69.99   11.20
  -1  -7   1   85.69    8.70
   1  -7  -1   93.49   11.80
  -1   7   1   73.99   11.70
   1   7  -1   62.29    9.10
  -1   7   1   55.99    9.40
   1   7  -1   70.59   10.20
  -1   7   1   82.59   11.30
   1   7  -1   95.89   11.50
   1   7  -1   85.99   11.10
  -1   7   1   67.99    9.80
   1   7  -1   73.09   11.30
  -1   7   1   60.49   10.60
  -1   7   1   85.89   11.00
   1  -7   1   -0.50    0.80
   1  -7   1    1.30    2.30
   1  -7   1    0.70    2.00
  -1  -7  -1    3.40    1.30
  -1  -7  -1   -2.00    1.80
  -1  -7  -1   -0.70    1.10
   1  -7   1   -1.50    1.40
   1   7   1    4.30    1.80
   1   7   1    1.10    2.00
  -1   7  -1   -0.70    1.70
   1   7   1    1.20    1.00
  -1   7  -1    1.30    2.10
  -1   7  -1    0.20    1.90
  -1   7  -1   -1.70    1.40
   1   7   1    0.50    2.20
  -1   7  -1   -0.20    1.00
   3  -7   1   67.29   11.20
  -3  -7  -1   83.09   10.50
   3  -7   1   72.99   11.10
  -3  -7  -1   83.19   10.90
  -3  -7  -1   83.09   11.10
  -3  -7  -1   86.39   10.50
   3  -7   1   89.99   11.90
   3  -7   1   94.99   12.30
   3  -7   1   98.09   11.30
   3  -7   1   95.79   10.80
   3  -7   1   77.29   10.60
  -3  -7  -1   88.09   12.00
  -3  -7  -1   86.29    6.70
  -3  -7  -1   94.79   11.90
  -3   7  -1   99.29   12.00
  -3   7  -1   71.59   10.10
   3   7   1   96.19   13.00
   3   7   1  105.79   11.70
  -3   7  -1   73.19   11.00
   3   7   1   63.39   10.30
   3   7   1  108.99   12.30
   3   7   1  101.59   10.70
  -3   7  -1   83.59   12.10
  -3   7  -1   66.89   10.50
   5  -7   1   37.50    6.90
  -5  -7  -1   35.20    7.90
  -5  -7  -1   26.30    6.10
   5  -7   1   26.70    7.00
  -5  -7  -1   25.70    3.10
   5  -7   1   23.40    6.90
  -5  -7  -1   23.70    6.30
  -5  -7  -1   26.10    7.20
  -5  -7  -1   22.70    6.60
   5  -7   1   21.30    3.70
  -5  -7  -1   20.10    5.60
   5  -7   1   27.00    7.00
   5   7   1   38.90    6.40
   5   7   1   24.20    7.20
  -5   7  -1   22.50    6.70
   5   7   1   28.40    6.70
  -5   7  -1   34.40    7.60
  -5   7  -1   15.30    5.30
  -5   7  -1   25.80    6.90
   5   7   1   39.20    6.80
   7  -7   1   49.90    8.40
   7  -7   1   47.90    7.40
  -7  -7  -1   43.10    8.70
   7  -7   1   47.20    8.50
  -7  -7  -1   43.20    7.60
   7  -7   1   43.50    8.60
  -7  -7  -1   38.80    8.00
   7  -7   1   42.70    8.30
  -7  -7  -1   26.60    8.10
  -7  -7  -1   43.10    6.30
   7  -7   1   36.00    7.30
  -7  -7  -1   42.90    8.80
   7  -7   1   48.60    9.10
  -7   7  -1   36.90    8.50
  -7   7  -1   54.79    9.30
   7   7   1   40.90    7.30
   7   7   1   37.10    7.90
  -7   7  -1   49.00    8.30
  -7   7  -1   58.09    7.90
   7   7   1   44.70    8.70
  -7   7  -1   45.10    9.10
   7   7   1   45.20    7.70
   7   7   1   37.30    7.40
   9  -7   1   46.40    9.10
   9  -7   1   50.39    9.30
  -9  -7  -1   61.39   15.30
   9  -7   1   48.70    8.30
  -9  -7  -1   60.09    8.90
   9  -7   1   52.89   10.00
  -9  -7  -1   68.29   10.50
  -9  -7  -1   55.79    7.20
  -9  -7  -1   66.89   11.00
  -9  -7  -1   57.39    8.30
   9  -7   1   58.29   10.10
   9  -7   1   54.29   10.30
  -9  -7  -1   65.19   10.00
   9  -7   1   51.89    9.70
   9   7   1   37.10    8.30
  -9   7  -1   46.20   14.30
   9   7   1   48.60    9.70
   9   7   1   49.00    9.80
  -9   7  -1   35.30    8.80
  -9   7  -1   51.19    9.80
   9   7   1   42.90    8.30
   9   7   1   52.19    8.50
  11  -7   1  142.89   16.60
 -11  -7  -1  141.49   15.20
 -11  -7  -1  161.08   14.10
 -11  -7  -1  151.68   16.30
 -11  -7  -1  172.38   12.90
 -11  -7  -1  146.69   17.00
  11  -7   1  163.48   28.80
  11  -7   1  163.28   15.40
 -11  -7  -1  154.38   15.40
  11  -7   1  191.38   18.10
  11  -7   1  165.78   16.40
  11  -7   1  149.29   16.30
  11  -7   1  169.48   18.40
 -11  -7  -1  160.78   17.30
  11   7   1  172.48   17.20
  11   7   1  158.18   16.70
 -11   7  -1  146.19   15.60
  11   7   1  151.38   16.70
  11   7   1  146.09   17.00
 -11   7  -1  126.89   16.00
 -11   7  -1  159.58   17.30
 -11   7  -1  150.58   17.60
 -11   7  -1  141.79   16.00
  11   7   1  158.98   14.00
 -13  -7  -1    1.40    1.80
  13  -7   1   -2.20    1.90
 -13  -7  -1   -1.00    2.00
  13  -7   1   -1.70    2.40
 -13  -7  -1   -3.40    1.90
  13  -7   1    0.90    2.40
  13  -7   1   -1.20    1.50
 -13  -7  -1   -2.60    1.50
 -13  -7  -1   -2.40    1.00
  13  -7   1   -1.40    1.90
  13  -7   1   -0.50    2.70
 -13   7  -1   -0.20    3.10
  13   7   1    2.90    1.80
 -13   7  -1    0.00    2.50
  13   7   1   -2.40    1.60
 -15  -7  -1   68.99   11.60
  15  -7   1  102.69   14.20
 -15  -7  -1   67.69   10.20
  15  -7   1  101.19   13.30
  15  -7   1   82.69   16.10
  15  -7   1   71.99   11.00
  15  -7   1   85.99   11.30
  15  -7   1   66.89   11.00
 -15  -7  -1   70.79   10.60
 -15  -7  -1   64.99   12.00
 -15  -7  -1   77.59   11.80
  15  -7   1   68.39   11.80
 -15  -7  -1   71.39    9.90
 -15  -7  -1   88.49    9.60
  15   7   1   68.69   11.20
  15   7   1   73.39   11.70
 -15   7  -1   65.79   15.70
 -15   7  -1   51.79   10.10
 -15   7  -1   70.99   12.50
 -15   7  -1   61.89   11.30
  15   7   1   74.99   11.10
  15   7   1   94.59   15.40
  15   7   1   64.39   11.60
 -15   7  -1   78.99   12.00
 -17  -7  -1   48.30   10.50
  17  -7   1   59.69    9.90
 -17  -7  -1   53.79    8.40
 -17  -7  -1   59.29   10.40
  17  -7   1   41.80    9.40
  17  -7   1   50.69   12.10
  17  -7   1   51.59    9.60
 -17  -7  -1   69.29    8.50
  17  -7   1   59.99   11.30
 -17  -7  -1   49.90   10.70
 -17  -7  -1   64.69   11.10
  17  -7   1   41.50    9.90
 -17  -7  -1   53.99    7.90
 -17   7  -1   36.50   11.20
 -17   7  -1   50.49   10.40
 -17   7  -1   55.29   10.40
 -17   7  -1   49.70   12.70
  17   7   1   38.60   11.20
  17   7   1   54.19   11.10
  17   7   1   55.89   10.50
 -17   7  -1   34.10   10.00
 -17   7  -1   37.30    9.90
  19  -7   1   35.60    9.00
 -19  -7  -1   52.59   11.40
  19  -7   1   41.50    9.90
 -19  -7  -1   41.70    3.80
  19  -7   1   45.60    9.80
 -19  -7  -1   61.59    9.00
  19  -7   1   63.29   12.30
  19  -7   1   44.00    9.60
 -19  -7  -1   57.69   11.80
 -19  -7  -1   46.30    7.30
  19   7   1   27.90    7.90
 -19   7  -1   27.30    7.40
  19   7   1   52.49   11.00
 -19   7  -1   56.59   10.90
 -19   7  -1   61.09   11.00
 -19   7  -1   45.70   10.30
 -19   7  -1   46.90   11.60
  19   7   1   47.50    9.00
 -19   7  -1   38.70   11.80
  19   7   1   28.30    8.70
 -21  -7  -1   67.59   10.90
 -21  -7  -1   41.70    7.40
 -21  -7  -1   46.40   11.40
  21  -7   1   52.09    9.50
 -21  -7  -1   25.70    8.20
  21  -7   1   43.90   10.90
  21  -7   1   40.10   10.80
  21  -7   1   52.29   10.70
 -21   7  -1   52.89   11.10
 -21   7  -1   30.20    9.00
  21   7   1   50.09   11.10
 -21   7  -1   46.40    8.80
  21   7   1   53.59   10.80
  21   7   1   39.70   11.40
 -21   7  -1   44.70   10.60
  23  -7   1    5.50    4.20
  23  -7   1   11.10    4.00
 -23  -7  -1   -5.50    4.40
  23  -7   1   12.00    5.80
  23  -7   1    0.70    4.50
 -23  -7  -1   14.40    4.50
 -23  -7  -1    6.40    4.80
 -23   7  -1    4.90    3.90
 -23   7  -1    3.30    4.70
  23   7   1   -0.70    6.10
 -23   7  -1    4.80    4.20
  25  -7   1   14.60    7.20
  25  -7   1   24.00    7.30
  25  -7   1   20.90    6.00
  25   7   1    6.60    5.40
  25   7   1   16.80    8.00
 -25   7  -1    9.10    6.50
 -25   7  -1   50.49   13.20
 -27  -7  -1    7.60    4.20
  27  -7   1   -1.70    4.50
  27  -7   1   -3.30    3.90
  27  -7   1    1.70    3.60
  27   7   1   -0.30    2.90
 -27   7  -1   -1.30    3.40
  27   7   1    1.90    3.60
 -29  -7  -1   15.20    5.50
  29  -7   1   -0.90    5.70
  29  -7   1    7.50    4.40
 -29   7  -1    2.80    4.60
  29   7   1    1.90    4.80
  31  -7   1   -5.20    5.70
  31  -7   1    4.10    4.30
  31  -7   1   -2.90    3.50
  31   7   1   -1.30    4.10
  31   7   1   -1.30    5.20
 -31   7  -1    7.80    5.40
  31   7   1   -4.00    3.80
  33  -7   1   -4.00    4.90
 -33  -7  -1    5.60    6.10
  33  -7   1    2.50    7.10
  33   7   1    0.00    4.70
  33   7   1    3.90    6.80
  33   7   1    2.60    4.70
  35  -7   1   11.90    7.70
  35  -7   1   15.10    9.30
  35   7   1   38.70   13.30
  35   7   1    8.90    7.80
  35   7   1    7.30    8.30
 -35   7  -1   34.80   13.30
  34  -8  -1   -2.70    4.20
 -34  -8   1   -2.70    7.90
  34  -8  -1   -7.60    7.70
 -34   8   1    6.90    7.80
  34   8  -1  -14.60    8.20
  34   8  -1    7.30    6.50
  32  -8  -1    9.90    6.70
  32  -8  -1   24.80    8.20
  32   8  -1   49.40   13.70
 -32   8   1   21.90    8.60
  32   8  -1    6.70    8.80
 -30  -8   1   30.70   10.60
  30  -8  -1   17.30    9.00
  30  -8  -1   30.80   11.40
 -30   8   1   26.00   10.40
 -30   8   1   37.10   11.60
  30   8  -1   16.60    7.50
  30   8  -1   25.60   10.60
  28   8  -1   12.40    6.30
 -28   8   1    2.90    5.30
 -26  -8   1    9.50    5.00
  26  -8  -1    1.50    4.00
  26  -8  -1    3.40    4.30
  26  -8  -1    6.70    6.20
  26   8  -1    4.10    4.60
 -26   8   1    2.50    3.00
  26   8  -1    2.80    4.20
 -24  -8   1   89.59   13.30
  24  -8  -1   70.99   14.50
  24  -8  -1   94.49   18.30
 -24  -8   1  120.39   20.00
  24  -8  -1   91.49   15.20
 -24   8   1   84.49   15.90
  24   8  -1   96.99   16.40
  24   8  -1  101.29   17.10
  24   8  -1   87.89   17.70
 -24   8   1  130.19   18.20
 -22  -8   1   -5.80    4.10
  22  -8  -1    3.30    4.20
  22  -8  -1   -2.60    3.90
  22  -8  -1   -1.40    2.30
 -22   8   1    0.30    2.90
 -22   8   1    3.70    5.70
 -22   8   1   -1.60    2.50
  22   8  -1    0.20    4.80
 -22   8   1   -3.10    3.20
 -20  -8   1   15.20    6.30
 -20  -8   1   27.40    6.60
 -20  -8   1   18.60    9.10
  20  -8  -1   23.40    9.10
  20  -8  -1   33.80   10.40
 -20  -8   1   32.00    9.10
 -20  -8   1   29.30    8.10
  20  -8  -1   13.70    5.00
  20   8  -1   15.80    6.70
 -20   8   1   33.20    9.10
  20   8  -1   10.60    6.60
 -20   8   1   14.10    5.60
  20   8  -1    9.90    6.10
 -20   8   1   20.80    6.60
 -20   8   1   19.60    7.40
 -18  -8   1    4.90    4.80
  18  -8  -1   14.90    5.90
  18  -8  -1   10.60    5.90
 -18  -8   1    6.10    3.80
  18  -8  -1    0.30    3.50
  18  -8  -1    6.00    5.10
  18  -8  -1    5.60    5.10
 -18  -8   1    1.00    4.60
  18  -8  -1    4.10    3.10
  18  -8  -1    9.40    5.60
 -18  -8   1    0.00    3.60
 -18   8   1   -2.00    5.00
  18   8  -1    7.00    4.50
  18   8  -1    8.20    5.70
 -18   8   1    7.20    5.10
 -18   8   1    3.90    4.80
  18   8  -1    6.50    5.30
  18   8  -1   -2.60    4.40
 -18   8   1   -0.50    3.50
 -16  -8   1  164.48   16.90
  16  -8  -1  138.79   18.90
  16  -8  -1  169.88   16.60
  16  -8  -1  163.38   19.80
  16  -8  -1  168.18   19.80
 -16  -8   1  141.39   14.20
  16  -8  -1  142.69   19.00
 -16  -8   1  138.49   16.30
 -16  -8   1  122.59   15.10
 -16  -8   1  113.99   16.60
 -16  -8   1  171.48   20.50
 -16  -8   1  155.18   15.00
  16  -8  -1  137.19   18.10
 -16   8   1  136.79   18.80
  16   8  -1  120.89   16.00
 -16   8   1  122.89   17.70
 -16   8   1  154.98   18.50
  16   8  -1  165.68   19.20
  16   8  -1  176.28   20.30
  16   8  -1  142.99   19.20
 -16   8   1  159.98   17.70
  16   8  -1  117.29   14.90
  14  -8  -1  120.19   14.70
 -14  -8   1   84.89   11.90
 -14  -8   1  100.29   11.20
  14  -8  -1   78.29   14.20
 -14  -8   1  101.69   14.60
  14  -8  -1   93.69   12.00
  14  -8  -1   91.19   14.70
  14  -8  -1  110.19   16.20
 -14  -8   1   87.19   13.40
  14  -8  -1   98.89   15.20
  14  -8  -1   72.29   13.00
 -14  -8   1  111.49   15.30
 -14  -8   1  117.89   16.10
 -14   8   1   75.99   16.70
  14   8  -1   94.79   14.10
 -14   8   1  126.99   14.30
  14   8  -1   91.99   14.60
  14   8  -1  107.89   13.30
  14   8  -1  108.69   15.50
  14   8  -1   84.19   14.20
 -14   8   1  102.59   22.10
  12  -8  -1    9.10    4.60
 -12  -8   1    6.20    4.00
 -12  -8   1    8.40    4.00
 -12  -8   1   14.00    6.50
 -12  -8   1   -1.90    3.50
  12  -8  -1    0.80    3.90
 -12  -8   1   15.40    4.50
 -12  -8   1    6.00    4.00
 -12  -8   1   -1.30    5.00
  12  -8  -1    2.00    4.60
  12  -8  -1    5.60    4.10
  12  -8  -1    1.40    4.30
  12  -8  -1    6.30    3.30
  12   8  -1   14.70    4.80
 -12   8   1    1.20    3.80
 -12   8   1   -3.00    3.70
 -12   8   1    5.00    2.40
  12   8  -1    4.60    4.20
  12   8  -1    2.20    2.30
  12   8  -1    2.80    2.70
  12   8  -1    2.00    2.80
 -12   8   1    6.00    4.10
 -10  -8   1  502.85   31.90
  10  -8  -1  487.55   32.70
  10  -8  -1  542.95   33.30
 -10  -8   1  519.45   26.10
 -10  -8   1  482.55   31.40
  10  -8  -1  500.35   27.30
  10  -8  -1  577.74   35.80
  10  -8  -1  544.55   33.80
  10  -8  -1  499.25   32.60
 -10  -8   1  527.65   33.10
 -10  -8   1  516.25   29.60
  10  -8  -1  541.45   32.80
 -10  -8   1  505.35   31.90
 -10   8   1  522.15   33.90
  10   8  -1  517.55   33.70
 -10   8   1  506.05   33.30
 -10   8   1  499.75   31.40
  10   8  -1  515.15   29.80
  10   8  -1  569.84   33.70
  10   8  -1  456.15   28.80
 -10   8   1  553.84   34.30
  10   8  -1  517.95   34.80
 -10   8   1  508.25   32.80
   8  -8  -1   38.70    8.80
   8  -8  -1   54.99    8.30
   8  -8  -1   61.29   11.10
   8  -8  -1   41.20    8.10
   8  -8  -1   45.00   10.00
  -8  -8   1   44.90    8.90
  -8  -8   1   32.90    9.20
  -8  -8   1   31.20    8.90
   8  -8  -1   51.59    8.10
  -8  -8   1   53.69    8.50
   8  -8  -1   49.80    9.40
  -8  -8   1   40.10    9.20
  -8  -8   1   43.00    9.40
  -8   8   1   39.60    8.80
   8   8  -1   32.20    8.20
  -8   8   1   42.00    9.90
  -8   8   1   27.80    8.50
  -8   8   1   49.80   11.10
   8   8  -1   36.50    8.50
   8   8  -1   52.09   11.50
   8   8  -1   51.59    9.70
   8   8  -1   39.70    8.90
   6  -8  -1   -0.80    2.20
  -6  -8   1    2.10    2.90
   6  -8  -1   -0.50    2.80
  -6  -8   1    1.80    1.30
   6  -8  -1    4.30    3.40
  -6  -8   1    4.10    2.90
  -6  -8   1   -0.80    1.90
   6  -8  -1    3.90    2.50
   6  -8  -1   -0.40    1.80
  -6  -8   1    0.90    2.30
   6  -8  -1   -0.60    2.60
  -6  -8   1    0.80    2.30
   6  -8  -1    0.20    2.80
   6   8  -1   -0.60    1.80
  -6   8   1   -4.10    2.90
   6   8  -1    0.60    2.40
  -6   8   1   -1.80    1.80
   6   8  -1   -3.60    2.00
   6   8  -1   -1.90    1.70
   4  -8  -1  108.39   13.50
   4  -8  -1   77.29   13.10
  -4  -8   1   97.39   12.60
  -4  -8   1  100.29   13.90
   4  -8  -1  102.39   13.30
  -4  -8   1  112.19    8.70
  -4  -8   1   92.29   13.40
   4  -8  -1   90.89   10.80
  -4  -8   1   91.69   13.10
   4  -8  -1   89.49   12.30
   4  -8  -1   91.09   13.20
   4  -8  -1   74.09   12.40
  -4   8   1   92.99   13.50
  -4   8   1   89.49   12.20
   4   8  -1   91.69   13.20
   4   8  -1   87.89   13.40
  -4   8   1  105.09   12.70
   4   8  -1   91.29   14.20
  -4   8   1  100.59   14.00
   4   8  -1  100.09   12.70
  -4   8   1   99.69   13.30
  -2  -8   1    5.00    2.60
  -2  -8   1    3.40    2.30
   2  -8  -1   -0.60    2.80
  -2  -8   1    3.00    3.70
  -2  -8   1    2.60    2.90
   2  -8  -1    2.20    1.80
   2  -8  -1   -2.50    3.00
   2  -8  -1    5.40    4.30
  -2  -8   1    0.50    2.70
   2  -8  -1    3.30    1.80
  -2   8   1    4.30    2.30
  -2   8   1   -0.80    2.20
   2   8  -1    3.60    3.80
  -2   8   1    3.40    2.50
   2   8  -1    1.60    3.30
  -2   8   1    4.60    3.60
  -2   8   1    3.50    3.00
   2   8  -1    2.00    2.70
   2   8  -1    0.40    2.60
  -2   8   1    5.60    4.00
   0  -8   1    6.10    3.10
   0  -8   1    0.90    2.90
   0  -8   1    2.50    1.40
   0  -8  -1    2.40    2.30
   0  -8   1    4.00    3.20
   0  -8  -1    5.30    3.10
   0  -8  -1    5.80    3.10
   0  -8  -1    2.50    1.70
   0  -8   1    7.60    4.60
   0  -8   1    6.60    3.90
   0  -8  -1    5.50    2.40
   0  -8  -1    4.20    3.10
   0  -8  -1    3.50    3.00
   0   8   1   -1.70    2.40
   0   8   1    2.40    1.80
   0   8   1    5.50    2.90
   0   8  -1    0.50    2.60
   0   8   1    1.00    2.40
   0   8  -1    0.70    2.40
   0   8  -1    2.60    2.50
   0   8  -1    7.30    4.10
   0   8  -1    5.50    2.80
   0   8  -1    1.80    6.60
   0   8   1   -1.80    2.90
   2  -8   1  638.44   35.40
   2  -8   1  634.54   32.30
   2  -8   1  690.23   37.10
   2  -8   1  681.93   38.20
  -2  -8  -1  688.13   36.70
   2  -8   1  704.63   33.90
  -2  -8  -1  709.53   24.50
  -2  -8  -1  738.43   38.70
   2  -8   1  692.63   37.90
  -2  -8  -1  678.63   37.10
  -2  -8  -1  673.63   36.60
   2  -8   1  748.83   39.50
  -2  -8  -1  685.93   37.90
  -2  -8  -1  629.64   33.60
  -2   8  -1  629.54   34.80
   2   8   1  635.04   33.60
   2   8   1  678.83   52.99
  -2   8  -1  662.13   33.70
   2   8   1  683.93   37.10
  -2   8  -1  651.43   37.30
  -2   8  -1  685.83   36.70
   2   8   1  680.53   39.80
   2   8   1  751.42   39.80
   2   8   1  683.03   35.70
   4  -8   1    9.80    3.40
   4  -8   1   19.50    5.70
  -4  -8  -1   25.90    7.50
   4  -8   1   17.80    5.50
   4  -8   1   23.20    6.90
   4  -8   1   16.70    5.90
  -4  -8  -1    6.80    3.80
   4  -8   1    6.80    3.70
  -4  -8  -1   25.40    6.60
  -4  -8  -1   18.70    6.70
  -4  -8  -1    6.50    4.50
  -4   8  -1   16.40    5.50
   4   8   1   13.00    5.20
  -4   8  -1   16.60    5.80
   4   8   1   12.00    5.10
  -4   8  -1   17.40    6.30
   4   8   1   30.80    7.50
  -4   8  -1   13.60    4.80
   4   8   1   25.70    7.40
   6  -8   1  148.69   17.40
  -6  -8  -1  175.68   17.90
   6  -8   1  148.89   17.10
   6  -8   1  155.68   16.90
   6  -8   1  154.98   17.70
   6  -8   1  162.58   16.20
  -6  -8  -1  138.09    4.90
  -6  -8  -1  164.28   17.00
  -6  -8  -1  145.59   15.10
  -6  -8  -1  126.29   16.00
  -6  -8  -1  169.98   18.00
   6  -8   1  139.09   16.90
   6  -8   1  147.59   14.90
  -6  -8  -1  157.08   18.10
  -6   8  -1  148.59   15.70
  -6   8  -1  138.99   15.90
  -6   8  -1  161.98   18.10
   6   8   1  162.88   17.40
   6   8   1  163.28   18.80
   6   8   1  126.19   15.20
  -6   8  -1  148.79   16.10
  -6   8  -1  150.48   17.30
   6   8   1  178.78   15.90
   6   8   1  139.09   17.00
   8  -8   1 1015.10   42.00
   8  -8   1  943.51   47.00
  -8  -8  -1  847.32   43.30
  -8  -8  -1  901.61   43.10
   8  -8   1  836.62   44.00
   8  -8   1  936.01   42.40
  -8  -8  -1  949.90   46.10
   8  -8   1 1034.50   48.80
  -8  -8  -1  927.21   40.00
  -8  -8  -1  872.01   43.30
  -8  -8  -1  976.00   34.70
   8  -8   1  953.20   45.70
  -8  -8  -1  919.01   42.50
  -8   8  -1  959.30   46.90
   8   8   1  955.10   44.10
  -8   8  -1  906.71   44.50
  -8   8  -1  923.81   41.90
  -8   8  -1  887.61   44.50
  -8   8  -1  913.11   44.70
   8   8   1  899.11   46.80
   8   8   1  941.11   44.60
   8   8   1  893.31   44.40
   8   8   1  999.10   41.50
  10  -8   1 1086.29   49.90
  10  -8   1 1026.00   49.80
 -10  -8  -1 1132.99   51.19
  10  -8   1 1066.29   49.90
 -10  -8  -1 1075.29   43.10
 -10  -8  -1 1076.29   48.30
  10  -8   1 1041.70   46.80
  10  -8   1 1144.89   52.09
 -10  -8  -1 1110.89   47.80
  10  -8   1 1070.79   44.50
 -10  -8  -1 1148.09   38.40
 -10  -8  -1 1132.69   50.99
  10  -8   1 1095.89   51.49
 -10  -8  -1 1061.49   49.20
  10   8   1 1070.29   50.29
 -10   8  -1 1083.09   50.99
  10   8   1 1096.89   43.70
 -10   8  -1 1079.69   47.10
 -10   8  -1 1000.70   48.70
  10   8   1 1100.99   52.99
 -10   8  -1 1103.79   50.19
 -10   8  -1 1097.29   51.09
  10   8   1 1114.69   49.80
  10   8   1 1051.39   47.70
 -12  -8  -1    5.50    3.30
 -12  -8  -1    6.90    3.80
  12  -8   1   12.10    4.60
  12  -8   1   10.70    5.80
 -12  -8  -1   11.20    4.10
  12  -8   1   16.50    6.40
  12  -8   1   26.70    7.50
 -12  -8  -1    5.40    4.80
  12  -8   1    8.00    5.20
 -12  -8  -1   17.90    4.60
 -12   8  -1   12.10    6.00
 -12   8  -1   16.90    6.20
 -12   8  -1   15.80    7.00
  12   8   1    9.90    4.60
  12   8   1    6.30    4.30
  12   8   1   17.70    3.80
 -12   8  -1    9.80    4.10
  14  -8   1   32.70    8.50
  14  -8   1   49.99   11.00
 -14  -8  -1   53.89   10.50
 -14  -8  -1   55.39    9.50
 -14  -8  -1   46.20   10.10
 -14  -8  -1   52.39    8.40
  14  -8   1   46.80   11.00
  14  -8   1   44.00    9.60
  14  -8   1   43.60   11.10
  14  -8   1   33.90    9.40
  14   8   1   51.09   10.70
 -14   8  -1   50.09    9.60
 -14   8  -1   46.20    9.60
  14   8   1   43.20   10.80
  14   8   1   36.50    7.30
  14   8   1   36.70   10.50
  16  -8   1  126.79   17.10
 -16  -8  -1  143.89   20.80
  16  -8   1  144.89   19.00
  16  -8   1  154.28   18.20
 -16  -8  -1  128.49   17.80
 -16  -8  -1  149.88   17.20
  16  -8   1  148.49   16.60
 -16  -8  -1  173.18   13.50
  16  -8   1  142.59   16.30
  16  -8   1  153.68   19.00
  16  -8   1  127.29   17.50
 -16  -8  -1  137.79   14.30
 -16  -8  -1  148.29   18.70
 -16  -8  -1  156.08   19.20
  16   8   1  129.39   18.90
  16   8   1  141.69   17.80
 -16   8  -1  137.49   17.90
  16   8   1  140.89   17.70
  16   8   1  126.39   14.30
 -16   8  -1  174.68   15.50
 -16   8  -1  156.18   19.70
  16   8   1  106.59   15.80
 -16   8  -1  159.58   17.50
  18  -8   1   12.50    5.10
 -18  -8  -1    3.00    5.90
  18  -8   1   12.70    6.20
 -18  -8  -1   17.60    6.30
  18  -8   1    1.90    4.50
  18  -8   1   27.90    8.30
 -18  -8  -1   14.30    7.00
 -18   8  -1    9.10    3.90
  18   8   1   16.90    6.40
  18   8   1    6.20    4.40
  18   8   1   16.20    6.70
  18   8   1    9.30    5.20
 -18   8  -1   28.80    8.30
 -18   8  -1    8.40    5.70
 -20  -8  -1  103.49   14.10
  20  -8   1  105.19   16.40
  20  -8   1   85.39   13.60
 -20  -8  -1  146.99   17.60
  20  -8   1  112.39   17.50
 -20  -8  -1  101.59   16.50
  20  -8   1  135.99   16.70
  20  -8   1  130.49   16.40
 -20  -8  -1   99.89   12.10
  20  -8   1  114.09   17.20
 -20  -8  -1  110.39   13.00
 -20   8  -1  111.69   16.90
 -20   8  -1  112.89   18.10
 -20   8  -1  140.99   17.80
  20   8   1  116.69   17.30
  20   8   1  121.39   15.30
  20   8   1  115.19   16.20
  22  -8   1   -5.30    3.30
  22  -8   1   -2.40    2.20
 -22  -8  -1   -3.00    3.50
 -22  -8  -1   -1.50    3.90
 -22  -8  -1    1.00    3.20
  22  -8   1    5.80    2.80
 -22   8  -1   -2.60    2.70
  22   8   1   -0.20    3.00
 -22   8  -1   -1.50    4.20
  22   8   1    3.20    5.00
  22   8   1   -3.10    2.30
  24  -8   1   13.10    5.30
  24  -8   1   -4.20    4.00
  24  -8   1    4.90    3.80
 -24  -8  -1   -3.30    3.80
  24   8   1    9.10    3.90
  24   8   1    1.00    2.80
 -24   8  -1   -1.60    4.20
 -24   8  -1   -4.70    6.70
  26  -8   1   -5.90    3.40
 -26  -8  -1   -5.90    4.70
  26  -8   1   -7.20    3.40
  26   8   1    1.00    3.10
 -26   8  -1   -1.40    2.80
 -26   8  -1    3.60    5.20
  26   8   1   -1.30    4.60
  28  -8   1    5.60    4.00
  28  -8   1    1.90    5.40
  28  -8   1   -3.30    3.90
  28   8   1    1.20    6.20
 -28   8  -1   10.40    6.30
  28   8   1   -4.30    2.60
  30  -8   1    9.90    6.50
 -30  -8  -1    7.80    8.80
  30  -8   1   11.80    7.80
  30   8   1   21.30    9.40
 -30   8  -1    7.30    8.10
  32  -8   1    6.50    7.10
  32  -8   1   -4.20    3.90
 -32  -8  -1   -1.80    8.30
  32  -8   1   -5.40    4.90
  32   8   1   13.50    8.80
  32   8   1    2.70    8.40
  34  -8   1    5.30    8.10
  34  -8   1   -3.90    4.30
  34   8   1   -5.70    7.10
 -34   8  -1  -11.50    8.80
  34   8   1   -7.70    7.70
 -33  -9   1  -11.00    9.90
  33  -9  -1   -0.40    5.20
  33  -9  -1   -7.60    5.80
  33  -9  -1    1.70    8.80
  33   9  -1  -14.90    8.90
 -33   9   1   -2.80    9.30
  33   9  -1   -3.80    8.90
  31  -9  -1    2.90    6.20
  31   9  -1   -1.10    6.50
  31   9  -1    1.10    6.60
 -31   9   1    9.50    5.70
 -29  -9   1   12.30    9.40
  29  -9  -1    3.90    7.90
 -29   9   1    8.20    4.60
  29   9  -1  -10.20    7.50
  29   9  -1    2.00    5.50
 -29   9   1   -3.00    5.70
  27  -9  -1    2.90    4.60
  27  -9  -1   -7.50    5.70
 -27  -9   1   -5.40    5.60
  27   9  -1    3.90    5.30
  27   9  -1    1.80    5.30
 -27   9   1   -3.60    4.40
  25  -9  -1   -3.70    4.40
 -25  -9   1    2.60    4.20
 -25   9   1   12.00    5.20
  23  -9  -1   22.10    7.10
  23   9  -1   31.30    7.80
 -23   9   1   15.80    7.60
 -23   9   1    9.90    6.80
  23   9  -1   19.90    7.90
  23   9  -1    9.10    7.30
 -21  -9   1    5.30    2.80
 -21  -9   1   -1.80    5.30
  21  -9  -1   -0.40    2.80
 -21  -9   1   -3.20    4.70
  21  -9  -1   -0.90    2.00
  21   9  -1   -3.40    2.90
 -21   9   1   -1.50    5.20
 -21   9   1    6.10    7.30
 -19  -9   1    3.20    2.90
 -19  -9   1    2.80    3.80
 -19  -9   1    4.90    4.80
  19  -9  -1    2.80    1.50
 -19  -9   1    2.40    4.90
  19  -9  -1    2.90    2.80
  19   9  -1    6.50    4.40
 -19   9   1   -4.40    3.60
 -19   9   1    0.00    4.20
  19   9  -1   -2.40    3.60
  17  -9  -1   81.59   14.40
 -17  -9   1   89.39   13.60
  17  -9  -1   63.79   11.40
  17  -9  -1   95.99   14.60
  17  -9  -1  103.99   16.40
 -17  -9   1   91.39   12.70
  17  -9  -1   86.99   13.20
  17  -9  -1   84.99   18.50
 -17  -9   1   72.69   14.10
 -17  -9   1   87.09   15.60
 -17   9   1   75.79   15.60
 -17   9   1   81.19   14.30
  17   9  -1   81.29   13.40
  17   9  -1   88.09   13.10
 -17   9   1   78.19   14.70
  17   9  -1   92.39   16.40
  17   9  -1   85.39   10.60
  17   9  -1   90.09   15.70
  15  -9  -1   61.69   14.40
  15  -9  -1   60.79   10.60
 -15  -9   1   52.19    9.80
 -15  -9   1   73.09   10.30
 -15  -9   1   71.99   13.60
 -15  -9   1   69.39   10.80
  15  -9  -1   65.89   12.80
  15  -9  -1   45.30   10.90
  15  -9  -1   72.29   13.40
 -15  -9   1   46.90   11.80
 -15   9   1   69.99   13.40
  15   9  -1   58.59   13.00
 -15   9   1   60.79   13.80
  15   9  -1   66.29   12.30
  15   9  -1   50.59   11.50
 -15   9   1   74.79   10.40
  15   9  -1   68.19   13.60
 -13  -9   1   10.40    4.60
  13  -9  -1   -0.40    3.80
 -13  -9   1    2.10    3.30
  13  -9  -1   -0.20    4.30
 -13  -9   1    0.60    3.40
 -13  -9   1   -3.20    3.10
  13  -9  -1    2.10    3.60
  13  -9  -1    2.30    3.00
  13  -9  -1    1.10    2.70
  13  -9  -1    2.10    4.40
  13  -9  -1    3.10    4.30
 -13  -9   1    0.40    2.50
 -13   9   1   -3.20    4.90
  13   9  -1    1.50    2.80
  13   9  -1    0.10    3.90
 -13   9   1    6.50    4.10
  13   9  -1   -3.30    2.50
 -13   9   1    2.10    4.20
  13   9  -1   -0.40    2.70
 -11  -9   1  201.08   18.20
 -11  -9   1  216.78   15.90
 -11  -9   1  176.18   18.50
  11  -9  -1  159.88   19.90
  11  -9  -1  206.78   20.80
  11  -9  -1  162.98   20.00
 -11  -9   1  182.48   21.90
 -11  -9   1  182.08   20.90
 -11  -9   1  194.18   20.60
  11  -9  -1  180.68   17.30
  11  -9  -1  195.78   22.50
  11  -9  -1  209.88   20.50
  11  -9  -1  217.68   19.00
  11   9  -1  206.88   19.70
  11   9  -1  188.88   18.20
  11   9  -1  182.58   22.60
 -11   9   1  223.28   21.90
 -11   9   1  236.38   19.80
  11   9  -1  195.78   21.80
 -11   9   1  177.88   18.80
 -11   9   1  167.48   19.70
  -9  -9   1  185.58   14.80
   9  -9  -1  188.58   22.60
  -9  -9   1  227.28   22.70
  -9  -9   1  200.18   19.90
   9  -9  -1  179.18   20.90
  -9  -9   1  191.98   20.00
   9  -9  -1  188.78   19.60
   9  -9  -1  180.98   16.70
  -9  -9   1  165.78   17.60
  -9  -9   1  143.99   19.10
   9  -9  -1  181.08   21.30
   9  -9  -1  191.28   20.50
   9  -9  -1  182.18   21.80
   9   9  -1  172.28   18.00
  -9   9   1  189.78   18.00
   9   9  -1  160.18   19.50
   9   9  -1  165.38   18.00
  -9   9   1  211.98   22.40
  -9   9   1  171.98   20.10
   9   9  -1  180.28   19.00
  -9   9   1  172.98   19.70
   9   9  -1  190.78   22.40
   7  -9  -1   21.10    7.30
   7  -9  -1   50.09    7.70
   7  -9  -1   30.80    8.30
   7  -9  -1   50.69    9.40
   7  -9  -1   39.60    8.60
  -7  -9   1   36.60    8.40
   7   9  -1   52.19   10.20
  -7   9   1   34.20    9.30
   7   9  -1   35.10   10.40
  -7   9   1   52.69   11.40
  -7   9   1   52.59    9.70
   7   9  -1   48.90    9.90
   7   9  -1   34.90    7.60
  -7   9   1   27.70    8.00
  -5  -9   1   18.10    7.60
  -5  -9   1   34.70    8.20
  -5  -9   1   38.00    6.40
   5  -9  -1   49.40    9.00
   5  -9  -1   29.20    8.20
  -5  -9   1   29.80    4.80
   5  -9  -1   30.10    9.00
  -5  -9   1   17.70    6.50
   5  -9  -1   26.60    7.80
   5  -9  -1   32.50    7.10
   5   9  -1   16.90    7.30
   5   9  -1   30.30    9.10
   5   9  -1   32.30    8.50
  -5   9   1   18.00    6.40
   5   9  -1   33.80    8.80
   5   9  -1   35.00    8.50
  -5   9   1   28.10    8.90
   3  -9  -1  318.97   25.40
  -3  -9   1  309.27   26.60
  -3  -9   1  344.57   27.30
  -3  -9   1  337.57   25.70
   3  -9  -1  363.56   22.70
   3  -9  -1  375.66   29.30
   3  -9  -1  363.16   29.20
   3  -9  -1  279.27   25.10
   3  -9  -1  366.96   27.70
  -3  -9   1  324.87   18.30
   3  -9  -1  377.46   28.80
  -3  -9   1  351.56   28.20
   3   9  -1  373.56   26.90
  -3   9   1  358.36   27.00
  -3   9   1  340.07   28.40
   3   9  -1  417.46   28.70
   3   9  -1  343.07   24.70
   3   9  -1  348.67   28.80
  -3   9   1  343.07   27.10
  -3   9   1  358.76   26.40
  -3   9   1  371.26   27.40
   3   9  -1  360.56   30.70
   1  -9  -1  126.59   17.00
  -1  -9   1  103.29   14.60
  -1  -9   1  118.19   15.50
  -1  -9   1   99.29   15.60
   1  -9  -1  101.09   14.50
   1  -9  -1   98.29   14.90
   1  -9  -1  121.19   18.10
   1  -9  -1  122.49   16.30
   1  -9  -1   91.89   17.90
  -1  -9   1  105.19   15.50
   1  -9  -1  123.09   15.00
  -1  -9   1  100.19   10.20
  -1   9   1  138.29   15.90
   1   9  -1  100.79   16.70
  -1   9   1   98.09   16.40
   1   9  -1  101.89   14.50
  -1   9   1  144.49   15.40
   1   9  -1  124.39   14.20
  -1   9   1   97.49   13.90
  -1   9   1   93.79   13.70
  -1   9   1  103.69   16.10
   1   9  -1  121.99   16.60
   1   9  -1   93.59   14.90
  -1  -9  -1  428.56   46.50
  -1  -9  -1  419.46   46.30
  -1  -9  -1  433.06   29.10
   1  -9   1  447.96   32.20
   1  -9   1  419.66   29.10
   1  -9   1  413.16   27.90
  -1  -9  -1  418.56   31.00
   1  -9   1  412.36   29.40
  -1  -9  -1  432.16   21.00
  -1  -9  -1  373.16   28.60
   1  -9   1  437.06   32.10
   1  -9   1  429.56   27.50
   1  -9   1  453.35   23.50
   1   9   1  360.76   29.30
  -1   9  -1  409.86   27.20
  -1   9  -1  404.46   30.10
  -1   9  -1  415.76   29.80
   1   9   1  396.86   29.80
   1   9   1  477.85   30.90
   1   9   1  404.86   27.20
   1   9   1  436.66   29.80
   1   9   1  397.76   32.10
  -1   9  -1  429.56   30.40
  -1   9  -1  460.75   32.20
  -3  -9  -1   19.50    7.20
  -3  -9  -1   22.90    7.10
  -3  -9  -1   21.10    9.10
   3  -9   1   34.10    8.80
   3  -9   1   32.60    8.30
   3  -9   1    9.50    5.00
   3  -9   1   11.70    5.70
   3  -9   1   32.80    7.50
  -3  -9  -1   22.60    7.80
  -3   9  -1   14.10    6.10
   3   9   1   17.20    7.20
  -3   9  -1   28.10   10.90
  -3   9  -1   37.20    8.90
   3   9   1   31.90    8.80
   3   9   1   18.80    6.40
  -3   9  -1   20.30    6.90
   3   9   1   16.60    6.80
   3   9   1   25.40    7.70
  -5  -9  -1    2.10    1.30
  -5  -9  -1    3.10    4.30
   5  -9   1   -0.50    1.70
  -5  -9  -1    1.10    1.20
   5  -9   1   -0.20    3.30
   5  -9   1   -6.30    2.70
   5  -9   1    6.40    3.50
   5  -9   1   -2.60    2.40
   5  -9   1    3.70    2.60
  -5  -9  -1    1.10    2.10
  -5  -9  -1    0.20    3.20
   5  -9   1    2.90    1.30
  -5   9  -1   -1.50    2.50
   5   9   1   -5.80    2.60
  -5   9  -1   -1.00    2.90
  -5   9  -1   -0.30    1.90
   5   9   1   -0.80    0.90
  -7  -9  -1   55.19    8.60
   7  -9   1   60.89   10.40
   7  -9   1   57.69   11.10
   7  -9   1   66.89   12.00
  -7  -9  -1   46.60   10.00
  -7  -9  -1   40.50    9.90
  -7  -9  -1   46.40    8.10
   7  -9   1   32.90    8.80
   7  -9   1   29.90    9.30
  -7  -9  -1   53.09    8.30
   7  -9   1   49.00   10.80
   7  -9   1   58.69   12.20
  -7  -9  -1   40.70    9.90
   7   9   1   59.09    9.40
   7   9   1   31.90    9.00
  -7   9  -1   44.30    9.20
   7   9   1   52.99    8.90
   7   9   1   63.09   11.90
  -7   9  -1   45.40   10.30
  -7   9  -1   29.00    9.20
  -7   9  -1   34.90   10.20
  -9  -9  -1  430.96   30.40
  -9  -9  -1  432.96   27.90
   9  -9   1  396.26   31.10
   9  -9   1  378.26   30.10
   9  -9   1  433.06   28.90
  -9  -9  -1  404.26   30.30
   9  -9   1  412.06   31.00
  -9  -9  -1  387.76   27.80
  -9  -9  -1  454.85   22.20
  -9  -9  -1  387.76   30.20
   9  -9   1  384.36   31.30
   9  -9   1  422.16   27.60
   9  -9   1  406.76   31.40
   9   9   1  406.36   32.60
  -9   9  -1  383.16   31.00
   9   9   1  395.56   30.60
   9   9   1  439.96   30.10
  -9   9  -1  385.06   30.20
  -9   9  -1  415.76   31.60
   9   9   1  395.66   28.60
  -9   9  -1  442.76   29.30
  11  -9   1  125.39   17.60
 -11  -9  -1  111.79   14.60
  11  -9   1   95.79   13.60
  11  -9   1   92.09   14.70
 -11  -9  -1   97.79   14.60
  11  -9   1   95.09   16.90
 -11  -9  -1  124.49   11.80
 -11  -9  -1  112.19   13.90
 -11  -9  -1   89.89   15.50
  11  -9   1  109.69   13.60
  11  -9   1   97.09   15.50
  11   9   1   97.19   16.20
 -11   9  -1   96.19   15.10
 -11   9  -1   85.09   15.10
  11   9   1  129.69   14.80
  11   9   1  100.59   14.90
 -11   9  -1   84.29   13.80
  11   9   1  103.89   14.30
  11   9   1   86.09   14.00
 -11   9  -1   93.89   13.60
  13  -9   1   14.90    6.60
 -13  -9  -1   18.40    6.20
  13  -9   1   29.90    7.20
  13  -9   1   31.40    8.00
  13  -9   1   18.30    7.60
  13  -9   1   10.30    4.70
 -13  -9  -1   23.70    8.90
  13  -9   1   13.70    6.40
 -13   9  -1   32.70    7.40
  13   9   1   17.60    7.70
 -13   9  -1   34.90    9.70
 -13   9  -1   15.20    6.10
  13   9   1   27.90    7.80
  13   9   1   18.10    7.70
  13   9   1   22.50    7.80
 -13   9  -1   14.80    7.60
  15  -9   1  111.59   16.70
  15  -9   1  171.48   18.70
 -15  -9  -1  152.08   15.20
  15  -9   1  158.98   19.70
 -15  -9  -1  158.88   20.10
 -15  -9  -1  159.38   16.20
  15  -9   1  132.29   16.70
  15  -9   1  159.28   21.10
 -15  -9  -1  124.39   17.30
  15  -9   1  113.49   16.90
 -15  -9  -1  158.08   24.40
 -15   9  -1  127.49   18.30
  15   9   1  163.08   22.50
  15   9   1  127.39   18.40
 -15   9  -1  154.78   19.20
  15   9   1  154.18   18.30
  15   9   1  147.49   21.90
  15   9   1  167.98   16.00
 -15   9  -1  128.29   17.70
  17  -9   1   52.79    9.80
  17  -9   1   39.40   11.20
 -17  -9  -1   32.30    9.30
 -17  -9  -1   50.79   10.20
 -17  -9  -1   56.49    9.80
 -17  -9  -1   32.60    7.70
 -17  -9  -1   19.20    7.00
  17  -9   1   47.90   10.70
 -17   9  -1   43.60   12.30
  17   9   1   17.80    6.20
 -19  -9  -1   14.80    8.00
 -19  -9  -1   20.80    6.70
  19  -9   1   15.20    6.10
  19  -9   1   13.50    6.60
 -19  -9  -1   13.70    7.40
  19  -9   1    6.30    5.50
  19   9   1   19.30    7.10
  19   9   1   38.30   10.40
  19   9   1   30.60    8.90
 -19   9  -1   17.00    7.50
  19   9   1   20.70    7.70
  21  -9   1    5.20    4.80
 -21  -9  -1    5.30    6.40
  21  -9   1    2.00    4.90
  21   9   1    5.40    5.70
  21   9   1   -5.80    5.50
 -21   9  -1   -5.70    5.20
  21   9   1   11.00    6.30
  21   9   1   -2.80    4.70
  23  -9   1   -4.50    4.10
  23  -9   1    1.30    3.10
 -23  -9  -1    2.10    3.10
  23  -9   1    8.50    8.40
 -23   9  -1    0.20    3.10
  23   9   1   -0.40    2.20
  23   9   1   -1.20    5.30
  25  -9   1  106.69   16.70
  25  -9   1  134.39   18.80
  25  -9   1  147.09   19.90
 -25   9  -1  111.49   18.30
  25   9   1  101.09   19.70
  25   9   1   84.69   18.80
  25   9   1  103.79   18.10
 -25   9  -1  150.28   17.10
  27  -9   1    5.90    7.30
 -27  -9  -1   10.40    8.90
  27  -9   1   -0.80    6.00
 -27   9  -1   10.90    7.20
  27   9   1   12.20    9.00
  27   9   1   23.10    8.30
 -27   9  -1   15.20    7.60
 -29  -9  -1   22.20   10.70
  29  -9   1   30.30   10.70
  29  -9   1   22.20    7.90
  29  -9   1   31.10   12.30
  29   9   1   24.60   11.10
  31  -9   1   15.30    8.10
  31   9   1   13.30    7.30
 -31   9  -1   12.50    9.50
 -30 -10   1   -8.00   11.10
  30  10  -1  -11.00    6.70
  30  10  -1  -11.10    7.30
 -30  10   1    4.00    8.20
  30  10  -1   -8.80    6.00
  28 -10  -1    4.40    5.30
  28 -10  -1   -4.50    6.00
 -28 -10   1    5.50    8.90
  28  10  -1   10.40    6.60
  28  10  -1    1.10    8.60
 -28  10   1    2.50    8.50
  28  10  -1   -5.90    7.80
 -28  10   1   13.70    6.10
  26 -10  -1   12.90   10.80
  26 -10  -1    6.80    7.20
  26 -10  -1   23.50    9.80
 -26  10   1   12.70    5.90
  26  10  -1   18.40   10.10
 -26  10   1   13.30    8.50
  26  10  -1    8.20    8.60
  24 -10  -1    3.30    4.40
  24 -10  -1    2.20    6.80
 -24 -10   1    2.40    4.20
  24 -10  -1   -0.90    4.60
  24  10  -1   -6.30    6.00
  24  10  -1   -2.20    5.90
  24  10  -1    5.60    5.60
 -24  10   1    0.60    4.10
 -24  10   1   -5.90    6.10
  22 -10  -1  165.58   25.80
 -22 -10   1  202.98   24.00
 -22  10   1  200.98   22.90
  22  10  -1  223.48   26.80
 -22  10   1  196.88   24.80
  22  10  -1  194.68   24.80
  20 -10  -1    9.60    6.40
  20 -10  -1    2.50    3.70
 -20 -10   1    8.80    6.70
  20  10  -1   22.30    6.90
  20  10  -1   11.00    8.70
 -20  10   1   10.90    7.20
  20  10  -1    0.10    6.20
  18 -10  -1    6.40    4.50
  18 -10  -1    1.90    7.00
 -18 -10   1    9.70    7.00
  18 -10  -1    9.60    5.90
  18 -10  -1    9.00    4.00
 -18  10   1   14.30    6.10
  18  10  -1    1.50    4.80
 -18  10   1    6.80    5.60
  18  10  -1    0.50    4.30
  18  10  -1   13.50    5.40
  16 -10  -1   62.89   13.10
  16 -10  -1   62.89   12.60
 -16 -10   1   81.99   11.40
 -16 -10   1   67.89   13.10
  16 -10  -1   66.79   10.10
 -16 -10   1   52.19   11.10
 -16  10   1   74.69   13.10
 -16  10   1   55.99   13.10
  16  10  -1   56.59   12.50
 -14 -10   1    1.10    4.50
  14 -10  -1   -2.50    4.40
  14 -10  -1    8.00    2.90
 -14 -10   1    5.60    3.40
 -14 -10   1    8.50    2.50
 -14 -10   1    2.60    3.30
 -14  10   1    1.50    2.30
  14  10  -1    8.70    3.50
 -14  10   1   -3.60    3.70
  14  10  -1    4.40    2.20
 -12 -10   1   -6.70    3.20
  12 -10  -1    3.30    3.40
 -12 -10   1   -0.50    2.90
 -12 -10   1   -6.00    3.30
  12 -10  -1   -2.00    2.60
  12 -10  -1   -5.10    3.80
  12 -10  -1   -0.70    2.50
 -12  10   1   -2.90    3.00
  12  10  -1   -2.60    3.90
 -12  10   1    2.40    3.60
  12  10  -1   -1.70    2.90
  12  10  -1    0.50    2.90
 -10 -10   1    1.30    4.00
  10 -10  -1   -2.80    2.60
  10 -10  -1    0.30    2.40
  10 -10  -1    3.00    3.50
 -10 -10   1    3.50    2.30
 -10 -10   1   -2.90    2.70
 -10 -10   1    3.60    2.60
 -10  10   1    2.20    2.70
 -10  10   1    7.30    3.70
  10  10  -1   -3.70    4.40
  10  10  -1    1.80    4.70
   8 -10  -1    5.30    4.80
  -8 -10   1    4.70    5.10
   8 -10  -1    6.70    4.20
  -8 -10   1   10.60    5.30
   8  10  -1    8.40    4.20
  -8  10   1    5.20    5.20
  -8  10   1   15.90    6.60
   8  10  -1    1.10    5.00
   8  10  -1   17.40    7.40
   8  10  -1    9.80    6.30
  -8  10   1   13.10    6.50
   6 -10  -1    9.80    5.30
   6 -10  -1   30.90   10.10
   6 -10  -1   26.10    6.30
  -6 -10   1   14.20    6.80
  -6 -10   1   14.00    6.10
   6 -10  -1   13.30    5.10
  -6 -10   1   34.90    8.80
  -6 -10   1   16.70    6.80
   6 -10  -1   17.90    6.40
  -6  10   1   15.70    8.10
  -6  10   1   21.90    7.40
   6  10  -1   17.30    6.40
   6  10  -1   34.40   11.10
  -6  10   1   14.50    6.20
   6  10  -1   36.10    9.60
  -6  10   1   20.10    8.10
   6  10  -1   21.80    7.80
  -4 -10   1    8.70    5.30
   4 -10  -1   11.40    4.40
   4 -10  -1    8.90    5.70
  -4 -10   1   11.40    5.20
  -4 -10   1    9.10    5.40
   4 -10  -1    7.80    4.20
   4 -10  -1    2.70    5.30
   4  10  -1    8.20    4.50
   4  10  -1    9.80    5.70
  -4  10   1   12.40    5.70
  -4  10   1   12.20    6.40
   4  10  -1   14.50    5.90
   4  10  -1   15.10    7.20
  -4  10   1    5.30    6.00
   4  10  -1    5.00    3.80
  -4  10   1    4.60    5.50
  -4  10   1    5.30    6.50
  -2 -10   1   52.09   10.50
  -2 -10   1   68.89   12.30
  -2 -10   1   63.39   12.50
   2 -10  -1   42.90    8.00
   2 -10  -1   69.49   13.40
  -2 -10   1   46.60   10.50
   2 -10  -1   50.59   10.70
   2 -10  -1   42.10   12.70
   2 -10  -1   40.10   11.10
   2 -10  -1   35.50    8.90
   2  10  -1   46.20   10.40
  -2  10   1   34.70   10.70
  -2  10   1   47.60   11.20
   2  10  -1   64.69   11.90
   2  10  -1   57.09   11.90
   2  10  -1   69.69   15.00
  -2  10   1   47.30   11.50
   2  10  -1   52.79   12.60
   0 -10   1   14.00    5.10
   0 -10   1    9.50    5.90
   0 -10  -1   12.00    6.50
   0 -10   1   15.10    5.60
   0 -10  -1   17.60    6.50
   0 -10  -1   14.20    7.00
   0 -10  -1   28.20    6.40
   0 -10  -1   24.20    7.80
   0  10   1   15.30    6.20
   0  10   1   11.20    6.30
   0  10   1   30.90    8.80
   0  10  -1   13.80    5.20
   0  10   1   17.80    7.10
   0  10   1   13.20    5.40
   0  10  -1   29.20    9.00
  -2 -10  -1   22.40    9.00
  -2 -10  -1   32.70    7.40
   2 -10   1   29.10    9.30
   2 -10   1   33.30   10.40
   2 -10   1   34.30    9.70
   2 -10   1   30.00    8.20
   2 -10   1   48.40    8.80
  -2 -10  -1   49.70    9.90
  -2 -10  -1   53.59   10.30
  -2 -10  -1   39.40   10.10
  -2  10  -1   16.40    8.40
   2  10   1   36.90   10.80
   2  10   1   58.79   10.60
   2  10   1   60.69    9.80
   2  10   1   42.90    9.00
  -2  10  -1   51.69   11.40
  -2  10  -1   49.30    9.50
   4 -10   1   -2.30    4.80
  -4 -10  -1    2.00    4.10
   4 -10   1   -2.60    4.00
  -4 -10  -1    9.10    3.70
   4 -10   1    2.80    3.00
   4 -10   1    7.30    5.00
   4 -10   1    3.90    2.10
  -4 -10  -1    3.80    3.30
   4  10   1    4.50    5.20
  -4  10  -1   -1.60    3.60
   4  10   1    1.10    1.20
   4  10   1    2.10    4.40
   4  10   1   -2.90    3.00
  -4  10  -1   -0.50    3.00
   6 -10   1    1.20    1.70
  -6 -10  -1    2.70    4.50
  -6 -10  -1   -2.40    3.60
   6 -10   1   -5.00    2.80
   6 -10   1   -2.20    2.00
   6 -10   1    0.30    3.50
  -6 -10  -1   -5.70    3.00
   6 -10   1    1.40    2.30
  -6 -10  -1   -0.10    3.30
   6 -10   1    1.40    3.70
   6 -10   1    6.70    5.40
  -6 -10  -1   -7.30    4.70
  -6  10  -1    4.10    3.30
  -6  10  -1    2.40    3.20
  -6  10  -1    4.50    3.30
  -6  10  -1   -0.30    3.00
   6  10   1   -1.60    2.90
   6  10   1    2.60    2.90
   8 -10   1    2.60    2.60
  -8 -10  -1    3.40    4.40
  -8 -10  -1    3.10    5.40
  -8 -10  -1    3.00    4.50
  -8 -10  -1    3.80    2.90
   8 -10   1    9.10    3.30
   8 -10   1    2.20    4.40
   8 -10   1    4.70    4.80
   8 -10   1   10.10    4.90
   8  10   1    9.00    5.80
   8  10   1   11.30    5.70
  -8  10  -1    3.90    4.50
   8  10   1    4.90    4.40
  -8  10  -1    2.20    2.90
 -10 -10  -1    0.50    5.10
  10 -10   1   -1.40    3.80
 -10 -10  -1    2.10    4.10
  10 -10   1    2.90    4.60
  10 -10   1    1.40    4.70
  10 -10   1    3.60    5.00
 -10 -10  -1    5.30    4.40
 -10 -10  -1    3.00    4.70
  10 -10   1    3.50    3.50
  10 -10   1    3.80    2.90
 -10  10  -1   -0.70    3.10
  10  10   1   11.00    3.40
  10  10   1   -0.40    3.10
  10  10   1    1.70    3.80
  10  10   1    4.60    2.90
  10  10   1   10.00    4.50
  12 -10   1  309.17   29.80
 -12 -10  -1  325.97   29.50
  12 -10   1  293.97   30.70
  12 -10   1  270.87   26.40
 -12 -10  -1  291.77   22.70
  12 -10   1  297.87   24.40
 -12 -10  -1  327.57   26.70
  12 -10   1  286.77   25.80
 -12 -10  -1  298.47   28.90
  12  10   1  328.27   48.00
 -12  10  -1  281.47   28.30
 -12  10  -1  329.77   27.90
 -12  10  -1  261.67   27.20
  12  10   1  304.27   27.90
  12  10   1  264.07   25.40
  12  10   1  326.97   25.20
  14 -10   1   24.30    6.90
  14 -10   1   21.00    8.20
  14 -10   1   29.40    8.80
  14 -10   1   33.60    8.70
 -14 -10  -1   19.70    8.80
 -14 -10  -1   19.30    7.10
 -14 -10  -1   26.10    9.70
 -14  10  -1   13.80    6.70
 -14  10  -1   10.90    4.60
  14  10   1   11.90    6.70
  14  10   1   41.10   10.00
  16 -10   1   62.59   11.70
 -16 -10  -1   76.59   15.40
 -16 -10  -1   64.89   12.80
  16 -10   1   75.09   15.20
  16 -10   1   65.09   15.50
  16 -10   1   41.80   12.60
  16  10   1   56.89   15.30
  16  10   1   89.39   15.30
 -16  10  -1   72.89   16.90
  16  10   1   83.99   15.60
 -16  10  -1   69.79   14.30
  18 -10   1   25.90    9.80
  18 -10   1   45.50   12.60
  18 -10   1   54.69   13.80
 -18 -10  -1   36.70   10.00
  18  10   1   43.50   11.00
  18  10   1   46.70   12.10
 -18  10  -1   22.80   12.70
  18  10   1   64.39   10.10
  20 -10   1   38.10    9.10
 -20 -10  -1   21.80    6.60
  20 -10   1   42.70   12.60
 -20  10  -1    9.70    7.00
 -20  10  -1    6.70    7.50
  20  10   1   10.30   11.50
  22 -10   1   -1.40    4.30
  22 -10   1   -1.60    4.60
  22 -10   1    6.50    4.80
 -22 -10  -1   17.30    7.40
 -22  10  -1   -1.20    5.20
 -22  10  -1   -3.60    5.30
  22  10   1    3.70    4.80
  22  10   1   -4.10    5.00
  24 -10   1   41.80   12.80
  24 -10   1   33.60   11.90
  24  10   1   55.79   12.10
 -24  10  -1   37.30   11.60
  24  10   1   44.20   11.40
  26 -10   1    2.40    6.90
  26 -10   1   -3.90    5.40
 -26 -10  -1    7.70    8.90
  26  10   1   17.30    9.00
 -26  10  -1   11.80    7.90
 -26  10  -1    6.10    5.80
  26  10   1   -1.40    6.80
  28 -10   1   31.10   10.30
  28 -10   1   36.30   11.30
 -28 -10  -1   27.00   15.40
  28 -10   1   35.30   13.00
  28  10   1   32.90   11.10
 -28  10  -1   28.10   11.20
  28  10   1   31.10   13.70
  28  10   1   24.20   11.00
 -28  10  -1   19.80   11.60
  30 -10   1   -6.40    9.70
  30 -10   1    1.70    7.70
  30  10   1   -5.80    6.10
 -30  10  -1    4.00   11.30
  30  10   1    6.50    8.50
  27 -11  -1   -6.90    6.50
 -27 -11   1  -14.90    9.10
 -27  11   1  -10.60    7.90
  27  11  -1    0.80    8.00
 -27  11   1    1.40    9.00
  25 -11  -1   -2.00    7.30
  25 -11  -1    1.50    7.10
 -25 -11   1   -2.20    5.20
 -25  11   1    0.20    7.20
 -25  11   1  -15.40    7.00
  25  11  -1   -2.90    5.70
  23 -11  -1   18.10    6.60
  23 -11  -1   11.70   10.00
  23 -11  -1   22.60   10.30
 -23  11   1    8.80    8.90
  23  11  -1   21.40   10.00
  23  11  -1   16.20    7.90
 -23  11   1   24.40   10.60
  21 -11  -1   49.60   15.30
  21 -11  -1   18.70   10.40
  21 -11  -1   18.60    8.50
  21  11  -1   12.90    8.50
 -21  11   1   33.20   10.20
 -21  11   1   17.30    8.60
  21  11  -1   27.50   11.20
  21  11  -1   18.50    9.60
  19 -11  -1    0.80    8.50
  19 -11  -1   -7.90    5.30
  19 -11  -1   -1.70    2.50
 -19 -11   1  -12.90    5.40
 -19  11   1   -7.80    3.40
  19  11  -1    4.40    3.80
  19  11  -1    5.40    4.10
 -19  11   1   -6.60    4.70
  19  11  -1   -2.60    3.40
  17 -11  -1   -4.50    4.80
 -17 -11   1   -5.00    6.40
  17 -11  -1    1.30    4.00
  17 -11  -1   -2.70    6.20
 -17 -11   1   -0.20    5.80
  17  11  -1   -2.00    4.70
 -17  11   1    1.50    2.90
 -17  11   1    2.30    2.70
  15 -11  -1   -8.40    6.70
 -15 -11   1    1.10    3.10
  15 -11  -1   -2.10    3.90
 -15 -11   1   -5.70    6.00
 -15  11   1    2.40    4.40
  15  11  -1   -5.80    3.60
  15  11  -1    5.30    4.80
  15  11  -1    2.60    3.90
 -15  11   1   -6.30    3.60
  13 -11  -1   -5.50    4.90
  13 -11  -1    2.40    2.50
 -13 -11   1    4.00    6.00
 -13 -11   1   -0.10    4.60
 -13 -11   1   -1.20    6.00
  13 -11  -1   -5.60    6.30
  13 -11  -1    2.40    4.90
  13  11  -1    0.90    4.40
 -13  11   1    8.70    3.80
  11 -11  -1   -1.00    4.20
  11 -11  -1    4.60    5.80
  11 -11  -1    0.80    2.40
  11 -11  -1   -2.60    3.50
 -11 -11   1    4.90    2.80
 -11  11   1    0.80    3.70
  11  11  -1   -5.90    4.00
  11  11  -1    3.80    3.50
 -11  11   1   -5.00    4.60
  11  11  -1   -6.50    4.00
   9 -11  -1    4.90    2.70
  -9 -11   1   -3.00    4.30
   9 -11  -1   -6.00    3.60
  -9 -11   1    5.80    6.40
   9 -11  -1   -0.20    3.00
  -9 -11   1    4.70    3.90
  -9 -11   1    9.30    4.10
   9  11  -1   -2.60    4.20
   9  11  -1    1.30    3.20
   9  11  -1   -4.60    2.20
  -9  11   1   -4.30    4.30
   7 -11  -1   12.90    4.90
  -7 -11   1    7.70    6.50
  -7 -11   1   19.80    8.20
   7 -11  -1   34.10   10.40
   7 -11  -1   27.70    7.00
  -7 -11   1   35.00    8.70
   7 -11  -1   12.20    4.90
  -7  11   1   16.80    6.20
   7  11  -1   14.60    7.30
   5 -11  -1   70.69   15.50
   5 -11  -1   65.39   13.10
   5 -11  -1   57.29   12.00
  -5 -11   1   49.10   13.60
   5 -11  -1   59.99   10.40
  -5 -11   1   57.09   11.70
  -5 -11   1   87.29   14.80
   5  11  -1   71.99   12.40
  -5  11   1   46.60   13.60
   5  11  -1   75.69   13.20
   3 -11  -1  122.49   19.20
   3 -11  -1  147.49   22.60
   3 -11  -1  120.19   14.50
  -3 -11   1  120.39   16.40
  -3 -11   1   96.29   17.80
   3 -11  -1   94.99   15.10
  -3 -11   1  102.39   16.20
   3 -11  -1  114.59   15.30
  -3 -11   1  107.99   16.20
  -3 -11   1   85.49   17.60
   3  11  -1  138.09   18.90
   3  11  -1   79.39   17.20
   3  11  -1   99.59   12.50
  -3  11   1  119.69   17.90
  -1 -11   1   43.50   12.30
   1 -11  -1   52.29   11.80
  -1 -11   1   45.60   11.70
   1 -11  -1   30.30    9.30
  -1 -11   1   36.60   10.80
   1 -11  -1   48.30   11.50
  -1 -11   1   30.10    9.10
  -1  11   1   25.00    8.40
   1  11  -1   49.00   12.90
  -1 -11  -1   10.50    5.10
   1 -11   1   -0.30    3.40
  -1 -11  -1   -1.60    2.60
  -1 -11  -1    1.20    5.10
  -1 -11  -1   -0.50    2.70
   1 -11   1    0.20    4.20
   1 -11   1    3.70    3.70
  -1  11  -1    1.50    4.60
   1  11   1   -8.50    3.80
  -3 -11  -1    5.00    2.50
   3 -11   1    1.30    2.90
  -3 -11  -1    2.00    2.40
  -3 -11  -1    7.70    4.00
  -3 -11  -1    2.30    6.00
  -3 -11  -1   -1.60    3.20
  -3  11  -1    6.00    2.90
   3  11   1    3.80    4.30
   3  11   1   -1.00    3.90
   5 -11   1    9.60    6.30
  -5 -11  -1    7.50    5.30
  -5 -11  -1   11.60    6.90
  -5 -11  -1    4.70    5.60
  -5 -11  -1    2.90    5.40
   5 -11   1    6.20    5.30
   5 -11   1   11.40    4.70
   5  11   1    5.70    6.30
  -5  11  -1   15.00    7.10
   5  11   1   16.10    7.20
   5  11   1    5.20    5.30
   5  11   1   10.00    6.70
   7 -11   1   30.70    9.80
   7 -11   1   44.10    9.20
   7 -11   1   13.30    5.60
  -7 -11  -1   21.60    9.20
   7 -11   1   33.70    9.60
  -7 -11  -1   17.40    7.90
   7 -11   1   40.20   11.90
   7  11   1   21.30    9.40
   7  11   1   16.70    6.00
  -7  11  -1   35.50   10.40
   7  11   1   25.60    8.70
  -7  11  -1   34.10   10.30
  -7  11  -1   16.00    8.20
  -9 -11  -1   24.50    9.20
  -9 -11  -1   15.10    8.40
   9 -11   1   43.90   11.40
   9 -11   1   18.10    6.20
  -9 -11  -1   20.10    8.20
   9 -11   1   33.10    9.50
   9 -11   1   29.20    8.20
   9  11   1   17.90    9.00
   9  11   1   39.40   10.60
   9  11   1   27.40    8.20
  -9  11  -1    7.10    6.70
 -11 -11  -1   -7.40    3.70
  11 -11   1    1.30    4.20
  11 -11   1    5.10    3.50
  11 -11   1   -5.40    3.20
  11 -11   1   -4.90    2.40
 -11  11  -1    6.10    3.00
  11  11   1    4.60    3.40
  11  11   1    0.30    3.60
  13 -11   1    4.40    2.80
  13 -11   1   -3.70    3.70
 -13 -11  -1   -3.60    4.00
  13 -11   1   -0.40    4.10
  13  11   1    6.10    4.00
  13  11   1   -2.80    4.40
 -13  11  -1    0.30    4.00
 -13  11  -1   -1.10    4.40
 -15 -11  -1   51.49   11.40
  15 -11   1   66.89   14.60
  15 -11   1   47.70   12.80
  15 -11   1   36.50   15.40
  15 -11   1   48.40   14.00
  15  11   1   50.69   20.00
 -15  11  -1   79.79   16.80
  17 -11   1   99.89   15.90
 -17 -11  -1   85.99   17.50
  17  11   1  102.29   20.00
  17  11   1   54.69   13.00
 -17  11  -1   65.99   17.40
 -17  11  -1   95.69   14.70
  17  11   1   62.19   15.40
  19 -11   1   -0.30    4.70
 -19 -11  -1   -6.70    6.40
  19 -11   1   -0.30    3.40
  19 -11   1    0.90    5.70
 -19  11  -1    5.00    5.00
  19  11   1   -0.30    4.50
  19  11   1   -5.30    4.50
 -19  11  -1   -4.20    6.50
  21 -11   1   -6.50    5.90
  21 -11   1    7.30    5.10
  21  11   1    3.90    4.80
  21  11   1    7.80    4.50
  21  11   1    9.80    5.40
 -23 -11  -1   12.30   10.50
  23 -11   1    7.60    4.80
  23 -11   1   -0.30    5.60
  23  11   1   -0.20    5.20
 -23  11  -1    4.00    6.50
  23  11   1    2.80    5.50
 -23  11  -1    2.40    7.00
 -25 -11  -1    1.00    9.40
  25  11   1   -1.90    8.00
 -25  11  -1    2.00    5.30
  27 -11   1   -2.90    7.20
  27 -11   1  -15.70    8.40
 -27  11  -1   -5.30   10.20
  27  11   1   -5.70    7.20
  27  11   1    1.50   10.80
 -27  11  -1  -15.10    7.30
  22 -12  -1   -7.10    6.80
 -22  12   1   -3.90    6.90
 -22  12   1    0.40    6.50
  20 -12  -1   13.60    9.50
 -20  12   1   34.80   12.90
  20  12  -1   21.40   12.80
  20  12  -1   13.30    9.70
 -20  12   1   15.50    9.10
 -18 -12   1   -3.90    5.70
  18 -12  -1   -0.90    6.60
  18  12  -1    0.60    5.90
 -18  12   1    3.60    5.30
 -18  12   1    6.00    8.80
  18  12  -1    4.40    6.80
  18  12  -1    3.10    6.60
  16 -12  -1    7.80    9.10
 -16 -12   1   -8.60    7.90
  16 -12  -1    2.70    5.60
 -16 -12   1    8.20    5.50
 -16  12   1   -6.10    5.80
  16  12  -1    4.70    5.10
  16  12  -1    5.50    4.60
 -14 -12   1   -2.50    5.10
  14 -12  -1    3.20    8.10
  14 -12  -1   -3.60    4.90
  14 -12  -1   -3.10    5.90
 -14 -12   1    1.40    6.10
  14  12  -1    5.50    4.90
 -14  12   1    7.10    5.80
 -14  12   1   -5.60    5.90
  14  12  -1    4.50    4.10
  12 -12  -1    9.10    5.20
 -12 -12   1   22.20    8.10
 -12 -12   1   -2.10    6.40
  12  12  -1    2.30    7.00
  12  12  -1   21.80    8.10
  12  12  -1   15.30    7.30
 -12  12   1    2.90    4.80
  10 -12  -1   15.40    6.20
 -10 -12   1   31.00    9.10
  10 -12  -1   15.90    8.60
  10 -12  -1    3.10    8.40
 -10 -12   1   16.80    8.40
 -10  12   1   33.20    9.30
  10  12  -1   28.30   10.60
  10  12  -1   13.20    9.00
   8 -12  -1    2.00    7.50
  -8 -12   1    4.90    4.30
  -8 -12   1    2.90    7.90
   8 -12  -1   -2.00    4.20
  -8 -12   1    5.70    3.60
   8  12  -1   -6.80    5.00
  -8  12   1   -5.30    5.30
   8  12  -1   -3.40    3.90
   8  12  -1    2.40    4.30
  -6 -12   1    1.90    5.30
  -6 -12   1   -1.00    3.80
   6 -12  -1   -2.00    3.30
  -6 -12   1   -3.90    4.70
   6 -12  -1    6.50    5.80
   6 -12  -1    0.90    5.60
  -6  12   1   -3.40    4.90
   6  12  -1   16.40    7.90
   6  12  -1   -4.00    4.70
   6  12  -1   -8.00    3.80
  -4 -12   1    8.70    4.50
   4 -12  -1   22.60    7.20
  -4 -12   1   -1.10    5.50
   4 -12  -1    0.40    4.80
  -4 -12   1   13.20    5.80
   4 -12  -1    7.90    9.80
  -4 -12   1    7.60    6.80
  -4  12   1   -0.30    4.00
  -4  12   1    8.60    3.30
   4  12  -1    2.70    4.80
   2 -12  -1   -2.10    6.00
  -2 -12   1    7.80    4.20
   2 -12  -1    6.40    7.10
  -2 -12   1    6.30    8.30
   2 -12  -1    7.80    8.30
  -2 -12   1    5.80    6.50
  -2  12   1    4.00    6.00
   2  12  -1   -3.40    5.70
  -2  12   1    6.30    5.70
   2  12  -1    5.80    6.90
   0 -12   1  106.19   20.10
   0 -12  -1  145.89   23.60
   0 -12   1  104.19   17.80
   0 -12  -1  136.79   20.20
   0 -12   1  136.59   17.10
   0 -12   1  147.49   19.90
   0 -12  -1  105.79   20.10
   0  12  -1  147.59   21.30
   0  12  -1  106.89   17.90
   0  12   1  141.09   16.70
   0  12   1  118.69   17.60
  -2 -12  -1    6.50    7.10
  -2 -12  -1   23.40    8.90
   2 -12   1   18.70    5.40
   2 -12   1   -1.00    8.60
   2 -12   1    6.10    7.60
  -2 -12  -1   22.40    9.10
   2  12   1   11.80    6.90
   2  12   1   12.80    7.10
  -2  12  -1   10.10    7.10
   4 -12   1   63.69   14.60
   4 -12   1   42.90   13.30
   4 -12   1   45.20   11.80
  -4 -12  -1   60.99   14.10
  -4 -12  -1   69.39   16.00
  -4  12  -1   63.99   14.70
  -4  12  -1   72.79   12.10
   4  12   1   58.89   13.50
   6 -12   1   12.20    6.30
   6 -12   1   15.50    9.00
  -6 -12  -1   10.50    8.30
   6 -12   1   15.80    9.60
  -6 -12  -1   25.50   12.20
  -6  12  -1   14.80    9.30
   6  12   1   19.70    7.30
   8 -12   1   -2.20    5.80
   8 -12   1    3.80    5.20
   8 -12   1    2.80    6.30
   8 -12   1   -0.30    5.30
  -8 -12  -1   -2.60    5.60
  -8  12  -1    7.40    4.00
  -8  12  -1    4.30    6.10
  10 -12   1   50.69   13.60
  10 -12   1   62.99   17.70
  10 -12   1   74.49   13.60
 -10 -12  -1  101.69   16.90
 -10  12  -1   72.69   18.40
  10  12   1   69.89   17.30
  10  12   1   56.39   16.10
 -12 -12  -1   14.00    7.60
 -12 -12  -1   24.30   12.10
  12 -12   1   23.10    6.40
  12 -12   1   25.10    9.80
  12 -12   1   10.60    7.30
 -12  12  -1   16.90    7.90
  12  12   1   25.30   10.00
  12  12   1   23.70    9.20
  12  12   1   17.60    8.80
 -12  12  -1   23.20    7.90
 -14 -12  -1   -7.30    4.90
 -14 -12  -1   -2.30    5.80
  14 -12   1   -1.80    5.40
  14 -12   1  -12.50    7.10
 -14  12  -1    3.70    6.10
  14  12   1    5.00    4.90
  14  12   1   -4.10    5.00
  16 -12   1   -0.50    7.30
  16 -12   1    4.90    5.00
  16 -12   1    0.80    2.70
  16  12   1    0.60    6.20
  16  12   1   -0.50    8.00
 -16  12  -1   -5.30    5.20
  16  12   1    9.20    5.30
 -16  12  -1    2.20    5.90
  18 -12   1   -1.40    6.60
  18 -12   1   15.50    9.70
  18 -12   1    9.30    5.30
  18 -12   1   -2.10    5.00
 -18  12  -1    8.60    7.50
  18  12   1   -0.80    6.20
  18  12   1   -4.40    7.30
  18  12   1   -3.80    6.50
 -20 -12  -1   -3.60   10.00
  20 -12   1   10.90    8.00
  20 -12   1  -15.90   10.30
  20 -12   1   -6.20    5.20
  20 -12   1   12.00   10.20
  20  12   1    1.40    8.70
  20  12   1   -3.30    3.30
 -20  12  -1    8.60    5.90
  20  12   1   10.00    6.30
 -20  12  -1    0.20    6.10
 -22 -12  -1    5.00   13.00
  22 -12   1   18.70   13.50
  22  12   1   -4.00   12.50
 -22  12  -1   13.70   11.90
  22  12   1   21.20    9.20
  22  12   1   28.50   14.50
 -17 -13   1   -2.30    9.80
 -17  13   1   13.20   10.70
  17  13  -1    5.30    7.30
 -17  13   1    6.90    6.70
  15 -13  -1   46.10   13.40
 -15 -13   1   15.30    9.60
  15 -13  -1    8.00   11.40
 -15  13   1   17.90   11.00
  15  13  -1    8.10    8.90
  15  13  -1   -0.30    8.80
 -15  13   1   19.20    7.20
 -13 -13   1   -7.70    7.80
  13 -13  -1  -12.90    5.70
  13 -13  -1   -9.90    4.90
 -13  13   1   -1.70    6.50
 -13  13   1   -6.70    7.90
  13  13  -1   11.50    5.60
  11 -13  -1   16.80   10.80
 -11 -13   1    1.30    6.50
  11 -13  -1    9.70    8.00
  11  13  -1   13.30    9.40
 -11  13   1    7.60    7.80
  11  13  -1   -4.00    7.70
  -9 -13   1   65.09   18.80
   9 -13  -1  102.99   21.80
   9 -13  -1   94.19   18.00
  -9  13   1  100.39   21.40
  -9  13   1   89.49   21.10
   9  13  -1  101.59   22.00
   9  13  -1   77.99   20.00
  -7 -13   1   -4.00    6.60
   7 -13  -1   15.80    9.60
   7 -13  -1    8.50    5.80
   7  13  -1    3.70    7.60
   7  13  -1    7.00    9.10
  -7  13   1    5.70    9.20
  -7  13   1    4.50    7.80
   5 -13  -1   -4.20    7.00
   5 -13  -1    2.60    7.30
  -5 -13   1    6.00    5.60
  -5 -13   1    1.40    7.30
   5  13  -1    3.80    6.00
  -5  13   1    0.40    6.10
  -5  13   1    7.00    7.30
  -3 -13   1   -3.20    6.30
   3 -13  -1   -2.30    5.00
  -3 -13   1   -3.80    5.20
  -3  13   1    5.60    5.70
  -3  13   1   -6.00    4.30
   3  13  -1    2.80    6.70
   1 -13  -1    5.50    5.70
  -1 -13   1   -7.70    6.80
   1 -13  -1   12.30    7.10
  -1 -13   1    7.40    6.80
   1  13  -1    5.80    5.20
  -1  13   1    6.30    6.40
  -1 -13  -1   16.30    6.70
   1 -13   1   14.40    9.10
   1 -13   1    3.00    7.10
   1  13   1   15.70    7.80
  -1  13  -1    1.00    7.00
   1  13   1   10.30    9.10
   3 -13   1   57.19   15.90
   3 -13   1   30.60   11.80
  -3  13  -1    1.40    9.50
  -3  13  -1   20.90   10.30
   3  13   1   20.70    8.00
   3  13   1   22.50    9.20
   5 -13   1  -11.20    7.00
   5 -13   1    2.70    3.90
  -5 -13  -1   -7.70    4.60
  -5  13  -1   -8.80    6.20
   5  13   1   -4.60    5.50
   7 -13   1   20.20    8.50
   7 -13   1   18.80   13.00
  -7 -13  -1   18.90    8.30
  -7  13  -1   22.10   10.10
   7  13   1   23.60    8.70
  -7  13  -1   27.90   10.00
  -9 -13  -1   20.30    8.30
  -9 -13  -1    6.40    7.70
   9 -13   1    4.70    7.80
   9 -13   1    5.80    7.20
   9 -13   1   -0.60    7.50
   9  13   1   10.60    5.30
  -9  13  -1    1.40    6.90
   9  13   1   13.10    8.30
   9  13   1    9.60    6.60
  -9  13  -1   10.90    9.10
 -11 -13  -1   79.09   18.80
  11 -13   1   99.99   17.00
  11 -13   1  106.99   21.00
  11 -13   1  111.79   23.20
 -11 -13  -1  132.09   19.90
 -11  13  -1  104.09   22.90
 -11  13  -1  120.69   18.60
  11  13   1  104.49   21.90
  11  13   1   97.69   20.20
  11  13   1  111.79   22.20
  13 -13   1    1.30    6.20
 -13 -13  -1    5.20    7.30
  13 -13   1   18.50    7.60
  13  13   1    3.50    7.00
  13  13   1   14.00    9.10
 -13  13  -1    1.10    7.70
  15 -13   1   -1.90    7.40
  15 -13   1    7.70    7.00
 -15 -13  -1   -4.40    8.50
  15  13   1   -4.30    7.60
  15  13   1    6.60    7.00
 -15  13  -1  -10.40    7.80
  15  13   1  -12.70    8.30
 -15  13  -1    3.30    9.20
 -17 -13  -1  -10.60   10.40
  17 -13   1    2.10    6.20
  17  13   1   -5.60    6.80
 -17  13  -1   -5.40   10.00
 -17  13  -1   -8.40    7.50
  10 -14  -1    7.10   10.10
 -10 -14   1    1.80    8.70
 -10 -14   1  -10.50   10.10
 -10  14   1    3.40   12.30
  -8 -14   1    1.20    7.60
  -8 -14   1   14.00   11.50
   8 -14  -1    1.80    8.50
  -8  14   1   -3.60    9.30
   8  14  -1   11.10    7.20
  -8  14   1   -3.50   10.20
  -6 -14   1    4.40   10.60
   6 -14  -1    7.50    8.50
  -6 -14   1    1.30   10.10
   6 -14  -1   -6.30   10.10
  -6  14   1   -4.80    8.40
  -6  14   1   14.20   10.20
   6  14  -1   17.80   11.00
  -4 -14   1   15.80   12.10
  -4 -14   1   13.50    9.20
   4 -14  -1   29.80   11.70
   4 -14  -1   -3.00    9.10
  -4  14   1   19.00   11.80
   4  14  -1    2.80   10.30
  -4  14   1    8.90    9.50
  -2 -14   1   19.10   10.50
   2 -14  -1   35.20   14.50
   2 -14  -1   29.30   14.40
  -2 -14   1   58.79   17.50
  -2  14   1   22.30   10.30
   2  14  -1   24.30   12.20
  -2  14   1   37.20   11.40
   0 -14  -1   10.20   10.10
   0 -14   1  -12.00    6.10
   0 -14  -1   -1.80    6.30
   0 -14   1  -14.30    8.80
   0  14  -1    5.50    9.70
   0  14   1   -0.40    9.80
  -2 -14  -1   14.40   11.70
   2 -14   1   12.40   10.00
   2 -14   1   17.90    9.50
  -2 -14  -1   22.40   11.30
   2  14   1   16.70    8.70
  -2  14  -1   14.00   13.50
   4 -14   1   18.10   12.90
   4 -14   1   17.60    9.50
  -4 -14  -1   14.90   10.50
  -4 -14  -1   20.90    9.80
   4  14   1   18.60   12.00
  -4  14  -1   14.70   10.10
   6 -14   1   11.10   12.10
  -6 -14  -1   -6.10    9.00
  -6 -14  -1   -0.50   10.30
   6 -14   1   -4.10    9.90
   6  14   1    4.80    8.20
  -6  14  -1   11.10   10.80
  -8 -14  -1    3.80   12.30
   8 -14   1   17.80   11.30
   8 -14   1   10.50    8.10
  -8 -14  -1    9.30   11.10
  -8  14  -1    9.20    9.70
   8  14   1   22.20   13.00
 -42   0   2   -8.30   11.20
  42   0  -2   13.00   10.80
  42   0  -2    9.20    6.80
  42   0  -2   13.20   11.40
  40   0  -2   -3.60    4.50
  40   0  -2   -3.70    6.90
  40   0  -2    2.30    6.40
  40   0  -2    4.00    6.30
  38   0  -2    0.80    5.80
  38   0  -2   11.10    8.00
  38   0  -2   12.10    6.30
 -38   0   2    4.70    6.10
 -36   0   2    3.40    8.20
  36   0  -2    7.90    4.50
  34   0  -2   54.79   12.90
  34   0  -2   49.70   12.00
 -34   0   2   49.60   13.60
  34   0  -2   58.39   12.80
  34   0  -2   45.40   12.20
 -32   0   2   -0.70    4.70
  32   0  -2    6.90    4.00
 -32   0   2    8.60    3.40
  32   0  -2    6.30    1.90
  32   0  -2    9.00    4.00
  32   0  -2    6.90    2.80
 -30   0   2   27.40    9.10
  30   0  -2   35.10    8.90
  30   0  -2   35.50   10.70
  30   0  -2   40.10    5.30
 -30   0   2   23.20    7.70
  30   0  -2   43.30   10.40
  30   0  -2   30.40    8.70
  28   0  -2    0.20    3.30
  28   0  -2    2.50    2.80
  28   0  -2    3.90    3.50
 -28   0   2   -2.50    3.00
 -26   0   2   69.59   14.50
 -26   0   2   67.89    9.60
  26   0  -2   65.69    7.00
  26   0  -2   65.79   12.90
  26   0  -2   58.49    9.90
  26   0  -2   42.60   10.10
  26   0  -2   74.99   11.50
  26   0  -2   64.79   11.20
 -26   0   2   60.99    8.90
  26   0  -2   61.49   10.70
 -26   0   2   63.19   11.60
 -24   0   2    4.50    2.10
  24   0  -2    2.00    1.70
  24   0  -2   -0.20    1.30
  24   0  -2    3.10    3.60
 -24   0   2   -0.90    2.40
  24   0  -2    2.30    2.10
  24   0  -2    4.50    2.90
  24   0  -2    3.50    2.20
  24   0  -2    1.60    1.90
 -24   0   2   -1.40    2.30
  22   0  -2  240.18   19.50
 -22   0   2  244.88   19.70
 -22   0   2  224.08   18.30
 -22   0   2  244.18   19.70
  22   0  -2  243.38   19.40
  22   0  -2  210.08   16.60
  22   0  -2  237.98   18.30
  22   0  -2  241.88   18.90
  22   0  -2  223.88   18.50
 -22   0   2  234.78   19.10
  20   0  -2  453.35   25.80
  20   0  -2  446.26   26.10
  20   0  -2  441.06   25.70
  20   0  -2  467.25   26.00
 -20   0   2  473.25   26.20
 -20   0   2  457.85   52.09
 -20   0   2  473.55   26.00
 -20   0   2  451.95   25.40
 -20   0   2  454.15   25.30
  20   0  -2  404.36   47.60
  20   0  -2  489.45   58.09
  20   0  -2  400.96   23.30
  20   0  -2  483.55   24.60
 -20   0   2  404.06   52.29
  18   0  -2  231.78   35.10
 -18   0   2  199.08   16.10
  18   0  -2  190.38   15.30
  18   0  -2  208.08   29.70
  18   0  -2  187.48   14.60
  18   0  -2  209.18   16.80
 -18   0   2  221.88   17.00
 -18   0   2  165.08   30.90
 -18   0   2  202.68   15.50
 -18   0   2  195.28   31.50
  18   0  -2  196.58   14.60
  18   0  -2  200.58   19.50
 -18   0   2  192.68   15.20
 -16   0   2   19.70    5.10
  16   0  -2   20.70    5.10
 -16   0   2    4.30   10.50
 -16   0   2   21.60    4.50
 -16   0   2   16.30    4.90
  16   0  -2   15.40    4.10
  16   0  -2   19.00    4.20
  16   0  -2   21.20    5.20
  16   0  -2   18.70   10.70
 -16   0   2   23.20   13.00
  16   0  -2   18.40    5.10
 -16   0   2   26.70    5.00
  16   0  -2   13.20    3.60
  14   0  -2 2260.57   57.49
 -14   0   2 2411.06   60.99
 -14   0   2 2353.56   58.59
  14   0  -2 2330.17  110.99
 -14   0   2 2301.77  109.29
  14   0  -2 2377.66  103.19
  14   0  -2 2320.77   60.09
 -14   0   2 2365.46   60.79
  14   0  -2 2362.66   61.19
  14   0  -2 2375.36   61.29
 -14   0   2 2398.36   61.09
  14   0  -2 2295.17   56.49
 -14   0   2 2163.88  102.59
  14   0  -2 2452.35   61.29
  12   0  -2  561.34   23.30
 -12   0   2  560.54   47.10
  12   0  -2  543.45   23.30
 -12   0   2  581.84   22.40
  12   0  -2  545.95   21.50
  12   0  -2  531.45   22.50
 -12   0   2  557.44   22.90
  12   0  -2  545.95   22.70
  12   0  -2  530.75   20.40
  12   0  -2  496.85   41.50
 -12   0   2  526.05   22.60
 -12   0   2  557.04   23.10
  -4   0   2   97.89    5.50
   4   0  -2   95.79    5.40
   4   0  -2   96.89    5.20
   4   0  -2   98.79    3.70
   4   0  -2  103.09    5.60
  -4   0   2   99.29    3.80
  -4   0   2   96.19    5.20
  -4   0   2   97.69    5.50
   4   0  -2   91.49    5.40
  -4   0   2   98.69    5.10
  -4   0   2   90.09   10.50
   4   0  -2   93.69   10.50
  -4   0   2   93.99    5.30
  -4   0   2   92.09   11.40
   4   0  -2   97.39    5.40
  -4   0   2  102.69    5.60
   4   0  -2   98.29    5.10
  -2   0   2  316.87    8.70
  -2   0   2  316.07    9.10
  -2   0   2  358.26   17.30
   2   0  -2  315.57   15.20
   2   0  -2  329.57    9.90
   2   0  -2  339.57   21.10
   2   0  -2  322.37    8.80
  -2   0   2  321.97    8.70
  -2   0   2  338.67    9.00
  -2   0  -2 1167.68   25.00
  -2   0  -2 1191.88   30.60
  -2   0  -2 1172.68   29.40
   2   0   2 1124.99   21.60
   2   0   2 1178.98   30.70
  -2   0  -2 1039.60   21.40
  -2   0  -2 1191.28   24.30
   2   0   2 1151.08   21.60
   2   0   2 1217.78   29.40
   2   0   2 1156.38   22.60
   2   0   2 1141.49   24.80
   2   0   2 1199.78   21.80
  -2   0  -2 1140.89   21.50
   2   0   2 1171.28   24.20
   2   0   2 1139.19   25.90
  -2   0  -2 1142.39   22.60
   4   0   2 3624.34   81.89
  -4   0  -2 3454.55   84.19
  -4   0  -2 3381.46   81.99
   4   0   2 3716.83   86.39
  -6   0  -2 6618.54  149.39
   6   0   2 7145.48  147.19
  -6   0  -2 5754.02  160.38
   8   0   2   25.00    3.70
   8   0   2   16.10    3.00
  -8   0  -2   14.90    3.00
   8   0   2   18.90    3.10
  -8   0  -2   19.90    3.30
  -8   0  -2   23.00    2.50
  -8   0  -2   15.50    6.50
   8   0   2   13.10    6.40
   8   0   2   21.00    4.10
  -8   0  -2   17.60    3.30
   8   0   2   20.90    3.40
 -10   0  -2    3.20    1.40
 -10   0  -2    3.70    1.70
 -10   0  -2    0.20    4.30
  10   0   2    1.60    1.10
  10   0   2    3.50    3.60
  10   0   2    2.60    1.40
 -10   0  -2    2.40    1.30
  10   0   2    1.90    1.20
  10   0   2    3.90    2.10
  10   0   2    3.30    1.80
 -10   0  -2    0.90    1.10
 -10   0  -2    2.30    1.10
  10   0   2    8.00    6.00
  12   0   2    8.20    5.40
  12   0   2   12.00    3.20
 -12   0  -2   12.60    3.00
  12   0   2   12.70    3.20
  12   0   2   14.10    3.50
  12   0   2   19.90    6.10
 -12   0  -2   10.80    3.30
  12   0   2   12.80    2.80
 -12   0  -2    6.50    2.20
 -12   0  -2   10.40    3.00
 -12   0  -2   11.70    2.00
 -12   0  -2    4.80    5.80
  14   0   2 2104.89   95.49
  14   0   2 2158.38   56.89
  14   0   2 2460.75  109.79
  14   0   2 2279.47   58.69
  14   0   2 2306.97   57.89
 -14   0  -2 2103.09   96.99
  14   0   2 2257.77   57.99
 -14   0  -2 2275.07   59.09
  14   0   2 2255.97   61.69
 -14   0  -2 2251.27   57.99
 -14   0  -2 2221.58   57.49
 -14   0  -2 2373.06  107.89
 -14   0  -2 2218.88   48.90
 -14   0  -2 2286.27   57.79
 -16   0  -2  172.88   13.50
 -16   0  -2  169.88   13.60
 -16   0  -2  181.78   14.00
  16   0   2  178.78   13.90
  16   0   2  164.88   14.50
 -16   0  -2  166.58   28.00
  16   0   2  173.88   13.70
  16   0   2  170.78   27.40
 -16   0  -2  172.18   28.50
 -16   0  -2  178.98   10.40
  16   0   2  181.78   15.40
  16   0   2  173.78   14.00
  16   0   2  168.48   27.20
  16   0   2  176.38   13.70
 -16   0  -2  173.78   14.50
  18   0   2   16.20    5.20
 -18   0  -2   25.20    3.80
  18   0   2   26.70    5.50
 -18   0  -2   17.10    4.30
 -18   0  -2   26.60    5.50
  18   0   2   15.00    9.00
 -18   0  -2   19.40    5.30
  18   0   2   32.00    5.00
 -18   0  -2   37.40   10.30
  18   0   2   20.80    5.30
  18   0   2   20.40    5.20
 -18   0  -2   31.70   12.40
  18   0   2   22.10   14.20
  18   0   2   18.60    5.10
 -18   0  -2   18.80    4.70
  20   0   2  523.45   29.30
  20   0   2  490.45   28.00
 -20   0  -2  476.55   26.50
 -20   0  -2  481.95   27.10
  20   0   2  501.55   26.80
  20   0   2  492.55   27.20
  20   0   2  535.35   27.50
 -20   0  -2  486.85   26.60
 -20   0  -2  493.25   20.40
  20   0   2  501.95   26.90
 -20   0  -2  511.55   27.30
  22   0   2    2.70    1.90
 -22   0  -2    6.50    2.40
 -22   0  -2    0.70    2.00
  22   0   2    1.90    2.40
  22   0   2    0.10    2.00
  22   0   2    3.70    2.60
  22   0   2    3.90    2.30
 -24   0  -2  159.08   14.60
  24   0   2  149.79   17.10
 -24   0  -2  155.18   16.10
  24   0   2  167.68   17.00
  24   0   2  166.48   17.50
 -24   0  -2  128.79   14.80
  24   0   2  171.98   16.40
  24   0   2  139.69   15.50
 -24   0  -2  170.18   16.50
 -24   0  -2  181.08   11.70
  24   0   2  154.38   16.00
 -26   0  -2  465.05   29.50
  26   0   2  454.65   29.60
  26   0   2  466.65   29.80
 -26   0  -2  473.95   22.00
  26   0   2  450.75   30.90
  26   0   2  431.86   30.00
 -26   0  -2  437.86   29.00
  26   0   2  472.65   29.80
  28   0   2    5.00    2.30
 -28   0  -2    6.70    3.30
  28   0   2    0.70    2.90
 -28   0  -2   -3.60    3.80
 -28   0  -2    6.60    2.80
  28   0   2    0.80    1.60
  28   0   2    5.60    4.50
  28   0   2    0.80    2.60
  30   0   2   38.40    9.50
  30   0   2   32.00    9.30
  30   0   2   19.80    7.40
  30   0   2   19.40    7.00
  32   0   2   44.10   10.50
  32   0   2   45.50   11.30
  32   0   2   60.09   12.40
  34   0   2  237.78   24.50
 -34   0  -2  247.08   24.90
  34   0   2  208.28   24.00
  34   0   2  184.98   22.00
  34   0   2  222.08   23.60
 -36   0  -2   -4.20    5.00
  36   0   2   -7.80    4.30
  36   0   2    3.30    3.20
  38   0   2   77.89   17.80
  38   0   2   54.69   15.70
  38   0   2   89.19   12.10
  38   0   2   70.59   14.80
  40   0   2    6.90    5.70
  40   0   2    4.50    8.30
  40   0   2   16.60    6.50
  41  -1  -2   -3.20    4.70
 -41  -1   2  -13.20    6.50
  41  -1  -2    2.60    8.00
  41  -1  -2    3.30    8.90
  41   1  -2    2.30    7.60
 -41   1   2   -9.90    6.90
  41   1  -2   -2.20    3.40
  41   1  -2   -2.30    5.80
  41   1  -2   -2.60    9.00
  39  -1  -2   -1.30    5.20
  39  -1  -2    5.00    6.50
 -39  -1   2   16.10    5.50
  39  -1  -2    4.80    3.90
  39   1  -2    2.50    5.50
  39   1  -2    1.00    4.60
  39   1  -2   -3.70    5.30
 -39   1   2    6.90    6.50
  37  -1  -2   53.59   10.10
  37  -1  -2   52.59   12.40
  37  -1  -2   45.50   10.40
 -37  -1   2   62.19    8.30
 -37   1   2   65.79   10.30
  37   1  -2   55.39    9.60
  37   1  -2   59.09   10.20
  35  -1  -2   -0.40    5.50
  35  -1  -2   -5.80    3.30
  35  -1  -2    1.90    5.20
  35  -1  -2   -1.40    2.60
  35   1  -2   -1.40    4.70
  35   1  -2   -5.00    3.80
 -35   1   2    9.90    5.90
  35   1  -2   -1.60    2.80
  33  -1  -2   31.10   10.10
  33  -1  -2   24.20    9.10
  33  -1  -2   16.70    6.10
  33  -1  -2   14.00    6.00
 -33  -1   2   24.20    8.50
  33  -1  -2   13.50    6.60
  33   1  -2   12.80    6.20
  33   1  -2   18.60    7.30
 -33   1   2   14.00    7.20
  33   1  -2   12.50    6.60
  33   1  -2   17.40    7.10
  33   1  -2   32.70    9.00
  31  -1  -2   -6.00    3.10
  31  -1  -2   -8.60    4.40
  31  -1  -2   -0.30    3.00
 -31  -1   2    2.10    4.00
  31  -1  -2   -2.30    3.00
 -31  -1   2    8.90    4.70
  31   1  -2    3.10    4.90
  31   1  -2   -2.10    1.60
 -31   1   2   -0.20    2.60
  31   1  -2    3.70    4.60
 -31   1   2    5.80    5.10
  31   1  -2   -1.10    4.30
  31   1  -2   -1.10    3.10
 -29  -1   2    5.70    2.40
 -29  -1   2   -6.30    3.60
  29  -1  -2    0.60    2.40
  29  -1  -2    0.20    2.20
 -29   1   2   -2.90    3.10
 -29   1   2   -3.30    2.80
  29   1  -2    1.30    2.70
  29   1  -2   -2.90    2.30
  29   1  -2   -2.70    2.30
  29   1  -2   -3.20    2.00
  27  -1  -2    3.70    3.40
 -27  -1   2    5.30    4.30
  27  -1  -2    6.50    3.70
  27  -1  -2    3.60    3.10
 -27  -1   2    0.40    3.70
  27  -1  -2   -0.60    3.90
  27  -1  -2    8.60    3.50
  27  -1  -2    2.00    3.30
  27   1  -2    5.30    4.90
  27   1  -2    4.60    3.10
  27   1  -2    8.50    3.20
  27   1  -2    5.60    1.80
  27   1  -2    1.50    2.80
 -27   1   2    4.30    4.20
  27   1  -2    2.90    3.20
  27   1  -2   -1.20    3.00
 -27   1   2    5.60    3.70
 -27   1   2   -1.30    2.80
  25  -1  -2   44.80    8.60
 -25  -1   2   25.90    7.50
  25  -1  -2   36.50    7.50
 -25  -1   2   34.90    6.90
  25  -1  -2   34.60    7.30
  25  -1  -2   26.20    6.90
  25  -1  -2   34.70    7.40
 -25  -1   2   55.79    8.90
 -25  -1   2   44.10    6.50
  25  -1  -2   31.70    8.10
  25   1  -2   47.60    9.70
  25   1  -2   42.90    8.70
  25   1  -2   25.40    7.20
 -25   1   2   43.80    7.70
 -25   1   2   20.50    6.40
  25   1  -2   41.00    4.50
  25   1  -2   33.90    8.30
  25   1  -2   36.50    7.50
 -25   1   2   34.50    7.40
 -25   1   2   29.70    7.30
 -25   1   2   42.70    8.80
 -23  -1   2  345.27   24.60
  23  -1  -2  359.56   24.60
  23  -1  -2  338.17   22.50
 -23  -1   2  340.67   24.60
  23  -1  -2  348.67   24.80
  23  -1  -2  318.27   23.30
 -23  -1   2  357.46   26.10
 -23  -1   2  329.97   28.20
  23  -1  -2  354.46   23.50
 -23   1   2  312.17   25.20
 -23   1   2  363.26   21.80
  23   1  -2  345.47   22.80
  23   1  -2  330.47   25.00
  23   1  -2  365.06   23.50
  23   1  -2  375.46   24.80
 -23   1   2  335.77   24.00
  23   1  -2  319.07   23.50
  23   1  -2  341.27   13.90
 -23   1   2  346.27   24.70
  23   1  -2  363.46   24.90
 -23   1   2  335.77   28.80
 -21  -1   2    2.40    2.00
  21  -1  -2    4.00    2.20
  21  -1  -2   13.30    3.70
 -21  -1   2    7.10    2.00
  21  -1  -2    5.20    3.00
 -21  -1   2    7.90    2.70
  21  -1  -2   14.50    4.40
 -21  -1   2    3.10    1.80
  21   1  -2    2.30    2.60
  21   1  -2    3.10    1.70
  21   1  -2    3.20    1.60
 -21   1   2    7.30    3.20
 -21   1   2    8.70    3.50
 -21   1   2    6.40    3.10
  21   1  -2    2.60    2.30
  21   1  -2    4.50    2.30
  21   1  -2    3.70    2.90
 -21   1   2    8.40    3.90
  19  -1  -2    4.10    2.10
  19  -1  -2    2.20    6.20
  19  -1  -2    3.90    2.40
 -19  -1   2    3.00    2.00
 -19  -1   2   -0.40    6.70
  19  -1  -2    9.70    3.10
  19  -1  -2    2.00    1.50
  19  -1  -2    8.20    3.20
 -19  -1   2    5.50    2.10
  19  -1  -2   -2.50    4.40
 -19  -1   2    3.90    2.10
 -19  -1   2    6.90    3.30
 -19  -1   2    0.40    7.00
  19   1  -2    4.70    2.10
  19   1  -2    2.60    3.70
  19   1  -2    2.50    1.40
  19   1  -2   10.80    4.10
  19   1  -2    0.60    2.40
  19   1  -2   19.60   10.50
 -19   1   2    5.70    2.50
 -19   1   2    7.50    2.80
  19   1  -2    3.60    2.20
 -19   1   2    7.00    3.60
  19   1  -2    4.80    1.70
 -19   1   2   12.90    6.70
  19   1  -2   -0.10    2.10
 -19   1   2    8.50   10.80
 -17  -1   2  466.65   23.40
  17  -1  -2  470.55   23.20
  17  -1  -2  464.75   25.10
 -17  -1   2  477.15   24.60
  17  -1  -2  443.46   24.00
 -17  -1   2  495.95   50.29
  17  -1  -2  476.75   25.50
 -17  -1   2  450.45   50.39
 -17  -1   2  435.46   24.10
  17  -1  -2  501.95   55.99
  17  -1  -2  469.65   24.70
  17  -1  -2  461.35   48.00
 -17  -1   2  412.26   23.00
  17  -1  -2  455.35   22.90
 -17   1   2  482.45   25.30
  17   1  -2  473.55   53.59
  17   1  -2  450.95   22.40
 -17   1   2  423.56   23.50
  17   1  -2  505.05   25.40
 -17   1   2  551.44   54.39
  17   1  -2  440.76   46.50
 -17   1   2  496.55   26.10
 -17   1   2  493.85   24.40
  17   1  -2  476.15   25.50
  17   1  -2  467.35   24.20
  17   1  -2  433.66   36.00
 -17   1   2  358.26   45.30
  17   1  -2  471.05   15.40
  17   1  -2  496.55   25.40
  15  -1  -2   58.39    8.30
 -15  -1   2   55.19    7.80
 -15  -1   2   59.59    7.40
 -15  -1   2   50.89   13.90
 -15  -1   2   68.49    8.40
 -15  -1   2   43.30   14.50
  15  -1  -2   47.00    7.10
  15  -1  -2   55.19    7.50
  15  -1  -2   59.49    8.10
 -15  -1   2   57.49    7.60
 -15  -1   2   55.39    7.40
  15  -1  -2   60.59   14.70
  15  -1  -2   49.70   16.60
 -15   1   2   57.39    7.10
  15   1  -2  100.99   19.30
  15   1  -2   54.09    7.50
 -15   1   2   51.39    7.00
  15   1  -2   68.59    8.50
  15   1  -2   68.69    8.40
  15   1  -2   58.69    4.70
 -15   1   2   56.19    7.70
  15   1  -2   53.09   17.40
  15   1  -2   48.50    6.80
 -15   1   2   55.49    8.00
 -15   1   2   50.99    7.50
  15   1  -2   65.39    8.10
 -15   1   2   64.99   16.20
 -15   1   2   51.99   15.50
  15   1  -2   50.19    7.00
  13  -1  -2   98.59   17.10
 -13  -1   2   79.19    8.40
 -13  -1   2   67.89    7.40
  13  -1  -2   68.89    8.30
  13  -1  -2   75.89    8.80
 -13  -1   2   74.49    7.80
 -13  -1   2   73.19    8.20
  13  -1  -2   74.59    8.60
 -13  -1   2   77.59   18.20
  13  -1  -2   71.59   19.20
 -13  -1   2   65.19   15.70
 -13  -1   2   79.19    8.60
  13  -1  -2   85.69    9.00
 -13   1   2   87.39    9.00
 -13   1   2   97.59   21.60
  13   1  -2   70.79    7.90
  13   1  -2   75.19    7.20
  13   1  -2   82.19   24.90
  13   1  -2   75.69    5.10
  13   1  -2   73.39    8.30
 -13   1   2   73.29   18.70
 -13   1   2   86.29    9.10
 -13   1   2   82.89    8.30
 -13   1   2   69.19    8.40
  13   1  -2   73.09    7.80
  13   1  -2   70.99    8.00
 -13   1   2   76.89    8.50
  13   1  -2   70.29    7.80
  11  -1  -2  999.10   65.39
 -11  -1   2  891.71   54.79
 -11  -1   2  989.40   31.20
 -11  -1   2  873.51   58.79
  11  -1  -2  977.40   31.40
  11  -1  -2  991.00   31.30
  11  -1  -2  925.31   28.90
 -11  -1   2  954.30   30.80
 -11  -1   2  931.01   29.20
  11  -1  -2 1036.10   33.20
 -11  -1   2  899.21   30.60
  11  -1  -2  949.71   31.70
 -11  -1   2  959.60   28.80
  11   1  -2  916.51   30.20
  11   1  -2  933.41   22.50
  11   1  -2  920.01   29.60
  11   1  -2  979.10   57.99
 -11   1   2  908.11   30.70
 -11   1   2  976.60   29.80
  11   1  -2 1040.60   63.29
  11   1  -2  916.91   28.20
 -11   1   2  970.10   62.29
  11   1  -2  898.41   30.20
 -11   1   2  987.50   89.79
 -11   1   2  961.80   31.70
  11   1  -2  887.11   28.80
  11   1  -2  921.81   30.30
 -11   1   2  944.81   31.90
 -11   1   2  948.71   31.30
   5  -1  -2 1414.86   33.60
  -5  -1   2 1493.15   29.90
  -5  -1   2 1423.56   31.20
   5  -1  -2 1429.06   34.90
  -5  -1   2 1475.95   58.59
  -5  -1   2 1434.56   33.50
  -5  -1   2 1499.85   33.30
   5  -1  -2 1407.36   33.30
   5  -1  -2 1418.46   55.49
   5  -1  -2 1437.86   30.90
  -5  -1   2 1444.86   32.80
   5  -1  -2 1479.55   34.10
   5  -1  -2 1300.17   57.09
  -5  -1   2 1463.45   33.00
  -5  -1   2 1332.77   52.89
   5   1  -2 1484.85   31.70
   5   1  -2 1468.55   33.20
   5   1  -2 1397.36   53.49
   5   1  -2 1521.55   33.90
   5   1  -2 1382.26   29.60
  -5   1   2 1441.16   33.60
  -5   1   2 1507.75   34.20
  -5   1   2 1405.96   34.40
   5   1  -2 1257.37   54.89
  -5   1   2 1432.96   55.79
  -5   1   2 1420.56   58.99
   5   1  -2 1413.86   33.30
  -5   1   2 1470.25   33.90
  -5   1   2 1446.76   31.00
   3  -1  -2  299.37   20.40
  -3  -1   2  304.47   10.30
   3  -1  -2  301.67   10.70
  -3  -1   2  308.77   11.90
   3  -1  -2  305.77    8.70
   3  -1  -2  309.67   11.00
  -3  -1   2  303.07   10.60
  -3  -1   2  282.07   19.50
   3  -1  -2  312.27   12.00
  -3  -1   2  285.67   21.30
  -3  -1   2  306.37   10.60
  -3  -1   2  322.37   10.90
  -3  -1   2  300.77   10.80
   3  -1  -2  303.47   11.00
  -3  -1   2  321.87   10.20
   3  -1  -2  310.77    9.30
  -3   1   2  315.57   11.00
   3   1  -2  301.57   10.70
  -3   1   2  309.97   22.50
   3   1  -2  301.17   10.60
   3   1  -2  314.67   10.90
   3   1  -2  308.67   11.70
  -3   1   2  310.37    8.80
   3   1  -2  294.07   10.30
   3   1  -2  292.57   19.90
  -3   1   2  318.37   11.10
  -3   1   2  347.87   22.30
   3   1  -2  327.07   10.30
   3   1  -2  292.27   10.60
  -3   1   2  313.77   11.10
  -1  -1   2    1.20    0.80
   1  -1  -2    1.30    0.30
  -1  -1   2    1.30    0.60
  -1  -1   2    0.60    0.50
  -1  -1   2    0.10    0.40
   1  -1  -2    0.80    0.50
   1  -1  -2    0.80    0.60
   1  -1  -2    0.50    0.50
  -1  -1   2    1.40    0.70
  -1  -1   2    0.40    0.50
   1  -1  -2    0.70    0.40
  -1  -1   2    0.00    1.40
   1  -1  -2    0.50    0.90
  -1  -1   2    1.00    0.70
   1   1  -2    0.10    0.50
  -1   1   2    1.00    0.50
   1   1  -2    1.40    0.80
  -1   1   2    0.80    0.50
   1   1  -2    2.20    1.80
  -1   1   2    1.10    0.60
  -1   1   2    0.30    0.40
  -1   1   2    0.30    1.40
  -1   1   2    1.20    1.40
   1   1  -2    0.70    0.50
  -1   1   2    0.70    0.50
   1  -1   2 4606.84  107.19
   1  -1   2 5058.59  106.09
  -1  -1  -2 4875.61  102.49
  -1  -1  -2 4723.83  103.99
  -1   1  -2 4878.61  110.29
   1   1   2 4939.01  105.19
  -1   1  -2 4788.52  108.89
   3  -1   2   18.90    5.10
   3  -1   2   13.60    2.10
   3  -1   2   11.20    1.90
   3  -1   2   13.30    2.50
  -3  -1  -2   12.10    1.80
   3  -1   2   12.80    2.20
  -3  -1  -2   14.30    2.00
  -3  -1  -2    6.40    3.30
  -3  -1  -2   10.60    2.20
   3  -1   2   12.00    4.50
  -3  -1  -2   11.90    1.70
   3  -1   2   12.00    2.00
   3  -1   2   12.50    2.10
  -3  -1  -2   21.10    4.20
  -3   1  -2    7.50    4.60
   3   1   2   14.70    4.80
  -3   1  -2   12.10    2.00
   3   1   2   12.60    1.80
   3   1   2   11.00    4.10
   3   1   2   12.30    1.60
  -3   1  -2   12.20    2.10
   3   1   2   15.30    1.70
  -3   1  -2   16.80    2.30
   3   1   2   12.00    1.90
   3   1   2   15.50    2.50
  -3   1  -2   13.20    2.00
   3   1   2   12.50    1.90
  -3   1  -2   11.60    2.40
  -3   1  -2   16.10    4.40
   3   1   2   11.00    1.70
   5  -1   2 2669.13   78.29
  -5  -1  -2 2653.93   51.69
  -5  -1  -2 2643.34   47.50
   5  -1   2 2645.54   55.89
  -5  -1  -2 2635.74   51.99
   5  -1   2 2605.14   53.59
  -5  -1  -2 2404.86   85.39
  -5  -1  -2 2633.74   79.09
  -5  -1  -2 2640.84   52.59
   5  -1   2 2747.53   85.59
  -5  -1  -2 2493.15   51.19
  -5  -1  -2 2623.14   56.29
   5  -1   2 2661.63   52.99
   5  -1   2 2684.43   53.39
   5  -1   2 2660.13   54.19
   5  -1   2 2663.43   53.49
  -5   1  -2 2717.53   53.59
  -5   1  -2 2648.64   52.69
   5   1   2 2911.11   83.69
   5   1   2 2683.93   52.19
  -5   1  -2 2633.54   53.29
   5   1   2 2679.13   47.40
  -5   1  -2 2610.84   53.39
   5   1   2 2675.03   52.19
  -5   1  -2 2704.63   83.49
   5   1   2 2525.35   74.09
  -5   1  -2 2683.93   56.39
   5   1   2 2586.84   55.79
   5   1   2 2693.53   52.59
   7  -1   2  346.47   14.30
  -7  -1  -2  360.66   13.80
  -7  -1  -2  335.27   27.50
   7  -1   2  352.36   14.40
   7  -1   2  347.17   27.40
   7  -1   2  350.06   15.30
  -7  -1  -2  358.56   13.60
  -7  -1  -2  356.06   14.10
  -7  -1  -2  352.66   13.70
   7  -1   2  295.37   27.70
  -7  -1  -2  384.26   17.00
   7  -1   2  332.37   14.80
   7  -1   2  371.36   14.90
  -7   1  -2  349.27   13.20
   7   1   2  375.36    9.30
  -7   1  -2  354.26   14.40
   7   1   2  331.47   27.90
   7   1   2  363.36   16.00
   7   1   2  376.66   14.30
  -7   1  -2  331.37   15.20
   7   1   2  350.86   13.80
  -7   1  -2  345.67   14.20
   7   1   2  373.46   13.90
  -7   1  -2  328.97   29.00
   7   1   2  355.96   13.80
   7   1   2  353.76   26.80
  -7   1  -2  344.17   14.30
   9  -1   2  160.58    9.00
  -9  -1  -2  169.48   22.40
  -9  -1  -2  170.48   10.20
   9  -1   2  169.18   11.20
  -9  -1  -2  167.78   11.70
   9  -1   2  165.38   10.40
  -9  -1  -2  160.98    9.80
   9  -1   2  165.08   10.60
   9  -1   2  155.18   10.10
   9  -1   2  152.58   21.90
  -9  -1  -2  146.79    9.60
   9  -1   2  176.68   20.30
  -9  -1  -2  151.58    9.70
   9  -1   2  176.88   11.30
   9   1   2  169.48   10.10
   9   1   2  157.38    5.50
  -9   1  -2  164.28   22.00
  -9   1  -2  170.08   10.60
   9   1   2  170.38   10.20
  -9   1  -2  164.68   10.30
   9   1   2  134.59   20.30
   9   1   2  156.58   11.10
   9   1   2  160.98    9.90
  -9   1  -2  153.78   10.70
   9   1   2  162.08   10.10
  -9   1  -2  155.18   10.20
  -9   1  -2  154.88    8.90
   9   1   2  138.99   18.80
 -11  -1  -2   52.29    6.10
 -11  -1  -2   51.19    6.20
  11  -1   2   49.90    6.00
 -11  -1  -2   43.20   11.10
 -11  -1  -2   61.29    7.60
  11  -1   2   52.39   13.80
  11  -1   2   42.00    4.90
  11  -1   2   49.99    6.20
 -11  -1  -2   49.70    5.90
  11  -1   2   49.70    6.80
 -11  -1  -2   51.49    3.50
  11  -1   2   47.70   10.90
 -11  -1  -2   59.69   11.30
  11  -1   2   44.30    6.30
  11  -1   2   49.70    6.40
 -11  -1  -2   46.80    5.90
 -11   1  -2   44.90    5.80
  11   1   2   55.99    6.30
 -11   1  -2   44.50    6.20
  11   1   2   56.09    6.40
 -11   1  -2   48.30    6.20
 -11   1  -2   53.29   13.00
  11   1   2   57.29    6.50
  11   1   2   54.09   12.40
  11   1   2   57.39    3.30
 -11   1  -2   37.70    5.70
  11   1   2   61.29    6.90
  11   1   2   55.69    7.20
 -11   1  -2   47.30   13.30
 -11   1  -2   43.90    5.00
  11   1   2   61.29   13.60
  13  -1   2  533.65   23.20
  13  -1   2  528.95   23.60
  13  -1   2  519.15   22.70
 -13  -1  -2  519.35   22.60
 -13  -1  -2  552.14   22.80
 -13  -1  -2  547.35   22.90
  13  -1   2  563.64   25.80
 -13  -1  -2  495.25   41.70
  13  -1   2  566.14   50.19
 -13  -1  -2  516.05   22.60
  13  -1   2  563.64   45.70
 -13  -1  -2  543.15   15.50
 -13  -1  -2  506.45   44.90
  13  -1   2  538.25   23.80
  13   1   2  547.55   13.40
  13   1   2  550.64   22.90
  13   1   2  534.55   25.00
  13   1   2  539.05   22.70
 -13   1  -2  540.25   47.50
  13   1   2  458.15   40.60
 -13   1  -2  520.35   23.30
  13   1   2  593.54   48.60
 -13   1  -2  485.45   22.10
 -13   1  -2  516.55   19.50
  13   1   2  529.35   22.30
  13   1   2  534.95   22.90
 -13   1  -2  513.85   44.10
 -13   1  -2  531.85   24.20
 -13   1  -2  555.44   23.70
 -15  -1  -2    5.50    5.40
  15  -1   2   15.20    9.90
  15  -1   2   18.90   10.50
  15  -1   2    8.70    3.10
 -15  -1  -2   14.00    4.00
  15  -1   2    8.60    3.20
 -15  -1  -2    5.10    9.20
  15  -1   2   14.50    4.40
 -15  -1  -2   19.40    2.90
 -15  -1  -2   19.10    4.20
  15  -1   2   17.80    5.50
 -15  -1  -2   18.80    4.30
  15  -1   2   21.30    3.70
 -15   1  -2   15.90    3.80
  15   1   2   13.80    2.00
 -15   1  -2   11.80    7.30
  15   1   2   15.90    4.00
  15   1   2   21.90    4.10
 -15   1  -2   14.40    3.20
 -15   1  -2   12.70   10.10
  15   1   2    8.20    9.00
  15   1   2   17.20    9.10
  15   1   2   14.10    4.30
 -15   1  -2   20.50    6.20
 -15   1  -2   14.90    3.80
 -17  -1  -2  173.58    9.40
  17  -1   2  180.08   14.60
 -17  -1  -2  147.99   28.40
 -17  -1  -2  159.68   13.60
  17  -1   2  161.38   15.00
  17  -1   2  205.18   32.80
  17  -1   2  171.38   14.10
 -17  -1  -2  186.48   28.40
  17  -1   2  192.08   27.80
 -17  -1  -2  195.58   14.50
  17  -1   2  166.78   13.80
  17  -1   2  175.88   15.60
 -17  -1  -2  194.08   15.00
 -17  -1  -2  180.48   14.60
 -17   1  -2  179.08   14.30
  17   1   2  178.48   14.30
 -17   1  -2  154.08   29.20
  17   1   2  166.88   16.80
 -17   1  -2  180.48   12.10
 -17   1  -2  184.08   14.40
  17   1   2  152.88   27.90
  17   1   2  189.28   26.70
 -17   1  -2  177.78   14.50
 -17   1  -2  164.88   14.20
  17   1   2  167.28    7.00
  17   1   2  162.48   13.80
 -17   1  -2  171.78   28.50
 -19  -1  -2   10.70    9.60
 -19  -1  -2    2.00    1.70
  19  -1   2    0.50    1.90
  19  -1   2   10.50    6.80
  19  -1   2    8.10    2.40
  19  -1   2    3.10    2.50
  19  -1   2    1.20    1.40
  19  -1   2    5.30    2.60
 -19  -1  -2    1.10    1.90
 -19  -1  -2    9.40    3.40
  19  -1   2    3.50    2.50
 -19  -1  -2   -0.10    1.60
 -19  -1  -2    4.60    2.90
 -19   1  -2    3.30    2.20
 -19   1  -2    6.50    2.50
 -19   1  -2   -3.80    5.20
  19   1   2    2.70    2.50
  19   1   2    3.50    1.10
  19   1   2    0.50    2.40
  19   1   2    3.50    2.30
  19   1   2    1.70    1.00
 -19   1  -2    4.50    1.90
  19   1   2    2.30    8.40
 -19   1  -2    3.00    1.50
  21  -1   2    1.50    1.80
  21  -1   2   -1.90    1.40
 -21  -1  -2   -0.80    1.90
 -21  -1  -2    1.10    1.60
  21  -1   2    1.20    1.50
  21  -1   2   -0.50    1.60
 -21  -1  -2   -0.20    1.40
 -21   1  -2    0.30    1.70
 -21   1  -2    0.20    0.70
 -21   1  -2    3.60    3.00
  21   1   2   -0.60    1.00
  21   1   2    3.00    2.20
 -21   1  -2   -0.20    1.90
  23  -1   2   95.09   13.70
  23  -1   2  107.19   13.70
  23  -1   2  103.99   12.60
 -23  -1  -2  105.19   13.20
  23  -1   2   92.39   12.80
 -23  -1  -2   98.29   11.80
  23  -1   2  107.89   13.60
 -23  -1  -2  111.79   13.40
 -23  -1  -2  125.79    8.50
  23  -1   2  105.29   13.30
 -23   1  -2  110.89   13.80
  23   1   2   99.09    5.50
 -23   1  -2  136.09   14.40
  23   1   2   96.09   12.00
 -23   1  -2  105.29   10.40
  23   1   2  116.69   14.40
  23   1   2   94.99   12.50
 -23   1  -2  102.59   13.10
 -23   1  -2   91.59   12.80
  23   1   2  100.99   13.70
  23   1   2   98.79   12.70
  23   1   2  103.29   12.70
 -25  -1  -2  268.17   21.20
 -25  -1  -2  291.07   23.30
 -25  -1  -2  253.27   21.00
  25  -1   2  304.37   24.40
  25  -1   2  284.87   21.70
 -25  -1  -2  278.07   15.30
  25  -1   2  303.67   23.70
 -25  -1  -2  253.77   21.10
  25  -1   2  242.58   21.30
  25  -1   2  271.47   22.80
  25  -1   2  285.77   22.80
  25   1   2  287.67   23.60
 -25   1  -2  283.67   22.40
 -25   1  -2  281.17   23.30
 -25   1  -2  278.67   18.00
  25   1   2  281.47   22.50
 -25   1  -2  277.67   22.80
 -25   1  -2  277.57   22.10
  25   1   2  270.87   23.10
  25   1   2  254.07    9.30
  25   1   2  264.97   21.00
  25   1   2  288.47   22.20
  25   1   2  278.07   22.30
 -27  -1  -2   -4.30    2.60
  27  -1   2    0.50    3.00
 -27  -1  -2   -3.50    2.20
 -27  -1  -2   -1.10    3.60
  27  -1   2   -0.10    2.50
 -27  -1  -2   -0.70    1.90
  27  -1   2    0.30    1.90
  27  -1   2    0.30    2.30
  27   1   2    1.20    1.90
 -27   1  -2   -1.40    2.40
  27   1   2   -1.20    2.10
 -27   1  -2   -0.30    2.30
  27   1   2   -3.50    3.50
  27   1   2   -1.10    2.40
  29  -1   2   15.70    6.20
  29  -1   2   12.90    4.90
  29  -1   2   21.60    7.80
 -29  -1  -2    5.70    4.50
  29  -1   2   17.00    7.40
 -29  -1  -2   13.50    6.00
  29  -1   2   39.50    9.70
 -29   1  -2   32.20    7.80
  29   1   2   19.00    7.00
 -29   1  -2   19.20    6.30
  29   1   2   18.20    6.40
 -29   1  -2   16.60    6.90
  29   1   2   25.10    6.70
  29   1   2   35.30    9.10
 -31  -1  -2   44.90   10.80
  31  -1   2   30.70    8.90
  31  -1   2   26.10    8.90
  31  -1   2   52.99   13.30
  31  -1   2   42.70   10.70
  31   1   2   20.80   10.30
 -31   1  -2   33.50    9.00
  31   1   2   18.70    7.10
  31   1   2   10.60    5.90
  33  -1   2   30.10    9.20
 -33  -1  -2   11.90    8.00
  33  -1   2   28.90    8.30
  33  -1   2   41.90   12.90
  33   1   2   30.60    5.30
  33   1   2   14.30    9.30
  35  -1   2   -1.00    2.80
  35  -1   2   -4.60    2.80
 -35  -1  -2   -5.20    5.00
  35   1   2   -6.90    4.20
  35   1   2    6.30    5.10
  35   1   2   -0.40    2.20
 -35   1  -2   -4.40    4.40
  37  -1   2   18.30    5.10
 -37  -1  -2   18.90    5.90
  37  -1   2   10.60    6.10
  37   1   2    7.60    5.20
  37   1   2    8.00    5.60
  39  -1   2   -1.40    5.90
  39  -1   2    0.30    4.60
  39  -1   2   -2.90    6.20
  39   1   2   -4.10    5.60
  39   1   2   -1.10    5.00
  39   1   2    2.60    4.70
  39   1   2    0.80    5.80
  41  -1   2   -2.80    4.20
  41  -1   2   10.50    7.60
  41  -1   2   -7.80    6.00
  41  -1   2   -7.60    3.20
  41   1   2   10.30    5.60
  41   1   2    4.90    6.50
  41   1   2   -8.90    7.70
  42  -2  -2   -9.80    9.60
  42  -2  -2   -0.80    3.70
  42  -2  -2    3.30    7.00
 -42  -2   2   -2.70    9.90
 -42   2   2  -14.10   10.50
  42   2  -2   -9.10    4.10
  42   2  -2  -13.10    9.10
  40  -2  -2   -1.20    8.10
 -40  -2   2   -4.40    7.30
  40  -2  -2   -4.70    9.60
  40  -2  -2    3.70    6.90
  40  -2  -2    1.30    5.00
 -40   2   2    6.40    6.40
  40   2  -2   -0.50    7.40
  40   2  -2   -7.10    4.50
  40   2  -2    1.60    6.70
  40   2  -2   13.10    8.00
 -38  -2   2    3.40    6.70
  38  -2  -2    8.60    5.50
  38  -2  -2    3.40    6.40
  38  -2  -2    9.50    7.60
  38   2  -2   16.30    6.80
 -38   2   2   15.30    6.70
  38   2  -2    7.60    6.40
  36  -2  -2   41.60   11.50
 -36  -2   2   48.80   13.20
  36  -2  -2   30.00   14.80
 -36   2   2   66.19   13.40
  36   2  -2   69.69   15.60
  36   2  -2   51.49   13.60
  34  -2  -2   49.80   11.20
  34  -2  -2   45.10   11.90
  34  -2  -2   26.00    9.40
 -34  -2   2   34.60   10.20
  34   2  -2   56.59   12.40
  34   2  -2   35.10   10.30
  34   2  -2   55.29   13.30
  34   2  -2   25.40    9.40
 -34   2   2   20.10    8.60
  32  -2  -2   82.99   15.40
 -32  -2   2  121.09   18.60
  32  -2  -2  104.49   17.30
 -32  -2   2   86.49   14.50
  32  -2  -2  117.19   16.50
  32  -2  -2   62.29   15.00
  32   2  -2   71.09   13.70
  32   2  -2   93.89   14.50
 -32   2   2   87.29   14.60
 -32   2   2   88.29   15.40
 -32   2   2   95.69   15.50
  32   2  -2  105.69   10.70
  30  -2  -2   -2.00    2.90
 -30  -2   2    3.40    5.20
  30  -2  -2    8.30    3.50
  30  -2  -2    4.90    4.80
  30  -2  -2   -1.10    3.40
 -30  -2   2    3.30    3.90
 -30   2   2    8.00    4.80
  30   2  -2    2.90    2.60
 -30   2   2   -1.00    3.90
  30   2  -2    2.90    3.10
  30   2  -2   -2.70    3.10
  30   2  -2   -2.50    3.90
  28  -2  -2   31.30    9.50
 -28  -2   2   29.10    8.40
  28  -2  -2   35.80    6.90
  28  -2  -2   31.80    7.50
  28  -2  -2   41.90    9.00
  28  -2  -2   26.10    7.20
  28   2  -2   40.00    7.30
  28   2  -2   17.20    6.40
 -28   2   2   31.80    8.20
  28   2  -2   31.40    7.60
  28   2  -2   23.30    6.60
 -28   2   2   15.40    5.50
 -28   2   2   22.90    6.50
 -26  -2   2    5.10    3.60
 -26  -2   2   -0.10    2.30
  26  -2  -2    5.30    3.10
 -26  -2   2    4.00    1.70
  26  -2  -2   -0.90    3.80
  26  -2  -2    1.00    3.20
 -26   2   2    2.40    3.30
 -26   2   2    7.00    3.80
 -26   2   2    9.20    4.70
  26   2  -2    0.90    2.20
  26   2  -2    4.60    1.00
  26   2  -2   -3.10    3.60
  26   2  -2    8.80    3.40
  26   2  -2    3.10    2.50
 -26   2   2    7.80    4.20
 -26   2   2    6.50    2.60
  26   2  -2    3.10    3.20
 -24  -2   2  103.29   13.80
 -24  -2   2  124.09   15.50
  24  -2  -2  139.09   15.50
  24  -2  -2  145.29   15.40
  24  -2  -2  124.29   14.20
  24  -2  -2  115.39   14.40
  24  -2  -2  128.89   15.10
 -24  -2   2  138.19   13.50
 -24  -2   2  153.78   14.40
  24  -2  -2  135.89   15.70
  24   2  -2  134.29    5.80
  24   2  -2  129.59   14.50
  24   2  -2  151.18   16.10
  24   2  -2  140.49   15.20
 -24   2   2  123.29   13.30
 -24   2   2  135.89   14.40
  24   2  -2  113.19   14.00
 -24   2   2  118.09   14.70
  24   2  -2  136.29   15.50
 -24   2   2  124.79   15.00
 -24   2   2  139.49   15.50
  24   2  -2  122.09   15.10
 -22  -2   2   34.50    6.90
  22  -2  -2   19.60    5.60
  22  -2  -2   17.80    5.80
 -22  -2   2   10.50    4.80
  22  -2  -2   22.70    7.00
  22  -2  -2   22.00    6.40
 -22  -2   2   16.30    4.80
 -22   2   2   19.40    5.90
  22   2  -2   22.50    5.50
  22   2  -2   26.20    2.40
 -22   2   2   22.80    5.30
  22   2  -2   18.40    4.90
  22   2  -2   20.50    5.90
 -22   2   2   26.50    5.90
 -22   2   2   15.80    5.20
  22   2  -2   13.10    4.60
  22   2  -2   19.20    5.80
 -22   2   2   30.50    4.80
  22   2  -2   34.70    6.90
  20  -2  -2  167.68   16.10
  20  -2  -2  148.99   14.40
  20  -2  -2  155.28   15.90
 -20  -2   2  164.38   14.80
 -20  -2   2  133.59   13.10
 -20  -2   2  154.28   14.10
  20  -2  -2  146.69   14.70
  20  -2  -2  141.19   13.80
 -20  -2   2  158.58   15.10
 -20  -2   2  160.48   15.00
  20   2  -2  149.79   14.10
 -20   2   2  154.68   13.40
  20   2  -2  163.68   15.30
 -20   2   2  142.49   15.20
  20   2  -2  154.68    6.90
  20   2  -2  143.09   14.60
 -20   2   2  158.28   14.50
  20   2  -2  149.79   14.80
 -20   2   2  133.89   14.00
  20   2  -2  150.18   14.10
  20   2  -2  124.89   13.30
 -20   2   2  148.99   15.00
 -18  -2   2   30.90    6.10
 -18  -2   2   53.49   17.10
 -18  -2   2   24.20    6.10
  18  -2  -2   36.90    7.80
 -18  -2   2   35.80    6.20
  18  -2  -2   26.90    5.30
  18  -2  -2   18.30   10.40
 -18  -2   2   38.70    5.50
  18  -2  -2   26.40    6.20
 -18  -2   2   16.60   14.80
  18  -2  -2   27.20    6.00
  18  -2  -2   41.30   18.70
  18  -2  -2   20.50    5.90
 -18   2   2    6.10    8.70
  18   2  -2   25.20    5.50
  18   2  -2   19.50    4.60
 -18   2   2   27.10    6.80
 -18   2   2   38.00    8.00
 -18   2   2   38.80    6.80
  18   2  -2   29.50    6.70
 -18   2   2   36.80    6.30
  18   2  -2   36.30    6.40
  18   2  -2   26.80    2.80
 -18   2   2   22.70    5.80
  18   2  -2   40.10    6.90
  18   2  -2   42.90   13.20
  18   2  -2    7.90    9.50
 -16  -2   2 1415.66   91.89
 -16  -2   2 1389.66   43.50
 -16  -2   2 1443.56   85.59
 -16  -2   2 1394.06   48.20
  16  -2  -2 1332.47   93.09
 -16  -2   2 1374.76   45.00
 -16  -2   2 1313.47   45.40
  16  -2  -2 1285.27   44.80
  16  -2  -2 1532.45   89.89
  16  -2  -2 1372.56   47.80
 -16  -2   2 1382.56   43.80
  16  -2  -2 1432.86   46.90
  16  -2  -2 1369.76   43.30
  16  -2  -2 1421.56   47.50
  16   2  -2 1329.67   29.30
 -16   2   2 1343.97   52.19
  16   2  -2 1388.06   45.90
  16   2  -2 1283.97   87.89
 -16   2   2 1352.26   46.60
  16   2  -2 1397.46   43.90
 -16   2   2 1289.77   55.29
  16   2  -2 1344.37   45.00
 -16   2   2 1354.16   46.00
  16   2  -2 1435.16   46.10
 -16   2   2 1250.27   86.49
 -16   2   2 1405.56   46.90
  16   2  -2 1315.47   43.00
 -16   2   2 1432.16   89.79
  16   2  -2 1588.54   90.79
 -16   2   2 1356.06   43.50
 -14  -2   2  321.27   17.80
 -14  -2   2  339.87   19.80
  14  -2  -2  373.16   20.80
  14  -2  -2  322.07   17.60
 -14  -2   2  277.97   33.50
  14  -2  -2  427.96   48.50
 -14  -2   2  315.77   18.40
  14  -2  -2  330.87   19.80
 -14  -2   2  324.47   17.80
 -14  -2   2  353.26   19.30
 -14  -2   2  356.96   42.00
  14  -2  -2  322.27   19.20
  14  -2  -2  341.67   20.60
  14  -2  -2  342.17   38.70
 -14   2   2  352.96   19.00
  14   2  -2  320.37   10.80
 -14   2   2  327.37   19.50
  14   2  -2  330.97   19.00
 -14   2   2  355.66   21.20
  14   2  -2  351.56   38.00
  14   2  -2  320.17   17.80
 -14   2   2  356.66   19.90
  14   2  -2  318.57   18.80
 -14   2   2  355.46   40.00
  14   2  -2  334.47   41.50
  14   2  -2  326.37   17.90
 -14   2   2  337.77   18.50
 -14   2   2  353.06   20.20
 -14   2   2  360.66   40.40
  14   2  -2  338.07   19.10
 -12  -2   2  268.67   15.20
 -12  -2   2  280.37    9.70
 -12  -2   2  274.07   15.10
  12  -2  -2  273.77   16.50
 -12  -2   2  321.27   38.30
 -12  -2   2  274.17   14.70
 -12  -2   2  250.37   15.40
  12  -2  -2  275.37   16.70
  12  -2  -2  243.88   34.90
 -12  -2   2  295.07   17.00
 -12  -2   2  253.77   31.20
  12  -2  -2  269.37   16.90
  12  -2  -2  291.87   15.50
 -12  -2   2  276.87   15.80
  12  -2  -2  298.77   17.80
  12  -2  -2  318.37   33.60
 -12   2   2  276.77   34.20
  12   2  -2  287.77   16.50
 -12   2   2  279.17   17.40
 -12   2   2  280.97   16.60
 -12   2   2  282.37   15.50
  12   2  -2  274.47   16.20
  12   2  -2  262.37   15.20
  12   2  -2  240.18   32.70
  12   2  -2  264.87   15.20
  12   2  -2  281.87    9.80
  12   2  -2  262.27   15.80
 -12   2   2  314.07   37.60
 -12   2   2  288.57   17.10
 -12   2   2  286.17   16.20
  12   2  -2  286.57   35.10
 -12   2   2  288.17   17.30
 -10  -2   2  237.38   13.80
 -10  -2   2  238.38    8.70
  10  -2  -2  287.37   48.20
  10  -2  -2  237.18   14.70
 -10  -2   2  262.07   15.10
 -10  -2   2  225.08   12.70
 -10  -2   2  232.48   13.10
  10  -2  -2  252.07   15.50
 -10  -2   2  252.47   14.30
  10  -2  -2  259.87   13.40
  10  -2  -2  259.17   15.30
  10  -2  -2  227.48   30.90
  10  -2  -2  249.78   14.90
 -10  -2   2  204.08   27.90
 -10  -2   2  236.58   13.20
 -10   2   2  243.18   14.80
  10   2  -2  249.48   28.90
 -10   2   2  256.87   15.80
 -10   2   2  256.47   15.30
  10   2  -2  233.68   13.90
 -10   2   2  223.78   30.30
  10   2  -2  227.38   13.20
  10   2  -2  234.28   13.50
  10   2  -2  263.87   14.90
 -10   2   2  225.48   13.60
  10   2  -2  235.58    9.00
 -10   2   2  303.77   33.10
  10   2  -2  256.07   14.60
 -10   2   2  249.18   15.10
  10   2  -2  208.78   27.70
 -10   2   2  265.97   13.60
  -8  -2   2  378.36   16.00
  -8  -2   2  395.66   17.10
  -8  -2   2  402.86   17.20
  -8  -2   2  376.16   16.00
  -8  -2   2  353.66   35.00
  -8  -2   2  382.56   17.60
   8  -2  -2  334.77   35.40
   8  -2  -2  352.06   16.90
  -8  -2   2  365.16   11.90
   8  -2  -2  353.66   16.90
  -8  -2   2  326.47   30.80
  -8  -2   2  399.86   16.30
   8  -2  -2  348.27   17.20
   8  -2  -2  350.66   14.70
   8  -2  -2  341.37   17.40
   8   2  -2  387.56   16.60
  -8   2   2  400.56   38.20
   8   2  -2  460.45   38.80
  -8   2   2  389.46   17.80
   8   2  -2  375.86   16.90
  -8   2   2  368.76   16.90
   8   2  -2  376.76   17.00
  -8   2   2  366.26   15.10
  -8   2   2  392.86   44.80
  -8   2   2  380.06   17.60
  -8   2   2  355.56   17.20
   8   2  -2  352.36   32.90
   8   2  -2  370.46   16.80
  -6  -2   2 1034.50   29.80
   6  -2  -2 1119.19   56.39
  -6  -2   2 1080.79   29.70
  -6  -2   2 1142.49   25.90
  -6  -2   2 1138.29   31.70
   6  -2  -2 1215.48   64.19
   6  -2  -2 1158.28   32.30
   6  -2  -2 1121.29   27.50
  -6  -2   2 1014.20   52.59
  -6  -2   2 1073.89   30.40
   6  -2  -2 1080.89   31.10
   6  -2  -2 1213.28   34.30
   6  -2  -2 1071.69   31.40
  -6  -2   2 1138.19   60.49
  -6  -2   2 1104.19   30.10
   6   2  -2 1210.68   61.19
  -6   2   2 1204.48   32.70
   6   2  -2 1111.49   31.20
   6   2  -2 1090.09   31.10
  -6   2   2 1136.49   28.00
  -6   2   2 1173.78   59.39
  -6   2   2 1150.18   32.30
  -6   2   2 1111.59   31.70
   6   2  -2 1035.80   26.30
  -6   2   2 1091.29   32.30
  -6   2   2  956.90   56.69
   6   2  -2 1002.80   29.50
   6   2  -2 1043.70   53.79
   6   2  -2 1073.09   30.80
   6   2  -2 1095.89   30.30
  -6   2   2 1141.89   32.10
  -4  -2   2 1784.02   74.49
   4  -2  -2 1830.22   71.39
   4  -2  -2 1846.32   42.70
   4  -2  -2 1790.72   43.60
[truncated: 2,470,843 more chars]
