# Supplementary material for: Crystals as Rockets: Modulation of the Salient Temperature in Cocrystals by Solvent Mixture Composition
Source: Angew Chem Int Ed Engl. 2026 Mar 18;65(18):e26010. doi: 10.1002/anie.202526010 (PMC13110762; doi:10.1002/anie.202526010)
Supplement: Supplementary file 2 — Supporting File 2: anie71541‐sup‐0002‐Data.zip. [file ANIE-65-e26010-s004.zip › ICZ_BPE_AC_298K.cif]

 
data_ICZ_BPE_AC_298K

loop_
_audit_author_name
_audit_author_address
'Ruben A. Toscano'
;Universidad Nacional Autonoma de Mexico, Circuito Exterior, Ciudad Universitaria, CDMX
Mexico
;
 
_audit_creation_method            'SHELXL-2019/3'
_shelx_SHELXL_version_number      '2019/3'
_chemical_name_systematic         ?
_chemical_name_common             ?
_chemical_melting_point           ?
_chemical_formula_moiety          
  '4(C18 H12 N2), 6(C12 H10 N2), C6 H12 O2'
_chemical_formula_sum
 'C150 H120 N20 O2' 
_chemical_formula_weight          2234.65

loop_
 _atom_type_symbol
 _atom_type_description
 _atom_type_scat_dispersion_real
 _atom_type_scat_dispersion_imag
 _atom_type_scat_source
 'C'  'C'   0.0033   0.0016
 'International Tables Vol C Tables 4.2.6.8 and 6.1.1.4'
 'H'  'H'   0.0000   0.0000
 'International Tables Vol C Tables 4.2.6.8 and 6.1.1.4'
 'N'  'N'   0.0061   0.0033
 'International Tables Vol C Tables 4.2.6.8 and 6.1.1.4'
 'O'  'O'   0.0106   0.0060
 'International Tables Vol C Tables 4.2.6.8 and 6.1.1.4'
 
_space_group_crystal_system       monoclinic
_space_group_IT_number            15
_space_group_name_H-M_alt         'C 2/c'
_space_group_name_Hall            '-C 2yc'
 
_shelx_space_group_comment
;
The symmetry employed for this shelxl refinement is uniquely defined
by the following loop, which should always be used as a source of
symmetry information in preference to the above space-group names.
They are only intended as comments.
;
 
loop_
 _space_group_symop_operation_xyz
 'x, y, z'
 '-x, y, -z+1/2'
 'x+1/2, y+1/2, z'
 '-x+1/2, y+1/2, -z+1/2'
 '-x, -y, -z'
 'x, -y, z-1/2'
 '-x+1/2, -y+1/2, -z'
 'x+1/2, -y+1/2, z-1/2'
 
_cell_length_a                    31.1146(9)
_cell_length_b                    10.3329(3)
_cell_length_c                    18.8118(5)
_cell_angle_alpha                 90
_cell_angle_beta                  98.9520(10)
_cell_angle_gamma                 90
_cell_volume                      5974.4(3)
_cell_formula_units_Z             2
_cell_measurement_temperature    298(2)
_cell_measurement_reflns_used      9415
_cell_measurement_theta_min        2.30
_cell_measurement_theta_max       31.01

_exptl_crystal_description       'prism'
_exptl_crystal_colour            'yellow'
_exptl_crystal_density_meas       ?
_exptl_crystal_density_method     ?
_exptl_crystal_density_diffrn     1.242          
_exptl_crystal_F_000              2352
_exptl_transmission_factor_min    ?
_exptl_transmission_factor_max    ?
_exptl_crystal_size_max           0.406
_exptl_crystal_size_mid           0.234
_exptl_crystal_size_min           0.146
_exptl_absorpt_coefficient_mu     0.076
_shelx_estimated_absorpt_T_min    0.970
_shelx_estimated_absorpt_T_max    0.989
_exptl_absorpt_correction_type    'multi-scan'
_exptl_absorpt_correction_T_min   0.7284
_exptl_absorpt_correction_T_max   0.7462
_exptl_absorpt_process_details    
;
 SADABS 2016/2: Krause, L., Herbst-Irmer, R., Sheldrick G.M. & Stalke D.,
 J. Appl. Cryst. 48 (2015) 3-10
;
_exptl_absorpt_special_details    ?
_diffrn_ambient_temperature       298(2)
_diffrn_radiation_wavelength      0.71073
_diffrn_radiation_type            MoK\a
_diffrn_source                    'micro-focus X-ray source'
_diffrn_radiation_monochromator   'Helios multilayer mirror'  
_diffrn_measurement_device_type   
'Bruker D8 Venture \k geometry diffractometer 208039-1' 
_diffrn_measurement_method        '\f and \w-scans'
_diffrn_detector_area_resol_mean  73.909836
_diffrn_reflns_number             83947
_diffrn_reflns_av_unetI/netI      0.0180
_diffrn_reflns_av_R_equivalents   0.0353
_diffrn_reflns_limit_h_min        -44
_diffrn_reflns_limit_h_max        44
_diffrn_reflns_limit_k_min        -14
_diffrn_reflns_limit_k_max        13
_diffrn_reflns_limit_l_min        -23
_diffrn_reflns_limit_l_max        26
_diffrn_reflns_theta_min          2.192
_diffrn_reflns_theta_max          30.507
_diffrn_reflns_theta_full         25.242
_diffrn_measured_fraction_theta_max   0.995
_diffrn_measured_fraction_theta_full  0.991
_diffrn_reflns_Laue_measured_fraction_max    0.995
_diffrn_reflns_Laue_measured_fraction_full   0.991
_diffrn_reflns_point_group_measured_fraction_max   0.995
_diffrn_reflns_point_group_measured_fraction_full  0.991
_reflns_number_total              9074
_reflns_number_gt                 6743
_reflns_threshold_expression      'I > 2\s(I)'
_reflns_Friedel_coverage          0.000
_reflns_Friedel_fraction_max      .
_reflns_Friedel_fraction_full     .
 
_reflns_special_details
;
 Reflections were merged by SHELXL according to the crystal
 class for the calculation of statistics and refinement.
 
 _reflns_Friedel_fraction is defined as the number of unique
 Friedel pairs measured divided by the number that would be
 possible theoretically, ignoring centric projections and
 systematic absences.
;
 
_computing_data_collection        'APEX5 v2023.9-2-0(Bruker, 2023)'
_computing_cell_refinement        'APEX5 v2023.9-2(Bruker, 2023)'
_computing_data_reduction         'SAINT V8.40B (Bruker, 2014)'
_computing_structure_solution     'SHELXS-2012 (Bruker, 2013)'
_computing_structure_refinement   'SHELXL-2019/3 (Sheldrick, 2015)'
_computing_molecular_graphics     'SHELXLe (H?bschle et al, 2011)'
_computing_publication_material   'CIFTAB V 2013/2 (Sheldrick, 2013)'
_refine_special_details           ?
_refine_ls_structure_factor_coef  Fsqd
_refine_ls_matrix_type            full
_refine_ls_weighting_scheme       calc
_refine_ls_weighting_details
'w=1/[\s^2^(Fo^2^)+(0.0640P)^2^+2.5180P] where P=(Fo^2^+2Fc^2^)/3'
_atom_sites_solution_primary      direct
_atom_sites_solution_secondary    difmap
_atom_sites_solution_hydrogens    mixed
_refine_ls_hydrogen_treatment     mixed
_refine_ls_extinction_method      none
_refine_ls_extinction_coef        .
_refine_ls_number_reflns          9074
_refine_ls_number_parameters      414
_refine_ls_number_restraints      25
_refine_ls_R_factor_all           0.0704
_refine_ls_R_factor_gt            0.0524
_refine_ls_wR_factor_ref          0.1604
_refine_ls_wR_factor_gt           0.1425
_refine_ls_goodness_of_fit_ref    1.040
_refine_ls_restrained_S_all       1.058
_refine_ls_shift/su_max           0.001
_refine_ls_shift/su_mean          0.000
 
loop_
 _atom_site_label
 _atom_site_type_symbol
 _atom_site_fract_x
 _atom_site_fract_y
 _atom_site_fract_z
 _atom_site_U_iso_or_equiv
 _atom_site_adp_type
 _atom_site_occupancy
 _atom_site_site_symmetry_order  
 _atom_site_calc_flag
 _atom_site_refinement_flags_posn
 _atom_site_refinement_flags_adp
 _atom_site_refinement_flags_occupancy
 _atom_site_disorder_assembly
 _atom_site_disorder_group
C1 C 0.63257(5) 0.63768(15) 0.55228(7) 0.0579(3) Uani 1 1 d . . . . .
H1 H 0.643382 0.624441 0.600659 0.069 Uiso 1 1 calc R U . . .
C2 C 0.63172(6) 0.76028(16) 0.52300(9) 0.0693(4) Uani 1 1 d . . . . .
H2 H 0.642092 0.829913 0.552005 0.083 Uiso 1 1 calc R U . . .
C3 C 0.61553(6) 0.78130(17) 0.45049(9) 0.0726(4) Uani 1 1 d . . . . .
H3 H 0.615376 0.864785 0.431988 0.087 Uiso 1 1 calc R U . . .
C4 C 0.59983(5) 0.68119(17) 0.40597(8) 0.0661(4) Uani 1 1 d . . . . .
H4 H 0.589241 0.695657 0.357620 0.079 Uiso 1 1 calc R U . . .
N5 N 0.58515(4) 0.44314(12) 0.40332(6) 0.0578(3) Uani 1 1 d . . . . .
H5 H 0.5734(6) 0.4365(16) 0.3549(10) 0.069 Uiso 1 1 d . U . . .
C6 C 0.57799(5) 0.21619(16) 0.44551(8) 0.0657(4) Uani 1 1 d . . . . .
H6 H 0.565313 0.184439 0.400888 0.079 Uiso 1 1 calc R U . . .
C7 C 0.58440(5) 0.13713(15) 0.50463(8) 0.0654(4) Uani 1 1 d . . . . .
H7 H 0.575153 0.051490 0.500435 0.078 Uiso 1 1 calc R U . . .
C8 C 0.61189(6) 0.00183(17) 0.66983(10) 0.0722(4) Uani 1 1 d . . . . .
H8 H 0.597169 -0.062531 0.641232 0.087 Uiso 1 1 calc R U . . .
C9 C 0.62916(7) -0.02321(19) 0.74053(11) 0.0819(5) Uani 1 1 d . . . . .
H9 H 0.625954 -0.105072 0.759575 0.098 Uiso 1 1 calc R U . . .
C10 C 0.65126(6) 0.07215(19) 0.78368(9) 0.0778(5) Uani 1 1 d . . . . .
H10 H 0.662813 0.052495 0.831052 0.093 Uiso 1 1 calc R U . . .
C11 C 0.65651(5) 0.19506(17) 0.75808(8) 0.0656(4) Uani 1 1 d . . . . .
H11 H 0.671221 0.258628 0.787303 0.079 Uiso 1 1 calc R U . . .
N12 N 0.64017(4) 0.33400(12) 0.64773(5) 0.0521(2) Uani 1 1 d . . . . .
H12 H 0.6545(5) 0.4098(16) 0.6651(8) 0.063 Uiso 1 1 d . U . . .
C13 C 0.60020(4) 0.55758(14) 0.43516(6) 0.0531(3) Uani 1 1 d . . . . .
C14 C 0.59089(4) 0.34542(14) 0.45361(6) 0.0533(3) Uani 1 1 d . . . . .
C15 C 0.60486(4) 0.18419(13) 0.57182(7) 0.0544(3) Uani 1 1 d . . . . .
C16 C 0.61682(4) 0.12517(14) 0.64176(7) 0.0566(3) Uani 1 1 d . . . . .
C17 C 0.63892(4) 0.22060(14) 0.68668(7) 0.0538(3) Uani 1 1 d . . . . .
C18 C 0.61937(4) 0.31292(13) 0.57834(6) 0.0485(3) Uani 1 1 d . . . . .
C19 C 0.61144(4) 0.39792(13) 0.51975(6) 0.0480(3) Uani 1 1 d . . . . .
C20 C 0.61700(4) 0.53411(13) 0.50835(6) 0.0493(3) Uani 1 1 d . . . . .
N21 N 0.68569(4) 0.55703(13) 0.72852(6) 0.0638(3) Uani 1 1 d . . . . .
C22 C 0.66805(5) 0.56562(15) 0.78876(8) 0.0614(3) Uani 1 1 d . . . . .
H22 H 0.646006 0.507731 0.794751 0.074 Uiso 1 1 calc R U . . .
C23 C 0.68038(4) 0.65444(14) 0.84235(7) 0.0567(3) Uani 1 1 d . . . . .
H23 H 0.666867 0.655557 0.883102 0.068 Uiso 1 1 calc R U . . .
C24 C 0.71322(4) 0.74275(12) 0.83535(6) 0.0496(3) Uani 1 1 d . . . . .
C25 C 0.73149(5) 0.73479(14) 0.77260(7) 0.0582(3) Uani 1 1 d . . . . .
H25 H 0.753476 0.791687 0.764971 0.070 Uiso 1 1 calc R U . . .
C26 C 0.71696(5) 0.64257(16) 0.72188(7) 0.0655(4) Uani 1 1 d . . . . .
H26 H 0.729702 0.639597 0.680356 0.079 Uiso 1 1 calc R U . . .
N27 N 0.75738(4) 1.13366(13) 1.11711(7) 0.0682(3) Uani 1 1 d . . . . .
C28 C 0.77513(6) 1.12859(17) 1.05712(9) 0.0718(4) Uani 1 1 d . . . . .
H28 H 0.797375 1.186630 1.052487 0.086 Uiso 1 1 calc R U . . .
C29 C 0.76274(5) 1.04305(16) 1.00145(8) 0.0652(4) Uani 1 1 d . . . . .
H29 H 0.776434 1.044508 0.960895 0.078 Uiso 1 1 calc R U . . .
C30 C 0.72973(4) 0.95481(12) 1.00630(6) 0.0507(3) Uani 1 1 d . . . . .
C31 C 0.71163(5) 0.95901(15) 1.06903(8) 0.0607(3) Uani 1 1 d . . . . .
H31 H 0.689660 0.901336 1.075684 0.073 Uiso 1 1 calc R U . . .
C32 C 0.72614(5) 1.04851(16) 1.12155(8) 0.0674(4) Uani 1 1 d . . . . .
H32 H 0.713137 1.049154 1.162837 0.081 Uiso 1 1 calc R U . . .
C33 C 0.72904(4) 0.83972(13) 0.88996(7) 0.0541(3) Uani 1 1 d . . . . .
H33 H 0.751839 0.892274 0.880914 0.065 Uiso 1 1 calc R U . . .
C34 C 0.71394(4) 0.85939(13) 0.95079(7) 0.0548(3) Uani 1 1 d . . . . .
H34 H 0.690897 0.807323 0.959310 0.066 Uiso 1 1 calc R U . . .
N41 N 0.55543(4) 0.45024(18) 0.24580(7) 0.0793(4) Uani 1 1 d . . . . .
C42 C 0.54713(6) 0.5597(2) 0.20975(8) 0.0801(5) Uani 1 1 d . . . . .
H42 H 0.552228 0.637049 0.234926 0.096 Uiso 1 1 calc R U . . .
C43 C 0.53127(5) 0.56617(19) 0.13670(8) 0.0719(4) Uani 1 1 d . . . . .
H43 H 0.525876 0.646041 0.114298 0.086 Uiso 1 1 calc R U . . .
C44 C 0.52355(4) 0.45337(17) 0.09748(7) 0.0608(4) Uani 1 1 d . . . . .
C45 C 0.53267(6) 0.3396(2) 0.13441(8) 0.0780(5) Uani 1 1 d . . . . .
H45 H 0.528481 0.260861 0.110353 0.094 Uiso 1 1 calc R U . . .
C46 C 0.54810(6) 0.3421(2) 0.20747(9) 0.0851(5) Uani 1 1 d . . . . .
H46 H 0.553677 0.263520 0.231191 0.102 Uiso 1 1 calc R U . . .
C47 C 0.50667(5) 0.45058(17) 0.01996(7) 0.0632(4) Uani 1 1 d . . . . .
H47 H 0.505458 0.370261 -0.002571 0.076 Uiso 1 1 calc R U . . .
O51 O 0.4883(3) 0.0903(4) 0.2193(4) 0.215(3) Uani 0.5 1 d . U P A 1
C51 C 0.5208(4) -0.0819(10) 0.2925(7) 0.210(4) Uani 0.5 1 d D U P A 1
H51A H 0.547222 -0.043477 0.316608 0.315 Uiso 0.5 1 calc R U P A 1
H51B H 0.527276 -0.136627 0.254336 0.315 Uiso 0.5 1 calc R U P A 1
H51C H 0.507742 -0.132510 0.326257 0.315 Uiso 0.5 1 calc R U P A 1
C52 C 0.4983(5) -0.0172(5) 0.2264(5) 0.165(3) Uani 0.5 1 d D U P A 1
C53 C 0.4967(3) -0.0894(9) 0.1600(7) 0.192(4) Uani 0.5 1 d D U P A 1
H53A H 0.511542 -0.009553 0.154207 0.288 Uiso 0.5 1 calc R U P A 1
H53B H 0.476110 -0.106389 0.117444 0.288 Uiso 0.5 1 calc R U P A 1
H53C H 0.517451 -0.158707 0.167536 0.288 Uiso 0.5 1 calc R U P A 1
 
loop_
 _atom_site_aniso_label
 _atom_site_aniso_U_11
 _atom_site_aniso_U_22
 _atom_site_aniso_U_33
 _atom_site_aniso_U_23
 _atom_site_aniso_U_13
 _atom_site_aniso_U_12
C1 0.0590(7) 0.0699(9) 0.0439(6) -0.0046(6) 0.0054(5) -0.0018(6)
C2 0.0780(10) 0.0664(9) 0.0641(9) -0.0066(7) 0.0129(7) -0.0033(7)
C3 0.0828(10) 0.0694(9) 0.0675(9) 0.0091(8) 0.0171(8) 0.0066(8)
C4 0.0697(9) 0.0811(10) 0.0472(7) 0.0078(7) 0.0082(6) 0.0126(7)
N5 0.0565(6) 0.0786(8) 0.0359(5) -0.0063(5) -0.0004(4) 0.0071(5)
C6 0.0672(8) 0.0754(9) 0.0501(7) -0.0205(7) -0.0051(6) 0.0024(7)
C7 0.0685(8) 0.0608(8) 0.0638(8) -0.0157(7) 0.0007(7) -0.0013(6)
C8 0.0766(10) 0.0626(9) 0.0792(10) 0.0016(8) 0.0176(8) 0.0025(7)
C9 0.0933(12) 0.0722(10) 0.0831(12) 0.0215(9) 0.0224(10) 0.0109(9)
C10 0.0840(11) 0.0906(12) 0.0600(9) 0.0187(8) 0.0144(8) 0.0155(9)
C11 0.0690(8) 0.0798(10) 0.0476(7) 0.0044(7) 0.0082(6) 0.0084(7)
N12 0.0552(6) 0.0609(6) 0.0386(5) -0.0025(4) 0.0021(4) -0.0014(5)
C13 0.0493(6) 0.0709(8) 0.0392(5) -0.0017(5) 0.0067(4) 0.0077(5)
C14 0.0492(6) 0.0690(8) 0.0400(6) -0.0093(5) 0.0017(4) 0.0068(5)
C15 0.0521(6) 0.0586(7) 0.0515(6) -0.0068(5) 0.0050(5) 0.0037(5)
C16 0.0540(7) 0.0610(8) 0.0556(7) -0.0010(6) 0.0108(5) 0.0054(6)
C17 0.0529(6) 0.0636(8) 0.0458(6) 0.0016(5) 0.0105(5) 0.0057(5)
C18 0.0442(5) 0.0624(7) 0.0385(5) -0.0074(5) 0.0045(4) 0.0030(5)
C19 0.0421(5) 0.0628(7) 0.0383(5) -0.0072(5) 0.0043(4) 0.0025(5)
C20 0.0439(5) 0.0646(7) 0.0394(5) -0.0026(5) 0.0063(4) 0.0034(5)
N21 0.0742(7) 0.0715(8) 0.0429(5) -0.0057(5) 0.0001(5) -0.0121(6)
C22 0.0581(7) 0.0685(8) 0.0558(7) -0.0045(6) 0.0035(6) -0.0136(6)
C23 0.0561(7) 0.0674(8) 0.0472(6) -0.0040(6) 0.0098(5) -0.0068(6)
C24 0.0525(6) 0.0542(7) 0.0402(5) 0.0013(5) 0.0013(4) -0.0004(5)
C25 0.0662(8) 0.0642(8) 0.0443(6) 0.0017(5) 0.0084(5) -0.0119(6)
C26 0.0825(10) 0.0741(9) 0.0403(6) -0.0033(6) 0.0108(6) -0.0131(8)
N27 0.0697(7) 0.0735(8) 0.0593(7) -0.0173(6) 0.0034(6) 0.0004(6)
C28 0.0765(10) 0.0734(10) 0.0642(9) -0.0103(7) 0.0069(7) -0.0183(8)
C29 0.0733(9) 0.0746(9) 0.0484(7) -0.0048(6) 0.0119(6) -0.0148(7)
C30 0.0530(6) 0.0540(7) 0.0436(6) -0.0006(5) 0.0028(5) 0.0027(5)
C31 0.0572(7) 0.0709(9) 0.0553(7) -0.0074(6) 0.0127(6) -0.0038(6)
C32 0.0672(8) 0.0809(10) 0.0551(8) -0.0148(7) 0.0128(6) 0.0045(7)
C33 0.0576(7) 0.0565(7) 0.0475(6) -0.0011(5) 0.0062(5) -0.0070(5)
C34 0.0562(7) 0.0587(7) 0.0486(6) -0.0012(5) 0.0054(5) -0.0059(6)
N41 0.0614(7) 0.1338(14) 0.0393(6) 0.0054(7) -0.0031(5) 0.0017(8)
C42 0.0732(10) 0.1179(15) 0.0457(7) -0.0053(8) -0.0013(7) -0.0108(9)
C43 0.0700(9) 0.0978(12) 0.0454(7) 0.0057(7) 0.0009(6) -0.0104(8)
C44 0.0455(6) 0.0989(11) 0.0375(6) 0.0024(6) 0.0042(4) -0.0051(6)
C45 0.0793(10) 0.1013(13) 0.0495(8) 0.0035(8) -0.0016(7) 0.0057(9)
C46 0.0818(11) 0.1168(16) 0.0519(8) 0.0146(9) -0.0046(8) 0.0118(10)
C47 0.0562(7) 0.0924(11) 0.0395(6) 0.0004(6) 0.0032(5) -0.0053(7)
O51 0.237(7) 0.096(2) 0.305(9) 0.035(3) 0.019(6) 0.032(4)
C51 0.180(8) 0.146(6) 0.298(10) 0.072(6) 0.020(6) -0.023(5)
C52 0.124(4) 0.072(2) 0.299(10) 0.032(4) 0.029(6) -0.007(4)
C53 0.124(5) 0.138(5) 0.309(11) -0.006(5) 0.016(6) -0.006(5)
 
_geom_special_details
;
 All esds (except the esd in the dihedral angle between two l.s. planes)
 are estimated using the full covariance matrix.  The cell esds are taken
 into account individually in the estimation of esds in distances, angles
 and torsion angles; correlations between esds in cell parameters are only
 used when they are defined by crystal symmetry.  An approximate (isotropic)
 treatment of cell esds is used for estimating esds involving l.s. planes.
;
 
loop_
 _geom_bond_atom_site_label_1
 _geom_bond_atom_site_label_2
 _geom_bond_distance
 _geom_bond_site_symmetry_2
 _geom_bond_publ_flag
C1 C2 1.380(2) . ?
C1 C20 1.3923(18) . ?
C1 H1 0.9300 . ?
C2 C3 1.396(2) . ?
C2 H2 0.9300 . ?
C3 C4 1.372(2) . ?
C3 H3 0.9300 . ?
C4 C13 1.390(2) . ?
C4 H4 0.9300 . ?
N5 C13 1.3745(18) . ?
N5 C14 1.3761(18) . ?
N5 H5 0.930(18) . ?
C6 C7 1.369(2) . ?
C6 C14 1.396(2) . ?
C6 H6 0.9300 . ?
C7 C15 1.4103(19) . ?
C7 H7 0.9300 . ?
C8 C9 1.379(3) . ?
C8 C16 1.397(2) . ?
C8 H8 0.9300 . ?
C9 C10 1.389(3) . ?
C9 H9 0.9300 . ?
C10 C11 1.377(2) . ?
C10 H10 0.9300 . ?
C11 C17 1.3944(19) . ?
C11 H11 0.9300 . ?
N12 C18 1.3811(15) . ?
N12 C17 1.3857(18) . ?
N12 H12 0.934(17) . ?
C13 C20 1.4155(16) . ?
C14 C19 1.4155(16) . ?
C15 C18 1.4039(19) . ?
C15 C16 1.4453(19) . ?
C16 C17 1.407(2) . ?
C18 C19 1.4009(18) . ?
C19 C20 1.4379(19) . ?
N21 C26 1.3346(19) . ?
N21 C22 1.3367(19) . ?
C22 C23 1.3733(19) . ?
C22 H22 0.9300 . ?
C23 C24 1.3913(18) . ?
C23 H23 0.9300 . ?
C24 C25 1.3899(18) . ?
C24 C33 1.4644(17) . ?
C25 C26 1.3742(19) . ?
C25 H25 0.9300 . ?
C26 H26 0.9300 . ?
N27 C32 1.323(2) . ?
N27 C28 1.333(2) . ?
C28 C29 1.379(2) . ?
C28 H28 0.9300 . ?
C29 C30 1.387(2) . ?
C29 H29 0.9300 . ?
C30 C31 1.3849(18) . ?
C30 C34 1.4644(18) . ?
C31 C32 1.377(2) . ?
C31 H31 0.9300 . ?
C32 H32 0.9300 . ?
C33 C34 1.3185(18) . ?
C33 H33 0.9300 . ?
C34 H34 0.9300 . ?
N41 C42 1.324(2) . ?
N41 C46 1.330(3) . ?
C42 C43 1.387(2) . ?
C42 H42 0.9300 . ?
C43 C44 1.380(2) . ?
C43 H43 0.9300 . ?
C44 C45 1.373(2) . ?
C44 C47 1.4713(17) . ?
C45 C46 1.384(2) . ?
C45 H45 0.9300 . ?
C46 H46 0.9300 . ?
C47 C47 1.297(3) 5_665 ?
C47 H47 0.9300 . ?
O51 C52 1.156(7) . ?
O51 C52 1.522(9) 2_655 ?
C51 C53 1.119(15) 2_655 ?
C51 C52 1.488(9) . ?
C51 H51A 0.9600 . ?
C51 H51B 0.9600 . ?
C51 H51C 0.9600 . ?
C52 C53 1.450(10) . ?
C53 H53A 0.9600 . ?
C53 H53B 0.9600 . ?
C53 H53C 0.9600 . ?
 
loop_
 _geom_angle_atom_site_label_1
 _geom_angle_atom_site_label_2
 _geom_angle_atom_site_label_3
 _geom_angle
 _geom_angle_site_symmetry_1
 _geom_angle_site_symmetry_3
 _geom_angle_publ_flag
C2 C1 C20 119.04(13) . . ?
C2 C1 H1 120.5 . . ?
C20 C1 H1 120.5 . . ?
C1 C2 C3 120.97(15) . . ?
C1 C2 H2 119.5 . . ?
C3 C2 H2 119.5 . . ?
C4 C3 C2 121.29(16) . . ?
C4 C3 H3 119.4 . . ?
C2 C3 H3 119.4 . . ?
C3 C4 C13 118.13(13) . . ?
C3 C4 H4 120.9 . . ?
C13 C4 H4 120.9 . . ?
C13 N5 C14 109.43(10) . . ?
C13 N5 H5 123.1(10) . . ?
C14 N5 H5 127.5(10) . . ?
C7 C6 C14 118.62(12) . . ?
C7 C6 H6 120.7 . . ?
C14 C6 H6 120.7 . . ?
C6 C7 C15 120.70(14) . . ?
C6 C7 H7 119.7 . . ?
C15 C7 H7 119.7 . . ?
C9 C8 C16 119.11(17) . . ?
C9 C8 H8 120.4 . . ?
C16 C8 H8 120.4 . . ?
C8 C9 C10 120.91(17) . . ?
C8 C9 H9 119.5 . . ?
C10 C9 H9 119.5 . . ?
C11 C10 C9 121.66(16) . . ?
C11 C10 H10 119.2 . . ?
C9 C10 H10 119.2 . . ?
C10 C11 C17 117.48(16) . . ?
C10 C11 H11 121.3 . . ?
C17 C11 H11 121.3 . . ?
C18 N12 C17 108.60(11) . . ?
C18 N12 H12 126.1(10) . . ?
C17 N12 H12 125.1(10) . . ?
N5 C13 C4 129.59(12) . . ?
N5 C13 C20 109.00(12) . . ?
C4 C13 C20 121.40(13) . . ?
N5 C14 C6 128.50(12) . . ?
N5 C14 C19 108.40(12) . . ?
C6 C14 C19 123.06(13) . . ?
C18 C15 C7 119.95(13) . . ?
C18 C15 C16 106.65(11) . . ?
C7 C15 C16 133.37(14) . . ?
C8 C16 C17 118.98(14) . . ?
C8 C16 C15 134.52(14) . . ?
C17 C16 C15 106.48(12) . . ?
N12 C17 C11 129.07(14) . . ?
N12 C17 C16 109.05(11) . . ?
C11 C17 C16 121.86(14) . . ?
N12 C18 C19 130.09(12) . . ?
N12 C18 C15 109.21(11) . . ?
C19 C18 C15 120.70(11) . . ?
C18 C19 C14 116.83(12) . . ?
C18 C19 C20 136.09(11) . . ?
C14 C19 C20 107.00(11) . . ?
C1 C20 C13 119.16(13) . . ?
C1 C20 C19 134.63(11) . . ?
C13 C20 C19 106.14(11) . . ?
C26 N21 C22 115.90(12) . . ?
N21 C22 C23 124.20(13) . . ?
N21 C22 H22 117.9 . . ?
C23 C22 H22 117.9 . . ?
C22 C23 C24 119.62(12) . . ?
C22 C23 H23 120.2 . . ?
C24 C23 H23 120.2 . . ?
C25 C24 C23 116.42(12) . . ?
C25 C24 C33 119.94(12) . . ?
C23 C24 C33 123.63(12) . . ?
C26 C25 C24 119.79(13) . . ?
C26 C25 H25 120.1 . . ?
C24 C25 H25 120.1 . . ?
N21 C26 C25 124.06(13) . . ?
N21 C26 H26 118.0 . . ?
C25 C26 H26 118.0 . . ?
C32 N27 C28 115.64(13) . . ?
N27 C28 C29 124.38(15) . . ?
N27 C28 H28 117.8 . . ?
C29 C28 H28 117.8 . . ?
C28 C29 C30 119.59(14) . . ?
C28 C29 H29 120.2 . . ?
C30 C29 H29 120.2 . . ?
C31 C30 C29 116.03(12) . . ?
C31 C30 C34 119.53(12) . . ?
C29 C30 C34 124.43(12) . . ?
C32 C31 C30 120.06(14) . . ?
C32 C31 H31 120.0 . . ?
C30 C31 H31 120.0 . . ?
N27 C32 C31 124.28(14) . . ?
N27 C32 H32 117.9 . . ?
C31 C32 H32 117.9 . . ?
C34 C33 C24 126.03(13) . . ?
C34 C33 H33 117.0 . . ?
C24 C33 H33 117.0 . . ?
C33 C34 C30 126.68(13) . . ?
C33 C34 H34 116.7 . . ?
C30 C34 H34 116.7 . . ?
C42 N41 C46 115.89(14) . . ?
N41 C42 C43 124.04(19) . . ?
N41 C42 H42 118.0 . . ?
C43 C42 H42 118.0 . . ?
C44 C43 C42 119.62(17) . . ?
C44 C43 H43 120.2 . . ?
C42 C43 H43 120.2 . . ?
C45 C44 C43 116.60(13) . . ?
C45 C44 C47 119.91(15) . . ?
C43 C44 C47 123.50(15) . . ?
C44 C45 C46 119.92(19) . . ?
C44 C45 H45 120.0 . . ?
C46 C45 H45 120.0 . . ?
N41 C46 C45 123.94(19) . . ?
N41 C46 H46 118.0 . . ?
C45 C46 H46 118.0 . . ?
C47 C47 C44 126.2(2) 5_665 . ?
C47 C47 H47 116.9 5_665 . ?
C44 C47 H47 116.9 . . ?
H51A C51 H51B 109.5 . . ?
H51A C51 H51C 109.5 . . ?
H51B C51 H51C 109.5 . . ?
O51 C52 C53 115.1(8) . . ?
O51 C52 C51 127.7(8) . . ?
C53 C52 C51 116.0(8) . . ?
C52 C53 H53B 137.9 . . ?
H53A C53 H53B 109.5 . . ?
H53A C53 H53C 109.5 . . ?
H53B C53 H53C 109.5 . . ?
 
loop_
 _geom_torsion_atom_site_label_1
 _geom_torsion_atom_site_label_2
 _geom_torsion_atom_site_label_3
 _geom_torsion_atom_site_label_4
 _geom_torsion
 _geom_torsion_site_symmetry_1
 _geom_torsion_site_symmetry_2
 _geom_torsion_site_symmetry_3
 _geom_torsion_site_symmetry_4
 _geom_torsion_publ_flag
C20 C1 C2 C3 0.1(2) . . . . ?
C1 C2 C3 C4 0.2(3) . . . . ?
C2 C3 C4 C13 0.4(2) . . . . ?
C14 C6 C7 C15 -2.0(2) . . . . ?
C16 C8 C9 C10 -0.1(3) . . . . ?
C8 C9 C10 C11 0.6(3) . . . . ?
C9 C10 C11 C17 -0.3(2) . . . . ?
C14 N5 C13 C4 -177.83(14) . . . . ?
C14 N5 C13 C20 0.94(14) . . . . ?
C3 C4 C13 N5 177.44(14) . . . . ?
C3 C4 C13 C20 -1.2(2) . . . . ?
C13 N5 C14 C6 175.97(14) . . . . ?
C13 N5 C14 C19 -1.61(14) . . . . ?
C7 C6 C14 N5 -175.42(14) . . . . ?
C7 C6 C14 C19 1.8(2) . . . . ?
C6 C7 C15 C18 -0.8(2) . . . . ?
C6 C7 C15 C16 -178.31(14) . . . . ?
C9 C8 C16 C17 -0.6(2) . . . . ?
C9 C8 C16 C15 177.53(16) . . . . ?
C18 C15 C16 C8 -179.65(16) . . . . ?
C7 C15 C16 C8 -1.9(3) . . . . ?
C18 C15 C16 C17 -1.37(14) . . . . ?
C7 C15 C16 C17 176.41(15) . . . . ?
C18 N12 C17 C11 178.40(13) . . . . ?
C18 N12 C17 C16 -0.24(14) . . . . ?
C10 C11 C17 N12 -178.87(14) . . . . ?
C10 C11 C17 C16 -0.4(2) . . . . ?
C8 C16 C17 N12 179.60(12) . . . . ?
C15 C16 C17 N12 1.00(14) . . . . ?
C8 C16 C17 C11 0.8(2) . . . . ?
C15 C16 C17 C11 -177.76(12) . . . . ?
C17 N12 C18 C19 178.51(12) . . . . ?
C17 N12 C18 C15 -0.65(14) . . . . ?
C7 C15 C18 N12 -176.88(12) . . . . ?
C16 C15 C18 N12 1.25(14) . . . . ?
C7 C15 C18 C19 3.87(19) . . . . ?
C16 C15 C18 C19 -178.00(11) . . . . ?
N12 C18 C19 C14 176.97(12) . . . . ?
C15 C18 C19 C14 -3.95(17) . . . . ?
N12 C18 C19 C20 -6.8(2) . . . . ?
C15 C18 C19 C20 172.25(13) . . . . ?
N5 C14 C19 C18 178.87(10) . . . . ?
C6 C14 C19 C18 1.14(18) . . . . ?
N5 C14 C19 C20 1.63(13) . . . . ?
C6 C14 C19 C20 -176.11(12) . . . . ?
C2 C1 C20 C13 -0.84(19) . . . . ?
C2 C1 C20 C19 -177.51(14) . . . . ?
N5 C13 C20 C1 -177.45(11) . . . . ?
C4 C13 C20 C1 1.44(19) . . . . ?
N5 C13 C20 C19 0.08(13) . . . . ?
C4 C13 C20 C19 178.97(12) . . . . ?
C18 C19 C20 C1 -0.5(2) . . . . ?
C14 C19 C20 C1 175.93(14) . . . . ?
C18 C19 C20 C13 -177.49(13) . . . . ?
C14 C19 C20 C13 -1.04(13) . . . . ?
C26 N21 C22 C23 -0.5(2) . . . . ?
N21 C22 C23 C24 0.1(2) . . . . ?
C22 C23 C24 C25 0.3(2) . . . . ?
C22 C23 C24 C33 -179.07(13) . . . . ?
C23 C24 C25 C26 -0.3(2) . . . . ?
C33 C24 C25 C26 179.15(13) . . . . ?
C22 N21 C26 C25 0.6(2) . . . . ?
C24 C25 C26 N21 -0.2(2) . . . . ?
C32 N27 C28 C29 0.6(3) . . . . ?
N27 C28 C29 C30 -0.1(3) . . . . ?
C28 C29 C30 C31 -0.7(2) . . . . ?
C28 C29 C30 C34 -179.84(14) . . . . ?
C29 C30 C31 C32 1.0(2) . . . . ?
C34 C30 C31 C32 -179.85(13) . . . . ?
C28 N27 C32 C31 -0.3(2) . . . . ?
C30 C31 C32 N27 -0.5(3) . . . . ?
C25 C24 C33 C34 178.36(14) . . . . ?
C23 C24 C33 C34 -2.2(2) . . . . ?
C24 C33 C34 C30 179.22(12) . . . . ?
C31 C30 C34 C33 -176.87(14) . . . . ?
C29 C30 C34 C33 2.2(2) . . . . ?
C46 N41 C42 C43 0.7(3) . . . . ?
N41 C42 C43 C44 -0.4(3) . . . . ?
C42 C43 C44 C45 -0.5(2) . . . . ?
C42 C43 C44 C47 179.83(14) . . . . ?
C43 C44 C45 C46 1.0(2) . . . . ?
C47 C44 C45 C46 -179.30(15) . . . . ?
C42 N41 C46 C45 -0.1(3) . . . . ?
C44 C45 C46 N41 -0.7(3) . . . . ?
C45 C44 C47 C47 173.79(19) . . . 5_665 ?
C43 C44 C47 C47 -6.5(3) . . . 5_665 ?
O51 O51 C52 C52 27.6(19) 2_655 . . 2_655 ?
C51 O51 C52 C52 -118(3) 2_655 . . 2_655 ?
O51 O51 C52 C51 146(2) 2_655 . . 2_655 ?
C52 O51 C52 C51 118(3) 2_655 . . 2_655 ?
O51 O51 C52 C53 -156.7(14) 2_655 . . . ?
C52 O51 C52 C53 176(3) 2_655 . . . ?
C51 O51 C52 C53 57.3(14) 2_655 . . . ?
O51 O51 C52 C51 9.7(16) 2_655 . . . ?
C52 O51 C52 C51 -17.9(10) 2_655 . . . ?
C51 O51 C52 C51 -136(3) 2_655 . . . ?
C52 O51 C52 O51 -27.6(19) 2_655 . . 2_655 ?
C51 O51 C52 O51 -146(2) 2_655 . . 2_655 ?
C53 C51 C52 C52 34(2) 2_655 . . 2_655 ?
O51 C51 C52 C52 -39.8(17) 2_655 . . 2_655 ?
C51 C51 C52 C52 111(3) 2_655 . . 2_655 ?
C52 C51 C52 C51 -111(3) 2_655 . . 2_655 ?
C53 C51 C52 C51 -77.0(18) 2_655 . . 2_655 ?
O51 C51 C52 C51 -150.7(18) 2_655 . . 2_655 ?
C52 C51 C52 O51 31.6(14) 2_655 . . . ?
C53 C51 C52 O51 66(2) 2_655 . . . ?
O51 C51 C52 O51 -8.2(13) 2_655 . . . ?
C51 C51 C52 O51 143(2) 2_655 . . . ?
C52 C51 C52 C53 -162(3) 2_655 . . . ?
C53 C51 C52 C53 -128.1(15) 2_655 . . . ?
O51 C51 C52 C53 158.1(14) 2_655 . . . ?
C51 C51 C52 C53 -51.2(10) 2_655 . . . ?
C52 C51 C52 O51 39.8(17) 2_655 . . 2_655 ?
C53 C51 C52 O51 73.7(15) 2_655 . . 2_655 ?
C51 C51 C52 O51 150.7(18) 2_655 . . 2_655 ?
C52 C52 C53 C51 62(4) 2_655 . . 2_655 ?
O51 C52 C53 C51 -109.5(19) . . . 2_655 ?
C51 C52 C53 C51 82.4(17) . . . 2_655 ?
O51 C52 C53 C51 -166(3) 2_655 . . 2_655 ?
 
loop_
 _geom_hbond_atom_site_label_D 
 _geom_hbond_atom_site_label_H 
 _geom_hbond_atom_site_label_A 
 _geom_hbond_distance_DH 
 _geom_hbond_distance_HA 
 _geom_hbond_distance_DA 
 _geom_hbond_angle_DHA 
 _geom_hbond_site_symmetry_A 
 _geom_hbond_publ_flag
N5 H5 N41  0.930(18) 2.046(18) 2.9645(16) 169.0(15) . yes
N12 H12 N21  0.934(17) 2.079(17) 2.9928(17) 165.6(14) . yes
C46 H46 O51^a  0.93 2.48 3.230(7) 137.8 2_655 yes
 
_refine_diff_density_max    0.327
_refine_diff_density_min   -0.176
_refine_diff_density_rms    0.030

_shelx_res_file
;
TITL 163RMB25
    163RMB25.res
    created by SHELXL-2019/3 at 10:04:57 on 16-Apr-2025
CELL 0.71073 31.1146 10.3329 18.8118 90.0000 98.9520 90.0000
ZERR 2.00 0.0009 0.0003 0.0005 0.0000 0.0010 0.0000
LATT 7
SYMM -x, y, -z+1/2
SFAC C H N O
UNIT 300 240 40 4
OMIT -30 0 6
OMIT -27 3 9
OMIT 24 0 0
OMIT 0 2 0
OMIT 28 0 0
OMIT 6 2 1
OMIT 1 1 0
OMIT 0 0 4
OMIT 5 1 2
OMIT -21 3 3
OMIT -1 1 1
OMIT 3 3 6
OMIT 26 0 0
LIST 4
TEMP 25.00
SIZE 0.146 0.234 0.406
ACTA
L.S. 20
FMAP 2
PLAN 5
HTAB N5 N41
HTAB N12 N21
EQIV $2 -x+1, y, -z+1/2
HTAB C46 O51_$2
BOND $H
CONF
WGHT    0.064000    2.518000
FVAR       0.52650
C1    1    0.632568    0.637684    0.552281    11.00000    0.05905    0.06993 =
         0.04390   -0.00462    0.00535   -0.00182
AFIX  43
H1    2    0.643382    0.624441    0.600659    11.00000   -1.20000
AFIX   0
C2    1    0.631720    0.760276    0.522996    11.00000    0.07804    0.06640 =
         0.06408   -0.00657    0.01291   -0.00325
AFIX  43
H2    2    0.642092    0.829913    0.552005    11.00000   -1.20000
AFIX   0
C3    1    0.615529    0.781295    0.450491    11.00000    0.08275    0.06936 =
         0.06746    0.00907    0.01710    0.00662
AFIX  43
H3    2    0.615376    0.864785    0.431988    11.00000   -1.20000
AFIX   0
C4    1    0.599831    0.681191    0.405969    11.00000    0.06966    0.08111 =
         0.04723    0.00778    0.00821    0.01264
AFIX  43
H4    2    0.589241    0.695657    0.357620    11.00000   -1.20000
AFIX   0
N5    3    0.585147    0.443138    0.403324    11.00000    0.05651    0.07861 =
         0.03586   -0.00634   -0.00039    0.00714
H5    2    0.573356    0.436498    0.354898    11.00000   -1.20000
C6    1    0.577993    0.216187    0.445511    11.00000    0.06716    0.07536 =
         0.05008   -0.02045   -0.00512    0.00244
AFIX  43
H6    2    0.565313    0.184439    0.400888    11.00000   -1.20000
AFIX   0
C7    1    0.584397    0.137127    0.504632    11.00000    0.06852    0.06084 =
         0.06379   -0.01568    0.00070   -0.00134
AFIX  43
H7    2    0.575153    0.051490    0.500435    11.00000   -1.20000
AFIX   0
C8    1    0.611894    0.001825    0.669834    11.00000    0.07661    0.06263 =
         0.07918    0.00161    0.01764    0.00251
AFIX  43
H8    2    0.597169   -0.062531    0.641232    11.00000   -1.20000
AFIX   0
C9    1    0.629158   -0.023211    0.740530    11.00000    0.09330    0.07224 =
         0.08306    0.02154    0.02243    0.01095
AFIX  43
H9    2    0.625954   -0.105072    0.759575    11.00000   -1.20000
AFIX   0
C10   1    0.651264    0.072152    0.783680    11.00000    0.08402    0.09055 =
         0.05999    0.01868    0.01441    0.01549
AFIX  43
H10   2    0.662813    0.052495    0.831052    11.00000   -1.20000
AFIX   0
C11   1    0.656508    0.195058    0.758081    11.00000    0.06902    0.07978 =
         0.04762    0.00440    0.00820    0.00837
AFIX  43
H11   2    0.671221    0.258628    0.787303    11.00000   -1.20000
AFIX   0
N12   3    0.640173    0.333995    0.647730    11.00000    0.05524    0.06094 =
         0.03861   -0.00245    0.00211   -0.00144
H12   2    0.654487    0.409784    0.665059    11.00000   -1.20000
C13   1    0.600202    0.557583    0.435160    11.00000    0.04933    0.07086 =
         0.03918   -0.00174    0.00671    0.00767
C14   1    0.590893    0.345423    0.453610    11.00000    0.04923    0.06899 =
         0.04000   -0.00930    0.00165    0.00675
C15   1    0.604863    0.184189    0.571821    11.00000    0.05209    0.05856 =
         0.05155   -0.00679    0.00501    0.00374
C16   1    0.616822    0.125166    0.641757    11.00000    0.05402    0.06103 =
         0.05560   -0.00100    0.01082    0.00538
C17   1    0.638924    0.220602    0.686681    11.00000    0.05290    0.06357 =
         0.04580    0.00164    0.01053    0.00567
C18   1    0.619371    0.312919    0.578338    11.00000    0.04417    0.06235 =
         0.03845   -0.00735    0.00454    0.00305
C19   1    0.611442    0.397925    0.519749    11.00000    0.04209    0.06285 =
         0.03833   -0.00723    0.00426    0.00252
C20   1    0.616997    0.534106    0.508348    11.00000    0.04391    0.06459 =
         0.03936   -0.00264    0.00625    0.00337
N21   3    0.685694    0.557026    0.728523    11.00000    0.07423    0.07147 =
         0.04293   -0.00566    0.00007   -0.01209
C22   1    0.668048    0.565617    0.788757    11.00000    0.05806    0.06852 =
         0.05580   -0.00451    0.00354   -0.01359
AFIX  43
H22   2    0.646006    0.507731    0.794751    11.00000   -1.20000
AFIX   0
C23   1    0.680383    0.654442    0.842354    11.00000    0.05613    0.06737 =
         0.04723   -0.00398    0.00978   -0.00676
AFIX  43
H23   2    0.666867    0.655557    0.883102    11.00000   -1.20000
AFIX   0
C24   1    0.713217    0.742754    0.835346    11.00000    0.05246    0.05424 =
         0.04019    0.00131    0.00125   -0.00039
C25   1    0.731488    0.734789    0.772603    11.00000    0.06618    0.06416 =
         0.04433    0.00169    0.00839   -0.01186
AFIX  43
H25   2    0.753476    0.791687    0.764971    11.00000   -1.20000
AFIX   0
C26   1    0.716958    0.642575    0.721884    11.00000    0.08249    0.07412 =
         0.04027   -0.00325    0.01083   -0.01313
AFIX  43
H26   2    0.729702    0.639597    0.680356    11.00000   -1.20000
AFIX   0
N27   3    0.757380    1.133661    1.117111    11.00000    0.06967    0.07347 =
         0.05929   -0.01733    0.00342    0.00041
C28   1    0.775135    1.128587    1.057117    11.00000    0.07652    0.07338 =
         0.06421   -0.01033    0.00688   -0.01834
AFIX  43
H28   2    0.797375    1.186630    1.052487    11.00000   -1.20000
AFIX   0
C29   1    0.762742    1.043053    1.001450    11.00000    0.07327    0.07464 =
         0.04843   -0.00477    0.01190   -0.01482
AFIX  43
H29   2    0.776434    1.044508    0.960895    11.00000   -1.20000
AFIX   0
C30   1    0.729728    0.954814    1.006302    11.00000    0.05302    0.05404 =
         0.04356   -0.00056    0.00281    0.00274
C31   1    0.711632    0.959013    1.069026    11.00000    0.05716    0.07094 =
         0.05527   -0.00745    0.01275   -0.00377
AFIX  43
H31   2    0.689660    0.901336    1.075684    11.00000   -1.20000
AFIX   0
C32   1    0.726143    1.048514    1.121549    11.00000    0.06715    0.08094 =
         0.05511   -0.01477    0.01275    0.00445
AFIX  43
H32   2    0.713137    1.049154    1.162837    11.00000   -1.20000
AFIX   0
C33   1    0.729036    0.839715    0.889964    11.00000    0.05764    0.05653 =
         0.04747   -0.00108    0.00616   -0.00699
AFIX  43
H33   2    0.751839    0.892274    0.880914    11.00000   -1.20000
AFIX   0
C34   1    0.713939    0.859391    0.950789    11.00000    0.05619    0.05871 =
         0.04860   -0.00123    0.00542   -0.00589
AFIX  43
H34   2    0.690897    0.807323    0.959310    11.00000   -1.20000
AFIX   0
N41   3    0.555435    0.450236    0.245802    11.00000    0.06138    0.13377 =
         0.03929    0.00541   -0.00309    0.00170
C42   1    0.547125    0.559701    0.209748    11.00000    0.07317    0.11787 =
         0.04573   -0.00534   -0.00135   -0.01077
AFIX  43
H42   2    0.552228    0.637049    0.234926    11.00000   -1.20000
AFIX   0
C43   1    0.531271    0.566172    0.136704    11.00000    0.06996    0.09775 =
         0.04539    0.00573    0.00088   -0.01036
AFIX  43
H43   2    0.525876    0.646041    0.114298    11.00000   -1.20000
AFIX   0
C44   1    0.523551    0.453369    0.097480    11.00000    0.04549    0.09886 =
         0.03748    0.00241    0.00421   -0.00508
C45   1    0.532669    0.339574    0.134407    11.00000    0.07933    0.10134 =
         0.04950    0.00345   -0.00157    0.00569
AFIX  43
H45   2    0.528481    0.260861    0.110353    11.00000   -1.20000
AFIX   0
C46   1    0.548100    0.342128    0.207469    11.00000    0.08182    0.11676 =
         0.05186    0.01463   -0.00457    0.01180
AFIX  43
H46   2    0.553677    0.263520    0.231191    11.00000   -1.20000
AFIX   0
C47   1    0.506673    0.450581    0.019961    11.00000    0.05620    0.09242 =
         0.03948    0.00037    0.00317   -0.00528
AFIX  43
H47   2    0.505458    0.370261   -0.002571    11.00000   -1.20000
AFIX   0
SADI 0.01 C51 C52 C53 C52
SIMU 0.01 O51 > C53
DELU 0.005 O51 > C53
PART  1
O51   4    0.488286    0.090332    0.219341    10.50000    0.23659    0.09579 =
         0.30543    0.03498    0.01853    0.03153
C51   1    0.520821   -0.081902    0.292544    10.50000    0.17983    0.14624 =
         0.29760    0.07212    0.01989   -0.02303
AFIX 137
H51A  2    0.547222   -0.043477    0.316608    10.50000   -1.50000
H51B  2    0.527276   -0.136627    0.254336    10.50000   -1.50000
H51C  2    0.507742   -0.132510    0.326257    10.50000   -1.50000
AFIX   0
C52   1    0.498318   -0.017159    0.226390    10.50000    0.12397    0.07231 =
         0.29856    0.03162    0.02867   -0.00673
C53   1    0.496693   -0.089404    0.159974    10.50000    0.12366    0.13845 =
         0.30859   -0.00565    0.01648   -0.00641
AFIX 137
H53A  2    0.511542   -0.009553    0.154207    10.50000   -1.50000
H53B  2    0.476110   -0.106389    0.117444    10.50000   -1.50000
H53C  2    0.517451   -0.158707    0.167536    10.50000   -1.50000
AFIX   0
HKLF 4 1 1 0 0 0 1 0 0 0 1


REM  163RMB25
REM wR2 = 0.1604, GooF = S = 1.040, Restrained GooF = 1.058 for all data
REM R1 = 0.0524 for 6743 Fo > 4sig(Fo) and 0.0704 for all 9074 data
REM 414 parameters refined using 25 restraints

END

WGHT      0.0640      2.5177

REM Highest difference peak  0.327,  deepest hole -0.176,  1-sigma level  0.030
Q1    1   0.4960  0.4518 -0.0250  11.00000  0.05    0.33
Q2    1   0.5194  0.5347  0.0988  11.00000  0.05    0.23
Q3    1   0.6097  0.5456  0.4737  11.00000  0.05    0.22
Q4    1   0.6013  0.3684  0.4892  11.00000  0.05    0.20
Q5    1   0.6418  0.2182  0.7291  11.00000  0.05    0.17
;
_shelx_res_checksum   75406

_shelx_hkl_file
;
  10   0   0 1322.97   48.50
 -10   0   0 1226.48   47.90
 -10   0   0 1340.27   48.30
 -10   0   0 1354.36   48.20
 -10   0   0 1287.37   48.40
  10   0   0 1423.56   52.69
  10   0   0 1202.08   54.69
  10   0   0 1360.16   48.60
  10   0   0 1294.27   48.10
  10   0   0 1318.77   48.30
  10   0   0 1291.37   48.00
  10   0   0 1272.57   48.20
  10   0   0 1260.17   48.10
 -10   0   0 1393.46   49.20
 -10   0   0 1244.08   48.50
 -10   0   0 1341.27   52.59
  12   0   0 3389.96  124.79
  12   0   0 3301.37  129.49
  12   0   0 3469.35  129.89
 -12   0   0 3297.77  124.59
 -12   0   0 3527.55  124.89
 -12   0   0 3508.05  124.99
 -12   0   0 3367.56  129.99
 -12   0   0 3480.85  129.69
 -14   0   0   26.40    1.90
 -14   0   0   19.50    1.90
  14   0   0   24.50    4.20
 -14   0   0   20.80    2.10
 -14   0   0   29.20    2.10
 -14   0   0   23.40    2.20
 -14   0   0   28.00    4.40
 -14   0   0   26.50    4.30
  14   0   0   18.60    1.70
  14   0   0   27.10    4.20
  14   0   0   19.50    1.80
 -16   0   0 1207.48   53.89
 -16   0   0 1201.88   50.99
  16   0   0 1044.20   44.60
  16   0   0 1158.48   44.20
  16   0   0 1124.69   44.10
  16   0   0 1125.49   44.20
  16   0   0 1195.08   51.49
  16   0   0 1250.07   44.60
 -16   0   0 1168.68   44.70
 -16   0   0 1108.09   44.10
 -16   0   0 1218.48   44.40
 -16   0   0 1225.18   43.90
 -16   0   0 1215.48   44.20
 -16   0   0 1256.97   44.70
  16   0   0 1178.18   44.10
  16   0   0 1184.48   50.89
  16   0   0 1157.88   44.60
  16   0   0 1254.47   44.50
  18   0   0 1423.76   55.89
 -18   0   0 1492.75   55.79
  18   0   0 1585.04   55.69
  18   0   0 1509.05   55.89
 -18   0   0 1368.06   56.19
  18   0   0 1507.15   63.19
  18   0   0 1533.85   63.59
  18   0   0 1511.35   56.59
  18   0   0 1461.05   55.79
  18   0   0 1408.26   55.99
 -18   0   0 1506.45   63.09
 -18   0   0 1550.44   63.79
 -18   0   0 1562.04   55.59
 -18   0   0 1532.05   55.89
  18   0   0 1548.25   56.49
  20   0   0  731.53   29.70
  20   0   0  775.82   29.40
  20   0   0  831.52   29.20
  20   0   0  710.13   29.50
 -20   0   0  746.73   28.60
 -20   0   0  691.93   28.90
  20   0   0  750.62   29.10
  20   0   0  749.23   28.70
  22   0   0  911.51   34.00
 -22   0   0  836.22   33.20
  22   0   0  888.31   34.70
  22   0   0  899.11   34.10
  22   0   0  919.21   34.60
  22   0   0  849.02   33.70
 -22   0   0  812.62   33.70
 -24   0   0   98.59    5.30
  26   0   0  158.68    8.40
  26   0   0  155.88    8.90
  26   0   0  169.18    8.70
 -28   0   0   66.49    5.00
  28   0   0   84.99    6.00
 -28   0   0   62.29    4.30
 -30   0   0  120.09    7.10
 -30   0   0  135.49    8.00
  30   0   0  149.88    8.90
  30   0   0  158.28    8.10
  30   0   0  140.29    8.00
  30   0   0  150.18    8.40
  30   0   0  134.69    8.70
  32   0   0   54.09    5.20
 -32   0   0   39.50    3.70
  32   0   0   55.99    4.50
  32   0   0   48.60    4.70
  32   0   0   55.69    5.30
  32   0   0   42.40    4.20
  34   0   0   88.49    6.30
  34   0   0   93.59    7.10
 -34   0   0   83.39    5.50
  34   0   0   83.49    7.20
  34   0   0   90.69    6.60
 -34   0   0   90.09    6.40
 -36   0   0   60.39    5.30
  36   0   0   53.99    5.10
  36   0   0   61.99    6.00
  36   0   0   59.09    5.40
 -36   0   0   50.49    4.50
  36   0   0   51.59    5.60
  38   0   0   46.40    5.90
 -38   0   0   44.00    4.60
 -38   0   0   35.10    3.90
  38   0   0   43.90    5.70
  38   0   0   39.10    4.80
  38   0   0   38.00    4.50
  40   0   0   32.40    5.00
  40   0   0   21.60    4.00
  40   0   0   23.70    4.60
  40   0   0   33.70    4.30
 -40   0   0   20.90    3.90
  42   0   0   14.20    3.70
  42   0   0   17.60    4.20
 -42   0   0    9.00    3.00
  42   0   0   20.10    4.80
   1  -1   0    0.00    0.10
  -1   1   0    0.10    0.10
   1   1   0   -0.10    0.10
  -1   1   0    0.00    0.10
   1   1   0    0.10    0.10
   1   1   0   -0.10    0.10
   1   1   0    0.00    0.10
   1   1   0    0.00    0.10
  -3  -1   0 1164.28   44.30
   3  -1   0 1191.68   43.90
  -3  -1   0 1215.58   44.30
   3  -1   0 1190.28   43.90
   3   1   0 1152.48   44.30
  -3   1   0 1116.99   43.80
   3   1   0 1151.68   44.10
  -5  -1   0   86.39    5.50
   5  -1   0   93.09    3.40
  -5  -1   0   89.89    5.60
   5  -1   0   92.29    5.30
   5  -1   0   88.49    3.70
   5  -1   0   92.79    3.70
  -5  -1   0   79.49    4.00
  -5  -1   0   82.19    3.70
  -5  -1   0   78.09    3.80
  -5  -1   0   88.59    3.60
  -5  -1   0   83.79    3.70
   5  -1   0   90.09    3.80
   5  -1   0   84.59    3.70
   5  -1   0   94.09    5.30
   5  -1   0   94.69    3.60
  -5  -1   0   84.39    3.60
   5  -1   0   93.79    3.80
   5   1   0   84.69    3.70
  -5   1   0   83.09    3.40
   5   1   0   85.59    3.70
   5   1   0   81.19    3.60
   5   1   0   83.09    5.50
   5   1   0   82.59    3.80
   5   1   0   87.89    3.60
  -5   1   0   93.29    3.70
  -5   1   0   88.69    3.70
   5   1   0   79.59    5.30
  -5   1   0   85.29    3.80
  -5   1   0   95.49    3.70
  -5   1   0   85.29    5.30
   7  -1   0  666.33   25.30
  -7  -1   0  653.23   28.20
   7  -1   0  734.03   28.20
   7  -1   0  681.63   28.10
  -7  -1   0  664.63   25.30
   7  -1   0  723.43   25.60
   7  -1   0  711.73   25.50
  -7  -1   0  703.23   28.60
   7  -1   0  688.53   25.30
   7  -1   0  678.03   25.40
   7  -1   0  630.24   25.40
   7  -1   0  698.03   25.00
  -7  -1   0  664.53   25.40
  -7  -1   0  706.73   25.60
  -7  -1   0  657.43   25.40
  -7  -1   0  646.74   25.30
  -7  -1   0  726.23   25.70
  -7   1   0  698.83   25.50
  -7   1   0  646.54   25.30
   7   1   0  658.33   28.40
   7   1   0  672.43   25.60
  -7   1   0  676.33   27.90
   7   1   0  699.73   28.50
   7   1   0  626.14   25.30
  -7   1   0  702.13   25.40
  -7   1   0  737.13   25.60
   7   1   0  640.24   25.60
   7   1   0  694.93   25.30
   7   1   0  709.23   25.30
  -7   1   0  648.84   25.00
   7   1   0  705.93   25.40
  -7   1   0  682.33   25.30
  -7   1   0  696.63   28.20
   9  -1   0 4909.01  179.48
  -9  -1   0 5017.80  180.18
  -9  -1   0 4929.61  179.88
   9  -1   0 4699.53  179.48
   9   1   0 5215.68  180.18
   9   1   0 4739.53  179.88
  -9   1   0 4460.55  178.98
  -9   1   0 4792.22  179.58
 -11  -1   0  252.17   10.30
 -11  -1   0  249.08   14.10
  11  -1   0  234.48   10.80
 -11  -1   0  256.87   10.40
 -11  -1   0  266.97   10.80
  11  -1   0  263.77   10.40
 -11  -1   0  263.97   10.40
 -11  -1   0  248.28   10.30
  11  -1   0  258.67   10.40
 -11  -1   0  237.88   14.10
  11  -1   0  277.17   10.00
 -11  -1   0  256.97   10.70
  11  -1   0  260.77   10.40
  11  -1   0  250.07   10.30
  11  -1   0  289.67   10.80
  11  -1   0  246.08   11.00
  11  -1   0  262.87   14.00
  11  -1   0  262.87   14.10
 -11  -1   0  264.37   10.50
 -11   1   0  248.08    9.90
  11   1   0  250.67   10.60
 -11   1   0  261.77   10.40
  11   1   0  250.77   14.10
  11   1   0  246.98   10.40
  11   1   0  255.57   10.30
 -11   1   0  249.78   10.30
 -11   1   0  264.87   13.90
  11   1   0  259.47   10.80
 -11   1   0  242.18   10.30
  11   1   0  273.87   10.30
 -11   1   0  254.87   10.60
  11   1   0  243.08   14.20
  11   1   0  257.47   10.40
  11   1   0  244.18   10.30
 -11   1   0  257.07   14.20
 -11   1   0  261.27   10.60
 -13  -1   0 2122.19   85.79
  13  -1   0 2176.38   85.49
  13  -1   0 2222.98   80.39
 -13  -1   0 2110.19   80.09
 -13  -1   0 2279.37   80.69
  13  -1   0 2350.06   79.69
  13  -1   0 2028.70   80.39
  13  -1   0 2046.60   80.09
 -13  -1   0 2237.98   80.09
  13  -1   0 2125.39   79.99
  13  -1   0 2220.08   85.49
  13  -1   0 2085.59   80.19
 -13  -1   0 2259.47   79.99
 -13  -1   0 2215.68   86.09
 -13  -1   0 2250.37   80.49
 -13  -1   0 2076.29   79.99
  13  -1   0 2146.29   80.19
  13  -1   0 2312.17   80.39
  13   1   0 2120.49   79.99
 -13   1   0 2196.08   80.09
 -13   1   0 2122.39   79.59
 -13   1   0 2253.77   79.99
 -13   1   0 2187.68   80.39
  13   1   0 1939.61   80.39
 -13   1   0 2224.38   85.89
  13   1   0 2240.28   80.49
  13   1   0 2288.67   80.29
  13   1   0 2134.69   80.09
  13   1   0 2194.68   85.89
  13   1   0 2188.18   86.29
  13   1   0 2156.28   79.99
 -13   1   0 2241.78   80.09
  13   1   0 2269.97   80.09
 -13   1   0 2212.58   85.19
 -15  -1   0 1473.65   53.59
  15  -1   0 1479.95   53.29
 -15  -1   0 1378.66   53.19
  15  -1   0 1460.85   53.29
  15  -1   0 1439.76   52.99
  15  -1   0 1474.15   59.19
  15  -1   0 1461.65   59.29
  15  -1   0 1376.86   52.99
 -15  -1   0 1446.26   53.69
 -15  -1   0 1483.95   53.09
  15  -1   0 1418.26   53.59
 -15  -1   0 1448.66   53.09
  15  -1   0 1357.76   53.09
  15  -1   0 1336.97   52.49
  15  -1   0 1407.26   53.39
 -15  -1   0 1449.95   59.79
 -15  -1   0 1447.86   59.29
 -15  -1   0 1369.56   52.89
 -15   1   0 1316.37   52.89
 -15   1   0 1407.26   53.39
  15   1   0 1287.17   52.99
  15   1   0 1481.95   59.69
  15   1   0 1379.56   52.89
 -15   1   0 1496.35   59.69
  15   1   0 1535.65   53.19
 -15   1   0 1380.16   53.49
 -15   1   0 1473.65   52.59
  15   1   0 1466.55   59.99
 -15   1   0 1456.65   58.89
  15   1   0 1461.75   53.69
  15   1   0 1521.95   53.09
 -15   1   0 1421.16   53.09
  15   1   0 1323.57   52.89
  15   1   0 1502.65   53.59
 -17  -1   0  130.79    6.40
 -17  -1   0  132.59    6.80
  17  -1   0  138.39    6.00
  17  -1   0  134.89    6.90
  17  -1   0  148.79    6.70
  17  -1   0  139.19    6.40
 -17  -1   0  124.39    6.80
 -17  -1   0  132.89    6.40
  17  -1   0  148.89    6.80
  17  -1   0  133.59   10.90
 -17  -1   0  142.49   11.30
  17  -1   0  137.79    6.80
  17  -1   0  117.89    6.30
 -17  -1   0  136.59   11.30
  17  -1   0  147.69   10.90
 -17  -1   0  134.09    6.40
 -17  -1   0  132.79    6.30
  17   1   0  130.79    6.40
  17   1   0  116.99   10.40
 -17   1   0  139.99    6.80
  17   1   0  134.99    6.60
 -17   1   0  127.49    6.40
 -17   1   0  127.49   10.80
  17   1   0  132.79    6.40
 -17   1   0  132.79    5.90
 -17   1   0  132.89    6.30
 -17   1   0  133.59    6.40
  17   1   0  132.19   11.00
  17   1   0  132.19    7.00
  17   1   0  136.49    6.90
 -17   1   0  133.89   10.60
  17   1   0  127.49    6.30
  19  -1   0  377.06   14.70
 -19  -1   0  356.86   14.40
  19  -1   0  341.07   14.80
  19  -1   0  350.06   14.80
 -19  -1   0  343.57   14.60
 -19  -1   0  325.27   14.60
  19  -1   0  371.76   15.30
  19  -1   0  331.77   15.00
 -19  -1   0  330.47   14.60
  19  -1   0  352.56   14.10
 -19  -1   0  368.76   15.20
 -19   1   0  354.46   14.00
  19   1   0  353.06   15.20
 -19   1   0  351.46   14.50
 -19   1   0  344.47   14.60
  19   1   0  359.36   14.60
  19   1   0  343.07   14.60
  19   1   0  355.56   14.80
  19   1   0  373.86   15.50
  19   1   0  372.96   14.50
  21  -1   0  488.55   19.60
  21  -1   0  512.25   19.20
  21  -1   0  461.55   20.20
  21  -1   0  500.75   20.30
 -21  -1   0  477.75   19.30
 -21  -1   0  465.95   19.60
  21  -1   0  464.65   19.80
  21  -1   0  472.25   19.80
  21   1   0  468.35   19.60
  21   1   0  462.95   20.10
  21   1   0  492.15   19.90
  21   1   0  506.25   20.50
 -21   1   0  488.75   19.70
  21   1   0  517.15   19.70
 -21   1   0  494.95   19.00
 -23  -1   0    0.90    1.10
  23  -1   0    0.40    1.40
 -23  -1   0    0.80    0.90
  23  -1   0    0.40    1.20
  23  -1   0    2.40    1.20
  23  -1   0    1.40    1.00
  23  -1   0    1.40    1.40
  23   1   0   -0.30    1.00
 -23   1   0    0.90    0.90
 -23   1   0    1.10    1.10
  23   1   0    1.10    1.30
  23   1   0    3.00    1.30
  23   1   0    1.10    0.90
  23   1   0    1.40    1.50
  25  -1   0   29.00    3.70
  25  -1   0   24.00    3.00
 -25  -1   0   26.00    3.10
 -25  -1   0   27.60    2.80
  25  -1   0   35.40    3.80
  25  -1   0   30.30    3.00
  25   1   0   38.90    3.90
  25   1   0   36.70    3.20
  25   1   0   31.20    3.30
 -25   1   0   28.00    3.10
  25   1   0   29.00    3.50
 -25   1   0   32.80    2.70
  27  -1   0  139.09    8.10
  27  -1   0  144.49    7.80
  27  -1   0  135.89    8.50
 -27  -1   0  137.39    7.80
  27  -1   0  150.68    8.60
  27  -1   0  148.99    8.20
 -27  -1   0  148.79    7.50
  27   1   0  147.39    8.10
  27   1   0  150.78    8.80
  27   1   0  153.08    7.90
 -27   1   0  152.98    7.20
  27   1   0  146.99    8.60
 -27   1   0  155.28    8.10
  29  -1   0    3.20    1.70
  29  -1   0    2.60    1.60
 -29  -1   0   -0.10    1.20
  29  -1   0    4.40    1.80
  29  -1   0    0.90    1.50
  29  -1   0    2.80    1.50
 -29  -1   0    2.10    1.20
  29   1   0    3.40    1.90
  29   1   0    5.50    2.00
  29   1   0    2.10    1.70
  29   1   0    1.30    1.40
 -29   1   0    3.90    1.10
 -29   1   0    4.50    1.80
  31  -1   0   12.80    3.00
  31  -1   0   11.40    3.00
 -31  -1   0   11.90    2.30
  31  -1   0   14.40    2.70
  31  -1   0   16.20    2.90
  31  -1   0   13.80    2.80
 -31  -1   0   15.60    2.80
  31   1   0    9.00    2.70
  31   1   0   13.50    2.80
  31   1   0   12.60    2.80
 -31   1   0   18.30    2.50
  31   1   0   13.70    3.10
 -31   1   0   13.80    2.80
  33  -1   0   18.10    3.30
 -33  -1   0   21.60    3.40
  33  -1   0   21.10    3.20
  33  -1   0   16.20    3.20
  33  -1   0   21.00    3.90
  33  -1   0   23.30    4.10
 -33  -1   0   19.30    3.00
 -33   1   0   15.70    3.30
  33   1   0   23.60    3.40
  33   1   0   19.50    3.80
  33   1   0   23.90    3.80
 -33   1   0   18.50    2.70
  33   1   0   20.00    3.30
 -35  -1   0    3.50    1.60
 -35  -1   0    2.90    1.60
  35  -1   0    4.80    2.10
  35  -1   0    4.10    2.20
  35  -1   0    5.20    2.70
  35  -1   0    7.30    2.50
  35  -1   0    4.30    1.90
  35   1   0    4.80    2.20
 -35   1   0    6.30    2.00
  35   1   0    3.80    2.10
  35   1   0    4.20    1.90
  35   1   0    2.30    1.70
 -35   1   0    4.20    1.60
  37  -1   0   15.30    3.30
  37  -1   0   29.80    4.60
  37  -1   0   10.10    2.40
 -37  -1   0   16.90    3.00
  37   1   0   18.70    4.00
  37   1   0   18.80    4.40
  37   1   0   15.40    3.20
 -39  -1   0    7.00    2.40
  39  -1   0    5.30    2.10
  39  -1   0    8.30    2.70
 -39  -1   0    8.30    2.20
  39  -1   0    8.80    2.50
  39  -1   0    8.80    3.00
  39  -1   0   10.30    3.30
  39   1   0    7.60    2.30
 -39   1   0    7.90    2.50
  39   1   0    7.20    2.60
  39   1   0    6.60    3.00
  41  -1   0    9.20    3.20
 -41  -1   0    9.20    2.60
  41  -1   0    9.00    2.80
  41  -1   0    6.30    2.90
  41  -1   0   12.30    3.80
  41   1   0   10.70    3.20
 -41   1   0    5.10    2.20
  43  -1   0   -0.80    2.70
  43  -1   0   -2.30    1.70
  43  -1   0    2.40    1.90
  43  -1   0   -1.00    1.90
 -43  -1   0   -1.40    1.40
 -43   1   0   -3.50    1.50
  43   1   0   -0.50    2.20
  43   1   0    2.90    2.80
   0   2   0 2288.57   85.99
   2  -2   0 3034.30  110.99
  -2  -2   0 2940.31  111.19
   2  -2   0 3070.99  110.79
  -2  -2   0 3031.40  111.19
  -2   2   0 3074.69  110.89
   2   2   0 2923.21  110.99
   6  -2   0  638.54   26.40
  -6  -2   0  761.72   26.70
  -6  -2   0  708.43   26.40
  -6  -2   0  717.33   26.30
  -6  -2   0  714.53   26.40
   6  -2   0  660.83   26.30
   6  -2   0  713.03   26.50
  -6  -2   0  762.02   26.20
  -6  -2   0  704.33   29.60
   6  -2   0  688.73   28.80
   6  -2   0  708.63   28.90
  -6  -2   0  748.93   26.70
   6  -2   0  710.13   26.40
  -6  -2   0  767.22   31.50
   6  -2   0  707.43   26.20
  -6   2   0  744.63   26.50
  -6   2   0  721.43   29.10
   6   2   0  721.03   29.50
  -6   2   0  735.53   26.30
   6   2   0  662.73   26.50
   6   2   0  726.53   29.80
   6   2   0  728.23   26.20
   6   2   0  687.23   26.30
  -6   2   0  710.23   26.20
  -6   2   0  722.13   26.40
  -6   2   0  678.73   26.50
   6   2   0  642.14   26.60
   6   2   0  673.13   26.40
   6   2   0  756.22   26.10
   8  -2   0    4.90    1.50
  -8  -2   0    4.30    1.10
   8  -2   0    4.90    0.80
  -8  -2   0    5.70    2.00
  -8  -2   0    6.90    1.00
  -8  -2   0    4.80    0.80
  -8  -2   0    7.00    1.20
   8  -2   0    8.10    1.00
   8  -2   0    5.70    1.00
  -8  -2   0    4.60    0.90
   8  -2   0    6.20    0.60
   8  -2   0    9.80    2.00
   8  -2   0    6.80    1.00
  -8  -2   0    5.70    1.10
   8  -2   0    5.90    1.00
   8  -2   0    4.80    0.90
  -8  -2   0    6.60    2.20
   8   2   0    7.40    1.20
  -8   2   0    5.60    0.90
  -8   2   0    3.90    1.40
   8   2   0    4.90    1.90
   8   2   0    6.10    1.00
   8   2   0    5.20    0.80
  -8   2   0    6.80    1.00
  -8   2   0    6.20    0.50
  -8   2   0    6.80    0.90
   8   2   0    6.10    0.90
   8   2   0    6.50    2.10
   8   2   0    6.60    1.10
  10  -2   0  626.94   27.60
 -10  -2   0  680.83   24.30
  10  -2   0  665.83   23.30
 -10  -2   0  643.24   28.60
  10  -2   0  638.94   24.20
 -10  -2   0  637.84   23.90
 -10  -2   0  632.14   24.00
  10  -2   0  643.94   24.40
  10  -2   0  612.44   24.00
  10  -2   0  598.34   24.20
 -10  -2   0  615.04   23.80
  10  -2   0  640.94   27.70
 -10  -2   0  647.34   23.80
 -10  -2   0  657.53   28.50
  10  -2   0  621.74   23.70
 -10  -2   0  656.43   24.00
  10  -2   0  657.53   24.10
 -10   2   0  623.14   23.80
  10   2   0  626.04   23.70
  10   2   0  652.23   28.70
  10   2   0  613.24   23.70
 -10   2   0  598.84   23.70
 -10   2   0  625.84   27.80
 -10   2   0  635.04   23.20
 -10   2   0  587.04   24.00
  10   2   0  611.14   24.30
  10   2   0  635.84   24.00
 -10   2   0  630.44   27.50
  10   2   0  647.84   28.40
  10   2   0  609.54   24.20
  10   2   0  624.74   23.90
 -12  -2   0  273.17   11.40
  12  -2   0  271.97   11.30
 -12  -2   0  269.07   11.90
  12  -2   0  275.47   15.30
  12  -2   0  278.27   11.50
 -12  -2   0  271.37   11.50
  12  -2   0  301.27   10.90
 -12  -2   0  304.27   16.30
 -12  -2   0  292.37   16.10
 -12  -2   0  269.27   11.30
 -12  -2   0  287.87   11.50
  12  -2   0  294.87   11.80
  12  -2   0  328.07   16.00
  12  -2   0  287.67   11.60
 -12  -2   0  272.37   11.80
 -12   2   0  289.37   15.70
 -12   2   0  283.87   11.40
  12   2   0  263.37   11.50
 -12   2   0  286.77   11.40
  12   2   0  279.57   11.80
  12   2   0  284.67   16.10
 -12   2   0  313.77   15.60
  12   2   0  279.77   11.30
 -12   2   0  272.17   11.40
 -12   2   0  301.07   10.80
  12   2   0  284.47   11.40
  12   2   0  274.87   11.90
  12   2   0  274.17   15.60
 -14  -2   0  453.05   23.90
  14  -2   0  494.85   23.80
 -14  -2   0  442.76   18.40
 -14  -2   0  470.85   18.50
  14  -2   0  466.25   18.90
 -14  -2   0  516.65   18.80
 -14  -2   0  452.55   18.70
 -14  -2   0  457.55   27.00
  14  -2   0  458.65   18.40
  14  -2   0  495.25   17.90
  14  -2   0  466.15   18.70
  14  -2   0  465.75   23.40
  14  -2   0  433.26   18.70
 -14  -2   0  475.85   18.50
  14  -2   0  500.45   18.70
  14  -2   0  477.35   18.50
 -14  -2   0  455.65   19.80
  14  -2   0  467.95   18.90
 -14  -2   0  499.95   19.10
 -14   2   0  456.25   18.80
 -14   2   0  443.86   18.40
 -14   2   0  503.35   18.50
  14   2   0  463.95   18.60
  14   2   0  477.95   19.10
  14   2   0  479.15   24.00
  14   2   0  457.45   25.00
 -14   2   0  462.15   23.00
 -14   2   0  492.35   17.80
  14   2   0  488.45   18.40
  14   2   0  496.05   18.40
 -14   2   0  488.25   24.00
  14   2   0  486.15   18.60
  14   2   0  482.65   19.00
 -14   2   0  442.76   18.60
 -16  -2   0   75.49    4.20
 -16  -2   0   79.19    8.40
 -16  -2   0   71.89    4.20
  16  -2   0   77.89    4.30
  16  -2   0   77.29    7.80
 -16  -2   0   71.19    7.80
  16  -2   0   84.69    4.70
  16  -2   0   77.39    4.40
  16  -2   0   67.29    4.00
  16  -2   0   80.39    4.40
 -16  -2   0   72.79    4.20
 -16  -2   0   82.89    4.70
 -16  -2   0   85.99    4.40
  16  -2   0   80.89    8.00
  16  -2   0   90.39    4.90
 -16  -2   0   75.69    4.70
  16  -2   0   72.89    4.50
  16   2   0   78.89    4.70
 -16   2   0   87.19    8.50
 -16   2   0   82.59    4.30
 -16   2   0   76.19    7.50
  16   2   0   62.19    7.50
  16   2   0   68.79    4.00
  16   2   0   69.79    4.20
 -16   2   0   83.29    4.50
 -16   2   0   77.09    4.20
 -16   2   0   78.89    3.70
  16   2   0   76.09    8.20
  16   2   0   77.69    4.40
  16   2   0   70.69    4.00
 -16   2   0   78.79    4.20
  16   2   0   74.39    4.70
  18  -2   0  530.95   21.20
 -18  -2   0  529.55   20.80
  18  -2   0  499.05   21.30
  18  -2   0  571.34   20.20
 -18  -2   0  530.05   20.80
 -18  -2   0  558.94   21.00
  18  -2   0  519.05   20.90
  18  -2   0  501.95   20.80
  18  -2   0  491.75   21.20
 -18  -2   0  521.05   20.80
 -18  -2   0  575.74   21.60
  18   2   0  498.55   21.30
  18   2   0  492.65   20.90
  18   2   0  540.75   21.60
 -18   2   0  524.65   20.80
 -18   2   0  530.05   20.00
 -18   2   0  535.55   20.80
 -18   2   0  515.35   20.70
  18   2   0  524.95   20.70
  20  -2   0    4.90    1.40
 -20  -2   0    8.50    1.90
 -20  -2   0    5.40    1.30
  20  -2   0    7.00    1.60
  20  -2   0    4.70    1.40
  20  -2   0    4.80    1.00
 -20  -2   0    2.40    1.10
 -20  -2   0    5.50    1.40
  20  -2   0    3.60    1.10
 -20   2   0    5.40    1.10
  20   2   0    5.40    1.20
 -20   2   0    3.30    1.00
  20   2   0    6.70    1.70
  20   2   0    5.70    1.60
  20   2   0    5.50    1.60
 -22  -2   0    4.30    1.10
  22  -2   0    3.80    1.50
  22  -2   0    3.80    1.60
 -22  -2   0    3.80    1.20
  22  -2   0    4.10    1.40
  22  -2   0    4.80    1.40
  22  -2   0    7.40    1.90
  22  -2   0    4.40    1.10
  22   2   0    3.90    1.50
  22   2   0    5.20    1.80
  22   2   0    4.00    1.10
  22   2   0    3.90    1.10
 -22   2   0    4.00    1.30
  22   2   0    8.30    1.80
 -22   2   0    4.20    0.90
  24  -2   0    8.10    2.10
 -24  -2   0   13.10    2.10
  24  -2   0    9.10    2.10
  24  -2   0   11.90    2.10
 -24  -2   0   12.20    2.10
  24   2   0   12.70    2.70
  24   2   0   13.10    2.10
 -24   2   0   12.10    1.50
  24   2   0    6.70    2.10
 -24   2   0   14.50    2.40
  26  -2   0   28.00    3.60
  26  -2   0   26.40    3.30
 -26  -2   0   30.40    3.20
  26  -2   0   32.00    3.70
  26  -2   0   32.60    3.40
 -26  -2   0   32.00    3.50
  26  -2   0   30.40    3.20
 -26   2   0   31.80    3.30
 -26   2   0   31.90    2.60
  26   2   0   32.50    3.80
  26   2   0   26.20    3.10
  26   2   0   32.70    3.70
  26   2   0   37.60    3.30
  28  -2   0   68.89    5.50
  28  -2   0   62.19    4.90
 -28  -2   0   61.89    4.80
  28  -2   0   61.29    4.60
  28  -2   0   64.89    5.10
  28  -2   0   71.49    5.60
 -28  -2   0   64.89    4.60
 -28   2   0   62.99    4.80
  28   2   0   59.19    4.50
 -28   2   0   63.99    4.00
  28   2   0   64.59    4.90
  28   2   0   52.19    5.10
  28   2   0   61.99    5.20
  30  -2   0    5.60    1.90
 -30  -2   0    5.70    1.70
  30  -2   0    4.80    2.40
  30  -2   0    6.70    1.90
  30  -2   0    8.60    2.30
  30  -2   0    3.40    1.90
 -30  -2   0   11.80    2.50
  30   2   0    4.60    2.10
  30   2   0   12.90    2.40
 -30   2   0    5.40    1.90
  30   2   0    2.80    2.00
  30   2   0    6.50    2.30
 -30   2   0    5.70    1.40
  32  -2   0    1.70    1.70
  32  -2   0    1.50    1.80
  32  -2   0    2.10    1.70
 -32  -2   0    2.20    1.40
  32  -2   0    2.60    1.50
 -32  -2   0    2.90    1.60
  32  -2   0    4.00    2.20
  32   2   0    1.80    1.30
 -32   2   0    1.50    1.50
  32   2   0    1.90    1.90
  32   2   0    5.00    2.30
  32   2   0    3.70    1.90
 -32   2   0    1.80    1.20
  34  -2   0   22.20    4.10
 -34  -2   0   25.00    3.20
  34  -2   0   24.20    3.50
  34  -2   0   26.50    4.40
 -34  -2   0   22.40    3.60
  34  -2   0   30.30    3.90
  34  -2   0   23.90    3.80
  34   2   0   27.30    4.60
  34   2   0   28.30    3.50
  34   2   0   27.60    4.50
 -34   2   0   22.90    3.60
  34   2   0   26.80    3.90
 -36  -2   0    5.80    2.10
  36  -2   0   12.30    3.80
  36  -2   0    5.60    2.20
 -36  -2   0    6.30    2.00
  36  -2   0    6.80    2.70
  36  -2   0    5.30    2.20
  36   2   0    3.90    2.40
  36   2   0    8.00    3.00
  36   2   0   10.80    3.10
 -36   2   0    4.40    1.90
  36   2   0    5.50    1.90
  38  -2   0    0.80    1.40
  38  -2   0    1.30    2.20
 -38  -2   0   -0.80    1.60
 -38  -2   0   -0.60    1.10
  38  -2   0   -2.00    1.50
  38  -2   0    0.50    1.80
  38  -2   0   -0.20    2.00
  38   2   0    0.40    1.70
  38   2   0    0.00    2.00
 -38   2   0    2.00    1.90
  38   2   0    0.40    1.90
  40  -2   0   -0.80    1.80
  40  -2   0   -1.50    1.50
 -40  -2   0   -1.00    1.30
  40  -2   0    2.90    2.40
 -40  -2   0    2.70    1.70
 -40   2   0    1.60    2.30
  40   2   0    2.20    2.60
  40   2   0    3.00    3.50
  42  -2   0    3.00    2.80
  42  -2   0   -2.60    1.60
  42  -2   0    1.40    2.10
 -42  -2   0   -1.00    1.60
  42  -2   0   -1.40    2.00
 -42  -2   0   -1.00    1.40
 -42   2   0   -2.00    1.70
  42   2   0    2.10    2.70
  42   2   0   -1.30    2.00
   1  -3   0   34.60    3.20
   1  -3   0   30.30    1.70
  -1  -3   0   30.50    1.80
  -1  -3   0   31.50    1.60
  -1  -3   0   30.90    1.70
   1  -3   0   31.50    1.70
  -1  -3   0   30.40    1.90
  -1  -3   0   32.20    1.90
   1  -3   0   28.70    1.80
  -1  -3   0   32.50    1.80
  -1  -3   0   35.00    1.90
   1  -3   0   34.00    2.00
  -1  -3   0   31.10    1.60
   1  -3   0   31.60    3.00
   1  -3   0   28.10    1.70
  -1  -3   0   28.10    2.90
   1  -3   0   30.40    1.50
  -1  -3   0   30.90    1.70
  -1  -3   0   36.10    3.30
   1   3   0   27.30    1.70
  -1   3   0   29.60    1.80
  -1   3   0   28.50    1.60
  -1   3   0   28.40    1.50
   1   3   0   31.40    3.10
  -1   3   0   29.20    1.90
   1   3   0   29.60    1.60
   1   3   0   29.30    1.50
  -1   3   0   30.20    1.60
  -1   3   0   28.90    2.90
  -3  -3   0 1549.84   53.69
  -3  -3   0 1470.25   56.59
   3  -3   0 1475.55   52.99
   3  -3   0 1486.75   53.69
   3  -3   0 1356.76   55.69
  -3  -3   0 1486.15   53.49
   3  -3   0 1518.35   53.39
   3  -3   0 1354.76   53.49
   3  -3   0 1393.76   53.49
  -3  -3   0 1352.86   53.39
  -3  -3   0 1513.65   53.49
  -3  -3   0 1500.05   52.99
  -3  -3   0 1476.95   53.69
  -3  -3   0 1539.55   53.09
   3  -3   0 1448.56   55.99
  -3  -3   0 1488.35   56.59
  -3   3   0 1438.56   53.29
  -3   3   0 1484.75   53.59
  -3   3   0 1482.15   52.99
  -3   3   0 1437.36   52.99
   3   3   0 1459.85   52.99
   3   3   0 1478.45   53.49
  -3   3   0 1445.26   53.59
   3   3   0 1509.65   56.49
  -3   3   0 1509.95   53.79
  -3   3   0 1387.26   55.79
   3   3   0 1489.75   53.39
   3   3   0 1417.46   53.09
   3   3   0 1411.46   53.59
   3   3   0 1479.45   53.49
   5  -3   0  483.25   19.70
   5  -3   0  501.55   22.40
  -5  -3   0  542.15   19.50
  -5  -3   0  536.45   19.90
  -5  -3   0  527.65   23.20
   5  -3   0  500.25   20.00
  -5  -3   0  532.75   19.90
  -5  -3   0  522.85   19.90
   5  -3   0  555.44   20.00
  -5  -3   0  536.45   20.20
   5  -3   0  526.05   22.40
  -5  -3   0  533.25   19.50
   5  -3   0  525.95   20.00
  -5  -3   0  530.55   23.30
   5  -3   0  530.65   19.50
  -5  -3   0  558.74   20.20
   5   3   0  531.65   19.80
   5   3   0  518.45   19.40
  -5   3   0  528.45   19.50
   5   3   0  529.45   25.30
  -5   3   0  511.85   20.00
  -5   3   0  531.25   19.70
   5   3   0  531.15   19.80
  -5   3   0  539.95   22.70
   5   3   0  539.85   19.50
   5   3   0  529.85   23.10
   5   3   0  515.65   20.00
  -5   3   0  545.25   20.20
   5   3   0  509.85   20.10
  -7  -3   0    8.60    1.20
  -7  -3   0    8.60    2.40
  -7  -3   0    9.10    1.10
   7  -3   0    8.10    1.10
   7  -3   0    7.30    0.80
  -7  -3   0    8.80    0.90
   7  -3   0    9.10    1.10
  -7  -3   0    4.50    1.80
  -7  -3   0    6.70    0.90
   7  -3   0    9.30    1.20
   7  -3   0    8.90    1.10
  -7  -3   0   10.40    1.20
   7  -3   0    7.40    1.80
  -7  -3   0    9.60    1.00
   7   3   0    7.60    2.20
   7   3   0   10.70    1.20
   7   3   0    9.40    1.30
  -7   3   0    9.90    2.10
   7   3   0    6.80    0.90
   7   3   0    8.00    1.10
   7   3   0    8.00    1.20
  -7   3   0    7.20    1.10
  -7   3   0    8.90    0.90
   7   3   0    9.90    2.20
  -7   3   0    9.70    1.10
  -7   3   0    9.00    0.90
   7   3   0    8.00    0.70
   7   3   0    9.60    0.90
  -9  -3   0  970.40   36.30
   9  -3   0  980.30   40.20
   9  -3   0  880.41   36.50
  -9  -3   0 1057.09   37.00
  -9  -3   0  922.51   36.40
   9  -3   0 1021.50   36.50
  -9  -3   0  969.10   36.10
   9  -3   0 1057.99   36.20
   9  -3   0  936.11   36.50
  -9  -3   0  959.20   40.90
   9  -3   0  955.30   40.10
  -9  -3   0  991.00   36.50
   9  -3   0  929.51   36.50
  -9  -3   0  963.30   41.00
  -9  -3   0  958.70   36.70
   9   3   0 1029.40   36.80
   9   3   0  958.80   36.10
   9   3   0 1027.30   35.90
  -9   3   0 1002.30   36.50
   9   3   0 1014.20   36.90
  -9   3   0  955.80   36.50
  -9   3   0  962.90   36.10
   9   3   0  936.61   36.20
   9   3   0 1011.20   41.10
   9   3   0  962.60   41.30
   9   3   0  991.60   36.40
   9   3   0  971.10   36.50
  -9   3   0  949.40   36.20
  -9   3   0 1016.90   40.60
  11  -3   0 2150.58   81.39
 -11  -3   0 2152.08   86.99
 -11  -3   0 2334.47   81.99
 -11  -3   0 2153.78   81.09
 -11  -3   0 2195.28   81.49
 -11  -3   0 2195.88   81.39
 -11  -3   0 2319.37   81.39
  11  -3   0 2204.98   81.39
  11  -3   0 2295.77   81.59
 -11  -3   0 2304.07   81.89
  11  -3   0 2228.08   86.19
  11  -3   0 2202.18   81.09
  11  -3   0 2246.48   81.59
  11  -3   0 2289.77   81.69
 -11  -3   0 2136.39   86.99
  11  -3   0 2220.28   85.89
  11   3   0 2164.18   81.39
 -11   3   0 2200.68   86.39
  11   3   0 2143.59   87.29
  11   3   0 2343.57   81.99
 -11   3   0 2202.38   81.39
  11   3   0 2210.38   81.09
 -11   3   0 2203.58   80.39
 -11   3   0 2292.97   81.59
  11   3   0 2275.37   81.19
  11   3   0 2241.58   80.89
  11   3   0 2196.88   81.69
 -11   3   0 2060.99   81.09
  11   3   0 2249.87   81.59
 -11   3   0 2239.08   81.19
  11   3   0 2119.89   86.59
 -13  -3   0   36.30    5.00
  13  -3   0   39.70    5.00
 -13  -3   0   33.80    2.40
 -13  -3   0   37.10    5.50
  13  -3   0   31.40    2.50
  13  -3   0   33.30    2.40
 -13  -3   0   33.00    2.70
  13  -3   0   33.80    2.60
  13  -3   0   32.40    2.50
 -13  -3   0   34.70    2.60
 -13  -3   0   31.80    2.30
 -13  -3   0   36.50    2.40
 -13  -3   0   32.30    2.50
  13  -3   0   32.20    2.60
 -13  -3   0   33.60    2.80
  13  -3   0   42.00    4.70
 -13   3   0   36.90    4.70
 -13   3   0   33.10    2.40
  13   3   0   32.50    2.80
 -13   3   0   42.80    5.30
  13   3   0   35.70    2.50
  13   3   0   28.30    4.70
  13   3   0   32.90    5.10
  13   3   0   34.30    2.30
  13   3   0   34.60    2.30
 -13   3   0   31.60    2.30
  13   3   0   31.60    2.50
 -13   3   0   28.60    2.20
 -13   3   0   34.90    1.70
  13   3   0   30.70    2.60
  15  -3   0   16.70    3.90
 -15  -3   0   24.30    4.80
 -15  -3   0   19.70    1.80
  15  -3   0   15.40    2.10
  15  -3   0   17.40    1.20
  15  -3   0   17.60    2.10
 -15  -3   0   18.00    1.80
 -15  -3   0   15.80    1.80
  15  -3   0   18.90    1.90
 -15  -3   0   15.50    1.80
 -15  -3   0   26.00    5.00
  15  -3   0   16.10    1.90
  15  -3   0   19.50    1.80
 -15  -3   0   18.40    2.20
 -15  -3   0   15.30    2.10
  15  -3   0   22.30    4.20
  15   3   0   12.70    4.40
  15   3   0   17.40    1.70
  15   3   0   13.60    2.10
 -15   3   0   15.70    4.00
 -15   3   0   17.30    1.20
 -15   3   0   17.30    1.80
 -15   3   0   14.00    1.80
  15   3   0   16.80    2.10
  15   3   0   17.20    4.00
 -15   3   0   15.60    2.00
  15   3   0   16.50    1.90
  15   3   0   15.10    1.60
 -17  -3   0   -0.50    0.60
 -17  -3   0   -0.50    0.60
 -17  -3   0   -0.70    1.10
  17  -3   0   -0.30    0.40
 -17  -3   0   -0.30    0.70
  17  -3   0   -0.60    0.80
 -17  -3   0   -0.20    0.60
  17  -3   0    0.50    0.80
  17  -3   0    0.40    0.90
  17  -3   0   -0.90    0.70
  17   3   0    0.70    0.60
 -17   3   0    0.30    0.40
 -17   3   0   -1.10    0.60
  17   3   0    1.30    0.90
  17   3   0    1.50    1.00
  17   3   0    1.00    0.90
 -17   3   0    0.20    0.70
  19  -3   0   85.49    5.10
  19  -3   0   80.69    5.10
 -19  -3   0   73.49    4.60
  19  -3   0   80.99    5.10
 -19  -3   0   78.39    4.60
 -19  -3   0   71.79    4.50
  19  -3   0   80.29    4.90
  19  -3   0   79.19    4.70
 -19  -3   0   78.69    5.10
  19  -3   0   84.99    3.90
  19   3   0   81.19    4.50
  19   3   0   78.59    4.70
 -19   3   0   82.69    4.70
  19   3   0   75.49    5.20
 -19   3   0   82.29    4.00
  19   3   0   76.09    5.10
 -21  -3   0  119.89    6.30
  21  -3   0  123.39    5.50
  21  -3   0  120.99    6.60
  21  -3   0  103.99    6.70
 -21  -3   0  131.09    6.50
  21  -3   0  129.79    6.60
  21  -3   0  110.79    6.70
  21  -3   0  118.19    6.80
 -21  -3   0  124.99    7.00
 -21   3   0  119.49    6.40
 -21   3   0  126.69    5.40
  21   3   0  123.79    7.00
  21   3   0  115.69    6.10
  21   3   0  124.39    6.60
  21   3   0  118.19    7.10
  23  -3   0  212.18   10.50
 -23  -3   0  217.18    9.90
 -23  -3   0  215.38    9.90
  23  -3   0  220.98   10.10
  23  -3   0  216.58   10.20
  23  -3   0  206.98   10.50
 -23   3   0  210.58    9.90
  23   3   0  198.38   10.40
  23   3   0  202.48   10.70
  23   3   0  205.08    9.30
  23   3   0  210.38    9.60
  23   3   0  197.88   10.00
 -23   3   0  215.68    8.80
  25  -3   0   74.69    5.80
  25  -3   0   81.09    6.60
 -25  -3   0   83.69    5.40
  25  -3   0   87.09    5.50
 -25  -3   0   79.49    5.20
  25  -3   0   95.19    6.80
  25  -3   0   87.79    5.80
  25   3   0   85.19    5.60
 -25   3   0   83.69    4.30
  25   3   0   84.89    5.20
 -25   3   0   91.99    5.60
  25   3   0   98.69    6.30
  25   3   0   91.39    6.40
  27  -3   0   19.30    3.20
  27  -3   0   20.60    3.30
  27  -3   0   21.20    2.80
  27  -3   0   20.10    3.00
 -27   3   0   14.00    1.80
  27   3   0   15.50    2.50
 -27   3   0   16.20    2.60
  27   3   0   14.60    3.10
  27   3   0   19.20    2.80
  27   3   0   15.90    3.20
 -29  -3   0   50.39    4.20
  29  -3   0   47.70    4.90
  29  -3   0   50.09    4.40
  29  -3   0   50.79    4.70
 -29  -3   0   51.29    4.40
  29  -3   0   50.29    4.90
  29  -3   0   47.40    4.40
  29   3   0   48.70    4.30
 -29   3   0   41.60    3.10
  29   3   0   43.70    4.50
  29   3   0   51.89    5.30
 -29   3   0   54.49    4.50
  29   3   0   51.19    5.20
  31  -3   0    5.30    1.70
  31  -3   0    5.30    2.10
  31  -3   0    5.50    2.20
 -31  -3   0    6.70    2.00
 -31  -3   0    3.10    1.60
  31  -3   0    7.20    2.00
  31  -3   0    9.80    2.60
 -31   3   0    5.30    2.00
  31   3   0    5.80    1.70
  31   3   0    5.10    2.20
  31   3   0    4.80    2.10
  31   3   0    4.80    2.30
  33  -3   0    3.40    2.10
 -33  -3   0    4.80    2.00
  33  -3   0    4.90    2.00
 -33  -3   0    5.10    1.80
  33  -3   0    4.10    1.90
  33  -3   0    5.40    1.90
  33  -3   0    3.20    1.60
 -33   3   0    6.20    2.00
  33   3   0    2.40    1.40
  33   3   0    6.40    2.50
  33   3   0    5.90    2.30
  33   3   0    7.70    2.20
  35  -3   0    2.40    1.80
 -35  -3   0    2.60    1.80
  35  -3   0    3.10    1.90
  35  -3   0    2.60    1.70
  35  -3   0    3.60    2.10
 -35  -3   0    0.80    1.20
  35  -3   0    1.90    2.00
 -35   3   0    3.20    1.70
  35   3   0    2.70    1.70
  35   3   0    3.10    1.90
  35   3   0    4.10    2.90
  37  -3   0    9.10    2.50
  37  -3   0    9.60    3.30
  37  -3   0    9.70    2.70
 -37  -3   0    6.10    2.00
  37  -3   0    8.40    2.90
  37  -3   0    6.80    2.50
 -37  -3   0    7.80    2.50
  37   3   0    6.20    2.40
  37   3   0    5.30    1.80
 -37   3   0    6.70    2.30
  39  -3   0    7.50    3.10
  39  -3   0    7.30    3.20
 -39  -3   0    4.70    2.20
  39  -3   0   15.90    3.60
  39  -3   0    2.60    2.00
 -39  -3   0    7.00    2.10
  39  -3   0    3.70    2.30
  39   3   0    4.20    2.50
  39   3   0    7.20    2.90
 -39   3   0    6.90    2.40
  41  -3   0    0.40    2.50
  41  -3   0    2.60    2.00
 -41  -3   0   -1.20    1.60
  41  -3   0    0.80    2.30
 -41  -3   0   -1.90    1.30
  41   3   0    0.20    2.00
  41   3   0    3.70    2.60
 -41   3   0    1.40    1.80
   0  -4   0 1058.79   38.30
   0  -4   0 1049.49   41.40
   0  -4   0 1028.00   41.20
   0  -4   0  999.20   38.00
   0  -4   0 1037.20   37.80
   0  -4   0 1012.30   37.90
   0  -4   0 1004.60   38.20
   0  -4   0 1001.20   38.20
   0  -4   0 1078.39   38.00
   0  -4   0  987.20   38.30
   0   4   0 1078.39   41.50
   0   4   0 1027.60   37.90
   0   4   0 1049.79   38.00
  -2  -4   0   26.90    2.00
  -2  -4   0   28.40    2.00
   2  -4   0   27.60    1.80
  -2  -4   0   28.60    1.70
   2  -4   0   26.70    3.20
  -2  -4   0   29.90    3.40
  -2  -4   0   25.60    1.90
   2  -4   0   30.80    1.80
  -2  -4   0   28.70    1.90
  -2  -4   0   28.50    1.60
  -2  -4   0   27.90    1.90
   2  -4   0   27.50    1.90
   2  -4   0   25.00    1.80
  -2  -4   0   26.30    1.90
   2  -4   0   29.60    2.00
   2  -4   0   23.30    3.10
  -2  -4   0   23.50    1.70
  -2  -4   0   23.80    3.20
   2  -4   0   27.30    1.40
  -2   4   0   27.00    1.50
  -2   4   0   25.30    1.70
  -2   4   0   25.80    1.90
   2   4   0   30.80    1.80
   2   4   0   29.20    1.60
   2   4   0   22.70    3.10
   2   4   0   30.50    2.00
  -2   4   0   27.00    3.20
   2   4   0   26.40    1.80
  -2   4   0   27.80    1.60
  -2   4   0   31.60    2.20
   4  -4   0  325.37   12.00
   4  -4   0  336.97   15.70
   4  -4   0  314.27   12.00
  -4  -4   0  322.97   12.70
  -4  -4   0  334.37   12.20
   4  -4   0  311.67   12.90
  -4  -4   0  336.67   16.20
  -4  -4   0  326.97   12.60
  -4  -4   0  323.47   12.90
  -4  -4   0  332.37   16.30
   4  -4   0  315.27   12.60
   4  -4   0  340.37   12.80
   4  -4   0  312.67   15.40
  -4  -4   0  348.27   13.00
   4  -4   0  334.17   12.60
   4   4   0  329.57   12.70
  -4   4   0  329.37   15.70
   4   4   0  313.37   12.70
   4   4   0  325.17   12.20
   4   4   0  327.47   12.90
  -4   4   0  308.67   12.40
   4   4   0  327.87   12.00
  -4   4   0  309.67   12.10
  -4   4   0  304.77   12.90
  -4   4   0  310.57   12.00
  -4   4   0  333.67   12.80
   4   4   0  307.97   12.50
   4   4   0  328.37   16.10
   6  -4   0  105.99    4.30
   6  -4   0   99.19    5.00
  -6  -4   0  108.99    4.90
  -6  -4   0   99.89    4.80
   6  -4   0  101.29    4.90
   6  -4   0  102.59    7.20
  -6  -4   0   98.79    4.30
  -6  -4   0  101.19    4.30
  -6  -4   0   93.49    5.00
   6  -4   0  103.99    4.90
  -6  -4   0  104.09    7.80
   6  -4   0  104.99    4.70
  -6  -4   0  112.39    8.00
   6  -4   0  115.79    7.50
  -6  -4   0  105.09    5.00
  -6  -4   0  103.69    4.80
  -6   4   0  106.79    7.50
  -6   4   0  111.19    5.10
   6   4   0  105.69    4.70
  -6   4   0  111.29    5.10
  -6   4   0  101.69    4.50
   6   4   0  104.39    4.30
   6   4   0  104.39    4.90
   6   4   0  111.29    4.90
   6   4   0  108.49    5.10
  -6   4   0  109.19    5.00
   6   4   0  111.49    7.90
   6   4   0  106.99    5.10
  -6   4   0  110.89    4.40
   6   4   0  103.79    4.20
   8  -4   0   54.09    3.00
   8  -4   0   54.39    3.20
   8  -4   0   54.19    3.20
  -8  -4   0   57.39    3.10
  -8  -4   0   57.89    3.40
  -8  -4   0   53.19    5.80
   8  -4   0   53.49    5.20
   8  -4   0   53.89    2.70
   8  -4   0   44.40    4.80
  -8  -4   0   63.49    6.10
  -8  -4   0   59.69    3.40
  -8  -4   0   57.49    3.20
  -8  -4   0   55.39    2.70
  -8   4   0   52.89    3.20
   8   4   0   59.89    2.50
   8   4   0   59.19    2.70
  -8   4   0   49.90    3.10
  -8   4   0   51.89    3.30
   8   4   0   57.99    3.40
   8   4   0   58.19    3.10
   8   4   0   54.89    5.70
   8   4   0   61.79    3.70
   8   4   0   59.89    3.10
  -8   4   0   55.79    2.80
   8   4   0   55.69    5.80
  -8   4   0   51.99    2.70
   8   4   0   55.39    3.30
  -8   4   0   49.20    5.10
  10  -4   0   16.10    1.40
 -10  -4   0   19.80    3.90
 -10  -4   0   17.40    1.80
 -10  -4   0   15.70    1.60
 -10  -4   0   18.50    1.80
  10  -4   0   15.90    1.80
  10  -4   0   19.80    1.80
  10  -4   0   13.80    2.90
  10  -4   0   13.90    1.70
 -10  -4   0   19.40    1.50
  10  -4   0   17.10    1.70
 -10  -4   0   18.30    1.90
 -10  -4   0   17.50    1.90
  10  -4   0   16.70    3.10
 -10  -4   0   17.50    3.60
 -10   4   0   16.50    1.70
 -10   4   0   21.10    3.60
  10   4   0   19.70    1.20
  10   4   0   15.20    1.70
 -10   4   0   14.80    1.60
  10   4   0   15.50    3.90
  10   4   0   16.90    1.70
  10   4   0   18.80    3.70
 -10   4   0   16.30    1.70
  10   4   0   17.40    1.90
  10   4   0   17.40    1.60
 -10   4   0   14.40    1.70
  10   4   0   17.50    1.70
  10   4   0   20.40    2.00
  12  -4   0  190.18    9.40
 -12  -4   0  232.28   14.50
  12  -4   0  220.08   13.30
 -12  -4   0  206.88    9.50
  12  -4   0  232.88    9.50
  12  -4   0  224.18   13.50
 -12  -4   0  218.78    9.50
 -12  -4   0  252.17   14.90
 -12  -4   0  206.78    9.80
 -12  -4   0  228.58    9.90
  12  -4   0  209.98    9.60
  12  -4   0  213.98    9.50
 -12  -4   0  238.48    9.20
  12  -4   0  213.58    9.00
  12  -4   0  215.88    9.50
  12   4   0  226.28    8.70
  12   4   0  228.48    9.00
  12   4   0  238.28   14.40
 -12   4   0  210.68    9.60
  12   4   0  210.28    9.70
  12   4   0  213.38    9.20
  12   4   0  248.08   15.10
 -12   4   0  217.38    9.10
 -12   4   0  215.68   13.40
 -12   4   0  221.88    9.10
  12   4   0  214.38    9.60
  12   4   0  229.08    9.40
  12   4   0  222.68    9.90
 -12   4   0  218.88    9.50
 -14  -4   0  286.07   11.80
 -14  -4   0  282.57   11.90
  14  -4   0  280.57   12.10
 -14  -4   0  291.57   13.30
 -14  -4   0  267.87   12.40
  14  -4   0  249.38   12.00
  14  -4   0  294.57   11.60
  14  -4   0  277.87   11.90
  14  -4   0  279.67   11.90
 -14  -4   0  287.67   11.60
  14   4   0  301.47   12.40
  14   4   0  289.77   11.50
  14   4   0  261.57   12.30
  14   4   0  275.07   11.80
 -14   4   0  302.37   12.70
  14   4   0  279.77   11.20
 -14   4   0  282.27   11.60
 -14   4   0  291.07   11.60
  14   4   0  298.97   11.70
  16  -4   0  182.48    8.30
  16  -4   0  171.78    8.20
 -16  -4   0  178.78    8.70
  16  -4   0  172.28    8.40
 -16  -4   0  176.48    8.10
  16  -4   0  164.48    7.80
  16  -4   0  177.58    8.60
 -16  -4   0  182.28    8.30
 -16  -4   0  155.68    8.60
 -16  -4   0  183.58    8.00
  16   4   0  180.78    8.60
  16   4   0  186.58    7.50
 -16   4   0  176.48    7.90
  16   4   0  182.18    7.90
  16   4   0  168.68    7.70
 -16   4   0  174.88    6.80
  16   4   0  177.58    8.20
 -16   4   0  171.48    7.80
  16   4   0  188.18    8.90
 -18  -4   0   33.50    2.70
  18  -4   0   31.00    2.90
 -18  -4   0   32.70    3.20
  18  -4   0   32.40    3.10
  18  -4   0   33.90    3.20
  18  -4   0   29.50    2.80
 -18  -4   0   31.70    2.80
  18   4   0   31.00    2.60
 -18   4   0   29.50    2.60
  18   4   0   28.20    2.80
 -18   4   0   33.80    2.80
  18   4   0   29.90    2.30
  18   4   0   33.10    3.30
 -18   4   0   33.50    1.70
  18   4   0   35.90    3.30
  20  -4   0    7.30    1.90
 -20  -4   0    9.00    1.70
  20  -4   0   10.40    2.10
 -20  -4   0    8.20    2.00
  20  -4   0    8.80    1.90
  20  -4   0    7.40    1.70
 -20  -4   0    9.30    1.80
  20   4   0    6.70    1.40
  20   4   0    6.70    1.60
 -20   4   0    7.40    1.00
 -20   4   0    8.60    1.70
  20   4   0    7.50    1.80
  20   4   0    6.80    1.90
  20   4   0    7.50    1.80
  22  -4   0   47.80    3.70
 -22  -4   0   40.20    3.30
  22  -4   0   40.30    3.80
  22  -4   0   36.20    3.70
  22  -4   0   41.90    3.60
  22  -4   0   43.50    4.60
  22   4   0   40.70    4.00
  22   4   0   38.70    3.20
 -22   4   0   40.50    3.40
  22   4   0   40.40    3.50
  22   4   0   47.00    4.10
  22   4   0   37.40    3.00
 -22   4   0   43.70    2.50
  24  -4   0    3.50    1.40
  24  -4   0    3.90    1.50
  24  -4   0    7.80    2.20
  24  -4   0    3.80    1.60
 -24  -4   0    7.10    1.60
  24  -4   0    6.30    2.30
 -24  -4   0    7.20    1.80
  24   4   0    7.30    2.20
  24   4   0    3.30    1.20
  24   4   0    4.60    2.00
 -24   4   0    6.60    1.20
  24   4   0    6.00    1.90
  24   4   0    7.70    1.60
  26  -4   0    8.20    2.30
  26  -4   0    7.00    1.80
  26  -4   0    9.00    2.50
  26  -4   0    8.50    2.30
  26  -4   0   10.20    2.30
 -26  -4   0    6.20    1.80
 -26  -4   0    3.70    1.50
 -26   4   0    7.20    1.80
  26   4   0    5.30    1.50
  26   4   0    5.40    1.90
  26   4   0    3.70    2.10
  26   4   0    5.30    1.50
  26   4   0    5.70    2.30
  28  -4   0    5.40    2.20
  28  -4   0    5.70    2.00
  28  -4   0    5.40    2.20
  28  -4   0    6.20    1.80
  28  -4   0    7.10    2.20
 -28  -4   0    5.30    1.60
 -28  -4   0    6.70    1.90
  28   4   0    8.30    2.20
  28   4   0    4.10    1.30
  28   4   0    8.80    2.90
 -28   4   0    7.00    1.90
  28   4   0    9.30    2.70
  30  -4   0   27.10    3.30
 -30  -4   0   19.60    3.20
  30  -4   0   27.20    3.60
  30  -4   0   23.50    3.50
  30  -4   0   19.20    3.60
 -30  -4   0   26.70    3.40
  30  -4   0   28.10    4.00
  30   4   0   26.60    4.10
 -30   4   0   23.80    3.50
  30   4   0   30.90    4.70
  30   4   0   22.80    3.20
  30   4   0   23.80    3.20
 -32  -4   0   13.70    2.80
  32  -4   0   17.40    3.50
  32  -4   0   13.90    3.10
  32  -4   0   10.20    2.70
 -32  -4   0   16.30    3.00
  32  -4   0   13.80    3.20
  32  -4   0   14.20    3.10
  32   4   0   19.60    4.00
 -32   4   0   16.70    3.00
  32   4   0   24.00    3.50
  32   4   0   11.90    2.70
  34  -4   0    1.20    1.20
  34  -4   0    0.00    1.70
  34  -4   0   -0.20    2.20
 -34  -4   0    1.90    1.50
 -34  -4   0    1.10    1.30
  34  -4   0    0.10    1.50
  34  -4   0    2.50    2.10
  34   4   0    0.70    1.70
 -34   4   0    1.70    1.60
  34   4   0    0.70    1.60
  36  -4   0    4.20    2.30
  36  -4   0    5.60    2.00
  36  -4   0    1.90    2.20
  36  -4   0    2.60    1.90
  36   4   0    4.60    2.40
  36   4   0    5.50    2.40
  36   4   0    3.10    1.60
 -36   4   0    1.60    2.40
  38  -4   0    3.50    2.10
 -38  -4   0    2.20    1.90
  38  -4   0    3.30    2.10
  38  -4   0   -0.30    1.90
 -38  -4   0    4.40    2.10
  38  -4   0    1.90    2.20
  38  -4   0    0.00    1.80
 -38   4   0    1.80    2.00
  38   4   0    1.10    2.60
  38   4   0    0.80    1.80
 -40  -4   0   -0.90    2.00
  40  -4   0    1.00    1.90
  40  -4   0    4.30    2.00
  40  -4   0   -2.20    2.00
  40  -4   0    2.60    2.80
  40  -4   0    2.30    2.60
  40   4   0    1.50    2.00
  40   4   0    2.20    2.60
 -40   4   0    0.80    1.70
  42  -4   0    0.70    1.80
  42  -4   0    3.20    2.50
 -42  -4   0    2.50    1.90
  42  -4   0    2.40    2.30
 -42  -4   0   -2.10    1.60
  42  -4   0   -0.10    2.20
  42   4   0    0.90    2.30
 -42   4   0    0.00    1.70
  42   4   0    0.40    2.40
   1  -5   0  469.35   18.80
   1  -5   0  474.95   18.80
   1  -5   0  464.45   18.80
  -1  -5   0  477.85   18.60
   1  -5   0  495.75   18.60
   1  -5   0  467.95   22.10
  -1  -5   0  514.15   18.90
   1  -5   0  464.15   18.90
  -1  -5   0  478.55   22.40
   1  -5   0  487.35   19.20
   1  -5   0  497.55   18.30
   1  -5   0  498.35   18.50
  -1  -5   0  478.25   18.60
  -1  -5   0  512.35   18.90
   1  -5   0  491.05   18.70
  -1  -5   0  475.45   22.30
  -1  -5   0  471.95   18.90
  -1  -5   0  505.25   18.40
   1  -5   0  484.45   22.40
  -1  -5   0  480.75   18.90
  -1  -5   0  471.25   19.20
  -1  -5   0  497.15   18.40
   1   5   0  498.95   18.40
  -1   5   0  500.45   22.60
  -1   5   0  497.45   18.40
  -1   5   0  486.15   18.60
   1   5   0  504.55   22.80
  -1   5   0  457.35   22.40
  -3  -5   0  847.92   36.30
  -3  -5   0  913.31   32.40
  -3  -5   0  886.01   36.40
  -3  -5   0  893.51   32.20
   3  -5   0  849.22   32.20
  -3  -5   0  859.11   32.30
  -3  -5   0  820.92   32.50
   3  -5   0  889.91   36.30
   3  -5   0  835.82   35.60
  -3  -5   0  824.12   31.90
   3  -5   0  837.62   32.40
   3  -5   0  873.01   31.30
   3  -5   0  817.42   31.90
  -3  -5   0  882.41   32.30
   3  -5   0  861.81   31.90
  -3  -5   0  870.01   31.90
   3  -5   0  807.42   32.10
  -3  -5   0  826.62   32.00
  -3  -5   0  839.42   31.50
  -3   5   0  878.41   32.30
  -3   5   0  855.01   32.00
   3   5   0  896.41   31.60
  -3   5   0  858.51   31.70
   3   5   0  864.21   32.00
  -3   5   0  854.91   32.50
  -3   5   0  833.12   31.40
  -3   5   0  840.42   35.90
   3   5   0  810.12   32.10
   3   5   0  871.51   36.50
  -3   5   0  842.92   35.90
   3   5   0  838.82   32.30
  -5  -5   0  310.87   13.30
   5  -5   0  323.97   12.60
   5  -5   0  323.87   12.80
   5  -5   0  314.87   11.80
   5  -5   0  317.07   12.70
  -5  -5   0  305.77   12.90
  -5  -5   0  318.87   12.00
   5  -5   0  318.77   16.20
  -5  -5   0  306.47   16.50
  -5  -5   0  325.07   16.90
  -5  -5   0  326.47   13.00
  -5  -5   0  314.07   12.50
   5  -5   0  313.57   11.70
   5  -5   0  307.37   15.80
  -5  -5   0  294.47   12.50
  -5  -5   0  310.97   12.60
   5  -5   0  318.47   12.50
   5  -5   0  297.27   12.80
   5   5   0  307.97   12.90
   5   5   0  322.67   12.40
  -5   5   0  322.67   12.80
   5   5   0  312.77   12.60
   5   5   0  303.67   11.90
   5   5   0  312.57   11.70
  -5   5   0  312.07   13.00
   5   5   0  315.87   16.60
  -5   5   0  310.87   15.90
  -5   5   0  307.67   12.70
  -5   5   0  321.07   12.20
  -5   5   0  311.47   16.10
  -5   5   0  309.37   11.80
  -5   5   0  319.77   11.80
   5   5   0  312.07   12.60
   7  -5   0   -0.50    0.30
   7  -5   0   -0.10    0.80
  -7  -5   0   -0.70    0.50
   7  -5   0   -0.70    0.40
  -7  -5   0   -0.40    0.30
  -7  -5   0    0.00    0.50
  -7  -5   0    1.00    0.70
   7  -5   0   -1.60    0.70
   7  -5   0    0.30    0.70
  -7  -5   0   -0.10    0.50
  -7  -5   0   -0.30    0.40
  -7  -5   0    0.80    1.80
   7  -5   0   -0.20    0.60
   7  -5   0   -0.50    0.60
   7   5   0    1.50    1.10
  -7   5   0    2.00    1.30
  -7   5   0    1.50    1.40
  -7   5   0    0.70    0.60
   7   5   0    0.60    0.70
   7   5   0    0.60    0.80
   7   5   0    0.20    0.30
   7   5   0    0.80    0.70
  -7   5   0   -0.60    0.50
   7   5   0   -0.10    0.50
  -7   5   0    0.60    0.40
   7   5   0    0.40    0.60
   7   5   0    0.20    0.30
  -7   5   0   -1.00    0.60
  -7   5   0    0.10    0.50
   9  -5   0   19.50    1.90
  -9  -5   0   19.10    1.80
   9  -5   0   21.50    2.10
   9  -5   0   20.70    4.00
   9  -5   0   18.90    3.60
   9  -5   0   19.50    2.00
  -9  -5   0   18.00    1.80
  -9  -5   0   19.40    1.80
  -9  -5   0   16.90    3.40
  -9  -5   0   20.60    1.50
   9  -5   0   17.60    1.80
  -9  -5   0   19.10    2.10
   9  -5   0   19.10    1.50
  -9  -5   0   17.40    1.90
  -9  -5   0   23.80    4.20
   9   5   0   21.60    3.80
   9   5   0   20.80    2.00
   9   5   0   16.00    1.70
  -9   5   0   21.40    2.10
   9   5   0   16.40    2.10
  -9   5   0   12.80    3.10
  -9   5   0   16.30    3.40
   9   5   0   22.50    1.50
   9   5   0   19.80    1.20
   9   5   0   23.90    2.00
  -9   5   0   22.80    1.60
  -9   5   0   15.90    2.20
   9   5   0   19.70    3.80
  -9   5   0   20.50    2.00
   9   5   0   19.80    2.10
 -11  -5   0   72.09    3.60
 -11  -5   0   68.39    4.40
  11  -5   0   69.59    4.10
 -11  -5   0   70.69    4.30
 -11  -5   0   70.19    4.10
  11  -5   0   63.19    4.00
 -11  -5   0   74.69    4.00
  11  -5   0   75.89    3.60
  11  -5   0   66.29    3.90
 -11   5   0   66.69    3.50
 -11   5   0   68.39    3.60
  11   5   0   74.79    3.50
  11   5   0   72.39    4.50
  11   5   0   75.39    4.30
  11   5   0   73.39    3.20
  11   5   0   66.49    3.90
  11   5   0   69.19    3.90
  13  -5   0    7.80    1.40
 -13  -5   0   10.30    1.40
  13  -5   0    8.60    1.80
  13  -5   0    9.20    1.80
 -13  -5   0   10.60    1.70
  13  -5   0    8.80    1.60
 -13  -5   0   10.30    1.60
 -13  -5   0   12.80    1.90
  13  -5   0   10.10    1.80
 -13  -5   0    9.00    1.80
  13   5   0    7.80    1.70
  13   5   0    8.20    1.20
  13   5   0    9.60    1.60
  13   5   0   10.50    1.50
 -13   5   0   13.10    1.50
  13   5   0    9.70    1.00
  13   5   0   12.30    2.00
 -13   5   0    9.10    1.40
 -15  -5   0   27.00    2.70
 -15  -5   0   36.50    2.90
  15  -5   0   33.60    3.10
 -15  -5   0   31.70    3.10
 -15  -5   0   35.10    3.20
  15  -5   0   36.10    3.00
  15  -5   0   34.30    2.80
 -15  -5   0   34.60    2.50
  15  -5   0   35.90    2.50
  15  -5   0   33.20    3.00
  15   5   0   35.90    2.70
  15   5   0   31.80    2.00
  15   5   0   36.50    3.30
  15   5   0   32.40    2.70
 -15   5   0   32.70    2.50
  15   5   0   38.20    3.20
 -15   5   0   30.40    2.40
  15   5   0   33.40    2.40
  17  -5   0   37.20    3.20
  17  -5   0   32.90    3.10
  17  -5   0   35.80    3.30
  17  -5   0   34.50    3.00
 -17  -5   0   30.20    3.20
 -17  -5   0   29.50    2.60
 -17  -5   0   34.50    3.00
  17   5   0   38.10    3.00
 -17   5   0   36.60    2.80
  17   5   0   35.40    3.30
  17   5   0   36.90    2.80
  17   5   0   36.00    2.20
  17   5   0   29.70    3.40
 -17   5   0   30.90    2.60
  19  -5   0    0.60    1.00
  19  -5   0    0.90    1.30
  19  -5   0    2.10    1.30
 -19  -5   0    1.10    1.10
 -19  -5   0    3.30    1.20
  19  -5   0    1.80    1.10
  19   5   0    0.10    1.20
  19   5   0    0.70    1.40
  19   5   0    0.80    1.20
 -19   5   0   -0.20    1.00
 -19   5   0   -1.80    0.80
  19   5   0    1.70    0.90
  19   5   0    0.90    0.60
  21  -5   0    2.50    1.60
  21  -5   0    3.40    1.40
  21  -5   0    5.10    1.70
  21  -5   0    5.80    1.80
 -21  -5   0    3.00    1.10
 -21  -5   0    2.50    1.10
  21   5   0    3.80    1.70
 -21   5   0    3.30    1.20
  21   5   0    3.40    1.70
  21   5   0    2.60    1.60
  21   5   0    3.20    1.10
  21   5   0    2.90    0.90
  23  -5   0    5.30    1.80
  23  -5   0    5.60    1.80
  23  -5   0    4.00    1.60
 -23  -5   0    4.30    1.30
  23  -5   0    7.20    2.10
 -23  -5   0   10.40    2.20
  23   5   0    5.60    1.80
  23   5   0    6.70    1.30
  23   5   0    4.70    1.30
 -23   5   0    5.70    1.60
  23   5   0    5.80    1.80
  23   5   0    5.90    2.30
 -25  -5   0    4.60    1.50
  25  -5   0    4.80    2.00
  25  -5   0    2.70    1.70
  25  -5   0    5.30    1.90
  25  -5   0    5.80    1.90
  25  -5   0    3.90    1.90
 -25  -5   0    4.20    1.50
 -25   5   0    5.60    1.80
  25   5   0    5.20    1.20
  25   5   0    4.90    2.10
  25   5   0    4.30    1.80
  25   5   0    5.10    1.60
  25   5   0    4.60    1.90
 -27  -5   0   20.50    3.00
  27  -5   0   24.60    3.50
  27  -5   0   22.60    3.40
  27  -5   0   21.30    3.10
  27  -5   0   24.60    3.40
  27  -5   0   18.90    3.40
 -27  -5   0   19.90    2.90
 -27   5   0   22.20    3.00
  27   5   0   22.80    3.40
  27   5   0   25.30    3.20
  29  -5   0   26.40    3.80
  29  -5   0   35.40    4.20
 -29  -5   0   30.30    3.50
  29  -5   0   32.70    4.00
 -29  -5   0   26.10    3.30
  29  -5   0   35.90    4.30
  29  -5   0   29.00    3.60
  29   5   0   25.00    3.60
  29   5   0   30.00    4.30
 -29   5   0   25.10    3.40
  29   5   0   31.30    3.40
 -31  -5   0    1.90    1.60
  31  -5   0    0.10    1.60
 -31  -5   0    0.30    1.30
  31  -5   0    0.20    1.80
  31  -5   0    2.60    1.80
  31  -5   0    2.80    1.80
  31  -5   0   -0.90    1.70
  31   5   0    1.60    1.50
  31   5   0   -2.00    1.70
  31   5   0    1.10    1.60
 -31   5   0   -0.30    1.30
  33  -5   0   65.59    6.00
 -33  -5   0   58.09    5.20
  33  -5   0   67.49    6.00
  33  -5   0   69.79    6.10
 -33  -5   0   60.79    5.30
  33  -5   0   64.99    6.00
  33  -5   0   65.39    5.40
  33   5   0   68.89    6.50
 -33   5   0   56.89    5.00
  33   5   0   57.29    5.10
  33   5   0   58.29    5.00
  35  -5   0   -0.90    2.00
 -35  -5   0   -0.40    1.40
  35  -5   0    1.20    2.10
 -35  -5   0    3.60    1.70
  35  -5   0   -1.20    1.30
 -35   5   0    1.50    1.60
  35   5   0    2.00    2.40
  35   5   0    4.10    3.40
  37  -5   0   32.20    5.00
  37  -5   0   43.10    5.10
 -37  -5   0   36.50    4.50
  37  -5   0   33.20    5.00
  37  -5   0   38.30    5.20
 -37  -5   0   33.90    4.20
 -37   5   0   33.60    4.70
  37   5   0   43.50    4.80
  37   5   0   38.40    5.80
 -39  -5   0    0.80    1.80
  39  -5   0   -0.80    1.70
  39  -5   0    2.40    2.20
  39  -5   0    3.70    2.80
  39  -5   0    4.30    3.00
  39  -5   0   -0.20    2.00
 -39  -5   0    2.30    2.10
 -39   5   0    1.30    3.10
  39   5   0    2.20    2.10
 -41  -5   0    3.60    2.20
  41  -5   0    1.60    2.10
  41  -5   0    2.90    2.70
  41  -5   0    3.40    2.30
  41  -5   0    4.30    2.60
  41   5   0    4.40    2.70
  41   5   0    3.80    2.10
 -41   5   0    2.10    2.30
   0  -6   0  187.48   11.80
   0  -6   0  200.98    8.60
   0  -6   0  197.48   12.00
   0  -6   0  207.88    8.00
   0  -6   0  181.38    8.20
   0  -6   0  197.58    8.00
   0  -6   0  191.08    8.60
   0  -6   0  192.18    8.50
   0  -6   0  177.18    8.50
   0  -6   0  197.98    8.90
   0  -6   0  203.18    8.30
   0   6   0  187.68   12.20
   0   6   0  188.08    8.10
   0   6   0  197.88    8.00
   0   6   0  192.98   12.10
  -2  -6   0   13.80    3.40
  -2  -6   0   22.10    2.00
  -2  -6   0   21.50    2.20
  -2  -6   0   22.10    2.10
  -2  -6   0   20.90    1.70
  -2  -6   0   19.30    1.90
   2  -6   0   22.30    2.00
   2  -6   0   17.50    3.60
   2  -6   0   19.20    1.90
   2  -6   0   18.90    1.40
  -2  -6   0   18.70    1.80
  -2  -6   0   22.20    4.20
   2  -6   0   25.30    3.80
   2  -6   0   20.40    2.00
   2  -6   0   22.00    1.90
  -2  -6   0   19.50    1.90
  -2  -6   0   23.60    1.90
   2  -6   0   21.00    1.70
   2  -6   0   17.30    1.70
   2  -6   0   18.40    2.10
  -2   6   0   17.50    3.70
  -2   6   0   18.20    1.80
   2   6   0   20.50    1.60
   2   6   0   15.30    1.60
   2   6   0   20.00    3.70
  -2   6   0   16.90    1.40
  -2   6   0   22.00    4.10
   2   6   0   22.60    4.10
   4  -6   0  474.05   17.70
   4  -6   0  452.45   18.20
  -4  -6   0  460.85   17.60
  -4  -6   0  453.75   18.10
  -4  -6   0  428.96   17.70
  -4  -6   0  455.45   18.40
  -4  -6   0  436.36   17.80
  -4  -6   0  455.65   17.20
   4  -6   0  444.36   17.60
  -4  -6   0  479.35   18.30
   4  -6   0  470.25   18.00
  -4  -6   0  421.66   17.60
   4  -6   0  461.85   16.90
  -4  -6   0  453.95   18.10
   4   6   0  450.45   17.10
  -4   6   0  437.46   17.00
  -4   6   0  449.26   17.80
  -4   6   0  448.16   18.60
   4   6   0  438.36   17.70
   4   6   0  462.95   18.00
  -6  -6   0  302.67   12.80
  -6  -6   0  292.67   12.40
   6  -6   0  309.07   12.90
   6  -6   0  293.57   12.60
  -6  -6   0  289.87   12.50
   6  -6   0  325.87   12.50
  -6  -6   0  293.37   12.80
  -6  -6   0  297.67   13.10
  -6  -6   0  303.07   12.40
   6  -6   0  304.27   12.40
  -6  -6   0  297.47   12.50
   6  -6   0  312.97   11.40
   6  -6   0  304.97   11.50
  -6  -6   0  308.57   11.80
  -6   6   0  308.07   11.50
   6   6   0  289.97   11.70
  -6   6   0  320.27   12.10
   6   6   0  293.87   12.50
  -6   6   0  278.07   12.50
   6   6   0  316.27   12.60
   6   6   0  316.87   12.20
   6   6   0  311.87   11.40
  -6   6   0  307.57   11.40
   8  -6   0  140.79    5.90
  -8  -6   0  137.19    6.70
  -8  -6   0  147.69    6.00
  -8  -6   0  141.69    7.10
   8  -6   0  129.69    6.70
  -8  -6   0  150.38    7.20
   8  -6   0  144.89    6.70
   8  -6   0  137.79    7.00
  -8  -6   0  144.69    6.70
   8   6   0  139.59    6.90
   8   6   0  141.79    7.10
   8   6   0  136.99    6.70
   8   6   0  150.18    5.80
   8   6   0  142.49    5.80
  -8   6   0  143.79    5.90
   8   6   0  150.28    6.50
  -8   6   0  158.28    6.40
 -10  -6   0   20.90    2.30
 -10  -6   0   26.10    2.50
  10  -6   0   20.20    2.30
  10  -6   0   20.40    2.20
 -10  -6   0   23.70    2.20
  10  -6   0   23.70    1.70
  10  -6   0   19.40    2.10
  10   6   0   17.80    1.90
  10   6   0   26.10    2.50
 -10   6   0   23.20    1.80
  10   6   0   23.70    2.20
  10   6   0   24.40    1.60
  10   6   0   25.40    2.60
  10   6   0   22.90    1.40
 -12  -6   0   91.79    5.80
  12  -6   0  104.29    5.70
  12  -6   0  112.39    5.80
  12  -6   0  107.59    5.50
 -12  -6   0  110.19    5.60
 -12  -6   0  103.89    5.90
 -12  -6   0  106.89    4.90
  12  -6   0   99.69    4.80
  12   6   0  105.19    5.70
  12   6   0  101.99    4.70
  12   6   0  102.59    5.40
  12   6   0  109.69    6.10
  12   6   0  102.39    5.30
 -12   6   0  105.89    5.00
 -12   6   0  102.59    4.90
  12   6   0  103.49    4.30
 -14  -6   0   20.90    2.60
 -14  -6   0   24.70    2.10
  14  -6   0   27.30    2.10
  14  -6   0   24.90    2.60
  14  -6   0   27.60    2.60
 -14  -6   0   21.10    2.60
  14  -6   0   29.30    2.80
 -14  -6   0   22.30    2.40
  14   6   0   23.80    2.80
  14   6   0   27.60    2.90
  14   6   0   22.90    2.40
 -14   6   0   24.40    2.20
  14   6   0   22.90    1.50
 -14   6   0   24.10    2.10
  14   6   0   20.10    2.40
  14   6   0   26.70    2.10
  16  -6   0    1.40    1.10
 -16  -6   0    0.10    0.90
 -16  -6   0    1.30    0.90
  16  -6   0    0.60    1.10
  16  -6   0    1.60    1.10
  16  -6   0    0.30    1.10
  16  -6   0    0.70    0.80
  16   6   0   -0.80    0.80
  16   6   0    0.10    0.80
  16   6   0    0.60    0.50
  16   6   0   -0.70    0.70
 -16   6   0   -1.00    0.90
 -16   6   0    0.20    0.80
  16   6   0   -0.10    1.30
  16   6   0   -1.20    1.00
  18  -6   0    4.20    1.50
 -18  -6   0    4.40    1.20
  18  -6   0    4.80    1.60
  18  -6   0    4.20    1.60
 -18  -6   0    5.30    1.40
  18  -6   0    4.30    1.70
  18   6   0    3.70    1.70
  18   6   0    4.50    1.30
  18   6   0    5.00    1.60
 -18   6   0    4.30    1.20
  18   6   0    5.00    1.20
  18   6   0    6.10    1.70
  20  -6   0    3.90    1.70
  20  -6   0    5.20    1.90
 -20  -6   0    2.40    1.20
  20  -6   0    2.20    1.60
  20  -6   0    4.40    1.60
 -20  -6   0    2.90    1.10
  20   6   0    3.50    1.90
  20   6   0    8.00    2.20
  20   6   0    2.80    1.20
 -20   6   0    3.70    1.20
  20   6   0    2.80    1.70
  22  -6   0   52.49    4.30
  22  -6   0   51.49    4.50
  22  -6   0   54.99    4.60
 -22  -6   0   45.80    3.70
  22  -6   0   43.10    4.00
 -22  -6   0   48.70    4.10
  22   6   0   52.79    3.80
 -22   6   0   45.50    3.80
  22   6   0   53.29    4.90
  22   6   0   50.59    4.10
  24  -6   0    3.20    1.40
 -24  -6   0    3.30    1.50
  24  -6   0    1.70    1.60
  24  -6   0    1.70    1.60
  24  -6   0    3.40    2.00
 -24  -6   0    2.20    1.40
 -24   6   0    2.60    1.30
  24   6   0    3.70    1.70
  24   6   0    1.90    2.30
  24   6   0    1.80    1.20
  26  -6   0    3.50    1.70
 -26  -6   0    1.30    1.20
  26  -6   0    2.40    1.90
  26  -6   0    0.70    1.70
  26  -6   0    3.00    1.80
  26  -6   0   -0.40    1.20
 -26  -6   0    3.90    1.50
  26   6   0    1.70    1.90
  26   6   0    2.00    1.60
  26   6   0    1.80    1.10
 -26   6   0    0.10    1.10
  28  -6   0   -1.00    1.50
 -28  -6   0    0.60    1.10
  28  -6   0   -0.80    1.30
  28  -6   0    0.30    1.50
 -28  -6   0   -0.90    1.10
  28  -6   0   -1.50    0.80
  28  -6   0   -0.30    1.70
 -28   6   0   -0.50    1.00
  28   6   0   -1.50    1.30
  28   6   0    0.00    1.80
  28   6   0   -2.00    0.90
 -30  -6   0    0.10    1.30
  30  -6   0    0.50    1.50
  30  -6   0   -1.10    1.40
 -30  -6   0    0.30    1.30
  30  -6   0   -0.70    1.20
  30  -6   0    1.30    1.70
  30  -6   0    0.70    1.60
  30   6   0    1.00    1.90
 -30   6   0    0.70    1.50
  30   6   0    1.60    1.70
  30   6   0    4.40    1.90
  32  -6   0    3.80    2.00
  32  -6   0    4.50    2.00
 -32  -6   0    2.60    1.90
  32  -6   0    2.10    2.30
  32  -6   0    2.40    1.80
 -32  -6   0    0.20    1.50
  32  -6   0    0.60    1.60
  32   6   0    3.50    2.00
  32   6   0    3.00    1.70
  32   6   0    1.80    1.80
 -32   6   0    5.80    1.90
  34  -6   0    2.80    2.50
 -34  -6   0    0.30    1.40
 -34  -6   0    2.80    1.90
  34  -6   0    2.50    2.00
  34  -6   0    2.70    2.00
  34  -6   0    3.00    1.90
  34   6   0    2.20    2.60
 -34   6   0    5.20    1.90
  36  -6   0    3.60    2.50
  36  -6   0    0.00    2.10
 -36  -6   0   -1.20    1.50
  36  -6   0    8.00    2.80
  36  -6   0    1.40    2.00
  36  -6   0    2.00    3.10
  36   6   0    4.00    2.40
 -36   6   0    5.00    2.10
  38  -6   0    3.50    2.30
  38  -6   0    1.00    2.10
  38  -6   0    4.90    2.60
  38  -6   0    5.40    2.50
 -38  -6   0    0.40    1.60
  38  -6   0    2.90    3.00
 -38   6   0    3.50    1.80
  38   6   0    5.90    2.90
  38   6   0    6.10    2.70
  40  -6   0   -3.30    1.90
  40  -6   0   -3.50    2.10
  40  -6   0   -1.90    2.00
  40  -6   0   -2.30    2.10
  40  -6   0    1.30    2.40
 -40  -6   0   -1.80    1.50
  40   6   0    1.60    3.00
 -40   6   0   -2.40    2.10
  40   6   0   -4.30    1.90
   1  -7   0    6.90    1.60
  -1  -7   0    6.40    1.60
   1  -7   0    5.90    1.40
   1  -7   0    7.40    1.60
  -1  -7   0    4.20    0.90
   1  -7   0    7.90    2.20
  -1  -7   0    6.40    1.50
  -1  -7   0    5.80    1.40
  -1  -7   0    6.40    1.60
  -1  -7   0    5.70    1.10
  -1  -7   0    4.00    1.10
   1  -7   0    6.60    1.20
   1  -7   0    6.70    1.40
   1  -7   0    7.90    1.10
   1  -7   0    6.40    1.50
   1   7   0    6.20    1.20
  -1   7   0    5.00    1.10
  -1   7   0    6.30    1.30
  -3  -7   0  160.38    7.20
   3  -7   0  148.29    7.70
   3  -7   0  170.68    7.50
  -3  -7   0  162.78    7.90
  -3  -7   0  148.69    7.40
  -3  -7   0  146.59    7.50
  -3  -7   0  159.28    8.20
   3  -7   0  156.88    7.00
  -3  -7   0  158.28    6.70
   3  -7   0  162.68    7.20
   3  -7   0  158.98    7.40
   3  -7   0  143.79    7.30
   3  -7   0  152.98    6.40
  -3  -7   0  155.48    6.90
  -3   7   0  152.28    7.20
   3   7   0  151.68    7.00
  -3   7   0  132.49    7.40
   3   7   0  160.68    6.70
  -5  -7   0    2.10    0.90
  -5  -7   0    3.90    1.20
   5  -7   0    3.10    1.20
  -5  -7   0    6.40    1.50
  -5  -7   0    3.30    1.30
   5  -7   0    5.10    1.40
   5  -7   0    4.60    0.80
   5  -7   0    4.80    1.20
  -5  -7   0    5.20    1.40
  -5  -7   0    4.20    1.30
   5  -7   0    4.60    1.00
   5  -7   0    3.90    1.20
   5   7   0    4.60    1.10
  -5   7   0    6.30    1.40
  -5   7   0    4.10    0.70
   5   7   0    5.70    1.00
   5   7   0    2.70    1.00
  -7  -7   0  187.88    8.30
  -7  -7   0  182.58    8.80
   7  -7   0  185.38    7.10
  -7  -7   0  173.78    8.40
   7  -7   0  184.48    8.60
   7  -7   0  186.88    8.30
  -7  -7   0  186.98    9.00
  -7  -7   0  169.58    7.50
  -7  -7   0  175.48    9.00
  -7  -7   0  177.48    8.70
   7  -7   0  180.18    8.80
   7   7   0  180.28    7.00
   7   7   0  176.98    8.40
  -7   7   0  191.18    7.10
   7   7   0  184.58    7.40
   7   7   0  209.78    9.10
  -7   7   0  183.48    7.70
  -9  -7   0   47.70    3.50
  -9  -7   0   35.50    3.00
   9  -7   0   38.40    3.30
  -9  -7   0   32.50    3.20
  -9  -7   0   36.60    2.20
  -9  -7   0   42.90    3.10
   9  -7   0   37.00    3.20
   9  -7   0   33.40    2.90
   9  -7   0   36.20    2.10
  -9   7   0   40.50    2.50
   9   7   0   42.90    2.80
   9   7   0   33.90    3.00
   9   7   0   31.50    3.20
   9   7   0   38.60    3.10
   9   7   0   40.70    2.10
   9   7   0   36.70    2.00
 -11  -7   0  344.67   15.80
  11  -7   0  369.06   15.80
  11  -7   0  342.47   15.10
  11  -7   0  388.76   15.60
 -11  -7   0  387.46   15.60
 -11  -7   0  363.26   15.30
 -11   7   0  364.96   14.30
  11   7   0  370.36   13.90
  11   7   0  354.36   14.90
 -11   7   0  364.46   14.50
  11   7   0  377.56   15.90
  11   7   0  370.96   15.30
  11   7   0  379.86   15.70
  13  -7   0  195.48    9.00
  13  -7   0  182.78    9.10
 -13  -7   0  185.88    9.00
  13  -7   0  183.58    9.20
 -13   7   0  190.48    8.10
  13   7   0  192.58    9.60
  13   7   0  187.58    8.60
  13   7   0  196.98    8.80
  13   7   0  194.58    7.40
  13   7   0  180.38    9.20
  15  -7   0   70.99    4.80
 -15  -7   0   70.19    6.40
  15  -7   0   69.19    4.60
  15  -7   0   61.29    5.20
  15   7   0   59.29    4.90
  15   7   0   75.69    4.50
 -15   7   0   69.99    3.90
  15   7   0   70.99    4.40
  15   7   0   65.09    4.90
 -17  -7   0   45.40    3.80
  17  -7   0   49.60    3.90
  17  -7   0   44.00    4.00
  17  -7   0   44.50    4.00
  17  -7   0   43.80    4.00
 -17   7   0   46.40    3.30
  17   7   0   37.60    3.40
  17   7   0   47.50    3.60
  17   7   0   53.69    4.60
  19  -7   0   57.19    4.70
 -19  -7   0   60.09    4.50
  19  -7   0   55.59    4.30
  19  -7   0   58.29    4.70
  19  -7   0   54.79    4.50
 -19   7   0   59.99    4.00
  19   7   0   58.89    4.10
  19   7   0   55.79    4.90
  21  -7   0   67.69    5.20
 -21  -7   0   64.19    4.90
 -21  -7   0   62.59    4.20
  21  -7   0   67.69    5.00
  21  -7   0   66.09    5.10
  21  -7   0   55.69    5.00
  21   7   0   67.89    5.60
 -21   7   0   68.89    4.50
  21   7   0   65.69    4.40
  21   7   0   76.49    4.90
  23  -7   0    1.80    1.40
 -23  -7   0    1.10    1.40
 -23  -7   0    0.00    1.20
  23  -7   0    0.80    1.10
  23  -7   0   -0.10    1.40
  23  -7   0    2.00    1.60
  23   7   0    2.00    1.20
 -23   7   0    0.00    1.30
  23   7   0    1.50    1.60
 -25  -7   0   32.40    3.30
  25  -7   0   26.70    3.90
 -25  -7   0   25.20    3.50
  25  -7   0   30.90    3.70
  25  -7   0   34.10    4.10
  25  -7   0   34.40    3.90
  25   7   0   38.20    3.80
  25   7   0   27.00    3.10
 -25   7   0   31.80    3.40
  25   7   0   35.60    4.30
 -27  -7   0    0.70    1.20
  27  -7   0   -0.20    1.30
  27  -7   0    1.20    1.70
  27  -7   0   -0.80    1.60
  27  -7   0    2.00    1.60
  27  -7   0    2.40    1.80
 -27  -7   0    0.60    1.30
 -27   7   0    0.60    1.30
  27   7   0   -0.50    1.60
  27   7   0   -0.90    1.70
  27   7   0   -0.90    1.10
  29  -7   0    2.10    1.80
  29  -7   0    2.70    1.80
  29  -7   0    1.50    1.70
  29  -7   0    0.80    1.70
  29  -7   0    4.00    2.20
 -29  -7   0   -0.40    1.20
  29   7   0   -0.50    1.50
  29   7   0   -1.30    2.30
  29   7   0   -0.20    1.30
 -29   7   0    1.20    1.30
  31  -7   0    2.60    1.80
  31  -7   0    4.50    2.10
 -31  -7   0    2.30    1.60
 -31   7   0    3.60    1.80
  31   7   0    1.90    2.10
  31   7   0    3.00    2.50
  33  -7   0    3.40    2.30
  33  -7   0    0.80    1.80
  33  -7   0    0.40    1.90
 -33  -7   0   -1.50    1.40
  33  -7   0    1.60    1.90
 -33   7   0   -0.20    1.50
  33   7   0    1.20    2.40
  35  -7   0    2.40    2.40
 -35  -7   0    0.60    2.90
  35  -7   0    6.20    2.30
  35  -7   0    4.10    2.50
  35  -7   0    4.00    2.30
 -35   7   0    3.50    2.70
  35   7   0    4.10    2.10
  37  -7   0   -1.00    2.00
  37  -7   0    0.80    2.20
  37  -7   0    5.00    2.40
 -37  -7   0    0.00    1.40
  37  -7   0   -3.20    1.70
  37  -7   0    2.40    2.20
  37   7   0   -0.70    2.10
  37   7   0   -3.60    2.70
 -37   7   0    0.50    1.90
   0  -8   0  250.37   11.10
   0  -8   0  242.58   10.00
   0  -8   0  235.28   10.20
   0  -8   0  242.58   11.40
   0  -8   0  256.17   10.80
   0   8   0  243.98   10.40
   0   8   0  241.48   10.20
   2  -8   0  222.28    9.00
  -2  -8   0  229.88    9.90
  -2  -8   0  208.78   10.20
   2  -8   0  218.18    9.80
  -2  -8   0  229.78    9.40
   2  -8   0  215.08    9.50
   2  -8   0  227.88   10.20
   2  -8   0  216.78   10.50
  -2  -8   0  220.58   10.60
   2   8   0  221.38    9.60
   2   8   0  226.38    9.40
  -2   8   0  209.28    9.80
  -2   8   0  220.98    9.80
  -4  -8   0   23.60    2.20
   4  -8   0   20.70    2.40
   4  -8   0   24.60    3.00
  -4  -8   0   19.30    2.80
  -4  -8   0   22.90    2.90
   4  -8   0   24.30    1.90
   4  -8   0   22.10    2.70
  -4  -8   0   20.00    2.50
  -4   8   0   22.30    2.60
   4   8   0   21.50    2.00
   6  -8   0   85.49    5.60
   6  -8   0   90.39    5.10
   6  -8   0   88.29    3.90
  -6  -8   0   87.59    5.20
  -6  -8   0   92.39    5.60
   6  -8   0   93.79    5.40
  -6  -8   0   87.59    4.90
  -6  -8   0   91.69    6.00
   6   8   0   90.99    5.40
  -8  -8   0  138.69    7.50
  -8  -8   0  132.99    8.60
  -8  -8   0  142.99    6.80
  -8  -8   0  129.99    7.00
   8  -8   0  127.69    7.10
   8  -8   0  141.99    6.90
   8   8   0  127.19    7.00
   8   8   0  136.69    7.40
   8   8   0  136.49    5.90
  10  -8   0    5.20    1.70
 -10  -8   0    5.30    2.10
 -10  -8   0    4.70    1.60
 -10  -8   0    8.60    2.20
  10  -8   0    6.20    1.80
  10  -8   0    3.50    1.70
  10   8   0    6.00    1.60
  10   8   0    5.70    1.60
  10   8   0    7.50    1.20
  10   8   0    7.00    2.20
  12  -8   0  193.78    9.20
  12  -8   0  196.18   10.40
  12  -8   0  179.68    9.60
 -12  -8   0  192.08    9.50
 -12  -8   0  192.18    9.30
  12   8   0  190.98    9.20
  12   8   0  202.28    9.00
  12   8   0  200.68   10.00
  14  -8   0  161.08    8.00
  14  -8   0  154.78    8.30
 -14  -8   0  138.89    8.60
 -14  -8   0  152.28    8.00
  14  -8   0  153.98    8.40
  14   8   0  164.58    7.70
  14   8   0  149.88    8.50
  14   8   0  162.08    7.90
 -16  -8   0   51.59    4.20
  16  -8   0   50.39    4.40
  16  -8   0   59.09    4.30
  16  -8   0   62.39    4.70
 -16   8   0   51.39    3.40
  16   8   0   51.99    4.10
  16   8   0   50.29    4.70
  16   8   0   49.20    4.00
  18  -8   0    0.70    1.60
  18  -8   0   -0.40    1.30
  18  -8   0    0.60    1.30
 -18  -8   0    0.00    1.20
  18  -8   0    0.70    1.40
 -18   8   0    0.40    1.00
  18   8   0   -0.40    1.50
  18   8   0    2.40    1.50
  20  -8   0   32.30    3.70
  20  -8   0   25.70    3.30
  20  -8   0   31.40    3.60
  20  -8   0   30.10    3.70
 -20  -8   0   29.70    3.60
  20   8   0   30.60    3.20
  20   8   0   25.00    3.10
  20   8   0   29.70    4.00
 -20   8   0   31.10    3.10
  22  -8   0    1.80    1.60
  22  -8   0    0.60    1.60
 -22  -8   0    0.80    1.30
  22  -8   0    0.00    1.40
  22  -8   0    1.00    1.60
  22   8   0   -0.10    1.10
  22   8   0   -0.70    2.30
  22   8   0   -0.30    1.30
 -22   8   0   -1.70    0.90
  24  -8   0   20.70    3.50
  24  -8   0   32.70    4.00
  24  -8   0   31.40    4.00
  24  -8   0   32.00    3.70
 -24  -8   0   28.70    3.50
  24   8   0   28.90    3.40
  24   8   0   27.50    3.30
 -24   8   0   28.50    3.10
  24   8   0   33.70    4.50
  26  -8   0    7.50    2.30
  26  -8   0    2.80    1.60
  26  -8   0    6.40    2.40
 -26  -8   0    2.30    1.70
  26  -8   0    4.50    2.00
  26   8   0    3.60    1.60
  26   8   0    2.70    2.50
 -26   8   0    5.90    1.60
  26   8   0    4.90    1.80
  28  -8   0    5.50    2.20
  28  -8   0    9.50    2.90
  28  -8   0    5.20    2.30
  28  -8   0    7.50    2.40
  28  -8   0   12.00    2.90
 -28   8   0    6.70    1.90
  28   8   0    6.40    2.60
  28   8   0    5.30    1.70
  28   8   0   10.10    2.60
 -30  -8   0    6.30    2.10
  30  -8   0   17.20    3.90
  30  -8   0   10.50    3.10
  30  -8   0   19.30    3.60
  30  -8   0    9.80    2.80
  30  -8   0    7.40    2.60
  30   8   0   15.40    3.00
 -30   8   0   14.90    3.00
  30   8   0   11.30    3.20
  32  -8   0    4.10    2.10
  32  -8   0    2.30    2.00
 -32  -8   0   -0.60    1.60
  32  -8   0   -0.20    1.50
  32  -8   0   -0.70    1.70
  32  -8   0    2.10    2.10
  32   8   0   -0.40    2.30
  34  -8   0   -2.80    2.00
  34  -8   0   -1.90    1.70
  34  -8   0    0.40    2.00
 -34  -8   0   -0.50    1.50
  34  -8   0    1.20    2.30
  34  -8   0   -3.40    1.70
  34   8   0   -1.00    1.80
  36  -8   0    0.20    2.10
  36  -8   0    2.00    2.20
  36  -8   0   -1.50    1.80
  36  -8   0   -1.00    1.80
 -36  -8   0   -2.60    1.40
  36  -8   0    2.60    2.50
  36   8   0   -3.10    1.50
   1  -9   0  935.01   36.70
   1  -9   0  967.70   37.70
  -1  -9   0  936.61   37.60
   1  -9   0  925.81   38.00
  -1  -9   0  986.80   37.20
   1  -9   0  969.10   35.80
  -1  -9   0  960.50   36.00
  -1  -9   0  949.71   36.80
   1   9   0  968.40   36.30
  -3  -9   0    7.40    2.10
   3  -9   0    5.30    1.80
  -3  -9   0    5.50    2.00
  -3  -9   0    5.80    1.40
   3  -9   0    5.30    2.10
  -3  -9   0    4.30    2.10
   3  -9   0    8.50    2.10
   3   9   0    8.80    1.90
  -5  -9   0  202.88   10.10
  -5  -9   0  205.78    9.70
   5  -9   0  193.78    9.70
   5  -9   0  216.18   10.40
   5  -9   0  196.18    9.50
  -5  -9   0  197.68   10.30
  -5  -9   0  199.38    9.10
   5   9   0  203.88    8.70
   7  -9   0  256.37   11.90
   7  -9   0  265.47   11.20
  -7  -9   0  238.48   12.00
  -7  -9   0  236.88   11.70
  -7  -9   0  227.98   11.20
  -7  -9   0  251.97   10.90
   7  -9   0  231.38   11.20
   9  -9   0   56.29    4.90
  -9  -9   0   66.79    4.30
   9  -9   0   65.19    4.50
   9  -9   0   64.19    4.70
  -9  -9   0   58.39    5.10
  -9  -9   0   66.49    5.10
  -9  -9   0   67.49    4.70
   9   9   0   55.19    5.10
  11  -9   0  201.18    9.80
 -11  -9   0  210.38   10.50
 -11  -9   0  192.68   10.40
 -11  -9   0  187.78    9.70
  11  -9   0  194.68   10.20
  11  -9   0  197.28    9.60
 -11  -9   0  190.48    9.40
  11   9   0  196.48    9.70
  11   9   0  206.18   10.40
 -13  -9   0  173.78    9.70
  13  -9   0  171.98    8.70
  13  -9   0  184.08    9.00
  13  -9   0  162.88    9.10
 -13  -9   0  159.08    8.40
 -13  -9   0  167.98    8.80
  13   9   0  172.38    9.40
  13   9   0  163.38    8.60
  13   9   0  167.38    8.10
  15  -9   0   37.90    4.00
 -15  -9   0   37.60    3.70
  15  -9   0   32.00    3.90
  15  -9   0   37.60    3.80
 -15  -9   0   36.20    3.80
  15   9   0   42.10    3.40
  15   9   0   40.60    3.60
  15   9   0   36.10    4.10
  17  -9   0    5.60    2.10
  17  -9   0    3.30    1.90
  17  -9   0    7.40    2.10
  17  -9   0    5.50    1.90
 -17  -9   0    4.60    1.60
 -17  -9   0    6.90    2.20
  17   9   0    4.70    1.90
  17   9   0    4.10    1.40
  17   9   0    4.70    2.30
  19  -9   0   27.00    3.30
  19  -9   0   29.20    3.70
 -19  -9   0   32.20    3.80
 -19  -9   0   25.40    3.40
  19  -9   0   31.30    3.60
  19  -9   0   30.60    3.70
  19   9   0   28.70    3.30
  19   9   0   29.90    4.30
  19   9   0   31.60    3.30
  21  -9   0    6.60    2.30
 -21  -9   0    6.00    1.90
  21  -9   0    7.60    2.30
  21  -9   0    8.10    2.50
 -21  -9   0    6.80    2.40
  21  -9   0    4.60    1.80
  21   9   0    5.60    2.00
  21   9   0   10.30    2.20
  21   9   0    3.30    2.40
  23  -9   0   22.00    3.60
  23  -9   0   25.40    3.60
  23  -9   0   22.60    3.60
 -23  -9   0   22.20    3.40
  23  -9   0   24.90    3.40
 -23  -9   0   24.70    3.70
  23   9   0   27.10    3.40
  23   9   0   27.30    3.50
  25  -9   0    3.30    2.10
  25  -9   0    2.80    2.40
  25  -9   0    1.00    1.60
  25  -9   0    4.60    2.10
 -25  -9   0    1.90    1.50
  25   9   0    2.70    1.90
  25   9   0    1.00    1.30
  27  -9   0    5.90    2.00
  27  -9   0    6.80    2.30
  27  -9   0    9.80    2.80
 -27  -9   0    6.30    1.90
  27   9   0    8.50    2.40
  29  -9   0    2.00    2.20
  29  -9   0    3.60    2.10
  29  -9   0    4.70    2.30
  29  -9   0    4.10    2.20
  29  -9   0    5.00    2.20
 -29  -9   0    1.00    1.50
  29   9   0    0.60    2.00
  31  -9   0   10.10    2.90
  31  -9   0   15.40    3.40
 -31  -9   0    5.80    2.30
  31  -9   0   10.00    2.80
  31  -9   0    4.90    3.10
  31   9   0    5.90    2.60
  33  -9   0    6.40    2.60
  33  -9   0    6.40    4.50
 -33  -9   0    6.40    2.30
  33  -9   0    7.30    3.00
  33  -9   0    7.20    2.80
  33  -9   0   10.30    3.20
  33   9   0   11.60    3.30
   0 -10   0  849.32   35.10
   0 -10   0  877.31   34.60
   0 -10   0  909.61   34.30
   0 -10   0  863.91   33.60
   2 -10   0  233.18   10.70
  -2 -10   0  212.28   11.30
  -2 -10   0  213.68   10.60
  -2 -10   0  232.58    9.80
   2 -10   0  236.28   11.00
  -2 -10   0  208.28   10.80
   2 -10   0  222.68   11.50
   4 -10   0  260.97   11.80
  -4 -10   0  258.17   11.10
  -4 -10   0  246.38   12.50
   4 -10   0  259.87   12.00
   4 -10   0  242.08   12.40
  -4 -10   0  253.37   12.10
  -6 -10   0   40.10    4.20
   6 -10   0   40.70    3.70
   6 -10   0   46.10    4.00
  -6 -10   0   44.60    3.50
   6 -10   0   36.00    4.20
  -6 -10   0   37.10    3.70
  -6 -10   0   40.50    4.50
   8 -10   0   13.40    2.70
   8 -10   0    9.50    2.20
   8 -10   0    8.00    2.30
  -8 -10   0   14.00    3.00
  -8 -10   0   10.70    2.40
  -8 -10   0   11.20    2.40
  -8 -10   0   13.00    3.00
  10 -10   0    5.40    1.80
  10 -10   0    1.80    1.60
 -10 -10   0    2.30    1.20
 -10 -10   0    1.90    1.80
  10 -10   0    1.90    1.40
 -10 -10   0    3.70    1.60
 -10 -10   0    2.30    1.80
 -12 -10   0    2.60    1.70
 -12 -10   0    0.70    1.60
  12 -10   0    1.90    1.50
  12 -10   0    2.90    1.60
 -12 -10   0    3.50    2.00
 -12 -10   0    1.10    1.40
  12 -10   0    0.70    1.40
  12  10   0    0.70    1.30
 -14 -10   0   49.30    4.80
 -14 -10   0   44.60    4.70
 -14 -10   0   46.10    4.30
  14 -10   0   38.20    4.30
  14 -10   0   49.50    4.20
 -14 -10   0   45.50    4.00
  14 -10   0   43.80    4.10
  14  10   0   51.09    4.30
 -16 -10   0   50.69    4.50
 -16 -10   0   52.49    5.20
  16 -10   0   60.59    4.70
  16 -10   0   63.39    5.30
  16 -10   0   62.79    5.00
 -16 -10   0   53.69    4.80
  16  10   0   52.79    4.40
  16  10   0   49.50    4.00
  18 -10   0    8.00    2.50
  18 -10   0    4.90    2.20
 -18 -10   0    8.10    2.40
  18 -10   0    8.00    2.30
 -18 -10   0    2.80    1.70
  18 -10   0    8.50    2.30
 -18 -10   0    5.50    2.10
  18  10   0    7.80    2.10
  18  10   0    7.40    2.00
  20 -10   0   40.80    4.50
  20 -10   0   45.30    4.80
 -20 -10   0   43.40    4.50
  20 -10   0   42.30    4.40
 -20 -10   0   42.10    4.20
  20 -10   0   46.20    4.50
  20  10   0   47.80    4.50
  20  10   0   46.80    4.10
  22 -10   0  178.48   10.20
 -22 -10   0  164.78    9.90
  22 -10   0  162.58    9.90
  22 -10   0  171.68    9.80
 -22 -10   0  172.08    9.60
  22  10   0  177.58    9.30
  22  10   0  184.28    9.20
  24 -10   0    3.30    1.80
 -24 -10   0    0.80    1.60
  24 -10   0   -1.60    1.50
  24  10   0    1.90    1.70
  24  10   0    2.00    1.60
  26 -10   0   15.50    3.70
  26 -10   0   19.90    3.70
  26 -10   0   26.70    4.20
  26 -10   0   25.10    4.40
 -26 -10   0   27.50    4.20
 -26 -10   0   18.00    3.40
  28 -10   0    3.50    2.20
 -28 -10   0    2.80    2.10
  28 -10   0    4.00    3.00
  28 -10   0   -0.80    1.80
  28 -10   0    5.70    2.50
 -30 -10   0   -0.80    1.60
  30 -10   0   -1.50    1.80
  30 -10   0    0.10    1.80
  30 -10   0   -0.10    2.10
  30 -10   0   -0.60    1.90
 -30 -10   0    1.90    2.20
 -32 -10   0    1.40    2.50
  32 -10   0    2.90    2.30
  32 -10   0    2.10    2.30
  32 -10   0    0.70    2.40
 -32 -10   0   -0.90    1.60
  32 -10   0    0.70    2.10
  32 -10   0    4.90    2.60
  -1 -11   0    4.80    2.10
  -1 -11   0   10.80    2.40
  -1 -11   0    0.70    1.50
   1 -11   0    4.40    1.90
   1 -11   0    4.20    2.10
   1 -11   0    1.40    1.60
  -3 -11   0   14.40    2.90
   3 -11   0   13.80    3.10
  -3 -11   0   16.60    2.70
   3 -11   0   14.40    2.90
  -3 -11   0    6.50    2.50
   3 -11   0   11.10    2.60
   5 -11   0   34.70    3.60
  -5 -11   0   29.10    2.90
  -5 -11   0   32.20    4.20
  -5 -11   0   33.10    3.50
   5 -11   0   43.10    4.40
  -5 -11   0   35.90    4.00
   5 -11   0   30.00    3.50
  -7 -11   0    1.00    1.30
  -7 -11   0    0.50    1.60
   7 -11   0   -0.10    1.50
   7 -11   0    0.00    1.40
   7 -11   0   -0.40    1.00
  -7 -11   0   -1.70    0.80
  -7 -11   0    0.50    1.80
   9 -11   0    0.20    1.40
  -9 -11   0    0.30    1.70
  -9 -11   0   -0.90    0.80
   9 -11   0   -1.20    1.40
   9 -11   0   -1.40    1.40
  -9 -11   0   -0.40    1.50
  -9 -11   0   -0.70    1.70
 -11 -11   0   21.20    3.00
  11 -11   0   21.00    3.00
  11 -11   0   17.80    3.50
 -11 -11   0   19.70    2.80
 -11 -11   0   19.70    3.40
  11 -11   0   17.30    3.00
 -11 -11   0   18.40    3.40
 -13 -11   0    0.10    1.70
  13 -11   0    0.90    1.60
  13 -11   0    2.80    1.80
 -13 -11   0    2.10    1.10
 -13 -11   0    0.60    1.70
 -13 -11   0    2.60    1.70
  13 -11   0   -0.40    1.60
  15 -11   0   36.10    4.20
 -15 -11   0   26.10    3.40
 -15 -11   0   26.70    4.00
  15 -11   0   25.10    3.30
 -15 -11   0   28.20    3.70
  15 -11   0   25.30    3.70
 -15 -11   0   24.40    4.00
  15  11   0   29.20    3.50
 -17 -11   0   18.50    3.60
  17 -11   0   13.30    3.00
  17 -11   0   16.80    3.10
 -17 -11   0   15.20    3.10
 -17 -11   0   12.80    3.30
  17 -11   0   15.70    3.50
 -17 -11   0   16.00    3.50
  17  11   0   17.00    3.00
  19 -11   0   -0.20    1.50
  19 -11   0   -0.20    1.40
 -19 -11   0    0.30    2.00
 -19 -11   0   -0.20    1.30
 -19 -11   0    2.30    2.10
  19 -11   0    0.30    1.70
  19  11   0   -0.60    1.40
 -21 -11   0   27.20    4.30
  21 -11   0   28.70    4.30
  21 -11   0   31.90    4.10
  21 -11   0   26.60    3.60
 -21 -11   0   24.60    4.80
  21  11   0   24.10    3.50
 -23 -11   0   15.30    3.40
  23 -11   0    7.90    2.60
  23 -11   0    7.30    2.40
 -23 -11   0    7.40    2.30
  23 -11   0   13.70    3.10
  23 -11   0    6.60    2.70
 -23 -11   0    5.00    2.50
 -25 -11   0    0.60    1.60
  25 -11   0    1.20    2.00
  25 -11   0   -0.80    1.80
 -25 -11   0    0.00    2.20
 -25 -11   0    0.40    1.90
  25 -11   0    1.10    1.90
 -27 -11   0   -1.20    1.50
  27 -11   0   -1.10    1.80
 -27 -11   0   -2.30    1.70
  27 -11   0    1.50    1.90
  27 -11   0    3.30    2.40
 -29 -11   0   -0.50    1.50
  29 -11   0   -1.40    1.70
 -29 -11   0    4.50    2.60
  29 -11   0    2.90    2.20
  29 -11   0   -2.70    2.10
   0 -12   0   30.90    3.70
   0 -12   0   35.80    4.70
   0 -12   0   30.80    3.60
  -2 -12   0    7.00    2.30
   2 -12   0    3.60    2.10
   2 -12   0    7.00    2.10
   2 -12   0    7.80    2.40
  -2 -12   0    9.80    2.40
  -2 -12   0    4.80    2.20
  -4 -12   0    1.60    1.80
   4 -12   0    3.00    2.20
  -4 -12   0    3.00    2.10
  -4 -12   0    3.50    1.80
   4 -12   0    5.20    2.10
   4 -12   0    1.90    1.70
   6 -12   0   25.10    4.10
  -6 -12   0   24.00    3.90
   6 -12   0   25.60    3.40
  -6 -12   0   23.10    3.70
  -6 -12   0   15.30    3.20
   6 -12   0   28.60    3.40
  -8 -12   0    3.80    2.10
   8 -12   0    8.20    2.80
  -8 -12   0    5.00    2.20
   8 -12   0    6.30    2.20
  -8 -12   0    4.90    2.90
   8 -12   0    3.30    1.70
  10 -12   0    1.20    1.80
 -10 -12   0   -0.40    1.20
 -10 -12   0   -2.40    1.50
  10 -12   0    0.60    1.60
 -10 -12   0    1.40    1.80
  12 -12   0    0.40    1.80
 -12 -12   0   -0.40    1.70
 -12 -12   0   -0.70    1.80
 -12 -12   0   -0.30    1.80
 -12 -12   0    0.10    1.10
  12 -12   0    0.40    1.60
  14 -12   0    0.20    1.70
 -14 -12   0   -0.80    1.70
 -14 -12   0   -1.40    1.40
  14 -12   0   -2.20    1.50
 -14 -12   0    1.60    1.70
 -14 -12   0    0.40    1.30
 -16 -12   0    7.30    2.60
 -16 -12   0    2.50    1.70
 -16 -12   0   -0.10    1.90
 -16 -12   0    2.90    2.20
  16 -12   0    4.80    2.30
  18 -12   0    0.30    1.60
  18 -12   0   -1.30    1.70
  18 -12   0    2.10    1.80
 -18 -12   0    3.60    2.20
 -18 -12   0    2.70    2.10
 -18 -12   0    0.80    1.70
  20 -12   0    6.10    2.50
 -20 -12   0    2.80    1.90
  20 -12   0    4.90    2.40
  20 -12   0    4.40    2.00
 -20 -12   0    3.20    3.00
 -20 -12   0    3.00    2.40
 -22 -12   0   -0.70    2.00
 -22 -12   0   -2.50    1.60
 -22 -12   0   -0.60    1.60
 -22 -12   0   -0.60    2.20
  22 -12   0    1.50    2.00
  22 -12   0   -2.10    1.60
  22 -12   0    1.20    1.70
 -24 -12   0    1.40    2.70
 -24 -12   0    0.40    1.90
  24 -12   0   -0.90    1.80
  24 -12   0   -1.30    1.70
  24 -12   0   -2.30    1.60
 -24 -12   0    0.10    1.70
 -24 -12   0   -1.90    2.10
   1 -13   0    2.30    1.80
  -1 -13   0    4.00    2.20
   1 -13   0    0.60    1.50
  -1 -13   0   -0.20    1.80
   3 -13   0   -0.30    1.60
  -3 -13   0    1.40    1.70
  -3 -13   0    0.40    1.70
   3 -13   0    3.10    2.20
   5 -13   0    9.40    2.70
  -5 -13   0   12.10    2.80
  -5 -13   0   12.70    3.30
   5 -13   0   15.80    3.10
   7 -13   0    5.40    2.50
  -7 -13   0    4.90    2.30
  -7 -13   0    9.10    2.80
  -7 -13   0    7.30    2.50
  -9 -13   0    2.80    2.30
  -9 -13   0    3.40    2.20
   9 -13   0    6.30    2.20
  -9 -13   0    3.80    2.50
 -11 -13   0    0.70    2.00
 -11 -13   0    2.20    2.00
 -11 -13   0   -0.80    1.80
  11 -13   0   -0.90    2.00
  11 -13   0   -2.10    1.40
 -13 -13   0    4.60    2.60
 -13 -13   0    6.00    2.90
 -15 -13   0    1.80    2.20
 -15 -13   0    4.80    2.40
  15 -13   0    1.60    2.30
  15 -13   0    4.30    2.10
  17 -13   0    5.00    2.00
 -17 -13   0    2.80    2.40
 -17 -13   0    3.90    2.70
  17 -13   0    1.70    1.90
 -17 -13   0    1.20    1.70
  17 -13   0    5.40    2.60
 -17 -13   0   -2.40    1.60
  19 -13   0   -0.40    1.90
 -19 -13   0    2.40    1.90
 -19 -13   0   -2.10    2.10
  19 -13   0    3.40    2.40
 -19 -13   0   -0.60    2.20
 -19 -13   0    1.40    2.00
   0 -14   0    2.60    2.20
   0 -14   0    0.10    1.70
  -2 -14   0   -2.40    1.30
   2 -14   0   -0.10    2.00
   2 -14   0   -1.10    1.60
  -2 -14   0   -0.10    1.90
   4 -14   0    1.60    2.40
   4 -14   0    1.30    1.80
  -4 -14   0    1.20    1.80
  -4 -14   0   -1.60    1.80
  -6 -14   0   -1.00    1.90
   6 -14   0   -0.60    2.00
   6 -14   0   -0.40    1.70
  -6 -14   0    1.00    2.00
   8 -14   0    0.40    1.90
   8 -14   0    3.60    2.00
  -8 -14   0    7.30    2.70
  10 -14   0    3.60    1.80
 -10 -14   0    1.40    1.90
  10 -14   0   -1.20    2.00
 -10 -14   0    0.70    2.10
 -12 -14   0    3.50    2.50
  12 -14   0    3.00    2.40
 -12 -14   0    2.70    2.80
  44   0  -1   -1.30    1.70
  44   0  -1    0.50    2.00
 -44   0   1    1.30    1.80
  42   0  -1   -1.80    1.60
  42   0  -1   -1.80    1.90
 -42   0   1    0.80    2.00
  40   0  -1   -2.50    1.90
  40   0  -1    0.50    2.90
  40   0  -1   -2.00    1.60
 -40   0   1   -0.80    1.60
  40   0  -1    2.00    2.00
  38   0  -1    1.00    2.60
 -38   0   1   -0.40    1.20
 -38   0   1   -1.50    1.10
  38   0  -1    1.80    2.00
  38   0  -1   -1.80    1.20
  38   0  -1   -1.60    1.70
 -36   0   1   -1.80    1.10
  36   0  -1    1.90    2.20
  36   0  -1   -1.80    1.60
  36   0  -1   -1.20    1.30
 -36   0   1    0.30    1.60
  36   0  -1    3.40    2.20
 -34   0   1   -0.50    1.10
  34   0  -1   -0.90    1.60
 -34   0   1   -1.10    1.00
  34   0  -1   -0.70    1.60
  34   0  -1   -1.80    1.20
  34   0  -1   -0.50    1.00
  34   0  -1   -1.90    1.40
  32   0  -1   -1.30    1.00
  32   0  -1    3.60    1.90
  32   0  -1    0.30    1.60
 -32   0   1   -0.10    1.10
 -32   0   1    1.10    1.30
  32   0  -1    3.90    1.70
  32   0  -1   -1.70    0.90
 -30   0   1   -0.40    1.10
  30   0  -1   -0.40    1.40
  30   0  -1   -0.30    1.60
  30   0  -1    1.90    1.20
  30   0  -1   -0.70    1.60
 -30   0   1    1.40    1.10
  30   0  -1   -0.70    1.30
  28   0  -1    0.00    1.30
 -28   0   1   -1.00    1.00
  28   0  -1   -0.70    0.90
 -28   0   1   -0.10    1.00
  28   0  -1   -0.10    1.40
  28   0  -1    0.20    1.50
  28   0  -1    1.50    1.20
  26   0  -1    0.50    1.10
 -26   0   1   -0.20    0.80
  26   0  -1   -0.60    1.40
  26   0  -1    0.30    1.30
 -26   0   1   -0.80    1.10
  26   0  -1    1.10    1.50
  26   0  -1   -0.40    0.80
 -24   0   1    0.50    0.80
  24   0  -1    1.70    1.30
  24   0  -1   -0.30    1.20
  24   0  -1   -0.70    0.90
  24   0  -1   -0.60    0.90
 -24   0   1   -1.10    0.80
  24   0  -1    0.40    1.00
  22   0  -1    0.90    1.00
  22   0  -1   -0.60    1.00
  22   0  -1   -0.50    0.70
 -22   0   1    0.60    0.90
 -22   0   1    0.00    0.90
  22   0  -1    0.10    1.00
  22   0  -1   -0.50    0.90
 -20   0   1   -0.80    0.60
  20   0  -1   -0.60    0.80
  20   0  -1    0.20    0.70
  20   0  -1   -1.00    0.60
  20   0  -1    1.20    1.00
 -20   0   1    0.30    0.90
  20   0  -1    0.00    1.00
 -20   0   1   -0.60    0.60
  20   0  -1   -0.80    0.70
  18   0  -1    0.50    0.70
  18   0  -1   -1.20    1.50
 -18   0   1    0.50    1.30
  18   0  -1    0.00    0.90
 -18   0   1    0.40    1.00
 -18   0   1   -1.20    1.60
  18   0  -1    0.40    0.80
  18   0  -1   -1.20    0.60
  18   0  -1   -0.30    1.70
 -18   0   1   -1.00    0.50
 -18   0   1   -1.40    0.60
  18   0  -1    0.30    0.90
  18   0  -1   -0.40    0.90
  18   0  -1    0.90    0.80
 -18   0   1   -0.90    0.70
 -16   0   1    0.50    1.20
 -16   0   1   -0.30    0.60
  16   0  -1    0.00    0.90
 -16   0   1    0.40    0.50
  16   0  -1    0.80    1.00
 -16   0   1    0.00    0.60
 -16   0   1   -0.90    1.30
  16   0  -1   -0.90    1.40
 -16   0   1   -0.80    0.60
  16   0  -1    0.60    0.90
 -16   0   1    1.10    0.80
 -16   0   1    3.00    1.10
  16   0  -1    0.00    0.50
  16   0  -1    0.50    0.60
  16   0  -1   -1.00    0.60
  16   0  -1    0.40    0.60
  16   0  -1   -0.70    0.70
  16   0  -1   -0.90    0.60
  14   0  -1   -0.20    1.30
 -14   0   1    0.10    0.60
  14   0  -1    0.70    1.40
  14   0  -1   -0.80    0.60
  14   0  -1    2.60    0.80
  14   0  -1    1.10    0.70
 -14   0   1   -0.90    0.60
 -14   0   1   -0.70    0.50
  14   0  -1    0.40    0.70
 -14   0   1    1.30    1.70
 -14   0   1   -0.40    1.60
  14   0  -1    0.70    0.70
 -14   0   1    0.10    0.70
  14   0  -1    1.90    0.90
  12   0  -1   -0.10    0.40
 -12   0   1    0.60    0.60
  12   0  -1    0.80    0.70
  12   0  -1    1.10    0.80
  12   0  -1    0.30    0.60
 -12   0   1    0.20    0.60
 -12   0   1   -0.20    0.50
  12   0  -1    0.50    0.50
 -12   0   1    1.30    1.30
  12   0  -1    1.10    1.30
  12   0  -1    0.70    0.90
  12   0  -1    0.00    0.60
  12   0  -1   -0.10    0.40
 -12   0   1    0.70    0.60
 -12   0   1    0.30    0.60
  12   0  -1   -0.20    0.50
  10   0  -1    3.50    1.50
  10   0  -1    0.10    0.70
  10   0  -1    2.10    0.80
 -10   0   1    1.70    0.80
 -10   0   1    0.70    0.70
 -10   0   1    1.70    0.80
 -10   0   1    0.10    0.60
  10   0  -1   -1.30    0.60
  10   0  -1   -1.00    0.50
  10   0  -1    0.40    0.60
 -10   0   1   -0.10    1.10
 -10   0   1   -0.20    0.60
  10   0  -1    0.40    0.70
  10   0  -1    2.70    1.50
 -10   0   1    1.80    1.40
  10   0  -1    1.40    0.70
  -8   0   1   -1.10    0.50
   8   0  -1    0.10    0.50
  -8   0   1    0.90    0.60
   8   0  -1    0.10    0.50
   8   0  -1    0.30    0.50
   8   0  -1    0.10    0.40
  -8   0   1    0.10    0.60
   8   0  -1   -1.00    0.40
  -8   0   1    0.60    1.00
  -8   0   1    0.90    0.60
   8   0  -1   -0.30    0.40
  -8   0   1    0.70    0.60
   8   0  -1    0.30    0.60
   8   0  -1    0.40    0.70
   8   0  -1    0.10    1.20
   8   0  -1   -0.50    0.80
  -8   0   1    1.30    1.30
   6   0  -1    0.90    0.40
   6   0  -1    1.40    0.50
  -6   0   1    0.50    0.40
   6   0  -1    0.10    0.30
   6   0  -1    1.10    0.80
  -6   0   1    0.10    0.70
  -6   0   1    1.00    0.40
  -6   0   1    0.50    0.40
   6   0  -1    0.60    0.40
  -6   0   1    0.70    0.40
  -6   0   1   -0.10    0.40
   6   0  -1    0.40    0.40
  -6   0   1    0.10    0.30
   6   0  -1    2.00    0.90
   6   0  -1    0.10    0.30
   6   0  -1    0.00    0.30
  -6   0   1    0.20    0.70
  -4   0   1    0.10    0.10
  -4   0   1   -0.10    0.20
  -4   0   1    0.30    0.10
  -4   0   1    0.30    0.20
   4   0  -1    0.00    0.20
   4   0  -1    0.30    0.20
  -4   0   1    0.00    0.20
   4   0  -1    0.10    0.20
   4   0  -1    0.10    0.30
   4   0  -1   -0.10    0.30
  -4   0   1    0.00    0.30
   4   0  -1    0.30    0.20
   4   0  -1    0.00    0.20
   4   0  -1    0.30    0.20
   4   0  -1    0.20    0.20
  -4   0   1   -0.20    0.20
  -2   0  -1    0.10    0.10
  -4   0  -1    0.90    0.20
  -4   0  -1    0.10    0.20
  -4   0  -1    0.40    0.20
   4   0   1    0.50    0.30
  -4   0  -1   -0.30    0.40
   4   0   1   -0.20    0.40
   4   0   1    0.20    0.20
  -4   0  -1    0.20    0.20
   4   0   1    0.00    0.20
   4   0   1    0.00    0.10
  -4   0  -1   -0.10    0.20
  -4   0  -1    0.30    0.20
   4   0   1   -0.10    0.40
  -4   0  -1    0.40    0.30
  -4   0  -1    0.10    0.40
   4   0   1    0.40    0.20
  -6   0  -1    0.30    0.30
   6   0   1    1.20    0.40
  -6   0  -1    1.20    0.40
  -6   0  -1    0.10    0.40
  -6   0  -1    0.50    0.30
   6   0   1   -0.10    0.40
   6   0   1    1.50    0.90
   6   0   1    0.30    0.40
  -6   0  -1    1.10    0.70
  -6   0  -1    0.30    0.70
   6   0   1    0.80    0.30
   6   0   1    0.00    0.40
   6   0   1    0.70    0.60
   6   0   1    0.00    0.30
  -6   0  -1    0.50    0.40
   8   0   1    1.00    0.90
  -8   0  -1   -0.60    0.30
  -8   0  -1    0.50    0.50
  -8   0  -1   -0.10    0.40
  -8   0  -1    0.60    0.40
   8   0   1    0.30    0.40
   8   0   1    0.10    0.40
   8   0   1   -0.20    0.30
   8   0   1    0.00    0.50
  -8   0  -1    0.40    0.70
  -8   0  -1   -0.60    0.30
   8   0   1   -1.00    0.60
   8   0   1    0.00    0.40
  -8   0  -1    0.90    0.80
  -8   0  -1    0.40    0.40
   8   0   1   -0.50    0.40
  -8   0  -1   -0.60    0.40
   8   0   1    1.10    0.50
 -10   0  -1   -0.50    0.70
  10   0   1    0.30    0.50
 -10   0  -1    0.20    0.40
  10   0   1    0.50    0.60
  10   0   1    1.30    0.60
  10   0   1    0.70    1.00
 -10   0  -1    0.50    0.50
 -10   0  -1   -0.10    0.50
  10   0   1    0.50    0.40
 -10   0  -1   -1.30    0.90
  10   0   1   -0.10    0.40
  10   0   1   -0.50    0.30
  10   0   1    0.30    1.00
 -10   0  -1    0.20    0.40
  12   0   1    0.80    1.10
  12   0   1   -0.40    0.40
  12   0   1   -0.30    0.40
 -12   0  -1    0.00    0.40
 -12   0  -1    0.60    0.50
  12   0   1   -0.20    0.50
 -12   0  -1   -0.30    0.90
 -12   0  -1   -0.20    0.50
 -12   0  -1    0.40    0.50
 -12   0  -1    0.60    0.60
 -12   0  -1    0.10    0.50
  12   0   1    0.20    0.60
  12   0   1    0.60    0.40
  12   0   1    0.30    0.60
  12   0   1   -0.10    0.60
 -12   0  -1    1.20    1.30
 -12   0  -1    0.60    0.50
  12   0   1   -0.20    1.30
 -14   0  -1   -1.00    0.50
  14   0   1   -0.50    0.50
  14   0   1   -2.10    0.90
  14   0   1    0.50    0.60
  14   0   1    0.00    0.50
 -14   0  -1    2.50    0.80
  14   0   1    1.00    1.60
  14   0   1   -0.20    0.50
 -14   0  -1   -0.10    0.70
 -14   0  -1   -0.70    0.40
  14   0   1    0.20    0.70
 -14   0  -1   -1.40    1.20
 -14   0  -1    0.50    0.50
  14   0   1   -0.60    0.70
  14   0   1   -0.40    0.50
 -14   0  -1    1.10    0.60
 -16   0  -1   -1.20    1.20
  16   0   1   -0.30    0.60
  16   0   1   -0.80    1.20
 -16   0  -1   -0.40    0.70
 -16   0  -1    0.30    1.60
 -16   0  -1   -0.60    0.50
 -16   0  -1   -0.70    0.50
 -16   0  -1   -0.30    0.60
  16   0   1    0.20    0.60
  16   0   1    0.30    0.80
 -16   0  -1   -0.80    0.50
  16   0   1   -0.50    0.60
 -16   0  -1   -0.80    0.40
  16   0   1   -0.30    0.50
  16   0   1   -0.10    0.60
  16   0   1   -0.60    0.90
  18   0   1   -1.30    0.50
  18   0   1   -0.40    0.60
  18   0   1   -0.30    0.50
  18   0   1    0.60    0.90
  18   0   1   -0.30    0.90
 -18   0  -1    0.30    0.80
 -18   0  -1   -1.00    0.60
  18   0   1   -0.30    0.70
 -18   0  -1    1.70    1.00
 -18   0  -1   -1.00    0.50
 -18   0  -1    0.00    0.60
 -20   0  -1   -0.80    0.70
  20   0   1   -0.20    0.90
  20   0   1    0.20    0.70
  20   0   1   -1.30    0.60
 -20   0  -1   -0.80    0.50
  20   0   1   -0.20    0.90
 -20   0  -1    0.60    0.70
  20   0   1    0.30    0.70
  20   0   1    0.40    1.00
  22   0   1    0.00    0.80
  22   0   1    1.30    1.30
  22   0   1   -0.50    0.70
 -22   0  -1    0.50    0.90
  22   0   1   -0.20    1.20
  22   0   1    0.50    1.10
 -22   0  -1   -0.20    0.60
 -24   0  -1    0.20    1.10
  24   0   1   -0.40    0.80
 -24   0  -1   -0.20    0.70
  24   0   1   -0.40    1.20
  24   0   1   -0.40    0.90
  24   0   1    0.00    1.30
  24   0   1    0.60    1.20
  26   0   1   -0.30    0.90
 -26   0  -1   -0.10    0.90
 -26   0  -1   -0.10    1.00
  26   0   1   -1.10    1.20
  26   0   1    1.20    1.10
  26   0   1   -0.50    1.40
  26   0   1    0.00    1.40
 -28   0  -1    0.00    1.00
  28   0   1   -1.40    1.10
  28   0   1    1.60    1.20
  28   0   1   -2.20    1.20
  28   0   1    3.80    2.20
  28   0   1   -0.50    1.10
 -28   0  -1   -0.10    1.00
  30   0   1   -2.20    1.10
 -30   0  -1    3.30    1.20
 -30   0  -1   -0.60    1.10
  30   0   1    4.20    1.90
  30   0   1   -0.50    1.50
  30   0   1    1.10    1.50
  30   0   1    0.80    1.10
  32   0   1   -2.20    1.30
  32   0   1    1.00    1.20
 -32   0  -1    0.20    1.50
 -32   0  -1   -0.70    1.00
  32   0   1    1.00    1.60
  32   0   1   -0.70    1.00
  32   0   1    1.00    1.80
  34   0   1    1.00    1.60
  34   0   1   -0.50    1.80
  34   0   1   -0.40    1.50
  34   0   1   -0.30    1.40
 -34   0  -1    0.10    1.10
 -34   0  -1    0.10    1.40
  36   0   1   -0.30    1.50
 -36   0  -1   -2.30    1.20
  36   0   1    2.50    2.20
  36   0   1   -1.10    1.80
 -36   0  -1   -1.80    1.20
  36   0   1   -2.10    1.10
  38   0   1   -0.90    2.00
 -38   0  -1   -0.10    1.50
 -38   0  -1    1.60    1.40
  38   0   1   -0.30    2.10
  38   0   1    0.80    2.20
  38   0   1    0.90    1.70
  40   0   1    1.00    2.30
  40   0   1   -0.90    2.00
  40   0   1    0.00    2.30
 -40   0  -1   -1.40    1.70
  42   0   1   -2.30    1.60
 -42   0  -1    4.10    2.60
  42   0   1   -2.10    2.80
  42   0   1    0.90    2.30
  42   0   1    0.50    2.60
  43  -1  -1    0.80    1.80
  43  -1  -1    1.40    2.30
 -43  -1   1    2.10    2.00
  43   1  -1    0.10    2.20
 -43   1   1    4.10    2.20
  43   1  -1    2.80    2.20
  41  -1  -1   24.50    4.30
  41  -1  -1   24.30    7.20
 -41  -1   1   30.80    4.60
  41   1  -1   23.50    4.90
  41   1  -1   24.80    4.20
 -41   1   1   28.50    4.30
  39  -1  -1   22.00    3.90
  39  -1  -1   31.80    4.50
  39  -1  -1   16.60    3.40
 -39  -1   1   18.80    3.30
  39  -1  -1   29.70    4.60
 -39  -1   1   22.90    4.10
  39  -1  -1   29.90    4.90
  39   1  -1   30.40    4.30
 -39   1   1   30.60    4.30
  39   1  -1   33.50    5.20
  39   1  -1   23.20    3.70
  37  -1  -1    1.90    2.40
 -37  -1   1    4.00    1.70
  37  -1  -1    4.10    1.90
  37  -1  -1    1.00    2.10
  37  -1  -1    7.10    2.40
 -37  -1   1    3.60    2.20
  37   1  -1    4.70    2.00
 -37   1   1    4.90    2.80
 -37   1   1    1.10    1.90
  37   1  -1    7.10    2.90
  37   1  -1    5.20    2.20
 -35  -1   1   -1.00    1.00
 -35  -1   1   -1.50    1.20
  35  -1  -1   -0.20    1.90
  35  -1  -1    0.60    1.80
  35  -1  -1   -0.60    2.00
  35  -1  -1   -0.40    1.20
  35  -1  -1    0.90    2.00
  35   1  -1   -0.70    1.30
 -35   1   1    1.00    1.40
  35   1  -1   -1.10    1.60
 -35   1   1   -1.00    1.30
  35   1  -1   -0.50    2.30
  35   1  -1    0.00    2.10
  33  -1  -1   59.29    5.10
  33  -1  -1   56.79    5.60
 -33  -1   1   59.39    5.10
 -33  -1   1   58.39    4.50
  33  -1  -1   59.89    5.10
  33  -1  -1   57.99    5.40
  33  -1  -1   60.39    5.70
 -33   1   1   50.69    4.10
  33   1  -1   46.90    5.30
  33   1  -1   70.79    5.40
  33   1  -1   58.39    5.50
 -33   1   1   54.59    5.10
  33   1  -1   66.49    5.10
  31  -1  -1    5.80    1.80
  31  -1  -1    3.10    1.90
 -31  -1   1    4.40    1.70
 -31  -1   1    6.80    1.70
  31  -1  -1    4.60    2.00
  31  -1  -1    5.10    2.30
  31  -1  -1    4.90    1.80
 -31   1   1    3.80    1.40
  31   1  -1    4.30    1.70
 -31   1   1    4.00    1.80
  31   1  -1    2.30    1.50
  31   1  -1    7.00    2.70
  31   1  -1    5.90    2.40
 -29  -1   1   33.70    3.40
  29  -1  -1   34.40    3.70
  29  -1  -1   42.60    4.50
 -29  -1   1   33.50    3.70
  29  -1  -1   38.10    5.60
  29  -1  -1   38.70    3.70
  29  -1  -1   44.00    4.00
  29   1  -1   41.20    4.00
 -29   1   1   38.00    3.80
  29   1  -1   34.20    4.30
  29   1  -1   37.30    4.20
  29   1  -1   37.90    3.70
 -29   1   1   40.90    3.30
  27  -1  -1    0.10    1.50
 -27  -1   1   -0.80    0.90
  27  -1  -1    0.50    1.10
 -27  -1   1    0.80    1.20
  27  -1  -1    2.30    1.50
  27  -1  -1    2.40    1.40
  27  -1  -1    0.30    1.40
  27   1  -1    1.00    1.10
  27   1  -1    2.10    1.70
  27   1  -1    1.10    1.60
  27   1  -1    1.10    1.10
 -27   1   1    0.80    1.30
 -27   1   1    0.90    1.00
  25  -1  -1   64.29    5.10
 -25  -1   1   65.39    4.40
  25  -1  -1   65.99    4.60
  25  -1  -1   65.29    4.70
  25   1  -1   69.89    4.60
  25   1  -1   70.79    5.20
 -25   1   1   63.19    4.00
  25   1  -1   64.59    5.10
 -25   1   1   67.49    5.30
  25   1  -1   67.39    4.40
  25   1  -1   60.49    5.10
 -23  -1   1  215.88    9.60
  23  -1  -1  214.08   10.60
  23  -1  -1  220.08   10.50
  23  -1  -1  227.08   10.20
  23  -1  -1  204.58    9.80
  23  -1  -1  205.48   10.10
 -23  -1   1  211.88    9.90
  23   1  -1  188.38   10.40
  23   1  -1  217.48   10.10
  23   1  -1  199.18    9.80
 -23   1   1  201.58    9.80
 -23   1   1  211.28    9.30
  23   1  -1  222.98   10.60
  23   1  -1  220.78    9.80
 -21  -1   1  329.37   13.60
 -21  -1   1  330.77   14.40
  21  -1  -1  292.77   14.30
  21  -1  -1  334.17   14.50
 -21  -1   1  333.07   13.90
  21  -1  -1  317.67   14.00
  21  -1  -1  320.87   13.30
 -21  -1   1  311.47   13.70
  21  -1  -1  324.57   13.90
  21  -1  -1  339.57   14.00
 -21   1   1  319.17   13.20
  21   1  -1  325.37   14.40
  21   1  -1  311.57   13.40
  21   1  -1  340.57   14.10
  21   1  -1  336.67   14.70
  21   1  -1  336.07   13.90
 -21   1   1  327.97   13.90
  21   1  -1  325.47   13.70
  19  -1  -1   77.79    4.50
 -19  -1   1   65.99    4.30
  19  -1  -1   64.79    3.90
  19  -1  -1   73.49    4.80
  19  -1  -1   78.99    4.50
  19  -1  -1   74.29    4.70
  19  -1  -1   71.99    4.50
 -19  -1   1   78.49    4.40
 -19  -1   1   70.19    4.20
 -19  -1   1   78.69    4.80
  19   1  -1   69.09    4.60
  19   1  -1   71.69    4.90
  19   1  -1   78.59    4.30
  19   1  -1   71.39    4.10
 -19   1   1   75.89    4.00
  19   1  -1   78.69    4.50
 -19   1   1   71.09    4.40
  19   1  -1   78.79    4.60
 -19   1   1   78.89    5.30
  17  -1  -1    5.10    1.60
  17  -1  -1   10.20    1.60
 -17  -1   1   16.30    2.10
  17  -1  -1    7.70    1.20
  17  -1  -1   15.30    4.00
  17  -1  -1    9.10    1.60
 -17  -1   1   13.70    2.00
  17  -1  -1    7.40    2.90
 -17  -1   1   12.40    1.90
 -17  -1   1    6.50    1.30
  17  -1  -1   11.40    1.90
 -17  -1   1    5.20    1.40
  17  -1  -1   10.30    1.80
 -17  -1   1    8.20    3.30
  17  -1  -1    8.80    1.60
 -17  -1   1   12.20    1.60
  17  -1  -1   11.20    1.80
 -17  -1   1    8.20    2.60
  17   1  -1    9.20    1.50
  17   1  -1    8.90    3.10
 -17   1   1   10.40    2.10
  17   1  -1    9.30    3.30
  17   1  -1   11.30    1.70
  17   1  -1   10.80    1.50
  17   1  -1    8.30    1.50
 -17   1   1    7.60    2.80
 -17   1   1   10.30    1.70
 -17   1   1    9.40    1.50
  17   1  -1   13.50    2.00
  17   1  -1   11.60    1.60
 -17   1   1    9.40    1.40
 -17   1   1    9.80    3.70
 -17   1   1   10.10    1.50
  17   1  -1   10.70    1.90
 -15  -1   1  340.97   18.80
 -15  -1   1  351.16   13.50
  15  -1  -1  337.47   18.50
  15  -1  -1  341.07   18.30
 -15  -1   1  332.47   13.30
 -15  -1   1  332.77   13.60
  15  -1  -1  356.86   13.40
  15  -1  -1  315.57   13.30
 -15  -1   1  328.67   13.30
  15  -1  -1  331.27   13.90
  15  -1  -1  321.17   13.70
 -15  -1   1  300.57   18.20
 -15  -1   1  316.57   13.70
  15  -1  -1  344.67   13.60
  15  -1  -1  322.57   13.50
  15  -1  -1  335.67   13.40
 -15  -1   1  302.57   13.70
 -15  -1   1  351.96   13.40
  15  -1  -1  323.57   12.90
  15   1  -1  345.57   18.70
  15   1  -1  333.17   13.90
 -15   1   1  323.87   18.60
  15   1  -1  323.57   13.40
  15   1  -1  342.07   13.10
 -15   1   1  349.27   18.50
  15   1  -1  329.57   13.30
  15   1  -1  330.07   13.30
 -15   1   1  339.67   13.80
  15   1  -1  339.97   13.30
  15   1  -1  289.97   18.20
 -15   1   1  327.07   13.40
 -15   1   1  316.97   13.30
  15   1  -1  334.97   13.50
 -15   1   1  333.67   12.90
 -15   1   1  291.67   13.20
  13  -1  -1   65.09    3.60
 -13  -1   1   63.59    3.60
  13  -1  -1   73.89    3.40
 -13  -1   1   64.29    3.90
 -13  -1   1   65.69    3.70
 -13  -1   1   73.39    4.00
 -13  -1   1   75.89    4.30
  13  -1  -1   70.59    4.00
 -13  -1   1   69.99    3.60
  13  -1  -1   70.69    6.50
  13  -1  -1   69.99    6.50
  13  -1  -1   78.99    3.90
  13  -1  -1   72.89    3.80
 -13  -1   1   65.19    3.90
  13  -1  -1   66.59    4.00
 -13  -1   1   67.39    6.70
  13  -1  -1   75.29    3.70
  13  -1  -1   62.99    3.70
 -13  -1   1   71.79    6.70
  13   1  -1   77.49    7.10
  13   1  -1   73.79    4.10
 -13   1   1   66.39    6.50
 -13   1   1   71.09    3.70
  13   1  -1   69.79    6.70
 -13   1   1   66.59    3.80
  13   1  -1   66.29    3.50
 -13   1   1   75.99    3.80
 -13   1   1   72.89    6.90
  13   1  -1   63.79    3.60
  13   1  -1   66.19    3.90
 -13   1   1   64.09    3.30
  13   1  -1   66.59    3.70
  13   1  -1   68.69    3.70
  13   1  -1   64.69    3.50
 -13   1   1   68.79    4.00
 -13   1   1   71.89    3.70
  13   1  -1   70.89    3.80
  11  -1  -1  128.69    6.00
 -11  -1   1  126.79    5.70
  11  -1  -1  120.89    5.70
 -11  -1   1  132.29    8.90
  11  -1  -1  121.99    8.60
 -11  -1   1  123.69    5.60
  11  -1  -1  133.99    5.60
  11  -1  -1  119.89    5.70
  11  -1  -1  119.09    5.30
 -11  -1   1  122.89    5.90
 -11  -1   1  135.39    5.90
  11  -1  -1  121.49    8.60
 -11  -1   1  131.39    9.10
 -11  -1   1  146.29    6.20
  11  -1  -1  140.49    5.80
 -11  -1   1  133.89    5.60
  11  -1  -1  121.39    5.70
  11  -1  -1  130.49    5.90
 -11   1   1  136.79    5.70
  11   1  -1  112.89    5.80
  11   1  -1  127.29    5.70
  11   1  -1  122.09    5.40
  11   1  -1  126.29    5.60
  11   1  -1  123.69    9.00
 -11   1   1  128.59    5.30
 -11   1   1  132.29    5.70
  11   1  -1  120.19    6.00
 -11   1   1  122.49    8.80
  11   1  -1  126.29    5.70
 -11   1   1  121.99    8.60
  11   1  -1  133.49    5.70
 -11   1   1  113.69    5.70
 -11   1   1  131.99    5.80
  11   1  -1  133.89    9.40
  11   1  -1  125.39    5.50
 -11   1   1  140.59    6.00
  -9  -1   1 7435.26  275.07
  -9  -1   1 7447.56  275.07
   9   1  -1 7340.37  275.17
  -9   1   1 7719.23  274.77
  -1   1   1  217.48    9.40
   3  -1   1   59.99    2.50
   3  -1   1   60.79    2.50
  -3  -1  -1   66.79    2.60
  -3  -1  -1   56.39    2.60
   3  -1   1   55.29    2.40
  -3  -1  -1   56.09    2.50
   3  -1   1   58.59    2.50
  -3  -1  -1   59.99    4.00
  -3  -1  -1   58.19    3.90
  -3  -1  -1   59.99    2.70
   3  -1   1   65.49    3.50
   3  -1   1   55.99    3.30
  -3  -1  -1   60.69    2.70
   3  -1   1   52.99    2.40
   3  -1   1   57.49    2.30
  -3   1  -1   57.49    2.50
   3   1   1   62.59    2.50
  -3   1  -1   58.49    2.40
   3   1   1   60.99    2.60
   3   1   1   55.29    3.90
   3   1   1   60.59    2.70
   3   1   1   58.79    2.60
  -3   1  -1   57.99    2.50
   3   1   1   52.29    3.80
  -3   1  -1   57.19    3.30
  -3   1  -1   66.59    2.50
   3   1   1   65.79    2.70
   3   1   1   59.49    2.50
   3   1   1   58.69    2.50
   9  -1   1 5512.35  210.98
  -9  -1  -1 6109.09  211.98
   9  -1   1 5722.23  211.08
  -9  -1  -1 5758.22  211.78
  -9   1  -1 5718.73  211.38
  -9   1  -1 5506.75  210.78
   9   1   1 5537.75  211.48
   9   1   1 5906.11  211.98
 -11  -1  -1   -0.40    0.50
  11  -1   1    1.00    0.60
  11  -1   1    1.50    1.30
  11  -1   1    0.40    0.50
  11  -1   1    0.30    0.30
 -11  -1  -1    2.50    0.90
  11  -1   1    0.00    0.50
 -11  -1  -1    0.40    0.40
  11  -1   1    0.50    0.60
 -11  -1  -1   -0.70    0.50
 -11  -1  -1    0.40    0.40
  11  -1   1    0.60    0.50
  11  -1   1   -1.00    0.90
 -11  -1  -1    0.20    0.50
  11  -1   1    0.60    0.60
 -11  -1  -1   -1.50    1.10
  11   1   1    0.40    0.60
 -11   1  -1    2.30    0.80
 -11   1  -1    1.30    1.00
 -11   1  -1    1.70    0.60
 -11   1  -1    1.90    0.50
  11   1   1    0.40    0.50
 -11   1  -1    1.30    1.10
  11   1   1   -0.20    0.50
 -11   1  -1    0.40    0.50
 -11   1  -1    0.10    0.50
 -11   1  -1   -0.40    0.40
  11   1   1    0.20    0.50
  11   1   1    0.70    1.20
  11   1   1    0.90    0.60
  13  -1   1   54.09    5.90
 -13  -1  -1   58.19    6.30
 -13  -1  -1   54.99    7.10
 -13  -1  -1   52.89    3.10
  13  -1   1   57.69    5.90
  13  -1   1   51.79    3.30
  13  -1   1   55.79    3.30
  13  -1   1   59.69    3.20
  13  -1   1   54.59    3.40
  13  -1   1   56.09    3.50
 -13  -1  -1   67.89    3.50
  13  -1   1   56.59    2.90
  13  -1   1   65.09    4.60
 -13  -1  -1   52.39    3.20
 -13  -1  -1   58.69    3.50
 -13  -1  -1   64.19    4.20
 -13  -1  -1   58.59    3.10
 -13   1  -1   61.09    3.50
  13   1   1   56.49    3.30
 -13   1  -1   60.09    3.50
 -13   1  -1   67.79    6.40
  13   1   1   60.59    3.70
  13   1   1   49.99    3.40
 -13   1  -1   59.99    3.30
 -13   1  -1   53.39    2.80
 -13   1  -1   55.49    3.20
 -13   1  -1   59.59    3.10
  13   1   1   43.50    5.60
  13   1   1   57.49    3.30
 -13   1  -1   48.90    5.40
  13   1   1   51.49    3.10
  13   1   1   58.09    6.00
  15  -1   1 1051.29   38.60
  15  -1   1  998.90   38.00
  15  -1   1  940.21   38.30
 -15  -1  -1  960.70   38.20
 -15  -1  -1  991.00   38.20
  15  -1   1  984.60   38.20
  15  -1   1 1080.39   37.70
 -15  -1  -1 1070.49   38.20
  15  -1   1 1034.80   44.20
  15  -1   1 1033.30   44.00
 -15  -1  -1  933.21   38.50
  15  -1   1 1076.49   38.60
  15  -1   1 1005.30   37.90
 -15  -1  -1 1022.20   44.40
 -15  -1  -1  999.20   44.60
 -15  -1  -1  957.10   38.40
 -15  -1  -1 1044.70   38.00
 -15  -1  -1 1015.00   37.90
 -15   1  -1 1022.20   43.80
 -15   1  -1 1048.70   38.40
  15   1   1 1005.00   38.20
  15   1   1  979.60   37.90
 -15   1  -1 1000.60   37.90
 -15   1  -1 1011.60   38.20
 -15   1  -1 1058.29   38.60
  15   1   1  972.80   44.00
 -15   1  -1 1088.19   44.70
  15   1   1  940.91   38.10
  15   1   1 1077.19   38.70
  15   1   1  945.71   38.50
 -15   1  -1 1050.79   37.60
  15   1   1 1095.59   45.30
  15   1   1 1011.90   38.00
 -15   1  -1  962.90   38.00
  15   1   1 1022.10   38.00
 -17  -1  -1  389.56   15.10
 -17  -1  -1  350.66   20.40
 -17  -1  -1  352.46   14.60
 -17  -1  -1  359.56   20.90
  17  -1   1  371.56   20.50
  17  -1   1  370.66   15.20
  17  -1   1  369.16   14.70
  17  -1   1  368.16   20.20
  17  -1   1  379.06   15.10
  17  -1   1  375.56   15.30
 -17  -1  -1  373.06   14.50
  17  -1   1  395.46   14.40
  17  -1   1  337.47   14.80
  17  -1   1  366.06   14.90
 -17  -1  -1  324.37   15.00
 -17   1  -1  355.06   20.00
 -17   1  -1  363.46   14.50
 -17   1  -1  370.46   14.80
  17   1   1  383.76   21.40
  17   1   1  335.97   15.20
 -17   1  -1  353.56   14.10
 -17   1  -1  354.06   15.00
  17   1   1  353.46   14.80
  17   1   1  367.46   14.60
  17   1   1  366.46   15.20
 -17   1  -1  350.76   14.70
 -17   1  -1  360.36   20.70
  17   1   1  330.87   20.10
  17   1   1  335.67   14.80
  17   1   1  368.56   14.70
 -19  -1  -1  242.78    9.60
 -19  -1  -1  222.28    9.70
  19  -1   1  224.98   10.30
  19  -1   1  226.58   10.20
 -19  -1  -1  213.98   10.20
  19  -1   1  211.98    9.30
  19  -1   1  201.18    9.80
  19  -1   1  232.58    9.80
 -19  -1  -1  206.08    9.70
  19  -1   1  201.28   10.20
  19   1   1  213.48    9.80
 -19   1  -1  222.08    9.60
  19   1   1  206.48    9.90
  19   1   1  222.78   10.30
 -19   1  -1  214.98    9.80
 -19   1  -1  222.18    9.20
  19   1   1  237.98   10.60
  19   1   1  224.18    9.70
  21  -1   1    4.60    1.30
  21  -1   1    3.30    1.30
  21  -1   1    1.30    0.80
 -21  -1  -1    3.50    1.30
  21  -1   1    4.00    1.40
  21  -1   1    4.90    1.70
 -21  -1  -1    2.00    1.00
  21  -1   1    6.20    1.50
  21   1   1    3.60    1.70
 -21   1  -1    2.70    0.90
  21   1   1    5.50    1.60
  21   1   1    2.50    1.10
  21   1   1    5.40    1.60
 -21   1  -1    0.90    1.00
  23  -1   1  738.13   29.10
  23  -1   1  708.23   29.50
  23  -1   1  735.73   29.40
  23  -1   1  715.63   28.50
 -23  -1  -1  693.53   28.20
 -23  -1  -1  705.53   28.70
  23  -1   1  767.02   29.20
  23   1   1  761.12   29.10
 -23   1  -1  708.63   27.90
 -23   1  -1  695.73   28.70
  23   1   1  730.33   29.50
  23   1   1  753.62   29.70
  23   1   1  776.62   29.00
  25  -1   1    9.50    2.10
 -25  -1  -1    7.30    1.80
  25  -1   1   14.60    2.50
  25  -1   1   11.20    2.70
  25  -1   1   15.00    2.80
  25  -1   1   14.00    2.80
 -25  -1  -1   12.50    2.10
  25   1   1   12.70    2.60
  25   1   1   13.30    3.10
  25   1   1    8.60    2.00
 -25   1  -1   12.90    1.90
  25   1   1   14.70    2.50
 -25   1  -1    6.90    1.70
  27  -1   1   21.90    3.10
  27  -1   1   23.10    3.50
  27  -1   1   21.40    2.80
 -27  -1  -1   25.10    2.80
  27  -1   1   26.40    3.20
 -27  -1  -1   25.60    3.10
  27   1   1   24.70    3.70
  27   1   1   17.10    2.80
 -27   1  -1   21.70    3.10
 -27   1  -1   23.90    2.40
  27   1   1   27.80    3.10
  27   1   1   28.50    3.70
  29  -1   1  217.78   12.20
  29  -1   1  249.68   11.50
 -29  -1  -1  249.58   11.90
  29  -1   1  240.08   12.40
  29  -1   1  245.98   12.00
 -29  -1  -1  250.37   11.20
  29  -1   1  217.88   11.70
  29   1   1  237.68   11.60
 -29   1  -1  250.57   10.80
 -29   1  -1  236.88   11.80
  29   1   1  232.48   12.50
  29   1   1  245.68   11.90
  29   1   1  236.88   12.50
  31  -1   1   18.70    3.20
 -31  -1  -1   22.50    3.40
  31  -1   1   21.30    3.30
  31  -1   1   19.10    3.50
 -31  -1  -1   22.80    2.80
  31  -1   1   24.60    3.60
  31  -1   1   15.30    2.80
  31   1   1   22.20    3.60
  31   1   1   26.10    3.30
 -31   1  -1   25.80    3.20
 -31   1  -1   19.70    3.20
  31   1   1   25.10    3.60
  31   1   1   19.90    3.30
  33  -1   1  112.59    7.00
 -33  -1  -1   99.79    6.50
  33  -1   1  124.79    7.60
  33  -1   1  116.89    8.10
  33  -1   1  109.49    7.80
 -33  -1  -1  111.29    7.30
  33  -1   1  102.49    7.20
  33   1   1  111.19    7.20
 -33   1  -1  105.39    6.10
  33   1   1  109.09    7.80
 -33   1  -1  117.69    7.40
  33   1   1  106.29    7.20
  33   1   1   90.59    7.50
  35  -1   1    2.60    1.70
  35  -1   1    1.50    1.90
  35  -1   1    2.10    2.30
  35  -1   1    0.50    1.40
  35  -1   1    3.60    2.50
 -35  -1  -1    3.20    1.60
 -35  -1  -1    4.40    1.90
  35   1   1    3.80    1.90
  35   1   1    4.40    2.30
  35   1   1    3.00    2.30
  35   1   1    1.30    1.90
 -35   1  -1    6.50    2.00
 -35   1  -1    2.20    1.20
  37  -1   1    3.30    2.00
  37  -1   1    6.50    3.60
  37  -1   1    5.10    2.00
 -37  -1  -1    5.00    1.80
  37  -1   1    8.10    3.20
  37  -1   1    3.50    2.10
 -37  -1  -1    7.60    2.60
  37   1   1    6.90    2.70
 -37   1  -1    7.10    2.10
  37   1   1    3.90    2.30
  37   1   1    5.80    2.10
  39  -1   1   -2.00    1.70
  39  -1   1   -1.30    1.80
  39  -1   1    1.90    2.30
 -39  -1  -1    0.00    1.50
  39  -1   1    1.10    1.70
 -39  -1  -1   -0.20    1.70
  39   1   1   -0.30    1.90
  39   1   1   -1.60    1.50
 -39   1  -1    1.90    1.90
  39   1   1    2.00    2.40
  39   1   1    0.90    1.80
  41  -1   1    1.70    2.40
 -41  -1  -1    0.90    1.90
  41  -1   1   -0.20    1.80
 -41  -1  -1    3.60    2.20
  41  -1   1   -2.00    2.10
  41  -1   1    2.30    1.80
  41   1   1    2.10    2.70
  41   1   1    0.80    1.90
  41   1   1    3.30    2.10
 -41   1  -1    1.60    1.90
  43  -1   1   -3.30    2.40
  43  -1   1    0.60    2.10
  43  -1   1    1.10    3.60
  43  -1   1    0.80    2.10
 -43  -1  -1    0.10    1.70
  43   1   1   -0.40    1.60
 -43   1  -1    1.10    2.20
  42  -2  -1    4.00    2.40
  42  -2  -1    3.40    2.50
  42  -2  -1   10.10    3.30
 -42  -2   1    4.90    2.50
 -42  -2   1    9.00    2.50
  42  -2  -1    7.70    3.10
  42  -2  -1   14.70    3.80
 -42   2   1    8.10    2.40
  42   2  -1    7.80    3.30
  42   2  -1    9.70    2.90
 -40  -2   1   21.70    3.90
  40  -2  -1   12.30    3.40
  40  -2  -1   10.90    3.50
 -40  -2   1    5.20    2.30
  40   2  -1    9.50    3.50
  40   2  -1   16.50    3.60
 -40   2   1   12.40    3.00
  38  -2  -1   21.40    3.60
 -38  -2   1   19.30    3.40
  38  -2  -1   22.00    4.40
  38  -2  -1   19.90    3.70
 -38  -2   1   26.60    4.20
  38  -2  -1   29.30    4.60
  38   2  -1   25.10    3.90
 -38   2   1   19.50    3.90
  38   2  -1   22.60    4.10
 -36  -2   1   36.60    4.20
  36  -2  -1   43.00    4.90
  36  -2  -1   40.00    4.40
  36  -2  -1   45.90    5.10
  36  -2  -1   42.30    4.70
  36  -2  -1   41.50    5.20
 -36  -2   1   42.40    4.20
  36   2  -1   40.70    4.50
  36   2  -1   40.20    5.10
  36   2  -1   44.50    4.50
 -36   2   1   43.30    4.70
 -34  -2   1   -2.00    1.00
 -34  -2   1    2.20    1.50
  34  -2  -1   -0.80    1.60
  34  -2  -1   -0.50    1.60
  34  -2  -1    0.00    1.60
  34  -2  -1   -0.30    1.60
  34  -2  -1    1.60    1.60
  34   2  -1   -0.30    1.60
  34   2  -1    0.20    1.80
  34   2  -1   -1.70    1.70
 -34   2   1   -0.20    1.50
  34   2  -1    0.60    1.20
 -32  -2   1    7.30    2.20
 -32  -2   1    7.70    1.80
  32  -2  -1    8.00    2.30
  32  -2  -1    7.10    2.10
  32  -2  -1   10.40    2.30
  32  -2  -1   15.90    3.40
  32  -2  -1   15.90    3.10
  32   2  -1    4.60    2.20
  32   2  -1    7.10    2.10
  32   2  -1   11.00    2.60
 -32   2   1    6.70    1.80
 -32   2   1    6.70    1.60
  32   2  -1    7.80    2.70
  30  -2  -1   86.29    6.30
  30  -2  -1  101.89    7.10
 -30  -2   1   89.69    5.80
  30  -2  -1   90.39    6.90
  30  -2  -1   92.69    6.10
  30  -2  -1   98.29    6.60
 -30  -2   1   92.59    6.10
 -30   2   1   93.19    6.30
  30   2  -1  107.19    6.70
  30   2  -1   84.39    6.70
 -30   2   1  101.49    5.40
  30   2  -1   98.69    7.20
  30   2  -1   88.99    6.40
  28  -2  -1   18.40    2.90
  28  -2  -1   16.50    3.10
 -28  -2   1   23.70    2.80
  28  -2  -1   15.50    2.60
  28  -2  -1   17.90    3.20
  28  -2  -1   16.60    2.90
  28   2  -1   20.70    2.60
 -28   2   1   15.90    2.00
  28   2  -1   19.10    3.10
  28   2  -1   13.80    3.10
 -28   2   1   16.00    2.70
  28   2  -1   16.80    3.20
  26  -2  -1    2.10    1.60
  26  -2  -1    2.60    1.30
  26  -2  -1    2.80    1.30
 -26  -2   1    0.30    1.10
  26  -2  -1    1.60    1.10
  26  -2  -1    0.60    1.70
 -26   2   1    1.40    1.30
 -26   2   1    1.90    0.80
  26   2  -1    1.30    1.60
  26   2  -1    2.90    1.70
  26   2  -1    2.90    1.20
  24  -2  -1    1.50    1.30
  24  -2  -1    1.60    1.00
 -24  -2   1   -0.70    0.70
  24  -2  -1   -0.70    1.20
  24  -2  -1   -1.50    1.20
 -24  -2   1   -0.90    0.80
  24  -2  -1    0.90    1.10
  24   2  -1    0.60    1.30
  24   2  -1    0.10    0.80
  24   2  -1   -0.40    1.10
 -24   2   1    0.80    0.60
 -24   2   1    0.40    1.10
  24   2  -1   -0.40    1.30
 -22  -2   1   40.40    3.30
 -22  -2   1   41.90    3.80
  22  -2  -1   47.80    3.80
  22  -2  -1   35.70    2.70
  22  -2  -1   45.80    3.90
  22  -2  -1   39.40    3.50
  22  -2  -1   46.80    3.60
  22  -2  -1   42.00    3.90
 -22  -2   1   44.70    3.40
  22   2  -1   40.40    3.40
 -22   2   1   44.20    2.80
  22   2  -1   48.80    4.20
  22   2  -1   45.20    3.20
  22   2  -1   42.80    3.00
 -22   2   1   47.50    3.50
  22   2  -1   47.40    4.00
  20  -2  -1    2.20    1.10
 -20  -2   1    3.30    1.20
 -20  -2   1    2.00    1.10
  20  -2  -1    2.30    0.90
 -20  -2   1    0.80    0.80
  20  -2  -1    2.30    0.90
  20  -2  -1    4.20    1.30
  20  -2  -1    2.80    1.40
  20  -2  -1    7.60    1.80
 -20  -2   1    1.30    0.90
  20   2  -1    2.50    0.90
  20   2  -1    3.30    1.30
 -20   2   1    3.40    0.90
  20   2  -1    3.40    1.30
 -20   2   1    1.80    1.00
  20   2  -1    2.70    0.90
  20   2  -1    2.00    1.20
 -18  -2   1   42.00    3.00
  18  -2  -1   51.49    3.40
  18  -2  -1   40.90    3.30
 -18  -2   1   40.10    3.30
 -18  -2   1   38.40    3.30
 -18  -2   1   42.90    2.90
  18  -2  -1   40.10    3.10
  18  -2  -1   48.70    3.60
  18  -2  -1   42.00    2.60
 -18  -2   1   37.60    3.00
  18  -2  -1   42.90    3.10
  18   2  -1   40.30    3.40
  18   2  -1   40.10    2.80
  18   2  -1   35.50    3.00
 -18   2   1   39.70    3.00
  18   2  -1   41.00    2.70
  18   2  -1   42.00    3.40
 -18   2   1   34.40    2.90
 -18   2   1   40.80    2.50
 -16  -2   1   14.80    2.10
 -16  -2   1   11.90    1.80
 -16  -2   1   20.80    4.80
 -16  -2   1   11.30    1.70
 -16  -2   1   11.20    3.40
 -16  -2   1   14.00    1.80
  16  -2  -1   13.70    2.00
 -16  -2   1   13.60    1.60
  16  -2  -1   10.00    1.60
  16  -2  -1   12.60    1.80
  16  -2  -1   15.10    1.80
  16  -2  -1   18.30    2.10
  16  -2  -1   13.40    1.80
 -16  -2   1   14.00    1.90
 -16  -2   1   14.40    2.10
  16  -2  -1   11.90    1.60
  16  -2  -1   14.40    1.90
  16  -2  -1    9.40    3.00
  16  -2  -1   12.30    3.50
 -16   2   1   13.40    1.60
  16   2  -1   13.60    1.80
  16   2  -1   13.10    1.60
 -16   2   1    9.90    1.70
 -16   2   1   17.00    4.10
  16   2  -1   11.20    3.40
 -16   2   1   10.70    1.60
 -16   2   1    8.60    3.00
 -16   2   1   10.90    1.30
  16   2  -1    9.90    1.60
  16   2  -1    8.90    3.20
 -16   2   1   15.10    2.20
  16   2  -1   11.90    2.20
  16   2  -1   14.70    2.10
  16   2  -1    9.10    1.60
  16   2  -1   13.00    1.40
  14  -2  -1 1018.90   38.60
 -14  -2   1 1086.09   38.30
 -14  -2   1 1043.80   38.20
  14  -2  -1 1088.59   38.50
  14  -2  -1  963.40   38.30
 -14  -2   1 1031.90   38.80
 -14  -2   1 1013.80   44.10
 -14  -2   1 1128.09   38.20
 -14  -2   1  989.40   38.30
  14  -2  -1  998.50   38.30
 -14  -2   1  936.91   43.90
  14  -2  -1 1052.59   37.60
  14  -2  -1 1052.79   38.10
 -14  -2   1 1023.30   38.70
 -14  -2   1 1074.39   38.50
  14  -2  -1 1024.20   43.70
  14  -2  -1 1056.79   44.00
  14  -2  -1 1052.09   38.80
 -14   2   1 1000.00   43.40
  14   2  -1  972.50   38.70
  14   2  -1  995.90   38.00
 -14   2   1 1065.29   38.20
  14   2  -1  984.00   37.90
 -14   2   1  996.90   38.20
  14   2  -1  934.11   38.20
 -14   2   1 1010.50   37.60
  14   2  -1  997.80   38.60
 -14   2   1 1013.20   44.00
  14   2  -1  991.60   38.30
  14   2  -1 1042.10   44.70
  14   2  -1  989.60   37.80
 -14   2   1 1010.60   38.60
  14   2  -1  991.90   43.90
  12  -2  -1 1015.50   40.10
 -12  -2   1 1058.99   40.10
  12  -2  -1 1070.59   44.80
  12  -2  -1 1201.78   40.70
 -12  -2   1 1121.49   40.40
 -12  -2   1 1078.49   45.30
 -12  -2   1 1068.19   45.10
  12  -2  -1 1076.89   44.70
  12  -2  -1 1102.49   39.80
  12  -2  -1 1010.20   39.30
  12  -2  -1 1066.39   40.00
 -12  -2   1 1090.19   40.00
 -12  -2   1 1058.39   39.80
  12  -2  -1  939.21   40.10
  12  -2  -1 1138.19   40.10
 -12  -2   1 1049.20   39.80
 -12  -2   1 1093.19   40.30
 -12  -2   1 1121.09   40.70
 -12   2   1 1126.89   45.30
 -12   2   1 1092.09   39.30
  12   2  -1 1128.49   45.20
  12   2  -1 1040.40   39.70
  12   2  -1 1050.99   40.40
  12   2  -1 1068.89   45.40
 -12   2   1 1099.09   39.90
  12   2  -1  988.50   39.90
  12   2  -1 1048.00   40.50
  12   2  -1 1114.79   39.70
 -12   2   1 1004.00   44.30
 -12   2   1 1100.59   39.90
  12   2  -1 1070.89   40.30
 -12   2   1  993.00   39.70
  10  -2  -1 2725.33  103.19
  10  -2  -1 2895.41   98.29
 -10  -2   1 2643.24   98.89
 -10  -2   1 2682.33   98.59
 -10  -2   1 2768.02  103.69
 -10  -2   1 2703.53   99.19
  10  -2  -1 2862.11   98.69
  10  -2  -1 2599.04  102.99
 -10  -2   1 2735.83   99.19
 -10  -2   1 2701.63  103.59
 -10  -2   1 2649.83   98.99
  10  -2  -1 2765.82   99.09
 -10   2   1 2789.62   98.89
  10   2  -1 2664.43   99.19
  10   2  -1 2644.14  103.69
  10   2  -1 2670.53   99.09
  10   2  -1 2781.92   98.99
 -10   2   1 2799.72   99.19
 -10   2   1 2573.34  102.79
  10   2  -1 2680.03   98.79
  10   2  -1 2728.73  103.39
 -10   2   1 2584.24   98.79
 -10   2   1 2649.83  103.29
   8  -2  -1  224.98   11.90
   8  -2  -1  220.78    9.20
  -8  -2   1  250.07    9.50
   8  -2  -1  240.38    9.30
  -8  -2   1  231.28    9.30
   8  -2  -1  222.18    9.00
  -8  -2   1  228.18   12.20
  -8  -2   1  224.28    9.00
  -8  -2   1  225.88   12.20
   8  -2  -1  225.28    9.20
   8  -2  -1  226.28    9.30
   8  -2  -1  224.88   11.90
  -8  -2   1  241.28    9.40
   8  -2  -1  221.98    9.40
  -8  -2   1  222.38    9.20
  -8  -2   1  249.08    9.00
  -8   2   1  227.88   11.90
   8   2  -1  238.28    9.10
  -8   2   1  230.78    9.40
  -8   2   1  216.88    9.10
  -8   2   1  208.18    9.30
  -8   2   1  235.88    8.60
   8   2  -1  226.88    8.90
   8   2  -1  233.58    9.00
   8   2  -1  223.88    9.30
   8   2  -1  217.08    9.30
   8   2  -1  247.78   12.40
  -8   2   1  218.28    9.00
  -8   2   1  229.78   12.10
   8   2  -1  232.38    9.40
   8   2  -1  227.48   12.40
  -6  -2   1   25.60    1.50
   6  -2  -1   23.30    2.90
   6  -2  -1   25.70    1.60
   6  -2  -1   25.80    1.70
  -6  -2   1   27.70    1.70
   6  -2  -1   25.90    1.70
  -6  -2   1   26.80    1.80
   6  -2  -1   29.50    1.80
  -6  -2   1   28.10    3.10
   6  -2  -1   24.30    1.50
  -6  -2   1   21.30    2.90
   6  -2  -1   26.20    2.90
  -6  -2   1   22.90    1.70
  -6  -2   1   27.20    1.50
  -6  -2   1   24.20    1.60
  -6   2   1   27.60    1.50
  -6   2   1   23.10    2.90
   6   2  -1   27.60    1.80
   6   2  -1   24.90    3.60
   6   2  -1   26.20    1.40
   6   2  -1   27.30    1.60
   6   2  -1   24.20    1.60
  -6   2   1   25.60    1.70
  -6   2   1   28.60    3.90
   6   2  -1   24.70    1.40
  -6   2   1   22.90    1.50
  -6   2   1   26.60    1.20
  -4  -2   1  561.74   20.10
  -4  -2   1  531.45   20.50
  -4  -2   1  536.15   20.20
   4  -2  -1  552.74   20.50
   4  -2  -1  529.55   22.60
   4  -2  -1  533.65   22.60
  -4  -2   1  540.65   20.40
  -4  -2   1  535.55   22.70
   4  -2  -1  563.04   20.40
  -4  -2   1  588.84   20.20
  -4  -2   1  542.65   22.50
   4  -2  -1  555.64   20.40
   4  -2  -1  555.64   20.10
  -4  -2   1  567.14   20.40
   4  -2  -1  512.45   20.50
   4   2  -1  536.55   20.40
  -4   2   1  534.35   22.70
  -4   2   1  561.84   20.50
  -4   2   1  571.34   20.50
  -4   2   1  563.44   20.00
   4   2  -1  551.64   22.40
  -4   2   1  533.85   20.10
  -4   2   1  498.25   20.40
   4   2  -1  554.14   20.40
   4   2  -1  531.55   20.20
  -4   2   1  520.15   22.70
  -4   2   1  556.74   20.30
   4   2  -1  564.24   20.20
   4   2  -1  561.34   20.10
  -2  -2   1  439.96   16.20
   2  -2  -1  424.46   16.30
  -2  -2   1  441.16   17.80
   2  -2  -1  439.56   18.30
   2  -2  -1  446.96   18.40
   2  -2  -1  425.66   16.40
  -2  -2   1  439.46   15.90
  -2  -2   1  437.66   17.80
   2  -2  -1  431.26   16.30
  -2  -2   1  445.56   16.30
  -2  -2   1  442.46   16.00
   2  -2  -1  455.55   16.00
  -2  -2   1  420.16   16.30
  -2  -2   1  419.76   16.30
   2  -2  -1  432.66   16.40
   2  -2  -1  466.65   16.40
   2  -2  -1  456.75   16.10
  -2  -2   1  457.05   16.10
  -2   2   1  431.76   16.00
   2   2  -1  442.16   16.20
  -2   2   1  418.56   16.30
   2   2  -1  432.26   16.10
   2   2  -1  443.56   17.70
   2   2  -1  434.06   16.30
   2   2  -1  428.56   16.30
   2   2  -1  429.86   16.00
  -2   2   1  415.06   16.40
  -2   2   1  464.95   16.20
  -2   2   1  435.46   18.40
  -2   2   1  419.26   16.30
  -2  -2  -1 2880.41  103.39
  -2  -2  -1 2883.11  103.29
   2  -2   1 2754.32  101.89
   2  -2   1 2748.53  101.89
   2   2   1 2664.03  103.29
  -2   2  -1 2681.23  101.79
   2   2   1 2855.01  103.19
  -2   2  -1 2760.52  101.89
  -4  -2  -1 2110.89   80.79
   4  -2   1 2243.68   79.69
  -4  -2  -1 2144.29   80.89
   4  -2   1 2044.60   79.39
   4   2   1 2150.68   80.79
   4   2   1 2141.29   80.99
  -6   2  -1    0.20    0.40
 -10  -2  -1 3871.91  143.59
 -10  -2  -1 3959.90  143.79
  10  -2   1 3808.22  142.29
  10  -2   1 3893.81  142.39
  10   2   1 3808.12  143.19
  10   2   1 3438.86  143.19
 -10   2  -1 3824.22  142.49
 -12  -2  -1  282.17   11.60
 -12  -2  -1  293.27   11.80
  12  -2   1  306.67   15.80
 -12  -2  -1  270.07   11.70
  12  -2   1  290.67   11.70
  12  -2   1  303.07   12.00
 -12  -2  -1  300.37   16.60
 -12  -2  -1  308.77   16.90
 -12  -2  -1  294.87   12.30
 -12  -2  -1  299.57   11.90
 -12  -2  -1  295.67   11.70
  12  -2   1  295.67   11.80
  12  -2   1  286.27   11.60
  12  -2   1  288.67   12.10
  12  -2   1  307.17   15.80
  12  -2   1  266.77   11.80
  12  -2   1  283.87   11.10
  12  -2   1  270.77   11.90
 -12   2  -1  280.27   11.50
 -12   2  -1  292.07   15.90
 -12   2  -1  286.57   11.70
 -12   2  -1  315.87   12.00
 -12   2  -1  299.27   15.60
  12   2   1  276.57   11.60
  12   2   1  297.77   12.30
  12   2   1  254.67   12.00
  12   2   1  275.97   11.80
 -12   2  -1  282.97   11.60
 -12   2  -1  315.27   12.10
  12   2   1  293.67   12.20
 -12   2  -1  296.97   11.00
  12   2   1  298.97   16.40
  12   2   1  290.17   11.70
 -14  -2  -1  360.36   14.70
  14  -2   1  376.06   19.10
 -14  -2  -1  339.27   19.50
 -14  -2  -1  368.66   14.20
  14  -2   1  378.06   13.60
 -14  -2  -1  332.87   14.40
  14  -2   1  350.76   14.10
 -14  -2  -1  347.17   14.80
  14  -2   1  350.46   14.40
  14  -2   1  350.56   14.30
  14  -2   1  385.86   19.20
  14  -2   1  357.16   14.20
  14  -2   1  359.86   14.60
 -14  -2  -1  352.76   14.30
  14  -2   1  336.67   14.60
 -14  -2  -1  346.57   14.10
 -14  -2  -1  354.16   19.60
  14  -2   1  331.27   14.40
 -14   2  -1  348.47   18.50
 -14   2  -1  366.66   14.40
 -14   2  -1  379.16   14.60
 -14   2  -1  351.46   13.50
  14   2   1  368.96   14.30
 -14   2  -1  349.67   19.10
  14   2   1  321.27   14.50
  14   2   1  370.86   20.10
 -14   2  -1  321.57   14.00
 -14   2  -1  344.27   14.00
 -14   2  -1  354.06   14.20
  14   2   1  361.06   14.40
  14   2   1  347.27   14.30
  14   2   1  363.86   19.70
  14   2   1  379.66   14.20
  16  -2   1   36.90    2.60
  16  -2   1   40.50    3.10
 -16  -2  -1   39.20    2.70
 -16  -2  -1   27.30    5.50
  16  -2   1   38.50    5.40
 -16  -2  -1   36.30    3.50
 -16  -2  -1   36.70    3.10
  16  -2   1   39.20    2.70
  16  -2   1   38.60    3.00
 -16  -2  -1   33.00    2.70
 -16  -2  -1   36.10    2.60
  16  -2   1   42.50    3.00
  16  -2   1   41.30    2.80
  16  -2   1   32.00    5.20
 -16  -2  -1   39.10    2.80
 -16   2  -1   37.90    5.60
  16   2   1   35.50    6.20
 -16   2  -1   34.60    2.70
  16   2   1   35.30    2.70
  16   2   1   34.00    2.80
 -16   2  -1   40.80    2.70
 -16   2  -1   39.50    2.20
  16   2   1   29.00    5.40
  16   2   1   35.80    3.10
 -16   2  -1   41.90    2.70
  16   2   1   37.00    2.70
  16   2   1   40.40    2.80
  16   2   1   35.30    3.10
 -16   2  -1   38.10    5.00
  18  -2   1  352.86   14.70
  18  -2   1  340.77   13.40
  18  -2   1  323.47   14.20
  18  -2   1  334.07   14.50
 -18  -2  -1  318.37   14.10
  18  -2   1  338.27   14.50
 -18  -2  -1  318.97   14.50
 -18  -2  -1  337.27   14.10
 -18  -2  -1  343.07   14.00
  18  -2   1  364.46   14.10
 -18  -2  -1  325.47   13.90
 -18   2  -1  336.37   13.90
  18   2   1  371.86   15.00
 -18   2  -1  369.66   14.10
  18   2   1  338.47   14.70
  18   2   1  318.77   14.20
 -18   2  -1  331.77   14.10
 -18   2  -1  356.26   13.30
  18   2   1  322.57   14.00
  20  -2   1    8.60    1.70
  20  -2   1    6.80    1.80
  20  -2   1   12.50    2.10
 -20  -2  -1    9.10    1.70
  20  -2   1    4.60    1.40
 -20  -2  -1    7.90    1.90
  20  -2   1    9.10    1.40
  20  -2   1    7.30    1.70
  20   2   1   12.90    2.20
  20   2   1   11.50    1.90
  20   2   1    8.50    2.00
  20   2   1    8.60    1.70
 -20   2  -1    9.60    1.30
 -20   2  -1    8.80    1.80
  22  -2   1    9.70    1.90
  22  -2   1    3.90    1.60
  22  -2   1    6.50    1.80
  22  -2   1    5.40    1.60
 -22  -2  -1    5.40    1.40
 -22  -2  -1    8.50    1.70
  22  -2   1    4.30    1.40
  22  -2   1    6.00    1.30
 -22   2  -1    3.80    1.20
  22   2   1    8.20    1.90
  22   2   1    7.90    1.90
  22   2   1    8.50    2.00
 -22   2  -1    7.20    1.30
  22   2   1    8.80    1.80
  24  -2   1   46.00    4.00
 -24  -2  -1   40.30    3.60
  24  -2   1   45.20    4.20
 -24  -2  -1   46.10    3.60
  24  -2   1   50.29    4.00
  24  -2   1   40.10    4.20
  24  -2   1   47.90    3.70
  24   2   1   46.80    4.40
  24   2   1   46.40    3.70
 -24   2  -1   42.80    4.20
  24   2   1   50.19    4.40
  24   2   1   43.90    3.80
 -24   2  -1   49.10    3.00
  26  -2   1    5.10    2.10
 -26  -2  -1    4.30    1.50
  26  -2   1    4.70    1.90
 -26  -2  -1    5.00    1.40
  26  -2   1    6.10    1.60
  26  -2   1    7.50    1.80
  26  -2   1    4.40    2.10
  26   2   1    7.60    2.30
  26   2   1    5.50    2.10
 -26   2  -1    4.10    1.10
  26   2   1    3.50    1.30
 -26   2  -1    6.20    1.80
  26   2   1    5.80    1.90
  28  -2   1   38.50    4.20
 -28  -2  -1   38.20    3.50
  28  -2   1   38.90    4.30
  28  -2   1   32.30    3.70
 -28  -2  -1   35.50    3.60
  28  -2   1   41.40    4.00
  28   2   1   31.20    4.00
  28   2   1   33.90    4.20
 -28   2  -1   35.50    3.80
  28   2   1   35.30    3.70
 -28   2  -1   37.50    2.90
  28   2   1   37.60    4.50
  30  -2   1   24.20    3.60
 -30  -2  -1   26.90    3.20
 -30  -2  -1   28.60    3.50
  30  -2   1   23.20    3.60
  30  -2   1   23.50    3.10
  30  -2   1   29.30    4.00
  30  -2   1   25.90    3.60
 -30   2  -1   26.00    3.50
  30   2   1   26.50    3.90
  30   2   1   26.80    4.50
 -30   2  -1   21.70    2.50
  30   2   1   24.90    3.30
  30   2   1   23.60    3.20
 -32  -2  -1   78.29    5.90
  32  -2   1   74.99    6.40
  32  -2   1   74.99    6.10
  32  -2   1   73.39    5.90
 -32  -2  -1   81.99    5.50
  32  -2   1   70.89    6.10
  32  -2   1   80.19    5.50
  32   2   1   78.89    5.60
  32   2   1   76.89    6.40
  32   2   1   70.99    5.60
 -32   2  -1   74.89    4.70
  32   2   1   79.09    6.70
 -32   2  -1   68.79    5.60
 -34  -2  -1   26.20    3.90
  34  -2   1   24.10    3.70
  34  -2   1   22.60    3.70
 -34  -2  -1   27.20    3.30
  34  -2   1   19.20    3.20
  34  -2   1   25.00    3.90
  34  -2   1   14.30    3.30
  34   2   1   20.30    3.30
 -34   2  -1   25.00    3.80
  34   2   1   21.20    4.40
  34   2   1   25.10    4.20
  34   2   1   22.50    3.50
  36  -2   1   16.10    5.30
 -36  -2  -1   20.90    4.30
 -36  -2  -1   30.70    3.60
  36  -2   1   30.20    4.20
  36  -2   1   33.60    3.80
  36  -2   1   27.40    4.20
  36  -2   1   20.90    4.20
  36   2   1   27.70    3.80
  36   2   1   32.90    4.70
  36   2   1   27.30    4.40
  38  -2   1   -1.00    1.70
  38  -2   1   -2.80    1.50
  38  -2   1   -0.70    1.80
 -38  -2  -1    0.30    1.60
  38  -2   1   -0.40    1.70
 -38  -2  -1    0.20    1.50
  38  -2   1   -1.50    1.40
  38   2   1   -1.80    1.50
 -38   2  -1   -1.50    1.30
  38   2   1   -1.00    1.40
  38   2   1    2.60    2.30
  40  -2   1    2.90    2.10
  40  -2   1   -0.40    1.70
  40  -2   1   -0.30    2.30
 -40  -2  -1   -0.70    1.40
  40   2   1   -4.00    1.30
  40   2   1    1.50    2.20
  40   2   1   -1.40    2.20
  42  -2   1    2.70    2.10
 -42  -2  -1    2.30    1.90
  42  -2   1    4.70    2.70
  42  -2   1    1.20    2.40
  42  -2   1    8.80    3.50
 -42  -2  -1    1.40    2.20
  42   2   1    4.70    2.60
 -42   2  -1   -1.70    1.90
  42   2   1    6.30    2.80
  43  -3  -1    4.80    3.30
  43  -3  -1    7.60    2.40
 -43  -3   1    6.60    2.10
  43  -3  -1    6.10    3.30
  43  -3  -1    8.30    3.30
  43  -3  -1    5.30    2.80
 -43  -3   1    8.70    3.10
 -43   3   1   12.70    3.20
  43   3  -1    7.00    2.80
  43   3  -1    4.80    3.00
  41  -3  -1    1.00    1.70
  41  -3  -1    6.40    3.10
 -41  -3   1    3.30    2.20
  41  -3  -1    2.80    2.20
  41  -3  -1    5.90    2.40
 -41  -3   1    0.50    1.80
  41  -3  -1   -1.50    1.60
 -41   3   1    2.80    2.00
  41   3  -1    1.00    2.60
  41   3  -1    1.20    2.30
  39  -3  -1    5.30    2.50
 -39  -3   1    1.20    1.70
  39  -3  -1   -1.50    1.90
 -39  -3   1    0.90    1.60
  39   3  -1    1.60    2.60
  39   3  -1    4.20    2.30
 -39   3   1    2.10    2.20
  37  -3  -1   18.80    3.90
  37  -3  -1   21.50    3.70
  37  -3  -1   24.00    4.40
 -37  -3   1   27.10    3.90
  37  -3  -1   18.80    3.70
  37  -3  -1   27.20    4.60
  37   3  -1   27.40    3.90
 -37   3   1   20.60    4.00
  37   3  -1   25.30    4.80
  35  -3  -1    4.40    2.50
 -35  -3   1    4.90    1.80
 -35  -3   1   13.40    3.00
  35  -3  -1    8.60    2.70
  35  -3  -1    6.40    2.30
 -35   3   1    7.50    2.20
  35   3  -1    7.90    2.70
  35   3  -1    8.40    2.70
  35   3  -1    6.80    2.00
 -33  -3   1   66.99    5.50
  33  -3  -1   71.69    5.60
 -33  -3   1   61.99    5.00
  33  -3  -1   62.99    6.00
  33  -3  -1   71.49    5.80
  33  -3  -1   55.39    5.90
  33  -3  -1   62.49    5.50
  33   3  -1   71.39    5.20
 -33   3   1   57.59    5.20
  33   3  -1   66.49    5.60
  33   3  -1   63.39    6.20
 -31  -3   1   -0.90    1.10
  31  -3  -1   -1.60    1.40
  31  -3  -1    0.20    1.40
  31  -3  -1    1.60    1.70
  31  -3  -1   -0.40    1.00
 -31  -3   1   -1.70    0.90
  31  -3  -1    0.70    1.70
  31   3  -1    0.20    1.90
  31   3  -1   -1.60    1.30
 -31   3   1   -0.30    1.10
  31   3  -1    1.10    1.30
  31   3  -1   -0.40    2.00
 -29  -3   1    6.30    1.80
  29  -3  -1    5.50    1.90
  29  -3  -1    6.40    2.20
  29  -3  -1    6.00    2.30
  29  -3  -1    4.90    2.20
 -29  -3   1    2.00    1.40
  29  -3  -1    2.80    1.60
  29   3  -1    3.20    1.30
  29   3  -1    5.60    2.30
  29   3  -1    7.00    2.10
 -29   3   1    5.40    1.20
  29   3  -1    7.00    2.40
 -29   3   1    4.10    1.40
  27  -3  -1    9.00    2.10
  27  -3  -1    7.00    2.10
  27  -3  -1   13.60    2.70
  27  -3  -1    5.50    1.70
 -27  -3   1    9.70    2.10
  27  -3  -1   11.00    2.70
 -27  -3   1    7.90    1.80
  27   3  -1   12.90    2.90
 -27   3   1   10.20    1.70
  27   3  -1    6.40    2.10
  27   3  -1    8.30    1.90
 -27   3   1    8.00    1.90
  27   3  -1    5.30    2.00
  25  -3  -1   72.99    4.90
  25  -3  -1   58.79    5.10
  25  -3  -1   66.89    4.90
  25  -3  -1   67.39    5.00
 -25  -3   1   58.09    5.40
 -25  -3   1   58.69    4.40
  25  -3  -1   61.19    5.00
  25   3  -1   64.09    5.30
 -25   3   1   67.49    4.70
  25   3  -1   62.99    5.10
  25   3  -1   70.59    4.50
  25   3  -1   62.09    4.60
 -25   3   1   69.99    3.70
 -23  -3   1   18.10    2.50
  23  -3  -1   21.70    2.80
 -23  -3   1   20.40    2.50
  23  -3  -1   18.90    2.60
  23  -3  -1   21.50    3.20
  23  -3  -1   22.20    2.90
  23  -3  -1   24.00    3.10
 -23   3   1   19.10    2.50
  23   3  -1   20.10    3.00
  23   3  -1   18.70    2.10
  23   3  -1   20.00    2.80
  23   3  -1   23.10    2.80
 -23   3   1   21.60    1.90
  23   3  -1   22.20    2.40
  21  -3  -1   63.19    4.50
  21  -3  -1   61.99    4.20
 -21  -3   1   62.59    4.20
  21  -3  -1   61.09    4.40
  21  -3  -1   59.79    4.20
  21  -3  -1   54.69    4.40
 -21  -3   1   68.19    4.70
  21  -3  -1   55.59    3.20
 -21  -3   1   65.39    4.10
  21   3  -1   61.19    3.60
  21   3  -1   53.09    4.00
 -21   3   1   58.39    4.00
  21   3  -1   64.29    3.80
  21   3  -1   55.99    4.50
  21   3  -1   62.89    4.70
 -21   3   1   57.79    3.20
  19  -3  -1  201.58    8.20
 -19  -3   1  192.68    9.00
  19  -3  -1  197.58    9.50
  19  -3  -1  191.18    9.20
  19  -3  -1  194.18    9.60
 -19  -3   1  197.18    8.90
  19  -3  -1  193.38    9.10
 -19  -3   1  191.88    9.70
 -19  -3   1  203.08    9.00
 -19   3   1  189.18    8.90
  19   3  -1  220.68   10.00
  19   3  -1  206.38    8.40
  19   3  -1  208.98    9.70
  19   3  -1  186.58    9.00
  19   3  -1  187.18    8.60
  17  -3  -1    0.40    0.40
 -17  -3   1   -0.20    0.60
  17  -3  -1    0.10    0.90
 -17  -3   1    1.40    0.80
 -17  -3   1   -1.60    0.80
 -17  -3   1    0.90    0.90
  17  -3  -1   -0.80    0.70
 -17  -3   1    0.90    0.90
  17  -3  -1   -0.50    0.60
  17  -3  -1    1.00    0.90
  17   3  -1    0.60    0.90
 -17   3   1    1.30    0.90
  17   3  -1    0.00    0.60
  17   3  -1   -1.20    0.60
  17   3  -1   -1.40    0.80
  17   3  -1   -0.60    0.50
  17   3  -1   -0.80    0.40
 -17   3   1    0.30    0.50
 -17   3   1    1.20    0.70
  15  -3  -1   13.90    3.60
  15  -3  -1   14.80    1.80
 -15  -3   1   16.50    1.70
  15  -3  -1   12.60    1.60
  15  -3  -1   17.20    3.80
  15  -3  -1   14.80    1.90
 -15  -3   1   15.10    1.80
 -15  -3   1   15.30    1.90
  15  -3  -1   14.40    2.00
 -15  -3   1   12.40    1.90
 -15  -3   1   16.70    1.70
  15  -3  -1   13.60    1.70
 -15  -3   1   18.70    3.60
 -15  -3   1   15.80    2.50
  15   3  -1   12.60    1.70
 -15   3   1   12.10    1.50
  15   3  -1   12.80    1.90
  15   3  -1   15.60    2.10
  15   3  -1   15.10    1.60
  15   3  -1   16.50    4.10
 -15   3   1   15.00    3.60
 -15   3   1   14.80    3.60
 -15   3   1   14.90    1.70
  15   3  -1    8.30    2.90
 -15   3   1   13.50    1.80
 -15   3   1   12.60    1.10
  15   3  -1   12.60    1.50
 -13  -3   1   80.29    4.50
 -13  -3   1   95.49    8.30
 -13  -3   1   92.69    4.40
 -13  -3   1   92.79    4.70
  13  -3  -1   79.79    4.60
  13  -3  -1   84.99    7.70
  13  -3  -1  101.49    8.00
  13  -3  -1   86.39    4.60
  13  -3  -1   79.09    4.50
 -13  -3   1   97.99    8.40
  13  -3  -1   89.49    4.60
 -13  -3   1   87.09    4.80
  13  -3  -1   85.39    4.80
 -13  -3   1   93.39    4.70
 -13  -3   1   87.39    4.90
 -13  -3   1   86.99    4.30
  13   3  -1   85.19    4.30
  13   3  -1   90.79    7.80
  13   3  -1   82.19    4.70
 -13   3   1   95.79    4.90
 -13   3   1   72.09    7.30
  13   3  -1   90.29    4.70
  13   3  -1   88.09    4.20
 -13   3   1   79.89    3.70
 -13   3   1   94.49    4.50
  13   3  -1   94.59    5.00
 -13   3   1   74.59    4.20
 -13   3   1   94.79    4.60
  13   3  -1  100.49    8.60
 -13   3   1   92.39    7.80
  13   3  -1   87.99    4.50
 -11  -3   1 1315.57   53.09
  11  -3  -1 1486.65   57.99
 -11  -3   1 1401.56   58.29
  11  -3  -1 1386.96   53.09
  11  -3  -1 1352.66   53.29
  11  -3  -1 1501.65   52.89
  11  -3  -1 1465.95   53.19
 -11  -3   1 1523.45   53.59
 -11  -3   1 1376.06   52.79
  11  -3  -1 1494.85   57.99
  11  -3  -1 1416.16   53.19
 -11  -3   1 1447.36   58.59
 -11  -3   1 1472.35   53.59
 -11  -3   1 1436.66   52.99
  11  -3  -1 1555.64   53.59
  11   3  -1 1465.35   52.79
  11   3  -1 1404.66   52.79
 -11   3   1 1383.96   53.29
 -11   3   1 1387.46   53.39
 -11   3   1 1524.65   52.99
  11   3  -1 1335.27   52.99
  11   3  -1 1412.76   58.59
  11   3  -1 1346.67   54.09
  11   3  -1 1417.16   53.19
 -11   3   1 1468.05   52.19
  11   3  -1 1422.66   52.39
 -11   3   1 1470.05   58.29
  11   3  -1 1462.35   53.39
  11   3  -1 1456.85   58.29
 -11   3   1 1451.65   52.99
 -11   3   1 1493.75   57.79
   9  -3  -1 2760.52  106.09
  -9  -3   1 2978.80  106.39
  -9  -3   1 2880.81  110.79
  -9  -3   1 2971.10  110.99
   9  -3  -1 2977.10  110.49
  -9  -3   1 3035.80  106.49
   9  -3  -1 2901.91  110.39
  -9  -3   1 2912.81  105.89
  -9  -3   1 2932.61  106.09
   9  -3  -1 2766.02  105.69
  -9   3   1 2855.71  106.19
  -9   3   1 3048.29  110.79
  -9   3   1 2911.91  106.29
   9   3  -1 2917.41  106.29
   9   3  -1 2997.10  110.69
   9   3  -1 2789.42  110.89
  -9   3   1 2783.52  109.99
   9   3  -1 2998.70  105.39
   9   3  -1 2865.81  106.39
  -9   3   1 2956.00  106.39
   9   3  -1 2843.02  106.19
  -7  -3   1  247.18    9.30
  -7  -3   1  244.58    9.80
  -7  -3   1  254.97    9.70
  -7  -3   1  252.47   13.00
   7  -3  -1  244.78    9.70
   7  -3  -1  243.18    9.80
   7  -3  -1  235.58    9.90
   7  -3  -1  231.18   12.50
  -7  -3   1  231.18    9.80
  -7  -3   1  246.28    9.50
  -7  -3   1  249.68    9.90
  -7  -3   1  253.87   13.00
   7  -3  -1  225.98   12.50
   7  -3  -1  236.58    9.30
   7  -3  -1  244.18    9.80
  -7   3   1  232.68    9.80
   7   3  -1  242.08    9.80
   7   3  -1  250.67    9.50
   7   3  -1  245.68    9.30
   7   3  -1  246.28    9.90
  -7   3   1  228.28    9.40
  -7   3   1  243.58    8.90
   7   3  -1  251.97    9.60
  -7   3   1  219.78    9.80
  -7   3   1  224.58   12.50
   7   3  -1  235.78   12.70
  -7   3   1  235.78    9.80
  -7   3   1  244.68    9.60
   5  -3  -1  833.62   34.00
  -5  -3   1  798.52   31.00
  -5  -3   1  844.72   30.30
  -5  -3   1  834.82   30.80
   5  -3  -1  865.41   34.20
   5  -3  -1  879.81   30.60
  -5  -3   1  905.91   31.20
   5  -3  -1  891.01   31.40
  -5  -3   1  833.82   30.90
   5  -3  -1  800.62   30.90
   5  -3  -1  805.72   31.50
  -5  -3   1  832.62   34.00
  -5  -3   1  809.52   34.00
  -5  -3   1  834.92   31.00
  -5  -3   1  833.92   30.50
  -5   3   1  810.52   30.80
   5   3  -1  833.82   30.80
  -5   3   1  860.41   34.20
  -5   3   1  806.02   31.00
   5   3  -1  793.02   33.70
   5   3  -1  816.42   30.70
  -5   3   1  866.01   30.60
  -5   3   1  819.12   31.10
   5   3  -1  790.62   31.10
   5   3  -1  841.12   31.00
   5   3  -1  831.82   30.50
  -5   3   1  830.82   31.10
  -5   3   1  845.62   30.30
   3  -3  -1    6.00    1.40
   3  -3  -1    5.60    0.50
   3  -3  -1    6.70    1.70
  -3  -3   1    4.90    0.70
  -3  -3   1    5.00    0.50
  -3  -3   1    5.90    0.70
  -3  -3   1    3.40    1.20
   3  -3  -1    4.90    0.90
   3  -3  -1    3.50    0.70
   3  -3  -1    6.00    0.80
  -3  -3   1    4.80    0.80
   3  -3  -1    5.00    0.50
  -3  -3   1    4.90    0.70
  -3  -3   1    5.70    0.70
   3  -3  -1    4.50    0.80
   3  -3  -1    5.90    0.90
  -3  -3   1    4.90    0.40
  -3  -3   1    3.40    1.10
  -3   3   1    5.50    0.70
  -3   3   1    5.40    0.70
  -3   3   1    6.00    0.90
  -3   3   1    4.10    1.40
   3   3  -1    4.80    0.70
   3   3  -1    5.30    0.70
  -3   3   1    6.70    0.50
   3   3  -1    5.20    0.80
   3   3  -1    4.20    1.30
  -3   3   1    5.40    1.00
   3   3  -1    5.50    0.50
  -3   3   1    6.10    0.50
   3   3  -1    6.10    0.50
   3   3  -1    5.30    0.60
   1  -3  -1  168.38    7.10
  -1  -3   1  177.18    8.60
   1  -3  -1  173.38    6.60
   1  -3  -1  173.48    9.40
  -1  -3   1  181.08    6.80
  -1  -3   1  178.48    6.60
   1  -3  -1  157.08    9.00
  -1  -3   1  171.38    8.60
   1  -3  -1  175.18    6.80
  -1  -3   1  163.08    7.10
   1  -3  -1  158.08    7.00
   1  -3  -1  170.48    6.90
  -1  -3   1  169.18    6.90
  -1  -3   1  170.08    6.90
  -1  -3   1  176.18    6.90
  -1  -3   1  176.78    6.70
  -1  -3   1  174.28    6.80
  -1   3   1  165.18    6.80
  -1   3   1  172.98    7.10
   1   3  -1  174.88    6.80
  -1   3   1  163.18    7.00
  -1   3   1  172.48    6.80
   1   3  -1  178.18    8.70
   1   3  -1  177.88    8.70
  -1   3   1  168.48    9.20
   1   3  -1  170.88    6.90
  -1   3   1  168.08    6.60
   1   3  -1  169.18    6.60
  -1   3   1  169.88    7.20
  -1  -3  -1  492.95   19.30
  -1  -3  -1  522.65   19.20
  -1  -3  -1  505.15   19.30
  -1  -3  -1  507.05   19.20
  -1  -3  -1  516.45   19.10
   1  -3   1  506.35   19.00
   1  -3   1  522.25   19.00
  -1  -3  -1  513.25   21.90
   1  -3   1  518.35   19.00
  -1  -3  -1  495.05   21.80
  -1  -3  -1  523.55   19.40
   1  -3   1  509.75   20.90
   1  -3   1  486.35   20.70
  -1  -3  -1  515.75   19.30
   1  -3   1  517.25   18.80
  -1  -3  -1  524.45   19.00
   1  -3   1  501.15   18.90
   1  -3   1  509.35   19.30
   1  -3   1  501.45   18.50
  -1  -3  -1  498.85   18.90
   1   3   1  501.95   19.00
   1   3   1  525.95   19.20
  -1   3  -1  488.85   19.00
  -1   3  -1  518.55   19.10
  -1   3  -1  498.95   20.90
   1   3   1  489.75   18.90
   1   3   1  528.75   22.20
  -1   3  -1  514.65   20.80
  -1   3  -1  515.15   18.80
  -3  -3  -1 6169.18  234.18
   3  -3   1 6666.43  232.98
  -3   3  -1 6591.04  232.98
   3   3   1 6259.87  234.48
   3   3   1 6187.68  234.18
  -5  -3  -1   93.19    4.00
  -5  -3  -1   96.29    4.60
  -5  -3  -1   86.19    6.80
   5  -3   1  100.39    4.00
   5  -3   1   92.59    4.30
  -5  -3  -1  101.39    4.70
   5  -3   1   94.49    4.40
  -5  -3  -1   91.19    4.30
  -5  -3  -1  103.89    7.20
  -5  -3  -1   87.69    4.50
   5  -3   1  101.59    6.10
   5  -3   1  102.99    4.50
  -5  -3  -1   99.89    4.40
   5  -3   1  101.59    4.20
   5  -3   1  101.99    6.00
  -5   3  -1  100.29    4.00
   5   3   1   89.79    4.60
   5   3   1   86.79    4.30
   5   3   1   87.89    4.30
   5   3   1   95.19    4.50
   5   3   1  101.89    4.00
  -5   3  -1  101.39    6.00
  -5   3  -1  100.39    4.30
   5   3   1   90.79    4.00
  -5   3  -1  101.49    4.00
  -5   3  -1  102.89    6.20
   5   3   1   99.59    4.70
   5   3   1   91.19    6.80
   5   3   1   86.09    6.80
   7  -3   1  110.29    4.70
   7  -3   1  105.59    6.80
  -7  -3  -1  104.69    4.60
   7  -3   1  114.99    5.30
   7  -3   1  111.09    4.60
  -7  -3  -1  104.89    4.80
  -7  -3  -1  104.79    7.80
   7  -3   1  111.39    4.90
  -7  -3  -1  110.49    4.90
   7  -3   1  112.39    7.00
  -7  -3  -1   94.19    5.10
  -7  -3  -1  109.09    8.00
   7  -3   1  112.79    5.00
  -7  -3  -1  109.49    4.90
  -7  -3  -1  102.09    4.60
  -7  -3  -1   97.49    5.00
  -7   3  -1  110.39    4.50
  -7   3  -1  113.69    4.60
   7   3   1   97.79    7.70
   7   3   1  109.99    4.90
   7   3   1  104.99    4.60
  -7   3  -1  119.79    4.90
  -7   3  -1  107.99    4.90
   7   3   1  114.49    5.20
   7   3   1  110.39    7.90
  -7   3  -1   91.79    6.50
   7   3   1  105.89    4.90
   7   3   1  104.59    4.50
  -7   3  -1  113.59    7.10
  -9  -3  -1    1.40    0.70
   9  -3   1    3.20    0.80
   9  -3   1    1.50    0.90
  -9  -3  -1    1.60    1.30
  -9  -3  -1    1.80    0.60
   9  -3   1    3.60    0.90
  -9  -3  -1    1.30    0.70
   9  -3   1    2.30    0.80
  -9  -3  -1    1.90    0.70
   9  -3   1    2.20    0.80
  -9  -3  -1    1.50    0.50
  -9  -3  -1    0.90    1.00
  -9  -3  -1    1.30    0.70
   9  -3   1    0.60    1.10
   9   3   1    1.00    0.70
  -9   3  -1    2.60    0.80
  -9   3  -1    1.80    0.70
   9   3   1    1.10    0.50
   9   3   1    1.90    0.50
  -9   3  -1    0.80    1.10
   9   3   1    2.00    0.70
   9   3   1    3.00    1.60
  -9   3  -1    1.40    0.60
   9   3   1    2.00    0.90
  -9   3  -1    2.50    0.70
   9   3   1    1.50    1.00
   9   3   1    1.80    0.60
   9   3   1   -0.90    0.90
  11  -3   1  246.58   13.40
  11  -3   1  245.78   10.10
 -11  -3  -1  237.08    9.90
 -11  -3  -1  242.18   10.00
 -11  -3  -1  229.28    9.60
 -11  -3  -1  235.68   14.40
 -11  -3  -1  238.18    9.90
 -11  -3  -1  240.58   10.40
  11  -3   1  249.78    9.70
  11  -3   1  230.28   10.00
 -11  -3  -1  207.08   13.80
 -11  -3  -1  250.87   10.40
  11  -3   1  239.28   13.20
  11  -3   1  227.18    9.70
  11  -3   1  228.98    9.80
  11  -3   1  243.28   10.00
  11   3   1  248.98   14.50
  11   3   1  232.18   10.30
  11   3   1  238.28    9.80
  11   3   1  229.08   10.20
  11   3   1  235.98    9.60
  11   3   1  216.78   14.30
 -11   3  -1  226.68    9.60
  11   3   1  238.28    9.50
 -11   3  -1  219.48    9.80
 -11   3  -1  243.88    9.80
  11   3   1  220.58    9.80
  11   3   1  256.47   10.00
 -11   3  -1  238.28    9.50
 -11   3  -1  253.37   13.80
 -11   3  -1  242.28    8.80
  13  -3   1    3.60    1.10
 -13  -3  -1    4.70    1.30
  13  -3   1    5.30    1.10
 -13  -3  -1    4.60    1.30
 -13  -3  -1    4.60    1.40
  13  -3   1    6.20    1.40
  13  -3   1    3.90    1.00
 -13  -3  -1    3.00    0.90
 -13  -3  -1    5.10    1.10
 -13  -3  -1    3.20    2.40
  13  -3   1    5.50    1.30
 -13  -3  -1    0.40    1.60
  13  -3   1    6.70    2.60
 -13  -3  -1    2.80    0.90
  13  -3   1    4.80    0.60
  13  -3   1    6.80    1.40
 -13   3  -1    5.30    1.10
 -13   3  -1    5.70    1.20
 -13   3  -1    5.40    1.30
  13   3   1    4.90    1.10
  13   3   1    4.30    2.00
 -13   3  -1    6.80    1.10
 -13   3  -1    4.90    1.80
  13   3   1    3.70    1.20
  13   3   1    2.10    1.00
  13   3   1    2.60    0.80
  13   3   1    4.50    3.10
  13   3   1    4.50    1.10
  13   3   1    2.70    0.80
 -15  -3  -1  291.07   11.50
 -15  -3  -1  281.37   12.10
 -15  -3  -1  263.47   17.10
 -15  -3  -1  248.38   12.00
  15  -3   1  288.77   11.60
 -15  -3  -1  272.97   11.60
  15  -3   1  270.57   11.90
  15  -3   1  278.77   16.30
  15  -3   1  261.07   15.90
 -15  -3  -1  262.97   11.50
  15  -3   1  299.27   10.60
 -15  -3  -1  258.37   11.40
  15  -3   1  273.37   11.60
  15  -3   1  266.77   11.30
 -15  -3  -1  260.37   17.00
  15  -3   1  266.87   11.80
  15   3   1  276.57   11.40
  15   3   1  260.47   17.20
 -15   3  -1  296.77   11.60
 -15   3  -1  279.17   10.50
  15   3   1  245.68   11.50
  15   3   1  272.27   11.30
  15   3   1  261.27   12.10
  15   3   1  287.27   12.10
  15   3   1  300.77   11.40
  15   3   1  292.97   17.40
 -15   3  -1  284.57   11.30
 -15   3  -1  268.47   11.40
 -15   3  -1  277.57   16.60
 -17  -3  -1  340.67   13.50
  17  -3   1  325.57   13.50
  17  -3   1  310.87   14.00
  17  -3   1  336.17   13.90
 -17  -3  -1  370.96   14.60
  17  -3   1  294.67   13.50
 -17  -3  -1  346.37   15.00
  17  -3   1  333.87   12.50
  17  -3   1  285.97   13.70
 -17  -3  -1  342.77   13.60
 -17  -3  -1  321.37   13.60
  17   3   1  325.57   13.70
 -17   3  -1  313.37   13.30
  17   3   1  304.67   14.10
  17   3   1  335.57   13.40
  17   3   1  298.67   13.90
 -17   3  -1  315.57   12.40
 -17   3  -1  333.07   13.30
 -17   3  -1  326.57   13.50
  19  -3   1   48.50    3.50
 -19  -3  -1   45.00    3.20
 -19  -3  -1   41.00    3.60
  19  -3   1   37.90    3.10
  19  -3   1   45.40    3.70
  19  -3   1   47.00    3.60
 -19  -3  -1   41.00    3.20
  19  -3   1   45.70    3.70
  19  -3   1   46.40    2.50
 -19   3  -1   44.10    2.60
 -19   3  -1   42.90    3.20
  19   3   1   41.10    3.10
  19   3   1   41.40    3.30
  19   3   1   46.10    3.80
  19   3   1   36.00    3.50
 -19   3  -1   42.10    3.00
 -21  -3  -1   57.49    4.00
  21  -3   1   55.29    4.30
  21  -3   1   52.09    3.10
 -21  -3  -1   56.69    4.00
  21  -3   1   61.39    4.50
  21  -3   1   59.59    4.20
  21  -3   1   61.19    4.00
  21  -3   1   56.29    4.40
  21   3   1   56.79    4.60
  21   3   1   51.79    4.00
 -21   3  -1   60.89    3.10
  21   3   1   57.39    3.80
  21   3   1   53.09    4.40
 -21   3  -1   54.29    4.00
  23  -3   1  276.97   13.10
 -23  -3  -1  286.77   12.40
 -23  -3  -1  277.97   12.50
  23  -3   1  262.77   12.30
  23  -3   1  271.17   12.70
  23  -3   1  269.37   12.90
  23   3   1  286.97   13.30
 -23   3  -1  278.57   12.50
  23   3   1  280.77   13.40
  23   3   1  273.17   12.20
 -23   3  -1  290.27   11.20
  25  -3   1  128.79    7.70
 -25  -3  -1  125.09    7.00
  25  -3   1  129.89    7.10
 -25  -3  -1  126.29    7.20
  25  -3   1  139.79    8.00
  25  -3   1  134.79    7.50
  25  -3   1  136.99    7.90
 -25   3  -1  132.29    6.00
  25   3   1  132.69    7.10
  25   3   1  144.39    7.60
 -25   3  -1  129.59    7.20
  25   3   1  129.59    7.90
  25   3   1  122.49    8.00
 -27  -3  -1   64.49    4.70
  27  -3   1   65.79    5.50
  27  -3   1   63.49    5.10
  27  -3   1   67.79    5.30
  27  -3   1   70.09    5.40
 -27  -3  -1   67.49    4.90
  27  -3   1   61.69    5.90
 -27   3  -1   68.69    5.00
 -27   3  -1   67.99    3.80
  27   3   1   63.09    5.50
  27   3   1   65.19    4.80
  27   3   1   70.99    5.20
  27   3   1   68.19    5.80
 -29  -3  -1   25.60    3.30
 -29  -3  -1   25.00    3.10
  29  -3   1   28.60    3.70
  29  -3   1   31.50    3.40
  29  -3   1   27.20    3.90
  29  -3   1   29.00    3.60
  29  -3   1   21.90    3.80
 -29   3  -1   25.40    3.30
  29   3   1   28.60    3.20
  29   3   1   28.90    4.00
 -29   3  -1   26.50    2.90
  29   3   1   30.00    3.60
  29   3   1   26.40    3.80
  31  -3   1   27.60    3.90
 -31  -3  -1   31.10    3.70
  31  -3   1   29.80    4.00
 -31  -3  -1   23.00    3.20
  31  -3   1   26.50    3.80
  31  -3   1   18.80    3.10
  31  -3   1   25.10    3.70
  31   3   1   23.60    4.20
 -31   3  -1   24.80    3.50
  31   3   1   26.90    3.40
  31   3   1   27.40    3.70
 -33  -3  -1    2.40    1.60
 -33  -3  -1    2.20    1.50
  33  -3   1    2.10    1.90
  33  -3   1    4.00    1.90
  33  -3   1    4.00    2.00
  33  -3   1    4.80    2.00
  33  -3   1    9.00    2.50
  33   3   1    7.60    2.90
  33   3   1    3.20    1.60
  33   3   1    4.50    2.20
 -33   3  -1    3.70    1.90
  33   3   1    3.90    2.00
  35  -3   1    5.20    2.90
  35  -3   1    4.80    2.10
 -35  -3  -1    5.30    2.00
  35  -3   1    6.00    2.20
  35  -3   1    7.90    2.70
  35  -3   1    5.50    2.20
 -35  -3  -1    5.10    1.80
  35   3   1    6.70    2.60
  35   3   1   10.40    2.70
 -35   3  -1    5.40    2.20
  35   3   1    6.50    1.90
  37  -3   1   -1.30    1.80
 -37  -3  -1   -2.80    1.10
  37  -3   1   -0.50    1.50
  37  -3   1   -0.10    1.50
  37  -3   1   -0.20    1.70
 -37  -3  -1   -0.80    1.30
  37  -3   1    6.50    2.40
  37   3   1    0.60    1.60
  37   3   1    1.90    2.20
 -37   3  -1   -0.10    1.40
 -39  -3  -1   16.30    3.70
 -39  -3  -1   16.30    3.40
  39  -3   1   13.20    4.50
  39  -3   1   11.20    3.50
  39  -3   1   19.90    3.90
  39  -3   1    8.90    2.80
  39  -3   1   13.80    2.90
  39   3   1    9.50    2.50
 -39   3  -1   12.70    3.10
  39   3   1   21.20    4.20
  39   3   1   19.20    4.40
  41  -3   1   -3.00    1.50
  41  -3   1   -1.50    1.60
 -41  -3  -1    0.00    1.50
 -41  -3  -1    2.90    1.90
  41  -3   1    1.30    2.40
  41  -3   1    0.50    2.30
  41   3   1    1.10    2.00
  41   3   1    2.10    2.20
 -41   3  -1    0.50    1.80
 -42  -4   1   15.60    3.50
  42  -4  -1   17.60    4.10
  42  -4  -1    7.60    3.00
  42  -4  -1    5.80    3.20
  42  -4  -1    6.30    2.90
 -42  -4   1    5.70    2.40
  42   4  -1   10.30    3.40
  42   4  -1    7.50    3.20
 -42   4   1   11.90    3.00
  40  -4  -1   11.00    3.10
  40  -4  -1    5.60    2.90
  40  -4  -1    0.70    2.10
  40  -4  -1    3.20    2.40
 -40  -4   1   11.20    3.20
  40  -4  -1    6.60    2.50
 -40   4   1    3.60    2.70
  40   4  -1    2.80    2.80
  40   4  -1    1.70    1.90
 -38  -4   1    2.90    1.60
 -38  -4   1    0.10    1.60
  38  -4  -1    3.20    2.30
  38  -4  -1    1.10    2.60
  38  -4  -1   -2.20    1.70
 -38   4   1   -1.20    1.80
  38   4  -1   -0.20    1.50
  38   4  -1    2.20    2.70
  36  -4  -1   -0.20    1.80
 -36  -4   1    0.30    1.70
  36  -4  -1    4.20    2.50
  36  -4  -1    0.90    1.70
  36  -4  -1    4.40    2.20
  36   4  -1    2.30    2.40
  34  -4  -1    3.60    1.80
  34  -4  -1    2.60    2.00
 -34  -4   1    2.70    1.60
  34  -4  -1    4.30    1.60
 -34  -4   1    3.20    1.60
  34  -4  -1    2.60    1.80
  34  -4  -1    1.90    1.80
  34   4  -1    0.50    1.90
 -34   4   1    1.90    1.80
  34   4  -1    0.80    1.80
  34   4  -1    3.40    1.70
  32  -4  -1   28.60    3.80
  32  -4  -1   27.00    4.20
  32  -4  -1   27.50    3.60
  32  -4  -1   26.30    4.10
  32  -4  -1   33.50    4.30
 -32  -4   1   30.10    3.60
 -32  -4   1   31.80    3.60
 -32   4   1   30.60    3.60
  32   4  -1   26.90    3.60
  32   4  -1   26.00    3.40
  32   4  -1   19.00    3.70
  30  -4  -1    0.10    1.70
  30  -4  -1    0.40    1.30
  30  -4  -1   -1.50    1.40
  30  -4  -1   -1.00    1.30
  30  -4  -1   -0.60    1.50
 -30  -4   1    0.60    1.20
 -30  -4   1    0.30    1.20
 -30   4   1   -0.60    1.30
  30   4  -1    0.90    1.10
  30   4  -1    1.40    2.00
  30   4  -1    0.40    1.60
  28  -4  -1    9.20    2.40
 -28  -4   1    6.90    1.80
 -28  -4   1    5.20    1.70
  28  -4  -1    4.90    2.20
  28  -4  -1   10.60    2.50
  28  -4  -1    8.40    2.50
  28   4  -1    5.60    1.90
  28   4  -1    8.50    2.70
  28   4  -1    8.20    2.20
  28   4  -1   11.10    2.30
 -28   4   1    7.00    1.80
 -26  -4   1   72.89    4.80
  26  -4  -1   74.29    5.60
  26  -4  -1   67.29    5.30
  26  -4  -1   69.59    5.10
  26  -4  -1   64.09    5.30
  26  -4  -1   64.79    5.00
 -26  -4   1   65.19    4.80
 -26   4   1   57.49    4.60
 -26   4   1   72.49    4.70
  26   4  -1   70.09    5.00
  26   4  -1   65.99    5.40
  26   4  -1   64.79    4.40
  26   4  -1   60.09    6.20
 -24  -4   1   10.60    2.20
  24  -4  -1   11.80    2.50
  24  -4  -1    6.90    1.90
  24  -4  -1   11.00    2.50
 -24  -4   1    5.10    1.50
  24  -4  -1    7.50    2.20
 -24   4   1    8.80    1.30
  24   4  -1    9.50    2.50
  24   4  -1   10.60    2.50
 -24   4   1    8.00    1.90
  24   4  -1    7.80    1.80
  24   4  -1    8.00    2.00
  22  -4  -1   61.89    4.60
  22  -4  -1   64.99    4.60
  22  -4  -1   65.89    4.90
  22  -4  -1   69.79    5.00
 -22  -4   1   68.19    4.40
  22   4  -1   65.49    5.10
  22   4  -1   65.89    4.50
  22   4  -1   61.69    4.70
 -22   4   1   66.49    4.40
  22   4  -1   69.79    4.10
  20  -4  -1  104.19    6.00
 -20  -4   1  111.69    5.80
  20  -4  -1  107.79    6.30
  20  -4  -1  107.89    6.00
 -20  -4   1  112.19    7.10
  20  -4  -1  109.49    6.30
 -20  -4   1  103.79    5.90
  20   4  -1  109.19    5.90
  20   4  -1  111.99    5.50
 -20   4   1  103.89    4.60
 -20   4   1  100.89    5.70
  20   4  -1  106.59    6.30
  20   4  -1  100.99    5.20
  20   4  -1   98.89    5.00
  20   4  -1  109.79    6.60
 -18  -4   1  468.05   19.40
 -18  -4   1  495.95   19.80
  18  -4  -1  481.95   19.80
  18  -4  -1  500.65   19.90
  18  -4  -1  446.46   19.90
  18  -4  -1  509.05   20.40
 -18  -4   1  486.95   19.40
 -18  -4   1  519.35   20.40
 -18   4   1  452.75   20.40
  18   4  -1  491.75   18.80
  18   4  -1  509.25   20.30
  18   4  -1  484.05   19.60
  18   4  -1  486.95   19.20
 -18   4   1  509.05   18.30
  18   4  -1  451.95   20.20
 -18   4   1  516.75   19.60
 -16  -4   1  367.96   15.10
  16  -4  -1  353.26   14.90
 -16  -4   1  345.57   14.20
  16  -4  -1  367.76   14.60
 -16  -4   1  339.47   14.40
  16  -4  -1  316.27   14.60
 -16  -4   1  360.36   15.10
  16  -4  -1  331.77   14.40
  16  -4  -1  351.96   14.00
 -16  -4   1  342.57   14.00
  16   4  -1  334.57   13.90
  16   4  -1  356.16   14.30
 -16   4   1  341.07   13.00
  16   4  -1  357.86   14.00
 -16   4   1  337.27   14.10
  16   4  -1  333.97   13.50
  16   4  -1  341.77   14.90
  16   4  -1  371.06   14.90
 -16   4   1  346.67   14.10
 -14  -4   1  581.54   21.70
  14  -4  -1  533.55   22.30
  14  -4  -1  580.24   22.20
  14  -4  -1  575.74   22.20
  14  -4  -1  545.85   22.40
 -14  -4   1  568.84   22.60
  14  -4  -1  549.54   21.60
  14   4  -1  580.64   22.70
  14   4  -1  536.55   22.30
 -14   4   1  588.04   20.80
  14   4  -1  522.65   21.80
 -14   4   1  556.24   21.70
  14   4  -1  552.94   21.10
  14   4  -1  583.64   21.70
 -14   4   1  578.24   21.90
  14   4  -1  585.94   21.70
  12  -4  -1  553.34   22.90
  12  -4  -1  621.24   22.50
  12  -4  -1  599.74   27.70
  12  -4  -1  622.34   28.00
 -12  -4   1  609.04   28.60
 -12  -4   1  584.64   28.40
 -12  -4   1  606.34   23.40
 -12  -4   1  576.94   22.40
 -12  -4   1  566.94   22.60
  12  -4  -1  595.64   22.90
  12  -4  -1  565.84   22.90
  12  -4  -1  570.04   23.10
 -12  -4   1  558.64   22.80
 -12  -4   1  618.54   23.30
  12   4  -1  576.04   23.00
 -12   4   1  606.94   22.60
 -12   4   1  591.44   23.10
  12   4  -1  585.84   22.50
  12   4  -1  566.44   27.90
  12   4  -1  584.34   21.80
  12   4  -1  582.74   22.70
 -12   4   1  587.94   22.50
  12   4  -1  643.84   23.50
 -12   4   1  640.24   28.40
  12   4  -1  612.14   28.80
 -12   4   1  595.94   27.50
 -12   4   1  558.24   23.10
  12   4  -1  603.04   22.40
 -12   4   1  566.84   22.90
  12   4  -1  596.54   23.10
  10  -4  -1  447.26   16.80
  10  -4  -1  418.76   20.70
 -10  -4   1  416.56   16.40
 -10  -4   1  392.56   16.40
 -10  -4   1  391.76   21.00
  10  -4  -1  406.46   15.90
  10  -4  -1  425.66   16.60
  10  -4  -1  422.66   16.40
 -10  -4   1  421.16   21.20
 -10  -4   1  434.76   16.20
  10  -4  -1  410.46   16.50
 -10  -4   1  436.46   16.80
  10  -4  -1  399.26   20.40
 -10  -4   1  414.96   15.90
 -10   4   1  419.26   16.70
  10   4  -1  427.66   16.60
 -10   4   1  414.46   16.50
  10   4  -1  392.96   16.10
  10   4  -1  428.76   16.60
 -10   4   1  435.06   16.70
 -10   4   1  409.66   16.20
  10   4  -1  429.66   16.80
  10   4  -1  408.46   21.40
  10   4  -1  414.36   16.10
  10   4  -1  403.36   20.80
  10   4  -1  426.96   15.40
 -10   4   1  370.06   16.50
 -10   4   1  427.26   21.00
  -8  -4   1  468.45   19.80
  -8  -4   1  492.15   23.30
  -8  -4   1  463.05   19.20
  -8  -4   1  518.65   19.00
  -8  -4   1  483.85   19.00
   8  -4  -1  487.65   19.20
   8  -4  -1  513.35   23.00
  -8  -4   1  502.25   18.80
   8  -4  -1  525.25   19.40
   8  -4  -1  471.35   22.90
  -8  -4   1  497.75   18.50
   8  -4  -1  488.75   19.60
   8  -4  -1  509.85   19.10
  -8  -4   1  469.45   23.10
   8  -4  -1  464.45   18.50
  -8   4   1  500.45   18.60
  -8   4   1  503.65   19.30
  -8   4   1  495.55   18.80
   8   4  -1  487.45   18.40
  -8   4   1  500.05   19.20
   8   4  -1  481.95   18.80
   8   4  -1  493.35   19.30
   8   4  -1  496.95   23.20
   8   4  -1  488.95   18.00
  -8   4   1  501.65   19.20
   8   4  -1  481.75   18.80
  -8   4   1  505.45   23.20
   6  -4  -1  715.83   28.30
  -6  -4   1  769.72   28.30
  -6  -4   1  744.73   28.00
   6  -4  -1  710.03   27.50
   6  -4  -1  738.03   31.90
  -6  -4   1  744.83   27.50
  -6  -4   1  737.53   31.90
   6  -4  -1  749.73   28.30
   6  -4  -1  745.63   32.00
   6  -4  -1  813.32   28.20
  -6  -4   1  759.32   28.40
   6  -4  -1  728.93   28.10
  -6  -4   1  791.72   27.50
  -6  -4   1  736.63   28.10
  -6  -4   1  732.43   27.90
  -6  -4   1  780.02   32.30
  -6   4   1  741.73   32.10
  -6   4   1  723.13   27.90
   6   4  -1  755.42   27.50
  -6   4   1  788.02   29.00
  -6   4   1  744.43   28.30
  -6   4   1  763.12   27.60
   6   4  -1  742.23   27.30
   6   4  -1  760.72   27.80
   6   4  -1  751.82   28.20
  -6   4   1  720.03   28.20
   6   4  -1  754.42   31.90
   6   4  -1  700.33   28.20
   4  -4  -1  428.16   15.70
  -4  -4   1  432.66   16.40
  -4  -4   1  410.46   19.50
   4  -4  -1  419.96   16.60
  -4  -4   1  451.15   19.70
  -4  -4   1  425.66   16.50
  -4  -4   1  429.56   15.70
  -4  -4   1  422.36   17.40
   4  -4  -1  418.96   19.60
  -4  -4   1  429.26   15.60
   4  -4  -1  415.46   19.80
   4  -4  -1  413.36   16.30
   4  -4  -1  413.86   16.30
   4  -4  -1  421.66   16.50
  -4  -4   1  434.36   16.30
   4  -4  -1  432.26   15.70
   4  -4  -1  421.86   16.60
   4   4  -1  406.46   16.40
   4   4  -1  432.66   16.00
   4   4  -1  447.56   19.50
  -4   4   1  427.96   15.70
  -4   4   1  401.46   16.50
  -4   4   1  429.96   19.80
   4   4  -1  436.66   16.40
  -4   4   1  425.76   15.70
   4   4  -1  410.76   15.70
  -4   4   1  421.66   16.40
  -4   4   1  438.56   16.70
  -4   4   1  421.16   16.20
   2  -4  -1  100.99    4.70
   2  -4  -1   99.29    4.10
  -2  -4   1   99.09    6.70
   2  -4  -1   99.49    4.50
   2  -4  -1   98.49    4.50
   2  -4  -1   99.69    4.80
  -2  -4   1   96.99    4.90
  -2  -4   1  108.49    4.60
   2  -4  -1  101.29    3.90
   2  -4  -1  100.59    4.80
  -2  -4   1  101.79    4.10
   2  -4  -1   91.19    6.90
  -2  -4   1   97.99    4.40
  -2  -4   1   99.49    4.30
  -2  -4   1  101.69    4.60
  -2  -4   1  102.99    4.60
   2  -4  -1  103.79    7.00
  -2  -4   1   99.29    4.50
   2   4  -1   94.29    6.70
   2   4  -1  103.69    4.50
  -2   4   1  100.49    4.20
  -2   4   1  108.49    7.30
  -2   4   1   90.49    4.70
  -2   4   1   98.99    4.40
  -2   4   1   97.89    4.50
  -2   4   1   95.69    4.80
  -2   4   1  100.09    3.90
   2   4  -1  108.69    4.20
   2   4  -1  105.79    4.60
   0  -4  -1  204.88    8.40
   0  -4  -1  195.98    8.30
   0  -4  -1  185.38   10.90
   0  -4   1  196.58    8.40
   0  -4   1  205.48    7.80
   0  -4  -1  190.18    8.00
   0  -4  -1  180.98    8.20
   0  -4   1  215.58    8.00
   0  -4  -1  199.88   10.90
   0  -4   1  202.88    7.70
   0  -4  -1  183.68    8.10
   0  -4   1  194.48    8.10
   0  -4   1  189.48   10.10
   0  -4  -1  199.38    8.00
   0  -4   1  198.98    7.80
   0  -4   1  193.58   10.20
   0  -4  -1  201.28    7.80
   0  -4  -1  188.68    7.80
   0  -4  -1  195.48    8.20
   0  -4   1  188.88    8.00
   0  -4   1  207.48    8.10
   0  -4   1  203.78    7.80
   0   4  -1  206.38    7.80
   0   4  -1  200.68    7.80
   0   4  -1  186.58   10.20
   0   4   1  192.58    7.80
   0   4   1  201.98    8.00
   0   4   1  189.28    7.80
   0   4  -1  202.28   10.40
   0   4   1  181.28    8.10
   0   4   1  202.68   11.10
   2  -4   1  185.78    9.20
  -2  -4  -1  157.28    7.30
  -2  -4  -1  164.08    9.90
   2  -4   1  164.48    9.20
  -2  -4  -1  167.18    6.90
   2  -4   1  169.38    7.30
   2  -4   1  169.68    6.80
  -2  -4  -1  160.08    7.30
  -2  -4  -1  157.88    7.10
   2  -4   1  174.18    6.90
  -2  -4  -1  173.88    6.80
  -2  -4  -1  164.18    7.70
  -2  -4  -1  168.98   10.10
  -2  -4  -1  172.58    7.30
   2  -4   1  176.88    7.00
  -2  -4  -1  157.28    7.00
   2  -4   1  166.18    7.10
   2  -4   1  176.68    6.60
   2  -4   1  169.08    6.30
   2   4   1  162.58    6.70
  -2   4  -1  175.18    6.60
  -2   4  -1  175.18    7.40
  -2   4  -1  161.08    9.10
   2   4   1  162.58   10.00
  -2   4  -1  182.98    7.10
  -2   4  -1  163.98    9.00
   2   4   1  162.08    6.90
  -2   4  -1  183.48    7.10
   2   4   1  155.08    7.10
   2   4   1  165.28    6.30
   4  -4   1 1914.51   74.39
   4  -4   1 2099.89   74.79
   4  -4   1 2027.00   74.49
  -4  -4  -1 2114.59   74.89
  -4  -4  -1 1986.50   74.39
  -4  -4  -1 1970.70   74.49
   4  -4   1 2107.79   77.29
   4  -4   1 2097.99   73.89
  -4  -4  -1 1932.11   74.09
  -4  -4  -1 2010.40   78.89
   4  -4   1 2092.09   74.29
   4  -4   1 2021.10   77.29
   4  -4   1 2081.29   73.69
  -4  -4  -1 1996.20   78.89
  -4  -4  -1 2042.20   74.59
  -4  -4  -1 2066.69   74.89
  -4  -4  -1 2047.50   74.49
  -4   4  -1 2056.89   74.49
   4   4   1 1997.70   74.49
  -4   4  -1 2107.09   77.39
   4   4   1 1995.70   74.09
   4   4   1 2034.50   73.89
  -4   4  -1 2023.80   77.19
  -4   4  -1 2074.99   73.99
   4   4   1 2155.88   74.59
   4   4   1 1934.61   74.39
   4   4   1 2030.50   74.69
   4   4   1 2058.39   78.89
   4   4   1 2054.89   74.89
   4   4   1 1876.01   78.79
  -4   4  -1 2086.49   74.89
  -6  -4  -1  110.19    5.50
   6  -4   1  108.49    5.20
  -6  -4  -1  116.59    5.30
  -6  -4  -1  107.89    4.80
   6  -4   1  106.79    7.20
  -6  -4  -1  115.19    5.20
   6  -4   1  120.99    5.10
   6  -4   1  106.49    5.30
  -6  -4  -1  127.79    8.90
   6  -4   1  118.19    4.80
  -6  -4  -1  108.39    5.20
  -6  -4  -1  119.89    5.60
   6  -4   1  109.59    7.30
   6  -4   1  122.99    5.30
  -6  -4  -1  123.39    8.80
   6   4   1  122.19    5.60
  -6   4  -1  109.19    4.80
  -6   4  -1  112.59    5.20
   6   4   1  107.59    8.40
   6   4   1  117.89    5.30
  -6   4  -1  111.29    7.30
   6   4   1  118.29    4.70
   6   4   1  119.79    5.60
  -6   4  -1  105.09    7.30
   6   4   1  120.59    8.50
   6   4   1  115.09    4.80
   6   4   1  120.59    5.20
  -6   4  -1  114.99    4.80
  -6   4  -1  117.09    5.40
   6   4   1  120.89    5.30
  -8  -4  -1   63.49    6.50
  -8  -4  -1   69.59    6.80
  -8  -4  -1   81.09    3.90
   8  -4   1   67.19    3.30
   8  -4   1   67.89    3.80
   8  -4   1   72.19    3.60
  -8  -4  -1   74.39    4.10
   8  -4   1   70.09    3.70
  -8  -4  -1   64.49    3.70
   8  -4   1   67.59    5.80
  -8  -4  -1   72.59    3.30
   8  -4   1   74.29    4.20
  -8  -4  -1   78.29    4.20
   8  -4   1   70.79    5.80
   8   4   1   73.79    3.80
  -8   4  -1   66.69    3.30
  -8   4  -1   61.49    5.40
   8   4   1   75.29    6.80
   8   4   1   74.69    3.70
   8   4   1   74.99    3.30
   8   4   1   61.39    6.60
   8   4   1   76.09    3.70
   8   4   1   69.19    3.30
  -8   4  -1   64.09    3.20
  -8   4  -1   68.99    5.80
   8   4   1   67.09    3.90
   8   4   1   75.49    4.20
 -10  -4  -1 1594.64   57.89
  10  -4   1 1517.05   56.79
  10  -4   1 1594.54   57.09
 -10  -4  -1 1602.54   57.89
  10  -4   1 1508.45   61.19
  10  -4   1 1525.85   57.29
 -10  -4  -1 1551.64   57.39
  10  -4   1 1431.26   57.29
 -10  -4  -1 1571.74   57.29
 -10  -4  -1 1655.83   63.89
  10  -4   1 1476.45   57.39
 -10  -4  -1 1467.55   63.19
  10  -4   1 1617.94   61.59
 -10  -4  -1 1551.14   57.79
  10   4   1 1474.25   57.19
 -10   4  -1 1566.04   57.39
  10   4   1 1642.44   57.89
  10   4   1 1473.95   56.59
 -10   4  -1 1578.64   56.79
  10   4   1 1586.64   57.19
  10   4   1 1505.85   57.29
  10   4   1 1537.65   56.79
 -10   4  -1 1572.84   61.19
 -10   4  -1 1553.64   56.89
  10   4   1 1530.85   63.79
 -10   4  -1 1591.14   61.79
  10   4   1 1666.33   63.59
  10   4   1 1403.56   57.49
 -10   4  -1 1568.44   57.29
 -12  -4  -1 1234.58   51.29
  12  -4   1 1152.58   43.90
 -12  -4  -1 1219.78   45.00
  12  -4   1 1144.79   44.10
 -12  -4  -1 1146.79   44.10
  12  -4   1 1177.18   44.20
  12  -4   1 1245.48   49.20
 -12  -4  -1 1148.59   44.10
  12  -4   1 1189.38   43.70
 -12  -4  -1 1238.18   44.70
 -12  -4  -1 1153.68   43.70
 -12  -4  -1 1148.09   50.29
  12  -4   1 1211.18   44.40
 -12  -4  -1 1220.88   44.90
  12  -4   1 1201.48   49.10
  12  -4   1 1137.99   44.20
  12   4   1 1194.08   50.49
  12   4   1 1173.18   44.70
  12   4   1 1207.48   51.19
 -12   4  -1 1130.69   43.70
  12   4   1 1230.78   44.60
 -12   4  -1 1194.18   49.30
  12   4   1 1125.19   43.40
  12   4   1 1204.78   44.00
 -12   4  -1 1150.08   43.60
 -12   4  -1 1156.28   44.20
 -12   4  -1 1160.48   44.10
  12   4   1 1152.98   44.10
  12   4   1 1153.68   43.70
  14  -4   1   -0.10    0.80
 -14  -4  -1    0.20    0.70
  14  -4   1    0.70    0.90
 -14  -4  -1    0.00    0.90
 -14  -4  -1   -0.10    0.50
 -14  -4  -1    0.70    0.60
 -14  -4  -1    0.60    0.90
  14  -4   1   -0.80    0.70
  14  -4   1    0.10    0.90
  14  -4   1    0.50    0.60
 -14   4  -1   -0.40    0.60
  14   4   1    0.40    1.00
 -14   4  -1   -0.90    0.70
  14   4   1    1.30    1.00
  14   4   1   -1.10    0.90
 -14   4  -1    0.10    0.60
  14   4   1    0.00    0.60
  14   4   1    0.30    0.50
  14   4   1   -0.10    0.60
  16  -4   1  159.78    8.30
 -16  -4  -1  171.38    8.00
  16  -4   1  175.48    8.50
 -16  -4  -1  174.98    8.70
  16  -4   1  180.58    8.20
  16  -4   1  176.38    8.20
 -16  -4  -1  205.98    9.20
 -16  -4  -1  181.88    8.30
  16  -4   1  185.98    8.50
  16   4   1  177.78    7.90
  16   4   1  167.98    8.00
 -16   4  -1  177.78    6.80
  16   4   1  190.98    7.70
  16   4   1  170.38    8.20
  16   4   1  171.88    8.80
 -16   4  -1  176.28    8.00
  16   4   1  170.58    8.60
  18  -4   1  193.68    9.40
 -18  -4  -1  198.38    9.00
  18  -4   1  189.88    7.70
  18  -4   1  194.18    9.10
  18  -4   1  211.38    9.70
  18  -4   1  216.48    9.40
 -18  -4  -1  204.58    9.80
 -18  -4  -1  191.28    9.10
 -18   4  -1  201.08    7.70
  18   4   1  194.98    9.20
  18   4   1  187.38    9.80
 -18   4  -1  187.88    8.90
  18   4   1  198.98    8.60
  18   4   1  185.48    9.50
  18   4   1  196.28    8.90
 -18   4  -1  211.88    8.80
 -20  -4  -1   52.69    3.80
  20  -4   1   41.30    3.80
  20  -4   1   58.59    4.20
  20  -4   1   54.09    4.30
  20  -4   1   47.20    3.70
 -20  -4  -1   48.50    3.60
 -20  -4  -1   46.60    4.20
  20  -4   1   44.50    3.50
  20   4   1   57.79    4.00
  20   4   1   58.49    3.80
  20   4   1   46.70    4.30
 -20   4  -1   51.29    2.50
 -20   4  -1   58.39    3.80
 -20   4  -1   47.10    3.40
  20   4   1   48.50    4.10
  20   4   1   50.09    3.30
  22  -4   1    3.20    1.50
 -22  -4  -1    3.60    1.30
 -22  -4  -1    4.10    1.30
  22  -4   1    4.20    1.60
  22  -4   1    4.00    1.50
  22   4   1    4.60    1.20
  22   4   1    4.30    1.70
  22   4   1    7.60    2.30
 -22   4  -1    5.90    1.00
  22   4   1    4.30    1.20
 -22   4  -1    4.00    1.30
  24  -4   1    1.80    1.10
  24  -4   1   -0.70    1.00
  24  -4   1    1.00    1.10
  24  -4   1    1.70    1.50
 -24  -4  -1    0.10    1.00
 -24  -4  -1    2.40    1.40
 -24   4  -1    0.80    0.60
  24   4   1    0.30    0.90
  24   4   1   -0.70    1.80
 -24   4  -1    2.00    1.50
  24   4   1    2.10    1.80
  24   4   1    0.00    0.90
  24   4   1    1.10    1.60
  26  -4   1   11.70    2.90
  26  -4   1    6.60    2.20
 -26  -4  -1    6.10    1.60
 -26  -4  -1    5.40    1.70
  26  -4   1    8.30    2.00
  26  -4   1    8.60    2.30
  26  -4   1    6.50    2.00
  26   4   1    8.20    2.60
  26   4   1   10.60    2.30
  26   4   1    6.90    2.10
  26   4   1    9.80    2.80
 -26   4  -1    7.50    1.80
  28  -4   1   11.20    2.70
  28  -4   1   10.20    2.30
 -28  -4  -1    9.20    2.10
 -28  -4  -1    6.40    1.70
  28  -4   1    9.30    2.30
  28  -4   1    8.10    2.40
  28  -4   1   13.10    2.80
  28   4   1   17.20    3.60
  28   4   1   10.70    3.10
  28   4   1   11.80    2.60
  28   4   1   12.80    2.50
 -28   4  -1   14.00    2.70
  28   4   1   12.60    2.80
  30  -4   1   31.20    3.60
  30  -4   1   25.60    3.90
 -30  -4  -1   32.60    3.60
  30  -4   1   34.10    3.90
  30  -4   1   33.10    4.20
 -30  -4  -1   32.30    3.80
  30  -4   1   40.60    4.70
  30   4   1   26.90    3.30
 -30   4  -1   32.50    3.80
  30   4   1   24.50    3.20
  30   4   1   29.80    4.60
  30   4   1   34.30    4.50
  30   4   1   32.10    3.90
 -32  -4  -1   44.00    4.30
  32  -4   1   39.10    4.90
 -32  -4  -1   48.50    4.70
  32  -4   1   50.09    5.30
  32  -4   1   42.00    4.70
  32  -4   1   53.69    4.60
  32  -4   1   47.90    5.20
  32   4   1   41.70    5.20
  32   4   1   43.40    4.50
 -32   4  -1   50.49    4.70
  32   4   1   49.40    4.40
  34  -4   1   87.29    7.00
  34  -4   1   74.39    6.80
  34  -4   1   76.29    5.90
 -34  -4  -1   82.19    6.00
  34  -4   1   88.89    6.60
 -34  -4  -1   74.09    5.80
  34  -4   1   81.19    7.00
  34   4   1   72.49    6.00
  34   4   1   82.79    7.10
 -34   4  -1   68.99    5.80
  34   4   1   70.59    5.60
  36  -4   1   52.79    4.90
  36  -4   1   49.50    5.80
  36  -4   1   60.99    8.60
  36   4   1   58.09    5.30
  36   4   1   47.60    4.90
 -38  -4  -1    6.50    2.10
  38  -4   1    4.40    2.50
  38  -4   1    7.40    2.90
  38  -4   1   10.30    2.60
 -38  -4  -1   11.40    2.90
  38  -4   1    8.60    2.80
  38  -4   1   14.10    3.70
  38   4   1   10.10    3.10
  38   4   1    9.80    3.40
 -38   4  -1    9.20    2.70
  40  -4   1   17.10    4.00
  40  -4   1   19.60    4.60
  40   4   1   20.40    4.10
 -40   4  -1   17.30    3.90
  40   4   1    8.60    5.30
  41  -5  -1    0.70    2.20
 -41  -5   1    3.90    2.10
 -41  -5   1    2.60    2.20
  41  -5  -1   -2.70    1.60
  41  -5  -1    5.70    2.40
  41  -5  -1    1.10    2.20
  41   5  -1    1.80    2.70
 -41   5   1    1.90    1.90
  41   5  -1    1.90    2.20
  39  -5  -1   -0.60    1.50
  39  -5  -1   -2.90    1.70
 -39  -5   1   -4.10    1.50
  39  -5  -1   -0.60    1.90
  39  -5  -1    0.80    1.90
 -39  -5   1    2.40    2.10
 -39   5   1   -0.20    1.70
  39   5  -1    0.00    2.40
  37  -5  -1   -1.20    2.10
  37  -5  -1   -2.10    1.70
  37  -5  -1    1.80    2.20
 -37  -5   1    2.30    1.60
  37  -5  -1    0.20    1.90
 -37  -5   1    1.60    1.60
 -37   5   1    2.10    1.80
  37   5  -1    1.60    1.90
  35  -5  -1   -1.20    1.70
  35  -5  -1    1.10    2.00
  35  -5  -1    0.30    1.70
  35  -5  -1   -1.70    1.70
 -35  -5   1   -1.30    1.20
 -35  -5   1    0.70    1.60
 -35   5   1    0.30    1.50
  35   5  -1   -0.80    1.40
 -33  -5   1    0.60    1.30
  33  -5  -1    0.90    1.80
 -33  -5   1    0.90    1.50
  33  -5  -1    1.20    1.70
  33  -5  -1   -3.20    1.60
  33  -5  -1    1.70    1.80
  33  -5  -1    2.90    1.70
  33   5  -1    0.90    1.80
  33   5  -1    0.70    1.90
 -33   5   1   -0.90    1.20
  33   5  -1   -0.50    1.50
  31  -5  -1    7.20    1.90
 -31  -5   1    8.70    2.20
  31  -5  -1    7.20    2.40
  31  -5  -1    6.90    2.30
  31  -5  -1   15.80    3.50
  31  -5  -1    9.30    2.50
 -31  -5   1    6.30    2.00
  31   5  -1    6.60    1.90
 -31   5   1    8.40    2.00
  31   5  -1    7.10    2.70
  31   5  -1    6.10    2.40
 -29  -5   1   16.60    3.00
  29  -5  -1   19.70    3.70
  29  -5  -1   23.30    3.30
  29  -5  -1   15.80    3.40
  29  -5  -1   19.90    3.70
  29  -5  -1   29.30    3.60
 -29  -5   1   18.90    2.80
  29   5  -1   25.20    3.30
  29   5  -1   18.50    3.90
  29   5  -1   22.40    2.90
 -29   5   1   23.30    3.20
  27  -5  -1   70.39    5.70
  27  -5  -1   72.59    5.40
 -27  -5   1   64.89    5.10
  27  -5  -1   71.89    5.70
 -27  -5   1   73.49    5.10
  27  -5  -1   74.29    5.40
  27  -5  -1   62.29    5.60
  27   5  -1   71.79    4.80
 -27   5   1   61.99    4.90
  27   5  -1   76.79    5.30
  27   5  -1   78.19    6.20
 -25  -5   1   10.50    2.30
  25  -5  -1   13.60    3.00
  25  -5  -1   11.60    2.70
 -25  -5   1   13.00    2.50
  25  -5  -1   11.80    2.40
  25  -5  -1   15.60    2.50
  25  -5  -1    8.10    2.30
 -25   5   1   13.90    2.50
  25   5  -1    9.20    2.20
  25   5  -1   13.90    2.90
  25   5  -1    9.50    2.70
  25   5  -1   14.00    2.20
 -23  -5   1  154.58    8.20
 -23  -5   1  169.88    8.10
  23  -5  -1  165.28    8.50
  23  -5  -1  162.88    8.90
  23  -5  -1  165.68    8.60
  23  -5  -1  149.09    8.80
  23   5  -1  148.99    8.90
  23   5  -1  153.08    8.80
  23   5  -1  165.78    7.30
  23   5  -1  170.08    8.30
  23   5  -1  154.38    7.70
 -23   5   1  162.18    8.20
  21  -5  -1   99.49    6.50
 -21  -5   1  107.69    5.90
 -21  -5   1  112.29    6.30
  21  -5  -1  105.69    6.40
  21  -5  -1  106.29    6.40
  21   5  -1  117.79    5.90
  21   5  -1  112.39    6.70
  21   5  -1  109.09    7.00
  21   5  -1  110.39    5.20
  21   5  -1  111.09    6.10
 -21   5   1  108.99    5.10
 -21   5   1  119.49    6.20
 -19  -5   1  475.25   19.50
  19  -5  -1  436.36   19.40
 -19  -5   1  465.25   18.90
  19  -5  -1  479.05   20.00
  19  -5  -1  496.15   20.00
  19  -5  -1  495.65   19.60
 -19   5   1  440.96   18.90
  19   5  -1  477.85   18.90
  19   5  -1  484.05   18.20
  19   5  -1  501.05   19.40
  19   5  -1  461.75   19.90
  19   5  -1  470.85   20.20
 -17  -5   1  121.39    6.40
 -17  -5   1  121.99    7.10
 -17  -5   1  127.49    7.10
  17  -5  -1  123.69    6.60
  17  -5  -1  134.19    7.00
  17  -5  -1  122.39    7.00
 -17  -5   1  135.49    6.80
 -17  -5   1  125.59    6.20
  17  -5  -1  131.19    6.80
  17   5  -1  132.69    5.50
  17   5  -1  117.49    6.00
  17   5  -1  121.09    6.80
  17   5  -1  142.49    7.30
  17   5  -1  126.19    6.20
 -17   5   1  128.19    6.20
  17   5  -1  133.69    6.60
 -17   5   1  141.29    6.40
 -15  -5   1  137.99    6.80
 -15  -5   1  135.19    6.50
  15  -5  -1  136.89    6.80
  15  -5  -1  143.59    6.80
  15  -5  -1  139.79    7.10
 -15  -5   1  121.29    7.00
  15  -5  -1  125.49    6.10
 -15  -5   1  141.19    6.30
  15  -5  -1  134.49    7.00
 -15  -5   1  138.09    7.10
  15   5  -1  132.99    6.20
  15   5  -1  130.69    5.40
  15   5  -1  136.39    6.10
  15   5  -1  133.29    7.10
 -15   5   1  123.89    6.20
  15   5  -1  139.19    7.00
  15   5  -1  125.99    6.40
 -15   5   1  136.49    6.30
  13  -5  -1   90.39    4.90
 -13  -5   1   86.19    4.70
 -13  -5   1   89.89    4.50
 -13  -5   1   91.59    5.30
  13  -5  -1   95.69    5.30
  13  -5  -1   91.49    4.90
 -13  -5   1   95.09    5.10
 -13  -5   1   97.49    5.50
  13  -5  -1   98.19    5.20
  13   5  -1   95.79    5.20
  13   5  -1   95.09    4.80
  13   5  -1   93.89    3.80
 -13   5   1   96.59    4.90
  13   5  -1   88.29    4.40
  13   5  -1   89.29    4.60
  13   5  -1   90.39    5.30
 -13   5   1   90.29    4.50
  11  -5  -1  322.97   13.70
 -11  -5   1  337.97   14.00
  11  -5  -1  310.27   13.70
 -11  -5   1  323.07   13.50
 -11  -5   1  335.47   13.20
 -11  -5   1  324.37   13.20
 -11  -5   1  323.47   13.50
 -11  -5   1  345.37   13.90
  11  -5  -1  349.07   12.90
  11  -5  -1  319.67   13.40
  11   5  -1  341.07   14.00
 -11   5   1  330.07   12.90
  11   5  -1  329.37   12.20
  11   5  -1  319.87   12.80
  11   5  -1  318.27   13.20
  11   5  -1  324.47   13.20
 -11   5   1  317.27   13.10
  11   5  -1  329.27   13.70
 -11   5   1  346.67   13.90
  -9  -5   1  147.29    6.80
   9  -5  -1  154.98   10.60
  -9  -5   1  146.79   10.60
  -9  -5   1  149.59    6.20
   9  -5  -1  151.18    7.10
  -9  -5   1  143.79    7.00
   9  -5  -1  142.69    6.80
   9  -5  -1  148.99    7.10
  -9  -5   1  159.68    7.20
  -9  -5   1  153.78    6.90
  -9  -5   1  140.19   10.40
   9  -5  -1  153.18    6.30
   9  -5  -1  163.78   10.70
   9  -5  -1  135.19    6.70
  -9   5   1  151.78   10.50
   9   5  -1  151.78    6.10
  -9   5   1  145.19    6.20
  -9   5   1  141.49    7.00
   9   5  -1  148.39    6.90
   9   5  -1  150.48    7.00
  -9   5   1  140.59    7.00
   9   5  -1  150.08    6.60
   9   5  -1  144.69    6.50
   9   5  -1  157.28    7.20
   9   5  -1  152.08   10.60
  -9   5   1  157.88    6.50
  -7  -5   1  259.67   14.70
  -7  -5   1  248.98   10.90
  -7  -5   1  255.87   14.70
   7  -5  -1  247.38   11.00
   7  -5  -1  278.17   11.20
   7  -5  -1  265.07   14.60
   7  -5  -1  258.57   10.80
  -7  -5   1  276.97    9.90
   7  -5  -1  253.27   14.60
  -7  -5   1  258.57   10.70
   7  -5  -1  236.98   10.80
  -7  -5   1  269.97   10.70
  -7  -5   1  269.37   10.00
  -7  -5   1  268.57   10.80
   7  -5  -1  254.77   10.80
   7  -5  -1  283.47   10.10
  -7  -5   1  274.57   11.20
   7   5  -1  273.77   10.50
  -7   5   1  271.07    9.80
  -7   5   1  248.38   11.00
  -7   5   1  251.67   10.10
  -7   5   1  252.47   10.90
  -7   5   1  257.57   10.50
   7   5  -1  243.38   10.80
   7   5  -1  263.07   10.00
   7   5  -1  272.27   14.70
  -7   5   1  273.07   15.00
   7   5  -1  261.07   10.60
   7   5  -1  243.38   10.90
  -7   5   1  249.58   10.90
   7   5  -1  261.47    9.80
  -5  -5   1  221.68    9.80
   5  -5  -1  244.58    9.00
  -5  -5   1  239.58    9.00
   5  -5  -1  213.78    9.90
  -5  -5   1  240.78   10.00
  -5  -5   1  233.58    9.70
  -5  -5   1  248.28    9.70
  -5  -5   1  240.68    9.60
   5  -5  -1  241.98    9.00
   5  -5  -1  237.78   10.20
  -5  -5   1  225.18   13.20
  -5  -5   1  235.28   13.30
   5  -5  -1  240.58    9.70
   5  -5  -1  239.98   13.50
  -5  -5   1  232.38    8.80
   5  -5  -1  229.28   13.20
   5  -5  -1  222.38    9.90
  -5   5   1  237.88   10.00
   5   5  -1  220.58    9.80
   5   5  -1  234.58    9.70
  -5   5   1  245.48    9.50
   5   5  -1  213.98   13.10
   5   5  -1  238.98    9.00
  -5   5   1  241.08    9.00
   5   5  -1  238.38    8.80
  -5   5   1  234.48    9.00
  -5   5   1  233.68    9.90
   5   5  -1  240.48   13.40
   5   5  -1  229.28    9.70
  -5   5   1  226.28   10.10
  -3  -5   1 2758.92  101.79
   3  -5  -1 2813.12  106.39
  -3  -5   1 2810.62  102.19
   3  -5  -1 2756.52  106.89
   3  -5  -1 2930.41  101.49
  -3  -5   1 2853.81  102.09
  -3  -5   1 2796.22  101.79
   3  -5  -1 2710.43  102.39
  -3  -5   1 2967.90  102.89
  -3  -5   1 2786.82  102.09
  -3  -5   1 2820.62  106.19
  -3  -5   1 2836.22  102.59
   3  -5  -1 2755.22  101.89
  -3  -5   1 2682.43  102.09
  -3  -5   1 2869.11  101.39
   3  -5  -1 2942.91  102.29
  -3  -5   1 2705.53  105.79
   3  -5  -1 2847.22  102.29
   3   5  -1 2754.52  101.89
  -3   5   1 2926.81  106.99
   3   5  -1 2769.52  102.09
  -3   5   1 2774.32  101.09
  -3   5   1 2835.72  102.59
  -3   5   1 2689.13  101.99
  -3   5   1 2709.33  101.39
   3   5  -1 2778.82  101.49
   3   5  -1 2621.24  102.09
   3   5  -1 2770.62  106.29
  -3   5   1 2740.23  102.29
  -1  -5   1  189.78   10.90
  -1  -5   1  193.38    7.80
  -1  -5   1  173.28   10.50
  -1  -5   1  196.88    7.90
   1  -5  -1  204.28    7.70
  -1  -5   1  189.48    7.70
   1  -5  -1  202.58    7.90
   1  -5  -1  195.48    8.30
   1  -5  -1  182.58    8.00
   1  -5  -1  192.48    8.50
   1  -5  -1  193.68    8.30
  -1  -5   1  184.18    8.10
   1  -5  -1  188.78    8.10
   1  -5  -1  187.88   11.40
  -1  -5   1  197.28    8.20
   1  -5  -1  196.28    8.30
  -1  -5   1  189.68    8.10
   1  -5  -1  197.58    8.40
  -1  -5   1  184.48    8.50
  -1  -5   1  183.88    7.90
   1  -5  -1  186.58   11.40
  -1   5   1  195.88    8.00
  -1   5   1  197.88    7.70
   1   5  -1  192.78   11.00
  -1   5   1  186.38   11.50
   1   5  -1  182.38   10.90
   1   5  -1  183.38    7.80
   1   5  -1  193.88    7.80
  -1  -5  -1 1009.90   36.10
   1  -5   1  996.30   35.80
  -1  -5  -1  995.20   36.00
  -1  -5  -1  976.20   40.50
  -1  -5  -1  923.91   40.20
  -1  -5  -1  980.90   36.30
  -1  -5  -1  981.20   36.10
   1  -5   1  962.50   39.30
   1  -5   1  919.01   36.00
  -1  -5  -1  932.41   36.30
   1  -5   1  965.70   39.10
  -1  -5  -1  969.00   36.40
   1  -5   1  948.61   35.40
   1  -5   1  997.10   36.00
   1  -5   1  980.90   36.00
  -1  -5  -1  916.11   35.70
   1  -5   1  999.80   36.00
   1  -5   1  940.81   36.40
  -1   5  -1  970.00   39.50
   1   5   1  926.51   35.70
  -1   5  -1  995.50   35.50
   1   5   1  979.20   40.70
  -1   5  -1  975.40   39.50
   1   5   1  956.60   35.70
   1   5   1  926.61   36.10
  -1   5  -1  920.61   35.80
   3  -5   1   94.79    3.70
   3  -5   1   97.09    4.90
  -3  -5  -1   95.99    7.50
  -3  -5  -1   92.29    7.50
  -3  -5  -1   94.59    4.70
   3  -5   1   95.69    4.70
  -3  -5  -1  102.19    4.30
  -3  -5  -1   90.79    4.80
  -3  -5  -1   93.29    4.70
   3  -5   1   87.79    4.50
  -3  -5  -1  100.79    4.90
   3  -5   1   96.29    4.40
   3  -5   1   95.29    3.90
   3  -5   1   89.29    6.80
   3  -5   1   87.89    6.60
  -3  -5  -1   96.49    4.40
  -3  -5  -1   83.99    4.80
  -3  -5  -1  100.29    4.70
  -3  -5  -1   91.89    5.00
   3  -5   1   96.39    4.50
  -3   5  -1   95.19    5.00
   3   5   1   91.29    4.70
  -3   5  -1   95.19    5.00
   3   5   1  100.39    7.80
  -3   5  -1   99.59    4.00
  -3   5  -1   99.09    7.00
   3   5   1   98.19    3.70
  -3   5  -1   93.89    6.70
   3   5   1   88.39    4.20
   3   5   1   94.69    4.50
  -5  -5  -1 1363.96   51.59
   5  -5   1 1388.16   50.19
   5  -5   1 1408.66   54.89
  -5  -5  -1 1441.96   56.59
   5  -5   1 1365.36   54.59
   5  -5   1 1344.97   50.99
   5  -5   1 1410.36   51.49
  -5  -5  -1 1404.76   51.49
   5  -5   1 1363.56   50.89
  -5  -5  -1 1358.96   50.59
  -5  -5  -1 1351.66   51.09
  -5  -5  -1 1385.46   50.99
   5  -5   1 1448.96   51.09
  -5  -5  -1 1364.26   51.09
  -5  -5  -1 1431.96   52.29
  -5  -5  -1 1370.16   56.69
  -5  -5  -1 1323.47   51.09
   5  -5   1 1370.86   50.09
   5   5   1 1375.86   56.39
  -5   5  -1 1372.56   51.09
   5   5   1 1406.26   50.49
   5   5   1 1378.06   50.19
   5   5   1 1478.65   51.59
   5   5   1 1322.17   50.89
  -5   5  -1 1405.96   50.09
  -5   5  -1 1379.06   54.59
   5   5   1 1296.97   51.09
   5   5   1 1418.36   56.99
  -5   5  -1 1392.66   54.79
  -5   5  -1 1360.16   50.39
   5   5   1 1290.57   51.29
  -5   5  -1 1379.46   51.49
  -7  -5  -1 1123.99   47.90
   7  -5   1 1170.28   41.40
  -7  -5  -1 1145.69   42.70
  -7  -5  -1 1077.49   42.40
   7  -5   1 1098.09   42.10
   7  -5   1 1213.58   42.20
  -7  -5  -1 1212.28   41.60
   7  -5   1 1124.99   45.80
  -7  -5  -1 1103.39   42.00
   7  -5   1 1061.89   42.20
  -7  -5  -1 1102.29   42.10
   7  -5   1 1169.98   41.90
  -7  -5  -1 1109.19   42.20
  -7  -5  -1 1168.08   48.20
   7  -5   1 1103.59   45.90
  -7  -5  -1 1083.09   42.10
   7   5   1 1082.09   41.40
  -7   5  -1 1146.39   45.80
  -7   5  -1 1157.58   46.10
   7   5   1 1151.38   42.60
  -7   5  -1 1120.29   41.40
  -7   5  -1 1131.49   41.40
   7   5   1 1069.49   41.90
  -7   5  -1 1137.79   42.10
   7   5   1 1187.78   47.90
   7   5   1 1134.39   41.30
  -7   5  -1 1136.09   42.50
   7   5   1 1103.59   42.10
   7   5   1 1161.18   48.30
   7   5   1 1090.19   42.10
   7   5   1 1094.99   42.40
  -9  -5  -1  163.38   12.00
  -9  -5  -1  169.48    7.90
  -9  -5  -1  192.38   12.60
   9  -5   1  179.18   11.10
  -9  -5  -1  186.28    7.40
  -9  -5  -1  172.78    7.90
   9  -5   1  170.98    7.70
   9  -5   1  163.78   10.90
  -9  -5  -1  189.68    8.50
  -9  -5  -1  168.78    8.00
   9  -5   1  184.78    8.10
   9  -5   1  168.38    7.90
   9  -5   1  184.78    8.10
  -9  -5  -1  185.18    8.40
  -9   5  -1  178.58    7.30
  -9   5  -1  181.28    8.20
  -9   5  -1  198.68   11.30
  -9   5  -1  175.08   11.40
  -9   5  -1  186.78    7.40
   9   5   1  173.38   12.20
   9   5   1  186.48    8.50
   9   5   1  164.98    7.80
   9   5   1  183.18    7.30
   9   5   1  187.98    7.20
   9   5   1  173.38    8.00
  -9   5  -1  172.88    7.90
   9   5   1  176.28    7.80
   9   5   1  188.58   12.90
   9   5   1  190.18    8.30
  11  -5   1  843.92   32.50
 -11  -5  -1  811.22   32.60
  11  -5   1  873.81   32.10
 -11  -5  -1  882.81   33.50
  11  -5   1  863.31   32.80
  11  -5   1  853.21   32.80
 -11  -5  -1  858.41   33.30
 -11  -5  -1  828.02   32.60
  11   5   1  866.71   33.30
 -11   5  -1  861.31   32.20
  11   5   1  889.31   32.10
  11   5   1  874.61   33.20
  11   5   1  801.52   32.50
 -11   5  -1  913.31   32.10
  11   5   1  889.41   31.80
  11   5   1  834.22   32.50
  13  -5   1  585.94   22.40
 -13  -5  -1  569.04   21.70
  13  -5   1  594.24   21.60
 -13  -5  -1  489.95   23.80
  13  -5   1  544.35   22.20
 -13  -5  -1  568.34   22.80
 -13  -5  -1  570.24   22.20
 -13  -5  -1  560.04   22.80
  13  -5   1  583.84   22.10
  13  -5   1  563.54   22.20
  13   5   1  550.44   22.60
  13   5   1  593.74   21.30
 -13   5  -1  583.04   21.80
  13   5   1  516.05   22.60
  13   5   1  567.64   22.00
  13   5   1  531.35   22.00
 -13   5  -1  583.84   21.50
 -15  -5  -1   24.30    2.70
  15  -5   1   24.60    2.30
 -15  -5  -1   21.10    2.00
 -15  -5  -1   26.00    3.20
  15  -5   1   19.50    2.00
  15  -5   1   24.10    2.50
  15  -5   1   24.30    2.50
  15  -5   1   21.50    2.50
 -15  -5  -1   22.00    2.40
 -15   5  -1   25.30    2.20
  15   5   1   24.30    2.60
  15   5   1   25.60    1.90
  15   5   1   22.60    2.90
 -15   5  -1   24.10    2.00
  15   5   1   23.00    2.40
  15   5   1   25.30    2.40
  15   5   1   21.10    2.00
  17  -5   1  199.88    9.80
  17  -5   1  205.88    9.70
 -17  -5  -1  211.28    9.40
 -17  -5  -1  211.18    9.70
  17  -5   1  217.48    9.90
  17  -5   1  218.88   10.10
  17   5   1  215.98   10.30
  17   5   1  225.48   10.60
  17   5   1  213.18    8.90
 -17   5  -1  205.58    9.40
  17   5   1  217.08    9.80
  17   5   1  203.98    9.50
 -17   5  -1  221.68    9.20
  19  -5   1    1.90    1.30
  19  -5   1   -0.40    0.90
 -19  -5  -1   -1.20    0.80
 -19  -5  -1    1.00    1.00
  19  -5   1    0.40    1.10
  19  -5   1    0.20    1.00
  19   5   1    0.40    1.30
  19   5   1   -0.10    1.20
  19   5   1    0.50    0.80
 -19   5  -1    0.50    0.80
 -19   5  -1    0.20    0.80
  19   5   1    0.80    1.30
  19   5   1   -0.80    0.50
 -21  -5  -1    2.40    1.00
  21  -5   1    5.70    1.70
  21  -5   1    3.70    1.70
  21  -5   1    5.00    1.60
 -21  -5  -1    4.30    1.30
  21  -5   1    8.60    2.00
  21   5   1    4.00    2.00
  21   5   1    5.80    1.90
  21   5   1    4.80    1.40
  21   5   1    2.30    1.40
  21   5   1    4.00    1.00
 -21   5  -1    4.10    1.40
 -23  -5  -1    3.90    1.50
  23  -5   1    2.30    1.90
  23  -5   1    2.00    1.50
  23  -5   1    2.70    1.60
 -23  -5  -1    2.10    1.10
  23  -5   1    1.60    1.30
  23   5   1    2.70    1.20
  23   5   1    4.10    1.10
  23   5   1    2.20    1.60
 -23   5  -1    3.00    1.30
  23   5   1    1.90    1.60
  23   5   1    2.60    1.70
  25  -5   1   -0.30    1.50
  25  -5   1    0.50    1.40
  25  -5   1    3.00    1.50
 -25  -5  -1    1.50    1.30
 -25  -5  -1    0.30    1.00
  25  -5   1    0.70    1.30
  25  -5   1    2.00    1.50
 -25   5  -1    2.10    1.40
  25   5   1    0.20    1.00
  25   5   1   -0.30    1.70
  25   5   1   -0.90    1.40
  25   5   1    0.30    1.60
  25   5   1    0.50    0.80
  27  -5   1    4.80    2.20
 -27  -5  -1    6.40    1.70
 -27  -5  -1    2.80    1.50
  27  -5   1    4.90    2.10
  27  -5   1    6.30    2.20
  27  -5   1    6.90    2.40
  27  -5   1    6.80    2.10
  27   5   1    4.10    1.80
 -27   5  -1    2.30    1.40
  27   5   1    7.40    2.40
  27   5   1    6.20    2.20
  27   5   1    5.90    1.70
 -29  -5  -1    2.40    1.40
  29  -5   1    1.50    1.70
  29  -5   1    5.70    2.30
  29  -5   1    1.50    1.60
 -29  -5  -1    3.40    1.50
  29  -5   1    4.00    2.20
  29  -5   1    3.40    1.60
  29   5   1    1.90    1.50
  29   5   1    4.30    2.40
  29   5   1    4.00    2.00
 -29   5  -1    4.20    1.80
 -31  -5  -1   14.30    3.00
  31  -5   1   14.50    2.90
  31  -5   1    8.40    2.40
  31  -5   1   16.90    3.60
 -31  -5  -1    8.00    2.30
  31  -5   1   14.60    3.30
  31  -5   1    9.10    2.90
  31   5   1   10.40    3.10
 -31   5  -1   10.50    2.50
  31   5   1    6.90    2.30
  31   5   1    6.20    1.80
  33  -5   1    3.50    2.40
  33  -5   1    5.40    2.00
  33  -5   1   11.60    3.00
 -33  -5  -1    5.90    2.10
  33  -5   1    6.60    2.50
  33  -5   1    7.50    2.40
 -33  -5  -1    1.00    1.60
 -33   5  -1    4.50    1.80
  33   5   1    1.90    1.50
  33   5   1    2.10    1.90
  33   5   1    4.70    2.50
 -35  -5  -1   28.10    4.00
  35  -5   1   28.20    3.80
  35  -5   1   23.70    4.20
 -35  -5  -1   27.80    3.90
  35  -5   1   32.50    6.40
  35   5   1   26.40    4.70
  35   5   1   34.40    4.40
  35   5   1   22.00    3.70
  37  -5   1    6.20    2.30
  37  -5   1    6.00    2.60
 -37  -5  -1    5.30    2.10
  37  -5   1    8.60    3.00
  37  -5   1    7.80    2.90
  37  -5   1    6.50    2.40
  37   5   1    5.80    2.80
 -37   5  -1    8.90    2.50
  37   5   1    6.20    2.70
  39  -5   1    4.00    2.60
  39  -5   1    8.00    2.80
  39  -5   1    6.90    2.80
 -39  -5  -1    6.30    2.40
  39   5   1    3.70    3.00
  39   5   1    5.80    2.60
 -39   5  -1    5.40    3.10
  41  -5   1    0.70    2.80
  41  -5   1   -0.70    2.10
  41  -5   1    0.00    2.20
  41  -5   1   -0.50    1.90
 -41  -5  -1   -1.00    1.70
  41   5   1   -5.30    2.50
  41   5   1    0.60    2.40
  40  -6  -1    6.50    2.90
  40  -6  -1   16.80    3.60
 -40  -6   1    6.20    2.40
  40  -6  -1    9.00    2.90
 -40  -6   1    8.30    2.70
  40  -6  -1   12.80    4.10
  40  -6  -1    5.60    2.90
 -40   6   1   11.20    2.90
  40   6  -1    3.90    2.50
  40   6  -1   10.30    4.40
 -38  -6   1   18.00    3.60
  38  -6  -1   11.40    3.60
  38  -6  -1   20.80    3.80
 -38  -6   1   25.60    4.00
  38  -6  -1   13.50    4.00
  38  -6  -1   19.60    3.90
  38   6  -1   15.20    3.90
  38   6  -1   29.00    6.20
 -38   6   1   23.00    3.80
  36  -6  -1    2.60    2.30
  36  -6  -1    3.20    2.40
 -36  -6   1    6.70    2.10
  36  -6  -1   15.00    3.50
  36  -6  -1    5.50    2.60
  36  -6  -1    5.80    2.40
  36   6  -1    4.40    2.40
 -36   6   1    6.80    2.40
  36   6  -1    7.40    3.60
  34  -6  -1    5.30    2.60
  34  -6  -1    1.10    1.70
 -34  -6   1    2.50    1.80
 -34  -6   1    3.20    1.90
 -34   6   1    5.20    2.20
  34   6  -1    0.70    2.10
  32  -6  -1   23.10    4.00
  32  -6  -1    9.30    2.70
  32  -6  -1   18.70    3.90
 -32  -6   1   14.20    3.00
  32  -6  -1   20.00    3.70
  32  -6  -1   19.50    3.50
 -32  -6   1   14.00    2.90
 -32   6   1   16.60    3.10
  32   6  -1   14.70    3.10
  32   6  -1   21.70    3.90
 -30  -6   1   18.90    3.20
  30  -6  -1   23.30    3.90
  30  -6  -1   17.80    3.30
  30  -6  -1   22.20    3.50
  30  -6  -1   22.40    4.10
 -30  -6   1   20.60    3.20
  30  -6  -1   24.50    3.90
 -30   6   1   14.30    3.20
  30   6  -1   25.10    3.50
  30   6  -1   22.10    4.00
  30   6  -1   17.20    2.80
  28  -6  -1   20.90    3.10
  28  -6  -1   16.00    3.40
  28  -6  -1   15.00    2.80
  28  -6  -1   11.70    2.90
 -28  -6   1   16.60    2.70
 -28  -6   1   17.40    3.10
  28  -6  -1   23.10    3.80
 -28   6   1   16.40    2.90
  28   6  -1   16.10    3.60
  28   6  -1   14.70    2.60
  28   6  -1   17.00    3.00
 -26  -6   1    5.30    1.80
  26  -6  -1    7.40    2.20
 -26  -6   1    6.10    1.90
  26  -6  -1   14.00    2.70
  26  -6  -1    8.80    2.60
  26  -6  -1    7.40    2.20
  26  -6  -1    6.30    2.20
  26   6  -1    8.70    2.80
  26   6  -1   11.40    2.40
  26   6  -1    9.80    2.30
 -26   6   1   10.90    2.40
  24  -6  -1    3.50    1.60
  24  -6  -1   -0.20    1.10
  24  -6  -1    0.60    1.40
  24  -6  -1    0.90    1.70
 -24  -6   1    0.50    1.00
 -24  -6   1    1.80    1.30
  24   6  -1    0.20    1.00
 -24   6   1   -0.20    1.10
  24   6  -1    1.60    1.60
  24   6  -1    1.00    1.80
  22  -6  -1  318.87   14.40
  22  -6  -1  307.87   14.60
 -22  -6   1  325.67   14.20
 -22  -6   1  325.57   13.60
  22  -6  -1  322.37   14.40
  22  -6  -1  298.17   14.50
 -22   6   1  316.17   13.70
  22   6  -1  313.27   13.40
  22   6  -1  308.27   13.80
  22   6  -1  307.17   14.80
  20  -6  -1    3.20    1.50
  20  -6  -1    3.30    1.40
  20  -6  -1    2.90    1.40
  20  -6  -1    0.70    1.50
 -20  -6   1    4.40    1.20
 -20  -6   1    2.30    1.20
  20   6  -1    3.60    1.50
  20   6  -1    1.80    1.70
  20   6  -1    2.10    1.10
 -20   6   1    2.50    1.20
  20   6  -1    0.30    1.40
  18  -6  -1    4.40    1.50
  18  -6  -1    0.70    1.20
 -18  -6   1    3.40    1.30
  18   6  -1    4.00    1.50
 -18   6   1    3.00    1.00
  18   6  -1    2.40    1.00
  18   6  -1    0.10    1.10
  18   6  -1    3.10    1.40
  18   6  -1    2.10    0.60
 -16  -6   1   15.90    2.30
  16  -6  -1   20.10    2.60
 -16  -6   1   17.30    1.90
  16  -6  -1   18.60    2.60
  16  -6  -1   19.10    2.40
 -16  -6   1   14.10    2.70
  16  -6  -1   13.90    1.80
  16  -6  -1   22.00    2.60
 -16   6   1   14.90    2.00
  16   6  -1   18.20    2.10
  16   6  -1   12.10    1.80
  16   6  -1   14.50    2.50
  16   6  -1   17.60    2.60
  16   6  -1   16.10    2.10
 -16   6   1   17.30    2.00
 -14  -6   1    1.90    0.70
  14  -6  -1    1.50    1.10
  14  -6  -1    2.10    1.20
  14  -6  -1    2.00    1.10
 -14  -6   1    1.60    1.00
  14  -6  -1    0.30    0.60
 -14  -6   1    1.40    1.10
 -14  -6   1    1.50    1.10
 -14   6   1    3.80    1.10
  14   6  -1    2.70    0.90
  14   6  -1    2.40    1.10
  14   6  -1    1.20    1.20
  14   6  -1    1.40    1.10
 -14   6   1    2.50    0.90
 -12  -6   1    0.30    0.60
  12  -6  -1   -0.40    0.60
  12  -6  -1   -0.30    0.70
 -12  -6   1   -0.60    0.60
  12  -6  -1   -1.10    0.50
 -12  -6   1    0.20    0.70
 -12  -6   1   -1.20    0.50
 -12  -6   1   -0.40    0.90
  12  -6  -1    0.60    0.90
  12   6  -1    0.40    0.90
 -12   6   1    0.40    0.50
 -12   6   1   -1.80    0.80
 -12   6   1    0.20    0.80
  12   6  -1    0.50    0.70
  12   6  -1    0.90    0.60
  12   6  -1    0.50    0.80
  12   6  -1   -0.30    1.00
  10  -6  -1    6.10    1.40
  10  -6  -1    3.80    1.30
  10  -6  -1    4.20    1.30
 -10  -6   1    3.50    1.00
 -10  -6   1    3.20    1.10
 -10  -6   1    4.80    0.90
 -10  -6   1    4.30    1.30
  10  -6  -1    4.70    0.80
 -10  -6   1    3.80    1.10
  10   6  -1    2.80    1.10
  10   6  -1    3.80    0.70
  10   6  -1    3.70    1.30
  10   6  -1    5.20    1.20
 -10   6   1    2.80    1.10
 -10   6   1    4.20    1.10
  10   6  -1    2.20    1.00
   8  -6  -1    2.60    1.00
  -8  -6   1    0.30    0.80
   8  -6  -1   -0.40    0.40
  -8  -6   1    0.50    0.30
  -8  -6   1    1.30    1.00
  -8  -6   1    1.00    0.70
   8  -6  -1   -0.10    0.70
   8  -6  -1    0.60    0.90
  -8  -6   1    0.50    0.40
  -8  -6   1   -0.80    0.60
  -8  -6   1   -0.30    0.70
   8   6  -1    0.80    0.70
   8   6  -1   -0.90    0.70
  -8   6   1   -0.20    0.30
   8   6  -1    1.30    0.30
   8   6  -1   -0.10    0.70
  -8   6   1    0.70    0.40
  -8   6   1    0.00    0.50
   8   6  -1    0.30    0.40
  -8   6   1    0.30    0.70
   8   6  -1    0.50    0.70
   6  -6  -1  148.09    6.80
  -6  -6   1  139.39    6.60
  -6  -6   1  146.19    7.00
  -6  -6   1  140.79    6.70
  -6  -6   1  139.99    7.00
   6  -6  -1  158.38    6.90
   6  -6  -1  146.19    7.20
   6  -6  -1  146.59    5.90
  -6  -6   1  144.39    5.90
   6  -6  -1  146.29    5.90
   6  -6  -1  154.18    7.10
  -6  -6   1  151.58    6.70
  -6   6   1  148.39    5.90
   6   6  -1  152.78    7.00
   6   6  -1  142.29    6.70
   6   6  -1  150.48    5.70
  -6   6   1  147.59    6.50
  -6   6   1  148.79    7.00
   6   6  -1  146.49    6.80
   6   6  -1  149.79    6.00
  -6   6   1  147.49    5.90
   4  -6  -1    6.30    1.30
   4  -6  -1    9.00    1.40
  -4  -6   1    6.40    1.40
   4  -6  -1    7.80    0.90
   4  -6  -1    9.00    1.60
  -4  -6   1    8.10    1.40
  -4  -6   1   10.80    1.00
  -4  -6   1    8.20    1.50
  -4  -6   1    6.50    1.30
  -4  -6   1    6.00    1.40
   4  -6  -1    9.20    1.60
  -4  -6   1    8.00    1.20
  -4  -6   1    8.30    1.20
  -4  -6   1    7.50    1.30
   4   6  -1    7.00    1.30
  -4   6   1    7.20    0.90
  -4   6   1    6.70    1.20
  -4   6   1    9.00    1.50
   4   6  -1    6.30    1.40
   4   6  -1    8.80    1.00
   4   6  -1    8.40    1.40
   2  -6  -1  186.98    8.00
   2  -6  -1  172.48    7.80
   2  -6  -1  181.58   11.80
   2  -6  -1  181.58    8.20
  -2  -6   1  195.78    8.10
  -2  -6   1  176.48    7.70
   2  -6  -1  179.68    7.80
  -2  -6   1  190.28   11.60
   2  -6  -1  187.28    8.30
   2  -6  -1  191.48    7.40
   2  -6  -1  177.28   11.40
  -2  -6   1  172.68    8.00
  -2  -6   1  171.78    8.00
  -2  -6   1  178.98   11.20
  -2  -6   1  183.58    7.80
  -2  -6   1  178.28    8.50
   2  -6  -1  167.38    8.10
  -2  -6   1  192.28    7.40
  -2  -6   1  171.28    7.90
  -2  -6   1  186.58    7.60
   2  -6  -1  173.48    8.30
  -2   6   1  174.48   11.70
  -2   6   1  183.48    7.80
  -2   6   1  185.08    7.90
   2   6  -1  174.28   11.20
   2   6  -1  196.08   11.80
   2   6  -1  190.08    7.80
   2   6  -1  179.38    7.50
   0  -6   1  437.06   18.10
   0  -6  -1  452.95   17.10
   0  -6   1  459.05   17.70
   0  -6  -1  427.56   17.40
   0  -6  -1  426.56   17.80
   0  -6   1  451.65   17.60
   0  -6   1  449.76   17.60
   0  -6   1  450.35   17.40
   0  -6  -1  478.95   17.30
   0  -6   1  435.36   21.00
   0  -6  -1  455.05   17.60
   0  -6  -1  446.66   22.20
   0  -6   1  442.96   21.20
   0  -6  -1  413.76   17.80
   0  -6   1  423.06   17.60
   0  -6  -1  430.56   18.00
   0  -6   1  451.85   17.10
   0  -6  -1  453.15   22.20
   0   6   1  456.45   17.20
   0   6  -1  445.36   17.30
   0   6  -1  461.75   21.50
   0   6   1  464.25   17.40
   0   6  -1  462.25   17.20
   0   6   1  446.96   22.40
   0   6  -1  446.36   21.70
   2  -6   1  191.28    8.90
  -2  -6  -1  199.58    8.60
   2  -6   1  197.78    8.50
   2  -6   1  190.08    8.30
  -2  -6  -1  180.88    8.90
  -2  -6  -1  202.48    8.20
  -2  -6  -1  193.98   12.40
  -2  -6  -1  195.48    8.20
  -2  -6  -1  210.98    8.90
  -2  -6  -1  206.88   12.90
  -2  -6  -1  202.58    9.00
   2  -6   1  199.48    8.50
   2  -6   1  183.88    8.20
   2  -6   1  192.68    8.50
  -2  -6  -1  199.28    8.50
   2  -6   1  200.88   11.50
   2  -6   1  200.28    7.90
  -2  -6  -1  207.78    9.60
   2  -6   1  181.48   11.50
   2   6   1  199.28    8.80
  -2   6  -1  197.58    8.00
  -2   6  -1  201.08   11.70
   2   6   1  191.38   12.60
   2   6   1  212.98    8.30
   2   6   1  203.88    8.40
  -2   6  -1  193.08   11.90
   4  -6   1  323.87   12.90
   4  -6   1  311.67   11.40
  -4  -6  -1  310.57   13.00
  -4  -6  -1  291.57   12.40
   4  -6   1  293.07   12.10
  -4  -6  -1  273.67   12.60
   4  -6   1  328.37   12.40
   4  -6   1  311.37   12.20
   4  -6   1  281.97   12.20
  -4  -6  -1  288.57   12.70
  -4  -6  -1  294.37   12.60
  -4  -6  -1  299.77   12.30
  -4  -6  -1  293.87   12.10
  -4   6  -1  309.17   12.40
   4   6   1  293.27   11.80
   4   6   1  285.77   12.40
   4   6   1  301.77   12.20
  -4   6  -1  312.87   11.50
  -6  -6  -1  239.88    9.90
  -6  -6  -1  248.18    9.50
  -6  -6  -1  229.88   10.50
  -6  -6  -1  231.08   10.40
  -6  -6  -1  226.98   10.50
   6  -6   1  235.08   10.00
   6  -6   1  242.58    9.80
  -6  -6  -1  229.48   10.10
   6  -6   1  239.28   10.00
   6  -6   1  233.68    9.00
   6  -6   1  233.28   10.40
   6   6   1  236.98    9.80
   6   6   1  231.18   10.30
   6   6   1  235.38    9.30
   6   6   1  241.38    9.00
   6   6   1  239.48   10.10
   6   6   1  225.58   10.40
   6   6   1  229.68   10.00
  -8  -6  -1   44.40    3.20
  -8  -6  -1   43.70    3.30
  -8  -6  -1   48.00    2.70
   8  -6   1   50.29    3.50
  -8  -6  -1   48.60    3.60
   8  -6   1   49.60    2.50
  -8  -6  -1   47.20    3.10
   8  -6   1   48.40    3.00
   8  -6   1   49.40    3.20
   8   6   1   50.89    2.60
   8   6   1   50.59    3.50
   8   6   1   48.70    2.40
   8   6   1   50.69    3.30
   8   6   1   47.80    3.60
   8   6   1   48.00    3.10
  -8   6  -1   52.39    2.60
 -10  -6  -1  181.58    8.60
 -10  -6  -1  196.08    9.10
 -10  -6  -1  188.88    7.80
  10  -6   1  183.88    8.70
  10  -6   1  173.98    8.40
  10  -6   1  181.58    8.30
  10  -6   1  183.28    7.70
 -10  -6  -1  194.08    9.20
 -10  -6  -1  189.48    8.50
  10   6   1  191.78    7.60
  10   6   1  190.28    8.50
  10   6   1  177.18    8.90
  10   6   1  206.68    9.00
  10   6   1  197.58    8.00
 -10   6  -1  187.28    7.80
  10   6   1  185.68    8.30
 -10   6  -1  181.48    7.70
 -12  -6  -1 1105.99   45.40
  12  -6   1 1163.38   43.90
 -12  -6  -1 1210.38   45.70
  12  -6   1 1136.19   44.90
  12  -6   1 1197.58   44.60
 -12  -6  -1 1173.08   44.80
  12  -6   1 1110.39   44.80
  12   6   1 1227.38   43.70
 -12   6  -1 1322.07   44.90
  12   6   1 1209.38   45.30
  12   6   1 1167.98   43.90
 -12   6  -1 1200.58   44.10
  12   6   1 1194.78   44.60
  12   6   1 1223.38   45.60
  12   6   1 1158.98   44.60
  14  -6   1  245.88   10.40
  14  -6   1  228.58   10.50
 -14  -6  -1  227.28   10.40
 -14  -6  -1  223.98   11.00
  14  -6   1  241.98    9.80
  14  -6   1  231.18   10.50
  14  -6   1  223.28   10.50
  14   6   1  237.98    9.70
 -14   6  -1  223.58    9.50
  14   6   1  242.58   11.00
  14   6   1  236.78   10.40
  14   6   1  234.18   10.30
  14   6   1  221.78   11.00
  14   6   1  241.68    9.40
 -14   6  -1  231.68    9.80
  16  -6   1   34.70    3.00
  16  -6   1   36.50    3.20
 -16  -6  -1   34.60    3.10
  16  -6   1   35.40    3.10
  16  -6   1   29.30    3.00
  16   6   1   33.10    2.90
  16   6   1   29.90    3.00
 -16   6  -1   36.30    2.70
  16   6   1   33.90    2.20
  16   6   1   38.90    3.60
  16   6   1   29.70    2.50
  16   6   1   32.60    3.60
  18  -6   1   20.10    2.50
 -18  -6  -1   18.10    2.10
  18  -6   1   18.00    2.70
 -18  -6  -1   15.40    2.40
  18  -6   1   19.00    2.70
  18  -6   1   20.10    2.70
  18   6   1   20.00    1.80
  18   6   1   15.80    2.30
  18   6   1   18.80    3.00
 -18   6  -1   15.60    2.10
  18   6   1   17.20    2.30
  18   6   1   17.20    3.20
 -20  -6  -1  127.49    6.40
  20  -6   1  117.19    7.00
 -20  -6  -1  120.29    6.80
  20  -6   1  122.89    6.90
  20  -6   1  126.79    7.20
  20   6   1  124.29    5.80
 -20   6  -1  127.89    6.50
  20   6   1  116.49    6.70
  20   6   1  128.49    7.50
  20   6   1  121.49    7.60
  20   6   1  120.39    6.50
 -22  -6  -1  176.08    9.10
  22  -6   1  159.08    8.90
  22  -6   1  192.18    9.60
 -22  -6  -1  178.48    8.60
  22  -6   1  172.58    9.40
  22   6   1  172.08    8.60
  22   6   1  184.28    9.70
  22   6   1  166.28    8.90
  22   6   1  186.48   10.00
 -22   6  -1  179.58    8.70
 -24  -6  -1   38.50    3.90
  24  -6   1   50.69    4.90
  24  -6   1   47.60    4.10
  24  -6   1   45.70    4.40
 -24  -6  -1   44.60    5.50
  24  -6   1   41.00    4.00
  24  -6   1   45.50    4.50
  24   6   1   43.00    3.70
 -24   6  -1   43.10    3.80
  24   6   1   41.50    3.90
  24   6   1   52.29    5.00
  26  -6   1   61.09    5.40
 -26  -6  -1   66.59    5.00
  26  -6   1   61.59    5.00
  26  -6   1   69.49    5.10
  26  -6   1   66.99    5.50
 -26  -6  -1   65.99    4.70
  26  -6   1   62.79    5.60
  26   6   1   63.29    4.60
 -26   6  -1   63.09    4.80
  26   6   1   63.89    5.90
  26   6   1   62.29    5.00
  28  -6   1   13.90    2.80
  28  -6   1   12.10    2.90
  28  -6   1   14.40    3.00
  28  -6   1   15.60    3.30
 -28  -6  -1    8.00    2.00
  28  -6   1   16.60    3.30
  28   6   1   18.10    3.00
  28   6   1   12.70    2.60
  28   6   1   11.30    3.30
 -28   6  -1   16.80    3.00
  30  -6   1   22.40    4.10
  30  -6   1   17.20    3.30
  30  -6   1   15.90    3.50
  30  -6   1   24.80    4.00
 -30  -6  -1   21.50    3.30
  30  -6   1   21.10    3.60
  30   6   1   21.30    3.20
 -30   6  -1   20.70    3.30
  30   6   1   21.30    4.20
  30   6   1   21.90    3.70
  32  -6   1    0.40    1.40
  32  -6   1   -1.10    1.40
  32  -6   1    1.20    1.90
  32  -6   1    3.40    3.10
  32  -6   1    1.80    1.60
  32   6   1   -0.50    1.20
  32   6   1   -1.10    1.60
  32   6   1    1.90    2.50
  34  -6   1    0.30    1.80
 -34  -6  -1   -1.30    1.40
  34  -6   1    2.30    1.80
  34  -6   1    0.70    1.40
  34  -6   1    0.20    1.60
  34   6   1    0.30    1.80
  34   6   1   -0.10    2.00
 -34   6  -1    1.20    1.50
  34   6   1   -1.10    1.50
 -36  -6  -1    0.50    1.50
  36  -6   1    1.50    1.90
  36  -6   1    2.90    2.00
  36  -6   1    0.30    1.60
  36  -6   1    1.70    1.70
 -36   6  -1   -1.10    1.40
  36   6   1   -1.10    2.30
  36   6   1    3.00    2.20
 -38  -6  -1   -0.60    1.50
  38  -6   1   -0.20    1.70
  38  -6   1   -3.10    2.10
  38  -6   1   -1.50    2.30
  38  -6   1   -1.20    1.40
  38  -6   1   -1.40    1.90
  38   6   1    2.10    2.30
  38   6   1   -2.00    2.10
  37  -7  -1    1.30    1.80
  37  -7  -1    1.40    2.30
  37  -7  -1   -1.60    2.00
  37  -7  -1    1.50    2.00
 -37  -7   1   -1.40    1.30
  37  -7  -1   -1.90    1.40
  37   7  -1   -2.10    1.60
  37   7  -1   -2.60    2.80
  35  -7  -1    5.10    3.80
 -35  -7   1    4.60    2.20
  35  -7  -1    6.30    3.00
  35  -7  -1    3.90    2.40
  35  -7  -1    7.10    2.80
  35  -7  -1    1.20    2.20
  35   7  -1    1.50    2.10
  35   7  -1    7.10    3.20
  33  -7  -1    1.80    2.10
 -33  -7   1   -1.40    1.30
 -33  -7   1    2.30    1.60
  33  -7  -1    2.00    2.40
  33   7  -1    3.20    2.20
  33   7  -1    1.30    2.10
 -33   7   1   -0.80    1.30
  31  -7  -1    0.90    2.70
  31  -7  -1   -0.90    1.50
  31  -7  -1   -0.40    1.50
  31  -7  -1   -2.30    1.50
 -31  -7   1   -1.90    1.00
  31  -7  -1   -0.80    1.60
  31   7  -1   -0.70    1.40
 -31   7   1   -0.70    1.40
  31   7  -1    2.30    2.60
 -29  -7   1   33.30    3.60
  29  -7  -1   39.80    4.80
  29  -7  -1   33.40    4.10
  29  -7  -1   46.20    4.90
  29  -7  -1   31.00    4.70
  29  -7  -1   33.10    4.00
 -29  -7   1   31.10    4.00
  29   7  -1   29.90    3.60
 -29   7   1   35.90    4.00
  29   7  -1   40.10    4.00
  29   7  -1   33.40    4.80
  27  -7  -1    0.10    1.60
 -27  -7   1    0.50    1.20
  27  -7  -1    3.30    1.80
  27  -7  -1    0.90    2.00
 -27  -7   1    1.50    1.30
  27  -7  -1    1.50    1.50
  27   7  -1    0.50    2.20
  27   7  -1    0.30    1.20
  27   7  -1    1.50    1.80
 -27   7   1    0.40    1.30
  25  -7  -1   27.70    3.60
  25  -7  -1   26.50    3.40
  25  -7  -1   21.40    3.50
  25  -7  -1   31.20    3.90
 -25  -7   1   21.70    3.40
 -25  -7   1   22.30    2.90
  25   7  -1   29.30    3.30
  25   7  -1   21.40    2.80
  25   7  -1   27.90    4.10
 -25   7   1   20.60    3.00
 -23  -7   1   16.10    3.00
  23  -7  -1   21.90    3.50
  23  -7  -1   19.30    3.20
 -23  -7   1   18.50    2.60
  23  -7  -1   25.50    3.20
  23  -7  -1   15.50    3.00
  23   7  -1   24.60    2.80
  23   7  -1   26.70    3.70
  23   7  -1   18.80    2.60
 -23   7   1   15.60    2.70
 -21  -7   1  124.39    7.20
 -21  -7   1  118.89    6.40
  21  -7  -1  123.89    7.50
  21  -7  -1  122.69    7.20
  21  -7  -1  130.79    7.50
  21  -7  -1  122.99    7.60
 -21   7   1  115.79    6.50
  21   7  -1  124.89    6.60
  21   7  -1  131.49    6.90
  21   7  -1  125.99    7.80
 -19  -7   1  180.48    9.00
  19  -7  -1  174.88    9.40
  19  -7  -1  178.58    9.20
 -19  -7   1  177.88    8.20
  19  -7  -1  157.88    9.50
  19  -7  -1  187.78    9.50
  19   7  -1  169.28    8.30
 -19   7   1  171.58    8.20
  19   7  -1  174.08    8.50
  19   7  -1  186.78    9.80
 -17  -7   1  115.79    5.80
 -17  -7   1  115.99    6.60
  17  -7  -1  113.29    6.60
  17  -7  -1  121.89    7.00
  17  -7  -1  118.19    6.90
  17  -7  -1  123.79    7.00
  17   7  -1  120.19    6.30
  17   7  -1  111.39    6.20
  17   7  -1  128.09    7.30
 -17   7   1  112.69    5.90
 -15  -7   1    2.70    1.10
  15  -7  -1    9.80    2.20
 -15  -7   1    3.50    1.10
  15  -7  -1    1.60    2.60
  15   7  -1    3.70    1.10
 -15   7   1    3.30    1.00
  15   7  -1    0.80    1.40
  15   7  -1    3.50    1.60
 -13  -7   1  340.87   14.70
 -13  -7   1  341.47   13.70
  13  -7  -1  356.26   14.80
  13  -7  -1  318.07   14.90
  13  -7  -1  319.47   14.90
  13   7  -1  348.37   14.40
  13   7  -1  368.46   15.00
  13   7  -1  356.36   14.30
 -13   7   1  345.27   13.80
  13   7  -1  372.36   15.30
 -11  -7   1   33.80    3.20
 -11  -7   1   38.80    3.10
  11  -7  -1   32.40    3.20
  11  -7  -1   41.10    3.40
  11  -7  -1   40.50    3.20
 -11   7   1   38.20    2.30
  11   7  -1   36.10    2.70
 -11   7   1   48.00    3.70
  11   7  -1   30.70    3.00
 -11   7   1   39.00    2.70
  11   7  -1   35.20    3.00
  11   7  -1   34.00    2.40
  11   7  -1   38.10    3.50
   9  -7  -1   84.99    4.80
   9  -7  -1   83.79    3.70
   9  -7  -1   85.69    5.00
  -9  -7   1   71.69    4.80
  -9  -7   1   85.89    5.10
  -9  -7   1   89.09    4.70
  -9  -7   1   81.39    3.50
   9  -7  -1   68.59    4.80
  -9   7   1   82.39    3.80
  -9   7   1   80.89    5.00
  -9   7   1   81.19    4.20
   9   7  -1   79.79    4.20
   9   7  -1   83.79    3.50
   9   7  -1   84.09    3.60
   9   7  -1   78.99    5.00
   9   7  -1   74.19    4.60
   7  -7  -1   37.10    2.90
  -7  -7   1   39.60    2.90
  -7  -7   1   40.00    3.20
  -7  -7   1   36.90    2.10
  -7  -7   1   40.10    2.90
   7  -7  -1   41.10    2.00
  -7  -7   1   39.00    3.50
   7  -7  -1   41.00    3.20
   7  -7  -1   41.80    3.30
  -7  -7   1   37.70    3.10
   7   7  -1   35.20    2.90
  -7   7   1   36.70    2.60
   7   7  -1   40.10    2.10
  -7   7   1   35.50    3.10
   7   7  -1   33.80    3.60
  -7   7   1   39.70    2.00
  -7   7   1   38.80    2.00
  -5  -7   1    1.30    0.80
  -5  -7   1    1.50    1.00
  -5  -7   1    2.60    0.60
   5  -7  -1    1.30    1.00
   5  -7  -1    3.70    0.80
  -5  -7   1    1.20    1.10
   5  -7  -1    1.40    1.10
   5  -7  -1    2.10    0.90
   5  -7  -1    2.40    1.10
  -5  -7   1    2.40    0.90
  -5  -7   1    2.40    1.00
  -5  -7   1    3.30    1.20
  -5   7   1    2.80    0.70
  -5   7   1    2.10    0.80
   5   7  -1    2.00    0.50
  -5   7   1    2.40    0.90
   3  -7  -1    3.70    1.00
   3  -7  -1    6.20    1.40
  -3  -7   1    4.50    1.20
  -3  -7   1    3.60    1.30
  -3  -7   1    4.10    1.00
   3  -7  -1    5.40    1.40
  -3  -7   1    7.00    1.20
   3  -7  -1    4.90    1.30
  -3  -7   1    6.20    1.50
   3  -7  -1    2.40    1.30
  -3  -7   1    4.80    1.20
  -3  -7   1    5.00    1.20
  -3  -7   1    4.30    1.20
   3  -7  -1    3.30    1.30
   3   7  -1    4.80    1.00
  -3   7   1    3.20    0.80
  -3   7   1    3.60    0.90
   3   7  -1    4.50    1.10
  -1  -7   1   96.99    5.70
   1  -7  -1   98.99    4.60
  -1  -7   1   93.59    5.00
  -1  -7   1  103.69    5.30
   1  -7  -1  104.09    5.50
  -1  -7   1  103.89    5.30
   1  -7  -1  107.89    5.80
  -1  -7   1   94.29    4.90
  -1  -7   1  104.99    4.70
   1  -7  -1   96.09    4.90
  -1  -7   1  102.69    4.80
  -1  -7   1   99.69    5.30
   1  -7  -1  112.19    5.40
   1  -7  -1   94.99    5.50
   1  -7  -1  102.79    6.10
   1   7  -1  103.69    4.90
   1   7  -1   98.19    4.80
  -1   7   1  101.59    4.80
  -1   7   1  100.49    5.00
  -1  -7  -1   42.30    3.20
   1  -7   1   40.90    2.90
   1  -7   1   36.80    2.70
  -1  -7  -1   43.20    3.00
  -1  -7  -1   43.70    2.70
   1  -7   1   42.60    3.00
  -1  -7  -1   41.60    3.30
   1  -7   1   42.60    3.00
   1  -7   1   41.40    3.40
   1  -7   1   42.20    2.40
  -1  -7  -1   44.90    2.70
  -1  -7  -1   41.40    3.20
  -1  -7  -1   44.50    3.50
   1  -7   1   45.80    2.90
   1  -7   1   42.20    3.00
   1   7   1   45.40    2.70
   1   7   1   40.90    2.70
  -1   7  -1   41.80    2.50
   3  -7   1   55.69    4.00
   3  -7   1   56.59    3.60
  -3  -7  -1   57.09    3.60
  -3  -7  -1   56.79    3.80
  -3  -7  -1   54.69    3.90
   3  -7   1   55.79    3.40
   3  -7   1   58.69    3.50
  -3  -7  -1   59.79    3.30
  -3  -7  -1   52.59    3.90
   3  -7   1   59.59    2.80
   3  -7   1   57.19    3.30
   3  -7   1   52.59    3.20
  -3  -7  -1   51.19    3.10
   3  -7   1   52.59    3.50
  -3  -7  -1   58.09    3.90
  -3   7  -1   57.69    2.90
   3   7   1   50.79    3.30
   3   7   1   56.69    3.70
   3   7   1   59.59    3.20
  -5  -7  -1   47.40    3.70
   5  -7   1   51.29    3.30
   5  -7   1   42.20    2.90
  -5  -7  -1   42.20    3.30
   5  -7   1   37.90    2.80
  -5  -7  -1   45.30    3.50
   5  -7   1   41.50    3.00
   5  -7   1   42.30    3.40
  -5  -7  -1   37.50    2.50
  -5  -7  -1   42.70    2.90
   5  -7   1   44.30    2.10
  -5  -7  -1   41.40    3.10
  -5  -7  -1   38.30    3.20
   5   7   1   46.30    2.60
   5   7   1   47.70    3.30
  -5   7  -1   43.10    2.20
  -7  -7  -1    9.40    1.30
  -7  -7  -1   10.40    1.90
  -7  -7  -1   11.80    2.30
   7  -7   1   12.40    2.20
   7  -7   1   11.70    1.80
  -7  -7  -1   10.40    2.10
   7  -7   1    8.80    0.90
  -7  -7  -1    7.60    1.70
   7  -7   1   11.80    1.60
  -7  -7  -1   10.80    1.70
   7   7   1   10.10    1.20
   7   7   1   10.40    2.10
   7   7   1    8.70    1.90
   7   7   1    8.70    0.90
   7   7   1   12.40    1.70
   9  -7   1  117.19    5.80
  -9  -7  -1  109.49    6.30
  -9  -7  -1  108.79    6.50
  -9  -7  -1  116.69    5.90
   9  -7   1  115.19    6.30
  -9  -7  -1  113.09    5.20
  -9  -7  -1  104.89    6.30
   9  -7   1  116.89    6.00
   9  -7   1  108.89    4.80
  -9  -7  -1  117.79    6.10
   9   7   1  112.99    4.80
   9   7   1  127.09    6.60
   9   7   1  118.09    6.10
   9   7   1  115.19    5.00
   9   7   1  108.99    5.70
   9   7   1  116.09    6.30
  -9   7  -1  108.79    5.00
 -11  -7  -1  157.38    7.80
  11  -7   1  146.09    7.70
 -11  -7  -1  156.18    8.20
  11  -7   1  160.18    7.60
 -11  -7  -1  155.28    7.50
  11  -7   1  150.98    7.30
  11   7   1  153.38    6.40
  11   7   1  145.39    8.10
  11   7   1  152.08    7.90
  11   7   1  160.48    7.60
  11   7   1  152.78    7.30
  13  -7   1   11.90    2.10
 -13  -7  -1   11.10    2.20
  13  -7   1   12.80    2.10
  13  -7   1    8.30    2.00
 -13  -7  -1   11.00    2.30
  13   7   1   11.90    1.30
  13   7   1   10.60    2.30
  13   7   1   11.40    2.10
  13   7   1    9.60    2.40
  13   7   1   10.30    2.00
  15  -7   1   51.79    4.10
  15  -7   1   53.69    4.10
  15  -7   1   56.69    3.90
 -15  -7  -1   46.90    4.40
  15  -7   1   50.29    4.00
  15   7   1   55.69    4.60
  15   7   1   52.69    4.40
 -15   7  -1   55.39    3.50
  15   7   1   50.99    3.90
  15   7   1   55.59    2.80
  15   7   1   55.89    4.00
  17  -7   1   25.80    3.10
  17  -7   1   31.90    3.30
 -17  -7  -1   31.80    3.20
  17  -7   1   28.80    3.00
  17  -7   1   26.40    3.00
  17   7   1   29.10    2.90
 -17   7  -1   29.40    2.70
  17   7   1   25.80    3.50
  17   7   1   29.70    3.10
  19  -7   1   74.39    5.00
  19  -7   1   66.59    4.90
  19  -7   1   61.19    4.80
 -19  -7  -1   62.79    4.80
  19  -7   1   71.39    5.00
  19   7   1   63.59    4.50
 -19   7  -1   70.29    4.40
  19   7   1   70.79    4.80
  19   7   1   63.69    5.40
  21  -7   1   79.29    5.40
  21  -7   1   69.19    5.40
 -21  -7  -1   87.89    5.60
  21  -7   1   73.69    5.50
  21  -7   1   73.89    5.20
  21   7   1   72.99    5.90
  21   7   1   79.59    5.10
  21   7   1   81.89    5.40
 -21   7  -1   76.49    4.90
  23  -7   1   10.20    2.60
  23  -7   1   10.30    2.40
  23  -7   1   11.40    2.60
 -23  -7  -1   10.50    2.10
  23  -7   1   13.60    2.60
  23   7   1    7.00    2.40
  23   7   1   11.70    2.60
  23   7   1   10.70    2.20
  25  -7   1    4.70    1.80
  25  -7   1    6.20    2.10
  25  -7   1    3.40    1.70
 -25  -7  -1    5.50    1.80
  25  -7   1    8.70    2.50
  25  -7   1    5.20    2.00
  25   7   1    7.10    2.40
  25   7   1    7.40    1.80
  25   7   1    8.90    2.50
 -25   7  -1    1.90    1.40
 -27  -7  -1   -0.80    1.20
  27  -7   1   -2.70    1.30
  27  -7   1    1.70    1.50
  27  -7   1    2.10    1.80
  27  -7   1    0.90    1.80
  27  -7   1   -0.30    1.50
  27   7   1   -1.20    1.40
 -27   7  -1    0.80    1.20
  27   7   1   -1.30    1.50
  27   7   1    0.50    1.20
 -29  -7  -1    0.40    1.30
  29  -7   1    1.90    1.60
  29  -7   1   -1.00    1.50
  29  -7   1   -0.10    1.50
  29  -7   1    3.50    1.80
  29  -7   1    2.30    1.90
  29   7   1    2.00    1.80
  29   7   1    0.70    1.30
 -29   7  -1   -2.10    1.20
  29   7   1   -1.80    1.70
 -31  -7  -1    1.60    1.60
  31  -7   1   -0.40    1.60
  31  -7   1    0.50    2.20
 -31   7  -1    1.20    1.70
  31   7   1    2.10    1.40
  31   7   1    0.90    1.90
  31   7   1   -1.00    1.50
  33  -7   1    2.80    2.10
 -33  -7  -1    0.40    1.50
  33  -7   1   -0.40    1.60
  33  -7   1   -0.60    1.70
  33  -7   1    2.10    1.90
  33   7   1   -1.40    1.80
 -33   7  -1   -1.80    1.60
  33   7   1    2.30    2.60
  35  -7   1    6.40    2.80
  35  -7   1    6.50    2.70
  35  -7   1    8.40    2.70
 -35  -7  -1    3.40    2.00
  35   7   1    3.60    3.00
  35   7   1    8.60    2.80
  37  -7   1   -0.50    1.90
  37  -7   1   -0.10    2.00
  37  -7   1   -0.40    2.20
 -37  -7  -1    0.40    1.60
  37  -7   1    0.20    1.80
  37  -7   1    1.50    2.10
  37   7   1   -0.20    2.10
  37   7   1   -0.10    2.60
  36  -8  -1    0.30    1.90
  36  -8  -1    2.30    2.20
  36  -8  -1    3.70    2.90
  36  -8  -1    0.10    2.40
  36  -8  -1    2.00    1.90
 -36  -8   1   -1.50    1.70
  36   8  -1   -2.20    2.30
 -34  -8   1   -0.90    1.40
  34  -8  -1    3.70    2.40
  34  -8  -1   -1.90    2.00
  34  -8  -1    1.50    2.20
  34  -8  -1    0.70    2.50
  34   8  -1    0.70    1.80
  32  -8  -1    6.60    2.40
  32  -8  -1    1.70    1.90
  32  -8  -1    3.80    2.20
 -32  -8   1    4.20    1.80
  32  -8  -1    5.00    2.10
  32  -8  -1    5.40    2.40
  32   8  -1    5.10    2.50
 -32   8   1   -0.50    2.40
  30  -8  -1   15.10    3.40
  30  -8  -1    8.00    2.70
 -30  -8   1    8.60    2.40
  30  -8  -1   16.00    3.50
  30  -8  -1    7.30    2.70
  30  -8  -1   21.10    3.70
 -30   8   1   16.30    3.00
  30   8  -1   13.60    3.00
  28  -8  -1   -0.70    1.30
  28  -8  -1   -1.50    1.70
  28  -8  -1   -0.50    1.80
 -28  -8   1   -2.30    1.50
  28  -8  -1   -2.00    1.10
  28   8  -1   -1.60    2.00
 -28   8   1    0.60    1.40
  28   8  -1    1.50    1.70
  26  -8  -1    3.60    1.90
  26  -8  -1    2.30    1.90
  26  -8  -1    4.40    1.90
  26  -8  -1    6.10    2.40
 -26  -8   1    2.70    1.70
  26   8  -1    2.20    1.60
 -26   8   1    3.60    1.50
  26   8  -1    1.10    1.40
  26   8  -1    2.90    2.30
  24  -8  -1   87.09    6.30
  24  -8  -1   81.59    6.00
 -24  -8   1   70.89    5.60
  24  -8  -1   82.39    6.30
  24  -8  -1   75.69    5.90
  24   8  -1   91.69    6.70
  24   8  -1   82.49    5.30
 -24   8   1   76.39    5.10
  24   8  -1   76.29    5.30
 -22  -8   1    2.20    1.50
  22  -8  -1    1.50    1.80
  22  -8  -1    2.90    1.50
  22  -8  -1    4.40    1.70
  22  -8  -1    1.70    1.50
 -22   8   1    2.20    1.40
  22   8  -1   -0.10    1.50
  22   8  -1    0.40    1.40
  22   8  -1    2.50    1.40
  20  -8  -1   56.09    4.80
 -20  -8   1   53.09    4.60
  20  -8  -1   58.39    4.90
  20  -8  -1   57.49    4.60
  20  -8  -1   59.39    4.90
  20   8  -1   51.69    4.10
  20   8  -1   55.79    4.20
  20   8  -1   53.79    5.10
 -20   8   1   49.10    3.90
  18  -8  -1   11.20    2.90
 -18  -8   1   20.80    3.00
  18  -8  -1   16.00    2.80
  18  -8  -1   17.60    2.70
  18  -8  -1   18.70    3.20
  18   8  -1   20.40    2.60
 -18   8   1   20.90    2.40
  18   8  -1   20.90    3.50
  18   8  -1   17.60    2.50
  16  -8  -1  221.58   10.10
 -16  -8   1  189.18    9.70
  16  -8  -1  182.68   10.10
  16  -8  -1  195.98   10.20
  16   8  -1  202.68    9.30
 -16   8   1  194.18    8.80
  16   8  -1  220.08   10.70
  16   8  -1  206.78    9.50
  14  -8  -1   81.89    5.50
 -14  -8   1   85.29    5.30
  14  -8  -1   75.49    5.20
  14  -8  -1   76.39    5.50
  14   8  -1   89.09    5.20
  14   8  -1   84.09    4.80
  14   8  -1   83.89    5.80
 -14   8   1   81.99    4.30
  12  -8  -1    7.70    2.00
 -12  -8   1    3.40    1.70
  12  -8  -1    6.00    1.90
 -12  -8   1    4.70    1.50
  12  -8  -1    5.40    1.80
  12   8  -1    5.70    1.70
 -12   8   1    6.00    1.20
  12   8  -1    4.60    1.30
  12   8  -1    2.10    1.60
  10  -8  -1  216.68   10.10
 -10  -8   1  217.58   10.00
  10  -8  -1  214.38   10.60
 -10  -8   1  234.18   10.20
 -10  -8   1  215.58   10.90
  10  -8  -1  223.18   11.30
 -10   8   1  211.48    8.70
  10   8  -1  211.88   10.00
  10   8  -1  222.98   10.50
   8  -8  -1    0.20    1.40
  -8  -8   1    1.60    1.70
  -8  -8   1    0.50    1.20
   8  -8  -1    0.10    1.30
   8  -8  -1    0.30    1.10
  -8  -8   1   -0.30    1.10
  -8  -8   1    0.60    0.90
   8   8  -1    2.10    1.20
   8   8  -1    0.00    1.40
  -8   8   1    0.40    1.10
   6  -8  -1    1.90    1.40
   6  -8  -1    3.30    0.80
  -6  -8   1    3.50    1.90
  -6  -8   1    0.90    1.30
  -6  -8   1    2.80    1.00
   6  -8  -1    2.70    1.60
   6  -8  -1    5.10    1.60
  -6  -8   1    2.20    1.20
  -6   8   1    1.10    1.00
  -4  -8   1  140.69    7.00
   4  -8  -1  139.89    7.40
  -4  -8   1  141.49    6.70
   4  -8  -1  140.59    7.60
  -4  -8   1  148.29    7.40
  -4  -8   1  145.99    7.80
   4  -8  -1  136.69    7.10
   4  -8  -1  143.99    6.10
  -4   8   1  146.39    7.10
   2  -8  -1    0.30    0.60
  -2  -8   1    0.60    1.20
   2  -8  -1    1.10    1.20
  -2  -8   1    0.10    0.70
   2  -8  -1    1.40    1.20
  -2  -8   1   -1.20    0.90
   2  -8  -1    0.80    0.80
   2  -8  -1    0.70    1.00
  -2  -8   1    1.90    1.40
  -2   8   1   -0.30    0.60
   2   8  -1   -0.30    0.90
  -2   8   1   -0.60    0.80
   0  -8  -1    9.10    2.00
   0  -8  -1    8.00    1.60
   0  -8  -1    6.50    1.90
   0  -8  -1   10.30    1.60
   0  -8   1    8.10    1.80
   0  -8  -1   10.70    2.00
   0  -8   1    8.90    1.80
   0  -8   1   10.40    2.30
   0  -8   1    7.40    1.50
   0  -8   1    9.90    1.40
   0   8   1   11.40    1.90
   0   8  -1    7.50    1.50
   0   8   1    8.10    1.40
   2  -8   1  694.43   26.00
  -2  -8  -1  711.33   27.60
   2  -8   1  706.43   27.70
   2  -8   1  686.93   26.70
  -2  -8  -1  711.13   27.10
   2  -8   1  665.83   26.50
   2  -8   1  734.93   27.10
  -2  -8  -1  682.13   27.70
  -2  -8  -1  662.83   26.40
   2   8   1  667.23   26.60
   2   8   1  694.03   26.50
   4  -8   1   18.30    2.40
  -4  -8  -1   19.00    2.80
   4  -8   1   17.30    2.20
   4  -8   1   18.40    1.50
  -4  -8  -1   18.30    2.50
  -4  -8  -1   17.10    2.90
   4  -8   1   19.80    2.80
  -4  -8  -1   18.90    2.10
   4   8   1   17.10    1.80
   4   8   1   15.50    2.60
  -6  -8  -1   43.40    3.50
  -6  -8  -1   38.90    3.90
   6  -8   1   43.90    3.30
  -6  -8  -1   45.00    3.90
   6  -8   1   39.20    2.20
   6  -8   1   44.20    3.80
  -6  -8  -1   50.59    3.30
   6  -8   1   47.80    3.60
   6   8   1   40.30    3.60
   6   8   1   42.10    2.80
  -8  -8  -1  824.72   32.20
   8  -8   1  845.22   32.30
   8  -8   1  946.51   36.80
  -8  -8  -1  797.02   32.60
   8  -8   1  829.92   32.50
   8   8   1  832.32   31.40
   8   8   1  878.61   33.30
   8   8   1  785.62   32.50
 -10  -8  -1 1359.76   54.59
  10  -8   1 1399.96   53.89
 -10  -8  -1 1456.45   53.69
 -10  -8  -1 1451.65   54.09
  10  -8   1 1440.96   53.69
  10  -8   1 1481.15   54.49
  10   8   1 1375.46   53.89
  10   8   1 1473.95   52.59
  10   8   1 1424.66   54.69
  10   8   1 1410.76   53.39
 -12  -8  -1    1.90    1.60
  12  -8   1    2.20    1.60
 -12  -8  -1    1.10    1.30
 -12  -8  -1   -0.10    1.30
  12  -8   1    3.90    1.70
  12  -8   1    3.90    1.60
  12   8   1    2.00    1.80
  12   8   1    0.80    1.30
  12   8   1    1.00    1.30
  14  -8   1   41.60    3.90
 -14  -8  -1   38.90    3.70
  14  -8   1   47.00    3.70
  14  -8   1   49.10    3.80
 -14  -8  -1   38.50    3.60
  14   8   1   39.10    4.30
  14   8   1   38.80    3.60
  14   8   1   40.10    3.50
  16  -8   1   85.59    5.90
  16  -8   1   90.69    5.70
 -16  -8  -1   89.39    5.90
  16  -8   1   89.09    5.60
 -16  -8  -1   93.99    5.70
  16  -8   1   89.49    5.70
  16   8   1   83.69    6.30
 -18  -8  -1   22.50    3.10
  18  -8   1   23.60    3.00
  18  -8   1   22.20    3.10
  18  -8   1   25.80    3.20
  18  -8   1   23.30    3.00
 -18  -8  -1   21.90    3.10
  18   8   1   20.10    2.80
  18   8   1   28.60    3.10
  18   8   1   24.20    3.70
  20  -8   1   55.39    4.80
  20  -8   1   63.69    5.00
  20  -8   1   63.49    4.80
 -20  -8  -1   61.89    4.70
  20  -8   1   67.69    5.00
  20   8   1   59.39    4.50
  20   8   1   59.49    5.50
  20   8   1   55.89    4.40
  22  -8   1    6.40    2.10
  22  -8   1    3.30    1.80
 -22  -8  -1    1.90    1.30
  22  -8   1    1.50    1.60
  22  -8   1    3.50    1.80
  22   8   1    1.90    1.70
  22   8   1    3.60    1.90
  22   8   1    6.50    1.60
  24  -8   1   12.50    2.60
  24  -8   1    4.20    1.80
  24  -8   1    5.10    1.80
 -24  -8  -1    7.30    1.90
  24  -8   1    6.00    2.30
  24   8   1    7.40    2.30
  24   8   1    8.30    2.70
  24   8   1    7.20    1.80
  26  -8   1   -0.30    1.50
  26  -8   1   -0.60    1.40
  26  -8   1   -0.20    1.60
  26  -8   1    3.00    2.00
  26  -8   1    0.20    1.60
 -26  -8  -1   -0.40    1.40
  26   8   1   -1.20    1.60
  26   8   1   -1.80    1.40
  26   8   1   -2.00    1.00
  28  -8   1    6.00    2.60
  28  -8   1    7.70    2.60
  28  -8   1   10.10    2.90
  28  -8   1   10.00    3.00
  28   8   1    8.50    2.00
  28   8   1   13.10    3.00
  28   8   1    7.30    2.90
  30  -8   1   15.20    3.30
 -30  -8  -1    7.70    2.10
  30  -8   1   10.30    2.70
  30  -8   1    8.00    3.00
  30  -8   1   10.20    3.10
  30  -8   1   10.60    3.00
  30   8   1   17.40    3.30
  30   8   1    7.40    3.10
  30   8   1   10.50    2.40
  32  -8   1    0.20    2.50
  32  -8   1    0.70    2.30
  32  -8   1    2.60    2.20
  32  -8   1    0.80    1.80
 -32  -8  -1    0.90    1.60
  32  -8   1    1.90    2.40
  32   8   1   -0.30    1.80
  32   8   1    2.30    2.50
  34  -8   1   -2.80    2.00
  34  -8   1   -2.00    1.80
  34  -8   1   -1.10    1.70
  34  -8   1    0.40    2.10
  34  -8   1    1.10    2.10
  34   8   1   -0.90    2.60
  34   8   1   -0.90    1.60
 -36  -8  -1    2.30    2.10
  36  -8   1   -0.10    1.70
  36  -8   1   -0.20    2.20
  36  -8   1   -1.30    2.10
  36  -8   1    0.50    2.20
  36   8   1   -2.30    1.80
  35  -9  -1   -4.30    1.80
  35  -9  -1   -2.10    2.00
  35  -9  -1   -0.60    2.00
  35  -9  -1    2.80    2.40
  35  -9  -1   -3.00    2.10
 -35  -9   1    1.60    1.60
  33  -9  -1   -1.00    1.90
 -33  -9   1    0.10    1.50
  33  -9  -1    1.60    1.80
  33  -9  -1   -0.10    2.20
  33  -9  -1   -0.30    2.50
  33   9  -1    1.40    2.70
  31  -9  -1   -2.20    2.10
  31  -9  -1   -0.60    1.70
  31  -9  -1    0.30    2.00
 -31  -9   1    1.20    1.70
  31  -9  -1    0.10    1.90
  31   9  -1   -0.70    2.30
  29  -9  -1    1.30    1.90
  29  -9  -1   -2.00    1.60
  29  -9  -1   -2.00    1.60
 -29  -9   1   -0.40    1.20
  29   9  -1   -0.20    1.80
  27  -9  -1    1.80    2.30
  27  -9  -1    0.20    1.90
  27  -9  -1    3.40    1.90
 -27  -9   1   -2.90    1.00
  27   9  -1   -0.90    1.70
  25  -9  -1    0.70    1.90
 -25  -9   1    0.90    1.50
  25  -9  -1   -1.00    1.40
  25  -9  -1    1.40    1.60
  25  -9  -1    1.40    1.40
  25   9  -1    1.30    1.60
  23  -9  -1    9.90    2.80
 -23  -9   1    8.50    2.30
  23  -9  -1    8.30    2.50
  23  -9  -1   18.60    3.30
  23   9  -1   14.70    2.70
  23   9  -1   10.10    2.30
  21  -9  -1    2.90    1.80
 -21  -9   1    1.70    1.50
  21  -9  -1    1.50    1.70
  21  -9  -1    3.40    1.70
  21  -9  -1    1.70    1.60
  21   9  -1    1.60    1.40
  21   9  -1    4.10    1.90
  19  -9  -1    3.00    1.50
  19  -9  -1    3.50    1.80
 -19  -9   1    2.80    1.50
  19  -9  -1    5.30    2.10
  19  -9  -1    2.80    1.90
  19   9  -1    5.80    1.90
  19   9  -1    5.00    1.50
  17  -9  -1   91.79    5.90
 -17  -9   1   83.79    5.70
  17  -9  -1   77.99    5.90
  17  -9  -1   85.09    6.00
 -17  -9   1   85.39    5.90
  17   9  -1   88.59    5.60
  17   9  -1   91.39    5.30
 -15  -9   1   86.79    5.70
  15  -9  -1   77.79    5.60
 -15  -9   1   85.99    5.50
  15  -9  -1   88.69    5.90
  15  -9  -1   87.09    6.00
  15   9  -1   76.89    4.90
  15   9  -1   85.89    5.30
  15   9  -1   83.29    6.30
 -13  -9   1   -0.60    1.70
 -13  -9   1   -1.60    1.00
 -13  -9   1    1.00    1.70
  13  -9  -1    0.90    1.50
  13  -9  -1    1.60    1.50
  13   9  -1   -0.10    1.50
  11  -9  -1   89.29    5.90
 -11  -9   1   75.19    6.00
  11  -9  -1   94.09    6.20
 -11  -9   1   77.79    5.80
 -11  -9   1   83.69    5.30
  11  -9  -1   89.19    5.50
 -11  -9   1   80.89    6.00
  11   9  -1   84.69    5.50
  11   9  -1   90.29    5.90
  -9  -9   1   88.39    6.40
   9  -9  -1   88.09    6.10
  -9  -9   1   95.19    5.80
  -9  -9   1   86.59    5.40
   9  -9  -1   97.69    6.10
   9  -9  -1   96.49    5.80
  -9  -9   1   85.59    5.90
   7  -9  -1   13.60    2.90
   7  -9  -1    8.10    2.30
  -7  -9   1    7.10    2.30
   7  -9  -1   11.50    2.30
  -7  -9   1   16.10    3.00
  -7  -9   1   12.30    2.70
  -7  -9   1   14.20    2.40
  -7   9   1   16.30    2.90
   5  -9  -1   46.20    3.90
   5  -9  -1   53.29    4.30
  -5  -9   1   42.00    4.30
  -5  -9   1   49.99    3.50
  -5  -9   1   45.50    4.00
   5  -9  -1   45.30    4.50
  -5  -9   1   40.20    4.10
  -5   9   1   50.89    4.00
  -3  -9   1  257.67   13.30
  -3  -9   1  281.57   12.30
   3  -9  -1  281.47   12.80
   3  -9  -1  270.47   13.10
   3  -9  -1  277.87   11.30
  -3  -9   1  282.17   11.70
   3  -9  -1  300.97   12.60
  -3  -9   1  276.77   13.20
  -3   9   1  274.67   12.20
  -1  -9   1   37.00    3.30
  -1  -9   1   42.70    4.20
   1  -9  -1   29.70    3.90
   1  -9  -1   33.40    2.70
  -1  -9   1   43.80    2.90
  -1  -9   1   38.70    4.00
   1  -9  -1   41.40    3.70
   1  -9  -1   36.70    3.80
  -1   9   1   40.60    3.40
   1  -9   1  117.19    6.50
   1  -9   1  117.99    5.40
  -1  -9  -1  110.39    5.70
   1  -9   1  121.29    6.30
  -1  -9  -1  109.79    6.90
   1  -9   1  122.29    7.10
  -1  -9  -1  110.59    6.70
  -1  -9  -1  114.59    6.50
   1   9   1  111.59    5.90
   3  -9   1   28.40    3.60
   3  -9   1   25.80    2.90
  -3  -9  -1   25.10    2.60
   3  -9   1   29.10    2.10
  -3  -9  -1   24.50    3.50
  -3  -9  -1   26.00    3.30
  -3  -9  -1   27.60    3.00
   3  -9   1   23.90    2.80
   3   9   1   24.00    2.40
  -5  -9  -1    2.90    1.20
   5  -9   1    4.60    1.70
  -5  -9  -1    2.50    1.90
   5  -9   1    6.10    2.10
  -5  -9  -1    2.70    1.90
  -5  -9  -1    4.60    1.70
   5   9   1    2.00    0.90
   7  -9   1   78.29    5.70
   7  -9   1   80.29    5.30
  -7  -9  -1   86.19    5.00
  -7  -9  -1   82.89    5.80
  -7  -9  -1   82.29    5.30
   7  -9   1   88.49    5.10
  -7  -9  -1   87.59    6.10
   7   9   1   88.69    5.60
   7   9   1   84.59    4.40
  -9  -9  -1  406.26   17.30
   9  -9   1  410.46   16.90
  -9  -9  -1  383.76   17.80
   9  -9   1  395.56   17.00
   9  -9   1  407.16   17.70
  -9  -9  -1  410.76   16.80
  -9  -9  -1  415.16   17.90
   9   9   1  400.46   17.30
 -11  -9  -1   63.69    5.20
 -11  -9  -1   61.79    4.40
  11  -9   1   53.09    4.80
 -11  -9  -1   61.69    5.20
 -11  -9  -1   64.89    4.90
  11  -9   1   62.59    4.40
  11  -9   1   74.79    4.90
  11   9   1   62.89    4.80
  11   9   1   59.79    5.30
 -13  -9  -1   -0.40    1.20
  13  -9   1    0.50    1.20
  13  -9   1    0.10    1.40
 -13  -9  -1    0.00    1.60
 -13  -9  -1    1.30    1.50
  13  -9   1    3.00    1.60
  13   9   1    1.20    1.30
  13   9   1    1.80    1.40
  13   9   1    1.30    1.80
 -15  -9  -1  124.39    8.00
 -15  -9  -1  126.49    7.50
 -15  -9  -1  131.49    7.30
  15  -9   1  120.79    7.30
  15  -9   1  123.19    7.10
  15  -9   1  131.69    7.80
  15   9   1  140.49    7.00
  15   9   1  142.39    8.30
  15   9   1  121.59    7.10
 -17  -9  -1    6.00    1.80
 -17  -9  -1   12.40    2.60
  17  -9   1    7.60    2.10
  17  -9   1    4.90    2.00
  17  -9   1    6.10    1.80
  17  -9   1   11.00    2.40
  17   9   1    6.40    1.90
  17   9   1    5.60    2.60
  17   9   1    6.10    1.70
  19  -9   1   31.30    3.60
  19  -9   1   35.40    3.50
 -19  -9  -1   35.70    4.00
  19  -9   1   30.50    3.50
 -19  -9  -1   32.40    3.60
  19  -9   1   36.60    4.10
  19   9   1   30.90    3.40
  19   9   1   30.80    3.40
 -21  -9  -1    1.90    1.30
  21  -9   1    2.10    1.90
  21  -9   1    3.00    1.60
 -21  -9  -1    2.40    1.80
  21  -9   1   -1.60    1.40
  21  -9   1    2.50    1.50
  21   9   1    2.80    2.30
  21   9   1   -0.40    1.70
  23  -9   1   -0.60    1.40
  23  -9   1    2.10    1.90
  23  -9   1    2.40    1.80
 -23  -9  -1    1.80    1.50
 -23  -9  -1    1.60    1.80
  23   9   1    0.70    1.60
  23   9   1   -1.30    1.60
 -25  -9  -1   62.89    5.50
  25  -9   1   51.49    5.00
  25  -9   1   62.39    5.20
  25  -9   1   54.69    5.20
 -25  -9  -1   51.59    6.00
  25   9   1   51.29    4.70
  25   9   1   49.80    5.70
  25   9   1   55.39    4.70
 -27  -9  -1   10.00    2.70
  27  -9   1    9.70    2.70
 -27  -9  -1   14.80    3.10
  27  -9   1   14.10    3.20
  27  -9   1   11.00    3.40
  27  -9   1   12.90    3.30
  27   9   1   16.50    3.10
  27   9   1   13.40    2.70
  29  -9   1    5.10    2.60
 -29  -9  -1    4.60    2.10
 -29  -9  -1    6.30    2.50
  29  -9   1   11.90    4.00
  29  -9   1    9.20    2.60
  29  -9   1   10.00    2.90
  29  -9   1    7.40    2.70
  29   9   1    9.50    2.90
 -31  -9  -1    9.40    3.20
 -31  -9  -1    8.20    2.50
  31  -9   1    9.30    3.00
  31  -9   1    8.70    2.90
  31  -9   1    9.90    3.00
  31  -9   1    8.50    2.80
  31   9   1   10.30    2.90
  33  -9   1   -1.90    1.40
  33  -9   1    1.20    2.30
 -33  -9  -1    0.20    1.60
  33  -9   1    2.00    2.00
  33  -9   1   -2.00    1.50
 -33  -9  -1   -0.20    2.20
  33  -9   1    0.80    1.50
  33   9   1   -0.30    2.00
 -32 -10   1    1.50    2.00
  32 -10  -1    1.90    2.70
  32 -10  -1   -2.20    1.90
  32 -10  -1    3.90    2.80
  32 -10  -1    5.70    3.00
  32 -10  -1    4.00    2.60
 -32 -10   1    4.00    2.60
  30 -10  -1    0.80    2.70
 -30 -10   1   -2.60    1.30
  30 -10  -1    1.10    2.20
  30 -10  -1   -1.20    1.80
 -30 -10   1    2.80    2.60
  30 -10  -1   -2.30    1.60
  28 -10  -1    0.30    1.90
  28 -10  -1    3.60    2.00
  28 -10  -1    1.50    1.70
 -28 -10   1    2.40    2.40
 -28 -10   1    0.90    1.90
  26 -10  -1    4.40    2.50
  26 -10  -1    4.60    2.10
 -26 -10   1    2.30    2.00
  26 -10  -1    6.50    2.50
  26 -10  -1    3.20    2.20
  24 -10  -1    2.90    2.10
 -24 -10   1    3.10    2.90
 -24 -10   1   -0.20    2.00
  24 -10  -1    1.30    1.80
  22 -10  -1   63.39    5.40
 -22 -10   1   60.99    5.10
  22 -10  -1   47.20    5.00
  22 -10  -1   57.99    5.50
  22 -10  -1   54.89    8.00
 -22 -10   1   62.69    5.50
  22  10  -1   53.89    4.60
 -20 -10   1    0.90    1.30
  20 -10  -1    1.30    1.50
  20 -10  -1   -0.50    1.30
  20 -10  -1    2.70    1.90
  20 -10  -1    3.90    1.90
 -20 -10   1    4.80    2.10
  20  10  -1    0.30    1.40
  18 -10  -1   10.90    2.70
  18 -10  -1    9.70    2.50
 -18 -10   1   10.60    2.30
  18 -10  -1   14.40    3.10
 -18 -10   1   11.60    2.90
  18 -10  -1   10.50    2.50
  18  10  -1   13.00    2.60
 -16 -10   1   20.90    3.90
 -16 -10   1   18.50    3.10
  16 -10  -1   19.90    3.30
 -16 -10   1   17.90    3.00
  16 -10  -1   17.80    2.70
  16 -10  -1   20.80    3.10
  16  10  -1   17.50    2.90
 -14 -10   1    7.00    1.80
  14 -10  -1    6.70    2.10
 -14 -10   1    6.60    2.20
  14 -10  -1    6.90    2.10
  14 -10  -1    3.80    1.60
 -14 -10   1    7.70    2.20
 -14 -10   1    2.80    1.80
  14  10  -1    6.50    1.80
  12 -10  -1   -2.50    0.90
 -12 -10   1   -1.00    1.00
  12 -10  -1    2.90    1.60
 -12 -10   1    0.90    1.50
 -12 -10   1   -0.10    1.50
 -12 -10   1   -1.60    1.30
  12 -10  -1   -0.30    1.60
 -10 -10   1    0.40    1.30
 -10 -10   1    2.10    1.40
 -10 -10   1   -0.40    1.10
  10 -10  -1    2.10    1.50
  10 -10  -1   -1.20    1.40
 -10 -10   1   -0.40    1.30
  10 -10  -1    0.10    1.30
  -8 -10   1   73.39    5.80
  -8 -10   1   77.99    5.70
   8 -10  -1   62.99    5.00
   8 -10  -1   76.19    5.90
   8 -10  -1   92.99    5.80
  -8 -10   1   77.69    5.20
   6 -10  -1   19.60    3.90
   6 -10  -1   17.30    2.90
   6 -10  -1   15.20    3.50
  -6 -10   1   16.70    2.30
  -6 -10   1   14.80    3.10
  -6 -10   1   16.20    3.40
  -6 -10   1   14.70    3.10
  -4 -10   1    7.60    2.40
  -4 -10   1    7.80    2.20
  -4 -10   1    4.30    1.30
   4 -10  -1    7.50    2.30
  -4 -10   1    5.00    2.00
   4 -10  -1    3.90    2.10
  -2 -10   1   50.09    4.20
  -2 -10   1   45.30    4.70
   2 -10  -1   54.39    4.50
   2 -10  -1   42.80    4.80
  -2 -10   1   43.90    3.20
  -2 -10   1   45.90    4.00
  -2  10   1   52.89    4.00
   0 -10  -1    6.20    2.20
   0 -10  -1   12.20    2.80
   0 -10   1   18.40    3.40
   0 -10   1   11.20    2.40
   0 -10  -1   10.00    1.90
   0 -10   1   13.60    2.40
   0  10   1   13.10    2.50
  -2 -10  -1   49.10    4.30
  -2 -10  -1   56.69    3.70
   2 -10   1   52.19    4.90
  -2 -10  -1   50.09    4.80
   2 -10   1   54.89    4.30
  -2 -10  -1   51.29    4.70
   2 -10   1   56.79    4.20
   2  10   1   60.39    3.90
   4 -10   1    6.70    1.80
  -4 -10  -1    5.40    2.30
   4 -10   1    3.50    1.60
  -4 -10  -1    5.50    1.70
  -4 -10  -1    4.30    1.30
   4 -10   1    6.90    2.20
  -4 -10  -1    7.00    2.10
   6 -10   1    0.20    1.30
  -6 -10  -1    0.30    0.90
  -6 -10  -1    3.00    1.60
  -6 -10  -1    0.60    1.60
  -6 -10  -1    0.30    1.30
   6 -10   1    2.90    1.50
   6 -10   1    1.00    1.70
  -8 -10  -1   29.00    3.80
  -8 -10  -1   31.50    3.00
   8 -10   1   33.80    3.30
  -8 -10  -1   29.00    3.80
  -8 -10  -1   30.40    3.50
   8 -10   1   28.50    3.20
   8 -10   1   35.40    4.00
 -10 -10  -1   20.80    3.30
 -10 -10  -1   14.30    3.10
  10 -10   1   19.40    3.10
 -10 -10  -1   12.20    2.60
 -10 -10  -1   17.30    2.70
  10 -10   1   21.10    3.00
  10 -10   1   18.00    2.70
  10  10   1   17.00    3.10
  12 -10   1  162.48    9.60
 -12 -10  -1  180.98   10.00
 -12 -10  -1  175.18    8.90
  12 -10   1  174.78    9.10
 -12 -10  -1  177.28    9.40
  12 -10   1  171.28    9.60
 -12 -10  -1  187.68   10.10
  12  10   1  180.58    9.30
 -14 -10  -1   19.10    2.90
 -14 -10  -1   16.10    3.50
  14 -10   1   16.60    2.90
  14 -10   1   14.00    3.10
 -14 -10  -1   18.00    3.30
  14 -10   1   14.90    2.90
 -14 -10  -1   20.60    3.40
  14  10   1   16.90    3.00
 -16 -10  -1   29.10    3.40
  16 -10   1   25.20    3.30
 -16 -10  -1   31.10    3.80
  16 -10   1   32.80    4.00
 -16 -10  -1   23.70    3.80
  16 -10   1   22.90    3.20
  16  10   1   31.60    3.50
  16  10   1   25.60    3.40
  18 -10   1   21.40    3.30
 -18 -10  -1   19.80    3.30
  18 -10   1   20.00    3.40
 -18 -10  -1   16.90    3.70
  18 -10   1   16.80    3.00
  18 -10   1   16.90    3.30
 -18 -10  -1   12.70    2.70
  18  10   1   13.40    2.80
  18  10   1   18.60    3.10
 -20 -10  -1    2.30    2.00
  20 -10   1    4.90    1.90
  20 -10   1    6.20    1.90
 -20 -10  -1    7.20    2.20
 -20 -10  -1    0.70    2.00
  20 -10   1    3.20    1.40
  20 -10   1    4.00    1.90
  20  10   1    3.00    1.40
  20  10   1    5.60    2.10
 -22 -10  -1   17.70    3.40
  22 -10   1   15.80    3.30
  22 -10   1    9.20    2.60
  22 -10   1   15.50    3.30
 -22 -10  -1   10.80    2.40
  22  10   1   11.00    2.60
  22  10   1    7.30    2.10
 -24 -10  -1   15.30    3.20
  24 -10   1    8.90    2.30
  24 -10   1   14.40    4.20
 -24 -10  -1   15.40    3.50
  24 -10   1   19.10    3.50
  24  10   1   14.00    3.20
  24  10   1   11.10    2.80
 -26 -10  -1   14.70    3.40
  26 -10   1    8.30    2.90
  26 -10   1    7.00    2.60
  26 -10   1    8.10    2.50
 -26 -10  -1    9.20    2.50
  26 -10   1    5.40    2.20
  26  10   1   12.00    2.90
  28 -10   1    9.60    2.80
 -28 -10  -1    5.50    2.40
  28 -10   1    6.40    2.50
  28 -10   1    5.40    2.90
 -30 -10  -1    1.00    1.90
  30 -10   1   -5.50    2.60
  30 -10   1    1.20    2.30
  30 -10   1    0.50    2.00
  30 -10   1   -1.70    2.00
 -30 -10  -1    1.70    1.80
  30 -10   1   -1.70    1.90
 -29 -11   1   -0.10    2.00
  29 -11  -1   -1.10    2.20
 -29 -11   1   -0.40    1.50
  29 -11  -1    1.80    2.20
  29 -11  -1   -2.80    1.50
  29 -11  -1    0.60    2.10
 -27 -11   1    1.60    2.20
  27 -11  -1    3.00    2.30
 -27 -11   1    0.30    1.60
  27 -11  -1    0.00    1.90
  27 -11  -1    2.80    2.20
  27 -11  -1    0.50    2.10
 -25 -11   1   -1.60    1.40
 -25 -11   1   -0.30    1.80
  25 -11  -1    0.50    1.80
  25 -11  -1   -1.60    2.10
  25 -11  -1    0.20    1.70
  25 -11  -1   -1.50    1.60
 -23 -11   1    9.00    2.80
  23 -11  -1    8.10    2.70
  23 -11  -1    9.40    2.90
  23 -11  -1    7.20    2.70
 -23 -11   1    9.20    2.50
  23 -11  -1   10.10    2.90
 -23 -11   1   11.20    3.10
  21 -11  -1   44.30    4.90
 -21 -11   1   33.60    4.90
 -21 -11   1   38.50    5.20
  21 -11  -1   39.10    4.50
  21 -11  -1   45.70    4.90
  21 -11  -1   37.50    6.90
 -19 -11   1    2.00    1.60
 -19 -11   1    2.00    2.50
 -19 -11   1    4.80    2.30
  19 -11  -1    4.60    2.20
  19 -11  -1    2.10    2.00
  19 -11  -1    6.20    2.20
  19  11  -1    1.20    1.80
  17 -11  -1    0.00    1.60
 -17 -11   1    1.90    2.20
 -17 -11   1    4.70    2.30
 -17 -11   1    0.90    1.50
  17 -11  -1    1.00    1.80
  17 -11  -1    3.40    2.00
 -17 -11   1    1.90    1.90
  17  11  -1    0.80    1.30
  15 -11  -1    1.60    1.50
 -15 -11   1   -1.40    1.30
 -15 -11   1    0.50    1.80
  15 -11  -1   -0.20    1.80
 -15 -11   1    2.00    1.30
  15 -11  -1    1.30    1.70
 -13 -11   1   -1.80    1.20
  13 -11  -1    1.10    1.40
 -13 -11   1    0.50    1.40
 -13 -11   1   -0.70    1.10
 -13 -11   1   -2.00    1.30
  13 -11  -1    2.20    1.70
  13 -11  -1    1.80    1.90
 -11 -11   1    1.90    1.80
 -11 -11   1   -0.70    1.50
 -11 -11   1   -1.60    1.30
 -11 -11   1   -0.30    1.00
  11 -11  -1   -1.10    1.60
  11 -11  -1   -0.10    1.70
  11 -11  -1    0.40    1.60
  -9 -11   1    3.40    1.80
   9 -11  -1    1.50    1.60
  -9 -11   1    0.80    1.60
   9 -11  -1    3.00    1.80
   9 -11  -1    0.40    1.40
  -9 -11   1    3.90    1.90
  -9 -11   1   -0.40    0.90
   7 -11  -1   25.90    3.20
   7 -11  -1   27.00    3.90
  -7 -11   1   21.70    3.20
  -7 -11   1   17.60    3.40
  -7 -11   1   18.20    2.50
  -7 -11   1   25.00    3.10
   7 -11  -1   27.50    3.40
   5 -11  -1   57.99    5.30
  -5 -11   1   64.39    5.60
  -5 -11   1   63.69    4.80
  -5 -11   1   68.29    5.10
   5 -11  -1   68.99    5.20
  -5 -11   1   57.69    4.70
   5 -11  -1   68.19    5.00
   3 -11  -1   85.79    6.40
  -3 -11   1   97.19    6.00
  -3 -11   1   88.99    6.00
  -3 -11   1   89.99    6.50
   3 -11  -1   89.79    6.20
   3 -11  -1   94.79    6.00
   1 -11  -1   56.99    4.80
   1 -11  -1   53.79    5.10
  -1 -11   1   54.79    5.10
  -1 -11   1   53.39    4.30
  -1 -11   1   56.09    4.60
   1 -11  -1   54.99    4.60
  -1 -11  -1    0.30    1.40
   1 -11   1    2.10    1.60
   1 -11   1    2.20    1.80
   1 -11   1    1.10    1.50
  -1 -11  -1    0.40    1.70
  -1 -11  -1    1.50    1.60
   3 -11   1    1.20    1.70
   3 -11   1    4.80    1.90
  -3 -11  -1   -1.50    1.30
  -3 -11  -1    0.10    1.50
   3 -11   1    2.80    1.50
  -3 -11  -1    0.40    1.60
   5 -11   1   16.40    2.80
  -5 -11  -1   22.10    3.40
   5 -11   1   12.40    3.10
  -5 -11  -1   21.80    3.20
   5 -11   1   16.20    2.60
  -5 -11  -1   21.00    3.50
  -7 -11  -1   30.30    3.50
  -7 -11  -1   30.20    4.20
  -7 -11  -1   28.50    3.80
   7 -11   1   31.20    3.30
   7 -11   1   31.40    3.50
  -7 -11  -1   28.20    3.00
   7 -11   1   29.50    3.80
  -9 -11  -1   16.20    3.20
  -9 -11  -1   10.50    2.60
  -9 -11  -1   12.80    3.00
  -9 -11  -1   15.10    2.50
   9 -11   1   13.10    2.60
   9 -11   1   11.50    2.40
   9 -11   1    6.60    2.30
 -11 -11  -1    4.60    2.40
  11 -11   1    9.00    2.30
  11 -11   1    7.40    2.40
 -11 -11  -1    7.10    2.30
  11 -11   1    5.00    1.90
 -11 -11  -1    4.60    2.30
 -11 -11  -1    5.50    1.60
 -13 -11  -1    1.70    1.90
  13 -11   1   -0.10    1.70
  13 -11   1    0.60    1.60
 -13 -11  -1    3.40    1.30
 -13 -11  -1    1.20    1.70
 -13 -11  -1    1.50    1.90
  13 -11   1    0.90    1.60
  13  11   1    2.40    1.60
 -15 -11  -1   53.49    4.80
  15 -11   1   52.69    5.00
 -15 -11  -1   41.70    5.00
  15 -11   1   45.50    4.40
 -15 -11  -1   42.40    4.10
  15 -11   1   40.80    4.00
 -15 -11  -1   38.90    4.50
  15  11   1   44.10    4.30
 -17 -11  -1   27.30    3.60
  17 -11   1   36.90    4.40
  17 -11   1   28.00    3.80
 -17 -11  -1   37.00    4.20
 -17 -11  -1   25.10    4.00
  17  11   1   35.40    3.90
 -19 -11  -1    3.10    2.20
  19 -11   1   -0.10    1.40
 -19 -11  -1   -0.80    1.30
  19 -11   1   -1.10    1.50
 -19 -11  -1   -1.10    1.70
  19  11   1    0.70    1.60
 -21 -11  -1   -2.20    1.40
  21 -11   1   -0.40    1.20
 -21 -11  -1    1.20    1.70
 -21 -11  -1   -1.60    1.80
  21 -11   1    0.00    1.70
  21  11   1    3.30    1.90
  23 -11   1   -0.70    1.70
 -23 -11  -1   -0.50    2.20
 -23 -11  -1    1.80    1.90
  23 -11   1    0.10    1.70
  23 -11   1    0.70    1.80
 -23 -11  -1    1.40    1.60
  23  11   1   -2.40    1.30
 -25 -11  -1   -0.80    2.10
  25 -11   1   -2.40    1.10
  25 -11   1   -2.70    1.40
  25 -11   1   -2.40    1.90
 -25 -11  -1    0.70    3.50
  27 -11   1   -0.80    1.50
 -27 -11  -1   -2.20    2.10
 -27 -11  -1   -0.50    1.90
  27 -11   1   -0.70    1.90
  27 -11   1   -3.60    1.90
 -27 -11  -1    0.80    1.80
 -24 -12   1   -0.90    2.30
  24 -12  -1   -0.90    1.60
 -24 -12   1   -3.40    2.20
  24 -12  -1   -1.10    1.80
  24 -12  -1   -1.20    1.70
 -24 -12   1    0.20    1.50
 -22 -12   1    4.40    2.50
 -22 -12   1    0.90    1.70
  22 -12  -1    6.50    2.50
  22 -12  -1    5.60    2.70
  22 -12  -1    6.40    2.50
 -22 -12   1    2.30    2.10
 -22 -12   1    6.30    2.80
  20 -12  -1    4.10    2.40
  20 -12  -1    8.60    2.90
 -20 -12   1    3.00    2.10
 -20 -12   1    8.60    2.90
 -20 -12   1    4.70    1.90
  20 -12  -1    6.80    3.00
  18 -12  -1    6.10    2.40
  18 -12  -1    4.80    2.20
 -18 -12   1    5.10    2.50
 -18 -12   1    6.30    2.70
  18 -12  -1    4.90    2.20
 -16 -12   1   -0.60    1.60
  16 -12  -1    0.80    2.00
 -16 -12   1    3.60    2.50
  16 -12  -1   -0.50    1.50
 -16 -12   1    0.10    1.80
 -16 -12   1   -2.00    1.10
 -14 -12   1    2.20    1.40
  14 -12  -1    1.50    2.00
 -14 -12   1   -2.20    1.90
  14 -12  -1    0.70    1.80
  12 -12  -1    4.60    2.20
 -12 -12   1    2.80    1.40
  12 -12  -1    2.80    2.00
 -12 -12   1    3.30    2.30
 -12 -12   1    3.00    2.10
  12 -12  -1    2.10    2.20
 -12 -12   1    3.20    2.20
  10 -12  -1    5.50    2.20
  10 -12  -1    4.80    3.20
 -10 -12   1    6.30    2.30
  10 -12  -1    7.20    2.00
 -10 -12   1   13.60    2.90
  -8 -12   1    1.80    3.70
  -8 -12   1   -0.90    1.30
   8 -12  -1    0.80    2.10
   8 -12  -1    0.50    1.50
  -8 -12   1    1.60    1.80
   8 -12  -1   -2.30    1.30
  -6 -12   1   -0.20    1.40
  -6 -12   1    1.50    1.60
  -6 -12   1    1.10    1.80
   6 -12  -1    0.30    1.70
   6 -12  -1    2.00    1.60
   6 -12  -1   -0.90    1.50
  -4 -12   1    3.80    1.80
   4 -12  -1    4.60    1.90
  -4 -12   1    2.10    1.80
   4 -12  -1    2.80    1.80
  -4 -12   1   -0.50    2.00
   4 -12  -1    4.00    1.90
  -2 -12   1    7.90    2.60
   2 -12  -1   10.40    2.60
   2 -12  -1    8.90    2.60
  -2 -12   1    6.20    2.10
   2 -12  -1   15.70    3.00
  -2 -12   1   11.30    2.80
   0 -12  -1   52.09    5.30
   0 -12  -1   50.59    4.80
   0 -12   1   49.20    4.40
   0 -12   1   44.40    5.00
   0 -12   1   47.30    4.40
   0 -12  -1   51.09    4.60
   2 -12   1    4.10    2.10
   2 -12   1    7.70    2.50
  -2 -12  -1    3.80    2.10
  -2 -12  -1    7.90    2.40
   2 -12   1    5.10    1.90
  -2 -12  -1    4.40    2.00
  -4 -12  -1   12.60    2.90
  -4 -12  -1   18.00    3.70
  -4 -12  -1   14.80    3.10
   4 -12   1   16.20    2.90
   4 -12   1   14.00    3.20
   6 -12   1    8.00    2.10
  -6 -12  -1    8.80    2.70
   6 -12   1    3.60    2.00
  -6 -12  -1    7.80    2.30
  -6 -12  -1    4.30    2.10
  -8 -12  -1   -0.70    1.40
  -8 -12  -1    0.50    1.70
   8 -12   1   -0.70    1.80
  -8 -12  -1    1.10    1.90
   8 -12   1    0.50    1.30
 -10 -12  -1   10.20    2.70
 -10 -12  -1    8.20    3.70
 -10 -12  -1    6.50    1.70
 -10 -12  -1   10.30    2.70
  10 -12   1   10.20    2.40
 -12 -12  -1    7.80    2.00
 -12 -12  -1    7.90    2.40
  12 -12   1    9.90    2.50
 -12 -12  -1   12.50    3.50
 -14 -12  -1    0.20    1.90
 -14 -12  -1   -0.50    1.90
 -14 -12  -1    1.40    2.00
 -14 -12  -1    0.20    1.30
  14 -12   1   -1.90    1.30
  14 -12   1    0.20    1.40
  16 -12   1    2.90    1.90
 -16 -12  -1    5.40    2.30
 -16 -12  -1    3.60    1.60
 -16 -12  -1    2.70    2.40
  16 -12   1    4.90    2.00
 -18 -12  -1   -0.30    1.70
 -18 -12  -1   -1.50    2.00
  18 -12   1    2.10    2.10
 -18 -12  -1   -0.90    1.30
 -18 -12  -1    0.00    2.10
  18 -12   1   -0.30    1.50
  18  12   1    0.60    1.70
 -20 -12  -1    3.90    2.80
  20 -12   1    2.50    2.00
 -20 -12  -1    0.30    2.00
  20 -12   1    1.60    1.60
 -20 -12  -1   -0.20    1.50
 -20 -12  -1   -0.10    1.60
  20 -12   1    1.80    1.60
  22 -12   1    0.40    1.70
 -22 -12  -1    3.80    2.60
  22 -12   1    1.80    2.30
  22 -12   1    2.60    2.10
 -22 -12  -1    0.10    2.40
  24 -12   1    0.30    2.00
 -24 -12  -1   -1.20    2.20
  24 -12   1   -3.80    1.50
 -24 -12  -1   -2.10    1.50
  24 -12   1   -0.20    1.80
 -24 -12  -1    1.90    2.40
 -24 -12  -1   -3.00    1.90
 -19 -13   1    0.10    1.60
 -19 -13   1    0.30    2.10
  19 -13  -1    0.20    1.80
 -19 -13   1    1.60    2.60
  19 -13  -1   -1.90    1.50
  19 -13  -1    3.10    2.20
 -19 -13   1   -1.40    2.30
 -17 -13   1   -2.50    1.80
  17 -13  -1    0.10    1.80
 -17 -13   1   -3.00    1.90
  17 -13  -1   -2.80    1.50
 -17 -13   1   -2.90    1.30
 -17 -13   1   -0.90    1.80
 -15 -13   1    6.00    2.70
 -15 -13   1    4.70    2.50
 -15 -13   1    6.00    2.40
  15 -13  -1    6.50    2.60
  15 -13  -1   11.10    3.20
  13 -13  -1    0.70    1.60
 -13 -13   1    4.70    3.50
 -13 -13   1    1.10    1.80
  11 -13  -1    1.60    2.00
 -11 -13   1    1.60    2.00
 -11 -13   1    1.50    2.10
  11 -13  -1    4.80    2.30
 -11 -13   1    2.50    2.30
  -9 -13   1   29.60    4.70
   9 -13  -1   24.00    4.10
  -9 -13   1   26.40    3.90
   9 -13  -1   31.80    4.00
  -9 -13   1   16.70    4.50
  -7 -13   1    3.60    2.30
   7 -13  -1    5.30    2.40
  -5 -13   1    0.60    2.30
  -5 -13   1    0.80    3.10
   5 -13  -1   -0.50    1.40
   5 -13  -1   -0.50    1.90
  -3 -13   1    1.70    1.60
   3 -13  -1    1.20    2.00
   3 -13  -1   -2.60    1.60
  -3 -13   1   -1.20    1.70
   1 -13  -1    0.30    2.10
   1 -13  -1    4.00    2.00
  -1 -13   1    4.90    2.40
   1 -13  -1    1.60    1.70
  -1 -13   1   -1.60    1.50
  -1 -13  -1    2.50    1.90
   1 -13   1    3.60    1.90
  -1 -13  -1    4.80    2.20
   1 -13   1    3.00    2.20
   3 -13   1   -2.20    1.90
   3 -13   1    3.20    1.80
  -3 -13  -1    1.90    2.00
  -3 -13  -1    0.50    1.90
  -5 -13  -1    0.00    1.80
  -5 -13  -1   -1.30    1.70
   5 -13   1    4.10    2.10
  -5 -13  -1    1.50    2.00
   5 -13   1   -0.60    1.20
   7 -13   1    7.50    2.40
  -7 -13  -1    4.00    2.40
  -7 -13  -1    5.50    2.30
   7 -13   1    5.00    2.50
  -7 -13  -1    5.70    2.40
   9 -13   1    5.90    2.20
   9 -13   1    8.00    2.80
  -9 -13  -1    2.80    2.20
  -9 -13  -1    2.40    2.30
  -9 -13  -1    0.40    2.00
 -11 -13  -1   20.10    4.40
  11 -13   1   30.60    4.70
 -11 -13  -1   27.80    4.30
  11 -13   1   21.10    4.40
  13 -13   1   -3.00    3.20
  13 -13   1    1.10    1.70
 -13 -13  -1   -0.60    2.00
 -13 -13  -1    0.00    2.00
 -15 -13  -1    5.70    2.40
 -15 -13  -1    7.10    2.90
  15 -13   1    2.60    2.10
 -15 -13  -1    3.00    2.80
  15 -13   1    5.30    2.00
  17 -13   1    0.10    1.70
 -17 -13  -1   -0.50    2.00
 -17 -13  -1   -0.70    1.50
  17 -13   1   -0.50    1.80
  17 -13   1    0.00    1.70
 -17 -13  -1   -1.90    1.90
 -17 -13  -1    0.00    1.90
  19 -13   1    0.70    2.00
  19 -13   1   -2.40    1.80
 -19 -13  -1   -1.40    2.20
  19 -13   1   -4.50    1.60
 -19 -13  -1   -0.60    2.30
 -19 -13  -1   -1.60    1.70
  14 -14  -1   -1.80    1.60
 -14 -14   1   -3.20    1.90
  14 -14  -1   -2.10    1.60
 -14 -14   1    0.20    2.50
  12 -14  -1   -1.70    1.80
  12 -14  -1   -0.20    1.80
 -12 -14   1    1.60    2.30
 -12 -14   1   -0.90    1.90
  10 -14  -1    0.90    2.10
 -10 -14   1    0.60    2.10
 -10 -14   1    1.20    2.30
   8 -14  -1    4.00    1.80
   8 -14  -1    1.80    2.30
  -8 -14   1    2.40    2.20
  -8 -14   1    2.60    2.60
  -6 -14   1    0.80    2.10
   6 -14  -1    2.00    2.00
   6 -14  -1    3.50    2.40
  -6 -14   1    0.90    1.90
  -4 -14   1    6.90    2.40
   4 -14  -1    5.20    2.40
  -4 -14   1   -0.40    2.00
   4 -14  -1    4.50    2.50
   2 -14  -1    6.40    2.70
   2 -14  -1    8.00    2.60
  -2 -14   1    7.20    2.80
  -2 -14   1    8.40    2.30
   0 -14   1   -3.10    1.40
   0 -14  -1   -1.20    1.70
   0 -14   1    0.60    1.90
   0 -14  -1    0.80    1.90
  -2 -14  -1    8.50    2.70
   2 -14   1   15.50    3.10
   2 -14   1   17.80    3.80
  -2 -14  -1    6.00    2.70
   4 -14   1    7.30    2.20
   4 -14   1    4.90    2.80
  -4 -14  -1    6.70    2.40
  -4 -14  -1    3.10    2.50
   6 -14   1    1.20    1.60
   6 -14   1    3.60    2.40
  -6 -14  -1    1.40    2.10
  -8 -14  -1    5.00    2.70
   8 -14   1   -1.80    1.60
  -8 -14  -1    1.10    2.20
   8 -14   1    5.70    2.50
 -10 -14  -1    0.30    2.00
 -10 -14  -1    2.90    2.60
  10 -14   1   -0.10    2.10
 -10 -14  -1    1.90    2.10
  12 -14   1   -4.40    1.70
 -12 -14  -1   -0.90    2.20
 -12 -14  -1    1.00    2.10
 -44   0   2    1.40    1.70
  44   0  -2    8.60    3.20
  44   0  -2    5.10    2.70
 -42   0   2    3.70    2.40
  42   0  -2    2.30    2.40
  42   0  -2    1.60    2.20
  40   0  -2    5.20    2.50
  40   0  -2    9.00    3.30
 -40   0   2    7.20    2.40
 -38   0   2    3.80    1.70
  38   0  -2    4.00    2.10
  38   0  -2    2.40    1.60
  38   0  -2    2.10    2.20
 -38   0   2    4.40    1.80
 -36   0   2    1.40    1.80
  36   0  -2    1.60    2.10
  36   0  -2    1.10    2.30
  36   0  -2    4.90    1.90
  36   0  -2    4.00    2.20
 -36   0   2    1.90    1.60
  36   0  -2    1.60    1.50
 -34   0   2   27.90    3.60
  34   0  -2   21.60    3.30
  34   0  -2   25.20    4.20
  34   0  -2   25.70    3.40
  34   0  -2   22.20    3.60
 -34   0   2   25.00    3.10
  34   0  -2   20.60    3.70
  32   0  -2    6.50    2.30
  32   0  -2    7.10    2.00
 -32   0   2    5.00    1.90
  32   0  -2    3.10    1.90
  32   0  -2    5.80    2.10
  32   0  -2    4.40    1.60
 -32   0   2    4.40    1.60
  30   0  -2   12.90    2.70
 -30   0   2    9.40    2.30
  30   0  -2   12.40    2.60
  30   0  -2   13.10    2.50
  30   0  -2    6.60    2.30
  30   0  -2    8.30    2.30
 -30   0   2   11.20    2.30
  28   0  -2   -1.40    1.00
  28   0  -2    0.00    1.50
  28   0  -2    0.40    1.50
 -28   0   2   -0.30    1.00
 -28   0   2   -2.10    1.00
  28   0  -2    0.90    1.50
  28   0  -2    0.60    1.00
  26   0  -2   32.10    3.20
  26   0  -2   22.30    2.90
 -26   0   2   28.80    2.80
  26   0  -2   24.90    3.40
  26   0  -2   26.70    3.10
 -26   0   2   27.00    3.20
  24   0  -2   20.40    2.90
  24   0  -2   24.90    2.60
 -24   0   2   22.10    2.40
  24   0  -2   22.80    3.10
  24   0  -2   18.10    2.60
 -24   0   2   23.10    2.60
  24   0  -2   17.70    2.50
 -22   0   2  211.68    9.30
  22   0  -2  199.38    9.80
  22   0  -2  201.88    9.50
 -22   0   2  203.58    9.60
  22   0  -2  197.28    9.60
  22   0  -2  215.98   10.30
  22   0  -2  225.38   10.50
  20   0  -2  368.26   15.00
 -20   0   2  355.46   15.70
  20   0  -2  371.66   15.00
  20   0  -2  395.46   15.50
  20   0  -2  378.46   16.00
 -20   0   2  384.36   15.30
  20   0  -2  352.66   15.10
  20   0  -2  344.07   15.40
 -20   0   2  357.06   14.90
  20   0  -2  371.96   15.80
  18   0  -2   42.80    3.20
 -18   0   2   37.80    2.80
  18   0  -2   45.30    3.20
 -18   0   2   52.09    3.60
 -18   0   2   37.30    3.30
  18   0  -2   43.10    2.90
 -18   0   2   39.30    6.10
  18   0  -2   42.10    3.50
  18   0  -2   42.50    6.30
  18   0  -2   40.30    2.80
  18   0  -2   38.70    3.00
  18   0  -2   43.70    3.40
 -18   0   2   42.60    6.50
 -18   0   2   37.20    3.00
 -18   0   2   40.20    3.00
  18   0  -2   41.10    5.70
 -16   0   2    5.40    1.30
  16   0  -2    2.80    0.90
 -16   0   2    4.30    1.20
 -16   0   2    7.50    1.30
  16   0  -2    3.30    1.10
  16   0  -2    4.30    2.40
  16   0  -2    4.40    1.20
 -16   0   2    6.10    1.40
 -16   0   2    4.20    1.10
 -16   0   2    0.40    1.60
  16   0  -2    3.40    1.00
  16   0  -2    1.80    1.70
  16   0  -2    2.20    1.00
  16   0  -2    6.10    1.50
  16   0  -2    3.20    1.00
 -16   0   2    1.40    0.80
 -16   0   2    3.60    1.90
  14   0  -2 6818.82  256.87
 -14   0   2 6925.31  257.37
 -14   0   2 6985.20  256.67
  14   0  -2 6925.91  257.07
 -12   0   2  804.22   34.80
 -12   0   2  804.62   30.00
 -12   0   2  752.32   29.80
  12   0  -2  795.62   30.20
 -12   0   2  797.92   34.80
  12   0  -2  759.52   29.80
  12   0  -2  767.72   29.50
 -12   0   2  758.02   30.10
  12   0  -2  795.32   29.60
  12   0  -2  758.52   29.80
  12   0  -2  844.92   29.60
 -12   0   2  815.02   29.80
  12   0  -2  738.93   29.80
  12   0  -2  833.22   30.10
  12   0  -2  816.02   34.60
 -12   0   2  824.22   29.70
  -4   0   2  304.67   11.30
  -4   0   2  300.37   11.30
  -4   0   2  298.47   11.30
  -4   0   2  285.37   11.30
   4   0  -2  307.47   11.20
  -4   0   2  298.97   11.20
  -4   0   2  313.17   12.90
   4   0  -2  308.17   11.30
  -4   0   2  287.47   11.20
  -4   0   2  297.37   12.90
   4   0  -2  315.17   11.40
  -4   0   2  287.37   11.20
   4   0  -2  303.07   12.90
   4   0  -2  299.07   11.20
   4   0  -2  301.97   12.80
   4   0  -2  280.97   11.20
   0   0  -2  578.04   20.20
   0   0   2  551.94   20.20
   0   0   2  524.25   21.00
   0   0   2  588.04   20.10
   0   0   2  507.15   21.00
   0   0  -2  549.54   20.30
   0   0   2  566.54   20.20
   8   0   2   69.69    3.60
  -8   0  -2   75.19    3.70
  -8   0  -2   70.69    3.60
   8   0   2   75.29    3.50
  -8   0  -2   76.29    3.50
   8   0   2   80.79    5.90
  -8   0  -2   66.19    5.60
   8   0   2   67.59    3.60
  -8   0  -2   77.89    5.70
   8   0   2   75.99    3.50
   8   0   2   80.39    3.70
   8   0   2   73.39    5.80
   8   0   2   76.09    3.30
  -8   0  -2   72.39    3.60
  -8   0  -2   73.19    3.50
  -8   0  -2   70.09    3.30
   8   0   2   76.49    3.30
  -8   0  -2   77.29    3.30
  10   0   2   36.80    2.30
  10   0   2   40.70    2.10
 -10   0  -2   40.50    2.50
  10   0   2   36.60    2.40
  10   0   2   28.30    4.00
 -10   0  -2   43.20    4.50
 -10   0  -2   32.90    4.00
  10   0   2   37.90    2.10
 -10   0  -2   33.20    2.40
  10   0   2   38.20    2.50
 -10   0  -2   38.30    2.10
 -10   0  -2   39.90    2.40
 -10   0  -2   39.40    2.30
  10   0   2   32.50    4.00
  12   0   2   17.30    3.30
 -12   0  -2   17.70    1.70
 -12   0  -2   10.30    2.70
 -12   0  -2   14.10    2.80
  12   0   2   16.60    1.80
 -12   0  -2   21.20    1.50
  12   0   2   16.60    1.70
  12   0   2   16.20    1.40
 -12   0  -2   15.50    1.70
  12   0   2   15.70    1.50
 -12   0  -2   19.40    1.70
 -12   0  -2   19.10    1.40
  12   0   2   18.00    1.80
 -12   0  -2   17.20    1.60
  12   0   2   17.50    3.30
  12   0   2   17.00    1.60
 -12   0  -2   14.80    1.60
  12   0   2   16.30    1.40
 -14   0  -2 5234.78  182.88
 -14   0  -2 4962.20  188.48
 -14   0  -2 4542.05  182.78
 -14   0  -2 4949.00  182.78
  14   0   2 5268.17  188.88
 -14   0  -2 5105.79  189.08
  14   0   2 5077.39  189.08
  16   0   2  473.55   19.60
 -16   0  -2  473.95   18.80
  16   0   2  518.35   19.00
  16   0   2  467.55   25.00
 -16   0  -2  473.65   19.50
 -16   0  -2  507.95   25.60
  16   0   2  511.35   19.80
  16   0   2  497.75   19.40
 -16   0  -2  445.56   19.10
 -16   0  -2  475.15   18.90
  16   0   2  501.85   25.10
 -16   0  -2  489.85   19.80
 -16   0  -2  504.35   19.30
  16   0   2  479.25   19.70
 -16   0  -2  451.95   24.50
 -16   0  -2  521.55   19.70
  16   0   2  493.05   18.90
  16   0   2  468.65   19.40
  18   0   2  119.39    6.20
 -18   0  -2  119.09    6.10
 -18   0  -2  114.39    5.60
 -18   0  -2  132.89    5.90
  18   0   2  113.29    6.10
  18   0   2  131.39    5.90
  18   0   2  124.59    6.60
  18   0   2  111.19    6.30
  18   0   2  112.99    5.80
  20   0   2  781.92   30.90
 -20   0  -2  846.52   30.70
 -20   0  -2  802.12   30.80
  20   0   2  820.52   31.80
  20   0   2  769.82   31.40
  20   0   2  826.02   32.00
  20   0   2  809.92   31.40
 -20   0  -2  798.52   31.30
  22   0   2    6.70    1.90
 -22   0  -2    3.80    1.30
  22   0   2    6.00    1.90
 -22   0  -2    6.80    1.40
  22   0   2    6.40    1.80
  22   0   2    4.90    1.50
  22   0   2   10.10    1.70
  24   0   2  229.88   11.50
 -24   0  -2  231.68   10.30
  24   0   2  242.78   11.20
  24   0   2  243.88   11.20
  24   0   2  229.18   10.60
  26   0   2  417.86   20.00
  26   0   2  442.46   20.80
  26   0   2  463.45   19.70
 -26   0  -2  472.55   19.70
  26   0   2  484.45   20.50
 -26   0  -2  506.65   18.90
  26   0   2  454.35   19.20
 -28   0  -2    0.70    1.10
  28   0   2    2.60    1.80
  28   0   2    1.00    1.20
 -28   0  -2    1.00    1.10
  28   0   2    1.60    1.60
  28   0   2    1.10    1.40
  28   0   2    0.10    1.10
 -30   0  -2    0.40    0.90
  30   0   2    3.80    2.20
 -30   0  -2    2.60    1.50
  30   0   2    3.00    1.40
  30   0   2    2.30    1.30
  30   0   2    1.10    1.70
  30   0   2    1.50    1.70
  32   0   2    4.50    2.10
 -32   0  -2   10.00    2.20
  32   0   2    8.40    2.50
 -32   0  -2    3.30    1.80
  32   0   2    5.20    2.00
  32   0   2    5.50    1.90
 -34   0  -2  151.58    8.80
  34   0   2  135.99    8.70
  34   0   2  144.69    8.80
  34   0   2  150.88    9.60
  34   0   2  155.58    9.90
 -34   0  -2  135.09    7.60
  36   0   2    2.20    2.10
 -36   0  -2    1.30    1.50
  36   0   2   -1.40    1.50
  36   0   2    0.60    2.60
  38   0   2   26.00    4.60
  38   0   2   22.20    4.20
 -38   0  -2   14.20    3.00
  38   0   2   24.90    4.20
  38   0   2   18.00    3.60
  40   0   2   -0.70    1.50
 -40   0  -2    0.50    2.40
  42   0   2   -3.20    2.50
  42   0   2    2.20    2.60
  42   0   2   -4.40    1.80
  42   0   2    0.40    2.10
  43  -1  -2    2.20    2.90
 -43  -1   2    2.20    1.90
  43  -1  -2    3.80    2.60
  43   1  -2    1.40    2.20
 -43   1   2   -1.80    1.40
  43   1  -2    0.30    2.40
  41  -1  -2   -1.60    1.20
  41  -1  -2    0.10    2.10
 -41  -1   2    3.80    3.90
  41  -1  -2    0.90    3.90
  41  -1  -2   -0.70    2.60
  41   1  -2   -1.30    2.30
 -41   1   2    0.50    2.30
  41   1  -2    5.10    2.60
  39  -1  -2    1.90    2.20
 -39  -1   2    2.90    1.90
 -39  -1   2    2.60    1.60
  39  -1  -2    3.10    2.10
  39  -1  -2    1.90    1.80
  39  -1  -2    2.40    1.90
  39  -1  -2    4.20    2.50
  39   1  -2    2.30    2.10
 -39   1   2    2.20    1.80
  39   1  -2    5.50    2.40
  37  -1  -2    7.50    2.40
 -37  -1   2    3.20    1.50
  37  -1  -2    4.20    2.60
  37  -1  -2    5.70    2.70
  37  -1  -2    8.20    2.10
  37   1  -2    5.80    1.80
 -37   1   2    6.50    1.90
  37   1  -2    4.10    2.40
  35  -1  -2   -0.70    1.50
  35  -1  -2   -1.40    1.20
 -35  -1   2    0.20    1.20
  35  -1  -2    0.10    1.40
  35  -1  -2    1.40    2.20
  35  -1  -2    0.10    1.80
 -35  -1   2    0.70    1.50
  35   1  -2   -2.30    1.10
  35   1  -2   -1.70    1.80
 -35   1   2   -1.80    1.00
 -35   1   2    1.20    1.60
  35   1  -2    0.90    1.60
  35   1  -2    0.60    1.50
 -33  -1   2    5.10    1.70
  33  -1  -2    5.00    2.40
  33  -1  -2    7.50    2.20
 -33  -1   2    6.00    1.80
  33  -1  -2    5.10    1.90
  33  -1  -2    3.00    2.00
  33  -1  -2    5.90    2.10
  33   1  -2    5.60    2.00
  33   1  -2   10.00    2.60
  33   1  -2    2.30    2.40
  33   1  -2    4.20    2.10
 -33   1   2    6.80    1.60
 -33   1   2    2.40    1.70
  31  -1  -2   -0.40    1.40
  31  -1  -2    0.00    1.50
  31  -1  -2    1.70    1.50
 -31  -1   2    1.20    1.40
  31  -1  -2    3.50    1.80
 -31  -1   2    2.60    1.40
  31  -1  -2    0.20    1.50
 -31   1   2    0.20    1.20
  31   1  -2    2.70    2.10
 -31   1   2    0.80    1.10
  31   1  -2    1.30    1.80
  31   1  -2    1.40    1.80
  29  -1  -2    1.90    1.60
  29  -1  -2   -0.80    1.20
 -29  -1   2    3.90    1.70
  29  -1  -2    2.20    1.20
  29  -1  -2    1.30    1.40
  29  -1  -2   -0.60    1.40
 -29  -1   2    0.70    1.10
  29   1  -2    0.70    1.50
 -29   1   2   -0.10    1.00
 -29   1   2    0.80    1.30
  29   1  -2    2.00    1.70
  29   1  -2    0.60    1.40
  29   1  -2    1.20    1.10
  27  -1  -2    2.00    1.40
 -27  -1   2    3.90    1.40
  27  -1  -2    2.00    1.40
  27  -1  -2    3.90    1.40
  27  -1  -2    3.10    1.80
 -27  -1   2    1.90    1.40
  27  -1  -2    2.60    1.60
  27   1  -2    3.20    1.50
  27   1  -2    3.10    1.70
  27   1  -2    2.60    1.60
  27   1  -2    2.10    1.20
 -27   1   2    1.10    1.30
 -27   1   2    3.00    1.20
  27   1  -2    7.90    2.30
 -25  -1   2   42.00    3.50
  25  -1  -2   34.60    3.80
  25  -1  -2   37.90    4.20
  25  -1  -2   52.99    4.00
  25  -1  -2   37.70    3.50
  25   1  -2   41.30    3.60
  25   1  -2   40.20    4.10
  25   1  -2   38.50    3.30
  25   1  -2   45.70    4.30
  23  -1  -2  419.06   16.90
 -23  -1   2  389.16   16.40
  23  -1  -2  379.96   16.90
  23  -1  -2  364.36   17.30
  23  -1  -2  418.36   16.90
 -23  -1   2  384.96   16.60
  23  -1  -2  372.96   17.20
  23   1  -2  385.86   16.70
 -23   1   2  399.06   16.10
  23   1  -2  433.66   16.50
 -23   1   2  385.66   16.60
  23   1  -2  421.76   17.00
  23   1  -2  408.36   17.30
  23   1  -2  404.56   17.60
  21  -1  -2    7.10    1.50
 -21  -1   2   11.60    1.90
 -21  -1   2   10.40    1.80
  21  -1  -2   12.40    2.10
  21  -1  -2   11.40    2.00
  21  -1  -2   12.50    2.10
  21  -1  -2   10.90    2.10
  21  -1  -2   13.10    2.30
 -21  -1   2   14.20    2.20
  21   1  -2   12.10    2.20
  21   1  -2   11.50    1.70
 -21   1   2   10.20    1.90
  21   1  -2   12.70    2.40
  21   1  -2   13.20    2.30
  21   1  -2   12.40    1.80
  21   1  -2   10.40    2.00
 -21   1   2   11.80    1.70
 -19  -1   2   37.00    3.00
  19  -1  -2   43.60    3.30
  19  -1  -2   32.50    2.60
 -19  -1   2   41.90    3.40
  19  -1  -2   40.30    3.40
  19  -1  -2   41.80    3.10
  19  -1  -2   40.80    3.10
  19  -1  -2   48.20    3.70
 -19  -1   2   35.80    3.10
  19   1  -2   43.10    3.50
  19   1  -2   44.90    3.20
 -19   1   2   41.90    3.40
  19   1  -2   41.20    3.50
  19   1  -2   43.30    2.90
  19   1  -2   43.60    3.30
 -19   1   2   37.90    2.70
 -19   1   2   35.60    3.20
  19   1  -2   39.40    2.80
  17  -1  -2  756.62   28.90
  17  -1  -2  749.53   29.50
 -17  -1   2  776.82   29.50
  17  -1  -2  723.33   29.00
 -17  -1   2  742.13   29.50
  17  -1  -2  716.73   29.10
  17  -1  -2  757.12   28.60
 -17  -1   2  723.33   35.10
 -17  -1   2  739.23   28.90
  17  -1  -2  782.02   29.20
 -17  -1   2  757.52   29.10
  17  -1  -2  709.83   29.40
  17  -1  -2  805.52   35.80
 -17  -1   2  748.03   28.80
 -17  -1   2  761.42   35.80
 -17  -1   2  767.52   29.00
  17  -1  -2  717.83   29.50
  17  -1  -2  780.82   35.70
  17   1  -2  751.62   28.90
  17   1  -2  732.23   29.10
  17   1  -2  767.92   29.20
 -17   1   2  796.72   29.50
  17   1  -2  807.92   29.00
  17   1  -2  815.42   36.10
  17   1  -2  737.43   28.60
 -17   1   2  761.92   29.00
 -17   1   2  796.62   28.70
 -17   1   2  741.63   29.50
 -17   1   2  770.12   29.20
  17   1  -2  806.72   36.20
  17   1  -2  715.43   29.40
 -17   1   2  717.93   28.90
 -17   1   2  790.72   35.30
  17   1  -2  774.72   28.80
  17   1  -2  733.93   29.60
 -17   1   2  747.53   35.80
  15  -1  -2  134.59    6.00
 -15  -1   2  117.69    9.90
 -15  -1   2  114.69    5.50
  15  -1  -2  115.99    9.60
 -15  -1   2  122.59    5.90
 -15  -1   2  118.19    6.10
 -15  -1   2  124.79    5.90
  15  -1  -2  128.09    5.80
  15  -1  -2  130.89    6.40
 -15  -1   2  127.19    5.80
  15  -1  -2  118.69    5.50
 -15  -1   2  120.29    5.80
  15  -1  -2  126.59    6.20
  15  -1  -2  110.19    5.80
  15  -1  -2  118.89    5.70
 -15  -1   2  124.89    9.80
  15  -1  -2  127.79    6.00
  15  -1  -2  120.09   10.20
 -15   1   2  132.89   13.50
 -15   1   2  116.39    5.40
  15   1  -2  133.69    5.80
 -15   1   2  115.89    5.80
  15   1  -2  122.19    5.90
 -15   1   2  107.99    6.00
  15   1  -2  118.49    6.10
  15   1  -2  121.19    5.80
  15   1  -2  123.59    5.90
  15   1  -2  124.19    6.30
 -15   1   2  118.29    5.90
  15   1  -2  121.39    9.60
 -15   1   2  121.49   10.00
 -15   1   2  118.29    5.80
 -15   1   2  124.29    6.10
  15   1  -2  123.59    5.50
  13  -1  -2  339.27   13.70
 -13  -1   2  335.17   18.00
  13  -1  -2  353.56   13.50
 -13  -1   2  361.26   14.00
 -13  -1   2  335.37   13.80
  13  -1  -2  327.47   13.60
  13  -1  -2  353.66   14.00
  13  -1  -2  343.37   13.90
  13  -1  -2  314.17   13.50
 -13  -1   2  333.87   13.30
 -13  -1   2  361.96   18.70
 -13  -1   2  319.77   13.40
 -13  -1   2  348.27   13.50
  13  -1  -2  351.86   13.60
  13  -1  -2  333.47   17.90
  13  -1  -2  329.57   17.90
  13  -1  -2  331.87   13.50
 -13  -1   2  353.56   13.70
  13   1  -2  337.97   13.50
  13   1  -2  335.37   18.10
 -13   1   2  353.66   13.50
  13   1  -2  337.27   13.40
  13   1  -2  356.36   13.20
 -13   1   2  333.57   13.20
  13   1  -2  335.27   13.60
  13   1  -2  349.96   18.30
 -13   1   2  356.16   13.90
  13   1  -2  334.37   13.60
 -13   1   2  335.07   17.80
 -13   1   2  324.27   13.60
 -13   1   2  347.37   13.60
 -13   1   2  337.47   13.90
 -13   1   2  306.97   13.50
 -13   1   2  341.57   18.20
  13   1  -2  353.56   13.30
  13   1  -2  322.57   13.80
  13   1  -2  329.27   13.90
  11  -1  -2 1703.83   61.09
 -11  -1   2 1690.93   65.89
  11  -1  -2 1705.53   65.59
  11  -1  -2 1672.83   61.19
 -11  -1   2 1637.44   60.79
 -11  -1   2 1797.42   60.69
 -11  -1   2 1760.22   61.29
  11  -1  -2 1726.43   60.59
  11  -1  -2 1699.33   60.79
 -11  -1   2 1642.44   60.99
  11  -1  -2 1633.34   60.99
  11  -1  -2 1554.84   61.19
 -11  -1   2 1664.73   65.49
 -11  -1   2 1619.84   60.89
 -11  -1   2 1583.14   60.99
  11  -1  -2 1636.74   65.39
 -11  -1   2 1735.83   61.39
  11  -1  -2 1665.83   60.89
  11   1  -2 1622.74   61.29
  11   1  -2 1645.64   60.89
 -11   1   2 1647.04   65.19
  11   1  -2 1662.03   65.59
 -11   1   2 1601.04   68.49
 -11   1   2 1813.02   61.39
 -11   1   2 1601.24   60.79
 -11   1   2 1618.64   60.59
  11   1  -2 1730.53   60.59
  11   1  -2 1691.93   61.09
  11   1  -2 1621.64   60.79
  11   1  -2 1522.65   61.09
  11   1  -2 1615.04   60.49
 -11   1   2 1643.84   60.99
  11   1  -2 1690.93   60.99
 -11   1   2 1614.44   61.19
  11   1  -2 1591.34   65.39
 -11   1   2 1572.84   60.89
 -11   1   2 1679.23   60.99
   5  -1  -2 3823.42  140.69
  -5  -1   2 3706.13  140.29
  -5   1   2 3866.81  140.59
   5   1  -2 3861.51  140.39
  -3  -1   2  870.51   30.40
  -3  -1   2  853.81   30.50
   3  -1  -2  803.72   30.60
   3  -1  -2  847.22   32.50
   3  -1  -2  862.11   30.50
  -3  -1   2  803.62   30.50
  -3  -1   2  830.82   31.70
  -3  -1   2  836.42   30.40
  -3  -1   2  830.12   31.70
   3  -1  -2  758.92   32.20
   3  -1  -2  809.82   30.40
   3  -1  -2  858.41   30.60
   3  -1  -2  820.92   30.50
   3   1  -2  852.41   30.30
   3   1  -2  800.52   30.50
  -3   1   2  878.81   32.50
  -3   1   2  868.81   30.60
   3   1  -2  812.82   30.40
   3   1  -2  864.11   31.70
  -3   1   2  823.52   30.50
   3   1  -2  841.12   30.50
  -3   1   2  779.42   32.30
  -1  -1   2    3.00    0.20
   1  -1  -2    3.00    0.40
   1  -1  -2    3.90    0.50
  -1  -1   2    2.60    0.40
   1  -1  -2    3.10    0.50
  -1  -1   2    2.60    0.30
   1  -1  -2    3.40    0.40
  -1  -1   2    2.00    0.40
   1  -1  -2    2.70    0.50
   1  -1  -2    1.50    0.60
  -1  -1   2    2.40    0.40
   1  -1  -2    1.90    0.70
   1  -1  -2    2.40    0.40
   1  -1  -2    2.90    0.40
  -1   1   2    2.60    0.40
  -1   1   2    2.80    0.50
  -1   1   2    2.90    0.40
  -1   1   2    2.70    0.40
  -1   1   2    3.70    0.40
  -1   1   2    1.70    0.70
  -1   1   2    2.60    0.40
  -1   1   2    1.40    0.50
  -1   1   2    3.00    0.40
  -3  -1  -2   16.10    2.10
  -3  -1  -2   21.50    1.30
   3  -1   2   18.90    1.70
  -3  -1  -2   16.80    2.20
   3  -1   2   19.60    1.00
  -3  -1  -2   18.20    1.30
   3  -1   2   20.50    1.10
  -3  -1  -2   17.80    1.10
   3  -1   2   21.30    1.10
   3  -1   2   19.10    1.70
   3  -1   2   19.90    1.00
   3  -1   2   20.30    1.30
  -3  -1  -2   18.50    1.20
  -3  -1  -2   21.10    1.30
   3  -1   2   20.00    1.00
  -3  -1  -2   19.30    1.20
  -3   1  -2   21.50    1.70
  -3   1  -2   20.00    0.90
  -3   1  -2   18.60    1.70
  -3   1  -2   19.40    1.00
  -3   1  -2   18.10    1.00
   3   1   2   17.60    1.20
   3   1   2   18.00    1.20
   3   1   2   19.00    1.30
   3   1   2   18.20    2.20
   3   1   2   18.30    1.20
   3   1   2   16.70    1.30
   3   1   2   17.80    1.10
   3   1   2   14.70    2.10
  -5   1  -2    0.60    0.20
  -7  -1  -2  840.62   30.20
   7  -1   2  777.92   30.40
  -7  -1  -2  862.71   30.30
  -7  -1  -2  776.92   30.40
   7  -1   2  801.32   32.80
   7  -1   2  784.62   30.20
   7  -1   2  822.92   33.00
  -7  -1  -2  782.52   30.40
   7  -1   2  844.32   30.20
  -7  -1  -2  810.22   33.60
  -7  -1  -2  780.72   30.10
  -7  -1  -2  870.21   30.00
   7  -1   2  814.42   29.80
   7  -1   2  806.32   29.90
   7  -1   2  742.03   30.20
  -7  -1  -2  786.82   30.30
   7  -1   2  832.62   30.10
  -7  -1  -2  797.82   33.70
  -7   1  -2  817.42   30.20
   7   1   2  832.12   33.60
  -7   1  -2  775.72   32.80
  -7   1  -2  800.12   30.10
   7   1   2  853.41   30.30
   7   1   2  839.62   33.90
  -7   1  -2  865.61   30.30
   7   1   2  825.72   30.40
  -7   1  -2  817.92   29.90
  -7   1  -2  801.52   30.00
   7   1   2  866.51   30.20
   7   1   2  789.72   30.20
  -7   1  -2  852.01   29.80
   7   1   2  786.12   30.10
   7   1   2  778.42   30.40
  -9  -1  -2  517.15   19.10
   9  -1   2  499.65   18.40
   9  -1   2  488.35   18.70
   9  -1   2  493.35   18.50
  -9  -1  -2  500.15   18.90
   9  -1   2  498.65   22.10
  -9  -1  -2  521.05   19.20
   9  -1   2  485.65   22.00
   9  -1   2  511.95   19.40
  -9  -1  -2  463.75   18.60
  -9  -1  -2  474.15   18.90
   9  -1   2  487.65   18.70
   9  -1   2  450.65   19.50
  -9  -1  -2  464.75   18.50
  -9  -1  -2  478.35   22.60
  -9   1  -2  509.45   18.50
  -9   1  -2  463.55   18.90
   9   1   2  485.35   22.50
   9   1   2  520.45   19.00
  -9   1  -2  506.85   18.70
  -9   1  -2  504.65   18.80
  -9   1  -2  483.25   22.10
   9   1   2  493.15   18.80
   9   1   2  490.95   22.90
  -9   1  -2  480.75   18.30
  -9   1  -2  498.75   19.20
   9   1   2  514.75   18.70
   9   1   2  511.35   19.10
  11  -1   2  108.89    4.90
  11  -1   2  106.29    5.30
  11  -1   2  111.89    8.20
 -11  -1  -2  126.29    5.70
 -11  -1  -2  113.09    5.40
  11  -1   2  117.09    5.50
  11  -1   2  106.49    7.80
 -11  -1  -2  107.49    5.10
 -11  -1  -2  121.19    8.80
  11  -1   2  109.99    5.10
  11  -1   2  112.59    4.80
 -11  -1  -2  112.39    5.00
 -11  -1  -2  118.49    5.30
 -11  -1  -2  110.29    5.00
 -11  -1  -2  119.49    8.70
 -11  -1  -2  113.19    5.30
  11  -1   2   99.69    5.10
  11  -1   2  108.59    5.30
 -11   1  -2  112.29    5.20
  11   1   2  114.69    8.40
 -11   1  -2  112.19    8.10
  11   1   2  106.39    5.20
 -11   1  -2  107.79    4.90
 -11   1  -2  111.19    4.70
  11   1   2  118.59    5.10
 -11   1  -2  106.89    7.90
  11   1   2  123.39    5.20
  11   1   2  112.89    8.60
 -11   1  -2  109.09    5.20
  11   1   2  105.79    5.40
  11   1   2  117.49    5.30
 -11   1  -2  104.89    5.30
 -13  -1  -2 1060.19   40.60
  13  -1   2 1054.59   41.00
  13  -1   2 1069.39   41.20
  13  -1   2 1113.79   45.90
  13  -1   2 1053.09   41.20
  13  -1   2 1120.59   41.10
 -13  -1  -2 1141.99   46.90
 -13  -1  -2 1060.69   40.80
  13  -1   2 1089.59   46.00
 -13  -1  -2 1033.90   41.00
  13  -1   2 1101.99   40.90
 -13  -1  -2 1071.79   41.30
 -13  -1  -2 1154.08   47.00
 -13  -1  -2 1032.60   41.10
  13  -1   2 1101.99   40.80
 -13  -1  -2 1109.79   41.80
 -13  -1  -2 1083.79   40.60
  13   1   2 1162.08   46.80
  13   1   2 1025.10   40.90
 -13   1  -2 1208.88   41.20
 -13   1  -2 1118.59   40.30
 -13   1  -2 1075.09   40.70
 -13   1  -2 1096.49   46.10
 -13   1  -2 1125.99   41.20
  13   1   2 1134.09   47.20
  13   1   2 1156.08   40.90
 -13   1  -2 1075.19   45.70
  13   1   2 1124.49   41.30
 -13   1  -2 1094.89   40.90
  13   1   2 1194.88   40.90
  13   1   2 1025.70   40.90
 -13   1  -2 1090.99   40.50
  13   1   2  977.20   41.20
  15  -1   2    8.80    1.60
  15  -1   2    7.60    1.20
 -15  -1  -2    6.90    1.60
  15  -1   2    9.00    1.40
 -15  -1  -2   11.40    1.70
 -15  -1  -2    9.60    1.30
  15  -1   2    8.60    1.60
 -15  -1  -2    9.10    1.50
  15  -1   2    7.40    2.50
  15  -1   2   11.00    1.30
 -15  -1  -2    9.60    1.50
 -15  -1  -2    6.70    1.40
  15  -1   2    8.90    2.60
  15  -1   2    6.50    1.40
 -15  -1  -2   10.10    1.30
 -15  -1  -2    7.60    2.60
  15  -1   2   10.00    1.60
  15   1   2   10.70    1.50
  15   1   2   11.50    3.70
 -15   1  -2    5.50    2.60
 -15   1  -2   10.80    1.60
  15   1   2    8.80    1.70
  15   1   2    9.10    1.40
  15   1   2    9.20    1.50
  15   1   2    7.40    2.90
 -15   1  -2   12.80    3.20
 -15   1  -2    5.00    1.30
  15   1   2   10.60    1.80
  15   1   2    7.50    1.40
 -15   1  -2    8.50    1.10
 -15   1  -2    6.40    1.30
 -17  -1  -2  232.18   15.50
  17  -1   2  235.78    9.70
 -17  -1  -2  224.78   15.30
  17  -1   2  239.08   10.30
 -17  -1  -2  230.78   10.30
  17  -1   2  226.68    9.40
  17  -1   2  209.48   14.40
  17  -1   2  247.18   15.40
  17  -1   2  207.38   10.10
  17  -1   2  229.08   10.00
 -17  -1  -2  211.68    9.50
 -17  -1  -2  223.48    9.90
  17  -1   2  236.88   10.40
 -17  -1  -2  223.58    9.60
 -17  -1  -2  238.18   10.20
  17   1   2  228.68   10.50
  17   1   2  228.68   15.60
 -17   1  -2  217.58    9.50
 -17   1  -2  236.28   15.30
 -17   1  -2  217.48    9.80
 -17   1  -2  227.08   14.70
 -17   1  -2  220.98    9.90
  17   1   2  209.98   10.20
  17   1   2  239.78   10.10
  17   1   2  228.08   15.10
  17   1   2  224.28   10.00
 -17   1  -2  230.08    9.30
  17   1   2  223.38    9.70
  19  -1   2    7.30    1.60
  19  -1   2    4.30    1.00
 -19  -1  -2    4.90    1.20
  19  -1   2    6.90    1.40
  19  -1   2    8.10    1.80
 -19  -1  -2    4.90    1.10
  19  -1   2    8.60    2.00
 -19  -1  -2    7.40    1.50
  19  -1   2    7.30    1.70
 -19   1  -2    2.50    0.80
  19   1   2    5.70    1.50
  19   1   2    4.20    1.20
 -19   1  -2    7.10    1.30
 -19   1  -2    4.00    1.20
  19   1   2    6.10    1.60
  19   1   2    4.20    1.60
  21  -1   2   -0.60    1.00
  21  -1   2   -1.40    0.60
  21  -1   2    0.80    1.00
  21  -1   2   -0.90    0.90
 -21  -1  -2    0.40    0.70
  21  -1   2    0.90    0.90
  21  -1   2   -0.10    0.90
 -21  -1  -2    1.40    1.10
  21   1   2   -0.10    1.10
  21   1   2    0.70    1.00
 -21   1  -2    0.50    0.80
  21   1   2   -1.00    1.10
  21   1   2    3.10    1.20
 -21   1  -2   -0.30    0.90
  23  -1   2  107.79    6.50
 -23  -1  -2  119.99    6.50
  23  -1   2  113.79    6.80
  23  -1   2  120.19    6.20
 -23  -1  -2  116.49    6.00
  23  -1   2  101.99    6.30
  23  -1   2  118.89    7.00
  23   1   2  117.69    7.00
 -23   1  -2  115.59    6.50
  23   1   2  111.69    6.50
  23   1   2  103.29    6.20
 -23   1  -2  118.09    5.70
  25  -1   2  334.37   16.90
  25  -1   2  396.56   17.20
  25  -1   2  381.86   16.80
 -25  -1  -2  405.46   16.00
  25  -1   2  375.46   16.10
  25  -1   2  363.86   16.70
 -25  -1  -2  394.86   16.60
 -25   1  -2  386.66   15.60
  25   1   2  372.46   16.60
  25   1   2  388.16   17.40
 -25   1  -2  402.76   16.70
  25   1   2  389.36   16.60
  25   1   2  391.86   17.30
  27  -1   2   17.60    3.20
  27  -1   2   16.20    2.40
  27  -1   2   14.30    2.70
  27  -1   2   15.90    2.80
 -27  -1  -2   14.50    2.60
  27  -1   2   17.20    2.80
  27   1   2   12.10    2.70
 -27   1  -2   16.50    2.20
  27   1   2   14.80    3.00
 -27   1  -2   15.90    2.80
  27   1   2   16.10    2.80
  27   1   2   17.00    3.00
  29  -1   2   19.00    3.10
 -29  -1  -2   16.90    3.00
  29  -1   2   19.50    3.30
  29  -1   2   17.70    3.30
 -29  -1  -2   18.70    2.80
  29  -1   2   22.20    3.60
  29   1   2   18.30    3.50
  29   1   2   21.10    3.50
  29   1   2   17.20    3.00
 -29   1  -2   17.50    3.10
 -29   1  -2   17.20    2.50
  29   1   2   18.60    3.10
  31  -1   2    9.10    3.00
  31  -1   2   12.50    2.80
 -31  -1  -2   11.40    2.60
  31  -1   2   12.50    2.40
 -31  -1  -2   14.10    2.50
  31  -1   2    8.30    2.30
  31  -1   2   10.20    2.50
  31   1   2   13.00    2.80
  31   1   2   18.40    3.70
  31   1   2    8.70    2.20
  31   1   2   16.70    3.60
 -31   1  -2    8.50    2.30
  33  -1   2   16.00    2.90
  33  -1   2   18.90    3.40
  33  -1   2   26.40    3.50
  33  -1   2   18.20    3.40
 -33  -1  -2   12.40    2.60
 -33  -1  -2   25.60    3.80
  33  -1   2   22.20    3.80
  33   1   2   20.00    4.00
 -33   1  -2   14.10    2.60
 -33   1  -2   21.30    3.40
  33   1   2   17.50    3.30
  33   1   2   14.80    2.90
  33   1   2   19.60    3.60
  35  -1   2   10.10    2.50
 -35  -1  -2    1.50    1.30
  35  -1   2    2.40    1.80
  35  -1   2    7.10    2.50
 -35  -1  -2    3.90    1.90
  35  -1   2   -0.10    1.30
  35  -1   2    7.20    2.70
  35   1   2    3.80    1.80
  35   1   2    2.70    2.10
 -35   1  -2    4.40    1.80
 -35   1  -2    2.90    1.50
  35   1   2    4.20    2.30
  35   1   2    3.20    2.10
 -37  -1  -2    0.90    1.30
  37  -1   2    0.50    2.00
 -37  -1  -2   -0.60    1.40
  37  -1   2    4.70    2.40
  37  -1   2    4.40    2.30
  37  -1   2    2.00    1.90
  37   1   2    1.40    2.10
  37   1   2    1.10    2.50
  37   1   2    2.60    1.90
 -37   1  -2    5.70    2.10
  37   1   2   -0.20    2.00
  39  -1   2    3.70    2.70
 -39  -1  -2    4.30    2.00
 -39  -1  -2    5.00    2.20
  39  -1   2    2.50    2.40
  39  -1   2    4.50    2.40
  39   1   2    2.70    2.10
  39   1   2    0.70    2.30
 -39   1  -2    5.30    2.10
  39   1   2    4.10    2.50
  39   1   2    5.20    2.70
 -41  -1  -2   -1.50    1.80
  41  -1   2    3.90    2.50
  41  -1   2   -2.10    1.80
  41  -1   2    0.60    2.40
  41  -1   2   -2.90    1.50
  41   1   2   -0.20    1.50
  41   1   2   -0.80    2.10
  41   1   2   -2.10    1.50
  43  -1   2    1.00    2.20
  43  -1   2   -2.50    1.90
  43  -1   2   -0.20    2.10
  43  -1   2   -3.30    1.80
  43   1   2   -1.40    2.00
  43   1   2    0.20    2.60
  42  -2  -2    0.50    2.30
 -42  -2   2   -0.50    1.50
  42  -2  -2   -1.30    2.00
  42  -2  -2    0.00    1.60
  42  -2  -2   -2.20    1.70
  42  -2  -2   -2.50    1.80
 -42  -2   2    0.10    1.70
  42   2  -2    0.90    2.20
  42   2  -2   -0.10    2.80
 -42   2   2    0.20    1.80
  40  -2  -2    1.40    2.40
 -40  -2   2    1.60    1.90
 -40  -2   2    2.00    1.70
  40  -2  -2   -1.60    2.00
  40  -2  -2    5.30    2.60
  40  -2  -2   -0.60    1.90
  40  -2  -2   -1.00    1.50
 -40   2   2   -1.20    1.30
  40   2  -2    1.20    1.90
  40   2  -2    0.70    1.70
 -38  -2   2    2.80    1.90
  38  -2  -2    2.90    2.00
  38  -2  -2    1.80    1.80
  38  -2  -2    1.20    2.30
 -38  -2   2    2.20    1.70
  38  -2  -2    0.60    1.60
  38  -2  -2    3.00    2.50
  38   2  -2    3.50    2.30
 -38   2   2    2.00    1.70
  36  -2  -2   25.00    4.40
  36  -2  -2   23.00    3.60
  36  -2  -2   23.90    4.30
  36  -2  -2   22.90    3.70
 -36  -2   2   18.00    3.20
  36  -2  -2   23.50    3.70
 -36  -2   2   22.50    3.20
  36   2  -2   28.10    3.90
  36   2  -2   18.20    3.80
  36   2  -2   17.80    3.20
 -36   2   2   16.30    3.30
  34  -2  -2   28.80    4.10
  34  -2  -2   38.00    4.00
  34  -2  -2   34.00    4.70
 -34  -2   2   32.50    3.70
 -34  -2   2   28.90    3.80
  34  -2  -2   28.20    4.00
  34  -2  -2   29.40    4.50
  34   2  -2   32.00    3.90
  34   2  -2   34.70    3.80
  34   2  -2   40.20    4.90
 -34   2   2   27.60    3.90
 -34   2   2   30.10    3.10
  34   2  -2   44.10    4.90
  32  -2  -2   64.59    5.90
 -32  -2   2   61.69    5.20
  32  -2  -2   65.79    5.30
 -32  -2   2   63.59    4.90
  32  -2  -2   59.99    5.20
  32  -2  -2   60.69    5.30
  32  -2  -2   69.59    6.00
  32   2  -2   59.29    4.60
  32   2  -2   65.59    5.90
 -32   2   2   66.99    5.30
  32   2  -2   65.29    5.90
  32   2  -2   62.09    5.30
 -32   2   2   56.19    4.10
  30  -2  -2    0.00    1.00
 -30  -2   2    0.40    1.20
  30  -2  -2    0.50    1.40
  30  -2  -2   -0.20    1.50
 -30  -2   2    0.80    1.50
  30  -2  -2    0.00    1.10
  30  -2  -2    1.50    1.30
  30   2  -2    0.10    1.10
  30   2  -2    1.40    1.50
 -30   2   2    1.20    1.00
  30   2  -2   -1.20    1.60
 -30   2   2    1.90    1.60
  30   2  -2    1.10    2.00
  28  -2  -2   25.00    3.30
 -28  -2   2   27.50    3.30
  28  -2  -2   33.50    3.50
  28  -2  -2   26.70    3.70
 -28  -2   2   26.50    3.20
 -28   2   2   23.60    3.10
  28   2  -2   34.30    4.00
  28   2  -2   26.20    3.40
 -28   2   2   29.10    2.70
  28   2  -2   35.00    4.30
  28   2  -2   30.50    3.00
  26  -2  -2   -1.40    1.30
 -26  -2   2   -0.10    1.10
  26  -2  -2   -0.40    1.10
  26  -2  -2   -0.20    1.20
  26  -2  -2    1.80    1.50
  26   2  -2   -0.40    0.90
 -26   2   2   -0.90    0.70
 -26   2   2   -1.30    1.20
  26   2  -2   -2.30    1.30
  26   2  -2    0.10    1.10
  26   2  -2    0.20    1.20
  24  -2  -2  133.19    7.60
  24  -2  -2  136.79    8.00
 -24  -2   2  168.78    7.70
 -24  -2   2  139.29    7.40
  24  -2  -2  129.39    6.70
  24  -2  -2  143.59    7.60
  24  -2  -2  141.69    8.30
  24  -2  -2  152.58    7.80
  24   2  -2  155.68    8.50
 -24   2   2  151.58    7.70
  24   2  -2  142.69    7.10
  24   2  -2  142.79    7.60
 -24   2   2  142.09    6.80
  24   2  -2  154.58    8.20
  22  -2  -2   49.20    4.40
  22  -2  -2   53.39    4.10
  22  -2  -2   52.19    4.40
  22  -2  -2   59.69    3.40
 -22  -2   2   62.69    4.50
 -22  -2   2   57.09    4.00
 -22  -2   2   56.29    3.90
  22  -2  -2   57.59    4.00
  22  -2  -2   54.89    4.10
 -22  -2   2   53.89    3.70
  22   2  -2   55.19    4.30
 -22   2   2   61.89    3.50
  22   2  -2   53.19    3.40
  22   2  -2   58.59    3.60
  22   2  -2   51.39    3.90
  22   2  -2   60.49    4.60
 -22   2   2   58.59    4.00
 -20  -2   2  236.68   10.70
 -20  -2   2  227.08   10.50
  20  -2  -2  249.88   11.00
  20  -2  -2  244.38   11.10
 -20  -2   2  256.67   11.50
  20  -2  -2  263.77   11.20
  20  -2  -2  246.78   11.50
  20  -2  -2  247.68   11.40
 -20  -2   2  239.58   10.80
  20   2  -2  242.28   11.50
 -20   2   2  257.67   10.20
  20   2  -2  248.78   11.40
 -20   2   2  244.28   10.80
  20   2  -2  232.08   10.90
  20   2  -2  241.88   10.40
  20   2  -2  244.78   10.30
 -18  -2   2  198.68    8.50
 -18  -2   2  173.08    8.10
  18  -2  -2  182.78    7.80
  18  -2  -2  189.08    8.70
  18  -2  -2  181.38    9.00
  18  -2  -2  187.58    8.60
 -18  -2   2  190.38    9.00
 -18  -2   2  196.18    8.60
  18  -2  -2  187.78    8.90
  18  -2  -2  195.98    8.80
 -18  -2   2  178.08    8.90
  18   2  -2  180.88    7.90
  18   2  -2  186.78    8.90
  18   2  -2  162.58    8.80
  18   2  -2  182.68    8.50
  18   2  -2  183.78    8.10
 -18   2   2  196.68    7.90
 -18   2   2  185.78    8.50
  16  -2  -2 2401.06   92.49
  16  -2  -2 2423.86   92.49
 -16  -2   2 2385.96   92.29
 -16  -2   2 2293.87   92.69
  16  -2  -2 2471.85   99.19
  16  -2  -2 2411.16   92.19
  16  -2  -2 2563.64   99.29
 -16  -2   2 2540.15   92.59
 -16  -2   2 2500.55   92.29
  16  -2  -2 2786.32   91.89
  16  -2  -2 2370.86   92.29
 -16  -2   2 2602.54   92.99
  16  -2  -2 2251.17   92.69
  16  -2  -2 2601.24   92.89
 -16  -2   2 2646.24   99.69
 -16  -2   2 2622.64  100.19
 -16  -2   2 2667.43   92.19
 -16  -2   2 2581.54   93.09
  16   2  -2 2549.34   92.49
 -16   2   2 2508.05   92.29
 -16   2   2 2461.75   98.89
  16   2  -2 2609.34   91.79
 -16   2   2 2521.55   92.39
 -16   2   2 2459.55   99.39
  16   2  -2 2498.35   91.89
  16   2  -2 2469.75   92.79
 -16   2   2 2538.25   92.99
  16   2  -2 2607.14  100.09
  16   2  -2 2640.04   93.09
  16   2  -2 2493.65   99.39
  16   2  -2 2573.74   92.49
  16   2  -2 2517.45   92.19
 -16   2   2 2420.26   92.39
 -14  -2   2  750.72   33.60
  14  -2  -2  750.62   27.50
  14  -2  -2  735.73   28.40
 -14  -2   2  680.13   28.40
 -14  -2   2  779.02   28.10
 -14  -2   2  702.43   28.10
 -14  -2   2  741.93   28.20
  14  -2  -2  714.33   28.00
  14  -2  -2  750.72   28.60
 -14  -2   2  724.23   27.90
  14  -2  -2  767.12   33.70
  14  -2  -2  712.73   27.80
  14  -2  -2  740.23   33.50
 -14  -2   2  766.12   34.10
  14  -2  -2  756.32   28.20
  14  -2  -2  727.13   28.20
 -14  -2   2  770.52   28.50
 -14   2   2  742.23   33.80
  14   2  -2  739.03   28.10
  14   2  -2  787.72   34.10
 -14   2   2  732.53   28.10
 -14   2   2  744.83   27.50
  14   2  -2  718.03   28.10
 -14   2   2  715.13   27.90
  14   2  -2  744.13   28.50
 -14   2   2  746.23   28.50
 -14   2   2  768.72   33.50
  14   2  -2  725.43   33.90
  14   2  -2  736.13   27.40
  14   2  -2  707.33   27.60
 -14   2   2  739.93   28.10
  14   2  -2  739.83   28.40
 -14   2   2  684.93   28.20
  14   2  -2  732.53   27.80
  12  -2  -2  625.64   24.20
 -12  -2   2  604.84   28.60
 -12  -2   2  644.64   24.10
  12  -2  -2  594.04   28.40
  12  -2  -2  625.54   24.40
  12  -2  -2  645.64   24.00
  12  -2  -2  634.04   28.60
  12  -2  -2  652.23   24.00
  12  -2  -2  637.14   24.30
 -12  -2   2  595.14   24.10
 -12  -2   2  641.44   23.70
 -12  -2   2  617.04   23.90
 -12  -2   2  638.64   24.30
 -12  -2   2  588.04   23.90
 -12  -2   2  638.44   23.50
 -12  -2   2  621.94   28.80
  12  -2  -2  619.94   23.70
  12   2  -2  609.34   24.10
  12   2  -2  614.44   23.60
  12   2  -2  620.94   23.40
  12   2  -2  625.64   29.00
  12   2  -2  593.64   24.80
 -12   2   2  628.24   23.90
 -12   2   2  651.63   24.10
 -12   2   2  631.24   23.90
 -12   2   2  627.74   23.70
 -12   2   2  611.04   28.80
 -12   2   2  672.93   23.40
 -12   2   2  637.74   28.50
  12   2  -2  624.64   23.20
  12   2  -2  612.94   23.80
  12   2  -2  598.04   28.40
  10  -2  -2  903.21   34.50
  10  -2  -2  925.01   34.30
 -10  -2   2  872.91   38.20
 -10  -2   2  970.00   33.90
  10  -2  -2  983.80   34.40
 -10  -2   2  885.41   34.40
 -10  -2   2  915.71   38.60
 -10  -2   2  880.61   34.00
  10  -2  -2  856.81   34.20
 -10  -2   2  889.81   34.30
 -10  -2   2  957.70   34.30
 -10  -2   2  988.30   34.60
  10  -2  -2  968.70   38.70
 -10  -2   2  933.71   34.40
  10  -2  -2  918.61   34.10
  10   2  -2  945.51   38.50
 -10   2   2  897.31   34.20
 -10   2   2  894.51   34.50
  10   2  -2  882.81   34.40
  10   2  -2  879.91   34.50
  10   2  -2  884.51   38.50
 -10   2   2  936.81   34.30
  10   2  -2  899.51   34.30
  10   2  -2  917.21   34.00
 -10   2   2  886.11   38.50
  10   2  -2  960.10   34.60
 -10   2   2  931.21   38.30
  10   2  -2  925.01   33.60
 -10   2   2  890.81   33.70
 -10   2   2  931.71   34.40
  10   2  -2  925.31   33.80
  -8  -2   2  778.72   32.00
  -8  -2   2  726.53   28.70
  -8  -2   2  728.23   28.80
  -8  -2   2  780.82   28.30
  -8  -2   2  771.22   32.10
   8  -2  -2  739.33   32.20
  -8  -2   2  818.02   28.50
   8  -2  -2  785.42   28.50
  -8  -2   2  767.32   28.60
   8  -2  -2  744.73   28.70
   8  -2  -2  781.32   32.40
   8  -2  -2  724.13   28.60
   8  -2  -2  746.93   29.40
  -8  -2   2  748.93   29.10
   8   2  -2  760.12   28.80
   8   2  -2  781.32   28.20
  -8   2   2  781.22   28.20
   8   2  -2  728.63   28.50
   8   2  -2  786.22   28.70
   8   2  -2  768.32   32.00
   8   2  -2  786.22   28.10
   8   2  -2  771.92   28.40
   8   2  -2  788.02   34.60
  -8   2   2  813.62   28.50
  -8   2   2  759.72   28.70
  -8   2   2  793.62   28.70
  -8   2   2  708.03   31.80
  -8   2   2  785.72   32.60
  -8   2   2  786.52   28.90
  -6  -2   2 3168.18  117.29
   6  -2  -2 3140.59  117.89
   6  -2  -2 3320.17  117.89
  -6  -2   2 3156.68  117.39
  -6   2   2 3121.99  117.59
  -6   2   2 2973.00  117.69
   6   2  -2 3182.08  117.19
  -4  -2   2 5329.57  195.38
  -4  -2   2 5361.86  195.48
   2  -2  -2 4148.19  151.38
  -2  -2   2 4154.18  149.79
  -2  -2   2 4148.69  149.79
   2  -2  -2 4044.20  151.18
   2   2  -2 4140.59  149.88
  -2   2   2 3978.10  151.38
   2   2  -2 4116.99  149.69
   0  -2  -2  611.74   23.20
   0  -2  -2  623.04   25.40
   0  -2   2  651.33   23.40
   0  -2   2  622.34   23.40
   0  -2  -2  588.94   22.90
   0  -2  -2  636.54   23.20
   0  -2   2  627.64   22.70
   0  -2  -2  609.44   23.00
   0  -2  -2  632.84   23.00
   0  -2  -2  603.74   23.00
   0  -2  -2  597.34   23.00
   0  -2  -2  652.83   23.30
   0  -2  -2  661.23   23.00
   0  -2   2  628.44   22.70
   0  -2   2  607.04   22.80
   0   2   2  638.14   23.10
   0   2   2  612.54   23.00
   0   2   2  612.34   22.80
   0   2  -2  615.14   23.40
   0   2  -2  633.44   22.80
   0   2  -2  628.44   23.50
   0   2   2  576.64   23.20
   0   2   2  636.34   22.90
   0   2   2  625.64   25.50
   0   2   2  635.24   23.00
   0   2   2  582.24   22.90
   0   2   2  610.14   23.10
   8  -2   2 7138.29  250.87
  -8  -2  -2 6913.01  252.67
   8  -2   2 6941.61  250.77
   8   2   2 6387.86  252.07
  -8   2  -2 7092.79  251.17
   8   2   2 6558.84  252.57
 -10  -2  -2 1032.80   38.90
 -10  -2  -2  996.70   38.90
  10  -2   2 1033.30   42.60
  10  -2   2 1046.20   38.90
 -10  -2  -2 1048.30   39.20
  10  -2   2 1028.60   38.90
  10  -2   2 1073.89   38.40
  10  -2   2 1013.80   39.00
 -10  -2  -2  992.30   39.40
  10  -2   2 1080.69   42.80
  10  -2   2 1020.40   39.40
 -10  -2  -2 1145.59   39.30
 -10  -2  -2 1040.10   44.30
  10  -2   2 1070.19   39.20
  10  -2   2 1053.79   38.80
 -10  -2  -2 1038.50   39.50
 -10  -2  -2 1085.69   44.80
  10   2   2 1021.30   46.40
  10   2   2 1046.40   39.10
  10   2   2 1035.10   38.90
  10   2   2 1027.90   39.50
 -10   2  -2 1058.19   38.30
  10   2   2 1062.99   39.10
 -10   2  -2 1103.99   39.00
  10   2   2 1093.59   39.50
 -10   2  -2 1036.20   38.70
  10   2   2 1115.59   47.70
 -10   2  -2 1008.10   39.10
  10   2   2 1007.80   38.90
 -10   2  -2 1003.90   38.90
 -10   2  -2 1072.29   43.10
  10   2   2 1086.09   39.20
 -10   2  -2 1055.99   38.90
  12  -2   2   39.40    2.50
  12  -2   2   37.80    2.40
  12  -2   2   36.90    4.70
 -12  -2  -2   32.70    4.80
  12  -2   2   36.90    4.40
 -12  -2  -2   40.20    2.40
 -12  -2  -2   33.50    2.40
 -12  -2  -2   32.40    2.50
  12  -2   2   37.40    2.60
 -12  -2  -2   36.90    2.50
 -12  -2  -2   37.20    5.30
  12  -2   2   37.40    2.70
  12  -2   2   41.30    2.00
 -12  -2  -2   33.90    2.70
 -12  -2  -2   36.80    2.60
  12  -2   2   36.30    2.40
  12  -2   2   39.80    2.70
  12   2   2   39.30    2.60
  12   2   2   29.50    2.70
 -12   2  -2   44.40    5.10
  12   2   2   40.40    2.50
 -12   2  -2   38.30    2.50
  12   2   2   36.70    5.20
 -12   2  -2   33.40    2.20
 -12   2  -2   33.20    2.40
  12   2   2   39.50    5.00
  12   2   2   35.30    2.50
  12   2   2   39.40    2.50
 -12   2  -2   41.20    2.70
 -12   2  -2   34.30    1.90
  12   2   2   34.50    3.10
 -14  -2  -2    9.40    1.40
 -14  -2  -2    6.80    1.60
 -14  -2  -2    5.80    1.20
 -14  -2  -2    7.00    1.40
 -14  -2  -2   11.00    3.40
  14  -2   2    8.70    2.90
  14  -2   2    7.50    1.50
  14  -2   2    8.50    1.30
  14  -2   2    6.50    1.20
 -14  -2  -2    2.90    1.90
  14  -2   2    8.80    1.00
  14  -2   2    7.70    1.50
  14  -2   2   11.80    1.60
  14  -2   2    8.60    2.80
  14  -2   2    7.00    1.40
 -14  -2  -2    7.30    1.60
 -14  -2  -2    8.90    1.30
 -14  -2  -2   10.30    1.40
  14   2   2    7.90    2.70
  14   2   2    8.10    1.70
  14   2   2    8.80    1.40
 -14   2  -2    8.70    1.20
 -14   2  -2    4.80    2.10
 -14   2  -2    7.20    1.40
  14   2   2    7.50    1.60
 -14   2  -2    9.10    1.40
 -14   2  -2   10.10    1.40
 -14   2  -2    9.80    1.00
  14   2   2    8.10    1.30
  14   2   2    6.90    2.70
  14   2   2   10.30    1.40
  14   2   2   10.20    1.50
 -14   2  -2    8.60    1.60
  16  -2   2  245.58   10.10
  16  -2   2  269.37   10.70
 -16  -2  -2  248.58   16.50
 -16  -2  -2  246.08   16.30
  16  -2   2  240.78   11.20
  16  -2   2  240.18   15.40
 -16  -2  -2  246.58   10.70
 -16  -2  -2  255.37   10.70
  16  -2   2  261.67   11.30
 -16  -2  -2  255.67   10.90
  16  -2   2  260.07   15.90
  16  -2   2  258.47   10.90
 -16  -2  -2  269.77   11.50
  16  -2   2  254.17   11.10
 -16  -2  -2  253.77   11.00
  16   2   2  254.97   10.90
 -16   2  -2  254.47   10.30
  16   2   2  233.38   11.20
 -16   2  -2  244.58   15.50
  16   2   2  259.97   16.70
  16   2   2  273.77   11.10
  16   2   2  234.28   15.80
 -16   2  -2  265.67   10.90
 -16   2  -2  248.38   10.50
  16   2   2  242.38   11.40
 -16   2  -2  257.47   11.20
  16   2   2  259.97   11.30
 -16   2  -2  263.17   16.00
 -18  -2  -2    6.40    1.40
  18  -2   2   10.10    2.00
 -18  -2  -2    9.20    1.60
  18  -2   2    9.50    1.70
 -18  -2  -2   12.20    1.90
  18  -2   2   14.10    2.10
  18  -2   2    9.50    1.60
  18  -2   2    8.10    1.30
  18  -2   2    8.30    1.80
 -18  -2  -2    8.90    2.00
 -18   2  -2    9.00    1.20
 -18   2  -2    6.30    1.40
 -18   2  -2   10.30    1.70
 -18   2  -2    8.80    1.50
  18   2   2    9.40    1.90
  18   2   2    9.50    2.00
  18   2   2    8.70    1.70
  18   2   2   10.10    1.80
  20  -2   2  296.57   13.70
  20  -2   2  307.07   13.70
  20  -2   2  314.27   13.50
 -20  -2  -2  302.17   13.20
  20  -2   2  322.37   13.10
  20  -2   2  323.27   13.80
 -20  -2  -2  320.77   13.10
 -20   2  -2  320.37   13.40
  20   2   2  320.47   13.50
  20   2   2  310.97   14.10
  20   2   2  283.37   13.20
 -20   2  -2  298.37   12.30
  20   2   2  308.57   13.90
  22  -2   2   42.20    2.90
  22  -2   2   44.20    3.60
 -22  -2  -2   43.70    3.30
  22  -2   2   39.80    3.20
  22  -2   2   47.10    4.00
 -22  -2  -2   38.40    3.40
  22  -2   2   42.10    3.70
  22  -2   2   46.10    3.90
  22   2   2   44.80    4.00
  22   2   2   44.80    3.60
  22   2   2   40.90    4.00
 -22   2  -2   39.20    3.40
 -22   2  -2   39.90    2.70
  22   2   2   38.80    3.40
  24  -2   2    7.90    2.00
  24  -2   2    6.30    2.00
  24  -2   2    7.50    1.70
 -24  -2  -2    7.00    1.60
  24  -2   2    6.30    2.00
  24  -2   2    6.10    1.70
 -24   2  -2   10.30    1.50
 -24   2  -2    8.10    2.00
  24   2   2    6.50    1.60
  24   2   2    6.40    3.10
  24   2   2    9.30    2.10
  24   2   2    8.30    2.00
  26  -2   2  125.79    6.70
  26  -2   2  119.89    7.30
 -26  -2  -2  123.29    6.50
  26  -2   2  119.39    7.30
  26  -2   2  120.49    7.10
  26  -2   2  126.79    7.60
 -26  -2  -2  105.89    6.60
 -26   2  -2  106.49    6.70
  26   2   2  122.49    7.70
  26   2   2  118.29    7.00
  26   2   2  105.59    7.40
 -26   2  -2  127.89    5.90
  26   2   2  112.29    6.70
  28  -2   2    6.90    1.90
  28  -2   2    8.30    2.40
  28  -2   2    6.60    2.00
 -28  -2  -2    5.00    1.50
 -28  -2  -2    4.40    1.60
  28  -2   2    6.00    2.10
  28  -2   2    7.30    2.30
 -28   2  -2    8.90    1.80
  28   2   2    7.50    2.50
  28   2   2    8.50    2.70
  28   2   2    4.70    1.70
 -28   2  -2    6.10    2.00
  28   2   2    5.40    1.60
  30  -2   2   18.70    3.20
 -30  -2  -2   21.60    2.90
  30  -2   2   14.40    3.30
 -30  -2  -2   16.90    3.20
  30  -2   2   18.10    2.90
  30  -2   2   22.80    3.60
  30  -2   2   17.20    3.40
  30   2   2   16.40    3.50
  30   2   2   15.70    2.80
 -30   2  -2   19.10    2.40
  30   2   2   14.80    2.90
 -30   2  -2   19.60    3.10
  30   2   2   18.50    3.50
  32  -2   2    0.90    1.80
  32  -2   2    0.00    1.20
 -32  -2  -2    2.10    1.40
  32  -2   2    1.30    1.80
  32  -2   2   -0.40    1.70
 -32  -2  -2    0.50    1.40
  32  -2   2    0.50    1.30
  32   2   2   -0.50    1.70
  32   2   2    2.80    1.60
  32   2   2   -0.70    1.50
  32   2   2    0.00    1.90
 -32   2  -2   -0.60    1.00
 -32   2  -2    0.10    1.20
 -34  -2  -2    8.20    1.90
  34  -2   2    6.90    2.00
 -34  -2  -2    7.10    2.20
  34  -2   2    8.90    2.70
  34  -2   2    7.40    2.30
  34  -2   2    7.80    2.80
  34  -2   2   11.60    3.10
  34   2   2   10.20    2.70
  34   2   2    3.60    2.20
 -34   2  -2    6.20    2.20
  34   2   2    6.30    2.60
  34   2   2    5.40    2.00
  36  -2   2    0.50    1.30
 -36  -2  -2   -1.10    1.20
  36  -2   2   -5.10    2.40
  36  -2   2    0.90    1.90
  36  -2   2   -0.90    1.40
  36   2   2    2.60    2.20
  36   2   2    0.10    1.50
  36   2   2    0.80    1.90
  38  -2   2    5.80    2.80
  38  -2   2    3.50    2.30
 -38  -2  -2    0.20    1.50
  38  -2   2    0.90    1.70
 -38  -2  -2    2.00    1.60
 -38   2  -2    0.70    1.70
  38   2   2   -3.80    2.10
  38   2   2   -2.40    1.90
  38   2   2    3.60    2.10
  38   2   2    0.40    1.50
  40  -2   2    7.70    2.80
 -40  -2  -2    7.40    2.10
  40  -2   2   10.50    3.40
  40  -2   2   12.50    4.00
  40  -2   2   11.90    3.10
  40   2   2    5.90    2.90
  40   2   2   11.70    3.10
 -40   2  -2   16.70    3.70
  42  -2   2    1.80    2.10
 -42  -2  -2    4.20    2.10
  42  -2   2    8.50    2.80
  42  -2   2    5.40    2.90
  42  -2   2    5.00    2.70
  42   2   2    7.20    3.20
  42   2   2    1.30    2.20
  43  -3  -2   -1.10    3.10
  43  -3  -2   -1.90    2.00
 -43  -3   2   -2.30    1.40
  43  -3  -2    1.50    2.60
  43  -3  -2    2.80    2.50
 -43  -3   2    2.30    1.90
 -43   3   2   -0.10    2.00
  43   3  -2    4.80    3.20
  43   3  -2    0.40    2.40
  41  -3  -2    1.70    2.20
  41  -3  -2    0.30    2.30
 -41  -3   2    3.30    1.90
  41  -3  -2   -0.10    2.20
 -41  -3   2    0.40    1.90
  41  -3  -2    2.30    1.80
  41  -3  -2    1.10    1.90
 -41   3   2    1.00    1.80
  41   3  -2   -0.80    2.10
  41   3  -2    6.80    3.30
 -39  -3   2    1.80    1.70
  39  -3  -2   -1.50    1.90
  39  -3  -2    0.40    2.00
  39  -3  -2    1.90    2.90
  39  -3  -2    2.60    3.90
 -39  -3   2   -1.10    1.40
  39  -3  -2    1.20    1.80
 -39   3   2    2.30    1.60
  39   3  -2    2.50    2.60
  39   3  -2   -0.20    1.70
  37  -3  -2    2.10    2.30
 -37  -3   2    2.10    2.00
  37  -3  -2    3.40    2.20
 -37  -3   2    0.90    1.60
  37  -3  -2    1.90    2.30
  37  -3  -2    1.70    1.70
  37  -3  -2    1.60    2.00
  37   3  -2    1.80    1.60
  37   3  -2   -0.20    3.50
  35  -3  -2   -0.80    1.50
  35  -3  -2   -0.10    1.50
 -35  -3   2    0.70    1.30
  35  -3  -2    2.70    2.10
 -35  -3   2    1.90    1.70
  35  -3  -2   -1.00    1.10
  35  -3  -2    0.00    1.80
  35   3  -2   -2.50    1.30
 -35   3   2   -1.30    1.20
  35   3  -2   -0.90    2.00
  35   3  -2    1.20    1.80
  33  -3  -2    7.70    2.60
  33  -3  -2    4.00    2.00
 -33  -3   2    2.40    1.60
  33  -3  -2    5.30    2.20
  33  -3  -2    1.70    1.70
 -33  -3   2    5.60    2.00
  33  -3  -2    6.70    2.30
  33   3  -2    2.10    1.80
  33   3  -2    3.90    2.50
 -33   3   2    3.70    1.80
  33   3  -2    3.90    1.60
  31  -3  -2   97.39    6.60
 -31  -3   2   85.39    6.00
  31  -3  -2   71.59    6.40
  31  -3  -2   72.09    5.90
  31  -3  -2   91.49    6.20
 -31  -3   2   85.89    5.90
  31  -3  -2   90.49    6.90
 -31   3   2   80.59    5.90
  31   3  -2   85.09    6.00
  31   3  -2   94.49    6.90
  31   3  -2   89.69    5.60
  31   3  -2   90.29    6.80
  29  -3  -2    3.10    2.10
 -29  -3   2    4.60    1.70
  29  -3  -2    6.00    2.20
 -29  -3   2    4.00    1.50
  29  -3  -2    4.50    1.70
  29  -3  -2    5.90    2.30
  29  -3  -2    2.50    1.40
  29   3  -2    7.30    2.70
 -29   3   2    4.50    1.60
  29   3  -2    1.60    1.50
 -29   3   2    5.30    1.20
  29   3  -2    3.90    1.40
  29   3  -2    5.20    2.30
  27  -3  -2    2.50    1.40
  27  -3  -2    4.00    2.00
  27  -3  -2    1.50    1.60
 -27  -3   2    3.00    1.30
  27  -3  -2    1.70    1.40
  27  -3  -2    4.80    1.90
 -27  -3   2    4.20    1.60
  27   3  -2    1.80    1.80
 -27   3   2    3.80    1.20
  27   3  -2    5.60    2.00
  27   3  -2    0.10    1.40
 -27   3   2    4.20    1.60
  27   3  -2    2.00    1.00
  25  -3  -2   29.60    3.40
  25  -3  -2   32.10    3.60
  25  -3  -2   28.90    3.40
 -25  -3   2   29.80    3.10
  25  -3  -2   24.20    3.50
  25   3  -2   28.10    3.10
 -25   3   2   31.20    2.50
  25   3  -2   30.60    3.70
  25   3  -2   38.60    3.90
 -25   3   2   33.60    3.30
  25   3  -2   34.70    2.90
  23  -3  -2   97.89    6.60
 -23  -3   2  113.19    6.10
 -23  -3   2  111.19    6.20
 -23  -3   2   97.99    8.90
  23  -3  -2  122.09    6.60
  23  -3  -2  112.09    6.40
  23  -3  -2  102.49    6.60
  23  -3  -2   94.49    6.30
  23   3  -2  121.69    5.80
 -23   3   2  114.69    5.30
 -23   3   2  108.89    6.10
  23   3  -2  119.69    6.80
  23   3  -2  100.29    6.00
  23   3  -2  110.99    6.90
  23   3  -2  105.49    6.10
 -21  -3   2   37.50    3.10
 -21  -3   2   45.10    3.90
  21  -3  -2   47.50    3.70
 -21  -3   2   46.30    3.60
  21  -3  -2   46.70    3.70
 -21  -3   2   43.30    3.40
  21  -3  -2   52.99    4.20
  21  -3  -2   45.20    3.80
  21  -3  -2   45.90    3.80
  21   3  -2   44.00    3.80
  21   3  -2   44.10    2.90
 -21   3   2   51.69    3.60
  21   3  -2   48.30    3.20
 -21   3   2   54.09    2.90
  21   3  -2   44.40    3.90
  21   3  -2   49.90    3.60
 -19  -3   2   91.49    5.40
  19  -3  -2   92.69    5.80
 -19  -3   2   96.29    5.10
 -19  -3   2   99.59    5.30
  19  -3  -2   99.59    5.60
  19  -3  -2  102.99    6.00
  19  -3  -2  103.99    5.70
 -19  -3   2   96.19    5.80
  19   3  -2   91.09    6.40
  19   3  -2  111.19    5.60
 -19   3   2  100.69    5.40
 -19   3   2   99.09    4.60
  19   3  -2   97.69    6.00
  19   3  -2  109.19    4.80
  19   3  -2  104.29    5.00
  17  -3  -2  172.88    8.70
  17  -3  -2  168.38    8.30
 -17  -3   2  168.18    8.20
 -17  -3   2  185.58    8.00
 -17  -3   2  178.48    8.80
  17  -3  -2  195.08    8.50
 -17  -3   2  183.08    8.70
 -17  -3   2  181.78    8.10
  17  -3  -2  188.58    8.70
  17   3  -2  174.98    8.20
  17   3  -2  181.08    8.60
  17   3  -2  178.28    7.70
 -17   3   2  166.08    8.00
  17   3  -2  188.28    8.90
  17   3  -2  174.18    7.90
  17   3  -2  181.58    7.50
 -17   3   2  173.28    8.10
 -17   3   2  186.88    7.40
 -15  -3   2  327.57   12.20
  15  -3  -2  331.87   13.00
  15  -3  -2  307.97   12.30
  15  -3  -2  286.67   12.60
 -15  -3   2  295.57   17.80
 -15  -3   2  289.07   12.50
 -15  -3   2  285.87   12.80
 -15  -3   2  308.07   18.00
 -15  -3   2  313.07   13.10
  15  -3  -2  328.67   18.00
  15  -3  -2  297.37   17.40
 -15  -3   2  296.07   13.20
  15  -3  -2  290.07   12.90
  15  -3  -2  284.07   12.50
 -15  -3   2  295.27   12.20
 -15  -3   2  289.37   12.70
  15   3  -2  305.17   17.70
  15   3  -2  289.87   11.90
 -15   3   2  303.77   12.50
  15   3  -2  265.87   12.80
  15   3  -2  324.97   11.70
  15   3  -2  308.17   12.20
 -15   3   2  293.77   12.80
 -15   3   2  303.77   11.60
 -15   3   2  297.87   12.40
 -15   3   2  296.37   17.90
  15   3  -2  297.17   17.90
  15   3  -2  298.17   12.80
 -15   3   2  316.87   12.30
  15   3  -2  281.67   12.30
 -15   3   2  295.47   17.00
  13  -3  -2 2720.43   98.69
  13  -3  -2 2722.03  104.39
  13  -3  -2 2828.32   98.89
 -13  -3   2 2730.73   98.59
 -13  -3   2 2629.74   98.59
  13  -3  -2 2693.93  104.19
 -13  -3   2 2620.04  104.59
  13  -3  -2 2844.72   99.09
 -13  -3   2 2784.42   98.29
 -13  -3   2 2749.92  104.69
 -13  -3   2 2543.95   98.79
  13  -3  -2 2568.94   98.49
 -13  -3   2 2543.55   98.59
 -13  -3   2 2673.53   98.89
 -13  -3   2 2834.72   98.29
  13  -3  -2 2654.13   98.59
 -13   3   2 2656.33   97.59
  13   3  -2 2591.84   98.29
  13   3  -2 2665.53   97.99
  13   3  -2 2734.23   98.09
  13   3  -2 2768.42   97.59
  13   3  -2 2654.23   98.59
 -13   3   2 2645.74  103.89
 -13   3   2 2891.91   98.59
  13   3  -2 2676.83  104.89
 -13   3   2 2722.93  104.79
 -13   3   2 2695.33   98.59
  13   3  -2 2549.94   98.69
 -13   3   2 2773.22   98.89
 -13   3   2 2560.64   98.19
 -13   3   2 2722.93   98.79
  13   3  -2 2722.43  104.59
  13   3  -2 2534.15   98.79
 -11  -3   2   99.69    8.10
 -11  -3   2  106.99    4.70
  11  -3  -2   93.99    7.80
 -11  -3   2  102.59    5.20
  11  -3  -2   99.09    5.00
 -11  -3   2  101.59    8.10
 -11  -3   2  103.69    5.20
  11  -3  -2   98.69    4.70
  11  -3  -2  103.49    5.10
 -11  -3   2  111.59    5.10
  11  -3  -2   95.99    5.00
  11  -3  -2  100.09    5.20
 -11  -3   2  103.59    4.60
 -11  -3   2  106.39    5.00
  11  -3  -2  105.39    8.20
  11   3  -2  105.69    5.20
  11   3  -2  103.39    4.50
 -11   3   2  101.59    5.00
 -11   3   2  101.99    7.90
 -11   3   2   82.89    7.80
  11   3  -2   90.79    7.70
 -11   3   2   98.99    4.20
 -11   3   2  114.89    5.00
  11   3  -2   88.09    7.70
 -11   3   2  107.79    4.80
  11   3  -2  104.49    5.00
  11   3  -2  107.59    4.10
  11   3  -2  103.79    5.10
 -11   3   2   96.19    5.10
 -11   3   2   98.89    5.10
  11   3  -2  104.79    4.70
  11   3  -2  107.69    4.80
  -9  -3   2  559.94   21.20
   9  -3  -2  568.84   21.60
  -9  -3   2  554.14   25.20
  -9  -3   2  543.55   21.50
  -9  -3   2  536.55   25.10
   9  -3  -2  532.05   21.30
   9  -3  -2  552.34   25.30
   9  -3  -2  538.75   21.30
   9  -3  -2  566.14   21.30
  -9  -3   2  584.34   22.10
  -9  -3   2  546.05   20.90
  -9  -3   2  576.74   20.90
   9  -3  -2  524.75   25.10
  -9  -3   2  570.24   21.40
  -9   3   2  544.75   25.40
   9   3  -2  548.25   20.80
  -9   3   2  562.14   21.20
  -9   3   2  579.74   21.00
  -9   3   2  546.15   20.50
   9   3  -2  579.74   21.50
   9   3  -2  581.64   25.20
  -9   3   2  543.85   21.50
  -9   3   2  551.44   21.40
  -9   3   2  536.65   21.30
  -9   3   2  545.25   25.20
   9   3  -2  572.34   21.30
   9   3  -2  554.24   20.80
   7  -3  -2    2.60    1.60
  -7  -3   2    0.80    0.50
   7  -3  -2    1.10    0.40
  -7  -3   2    0.20    0.40
   7  -3  -2    1.20    0.70
  -7  -3   2    0.60    0.30
  -7  -3   2    2.00    1.20
  -7  -3   2    1.60    0.50
  -7  -3   2    1.50    0.60
   7  -3  -2    1.20    0.60
   7  -3  -2    1.70    1.20
  -7  -3   2    0.80    0.40
   7  -3  -2    1.70    0.60
   7  -3  -2    0.70    0.60
  -7  -3   2    0.30    0.90
   7   3  -2    1.00    0.40
  -7   3   2    2.00    1.30
   7   3  -2    1.80    0.60
   7   3  -2    1.10    0.40
  -7   3   2    0.40    1.00
  -7   3   2    1.70    0.50
  -7   3   2    0.90    0.60
   7   3  -2    0.80    0.80
  -7   3   2    1.40    0.60
  -7   3   2    1.30    0.50
   7   3  -2    0.50    0.40
   7   3  -2    2.30    1.30
   7   3  -2    0.80    0.50
   5  -3  -2  183.58    7.20
  -5  -3   2  181.68    7.10
   5  -3  -2  178.58   10.30
  -5  -3   2  175.08    7.20
  -5  -3   2  176.38    9.70
  -5  -3   2  176.98    7.50
  -5  -3   2  181.58    7.50
   5  -3  -2  173.18    7.80
  -5  -3   2  179.08    9.70
   5  -3  -2  202.28    7.70
  -5  -3   2  181.98    7.30
   5  -3  -2  183.78   10.30
  -5  -3   2  182.98    7.60
   5  -3  -2  190.88    7.60
   5  -3  -2  189.78    7.60
  -5   3   2  180.08    7.50
  -5   3   2  182.18    7.70
   5   3  -2  184.58    7.50
  -5   3   2  194.48    7.80
  -5   3   2  178.48   10.20
   5   3  -2  185.48    7.50
   5   3  -2  184.48    7.30
   5   3  -2  185.18    7.10
   5   3  -2  180.18    9.60
   5   3  -2  188.78    7.60
  -5   3   2  178.08    7.60
   5   3  -2  183.18    7.20
  -5   3   2  201.18    7.20
  -5   3   2  186.88   10.50
  -5   3   2  185.38    7.00
  -3  -3   2    3.50    0.60
  -3  -3   2    4.20    0.50
  -3  -3   2    1.80    0.90
   3  -3  -2    2.90    0.70
   3  -3  -2    5.10    0.60
   3  -3  -2    3.00    0.70
  -3  -3   2    3.80    0.60
  -3  -3   2    3.60    1.10
   3  -3  -2    3.00    1.40
   3  -3  -2    3.90    0.70
   3  -3  -2    4.00    0.50
  -3  -3   2    3.20    0.50
   3  -3  -2    2.60    0.60
  -3  -3   2    3.20    0.60
   3  -3  -2    2.50    1.30
   3  -3  -2    4.40    0.90
  -3   3   2    4.50    0.50
   3   3  -2    4.70    0.70
   3   3  -2    2.30    0.40
   3   3  -2    3.00    0.60
  -3   3   2    3.80    0.90
   3   3  -2    0.90    0.90
  -3   3   2    0.60    1.00
   3   3  -2    1.40    0.90
  -3   3   2    4.10    0.80
  -3   3   2    3.40    0.80
  -3   3   2    3.70    0.70
  -3   3   2    3.40    1.40
  -3   3   2    3.20    0.50
   1  -3  -2   43.80    4.20
  -1  -3   2   50.59    2.00
  -1  -3   2   47.00    2.30
  -1  -3   2   50.59    2.30
  -1  -3   2   48.80    3.50
   1  -3  -2   49.30    2.30
   1  -3  -2   46.90    2.50
  -1  -3   2   48.60    2.30
  -1  -3   2   52.69    2.50
   1  -3  -2   47.00    4.40
  -1  -3   2   48.30    2.30
   1  -3  -2   48.40    2.50
   1  -3  -2   45.00    2.60
   1  -3  -2   49.20    2.70
  -1  -3   2   48.70    2.20
   1  -3  -2   51.39    2.50
  -1  -3   2   51.39    2.20
  -1  -3   2   45.10    3.30
  -1   3   2   53.69    2.60
  -1   3   2   44.80    4.30
   1   3  -2   52.89    3.60
  -1   3   2   45.10    2.60
  -1   3   2   50.29    2.50
  -1   3   2   48.10    2.10
   1   3  -2   50.09    2.40
  -1   3   2   49.80    2.50
  -1   3   2   47.60    4.30
  -1   3   2   49.50    2.30
   1  -3   2 4654.03  165.08
  -1  -3  -2 4307.87  167.28
  -1  -3  -2 4466.95  167.48
   1  -3   2 4565.04  165.08
  -1   3  -2 4731.03  165.18
   1   3   2 4477.25  167.68
   1   3   2 4434.96  167.68
   3  -3   2  298.47   12.20
   3  -3   2  318.67   11.70
  -3  -3  -2  342.67   15.90
   3  -3   2  319.57   13.50
  -3  -3  -2  322.27   12.20
  -3  -3  -2  300.37   12.00
   3  -3   2  314.47   11.70
  -3  -3  -2  313.77   15.40
  -3  -3  -2  310.47   12.30
   3  -3   2  327.17   13.40
  -3  -3  -2  316.37   12.50
  -3  -3  -2  334.07   12.30
   3  -3   2  321.07   11.80
   3  -3   2  315.77   11.60
  -3  -3  -2  304.17   12.40
   3  -3   2  312.27   12.10
  -3  -3  -2  313.97   12.20
  -3  -3  -2  298.57   12.00
   3   3   2  320.97   12.10
   3   3   2  298.57   12.30
  -3   3  -2  318.47   13.40
   3   3   2  300.47   15.50
   3   3   2  295.07   12.10
   3   3   2  304.77   11.90
   3   3   2  309.67   12.40
  -3   3  -2  303.77   11.80
   3   3   2  317.47   15.50
  -3   3  -2  302.27   12.20
   3   3   2  302.27   12.00
  -3   3  -2  316.47   13.30
  -5  -3  -2   57.19    2.70
  -5  -3  -2   59.29    5.50
  -5  -3  -2   54.89    3.10
  -5  -3  -2   54.49    5.20
   5  -3   2   48.40    3.90
  -5  -3  -2   54.69    2.90
  -5  -3  -2   50.39    2.80
  -5  -3  -2   54.69    3.00
   5  -3   2   51.49    2.40
   5  -3   2   52.99    2.50
  -5  -3  -2   50.19    3.00
   5  -3   2   56.59    2.60
   5  -3   2   52.79    4.00
   5   3   2   53.09    2.50
   5   3   2   51.79    2.60
   5   3   2   51.19    5.20
   5   3   2   47.90    3.00
  -5   3  -2   46.20    3.80
   5   3   2   54.19    2.80
   5   3   2   48.90    2.80
   5   3   2   55.29    3.10
  -5   3  -2   53.79    2.60
  -5   3  -2   51.39    3.90
  -5   3  -2   51.79    2.80
   5   3   2   53.19    5.10
   5   3   2   56.59    3.10
  -5   3  -2   52.59    2.20
   7  -3   2  310.27   12.70
   7  -3   2  304.67   12.20
  -7  -3  -2  323.57   12.60
   7  -3   2  307.97   12.80
  -7  -3  -2  345.77   12.70
  -7  -3  -2  318.37   16.70
   7  -3   2  309.67   14.80
  -7  -3  -2  303.47   12.40
  -7  -3  -2  306.17   12.30
  -7  -3  -2  300.37   12.90
  -7  -3  -2  312.07   12.80
   7  -3   2  306.47   14.60
   7  -3   2  329.27   12.20
   7  -3   2  323.17   12.50
  -7  -3  -2  308.17   16.40
   7  -3   2  316.27   12.30
  -7   3  -2  325.07   12.50
   7   3   2  341.97   12.90
  -7   3  -2  318.27   12.30
   7   3   2  316.87   12.50
   7   3   2  306.17   12.50
   7   3   2  308.17   12.20
  -7   3  -2  331.07   15.10
   7   3   2  302.47   12.20
  -7   3  -2  325.77   11.90
  -7   3  -2  303.97   14.50
  -7   3  -2  333.07   12.40
   7   3   2  331.17   12.60
   7   3   2  326.37   16.60
   7   3   2  314.97   16.70
   9  -3   2 3775.82  138.49
  -9  -3  -2 3698.23  140.79
   9  -3   2 3603.94  134.79
  -9  -3  -2 3711.53  140.79
  -9  -3  -2 3840.42  135.69
  -9  -3  -2 3938.01  135.69
   9  -3   2 3691.03  135.39
   9  -3   2 3607.44  138.49
   9   3   2 3677.43  140.49
  -9   3  -2 3431.76  134.99
  -9   3  -2 3875.11  138.49
  -9   3  -2 3655.93  138.79
   9   3   2 3736.93  141.09
  11  -3   2  175.88   10.80
  11  -3   2  188.28    8.00
 -11  -3  -2  181.48    7.60
 -11  -3  -2  179.88    8.90
 -11  -3  -2  169.08   12.00
 -11  -3  -2  172.48   12.00
 -11  -3  -2  184.18    8.20
 -11  -3  -2  182.58    8.40
  11  -3   2  166.48    7.50
  11  -3   2  154.88    7.60
  11  -3   2  177.88    7.70
  11  -3   2  175.28    6.70
  11  -3   2  180.48   10.90
 -11  -3  -2  178.28    7.80
  11  -3   2  174.98    7.40
 -11  -3  -2  177.58    7.70
  11  -3   2  169.98    7.50
  11   3   2  172.48    7.70
  11   3   2  169.38    7.40
  11   3   2  178.68    7.70
 -11   3  -2  181.58   11.00
 -11   3  -2  180.78    7.30
  11   3   2  188.38    8.20
 -11   3  -2  161.88    7.40
 -11   3  -2  180.88    7.70
 -11   3  -2  177.78    6.70
  11   3   2  180.08    7.50
  11   3   2  180.38    7.80
  11   3   2  184.28   12.10
  11   3   2  161.08    8.00
  13  -3   2 2653.23   98.89
  13  -3   2 2915.11   98.19
 -13  -3  -2 2741.23  106.49
 -13  -3  -2 2766.52  106.49
  13  -3   2 2801.92   99.39
  13  -3   2 2769.92  104.29
  13  -3   2 2665.23   98.99
  13  -3   2 2563.74   99.39
 -13  -3  -2 2706.23   99.39
 -13  -3  -2 2926.51   99.89
  13  -3   2 2834.52   99.09
 -13  -3  -2 2558.44   99.09
 -13  -3  -2 2757.02   99.39
 -13  -3  -2 2650.63   98.99
 -13  -3  -2 2504.15   99.69
  13  -3   2 2898.61   99.39
  13  -3   2 2740.93  104.29
  13   3   2 2686.13   99.69
 -13   3  -2 2754.22   98.09
  13   3   2 2581.64   98.89
 -13   3  -2 2719.63   99.29
  13   3   2 2591.14   98.89
 -13   3  -2 2775.32  104.79
  13   3   2 2625.54   99.19
  13   3   2 2754.52  106.19
  13   3   2 2508.75   99.19
  13   3   2 2610.44   99.09
  13   3   2 2689.83   99.79
 -13   3  -2 2699.33   98.69
  13   3   2 2756.12  106.79
 -13   3  -2 2690.13   98.99
 -15  -3  -2  466.15   19.00
  15  -3   2  504.75   18.10
  15  -3   2  524.45   19.20
  15  -3   2  482.65   18.90
  15  -3   2  485.45   19.70
 -15  -3  -2  459.35   18.90
 -15  -3  -2  459.65   19.70
 -15  -3  -2  495.55   20.70
  15  -3   2  459.75   19.20
 -15  -3  -2  474.65   19.20
  15  -3   2  479.85   18.90
  15  -3   2  446.36   19.20
 -15  -3  -2  476.45   19.00
  15   3   2  455.85   19.70
  15   3   2  492.75   18.90
  15   3   2  487.15   18.90
  15   3   2  461.55   19.00
  15   3   2  529.05   19.80
 -15   3  -2  477.05   19.00
 -15   3  -2  481.25   18.70
 -15   3  -2  485.15   18.90
  15   3   2  478.75   19.20
 -15   3  -2  495.15   18.00
 -17  -3  -2    8.30    1.50
  17  -3   2    7.40    1.70
 -17  -3  -2    9.50    1.60
  17  -3   2    6.30    1.00
 -17  -3  -2    8.80    1.60
  17  -3   2    6.80    1.70
  17  -3   2    5.00    1.30
  17  -3   2    6.20    1.40
 -17  -3  -2    4.80    1.40
 -17   3  -2    5.60    1.40
  17   3   2    9.00    1.60
  17   3   2    4.70    1.70
  17   3   2    8.10    1.50
 -17   3  -2    7.20    0.90
  17   3   2    7.20    1.60
 -17   3  -2    4.60    1.20
  17   3   2    6.50    1.60
 -17   3  -2    8.00    1.30
 -19  -3  -2   48.10    4.00
  19  -3   2   58.19    3.80
 -19  -3  -2   46.80    3.50
  19  -3   2   49.60    4.00
 -19  -3  -2   55.19    3.60
  19  -3   2   48.50    2.80
  19  -3   2   53.39    3.60
  19  -3   2   54.69    3.90
  19  -3   2   48.20    3.80
  19   3   2   52.79    4.20
  19   3   2   41.90    3.60
  19   3   2   49.60    3.50
 -19   3  -2   46.90    3.20
  19   3   2   48.50    4.00
 -19   3  -2   57.79    3.70
  21  -3   2  361.06   15.20
 -21  -3  -2  370.26   15.00
 -21  -3  -2  349.47   14.80
  21  -3   2  369.36   15.70
  21  -3   2  362.36   15.40
  21  -3   2  343.07   15.40
  21  -3   2  372.46   14.90
  21   3   2  353.16   15.70
 -21   3  -2  358.16   15.00
  21   3   2  313.07   14.90
  21   3   2  336.47   14.80
  21   3   2  332.67   15.70
 -21   3  -2  351.56   13.70
 -23  -3  -2    2.30    1.50
  23  -3   2    6.10    2.00
  23  -3   2    9.30    1.90
 -23  -3  -2    3.50    1.30
  23  -3   2    5.30    1.90
  23  -3   2    4.00    1.70
  23   3   2    5.70    1.50
  23   3   2    3.30    1.60
 -23   3  -2   11.00    2.20
 -23   3  -2    6.40    1.10
  23   3   2    7.60    2.10
  23   3   2    3.50    1.70
  25  -3   2    4.60    1.70
 -25  -3  -2    4.10    1.40
 -25  -3  -2   10.80    2.20
  25  -3   2    7.30    2.00
  25  -3   2    6.50    2.00
  25  -3   2    6.70    2.10
  25  -3   2    7.90    2.10
 -25   3  -2    6.90    1.50
  25   3   2    5.10    1.80
  25   3   2    5.40    1.50
  25   3   2    3.90    1.80
 -25   3  -2    6.20    1.70
  25   3   2   12.80    3.00
 -27  -3  -2  137.79    7.80
  27  -3   2  145.09    8.40
  27  -3   2  141.59    8.40
 -27  -3  -2  129.49    7.40
  27  -3   2  142.59    8.40
  27  -3   2  138.49    7.60
  27  -3   2  145.79    8.10
  27   3   2  134.79    7.50
  27   3   2  127.29    7.70
 -27   3  -2  152.18    7.90
 -27   3  -2  139.79    6.40
  27   3   2  146.89    8.60
  27   3   2  116.39    8.20
  29  -3   2   36.40    4.10
  29  -3   2   31.20    3.70
 -29  -3  -2   36.20    3.60
  29  -3   2   37.90    4.30
  29  -3   2   32.90    4.00
  29  -3   2   32.40    3.50
 -29  -3  -2   28.00    3.40
  29   3   2   32.70    3.50
 -29   3  -2   31.20    3.60
  29   3   2   30.20    3.80
  29   3   2   32.40    4.30
  29   3   2   34.40    4.20
  31  -3   2   27.00    3.20
 -31  -3  -2   16.80    3.10
  31  -3   2   21.70    3.70
  31  -3   2   26.40    3.70
  31  -3   2   24.20    3.80
 -31  -3  -2   24.00    3.30
  31  -3   2   26.00    3.90
 -31   3  -2   28.90    3.60
  31   3   2   18.90    3.90
  31   3   2   17.10    3.50
  31   3   2   23.50    3.50
  31   3   2   22.30    3.30
  33  -3   2    2.50    1.60
  33  -3   2    3.10    1.90
  33  -3   2    5.70    1.80
 -33  -3  -2    5.70    2.10
  33  -3   2   -0.70    1.10
 -33  -3  -2   -1.10    1.30
  33  -3   2    2.20    2.00
  33   3   2    0.60    1.70
  33   3   2    1.40    1.50
  33   3   2   -0.40    1.70
  33   3   2    0.70    1.50
 -33   3  -2   -1.20    1.20
  35  -3   2    2.00    1.60
  35  -3   2    2.20    1.60
  35  -3   2    0.40    2.00
 -35  -3  -2   -1.30    1.20
 -35  -3  -2    2.10    1.80
  35  -3   2    3.00    2.10
  35   3   2    2.10    1.60
  35   3   2    1.50    2.20
  35   3   2    2.00    2.30
 -35   3  -2    1.00    1.70
  37  -3   2   23.30    4.00
  37  -3   2   20.20    3.90
  37  -3   2   21.40    3.40
  37   3   2   24.20    4.20
  37   3   2   27.80    4.80
 -37   3  -2   20.20    3.80
  37   3   2   25.10    3.80
  39  -3   2   -1.40    1.70
  39  -3   2    1.20    2.10
  39  -3   2    3.40    3.20
 -39  -3  -2    2.70    1.80
  39  -3   2    0.40    1.90
 -39   3  -2   -0.40    1.50
  39   3   2    1.10    2.10
  39   3   2    4.20    2.80
  41  -3   2   -1.20    2.00
  41  -3   2    0.00    1.70
  41  -3   2   -2.50    1.70
  41  -3   2    0.10    2.30
  41   3   2    2.00    2.90
  41   3   2   -0.60    2.00
  42  -4  -2   -5.00    2.70
  42  -4  -2   -2.50    2.30
 -42  -4   2    2.60    1.80
 -42  -4   2    0.20    1.70
  42  -4  -2    1.00    2.70
  42  -4  -2    1.70    2.50
  42   4  -2    4.70    2.70
  42   4  -2    2.20    2.20
 -42   4   2    2.20    2.00
  40  -4  -2    6.10    2.70
 -40  -4   2    5.20    2.50
  40  -4  -2    7.00    2.70
  40  -4  -2    6.00    2.30
 -40  -4   2    1.10    1.80
  40  -4  -2    3.40    2.60
  40  -4  -2    4.50    2.30
  40   4  -2    3.50    2.80
  40   4  -2    6.00    4.50
  38  -4  -2    5.80    2.30
 -38  -4   2    4.40    2.10
 -38  -4   2    5.40    2.00
  38  -4  -2    3.80    2.80
 -38   4   2    3.90    2.50
  38   4  -2    5.90    2.40
  38   4  -2    5.30    4.10
 -36  -4   2    8.10    2.40
  36  -4  -2    8.70    2.60
  36  -4  -2    6.10    2.10
  36  -4  -2    8.30    2.80
  36  -4  -2   14.50    3.50
 -36   4   2    8.70    3.20
  36   4  -2    8.00    2.90
  34  -4  -2   -1.20    1.40
  34  -4  -2   -2.20    1.40
  34  -4  -2    0.50    1.50
  34  -4  -2    0.20    1.70
 -34  -4   2    2.10    1.60
 -34  -4   2    1.00    1.60
  34  -4  -2   -0.50    1.80
 -34   4   2   -0.70    1.40
  34   4  -2   -2.80    1.20
  34   4  -2    1.30    2.10
  32  -4  -2    0.00    1.40
 -32  -4   2    1.70    1.40
  32  -4  -2    1.40    1.70
  32  -4  -2   -0.80    1.90
 -32  -4   2    0.00    1.10
  32  -4  -2    0.50    1.70
  32  -4  -2    0.00    1.60
  32   4  -2   -0.60    1.10
  32   4  -2    0.40    1.90
  32   4  -2    3.80    1.70
 -32   4   2    1.40    1.30
 -30  -4   2    7.40    1.90
  30  -4  -2    3.50    1.90
  30  -4  -2    7.60    2.30
  30  -4  -2    2.00    1.80
 -30  -4   2    5.40    1.70
  30  -4  -2    7.10    2.40
  30  -4  -2    9.90    2.20
 -30   4   2    8.40    2.00
  30   4  -2    6.40    2.00
  30   4  -2    3.50    1.40
  30   4  -2    4.80    2.50
  28  -4  -2    2.40    1.70
  28  -4  -2    2.90    1.80
 -28  -4   2    2.90    1.50
 -28  -4   2    1.30    1.10
  28  -4  -2    2.70    1.50
  28  -4  -2    4.20    1.70
  28  -4  -2    3.80    2.00
 -28   4   2    3.70    1.70
  28   4  -2    4.70    2.00
  28   4  -2    3.00    1.80
  28   4  -2    3.40    2.50
  28   4  -2    4.90    1.40
 -26  -4   2    6.70    1.70
  26  -4  -2   13.90    2.90
  26  -4  -2    8.60    2.20
 -26  -4   2   11.80    2.20
  26  -4  -2    9.30    2.50
  26  -4  -2    7.60    2.20
  26  -4  -2    9.20    2.30
  26   4  -2    8.20    2.20
 -26   4   2    6.30    1.70
  26   4  -2   11.90    2.00
  26   4  -2    7.40    2.20
 -26   4   2    8.60    1.50
  26   4  -2   11.20    2.50
  24  -4  -2   41.40    3.90
  24  -4  -2   42.60    4.20
  24  -4  -2   38.50    3.70
 -24  -4   2   38.10    3.60
 -24  -4   2   41.80    3.50
  24   4  -2   42.30    3.70
  24   4  -2   40.00    4.30
  24   4  -2   51.39    3.40
  24   4  -2   46.30    4.20
 -24   4   2   40.40    3.60
 -24   4   2   41.00    2.60
  22  -4  -2    0.50    1.10
  22  -4  -2   -0.30    1.20
 -22  -4   2    0.60    0.80
  22  -4  -2   -0.10    1.10
 -22   4   2    0.80    0.70
  22   4  -2   -0.80    0.80
  22   4  -2   -0.10    1.20
  22   4  -2   -0.30    1.20
 -22   4   2    0.00    0.80
  22   4  -2    1.50    0.80
 -20  -4   2   41.60    3.10
  20  -4  -2   46.80    3.70
 -20  -4   2   42.30    3.50
  20  -4  -2   53.09    4.10
 -20  -4   2   41.40    3.20
 -20  -4   2   42.90    3.80
  20  -4  -2   43.20    3.90
  20  -4  -2   49.60    3.70
  20   4  -2   43.50    2.60
 -20   4   2   50.09    3.50
 -20   4   2   49.50    2.60
  20   4  -2   45.90    3.00
  20   4  -2   40.70    3.30
  20   4  -2   48.00    4.00
  18  -4  -2  122.09    6.60
 -18  -4   2  134.59    6.70
 -18  -4   2  132.99    6.30
 -18  -4   2  109.39    6.80
  18  -4  -2  124.19    7.00
  18  -4  -2  126.59    6.60
 -18  -4   2  128.59    7.00
  18  -4  -2  124.59    6.90
 -18  -4   2  125.69    6.20
 -18   4   2  125.49    5.30
  18   4  -2  117.49    6.90
  18   4  -2  127.89    6.00
  18   4  -2  137.79    5.50
  18   4  -2  134.29    6.90
 -18   4   2  124.09    6.30
  18   4  -2  125.89    6.40
  16  -4  -2    2.80    1.20
  16  -4  -2    7.90    1.80
 -16  -4   2    6.80    1.70
 -16  -4   2    4.40    1.10
 -16  -4   2    1.90    0.90
  16  -4  -2    2.60    1.20
 -16  -4   2    6.00    1.50
  16  -4  -2    4.10    1.20
  16   4  -2    2.40    1.10
 -16   4   2    2.30    0.90
  16   4  -2    0.70    0.80
  16   4  -2    5.00    1.10
  16   4  -2    2.90    1.30
 -16   4   2    5.70    1.30
 -16   4   2    3.50    0.70
  16   4  -2    2.70    0.60
  16   4  -2    3.00    0.60
  16   4  -2    3.90    1.10
 -14  -4   2  116.79    6.30
 -14  -4   2  123.19    5.70
 -14  -4   2  124.79    5.80
  14  -4  -2  129.89    5.80
  14  -4  -2  128.09    6.40
 -14  -4   2  113.19    6.40
  14  -4  -2  125.99    6.30
  14  -4  -2  118.59    6.40
  14  -4  -2  117.49    6.10
 -14  -4   2  124.39    6.20
 -14   4   2  133.39    5.90
  14   4  -2  114.79    6.30
 -14   4   2  131.99    5.10
 -14   4   2  121.99    5.90
  14   4  -2  122.89    6.20
 -14   4   2  128.69    6.50
  14   4  -2  117.59    5.50
  14   4  -2  118.89    5.80
  14   4  -2  132.79    5.10
  14   4  -2  121.59    5.00
  14   4  -2  128.39    5.80
  12  -4  -2   27.40    2.40
 -12  -4   2   39.50    5.20
 -12  -4   2   32.20    2.60
 -12  -4   2   21.70    4.00
 -12  -4   2   35.10    2.60
  12  -4  -2   27.50    2.10
  12  -4  -2   25.50    4.30
 -12  -4   2   32.00    2.20
 -12  -4   2   31.30    2.70
 -12  -4   2   31.70    2.40
  12  -4  -2   32.00    2.70
  12  -4  -2   31.30    2.50
 -12  -4   2   30.80    2.10
  12  -4  -2   34.50    4.90
  12  -4  -2   29.40    2.50
 -12   4   2   32.90    4.60
 -12   4   2   33.50    2.60
  12   4  -2   36.70    2.60
 -12   4   2   34.80    2.70
  12   4  -2   31.50    2.30
  12   4  -2   32.50    2.50
 -12   4   2   33.50    2.70
  12   4  -2   27.90    4.90
  12   4  -2   33.70    2.10
 -12   4   2   32.70    1.60
 -12   4   2   30.20    2.20
  12   4  -2   36.60    2.20
 -12   4   2   38.20    4.90
  12   4  -2   36.90    2.80
 -12   4   2   31.60    2.70
  12   4  -2   40.60    5.00
 -10  -4   2   52.69    5.80
 -10  -4   2   55.59    2.90
 -10  -4   2   58.89    3.00
 -10  -4   2   60.79    3.60
 -10  -4   2   55.69    3.30
 -10  -4   2   61.09    5.90
  10  -4  -2   63.59    6.20
  10  -4  -2   65.99    6.30
 -10  -4   2   51.99    3.20
  10  -4  -2   56.69    3.00
  10  -4  -2   50.59    3.40
  10  -4  -2   58.79    3.40
  10  -4  -2   54.89    3.50
  10  -4  -2   56.29    3.40
 -10  -4   2   57.89    3.50
 -10   4   2   55.79    3.50
 -10   4   2   56.69    3.50
 -10   4   2   56.99    3.00
 -10   4   2   55.99    5.70
 -10   4   2   58.29    2.50
  10   4  -2   51.69    3.00
  10   4  -2   57.09    3.50
 -10   4   2   59.39    3.50
  10   4  -2   52.09    3.30
 -10   4   2   63.59    3.30
 -10   4   2   70.19    6.50
 -10   4   2   57.59    2.40
  10   4  -2   56.69    3.40
  10   4  -2   61.19    5.90
  -8  -4   2  390.66   19.70
   8  -4  -2  398.16   16.00
  -8  -4   2  442.16   15.90
  -8  -4   2  395.16   16.10
   8  -4  -2  399.66   20.00
   8  -4  -2  393.86   16.20
  -8  -4   2  406.96   16.10
  -8  -4   2  422.06   20.00
  -8  -4   2  421.86   16.00
  -8  -4   2  406.86   16.00
   8  -4  -2  397.46   15.40
   8  -4  -2  418.36   16.00
  -8  -4   2  409.06   15.40
   8  -4  -2  401.06   16.10
   8  -4  -2  405.26   20.00
  -8   4   2  396.86   19.70
  -8   4   2  395.76   15.50
   8   4  -2  430.26   15.60
   8   4  -2  400.86   15.40
   8   4  -2  407.46   16.20
  -8   4   2  395.66   16.20
  -8   4   2  393.36   16.10
   8   4  -2  387.76   16.00
  -8   4   2  402.86   20.10
  -8   4   2  419.76   15.90
  -8   4   2  403.26   16.20
  -8   4   2  427.36   15.10
   8   4  -2  409.66   19.70
   6  -4  -2 1721.13   62.79
  -6  -4   2 1754.52   62.19
  -6  -4   2 1707.73   62.49
   6  -4  -2 1668.83   66.69
   6  -4  -2 1673.13   62.49
   6  -4  -2 1704.33   63.19
   6  -4  -2 1659.13   61.89
  -6  -4   2 1632.64   62.39
  -6  -4   2 1678.33   66.09
  -6  -4   2 1732.33   61.79
   6  -4  -2 1666.83   62.49
  -6  -4   2 1721.53   66.19
   6  -4  -2 1712.33   67.09
  -6  -4   2 1706.63   62.39
  -6   4   2 1783.02   61.89
   6   4  -2 1707.13   62.49
   6   4  -2 1674.33   65.89
   6   4  -2 1697.53   62.19
   6   4  -2 1696.63   62.49
  -6   4   2 1687.73   63.29
   6   4  -2 1703.23   66.39
   6   4  -2 1673.63   61.99
   6   4  -2 1677.73   62.59
  -6   4   2 1657.53   66.59
  -6   4   2 1644.44   66.89
  -6   4   2 1736.73   62.39
  -6   4   2 1691.73   62.59
   6   4  -2 1749.12   61.79
  -6   4   2 1704.23   61.69
   4  -4  -2   34.30    1.80
   4  -4  -2   31.40    2.20
   4  -4  -2   34.50    2.40
   4  -4  -2   26.90    3.90
  -4  -4   2   35.50    2.10
  -4  -4   2   38.50    3.70
   4  -4  -2   34.50    1.80
  -4  -4   2   35.20    1.60
   4  -4  -2   43.10    4.40
   4  -4  -2   35.00    2.40
  -4  -4   2   34.30    2.20
  -4  -4   2   34.90    3.60
   4  -4  -2   36.60    2.20
   4  -4  -2   33.00    2.20
  -4  -4   2   35.30    2.00
   4   4  -2   36.20    1.70
  -4   4   2   37.50    1.80
  -4   4   2   34.40    1.80
  -4   4   2   38.30    4.30
   4   4  -2   36.30    3.80
  -4   4   2   32.20    4.10
   4   4  -2   35.80    2.10
   4   4  -2   38.30    3.70
   4   4  -2   35.80    2.20
   4   4  -2   36.30    2.10
   4   4  -2   38.00    2.20
  -4   4   2   31.80    2.40
  -4   4   2   36.80    2.30
  -4   4   2   33.60    2.40
  -4   4   2   31.50    2.10
  -2  -4   2   68.59    3.30
   2  -4  -2   74.39    3.50
   2  -4  -2   74.99    3.60
  -2  -4   2   68.79    3.00
  -2  -4   2   68.39    2.80
   2  -4  -2   69.09    3.10
   2  -4  -2   63.89    3.60
  -2  -4   2   64.39    3.60
  -2  -4   2   67.49    3.30
   2  -4  -2   72.49    3.50
   2  -4  -2   74.59    3.80
  -2  -4   2   66.09    4.90
   2  -4  -2   66.39    5.90
  -2  -4   2   72.99    3.20
   2  -4  -2   73.29    3.60
   2  -4  -2   72.19    5.90
  -2  -4   2   71.09    3.30
  -2  -4   2   73.09    3.40
  -2   4   2   72.49    3.80
  -2   4   2   72.59    3.80
   2   4  -2   72.09    3.40
  -2   4   2   66.09    5.90
  -2   4   2   73.79    3.20
  -2   4   2   68.69    2.90
  -2   4   2   67.39    3.60
  -2   4   2   73.79    3.80
  -2   4   2   65.39    5.80
  -2   4   2   70.29    3.50
   2   4  -2   71.19    3.40
   2   4  -2   73.89    5.20
   0  -4  -2  708.13   28.90
   0  -4  -2  758.02   29.20
   0  -4   2  775.02   29.30
   0  -4   2  754.62   30.80
   0  -4  -2  783.02   29.30
   0  -4  -2  751.72   32.90
   0  -4   2  795.32   28.10
   0  -4   2  765.62   28.70
   0  -4   2  815.92   31.00
   0  -4   2  763.12   28.60
   0  -4  -2  820.62   28.70
   0  -4  -2  742.33   29.00
   0  -4  -2  773.12   29.00
   0  -4  -2  759.92   28.80
   0  -4   2  774.22   28.70
   0  -4   2  791.02   28.60
   0  -4  -2  779.82   32.90
   0  -4   2  761.92   28.90
   0  -4   2  783.92   28.60
   0  -4  -2  772.12   29.20
   0  -4   2  805.42   28.80
   0  -4  -2  766.92   29.30
   0   4   2  773.92   28.30
   0   4  -2  796.12   28.60
   0   4   2  765.32   29.30
   0   4   2  766.32   28.70
   0   4  -2  802.32   31.10
   0   4   2  760.72   29.00
   0   4   2  790.52   28.80
   0   4   2  733.23   33.10
   0   4   2  774.72   33.00
   0   4  -2  799.12   31.20
  -2  -4  -2  663.53   25.40
  -2  -4  -2  648.44   25.50
   2  -4   2  672.73   25.50
   2  -4   2  704.03   24.80
  -2  -4  -2  677.23   29.40
  -2  -4  -2  659.43   25.10
   2  -4   2  662.63   27.20
   2  -4   2  693.23   24.80
   2  -4   2  701.93   24.60
  -2  -4  -2  616.74   25.60
  -2  -4  -2  698.43   29.50
  -2  -4  -2  672.43   25.40
   2  -4   2  663.13   25.00
  -2  -4  -2  639.34   25.60
  -2  -4  -2  695.63   25.60
   2  -4   2  689.53   27.20
   2  -4   2  687.13   25.00
  -2  -4  -2  653.43   25.30
   2  -4   2  696.63   25.10
  -2  -4  -2  625.24   25.10
   2   4   2  682.43   25.30
   2   4   2  675.53   25.10
  -2   4  -2  678.63   27.20
  -2   4  -2  697.23   24.80
   2   4   2  651.63   25.00
  -2   4  -2  653.43   25.00
   2   4   2  711.53   29.90
   2   4   2  646.04   25.40
  -2   4  -2  670.53   27.10
   2   4   2  663.33   29.60
  -4  -4  -2 1688.93   60.59
  -4  -4  -2 1657.43   65.19
   4  -4   2 1601.94   60.39
  -4  -4  -2 1708.63   60.59
   4  -4   2 1624.14   62.39
   4  -4   2 1667.93   59.49
   4  -4   2 1631.54   59.59
   4  -4   2 1562.84   59.99
  -4  -4  -2 1678.03   60.39
  -4  -4  -2 1746.93   59.99
  -4  -4  -2 1676.33   60.29
  -4  -4  -2 1574.84   65.09
  -4  -4  -2 1647.74   60.09
   4  -4   2 1637.94   59.79
   4  -4   2 1637.14   62.49
   4  -4   2 1648.73   60.19
  -4  -4  -2 1641.14   61.39
  -4  -4  -2 1705.83   60.39
  -4   4  -2 1643.84   62.39
   4   4   2 1530.35   59.89
   4   4   2 1569.34   64.79
   4   4   2 1715.23   60.69
   4   4   2 1679.63   60.19
   4   4   2 1625.94   60.19
   4   4   2 1570.34   60.49
  -4   4  -2 1679.43   60.49
   4   4   2 1557.74   60.29
   4   4   2 1608.54   65.19
  -4   4  -2 1605.54   59.99
  -4   4  -2 1605.74   62.49
   4   4   2 1662.53   59.69
   6  -4   2    0.70    0.50
  -6  -4  -2    0.20    0.70
  -6  -4  -2    1.50    0.80
  -6  -4  -2   -0.20    0.40
   6  -4   2   -0.70    0.70
  -6  -4  -2    0.40    0.40
  -6  -4  -2   -0.20    1.30
   6  -4   2   -0.10    0.50
   6  -4   2    0.50    0.50
   6  -4   2   -0.20    0.80
  -6  -4  -2   -0.30    0.50
  -6  -4  -2    0.50    0.50
   6  -4   2    0.20    0.30
  -6  -4  -2    0.80    0.60
   6  -4   2    0.30    0.50
   6   4   2    0.30    0.50
   6   4   2   -0.50    0.60
   6   4   2    0.90    0.70
   6   4   2    0.30    0.40
   6   4   2    1.30    0.90
   6   4   2   -1.60    1.10
  -6   4  -2    0.70    0.60
   6   4   2   -1.00    1.20
   6   4   2    0.90    0.60
   6   4   2    0.30    0.40
  -6   4  -2    0.40    0.80
  -6   4  -2    0.00    0.50
  -6   4  -2    0.90    1.10
  -8  -4  -2  101.39    8.60
  -8  -4  -2  112.79    5.10
   8  -4   2  109.19    5.00
   8  -4   2  101.09    7.00
  -8  -4  -2  104.09    5.10
   8  -4   2  104.29    4.80
  -8  -4  -2  102.19    5.20
   8  -4   2  106.39    4.70
  -8  -4  -2  101.79    4.80
  -8  -4  -2  111.29    5.60
   8  -4   2  108.59    7.30
  -8  -4  -2  106.19    5.40
  -8  -4  -2  109.59    8.80
   8  -4   2  102.79    5.10
   8  -4   2  118.19    5.30
  -8   4  -2  100.19    7.20
   8   4   2   94.59    8.40
   8   4   2  103.79    5.10
   8   4   2  109.59    5.20
   8   4   2  118.19    5.20
  -8   4  -2  108.89    5.00
  -8   4  -2  108.49    5.20
   8   4   2  111.69    4.80
   8   4   2   95.89    5.30
  -8   4  -2  105.59    7.10
   8   4   2  109.19    8.70
   8   4   2  107.69    4.70
  -8   4  -2  109.99    4.40
   8   4   2  105.19    5.60
 -10  -4  -2   79.59    7.70
  10  -4   2   66.39    3.40
  10  -4   2   71.49    3.60
 -10  -4  -2   65.89    7.10
 -10  -4  -2   65.69    3.80
  10  -4   2   63.89    5.70
  10  -4   2   60.79    3.80
 -10  -4  -2   80.59    4.00
  10  -4   2   73.69    6.10
 -10  -4  -2   66.39    4.10
  10  -4   2   63.59    3.70
 -10  -4  -2   59.69    4.60
  10  -4   2   70.89    3.80
  10  -4   2   64.89    3.70
 -10  -4  -2   65.09    3.80
  10   4   2   72.59    3.80
  10   4   2   72.89    4.40
 -10   4  -2   69.09    6.10
 -10   4  -2   62.99    3.50
  10   4   2   69.49    3.80
 -10   4  -2   73.39    3.90
 -10   4  -2   66.69    3.70
  10   4   2   74.29    7.40
 -10   4  -2   69.29    3.20
  10   4   2   71.99    3.50
  10   4   2   62.79    7.10
  10   4   2   62.99    3.80
  10   4   2   68.39    3.40
  10   4   2   69.59    4.10
 -10   4  -2   73.19    6.10
  12  -4   2    3.00    1.10
 -12  -4  -2    4.20    2.60
  12  -4   2    5.90    1.20
 -12  -4  -2    3.60    2.40
  12  -4   2    4.20    1.70
 -12  -4  -2    1.40    0.80
  12  -4   2    0.10    1.60
  12  -4   2    6.10    1.40
 -12  -4  -2    2.80    1.00
 -12  -4  -2    2.60    1.10
  12  -4   2    3.20    1.00
 -12  -4  -2    2.40    1.20
 -12   4  -2    4.40    1.00
  12   4   2    5.30    1.40
  12   4   2    3.90    0.90
 -12   4  -2    3.20    1.00
  12   4   2    2.70    0.80
 -12   4  -2    2.20    1.80
  12   4   2    3.90    1.80
  12   4   2    4.70    1.10
  12   4   2    2.50    1.10
  12   4   2    2.60    1.50
 -12   4  -2    3.90    1.60
  12   4   2    3.50    1.20
 -12   4  -2    2.40    1.00
 -12   4  -2    3.40    0.90
  14  -4   2  688.03   26.70
 -14  -4  -2  731.13   26.50
 -14  -4  -2  672.83   26.80
  14  -4   2  684.13   26.50
 -14  -4  -2  663.53   27.20
 -14  -4  -2  673.93   27.40
 -14  -4  -2  676.43   26.60
  14  -4   2  689.93   26.30
  14  -4   2  733.33   26.90
  14  -4   2  693.03   26.50
  14   4   2  689.63   26.60
  14   4   2  672.93   26.20
  14   4   2  671.53   26.10
  14   4   2  683.13   27.20
  14   4   2  691.63   27.30
 -14   4  -2  718.93   26.10
  14   4   2  682.53   26.70
 -14   4  -2  672.43   26.30
 -14   4  -2  697.43   26.50
  16  -4   2  358.36   14.50
  16  -4   2  351.56   14.00
  16  -4   2  341.27   12.70
 -16  -4  -2  353.66   13.90
  16  -4   2  332.37   14.30
  16  -4   2  320.87   14.00
 -16  -4  -2  329.87   14.70
  16   4   2  346.17   13.70
  16   4   2  292.67   13.90
 -16   4  -2  329.87   13.90
  16   4   2  329.67   14.00
  16   4   2  314.37   14.20
 -16   4  -2  362.66   13.60
 -16   4  -2  355.16   12.60
  16   4   2  310.77   14.70
  16   4   2  358.06   14.80
  18  -4   2   25.80    3.00
  18  -4   2   24.50    2.80
 -18  -4  -2   25.20    2.50
 -18  -4  -2   24.30    2.90
  18  -4   2   21.30    1.40
  18  -4   2   22.50    2.40
  18  -4   2   23.00    2.50
 -18  -4  -2   18.90    2.20
  18  -4   2   24.20    2.70
  18   4   2   22.40    2.60
  18   4   2   23.90    3.00
  18   4   2   21.90    2.40
  18   4   2   28.40    2.40
 -18   4  -2   22.70    2.20
 -18   4  -2   22.10    1.40
  18   4   2   26.20    3.00
 -18   4  -2   24.10    2.50
  20  -4   2    2.30    1.10
  20  -4   2    3.10    1.30
  20  -4   2    2.00    1.10
  20  -4   2    2.00    1.20
  20  -4   2    2.70    1.40
 -20  -4  -2    1.90    1.10
 -20  -4  -2    1.90    1.10
  20   4   2    1.80    0.90
 -20   4  -2    3.70    1.30
 -20   4  -2    2.40    0.60
  20   4   2    1.80    1.40
 -20   4  -2   -0.30    0.90
  20   4   2    1.80    0.90
  20   4   2    0.80    1.30
  20   4   2    1.30    1.40
  22  -4   2  256.67   11.60
  22  -4   2  243.08   11.40
 -22  -4  -2  225.88   10.70
  22  -4   2  238.58   10.90
 -22  -4  -2  233.18   10.80
  22  -4   2  254.37   11.80
  22  -4   2  241.28   11.10
  22   4   2  239.48   10.90
  22   4   2  206.58   11.50
 -22   4  -2  247.78   10.00
  22   4   2  221.78   11.50
  22   4   2  227.28   10.40
 -22   4  -2  228.58   10.80
  22   4   2  229.98   11.00
  24  -4   2    6.80    2.10
  24  -4   2    2.00    1.50
 -24  -4  -2    5.80    1.70
 -24  -4  -2    3.40    1.30
  24  -4   2    2.20    1.50
  24  -4   2    3.90    1.80
  24   4   2    5.80    2.00
  24   4   2    4.20    1.40
 -24   4  -2    3.50    1.30
  24   4   2    3.40    1.40
  24   4   2    3.80    1.90
  24   4   2    6.00    2.10
 -26  -4  -2   34.20    3.50
  26  -4   2   40.30    3.90
  26  -4   2   37.70    4.00
  26  -4   2   32.00    3.80
 -26  -4  -2   36.30    3.60
  26  -4   2   41.30    4.20
  26   4   2   31.70    3.20
  26   4   2   39.00    4.30
  26   4   2   23.10    3.90
  26   4   2   33.30    3.70
 -26   4  -2   33.70    3.40
  26   4   2   30.90    3.30
 -28  -4  -2    2.00    1.50
 -28  -4  -2    4.60    1.60
  28  -4   2    2.30    1.40
  28  -4   2    1.10    1.20
  28  -4   2    2.10    1.50
  28  -4   2    6.70    2.20
  28  -4   2    3.90    1.70
  28   4   2    5.50    2.10
 -28   4  -2    3.20    1.60
  28   4   2    2.80    1.30
  28   4   2    2.20    2.10
  28   4   2    2.30    1.40
  28   4   2    2.50    1.90
 -30  -4  -2    0.00    1.10
  30  -4   2   -0.10    1.80
  30  -4   2    0.00    1.30
  30  -4   2   -0.70    1.60
  30  -4   2    1.10    1.70
  30  -4   2   -0.10    1.50
 -30  -4  -2    2.40    1.40
  30   4   2    2.10    1.90
  30   4   2    1.80    1.40
  30   4   2   -3.20    1.50
 -30   4  -2    1.30    1.30
  30   4   2   -0.70    1.70
  30   4   2    0.50    1.30
  32  -4   2   -1.40    1.30
  32  -4   2    1.10    1.90
 -32  -4  -2    0.40    1.30
 -32  -4  -2   -0.10    1.30
  32  -4   2    0.20    1.80
  32  -4   2   -1.40    1.40
  32  -4   2   -0.90    1.00
 -32   4  -2    0.60    1.50
  32   4   2    1.80    2.60
  32   4   2   -0.90    1.00
  32   4   2    0.20    1.60
  32   4   2   -1.40    1.20
  34  -4   2    0.30    1.90
 -34  -4  -2   -1.00    1.20
  34  -4   2    2.40    1.80
  34  -4   2    1.10    3.00
  34  -4   2   -1.00    1.40
  34  -4   2   -0.70    1.40
 -34   4  -2    0.40    1.40
  34   4   2   -1.30    2.00
  34   4   2   -0.60    1.80
  34   4   2    0.40    1.40
  36  -4   2    6.40    2.30
  36  -4   2    1.20    3.60
 -36  -4  -2    4.10    2.10
  36  -4   2    2.70    2.60
  36  -4   2    5.40    2.50
  36  -4   2    2.70    2.30
  36   4   2    8.60    2.80
 -36   4  -2    4.90    2.20
  36   4   2    3.10    2.00
  38  -4   2   -0.70    3.70
 -38  -4  -2   -2.00    1.30
  38  -4   2    3.10    2.00
  38  -4   2    5.50    2.60
  38  -4   2    1.10    1.60
  38   4   2    0.10    2.40
  38   4   2   -1.90    1.50
  38   4   2   -0.80    2.00
 -40  -4  -2    0.40    1.80
  40  -4   2    3.60    2.60
  40  -4   2    2.50    2.90
  40  -4   2    4.30    2.60
  40  -4   2   -1.90    1.90
  40   4   2    1.40    2.20
  40   4   2    5.50    2.80
  41  -5  -2   -3.20    1.80
  41  -5  -2   -4.00    1.80
 -41  -5   2    0.60    2.00
  41  -5  -2   -1.00    2.70
  41  -5  -2   -1.00    2.20
 -41  -5   2   -2.00    1.40
  41  -5  -2    0.30    1.70
  41   5  -2   -3.00    2.50
 -41   5   2    1.10    1.80
  41   5  -2   -1.20    1.90
  39  -5  -2    9.60    2.80
 -39  -5   2   11.30    3.60
 -39  -5   2   10.30    2.80
  39  -5  -2    7.00    3.40
  39  -5  -2   17.20    3.90
  39  -5  -2   13.20    3.90
  39   5  -2   16.20    3.50
 -39   5   2   10.50    2.70
  39   5  -2    8.90    3.30
  37  -5  -2    2.30    2.50
  37  -5  -2    0.00    2.20
  37  -5  -2    4.90    2.60
 -37  -5   2   -1.30    1.20
 -37  -5   2    1.50    1.70
  37  -5  -2    0.00    1.80
  37  -5  -2   -1.20    1.80
  37   5  -2    1.10    2.00
  37   5  -2   -0.40    2.00
 -37   5   2    3.20    1.90
 -35  -5   2    3.60    1.90
  35  -5  -2   -2.30    1.50
  35  -5  -2    0.00    1.70
  35  -5  -2   -0.20    1.70
  35  -5  -2    0.10    2.10
  35   5  -2    2.90    2.10
 -35   5   2    3.00    1.90
  35   5  -2    4.00    2.60
 -33  -5   2    0.20    1.30
  33  -5  -2    1.70    1.70
  33  -5  -2   -0.70    1.20
  33  -5  -2   -0.90    1.40
  33  -5  -2    0.80    1.90
  33  -5  -2    1.40    1.50
 -33  -5   2   -0.40    1.30
  33   5  -2    0.80    2.00
 -33   5   2    1.50    1.70
  33   5  -2    0.00    1.40
  31  -5  -2    2.70    1.90
  31  -5  -2    0.20    1.50
  31  -5  -2    2.10    1.80
  31  -5  -2    1.20    1.60
 -31  -5   2    4.00    1.70
  31  -5  -2    0.80    1.50
 -31  -5   2    1.50    1.20
  31   5  -2    2.20    2.10
  31   5  -2    3.00    1.90
  31   5  -2    0.10    0.90
 -31   5   2    3.10    1.50
  29  -5  -2   10.00    2.70
  29  -5  -2    3.30    1.80
 -29  -5   2    2.50    1.60
  29  -5  -2    6.20    2.40
  29  -5  -2    8.60    2.20
 -29  -5   2    6.40    1.80
  29  -5  -2    4.60    2.30
 -29   5   2    3.90    1.60
  29   5  -2    7.60    2.20
  29   5  -2    7.30    2.70
  29   5  -2    4.90    1.40
  27  -5  -2   25.00    3.70
 -27  -5   2   34.60    3.60
  27  -5  -2   32.50    4.20
  27  -5  -2   27.20    3.40
  27  -5  -2   30.80    3.60
 -27  -5   2   29.70    3.20
  27  -5  -2   29.10    3.90
 -27   5   2   28.40    3.30
  27   5  -2   28.90    3.80
  27   5  -2   22.50    3.20
  27   5  -2   23.90    2.90
  25  -5  -2    4.20    1.80
 -25  -5   2    1.00    1.30
  25  -5  -2    3.40    1.80
 -25  -5   2    2.30    1.50
  25  -5  -2    6.20    1.90
  25  -5  -2    4.30    1.90
  25   5  -2    3.60    1.70
  25   5  -2    4.50    1.30
 -25   5   2    2.30    1.40
  25   5  -2    3.30    1.80
  23  -5  -2    0.70    1.30
  23  -5  -2    1.50    1.20
  23  -5  -2    2.60    1.50
  23  -5  -2    2.80    1.50
 -23  -5   2    3.10    1.20
 -23  -5   2    2.50    1.20
[truncated: 2,158,803 more chars]
