# Supplementary material for: Crystals as Rockets: Modulation of the Salient Temperature in Cocrystals by Solvent Mixture Composition
Source: Angew Chem Int Ed Engl. 2026 Mar 18;65(18):e26010. doi: 10.1002/anie.202526010 (PMC13110762; doi:10.1002/anie.202526010)
Supplement: Supplementary file 2 — Supporting File 2: anie71541‐sup‐0002‐Data.zip. [file ANIE-65-e26010-s004.zip › ICZ_BPE_AC_THF.cif]

 
data_ICZ_BPE_AC_THF
loop_
_audit_author_name
_audit_author_address
'Ruben A. Toscano'
;Universidad Nacional Autonoma de Mexico, Circuito Exterior, Ciudad Universitaria, CDMX
Mexico
;
 
_audit_creation_method            'SHELXL-2019/3'
_shelx_SHELXL_version_number      '2019/3'
_chemical_name_systematic         ?
_chemical_name_common             ?
_chemical_melting_point           ?
_chemical_formula_moiety           
  '2(C18 H12 N2), 3(C12 H10 N2), 0.66(C4 H8 O), 0.34(C3 H6 O)'
_chemical_formula_sum
 'C75.66 H61.32 N10 O' 
_chemical_formula_weight          1126.58

loop_
 _atom_type_symbol
 _atom_type_description
 _atom_type_scat_dispersion_real
 _atom_type_scat_dispersion_imag
 _atom_type_scat_source
 'C'  'C'   0.0033   0.0016
 'International Tables Vol C Tables 4.2.6.8 and 6.1.1.4'
 'H'  'H'   0.0000   0.0000
 'International Tables Vol C Tables 4.2.6.8 and 6.1.1.4'
 'N'  'N'   0.0061   0.0033
 'International Tables Vol C Tables 4.2.6.8 and 6.1.1.4'
 'O'  'O'   0.0106   0.0060
 'International Tables Vol C Tables 4.2.6.8 and 6.1.1.4'
 
_space_group_crystal_system       monoclinic
_space_group_IT_number            15
_space_group_name_H-M_alt         'C 2/c'
_space_group_name_Hall            '-C 2yc'
 
_shelx_space_group_comment
;
The symmetry employed for this shelxl refinement is uniquely defined
by the following loop, which should always be used as a source of
symmetry information in preference to the above space-group names.
They are only intended as comments.
;
 
loop_
 _space_group_symop_operation_xyz
 'x, y, z'
 '-x, y, -z+1/2'
 'x+1/2, y+1/2, z'
 '-x+1/2, y+1/2, -z+1/2'
 '-x, -y, -z'
 'x, -y, z-1/2'
 '-x+1/2, -y+1/2, -z'
 'x+1/2, -y+1/2, z-1/2'
 
_cell_length_a                    30.9630(10)
_cell_length_b                    10.3406(3)
_cell_length_c                    18.7098(6)
_cell_angle_alpha                 90
_cell_angle_beta                  98.7650(10)
_cell_angle_gamma                 90
_cell_volume                      5920.5(3)
_cell_formula_units_Z             4
_cell_measurement_temperature     223(2)
_cell_measurement_reflns_used      9813
_cell_measurement_theta_min        2.30
_cell_measurement_theta_max       33.14

_exptl_crystal_description       'prism'
_exptl_crystal_colour            'yellow'
_exptl_crystal_density_meas       ?
_exptl_crystal_density_method     ?
_exptl_crystal_density_diffrn     1.264          
_exptl_crystal_F_000              2373
_exptl_transmission_factor_min    ?
_exptl_transmission_factor_max    ?
_exptl_crystal_size_max           0.364
_exptl_crystal_size_mid           0.312
_exptl_crystal_size_min           0.282
_exptl_absorpt_coefficient_mu     0.077
_shelx_estimated_absorpt_T_min    0.973
_shelx_estimated_absorpt_T_max    0.979
_exptl_absorpt_correction_type    'multi-scan'
_exptl_absorpt_correction_T_min   0.7313
_exptl_absorpt_correction_T_max   0.7465
_exptl_absorpt_process_details    
;
 SADABS 2016/2: Krause, L., Herbst-Irmer, R., Sheldrick G.M. & Stalke D.,
 J. Appl. Cryst. 48 (2015) 3-10
;
_exptl_absorpt_special_details    ?
_diffrn_ambient_temperature       223(2)
_diffrn_radiation_wavelength      0.71073
_diffrn_radiation_type            MoK\a
_diffrn_source                    'micro-focus X-ray source'
_diffrn_radiation_monochromator   'Helios multilayer mirror'  
_diffrn_measurement_device_type   
'Bruker D8 Venture \k geometry diffractometer 208039-1' 
_diffrn_measurement_method        '\f and \w-scans'
_diffrn_detector_area_resol_mean  73.909836
_diffrn_reflns_number             164546
_diffrn_reflns_av_unetI/netI      0.0112
_diffrn_reflns_av_R_equivalents   0.0247
_diffrn_reflns_limit_h_min        -47
_diffrn_reflns_limit_h_max        47
_diffrn_reflns_limit_k_min        -15
_diffrn_reflns_limit_k_max        15
_diffrn_reflns_limit_l_min        -28
_diffrn_reflns_limit_l_max        28
_diffrn_reflns_theta_min          2.203
_diffrn_reflns_theta_max          33.189
_diffrn_reflns_theta_full         25.242
_diffrn_measured_fraction_theta_max   0.994
_diffrn_measured_fraction_theta_full  0.991
_diffrn_reflns_Laue_measured_fraction_max    0.994
_diffrn_reflns_Laue_measured_fraction_full   0.991
_diffrn_reflns_point_group_measured_fraction_max   0.994
_diffrn_reflns_point_group_measured_fraction_full  0.991
_reflns_number_total              11258
_reflns_number_gt                 8687
_reflns_threshold_expression      'I > 2\s(I)'
_reflns_Friedel_coverage          0.000
_reflns_Friedel_fraction_max      .
_reflns_Friedel_fraction_full     .
 
_reflns_special_details
;
 Reflections were merged by SHELXL according to the crystal
 class for the calculation of statistics and refinement.
 
 _reflns_Friedel_fraction is defined as the number of unique
 Friedel pairs measured divided by the number that would be
 possible theoretically, ignoring centric projections and
 systematic absences.
;
 
_computing_data_collection        'APEX5 v2023.9-2-0(Bruker, 2023)'
_computing_cell_refinement        'APEX5 v2023.9-2(Bruker, 2023)'
_computing_data_reduction         'SAINT V8.41 (Bruker, 2014)'
_computing_structure_solution     'SHELXS-2012 (Bruker, 2013)'
_computing_structure_refinement   'SHELXL-2019/3 (Sheldrick, 2015)'
_computing_molecular_graphics     'SHELXLe (H�bschle et al, 2011)'
_computing_publication_material   'CIFTAB V 2013/2 (Sheldrick, 2013)'
_refine_special_details           ?
_refine_ls_structure_factor_coef  Fsqd
_refine_ls_matrix_type            full
_refine_ls_weighting_scheme       calc
_refine_ls_weighting_details
'w=1/[\s^2^(Fo^2^)+(0.0711P)^2^+4.0341P] where P=(Fo^2^+2Fc^2^)/3'
_atom_sites_solution_primary      direct
_atom_sites_solution_secondary    difmap
_atom_sites_solution_hydrogens    mixed
_refine_ls_hydrogen_treatment     mixed
_refine_ls_extinction_method      none
_refine_ls_extinction_coef        .
_refine_ls_number_reflns          11258
_refine_ls_number_parameters      412
_refine_ls_number_restraints      33
_refine_ls_R_factor_all           0.0824
_refine_ls_R_factor_gt            0.0624
_refine_ls_wR_factor_ref          0.1788
_refine_ls_wR_factor_gt           0.1536
_refine_ls_goodness_of_fit_ref    1.033
_refine_ls_restrained_S_all       1.035
_refine_ls_shift/su_max           0.001
_refine_ls_shift/su_mean          0.000
 
loop_
 _atom_site_label
 _atom_site_type_symbol
 _atom_site_fract_x
 _atom_site_fract_y
 _atom_site_fract_z
 _atom_site_U_iso_or_equiv
 _atom_site_adp_type
 _atom_site_occupancy
 _atom_site_site_symmetry_order  
 _atom_site_calc_flag
 _atom_site_refinement_flags_posn
 _atom_site_refinement_flags_adp
 _atom_site_refinement_flags_occupancy
 _atom_site_disorder_assembly
 _atom_site_disorder_group
C1 C 0.63230(4) 0.63517(13) 0.55343(6) 0.0442(3) Uani 1 1 d . . . . .
H1 H 0.643180 0.621987 0.602592 0.053 Uiso 1 1 calc R U . . .
C2 C 0.63145(5) 0.75799(15) 0.52378(8) 0.0523(3) Uani 1 1 d . . . . .
H2 H 0.641863 0.828563 0.553101 0.063 Uiso 1 1 calc R U . . .
C3 C 0.61525(5) 0.77823(15) 0.45064(8) 0.0544(3) Uani 1 1 d . . . . .
H3 H 0.615027 0.862449 0.431675 0.065 Uiso 1 1 calc R U . . .
C4 C 0.59965(5) 0.67778(15) 0.40592(7) 0.0498(3) Uani 1 1 d . . . . .
H4 H 0.588954 0.692069 0.356797 0.060 Uiso 1 1 calc R U . . .
N5 N 0.58514(4) 0.43952(12) 0.40367(5) 0.0436(2) Uani 1 1 d . . . . .
H5 H 0.5729(6) 0.4299(16) 0.3533(10) 0.052 Uiso 1 1 d . U . . .
C6 C 0.57823(5) 0.21218(14) 0.44637(7) 0.0492(3) Uani 1 1 d . . . . .
H6 H 0.565510 0.179850 0.401068 0.059 Uiso 1 1 calc R U . . .
C7 C 0.58475(5) 0.13328(14) 0.50599(7) 0.0494(3) Uani 1 1 d . . . . .
H7 H 0.575561 0.046605 0.501872 0.059 Uiso 1 1 calc R U . . .
C8 C 0.61293(5) -0.00192(15) 0.67145(8) 0.0544(3) Uani 1 1 d . . . . .
H8 H 0.598192 -0.067164 0.642385 0.065 Uiso 1 1 calc R U . . .
C9 C 0.63063(6) -0.02701(16) 0.74257(9) 0.0613(4) Uani 1 1 d . . . . .
H9 H 0.627950 -0.110155 0.761726 0.074 Uiso 1 1 calc R U . . .
C10 C 0.65235(6) 0.06916(17) 0.78615(8) 0.0579(4) Uani 1 1 d . . . . .
H10 H 0.664048 0.049474 0.834260 0.070 Uiso 1 1 calc R U . . .
C11 C 0.65715(5) 0.19287(15) 0.76046(7) 0.0490(3) Uani 1 1 d . . . . .
H11 H 0.671842 0.257428 0.790119 0.059 Uiso 1 1 calc R U . . .
N12 N 0.64018(3) 0.33173(11) 0.64959(5) 0.0396(2) Uani 1 1 d . . . . .
H12 H 0.6542(5) 0.4075(17) 0.6671(9) 0.047 Uiso 1 1 d . U . . .
C13 C 0.61680(4) 0.53138(12) 0.50933(6) 0.0377(2) Uani 1 1 d . . . . .
C14 C 0.60017(4) 0.55427(13) 0.43560(6) 0.0408(2) Uani 1 1 d . . . . .
C15 C 0.59099(4) 0.34236(13) 0.45453(6) 0.0404(2) Uani 1 1 d . . . . .
C16 C 0.61140(3) 0.39506(12) 0.52096(6) 0.0371(2) Uani 1 1 d . . . . .
C17 C 0.61942(4) 0.31032(12) 0.57992(6) 0.0372(2) Uani 1 1 d . . . . .
C18 C 0.60510(4) 0.18096(12) 0.57336(6) 0.0412(2) Uani 1 1 d . . . . .
C19 C 0.61732(4) 0.12199(13) 0.64353(7) 0.0434(2) Uani 1 1 d . . . . .
C20 C 0.63934(4) 0.21808(13) 0.68880(6) 0.0409(2) Uani 1 1 d . . . . .
N21 N 0.55570(4) 0.43854(17) 0.24600(6) 0.0605(4) Uani 1 1 d . . . . .
C22 C 0.54769(5) 0.54988(19) 0.21078(7) 0.0612(4) Uani 1 1 d . . . . .
H22 H 0.553132 0.626971 0.237245 0.073 Uiso 1 1 calc R U . . .
C23 C 0.53186(5) 0.55945(17) 0.13768(7) 0.0541(3) Uani 1 1 d . . . . .
H23 H 0.526750 0.641032 0.115868 0.065 Uiso 1 1 calc R U . . .
C24 C 0.52362(4) 0.44791(15) 0.09696(6) 0.0446(3) Uani 1 1 d . . . . .
C25 C 0.53245(5) 0.33173(18) 0.13306(7) 0.0578(4) Uani 1 1 d . . . . .
H25 H 0.527925 0.253130 0.107780 0.069 Uiso 1 1 calc R U . . .
C26 C 0.54798(6) 0.3317(2) 0.20663(8) 0.0640(4) Uani 1 1 d . . . . .
H26 H 0.553357 0.251526 0.229973 0.077 Uiso 1 1 calc R U . . .
C27 C 0.50668(4) 0.44852(14) 0.01940(6) 0.0455(3) Uani 1 1 d . . . . .
H27 H 0.505212 0.368604 -0.004791 0.055 Uiso 1 1 calc R U . . .
N31 N 0.68605(4) 0.55385(12) 0.72913(6) 0.0481(3) Uani 1 1 d . . . . .
C32 C 0.66851(4) 0.56235(13) 0.79017(7) 0.0452(3) Uani 1 1 d . . . . .
H32 H 0.646283 0.503602 0.796750 0.054 Uiso 1 1 calc R U . . .
C33 C 0.68104(4) 0.65193(13) 0.84392(6) 0.0417(2) Uani 1 1 d . . . . .
H33 H 0.667583 0.653124 0.885683 0.050 Uiso 1 1 calc R U . . .
C34 C 0.71387(4) 0.74081(11) 0.83582(6) 0.0370(2) Uani 1 1 d . . . . .
C35 C 0.73203(4) 0.73285(13) 0.77224(6) 0.0428(2) Uani 1 1 d . . . . .
H35 H 0.754166 0.790654 0.763953 0.051 Uiso 1 1 calc R U . . .
C36 C 0.71732(5) 0.63946(14) 0.72138(6) 0.0484(3) Uani 1 1 d . . . . .
H36 H 0.730055 0.636039 0.678910 0.058 Uiso 1 1 calc R U . . .
N37 N 0.75747(4) 1.13639(12) 1.11701(6) 0.0512(3) Uani 1 1 d . . . . .
C38 C 0.77545(5) 1.13053(15) 1.05644(8) 0.0526(3) Uani 1 1 d . . . . .
H38 H 0.797950 1.189265 1.051315 0.063 Uiso 1 1 calc R U . . .
C39 C 0.76309(5) 1.04371(14) 1.00090(7) 0.0481(3) Uani 1 1 d . . . . .
H39 H 0.776959 1.044507 0.959567 0.058 Uiso 1 1 calc R U . . .
C40 C 0.72997(4) 0.95517(11) 1.00664(6) 0.0380(2) Uani 1 1 d . . . . .
C41 C 0.71157(4) 0.96008(14) 1.06991(7) 0.0453(3) Uani 1 1 d . . . . .
H41 H 0.689322 0.901777 1.077009 0.054 Uiso 1 1 calc R U . . .
C42 C 0.72608(5) 1.05097(15) 1.12240(7) 0.0502(3) Uani 1 1 d . . . . .
H42 H 0.712917 1.052346 1.164468 0.060 Uiso 1 1 calc R U . . .
C43 C 0.72974(4) 0.83830(12) 0.89008(6) 0.0401(2) Uani 1 1 d . . . . .
H43 H 0.752928 0.891155 0.880672 0.048 Uiso 1 1 calc R U . . .
C44 C 0.71425(4) 0.85872(12) 0.95155(6) 0.0406(2) Uani 1 1 d . . . . .
H44 H 0.690917 0.806065 0.960521 0.049 Uiso 1 1 calc R U . . .
O51 O 0.5058(4) 0.0717(8) 0.2843(4) 0.134(3) Uiso 0.33 1 d D U P A -1
C52 C 0.5118(5) -0.0463(9) 0.3253(6) 0.134(3) Uiso 0.33 1 d D U P A -1
H52A H 0.489281 -0.084536 0.349932 0.161 Uiso 0.33 1 d R U P A -1
H52B H 0.536518 -0.021607 0.361773 0.161 Uiso 0.33 1 d R U P A -1
C53 C 0.5271(5) -0.1346(13) 0.2711(6) 0.150(3) Uiso 0.33 1 d D U P A -1
H53A H 0.557284 -0.119200 0.264460 0.180 Uiso 0.33 1 d R U P A -1
H53B H 0.524228 -0.223901 0.287305 0.180 Uiso 0.33 1 d R U P A -1
C54 C 0.5024(5) -0.1435(11) 0.1952(7) 0.130(3) Uiso 0.33 1 d D U P A -1
H54A H 0.476354 -0.197830 0.192272 0.156 Uiso 0.33 1 d R U P A -1
H54B H 0.516397 -0.159724 0.152673 0.156 Uiso 0.33 1 d R U P A -1
C55 C 0.4989(4) -0.0069(10) 0.2196(5) 0.119(3) Uiso 0.33 1 d D U P A -1
H55A H 0.515076 0.045046 0.189047 0.143 Uiso 0.33 1 d R U P A -1
H55B H 0.467710 0.006030 0.203381 0.143 Uiso 0.33 1 d R U P A -1
O61 O 0.5266(6) 0.0653(15) 0.2840(10) 0.143(6) Uiso 0.17 1 d D U P B -2
C61 C 0.5061(8) -0.093(2) 0.3511(9) 0.131(6) Uiso 0.17 1 d D U P B -2
H61A H 0.498737 -0.184382 0.347951 0.196 Uiso 0.17 1 d R U P B -2
H61B H 0.531039 -0.080240 0.388303 0.196 Uiso 0.17 1 d R U P B -2
H61C H 0.481550 -0.044450 0.363186 0.196 Uiso 0.17 1 d R U P B -2
C62 C 0.5182(6) -0.0477(15) 0.2830(11) 0.138(4) Uiso 0.17 1 d D U P B -2
C63 C 0.5061(11) -0.131(3) 0.2195(9) 0.141(7) Uiso 0.17 1 d D U P B -2
H63A H 0.497936 -0.213638 0.238186 0.211 Uiso 0.17 1 d R U P B -2
H63B H 0.484036 -0.104562 0.179842 0.211 Uiso 0.17 1 d R U P B -2
H63C H 0.533791 -0.139805 0.202373 0.211 Uiso 0.17 1 d R U P B -2
 
loop_
 _atom_site_aniso_label
 _atom_site_aniso_U_11
 _atom_site_aniso_U_22
 _atom_site_aniso_U_33
 _atom_site_aniso_U_23
 _atom_site_aniso_U_13
 _atom_site_aniso_U_12
C1 0.0461(6) 0.0532(7) 0.0324(5) -0.0031(5) 0.0037(4) -0.0012(5)
C2 0.0600(8) 0.0500(7) 0.0473(7) -0.0045(5) 0.0092(6) -0.0020(6)
C3 0.0626(8) 0.0521(7) 0.0496(7) 0.0067(6) 0.0121(6) 0.0051(6)
C4 0.0531(7) 0.0608(8) 0.0349(5) 0.0059(5) 0.0051(5) 0.0089(6)
N5 0.0434(5) 0.0580(6) 0.0272(4) -0.0033(4) -0.0010(3) 0.0046(4)
C6 0.0519(7) 0.0555(7) 0.0367(5) -0.0139(5) -0.0045(5) 0.0013(5)
C7 0.0530(7) 0.0470(7) 0.0460(6) -0.0110(5) 0.0001(5) -0.0013(5)
C8 0.0607(8) 0.0479(7) 0.0554(8) 0.0016(6) 0.0116(6) 0.0013(6)
C9 0.0726(10) 0.0531(8) 0.0601(9) 0.0145(7) 0.0158(7) 0.0077(7)
C10 0.0653(9) 0.0665(9) 0.0425(6) 0.0128(6) 0.0098(6) 0.0117(7)
C11 0.0524(7) 0.0601(8) 0.0341(5) 0.0033(5) 0.0049(5) 0.0051(6)
N12 0.0432(5) 0.0459(5) 0.0280(4) -0.0015(4) 0.0006(3) -0.0014(4)
C13 0.0349(5) 0.0490(6) 0.0290(4) -0.0014(4) 0.0040(3) 0.0021(4)
C14 0.0385(5) 0.0539(7) 0.0296(4) -0.0014(4) 0.0042(4) 0.0051(4)
C15 0.0384(5) 0.0520(6) 0.0294(4) -0.0055(4) 0.0008(4) 0.0051(4)
C16 0.0344(4) 0.0474(6) 0.0287(4) -0.0046(4) 0.0024(3) 0.0011(4)
C17 0.0353(5) 0.0472(6) 0.0283(4) -0.0045(4) 0.0024(3) 0.0015(4)
C18 0.0409(5) 0.0457(6) 0.0360(5) -0.0041(4) 0.0033(4) 0.0026(4)
C19 0.0438(6) 0.0473(6) 0.0392(5) -0.0005(5) 0.0071(4) 0.0032(5)
C20 0.0417(5) 0.0476(6) 0.0337(5) 0.0006(4) 0.0069(4) 0.0040(4)
N21 0.0478(6) 0.1023(11) 0.0288(5) 0.0057(6) -0.0022(4) -0.0004(6)
C22 0.0605(8) 0.0892(12) 0.0309(5) -0.0039(6) -0.0023(5) -0.0105(8)
C23 0.0572(8) 0.0722(9) 0.0306(5) 0.0025(5) -0.0012(5) -0.0092(7)
C24 0.0354(5) 0.0709(8) 0.0269(4) 0.0027(5) 0.0024(4) -0.0034(5)
C25 0.0617(8) 0.0727(10) 0.0359(6) 0.0039(6) -0.0025(5) 0.0049(7)
C26 0.0637(9) 0.0872(12) 0.0372(6) 0.0124(7) -0.0051(6) 0.0083(8)
C27 0.0420(6) 0.0662(8) 0.0271(4) -0.0002(5) 0.0014(4) -0.0042(5)
N31 0.0573(6) 0.0530(6) 0.0317(4) -0.0045(4) -0.0003(4) -0.0093(5)
C32 0.0455(6) 0.0496(7) 0.0391(5) -0.0032(5) 0.0021(4) -0.0093(5)
C33 0.0428(5) 0.0477(6) 0.0347(5) -0.0031(4) 0.0066(4) -0.0050(5)
C34 0.0407(5) 0.0401(5) 0.0290(4) 0.0012(4) 0.0013(4) -0.0011(4)
C35 0.0498(6) 0.0474(6) 0.0312(5) 0.0008(4) 0.0062(4) -0.0084(5)
C36 0.0620(8) 0.0539(7) 0.0293(5) -0.0026(5) 0.0072(5) -0.0093(6)
N37 0.0534(6) 0.0544(6) 0.0438(5) -0.0132(5) 0.0011(5) 0.0006(5)
C38 0.0577(8) 0.0536(7) 0.0453(6) -0.0071(6) 0.0039(5) -0.0128(6)
C39 0.0551(7) 0.0543(7) 0.0350(5) -0.0037(5) 0.0072(5) -0.0122(6)
C40 0.0407(5) 0.0410(5) 0.0315(4) -0.0008(4) 0.0026(4) 0.0012(4)
C41 0.0447(6) 0.0525(7) 0.0398(6) -0.0066(5) 0.0102(5) -0.0032(5)
C42 0.0507(7) 0.0602(8) 0.0403(6) -0.0116(5) 0.0087(5) 0.0022(6)
C43 0.0445(6) 0.0418(5) 0.0337(5) -0.0016(4) 0.0042(4) -0.0055(4)
C44 0.0438(5) 0.0435(6) 0.0337(5) -0.0023(4) 0.0040(4) -0.0049(4)
 
_geom_special_details
;
 All esds (except the esd in the dihedral angle between two l.s. planes)
 are estimated using the full covariance matrix.  The cell esds are taken
 into account individually in the estimation of esds in distances, angles
 and torsion angles; correlations between esds in cell parameters are only
 used when they are defined by crystal symmetry.  An approximate (isotropic)
 treatment of cell esds is used for estimating esds involving l.s. planes.
;
 
loop_
 _geom_bond_atom_site_label_1
 _geom_bond_atom_site_label_2
 _geom_bond_distance
 _geom_bond_site_symmetry_2
 _geom_bond_publ_flag
C1 C2 1.384(2) . ?
C1 C13 1.3937(17) . ?
C1 H1 0.9400 . ?
C2 C3 1.400(2) . ?
C2 H2 0.9400 . ?
C3 C4 1.374(2) . ?
C3 H3 0.9400 . ?
C4 C14 1.3918(19) . ?
C4 H4 0.9400 . ?
N5 C15 1.3767(16) . ?
N5 C14 1.3773(17) . ?
N5 H5 0.967(18) . ?
C6 C7 1.372(2) . ?
C6 C15 1.405(2) . ?
C6 H6 0.9400 . ?
C7 C18 1.4097(17) . ?
C7 H7 0.9400 . ?
C8 C9 1.384(2) . ?
C8 C19 1.398(2) . ?
C8 H8 0.9400 . ?
C9 C10 1.392(3) . ?
C9 H9 0.9400 . ?
C10 C11 1.382(2) . ?
C10 H10 0.9400 . ?
C11 C20 1.3944(17) . ?
C11 H11 0.9400 . ?
N12 C17 1.3805(13) . ?
N12 C20 1.3878(16) . ?
N12 H12 0.930(17) . ?
C13 C14 1.4170(15) . ?
C13 C16 1.4400(18) . ?
C15 C16 1.4148(15) . ?
C16 C17 1.4011(16) . ?
C17 C18 1.4086(18) . ?
C18 C19 1.4447(17) . ?
C19 C20 1.4118(18) . ?
N21 C26 1.329(2) . ?
N21 C22 1.331(2) . ?
C22 C23 1.3842(18) . ?
C22 H22 0.9400 . ?
C23 C24 1.384(2) . ?
C23 H23 0.9400 . ?
C24 C25 1.385(2) . ?
C24 C27 1.4660(16) . ?
C25 C26 1.3872(19) . ?
C25 H25 0.9400 . ?
C26 H26 0.9400 . ?
C27 C27 1.319(3) 5_665 ?
C27 H27 0.9400 . ?
N31 C36 1.3359(18) . ?
N31 C32 1.3402(17) . ?
C32 C33 1.3787(17) . ?
C32 H32 0.9400 . ?
C33 C34 1.3955(17) . ?
C33 H33 0.9400 . ?
C34 C35 1.3936(16) . ?
C34 C43 1.4617(16) . ?
C35 C36 1.3833(17) . ?
C35 H35 0.9400 . ?
C36 H36 0.9400 . ?
N37 C42 1.328(2) . ?
N37 C38 1.3381(19) . ?
C38 C39 1.3824(18) . ?
C38 H38 0.9400 . ?
C39 C40 1.3911(18) . ?
C39 H39 0.9400 . ?
C40 C41 1.3907(16) . ?
C40 C44 1.4633(16) . ?
C41 C42 1.3839(18) . ?
C41 H41 0.9400 . ?
C42 H42 0.9400 . ?
C43 C44 1.3286(16) . ?
C43 H43 0.9400 . ?
C44 H44 0.9400 . ?
O51 C52 1.438(5) . ?
O51 C55 1.447(5) . ?
C52 C53 1.495(5) . ?
C52 C55 1.999(15) . ?
C52 H52A 0.9763 . ?
C52 H52B 0.9774 . ?
C53 C54 1.510(5) . ?
C53 C55 1.783(16) . ?
C53 H53A 0.9750 . ?
C53 H53B 0.9797 . ?
C54 C55 1.493(5) . ?
C54 H54A 0.9765 . ?
C54 H54B 0.9774 . ?
C55 H55A 0.9776 . ?
C55 H55B 0.9754 . ?
O61 C62 1.197(5) . ?
C61 C62 1.460(5) . ?
C61 H61A 0.9696 . ?
C61 H61B 0.9673 . ?
C61 H61C 0.9663 . ?
C62 C63 1.471(5) . ?
C63 H63A 0.9692 . ?
C63 H63B 0.9679 . ?
C63 H63C 0.9651 . ?
 
loop_
 _geom_angle_atom_site_label_1
 _geom_angle_atom_site_label_2
 _geom_angle_atom_site_label_3
 _geom_angle
 _geom_angle_site_symmetry_1
 _geom_angle_site_symmetry_3
 _geom_angle_publ_flag
C2 C1 C13 119.04(11) . . ?
C2 C1 H1 120.5 . . ?
C13 C1 H1 120.5 . . ?
C1 C2 C3 120.74(14) . . ?
C1 C2 H2 119.6 . . ?
C3 C2 H2 119.6 . . ?
C4 C3 C2 121.50(14) . . ?
C4 C3 H3 119.3 . . ?
C2 C3 H3 119.3 . . ?
C3 C4 C14 117.97(12) . . ?
C3 C4 H4 121.0 . . ?
C14 C4 H4 121.0 . . ?
C15 N5 C14 109.19(9) . . ?
C15 N5 H5 126.2(10) . . ?
C14 N5 H5 124.6(10) . . ?
C7 C6 C15 118.52(11) . . ?
C7 C6 H6 120.7 . . ?
C15 C6 H6 120.7 . . ?
C6 C7 C18 120.63(13) . . ?
C6 C7 H7 119.7 . . ?
C18 C7 H7 119.7 . . ?
C9 C8 C19 118.96(15) . . ?
C9 C8 H8 120.5 . . ?
C19 C8 H8 120.5 . . ?
C8 C9 C10 120.94(15) . . ?
C8 C9 H9 119.5 . . ?
C10 C9 H9 119.5 . . ?
C11 C10 C9 121.68(14) . . ?
C11 C10 H10 119.2 . . ?
C9 C10 H10 119.2 . . ?
C10 C11 C20 117.36(14) . . ?
C10 C11 H11 121.3 . . ?
C20 C11 H11 121.3 . . ?
C17 N12 C20 108.65(10) . . ?
C17 N12 H12 126.3(10) . . ?
C20 N12 H12 124.9(10) . . ?
C1 C13 C14 119.27(12) . . ?
C1 C13 C16 134.58(10) . . ?
C14 C13 C16 106.10(10) . . ?
N5 C14 C4 129.42(11) . . ?
N5 C14 C13 109.09(11) . . ?
C4 C14 C13 121.47(12) . . ?
N5 C15 C6 128.25(11) . . ?
N5 C15 C16 108.68(11) . . ?
C6 C15 C16 123.04(11) . . ?
C17 C16 C15 116.91(11) . . ?
C17 C16 C13 136.09(10) . . ?
C15 C16 C13 106.92(10) . . ?
N12 C17 C16 130.11(11) . . ?
N12 C17 C18 109.25(10) . . ?
C16 C17 C18 120.64(10) . . ?
C17 C18 C7 120.13(12) . . ?
C17 C18 C19 106.63(10) . . ?
C7 C18 C19 133.19(13) . . ?
C8 C19 C20 119.10(12) . . ?
C8 C19 C18 134.38(13) . . ?
C20 C19 C18 106.48(11) . . ?
N12 C20 C11 129.06(12) . . ?
N12 C20 C19 108.97(10) . . ?
C11 C20 C19 121.96(13) . . ?
C26 N21 C22 116.13(12) . . ?
N21 C22 C23 124.21(16) . . ?
N21 C22 H22 117.9 . . ?
C23 C22 H22 117.9 . . ?
C22 C23 C24 119.47(15) . . ?
C22 C23 H23 120.3 . . ?
C24 C23 H23 120.3 . . ?
C23 C24 C25 116.63(12) . . ?
C23 C24 C27 123.32(13) . . ?
C25 C24 C27 120.05(13) . . ?
C24 C25 C26 119.79(16) . . ?
C24 C25 H25 120.1 . . ?
C26 C25 H25 120.1 . . ?
N21 C26 C25 123.75(17) . . ?
N21 C26 H26 118.1 . . ?
C25 C26 H26 118.1 . . ?
C27 C27 C24 125.68(17) 5_665 . ?
C27 C27 H27 117.2 5_665 . ?
C24 C27 H27 117.2 . . ?
C36 N31 C32 116.33(11) . . ?
N31 C32 C33 124.06(12) . . ?
N31 C32 H32 118.0 . . ?
C33 C32 H32 118.0 . . ?
C32 C33 C34 119.47(11) . . ?
C32 C33 H33 120.3 . . ?
C34 C33 H33 120.3 . . ?
C35 C34 C33 116.68(10) . . ?
C35 C34 C43 119.79(11) . . ?
C33 C34 C43 123.52(10) . . ?
C36 C35 C34 119.68(11) . . ?
C36 C35 H35 120.2 . . ?
C34 C35 H35 120.2 . . ?
N31 C36 C35 123.78(12) . . ?
N31 C36 H36 118.1 . . ?
C35 C36 H36 118.1 . . ?
C42 N37 C38 115.96(11) . . ?
N37 C38 C39 124.25(13) . . ?
N37 C38 H38 117.9 . . ?
C39 C38 H38 117.9 . . ?
C38 C39 C40 119.49(12) . . ?
C38 C39 H39 120.3 . . ?
C40 C39 H39 120.3 . . ?
C41 C40 C39 116.37(11) . . ?
C41 C40 C44 119.28(11) . . ?
C39 C40 C44 124.35(11) . . ?
C42 C41 C40 119.87(12) . . ?
C42 C41 H41 120.1 . . ?
C40 C41 H41 120.1 . . ?
N37 C42 C41 124.05(12) . . ?
N37 C42 H42 118.0 . . ?
C41 C42 H42 118.0 . . ?
C44 C43 C34 125.67(11) . . ?
C44 C43 H43 117.2 . . ?
C34 C43 H43 117.2 . . ?
C43 C44 C40 126.36(11) . . ?
C43 C44 H44 116.8 . . ?
C40 C44 H44 116.8 . . ?
C52 O51 C55 87.7(8) . . ?
O51 C52 C53 100.6(9) . . ?
O51 C52 C55 46.3(4) . . ?
C53 C52 C55 59.3(7) . . ?
O51 C52 H52A 123.4 . . ?
C53 C52 H52A 113.3 . . ?
C55 C52 H52A 119.9 . . ?
O51 C52 H52B 100.0 . . ?
C53 C52 H52B 109.8 . . ?
C55 C52 H52B 130.9 . . ?
H52A C52 H52B 108.5 . . ?
C52 C53 C54 120.6(11) . . ?
C52 C53 C55 74.6(8) . . ?
C54 C53 C55 53.2(4) . . ?
C52 C53 H53A 113.3 . . ?
C54 C53 H53A 104.4 . . ?
C55 C53 H53A 102.2 . . ?
C52 C53 H53B 108.2 . . ?
C54 C53 H53B 100.2 . . ?
C55 C53 H53B 143.6 . . ?
H53A C53 H53B 109.1 . . ?
C55 C54 C53 72.8(8) . . ?
C55 C54 H54A 117.6 . . ?
C53 C54 H54A 112.5 . . ?
C55 C54 H54B 118.2 . . ?
C53 C54 H54B 123.5 . . ?
H54A C54 H54B 108.7 . . ?
O51 C55 C54 141.1(9) . . ?
O51 C55 C53 88.0(7) . . ?
C54 C55 C53 54.0(4) . . ?
O51 C55 C52 45.9(4) . . ?
C54 C55 C52 95.6(7) . . ?
C53 C55 C52 46.1(3) . . ?
O51 C55 H55A 99.0 . . ?
C54 C55 H55A 105.9 . . ?
C53 C55 H55A 118.1 . . ?
C52 C55 H55A 130.3 . . ?
O51 C55 H55B 101.4 . . ?
C54 C55 H55B 98.6 . . ?
C53 C55 H55B 130.6 . . ?
C52 C55 H55B 112.1 . . ?
H55A C55 H55B 108.3 . . ?
C62 C61 H61A 110.4 . . ?
C62 C61 H61B 107.4 . . ?
H61A C61 H61B 109.4 . . ?
C62 C61 H61C 110.6 . . ?
H61A C61 H61C 109.7 . . ?
H61B C61 H61C 109.3 . . ?
O61 C62 C61 113(2) . . ?
O61 C62 C63 128(2) . . ?
C61 C62 C63 116.6(6) . . ?
C62 C63 H63A 105.8 . . ?
C62 C63 H63B 121.1 . . ?
H63A C63 H63B 109.6 . . ?
C62 C63 H63C 101.0 . . ?
H63A C63 H63C 109.4 . . ?
H63B C63 H63C 109.3 . . ?
 
loop_
 _geom_torsion_atom_site_label_1
 _geom_torsion_atom_site_label_2
 _geom_torsion_atom_site_label_3
 _geom_torsion_atom_site_label_4
 _geom_torsion
 _geom_torsion_site_symmetry_1
 _geom_torsion_site_symmetry_2
 _geom_torsion_site_symmetry_3
 _geom_torsion_site_symmetry_4
 _geom_torsion_publ_flag
C13 C1 C2 C3 0.1(2) . . . . ?
C1 C2 C3 C4 0.1(2) . . . . ?
C2 C3 C4 C14 0.3(2) . . . . ?
C15 C6 C7 C18 -2.0(2) . . . . ?
C19 C8 C9 C10 0.3(2) . . . . ?
C8 C9 C10 C11 0.0(3) . . . . ?
C9 C10 C11 C20 0.0(2) . . . . ?
C2 C1 C13 C14 -0.65(18) . . . . ?
C2 C1 C13 C16 -177.73(13) . . . . ?
C15 N5 C14 C4 -177.74(13) . . . . ?
C15 N5 C14 C13 0.66(13) . . . . ?
C3 C4 C14 N5 177.31(13) . . . . ?
C3 C4 C14 C13 -0.92(19) . . . . ?
C1 C13 C14 N5 -177.46(11) . . . . ?
C16 C13 C14 N5 0.38(13) . . . . ?
C1 C13 C14 C4 1.09(18) . . . . ?
C16 C13 C14 C4 178.93(11) . . . . ?
C14 N5 C15 C6 176.32(13) . . . . ?
C14 N5 C15 C16 -1.46(13) . . . . ?
C7 C6 C15 N5 -175.63(13) . . . . ?
C7 C6 C15 C16 1.9(2) . . . . ?
N5 C15 C16 C17 179.00(10) . . . . ?
C6 C15 C16 C17 1.08(17) . . . . ?
N5 C15 C16 C13 1.67(13) . . . . ?
C6 C15 C16 C13 -176.25(12) . . . . ?
C1 C13 C16 C17 -0.5(2) . . . . ?
C14 C13 C16 C17 -177.81(13) . . . . ?
C1 C13 C16 C15 176.12(13) . . . . ?
C14 C13 C16 C15 -1.24(12) . . . . ?
C20 N12 C17 C16 178.94(11) . . . . ?
C20 N12 C17 C18 -0.40(13) . . . . ?
C15 C16 C17 N12 176.89(11) . . . . ?
C13 C16 C17 N12 -6.8(2) . . . . ?
C15 C16 C17 C18 -3.84(16) . . . . ?
C13 C16 C17 C18 172.48(12) . . . . ?
N12 C17 C18 C7 -176.85(11) . . . . ?
C16 C17 C18 C7 3.74(18) . . . . ?
N12 C17 C18 C19 1.03(13) . . . . ?
C16 C17 C18 C19 -178.38(10) . . . . ?
C6 C7 C18 C17 -0.7(2) . . . . ?
C6 C7 C18 C19 -177.90(14) . . . . ?
C9 C8 C19 C20 -0.5(2) . . . . ?
C9 C8 C19 C18 177.10(15) . . . . ?
C17 C18 C19 C8 -179.08(15) . . . . ?
C7 C18 C19 C8 -1.6(3) . . . . ?
C17 C18 C19 C20 -1.26(13) . . . . ?
C7 C18 C19 C20 176.22(14) . . . . ?
C17 N12 C20 C11 178.25(12) . . . . ?
C17 N12 C20 C19 -0.43(13) . . . . ?
C10 C11 C20 N12 -178.74(13) . . . . ?
C10 C11 C20 C19 -0.2(2) . . . . ?
C8 C19 C20 N12 179.27(12) . . . . ?
C18 C19 C20 N12 1.05(14) . . . . ?
C8 C19 C20 C11 0.48(19) . . . . ?
C18 C19 C20 C11 -177.74(11) . . . . ?
C26 N21 C22 C23 0.6(2) . . . . ?
N21 C22 C23 C24 -0.2(2) . . . . ?
C22 C23 C24 C25 -0.6(2) . . . . ?
C22 C23 C24 C27 179.73(13) . . . . ?
C23 C24 C25 C26 1.1(2) . . . . ?
C27 C24 C25 C26 -179.24(14) . . . . ?
C22 N21 C26 C25 -0.1(2) . . . . ?
C24 C25 C26 N21 -0.8(3) . . . . ?
C23 C24 C27 C27 -7.0(2) . . . 5_665 ?
C25 C24 C27 C27 173.42(17) . . . 5_665 ?
C36 N31 C32 C33 -0.5(2) . . . . ?
N31 C32 C33 C34 0.2(2) . . . . ?
C32 C33 C34 C35 0.22(18) . . . . ?
C32 C33 C34 C43 -179.24(12) . . . . ?
C33 C34 C35 C36 -0.28(18) . . . . ?
C43 C34 C35 C36 179.21(12) . . . . ?
C32 N31 C36 C35 0.4(2) . . . . ?
C34 C35 C36 N31 0.0(2) . . . . ?
C42 N37 C38 C39 0.6(2) . . . . ?
N37 C38 C39 C40 -0.1(2) . . . . ?
C38 C39 C40 C41 -0.6(2) . . . . ?
C38 C39 C40 C44 -179.83(13) . . . . ?
C39 C40 C41 C42 0.83(19) . . . . ?
C44 C40 C41 C42 -179.89(12) . . . . ?
C38 N37 C42 C41 -0.3(2) . . . . ?
C40 C41 C42 N37 -0.4(2) . . . . ?
C35 C34 C43 C44 177.61(13) . . . . ?
C33 C34 C43 C44 -2.9(2) . . . . ?
C34 C43 C44 C40 179.51(11) . . . . ?
C41 C40 C44 C43 -176.87(13) . . . . ?
C39 C40 C44 C43 2.4(2) . . . . ?
C55 O51 C52 C53 26.1(11) . . . . ?
O51 C52 C53 C54 -49.5(17) . . . . ?
C55 C52 C53 C54 -27.8(12) . . . . ?
O51 C52 C53 C55 -21.7(9) . . . . ?
C52 C53 C54 C55 34.2(15) . . . . ?
C52 O51 C55 C54 -9.7(19) . . . . ?
C52 O51 C55 C53 -21.3(9) . . . . ?
C53 C54 C55 O51 -14.3(19) . . . . ?
C53 C54 C55 C52 -21.3(9) . . . . ?
C52 C53 C55 O51 21.2(9) . . . . ?
C54 C53 C55 O51 171.1(12) . . . . ?
C52 C53 C55 C54 -149.9(14) . . . . ?
C54 C53 C55 C52 149.9(14) . . . . ?
 
loop_
 _geom_hbond_atom_site_label_D 
 _geom_hbond_atom_site_label_H 
 _geom_hbond_atom_site_label_A 
 _geom_hbond_distance_DH 
 _geom_hbond_distance_HA 
 _geom_hbond_distance_DA 
 _geom_hbond_angle_DHA 
 _geom_hbond_site_symmetry_A 
 _geom_hbond_publ_flag
N5 H5 N21  0.967(18) 1.998(18) 2.9519(15) 168.6(15) . yes
C6 H6 O61^b  0.94 2.62 3.551(17) 172.7 . yes
N12 H12 N31  0.930(17) 2.065(17) 2.9771(15) 166.4(14) . yes
C26 H26 O51^a  0.94 2.60 3.181(9) 120.8 2_655 yes
C26 H26 O61^b  0.94 2.38 3.227(16) 149.6 . yes
 
_refine_diff_density_max    0.435
_refine_diff_density_min   -0.339
_refine_diff_density_rms    0.042

_shelx_res_file
;
TITL 478RMB25
    478RMB25.res
    created by SHELXL-2019/3 at 09:36:42 on 06-Nov-2025
CELL 0.71073 30.9630 10.3406 18.7098 90.0000 98.7650 90.0000
ZERR 4.00 0.0010 0.0003 0.0006 0.0000 0.0010 0.0000
LATT 7
SYMM -x, y, -z+1/2
SFAC C H N O
UNIT 302.64 245.28 40 4
OMIT 4 2 2
OMIT 1 1 0
OMIT 8 2 2
OMIT 5 1 1
OMIT 2 0 2
OMIT 1 1 1
OMIT -21 3 3
OMIT 0 0 12
OMIT 28 0 0
OMIT -27 3 9
OMIT 24 0 0
OMIT -30 0 6
OMIT 6 6 6
OMIT -12 0 12
LIST 4
TEMP -50.150
SIZE 0.282 0.312 0.364
ACTA
L.S. 20
FMAP 2
PLAN 5
HTAB N5 N21
HTAB C6 O61
HTAB N12 N31
EQIV $2 -x+1, y, -z+1/2
HTAB C26 O51_$2
HTAB C26 O61
DFIX 1.437 0.005 O51 C52 O51 C55
DFIX 1.504 0.005  C52 C53 C53 C54 C54 C55
DFIX 1.470 0.005  C62 C61 C62 C63
DFIX 1.200 0.005 C62 O61
DANG 2.490 0.005 C61 C63
BOND $H
CONF
WGHT    0.071100    4.034101
FVAR       0.49319
C1    1    0.632303    0.635174    0.553432    11.00000    0.04614    0.05322 =
         0.03239   -0.00314    0.00366   -0.00118
AFIX  43
H1    2    0.643180    0.621987    0.602592    11.00000   -1.20000
AFIX   0
C2    1    0.631447    0.757988    0.523782    11.00000    0.06003    0.04999 =
         0.04731   -0.00455    0.00916   -0.00203
AFIX  43
H2    2    0.641863    0.828563    0.553101    11.00000   -1.20000
AFIX   0
C3    1    0.615246    0.778235    0.450644    11.00000    0.06258    0.05208 =
         0.04959    0.00669    0.01214    0.00510
AFIX  43
H3    2    0.615027    0.862449    0.431675    11.00000   -1.20000
AFIX   0
C4    1    0.599649    0.677784    0.405925    11.00000    0.05312    0.06077 =
         0.03492    0.00586    0.00506    0.00892
AFIX  43
H4    2    0.588954    0.692069    0.356797    11.00000   -1.20000
AFIX   0
N5    3    0.585141    0.439518    0.403667    11.00000    0.04344    0.05804 =
         0.02723   -0.00326   -0.00101    0.00457
H5    2    0.572876    0.429905    0.353265    11.00000   -1.20000
C6    1    0.578232    0.212183    0.446370    11.00000    0.05187    0.05555 =
         0.03668   -0.01395   -0.00449    0.00131
AFIX  43
H6    2    0.565510    0.179850    0.401068    11.00000   -1.20000
AFIX   0
C7    1    0.584751    0.133284    0.505988    11.00000    0.05299    0.04698 =
         0.04605   -0.01098    0.00006   -0.00131
AFIX  43
H7    2    0.575561    0.046605    0.501872    11.00000   -1.20000
AFIX   0
C8    1    0.612932   -0.001921    0.671453    11.00000    0.06070    0.04794 =
         0.05543    0.00165    0.01164    0.00134
AFIX  43
H8    2    0.598192   -0.067164    0.642385    11.00000   -1.20000
AFIX   0
C9    1    0.630631   -0.027009    0.742573    11.00000    0.07255    0.05314 =
         0.06011    0.01450    0.01584    0.00767
AFIX  43
H9    2    0.627950   -0.110155    0.761726    11.00000   -1.20000
AFIX   0
C10   1    0.652351    0.069163    0.786147    11.00000    0.06527    0.06648 =
         0.04251    0.01281    0.00981    0.01166
AFIX  43
H10   2    0.664048    0.049474    0.834260    11.00000   -1.20000
AFIX   0
C11   1    0.657153    0.192869    0.760455    11.00000    0.05236    0.06009 =
         0.03410    0.00332    0.00488    0.00510
AFIX  43
H11   2    0.671842    0.257428    0.790119    11.00000   -1.20000
AFIX   0
N12   3    0.640178    0.331734    0.649586    11.00000    0.04318    0.04595 =
         0.02801   -0.00147    0.00056   -0.00142
H12   2    0.654154    0.407511    0.667064    11.00000   -1.20000
C13   1    0.616802    0.531379    0.509334    11.00000    0.03486    0.04896 =
         0.02905   -0.00141    0.00400    0.00209
C14   1    0.600175    0.554270    0.435601    11.00000    0.03851    0.05387 =
         0.02957   -0.00139    0.00420    0.00506
C15   1    0.590991    0.342357    0.454530    11.00000    0.03842    0.05199 =
         0.02944   -0.00547    0.00081    0.00507
C16   1    0.611396    0.395058    0.520959    11.00000    0.03441    0.04740 =
         0.02868   -0.00459    0.00242    0.00114
C17   1    0.619418    0.310317    0.579923    11.00000    0.03528    0.04724 =
         0.02826   -0.00451    0.00242    0.00152
C18   1    0.605103    0.180965    0.573362    11.00000    0.04093    0.04572 =
         0.03603   -0.00410    0.00333    0.00257
C19   1    0.617323    0.121993    0.643533    11.00000    0.04381    0.04728 =
         0.03924   -0.00049    0.00710    0.00323
C20   1    0.639344    0.218078    0.688796    11.00000    0.04170    0.04761 =
         0.03375    0.00056    0.00687    0.00397
N21   3    0.555703    0.438536    0.245995    11.00000    0.04778    0.10231 =
         0.02880    0.00567   -0.00216   -0.00040
C22   1    0.547692    0.549882    0.210779    11.00000    0.06047    0.08919 =
         0.03094   -0.00386   -0.00231   -0.01055
AFIX  43
H22   2    0.553132    0.626971    0.237245    11.00000   -1.20000
AFIX   0
C23   1    0.531863    0.559452    0.137684    11.00000    0.05721    0.07217 =
         0.03058    0.00252   -0.00122   -0.00925
AFIX  43
H23   2    0.526750    0.641032    0.115868    11.00000   -1.20000
AFIX   0
C24   1    0.523621    0.447906    0.096964    11.00000    0.03539    0.07088 =
         0.02694    0.00270    0.00240   -0.00335
C25   1    0.532447    0.331727    0.133055    11.00000    0.06173    0.07268 =
         0.03595    0.00386   -0.00255    0.00489
AFIX  43
H25   2    0.527925    0.253130    0.107780    11.00000   -1.20000
AFIX   0
C26   1    0.547983    0.331696    0.206626    11.00000    0.06370    0.08718 =
         0.03720    0.01237   -0.00511    0.00834
AFIX  43
H26   2    0.553357    0.251526    0.229973    11.00000   -1.20000
AFIX   0
C27   1    0.506680    0.448525    0.019398    11.00000    0.04204    0.06624 =
         0.02712   -0.00023    0.00142   -0.00425
AFIX  43
H27   2    0.505212    0.368604   -0.004791    11.00000   -1.20000
AFIX   0
N31   3    0.686051    0.553848    0.729129    11.00000    0.05734    0.05295 =
         0.03169   -0.00446   -0.00034   -0.00932
C32   1    0.668509    0.562352    0.790173    11.00000    0.04555    0.04955 =
         0.03907   -0.00320    0.00206   -0.00935
AFIX  43
H32   2    0.646283    0.503602    0.796750    11.00000   -1.20000
AFIX   0
C33   1    0.681041    0.651927    0.843920    11.00000    0.04284    0.04772 =
         0.03467   -0.00313    0.00665   -0.00500
AFIX  43
H33   2    0.667583    0.653124    0.885683    11.00000   -1.20000
AFIX   0
C34   1    0.713867    0.740805    0.835825    11.00000    0.04074    0.04013 =
         0.02897    0.00120    0.00130   -0.00110
C35   1    0.732028    0.732845    0.772238    11.00000    0.04976    0.04736 =
         0.03116    0.00082    0.00616   -0.00841
AFIX  43
H35   2    0.754166    0.790654    0.763953    11.00000   -1.20000
AFIX   0
C36   1    0.717317    0.639459    0.721377    11.00000    0.06202    0.05393 =
         0.02933   -0.00265    0.00717   -0.00932
AFIX  43
H36   2    0.730055    0.636039    0.678910    11.00000   -1.20000
AFIX   0
N37   3    0.757471    1.136393    1.117015    11.00000    0.05335    0.05436 =
         0.04380   -0.01324    0.00115    0.00057
C38   1    0.775452    1.130533    1.056437    11.00000    0.05771    0.05356 =
         0.04527   -0.00710    0.00387   -0.01280
AFIX  43
H38   2    0.797950    1.189265    1.051315    11.00000   -1.20000
AFIX   0
C39   1    0.763091    1.043714    1.000898    11.00000    0.05507    0.05427 =
         0.03500   -0.00368    0.00719   -0.01216
AFIX  43
H39   2    0.776959    1.044507    0.959567    11.00000   -1.20000
AFIX   0
C40   1    0.729973    0.955169    1.006644    11.00000    0.04066    0.04098 =
         0.03147   -0.00077    0.00263    0.00118
C41   1    0.711572    0.960079    1.069911    11.00000    0.04471    0.05252 =
         0.03982   -0.00661    0.01016   -0.00316
AFIX  43
H41   2    0.689322    0.901777    1.077009    11.00000   -1.20000
AFIX   0
C42   1    0.726084    1.050970    1.122403    11.00000    0.05075    0.06015 =
         0.04028   -0.01156    0.00871    0.00217
AFIX  43
H42   2    0.712917    1.052346    1.164468    11.00000   -1.20000
AFIX   0
C43   1    0.729742    0.838302    0.890084    11.00000    0.04447    0.04176 =
         0.03367   -0.00155    0.00425   -0.00546
AFIX  43
H43   2    0.752928    0.891155    0.880672    11.00000   -1.20000
AFIX   0
C44   1    0.714252    0.858716    0.951549    11.00000    0.04383    0.04352 =
         0.03374   -0.00229    0.00398   -0.00491
AFIX  43
H44   2    0.690917    0.806065    0.960521    11.00000   -1.20000
AFIX   0
SIMU 0.01 O51 > C63
DELU 0.005 O51 > C63
PART  -1
O51   4    0.505836    0.071664    0.284342    10.33000    0.13371
C52   1    0.511833   -0.046328    0.325344    10.33000    0.13446
AFIX   3
H52A  2    0.489281   -0.084536    0.349932    10.33000   -1.20000
H52B  2    0.536518   -0.021607    0.361773    10.33000   -1.20000
AFIX   0
C53   1    0.527086   -0.134649    0.271092    10.33000    0.15007
AFIX   3
H53A  2    0.557284   -0.119200    0.264460    10.33000   -1.20000
H53B  2    0.524228   -0.223901    0.287305    10.33000   -1.20000
AFIX   0
C54   1    0.502368   -0.143532    0.195205    10.33000    0.13003
AFIX   3
H54A  2    0.476354   -0.197830    0.192272    10.33000   -1.20000
H54B  2    0.516397   -0.159724    0.152673    10.33000   -1.20000
AFIX   0
C55   1    0.498863   -0.006944    0.219619    10.33000    0.11934
AFIX   3
H55A  2    0.515076    0.045046    0.189047    10.33000   -1.20000
H55B  2    0.467710    0.006030    0.203381    10.33000   -1.20000
AFIX   0
FLAT O61 > C63
PART  -2
O61   4    0.526628    0.065335    0.284014    10.17000    0.14286
C61   1    0.506070   -0.093194    0.351120    10.17000    0.13075
AFIX   3
H61A  2    0.498737   -0.184382    0.347951    10.17000   -1.50000
H61B  2    0.531039   -0.080240    0.388303    10.17000   -1.50000
H61C  2    0.481550   -0.044450    0.363186    10.17000   -1.50000
AFIX   0
C62   1    0.518215   -0.047716    0.283006    10.17000    0.13772
C63   1    0.506060   -0.131198    0.219482    10.17000    0.14084
AFIX   3
H63A  2    0.497936   -0.213638    0.238186    10.17000   -1.50000
H63B  2    0.484036   -0.104562    0.179842    10.17000   -1.50000
H63C  2    0.533791   -0.139805    0.202373    10.17000   -1.50000
PART 0
AFIX   0
HKLF 4 1 1 0 0 0 1 0 0 0 1


REM  478RMB25
REM wR2 = 0.1788, GooF = S = 1.033, Restrained GooF = 1.035 for all data
REM R1 = 0.0624 for 8687 Fo > 4sig(Fo) and 0.0824 for all 11258 data
REM 412 parameters refined using 33 restraints

END

WGHT      0.0711      4.0341

REM Highest difference peak  0.435,  deepest hole -0.339,  1-sigma level  0.042
Q1    1   0.4703 -0.0779  0.1877  11.00000  0.05    0.43
Q2    1   0.6089  0.5431  0.4735  11.00000  0.05    0.39
Q3    1   0.6016  0.3779  0.4882  11.00000  0.05    0.34
Q4    1   0.5000 -0.0226  0.2500  10.50000  0.05    0.34
Q5    1   0.6141  0.3641  0.5565  11.00000  0.05    0.30
;
_shelx_res_checksum     824

_shelx_hkl_file
;
  10   0   0 1162.88   26.70
  10   0   0 1146.69   27.30
  10   0   0 1117.19   21.20
  10   0   0 1134.09   21.10
  10   0   0 1214.58   21.80
  10   0   0 1133.09   21.40
  10   0   0 1163.98   20.40
  10   0   0 1119.89   22.00
  10   0   0 1101.69   21.20
  10   0   0 1168.68   21.40
  10   0   0 1136.69   21.30
  10   0   0 1134.39   21.10
 -10   0   0 1095.79   21.30
 -10   0   0 1127.09   21.20
 -10   0   0 1066.19   21.20
 -10   0   0 1100.69   26.50
 -10   0   0 1096.29   21.20
 -10   0   0 1204.58   22.10
 -10   0   0 1100.19   21.00
 -10   0   0 1136.79   21.40
 -10   0   0 1161.78   20.40
  12   0   0 3172.08   55.49
  12   0   0 3195.78   55.69
  12   0   0 3091.59   63.59
  12   0   0 3105.59   62.59
 -12   0   0 3165.38   63.09
 -12   0   0 3170.08   63.49
 -14   0   0   24.70    1.90
  14   0   0   22.80    3.70
  14   0   0   22.70    1.80
  14   0   0   24.10    1.80
  14   0   0   23.40    1.90
  14   0   0   23.90    1.50
 -14   0   0   25.00    1.80
 -14   0   0   25.60    1.90
  14   0   0   23.10    1.90
 -14   0   0   20.90    2.00
 -14   0   0   26.80    1.90
 -14   0   0   21.90    1.90
  14   0   0   24.10    3.40
  14   0   0   24.10    1.80
  14   0   0   25.70    1.90
  14   0   0   21.90    1.80
 -14   0   0   25.50    1.90
 -14   0   0   22.10    3.50
 -14   0   0   23.00    3.60
 -16   0   0 1140.89   23.00
 -16   0   0 1178.18   23.20
  16   0   0 1147.29   22.60
 -16   0   0 1187.08   22.90
 -16   0   0 1234.88   32.30
  16   0   0 1150.28   23.00
  16   0   0 1163.18   23.20
  16   0   0 1174.78   22.90
 -16   0   0 1154.08   23.20
 -16   0   0 1161.78   22.70
  16   0   0 1174.88   31.10
  16   0   0 1148.69   31.90
 -16   0   0 1154.18   31.40
  16   0   0 1165.08   23.00
 -16   0   0 1179.08   23.10
 -16   0   0 1152.48   23.20
 -16   0   0 1148.39   23.10
 -16   0   0 1166.38   21.70
  16   0   0 1177.78   23.10
 -16   0   0 1141.09   22.80
  16   0   0 1197.88   21.90
  16   0   0 1161.58   23.00
 -18   0   0 1463.45   28.70
 -18   0   0 1517.25   39.20
  18   0   0 1481.95   29.20
 -18   0   0 1486.15   27.40
 -18   0   0 1486.85   29.20
 -18   0   0 1463.55   29.10
 -18   0   0 1500.15   29.30
 -18   0   0 1479.25   29.80
  18   0   0 1474.95   38.00
  18   0   0 1529.15   39.60
  18   0   0 1465.85   28.90
  18   0   0 1540.15   29.50
  18   0   0 1491.95   27.50
  18   0   0 1472.45   29.00
 -18   0   0 1460.35   28.90
 -18   0   0 1469.95   29.00
  18   0   0 1506.05   28.90
 -18   0   0 1555.14   30.50
 -20   0   0  938.81   20.00
 -20   0   0  928.41   18.20
 -20   0   0  928.31   29.30
 -20   0   0  932.71   29.70
 -20   0   0  936.11   17.30
 -20   0   0  947.01   20.00
 -20   0   0  952.00   17.20
  20   0   0  910.61   19.70
 -20   0   0  936.41   20.10
  20   0   0  933.91   30.00
  20   0   0  911.31   20.20
  20   0   0  891.31   21.80
  20   0   0  920.41   19.70
 -20   0   0  904.71   19.80
  20   0   0  938.51   28.70
 -20   0   0  932.91   20.10
  20   0   0  915.11   18.30
  20   0   0  923.71   19.90
 -20   0   0  952.30   19.70
 -22   0   0 1027.00   22.40
 -22   0   0 1043.20   19.20
  22   0   0 1076.09   33.90
  22   0   0  984.20   21.80
  22   0   0 1006.30   22.50
  22   0   0 1008.30   22.10
  22   0   0 1018.50   21.90
 -22   0   0 1096.39   33.30
 -22   0   0 1030.80   22.20
  22   0   0 1070.19   32.50
 -22   0   0 1030.00   21.90
 -22   0   0 1012.70   22.10
 -22   0   0 1049.70   22.50
 -22   0   0 1054.79   20.40
 -22   0   0 1050.79   33.10
 -22   0   0 1048.20   19.10
  24   0   0  103.09    5.10
 -24   0   0   97.99    3.90
 -24   0   0  101.89    5.00
 -26   0   0  115.79    4.60
  26   0   0  133.99    6.00
 -26   0   0  130.09    6.00
  26   0   0  129.29    5.60
  26   0   0  115.49    5.70
 -26   0   0  128.29    5.90
 -26   0   0  127.89    6.00
  26   0   0  128.29    5.80
  28   0   0   39.80    3.90
 -30   0   0  168.78    7.60
  30   0   0  153.98    6.70
  30   0   0  163.68    7.20
 -30   0   0  163.88    7.20
 -30   0   0  154.78    5.70
 -30   0   0  158.18    7.30
  30   0   0  151.28    7.00
 -30   0   0  150.18    7.10
  30   0   0  168.08    7.30
  32   0   0   28.80    3.40
 -32   0   0   23.90    3.40
 -32   0   0   30.00    3.50
 -32   0   0   24.60    3.30
 -32   0   0   27.20    3.40
  32   0   0   23.80    3.30
 -32   0   0   27.10    3.50
  32   0   0   26.90    3.30
  32   0   0   26.70    3.10
 -34   0   0  117.69    6.80
  34   0   0  111.09    6.50
  34   0   0  110.69    6.40
 -34   0   0  119.49    6.50
  34   0   0  115.29    6.50
  34   0   0  108.29    6.10
 -34   0   0  114.09    6.90
 -34   0   0  114.69    6.70
 -34   0   0  111.69    6.50
  36   0   0   88.29    6.00
 -36   0   0   98.09    6.20
 -36   0   0   82.89    6.20
  36   0   0   80.19    5.40
  36   0   0   88.49    5.90
 -36   0   0   84.49    5.80
 -36   0   0   80.19    5.80
  36   0   0   90.19    6.10
 -36   0   0   90.19    6.10
  38   0   0   76.69    5.50
 -38   0   0   70.89    5.70
 -38   0   0   67.29    5.60
 -38   0   0  102.99    9.70
  38   0   0   73.19    5.80
 -38   0   0   77.39    6.00
  38   0   0   69.39    5.60
 -40   0   0   52.39    5.60
  40   0   0   59.69    5.40
  40   0   0   48.60    4.90
 -40   0   0   44.10    5.40
  40   0   0   37.80    4.50
 -40   0   0   48.60    5.00
 -40   0   0   48.90    5.00
 -40   0   0   46.80    4.80
  40   0   0   59.29    5.20
 -42   0   0   18.20    3.70
  42   0   0   23.40    4.00
 -42   0   0   11.60    2.50
  42   0   0   18.30    4.20
  42   0   0   14.10    3.10
 -42   0   0   11.80    2.90
  44   0   0    8.90    2.60
 -44   0   0   19.50    3.80
  44   0   0    8.70    2.60
 -44   0   0    9.20    2.70
  44   0   0    9.90    2.50
 -44   0   0    7.90    2.60
 -44   0   0   18.00    4.30
  46   0   0    5.90    2.70
 -46   0   0    4.80    2.00
 -46   0   0    6.00    2.60
  46   0   0    7.00    2.80
  46   0   0    7.10    2.60
 -46   0   0   12.40    5.10
  -1   1   0    0.00    0.10
  -3  -1   0  700.93   12.50
  -3  -1   0  716.73   12.60
   3  -1   0  698.93   14.80
  -3  -1   0  701.03   12.60
   3  -1   0  731.93   12.60
   3  -1   0  709.93   12.20
   3  -1   0  712.83   15.10
  -3  -1   0  684.63   12.70
   3  -1   0  698.33   12.70
  -3  -1   0  709.23   12.10
  -3  -1   0  696.53   12.70
  -3  -1   0  667.83   14.80
  -3  -1   0  697.53   15.20
  -3  -1   0  702.73   12.70
  -3  -1   0  717.43   12.50
   3   1   0  686.93   12.60
   3   1   0  690.53   15.00
  -3   1   0  704.93   12.20
  -3   1   0  682.23   12.60
  -3   1   0  710.93   14.90
  -3   1   0  691.33   12.50
   3   1   0  694.43   15.20
  -3   1   0  711.03   15.00
   3   1   0  699.73   12.60
   3   1   0  703.23   12.70
  -5  -1   0  135.69    3.30
   5  -1   0  135.39    3.40
   5  -1   0  145.59    3.50
   5  -1   0  137.19    3.40
   5  -1   0  140.49    3.30
  -5  -1   0  134.79    5.40
  -5  -1   0  137.29    3.40
   5  -1   0  137.79    5.60
  -5  -1   0  134.09    3.40
   5  -1   0  138.29    3.30
   5  -1   0  139.69    3.50
  -5  -1   0  140.39    3.40
   5  -1   0  141.89    5.40
  -5  -1   0  138.89    3.20
  -5  -1   0  139.79    3.30
  -5  -1   0  137.19    3.40
  -5  -1   0  137.59    3.40
   5  -1   0  142.19    3.10
  -5  -1   0  138.49    3.30
  -5  -1   0  141.29    5.60
   5   1   0  139.89    3.40
   5   1   0  133.19    3.30
  -5   1   0  141.39    3.40
   5   1   0  140.29    5.60
   5   1   0  138.89    3.30
  -5   1   0  142.39    3.10
  -5   1   0  139.29    3.30
  -5   1   0  135.59    3.40
   5   1   0  140.09    3.20
   5   1   0  136.09    3.30
  -5   1   0  135.79    3.50
   5   1   0  145.99    3.50
   5   1   0  134.09    3.40
   5   1   0  136.09    3.30
  -5   1   0  137.29    3.30
  -5   1   0  136.79    3.40
  -5   1   0  142.69    3.50
  -5   1   0  140.69    5.40
  -5   1   0  138.49    5.50
   5   1   0  138.79    3.40
   5   1   0  137.89    3.40
   5   1   0  135.79    5.40
   7  -1   0  927.71   21.40
  -7  -1   0  930.31   17.30
   7  -1   0  902.61   17.20
   7  -1   0  901.51   17.20
   7  -1   0  904.41   17.10
  -7  -1   0  939.71   17.20
  -7  -1   0  930.71   17.20
  -7  -1   0  921.71   17.20
  -7  -1   0  939.91   17.10
  -7  -1   0  953.30   21.80
  -7  -1   0  972.80   17.30
  -7  -1   0  917.91   17.10
  -7  -1   0  918.21   17.10
  -7  -1   0  926.51   21.30
   7  -1   0  928.21   16.80
   7  -1   0  944.21   17.40
   7  -1   0  937.21   17.20
   7  -1   0  925.01   21.30
  -7  -1   0  952.50   17.00
   7  -1   0  897.11   17.00
  -7  -1   0  935.61   17.00
  -7   1   0  940.81   17.30
   7   1   0  927.61   17.20
   7   1   0  909.51   17.10
   7   1   0  981.80   17.40
   7   1   0  928.41   21.20
   7   1   0  930.51   21.70
  -7   1   0  931.71   17.20
  -7   1   0  928.01   21.80
  -7   1   0  946.11   17.40
   7   1   0  966.40   17.00
  -7   1   0  943.71   17.40
   7   1   0  934.81   17.10
   7   1   0  923.11   17.20
   7   1   0  912.51   17.10
   7   1   0  956.40   17.10
  -7   1   0  925.71   17.00
   7   1   0  917.61   17.20
  -7   1   0  915.91   17.30
  -7   1   0  908.11   17.00
  -7   1   0  927.01   16.80
   7   1   0  909.11   16.90
  -7   1   0  913.91   17.30
   9  -1   0 4017.50   74.59
  -9  -1   0 3942.91   74.49
  -9  -1   0 3947.90   74.79
   9  -1   0 4002.90   74.69
  -9   1   0 3858.71   74.89
   9   1   0 4002.20   74.29
   9   1   0 3988.80   75.19
  11  -1   0  284.07    7.10
 -11  -1   0  284.07    7.10
  11  -1   0  285.17    6.90
  11  -1   0  285.07    7.10
 -11  -1   0  296.97   11.50
 -11  -1   0  299.77    7.20
 -11  -1   0  288.87    6.90
 -11  -1   0  288.47   11.30
  11  -1   0  287.97    6.90
  11  -1   0  286.37   11.20
 -11  -1   0  272.87    7.10
  11  -1   0  291.37    7.20
 -11  -1   0  294.27    7.00
 -11  -1   0  286.07    6.60
 -11  -1   0  287.77    6.90
  11   1   0  282.87    6.70
 -11   1   0  283.57    7.10
  11   1   0  285.37    6.90
 -11   1   0  286.37    7.20
 -11   1   0  299.77    6.10
  11   1   0  293.37   11.20
 -11   1   0  285.37    7.10
  11   1   0  284.47    6.90
  11   1   0  292.47    7.00
  11   1   0  292.57    7.20
  11   1   0  280.47    7.00
 -11   1   0  292.17    6.70
 -11   1   0  299.17   11.70
  11   1   0  288.37   11.60
 -11   1   0  291.77    7.20
  11   1   0  293.47    7.20
 -11   1   0  287.07    6.80
 -11   1   0  296.97    7.10
  11   1   0  296.57    6.60
 -11   1   0  275.87    7.00
  11   1   0  295.47    7.00
  11   1   0  297.47    7.10
 -13  -1   0 2067.39   38.60
  13  -1   0 2133.19   38.80
  13  -1   0 2151.78   38.80
 -13  -1   0 2078.89   38.60
 -13  -1   0 2264.27   38.90
  13  -1   0 2145.49   46.40
  13  -1   0 2175.38   38.10
  13  -1   0 2164.38   38.50
 -13  -1   0 2190.48   39.00
 -13  -1   0 2117.59   46.50
 -13  -1   0 2116.89   37.90
  13  -1   0 2130.19   38.50
 -13  -1   0 2119.49   38.50
 -13  -1   0 2223.78   47.30
 -13  -1   0 2101.09   38.60
 -13  -1   0 2105.39   38.50
  13  -1   0 2160.68   38.90
  13   1   0 2127.69   38.50
  13   1   0 2144.89   38.20
  13   1   0 2189.68   37.90
 -13   1   0 2062.29   38.80
  13   1   0 2098.89   47.10
  13   1   0 2108.09   38.60
  13   1   0 2163.38   38.90
 -13   1   0 2173.08   38.80
 -13   1   0 2120.49   38.30
  13   1   0 2103.89   46.00
  13   1   0 2051.89   38.50
 -13   1   0 2134.89   38.30
 -13   1   0 2035.00   38.70
 -13   1   0 2066.59   38.10
  13   1   0 2120.59   38.50
  13   1   0 2110.19   38.50
 -13   1   0 2143.59   47.10
 -13   1   0 2100.89   38.70
 -13   1   0 2082.09   38.80
 -13   1   0 2128.79   37.20
  13   1   0 2179.18   38.90
 -13   1   0 2086.39   38.70
  13   1   0 2154.58   38.50
  15  -1   0 1270.17   25.40
  15  -1   0 1328.27   25.60
  15  -1   0 1321.57   25.40
 -15  -1   0 1271.57   25.30
 -15  -1   0 1301.77   25.20
  15  -1   0 1294.87   25.10
 -15  -1   0 1323.37   25.40
 -15  -1   0 1296.57   25.30
  15  -1   0 1336.17   34.20
 -15  -1   0 1308.57   25.20
  15  -1   0 1327.77   25.30
 -15  -1   0 1287.77   25.40
 -15  -1   0 1258.37   33.50
 -15  -1   0 1380.56   34.30
  15  -1   0 1331.67   25.70
 -15  -1   0 1303.97   24.40
 -15  -1   0 1372.86   25.70
 -15  -1   0 1292.47   25.10
  15  -1   0 1318.57   33.20
 -15   1   0 1315.37   34.10
 -15   1   0 1317.17   33.30
  15   1   0 1329.27   34.40
 -15   1   0 1289.87   25.50
  15   1   0 1296.57   25.20
 -15   1   0 1362.86   25.60
  15   1   0 1341.27   24.50
  15   1   0 1301.77   24.80
  15   1   0 1311.37   33.10
  15   1   0 1314.67   25.30
 -15   1   0 1383.86   25.10
 -15   1   0 1307.27   23.70
  15   1   0 1290.27   25.10
  15   1   0 1352.86   26.00
 -15   1   0 1307.97   24.90
  15   1   0 1337.87   25.50
  15   1   0 1198.58   29.20
 -15   1   0 1260.57   25.40
  15   1   0 1329.17   25.40
 -15   1   0 1287.67   25.50
  15   1   0 1345.77   25.30
 -15   1   0 1265.47   25.30
 -15   1   0 1412.36   25.20
 -15   1   0 1269.87   25.40
  15   1   0 1332.77   25.30
 -17  -1   0  185.58    6.00
  17  -1   0  219.98    7.70
 -17  -1   0  185.98    6.10
  17  -1   0  195.48    6.10
  17  -1   0  189.38    6.20
 -17  -1   0  194.68    6.20
 -17  -1   0  187.18    5.90
  17  -1   0  188.18    5.70
 -17  -1   0  190.78    6.00
 -17  -1   0  185.38    6.30
 -17  -1   0  180.68    5.80
 -17  -1   0  204.68   11.40
 -17  -1   0  192.18    5.40
  17  -1   0  198.58    6.10
  17  -1   0  198.08   11.30
  17  -1   0  191.88    6.20
 -17  -1   0  185.38   10.90
  17  -1   0  194.68   10.80
  17   1   0  186.98    6.00
  17   1   0  197.78    6.20
  17   1   0  195.28    6.20
  17   1   0  186.98    6.00
 -17   1   0  199.08    5.90
  17   1   0  188.48    6.20
  17   1   0  201.28    6.50
 -17   1   0  175.98   10.80
  17   1   0  189.78   11.30
  17   1   0  187.28   11.20
  17   1   0  188.78    5.40
 -17   1   0  201.68    6.40
 -17   1   0  191.38    6.20
 -17   1   0  191.48    5.90
 -17   1   0  197.48    5.90
 -17   1   0  205.78    6.40
 -17   1   0  187.48    6.20
  17   1   0  188.58    6.30
 -17   1   0  202.58   11.00
 -17   1   0  196.68    4.90
  17   1   0  191.08    6.00
  17   1   0  183.78    5.70
 -19  -1   0  324.47   15.60
 -19  -1   0  334.37    9.20
  19  -1   0  328.47    9.40
 -19  -1   0  326.17    9.10
 -19  -1   0  328.17    9.20
 -19  -1   0  331.17    8.20
 -19  -1   0  311.87    8.90
  19  -1   0  348.27   15.50
  19  -1   0  320.87    8.90
 -19  -1   0  328.07   15.40
  19  -1   0  328.17    9.20
  19  -1   0  330.07    9.30
  19  -1   0  324.27    9.00
 -19  -1   0  325.47    9.00
 -19   1   0  345.17    9.50
 -19   1   0  331.57    9.30
 -19   1   0  333.77    9.30
  19   1   0  327.47   16.00
 -19   1   0  326.57    8.70
  19   1   0  337.67   15.30
  19   1   0  312.07    9.20
  19   1   0  338.97    8.20
  19   1   0  323.67    8.60
  19   1   0  326.17    9.00
  19   1   0  327.67    9.10
 -19   1   0  333.17    9.40
  19   1   0  341.67    9.10
  19   1   0  328.97    9.40
 -19   1   0  349.67   16.20
 -21  -1   0  646.14   15.50
  21  -1   0  662.03   24.20
  21  -1   0  676.23   15.90
 -21  -1   0  637.54   15.20
 -21  -1   0  634.44   15.30
  21  -1   0  660.83   15.40
 -21  -1   0  659.33   14.20
  21  -1   0  644.54   15.20
  21  -1   0  663.03   15.50
 -21  -1   0  625.84   15.10
 -21  -1   0  672.73   15.60
 -21  -1   0  647.54   24.10
 -21  -1   0  655.73   24.30
 -21   1   0  668.83   15.70
 -21   1   0  665.83   15.70
  21   1   0  656.03   15.20
  21   1   0  632.74   15.60
 -21   1   0  660.33   15.00
 -21   1   0  628.04   15.30
  21   1   0  698.23   25.40
 -21   1   0  647.44   15.50
 -21   1   0  671.03   13.40
 -21   1   0  660.53   24.80
  21   1   0  667.73   14.20
 -21   1   0  661.83   15.70
  21   1   0  675.03   14.90
  21   1   0  647.94   15.30
  21   1   0  660.23   15.30
  21   1   0  669.43   23.80
 -23  -1   0    0.90    0.90
 -23  -1   0    1.60    2.10
 -23  -1   0    2.20    2.50
 -23  -1   0    2.70    1.00
 -23  -1   0    1.80    0.90
 -23  -1   0    2.70    1.20
  23  -1   0    1.90    1.00
  23  -1   0    2.10    0.80
  23  -1   0    1.90    2.00
  23  -1   0    2.00    1.00
  23  -1   0    0.60    0.80
 -23  -1   0    1.90    1.10
 -23  -1   0    1.90    0.90
  23   1   0    0.50    0.90
 -23   1   0    0.60    2.20
 -23   1   0    2.30    1.10
 -23   1   0    3.20    1.50
  23   1   0   -0.80    2.40
  23   1   0    1.30    1.60
 -23   1   0   -0.50    1.90
 -23   1   0    3.70    1.40
  23   1   0    2.70    1.00
 -23   1   0    4.50    1.10
  23   1   0    0.20    0.90
 -23   1   0    0.50    0.60
  23   1   0    2.30    0.90
  23   1   0    2.20    0.80
  23   1   0    3.00    1.00
 -23   1   0    1.70    1.00
 -23   1   0    2.00    0.90
 -25  -1   0   50.99    3.80
 -25  -1   0   56.39    5.80
 -25  -1   0   56.39    3.90
 -25  -1   0   51.49    3.10
  25  -1   0   56.39    3.90
 -25   1   0   53.99    2.80
  25   1   0   54.69    3.90
  25   1   0   50.19    3.60
 -25   1   0   54.19    3.90
 -25   1   0   48.30    3.60
 -25   1   0   52.39    3.60
 -25   1   0   54.39    3.90
  25   1   0   56.99    3.90
 -25   1   0   49.90    3.80
 -25   1   0   47.00    3.60
  25   1   0   56.09    3.60
 -27  -1   0  163.38    7.00
  27  -1   0  165.18    6.90
 -27  -1   0  164.08    7.10
 -27  -1   0  174.48    7.10
 -27  -1   0  158.78    5.80
 -27  -1   0  155.18    6.70
 -27  -1   0  161.18    6.90
  27  -1   0  153.68    6.80
  27  -1   0  169.98    7.00
 -27   1   0  158.28    6.90
  27   1   0  165.28    6.90
 -27   1   0  154.38    6.90
 -27   1   0  157.38    7.00
  27   1   0  156.58    6.30
 -27   1   0  165.08    7.00
 -27   1   0  166.48    5.30
  27   1   0  158.98    6.80
 -27   1   0  152.98    7.30
  27   1   0  159.18    6.80
 -29  -1   0   12.50    2.40
 -29  -1   0   14.90    2.50
 -29  -1   0   12.10    2.50
  29  -1   0   11.30    2.30
 -29  -1   0    9.00    2.20
 -29  -1   0   14.60    2.00
 -29  -1   0   10.20    2.20
  29  -1   0   11.90    2.40
 -29   1   0   15.00    1.80
  29   1   0   14.80    2.60
 -29   1   0   15.60    2.40
 -29   1   0   11.80    2.40
  29   1   0   13.40    2.30
 -29   1   0   16.80    2.70
 -29   1   0   12.70    3.30
  29   1   0   14.00    2.40
  31  -1   0   11.60    2.70
 -31  -1   0   17.30    2.90
 -31  -1   0   14.80    2.70
 -31  -1   0    7.00    2.20
 -31  -1   0    9.30    2.40
 -31  -1   0   11.90    2.70
 -31  -1   0   14.60    2.20
  31  -1   0   15.20    2.80
  31  -1   0   13.30    2.60
 -31   1   0   13.10    2.70
 -31   1   0   14.00    2.60
  31   1   0   12.80    2.80
  31   1   0   15.40    2.60
  31   1   0   14.20    2.70
  31   1   0   10.90    2.60
 -31   1   0   14.00    3.00
 -31   1   0   17.40    2.80
 -33  -1   0   38.00    4.10
 -33  -1   0   28.90    3.60
 -33  -1   0   32.20    4.00
  33  -1   0   27.90    3.70
  33  -1   0   33.80    3.50
  33  -1   0   27.00    3.50
 -33  -1   0   27.90    3.50
 -33  -1   0   34.80    3.70
  33  -1   0   27.30    3.40
  33   1   0   28.00    3.60
 -33   1   0   33.90    3.70
 -33   1   0   29.80    3.60
  33   1   0   27.80    3.50
 -33   1   0   28.60    3.60
 -33   1   0   36.40    3.70
  33   1   0   31.00    3.20
  33   1   0   30.40    3.70
 -33   1   0   32.00    4.00
  35  -1   0    4.50    1.80
 -35  -1   0    1.80    1.30
 -35  -1   0    5.20    1.90
 -35  -1   0    0.70    1.40
 -35  -1   0    2.20    1.40
  35  -1   0    1.30    1.20
  35  -1   0    1.40    1.40
 -35  -1   0    4.00    1.50
  35  -1   0    0.90    1.20
  35   1   0    4.50    1.50
 -35   1   0    2.60    1.50
 -35   1   0    3.90    1.50
 -35   1   0    4.20    1.60
  35   1   0    4.00    1.60
  35   1   0    2.80    1.50
 -35   1   0    2.00    1.50
  35   1   0    4.10    1.60
 -35   1   0    5.50    1.90
 -37  -1   0   27.20    5.30
  37  -1   0   40.00    4.50
  37  -1   0   31.70    4.00
 -37  -1   0   38.20    4.50
 -37  -1   0   28.70    5.30
 -37  -1   0   36.90    4.40
 -37   1   0   34.90    4.30
 -37   1   0   37.30    4.60
  37   1   0   36.80    6.50
 -37   1   0   33.50    4.00
  37   1   0   33.50    3.80
  37   1   0   34.90    4.10
 -37   1   0   30.70    5.10
 -39  -1   0   25.40    3.90
  39  -1   0   16.20    3.50
 -39  -1   0   14.30    3.70
  39  -1   0   23.60    3.80
 -39  -1   0   17.50    3.50
 -39  -1   0   16.20    3.60
  39  -1   0   19.10    3.70
  39  -1   0   19.20    3.70
 -39  -1   0   20.40    3.40
 -39   1   0   15.70    3.70
 -39   1   0   17.60    3.90
 -39   1   0   17.60    3.60
  39   1   0   24.20    3.90
  39   1   0   16.70    3.40
  39   1   0   19.40    3.50
 -39   1   0   21.50    3.80
  39   1   0   12.30    2.40
 -41  -1   0   22.30    4.10
  41  -1   0   22.70    4.10
  41  -1   0   24.50    4.20
  41  -1   0   25.40    4.20
 -41  -1   0   24.40    4.60
  41  -1   0   17.40    3.90
 -41  -1   0   25.20    4.50
 -41  -1   0   19.90    3.90
 -41   1   0   19.20    3.60
  41   1   0   20.10    4.30
 -41   1   0   14.60    3.60
 -41   1   0   24.20    3.90
 -41   1   0   23.80    3.90
  41   1   0   27.80    4.10
  41   1   0   21.50    3.80
  43  -1   0   -1.80    1.40
 -43  -1   0   -0.20    1.60
  43  -1   0   -1.70    1.20
 -43  -1   0    1.00    1.60
 -43  -1   0    0.60    1.40
 -43  -1   0   -2.10    1.60
 -43  -1   0   -1.30    1.60
  43  -1   0    1.20    1.60
 -43   1   0   -2.70    1.20
  43   1   0   -1.60    1.30
  43   1   0   -1.80    1.40
 -43   1   0    0.50    1.80
 -43   1   0    0.10    1.80
  43   1   0    0.20    1.60
 -45  -1   0   -0.20    1.90
  45  -1   0   -3.80    1.40
 -45  -1   0   -0.30    1.80
 -45  -1   0   -1.50    1.70
  45  -1   0   -1.20    1.40
 -45   1   0   -1.00    1.60
  45   1   0   -4.10    1.50
  45   1   0   -2.60    1.80
  45   1   0   -2.20    1.50
 -45   1   0    0.20    1.80
 -45   1   0    0.60    1.80
 -47  -1   0    3.90    2.40
   2  -2   0 2342.77   43.60
   2  -2   0 2207.78   43.00
  -2  -2   0 2272.97   43.40
  -2   2   0 2325.97   43.10
   2   2   0 2297.67   43.90
   2   2   0 2304.67   43.60
  -2   2   0 2269.67   43.50
  -6  -2   0  837.22   14.90
  -6  -2   0  831.82   16.00
  -6  -2   0  863.31   15.60
  -6  -2   0  834.52   20.30
  -6  -2   0  865.01   15.70
  -6  -2   0  827.62   15.90
   6  -2   0  851.11   16.00
  -6  -2   0  848.72   15.90
   6  -2   0  825.12   15.70
   6  -2   0  843.42   15.10
   6  -2   0  842.52   15.80
  -6  -2   0  851.51   15.90
  -6  -2   0  858.41   16.00
  -6  -2   0  852.01   15.90
  -6  -2   0  846.32   15.50
  -6  -2   0  851.81   20.70
   6  -2   0  834.52   15.80
   6  -2   0  884.31   16.00
  -6  -2   0  849.52   16.10
   6  -2   0  863.11   15.90
   6  -2   0  857.61   20.50
   6  -2   0  846.02   20.70
   6   2   0  881.41   16.10
  -6   2   0  816.92   15.90
  -6   2   0  844.82   15.10
  -6   2   0  838.02   15.70
   6   2   0  841.12   15.90
   6   2   0  850.11   15.60
   6   2   0  864.71   16.00
  -6   2   0  843.22   15.70
   6   2   0  872.71   15.00
   6   2   0  855.41   16.00
  -6   2   0  828.32   20.30
   6   2   0  853.81   15.50
  -6   2   0  845.02   16.00
   6   2   0  860.01   20.30
  -6   2   0  842.32   20.10
   6   2   0  846.12   15.60
  -6   2   0  832.22   15.20
   6   2   0  838.82   15.90
  -6   2   0  822.62   16.00
   6   2   0  846.02   15.90
   6   2   0  845.92   15.90
   6   2   0  823.72   20.60
   8  -2   0   38.90    1.80
   8  -2   0   41.40    2.00
  -8  -2   0   42.00    1.90
  -8  -2   0   39.60    2.00
  -8  -2   0   38.90    1.90
  -8  -2   0   43.20    3.80
  -8  -2   0   40.90    1.90
   8  -2   0   41.30    2.00
  -8  -2   0   39.80    2.00
   8  -2   0   39.00    1.90
  -8  -2   0   37.80    1.70
  -8  -2   0   40.70    1.80
   8  -2   0   42.50    3.70
   8  -2   0   40.70    1.90
   8  -2   0   37.40    3.60
  -8  -2   0   42.20    2.00
  -8  -2   0   39.80    1.80
  -8  -2   0   38.30    3.60
  -8   2   0   40.20    1.40
  -8   2   0   41.10    1.60
  -8   2   0   36.90    3.50
  -8   2   0   39.40    1.80
   8   2   0   40.50    2.00
  -8   2   0   43.80    2.10
  -8   2   0   39.60    1.80
  -8   2   0   38.90    2.00
   8   2   0   41.90    1.90
   8   2   0   41.60    1.80
   8   2   0   40.00    2.00
   8   2   0   40.00    2.20
   8   2   0   41.50    1.40
  -8   2   0   40.30    2.00
   8   2   0   43.10    2.20
   8   2   0   42.40    3.70
   8   2   0   42.00    1.90
   8   2   0   40.40    1.80
   8   2   0   38.60    2.00
  -8   2   0   39.40    1.90
  -8   2   0   41.80    2.00
   8   2   0   39.00    1.90
  -8   2   0   40.40    3.70
  10  -2   0  545.95   11.70
  10  -2   0  546.15   11.80
  10  -2   0  616.74   11.00
 -10  -2   0  544.55   11.60
 -10  -2   0  548.05   11.60
  10  -2   0  543.25   11.50
 -10  -2   0  551.04   11.30
 -10  -2   0  574.04   17.60
  10  -2   0  550.44   16.50
  10  -2   0  573.24   11.70
 -10  -2   0  567.34   12.50
 -10  -2   0  549.85   16.80
 -10  -2   0  556.54   11.80
 -10  -2   0  554.84   11.70
  10  -2   0  566.84   11.80
 -10  -2   0  559.04   12.00
  10  -2   0  560.74   11.50
  10  -2   0  549.95   11.40
 -10  -2   0  565.54   11.80
 -10  -2   0  545.55   11.40
 -10   2   0  539.25   11.70
  10   2   0  553.04   11.50
  10   2   0  576.74   11.80
 -10   2   0  547.85   11.80
  10   2   0  555.24   11.80
  10   2   0  541.55   11.60
 -10   2   0  556.74   11.30
 -10   2   0  561.54   11.00
  10   2   0  546.15   11.50
 -10   2   0  543.85   11.60
  10   2   0  569.04   10.40
  10   2   0  540.65   11.60
 -10   2   0  538.85   16.80
  10   2   0  564.24   16.80
  10   2   0  568.24   20.40
  10   2   0  559.24   11.50
 -10   2   0  545.85   11.80
 -10   2   0  555.74   11.40
  10   2   0  548.95   11.60
  10   2   0  557.74   11.30
 -10   2   0  536.65   11.70
  10   2   0  543.75   11.50
  10   2   0  584.24   12.20
 -12  -2   0  224.68   12.70
 -12  -2   0  219.58    6.20
  12  -2   0  221.68    6.00
 -12  -2   0  225.98    6.30
 -12  -2   0  226.08   10.60
  12  -2   0  222.68    6.10
  12  -2   0  219.88   10.10
  12  -2   0  232.18    5.60
 -12  -2   0  222.38    6.00
 -12  -2   0  217.88    5.90
  12  -2   0  217.68    6.20
 -12  -2   0  229.38    7.00
 -12  -2   0  224.28    6.20
 -12  -2   0  223.08    6.80
  12  -2   0  230.18    6.30
 -12  -2   0  224.18    6.00
 -12  -2   0  223.98    5.80
  12  -2   0  230.18   10.40
  12  -2   0  216.08    5.90
  12   2   0  257.37    8.60
 -12   2   0  216.28    6.10
 -12   2   0  218.38    5.70
 -12   2   0  211.48    6.20
  12   2   0  212.38    6.00
  12   2   0  234.18    5.90
 -12   2   0  222.68    6.30
 -12   2   0  220.18    5.60
  12   2   0  216.18    5.90
  12   2   0  229.18    6.30
  12   2   0  210.68   10.40
 -12   2   0  217.48    6.30
 -12   2   0  221.28    5.80
  12   2   0  224.28    5.80
  12   2   0  228.58   10.30
  12   2   0  239.28    6.00
 -12   2   0  245.48   11.20
 -12   2   0  237.98    7.40
  12   2   0  223.08    6.10
  12   2   0  241.88    7.30
  12   2   0  227.78    6.10
 -12   2   0  224.18   10.50
 -14  -2   0  446.86   10.30
  14  -2   0  454.05   16.30
  14  -2   0  458.25   10.60
 -14  -2   0  432.56   10.30
 -14  -2   0  430.06   10.50
 -14  -2   0  444.26   16.50
 -14  -2   0  470.55   16.90
  14  -2   0  447.16   10.40
 -14  -2   0  435.66   10.40
  14  -2   0  455.35   10.70
 -14  -2   0  432.76   10.20
 -14  -2   0  437.06   10.10
  14  -2   0  431.36   10.20
  14  -2   0  448.76    9.70
  14  -2   0  452.25   16.40
 -14  -2   0  437.06   10.50
 -14  -2   0  439.06   10.50
 -14  -2   0  442.66   10.40
  14  -2   0  441.16   10.60
 -14   2   0  445.26    9.00
 -14   2   0  427.66   10.50
  14   2   0  454.65   10.50
  14   2   0  450.85   10.00
 -14   2   0  442.06    9.80
 -14   2   0  456.05   16.90
  14   2   0  442.96   10.20
  14   2   0  477.25   10.60
  14   2   0  442.76   16.30
 -14   2   0  462.95   16.90
  14   2   0  436.36    9.90
 -14   2   0  434.96   10.40
 -14   2   0  449.76   10.70
 -14   2   0  452.65   10.70
 -14   2   0  440.76   10.60
  14   2   0  444.96   10.40
  14   2   0  469.45   10.50
  14   2   0  444.16   16.90
 -14   2   0  455.55   10.20
  14   2   0  447.16   10.70
  14   2   0  459.75   11.10
  14   2   0  434.66   10.40
  14   2   0  447.26   10.60
 -14   2   0  443.86   10.00
 -16  -2   0   53.29    2.90
 -16  -2   0   53.99    3.00
  16  -2   0   57.59    3.20
  16  -2   0   58.89    5.80
  16  -2   0   55.19    3.60
 -16  -2   0   53.59    2.90
 -16  -2   0   53.39    2.90
  16  -2   0   52.69    2.90
 -16  -2   0   54.49    3.10
 -16  -2   0   61.39    6.00
  16  -2   0   54.19    5.70
 -16  -2   0   51.99    2.70
 -16  -2   0   53.39    3.00
  16  -2   0   63.89    2.80
  16  -2   0   57.79    3.20
 -16  -2   0   54.49    3.00
 -16  -2   0   52.39    3.10
  16  -2   0   58.89    3.00
 -16  -2   0   64.19    6.30
 -16   2   0   56.79    3.20
 -16   2   0   62.29    6.10
  16   2   0   54.39    3.00
  16   2   0   56.19    2.70
  16   2   0   54.99    2.90
 -16   2   0   57.79    3.20
  16   2   0   53.89    2.90
 -16   2   0   55.29    3.10
  16   2   0   54.19    3.00
 -16   2   0   56.89    2.20
 -16   2   0   55.39    3.00
  16   2   0   53.19    2.90
  16   2   0   55.09    3.20
  16   2   0   54.79    2.70
  16   2   0   54.59    3.10
 -16   2   0   63.69    3.20
 -16   2   0   56.09    2.80
  16   2   0   60.29    5.80
 -16   2   0   54.99    2.80
  16   2   0   57.29    2.90
 -16   2   0   54.59    2.70
  16   2   0   61.19    6.40
 -16   2   0   52.49    5.80
 -18  -2   0  470.35   11.70
 -18  -2   0  484.35   11.60
  18  -2   0  498.75   12.10
 -18  -2   0  476.95   11.90
  18  -2   0  482.85   11.00
  18  -2   0  476.55   11.60
 -18  -2   0  490.65   11.30
  18  -2   0  479.85   18.90
 -18  -2   0  491.65   11.80
  18  -2   0  479.45   11.90
  18  -2   0  471.35   11.90
  18  -2   0  484.55   18.90
  18  -2   0  482.45   11.70
 -18  -2   0  485.55   19.20
 -18  -2   0  470.25   11.80
 -18  -2   0  506.85   19.50
 -18   2   0  479.65   12.00
 -18   2   0  460.65   11.70
  18   2   0  476.95   19.50
  18   2   0  458.95   11.10
 -18   2   0  476.75   11.10
 -18   2   0  487.55   19.60
  18   2   0  481.85   12.70
  18   2   0  464.05   11.50
  18   2   0  487.85   18.80
 -18   2   0  495.35    9.90
  18   2   0  489.25   11.90
  18   2   0  485.75   13.60
 -18   2   0  480.45   12.00
 -18   2   0  481.15   12.00
 -18   2   0  483.05   19.40
 -18   2   0  497.45   12.10
  18   2   0  485.35   11.10
  18   2   0  467.25   11.60
 -20  -2   0    1.70    0.70
 -20  -2   0    1.30    1.70
  20  -2   0    0.70    0.70
  20  -2   0    0.10    0.60
 -20  -2   0    2.50    0.90
 -20  -2   0    1.10    1.60
  20  -2   0    1.10    1.50
 -20  -2   0    1.60    0.90
  20  -2   0    0.70    0.70
 -20  -2   0    2.30    1.10
  20  -2   0    1.40    0.90
 -20  -2   0    1.40    0.80
  20  -2   0    0.80    0.70
  20  -2   0   -0.10    2.00
 -20  -2   0    2.20    0.90
 -20   2   0    1.20    0.50
 -20   2   0    0.90    0.80
  20   2   0    1.10    0.60
 -20   2   0    1.80    0.70
  20   2   0    0.80    0.70
 -20   2   0    0.90    0.70
 -20   2   0   -1.80    1.20
 -20   2   0    1.00    2.10
  20   2   0    0.60    0.70
  20   2   0    1.60    0.80
  20   2   0    0.10    1.40
  20   2   0   -0.40    1.40
  20   2   0    1.60    0.80
  22  -2   0    7.80    1.60
 -22  -2   0   10.20    3.10
  22  -2   0   11.20    2.00
  22  -2   0    8.20    1.80
  22  -2   0    6.90    2.80
  22  -2   0    3.60    2.00
 -22  -2   0   10.00    2.00
 -22  -2   0    9.20    1.90
 -22  -2   0    8.80    3.00
  22  -2   0    7.60    1.70
 -22  -2   0    9.20    1.50
 -22  -2   0   10.00    2.00
 -22  -2   0    8.70    1.80
 -22  -2   0   10.80    1.90
  22   2   0   13.10    3.40
 -22   2   0    9.40    1.90
  22   2   0    8.40    1.70
  22   2   0    7.80    1.70
 -22   2   0    9.60    1.60
  22   2   0   12.00    2.90
  22   2   0    7.90    1.90
 -22   2   0   11.60    4.00
 -22   2   0    9.90    1.70
 -22   2   0   12.40    2.10
  22   2   0   10.10    1.70
 -22   2   0   10.30    1.20
 -22   2   0    7.90    1.80
 -22   2   0    8.20    2.70
 -24  -2   0   18.40    3.60
 -24  -2   0   18.60    2.40
  24  -2   0   14.80    2.20
 -24  -2   0   20.20    2.50
 -24  -2   0   18.40    2.60
  24  -2   0   15.10    2.40
  24  -2   0   15.20    2.30
 -24  -2   0   15.10    1.90
 -24  -2   0   15.40    2.30
 -24   2   0   19.20    2.60
 -24   2   0   16.30    2.10
  24   2   0   18.90    2.20
  24   2   0   14.60    2.30
 -24   2   0   18.40    1.60
 -24   2   0   15.40    2.40
 -26  -2   0   35.00    3.20
 -26  -2   0   28.70    3.00
  26  -2   0   29.40    3.00
  26  -2   0   30.50    3.00
 -26  -2   0   27.80    3.00
 -26  -2   0   33.00    3.20
 -26  -2   0   26.50    3.00
  26  -2   0   33.20    3.20
 -26  -2   0   30.80    3.50
 -26  -2   0   30.90    2.70
 -26   2   0   28.60    3.10
  26   2   0   27.40    2.90
  26   2   0   29.10    2.70
 -26   2   0   26.70    2.00
 -26   2   0   31.10    3.20
  26   2   0   30.30    3.00
 -26   2   0   28.60    3.20
 -26   2   0   31.10    3.10
  26   2   0   30.40    3.00
 -26   2   0   32.70    2.90
 -26   2   0   27.50    3.00
 -28  -2   0   81.69    4.40
 -28  -2   0   80.39    5.00
  28  -2   0   88.79    5.10
 -28  -2   0   78.49    5.30
 -28  -2   0   75.69    4.90
 -28  -2   0   76.39    4.80
  28  -2   0   80.49    5.00
  28  -2   0   84.69    5.00
 -28  -2   0   83.49    5.10
 -28  -2   0   82.29    4.90
 -28   2   0   88.69    5.20
 -28   2   0   78.59    4.90
 -28   2   0   77.29    4.90
 -28   2   0   84.69    4.60
  28   2   0   84.09    4.90
 -28   2   0   70.09    5.80
  28   2   0   75.99    4.70
  28   2   0   78.49    4.40
 -28   2   0   78.49    5.00
  28   2   0   80.39    4.90
 -30  -2   0    6.10    1.70
 -30  -2   0    9.30    2.40
 -30  -2   0    6.30    1.90
 -30  -2   0    6.70    1.80
 -30  -2   0    4.30    1.30
  30  -2   0   10.70    2.40
 -30  -2   0    7.30    2.10
 -30  -2   0    4.90    1.60
  30  -2   0    6.60    1.70
  30  -2   0   11.20    2.60
  30   2   0    4.40    1.40
  30   2   0    9.30    2.10
 -30   2   0    6.60    1.60
 -30   2   0    9.60    2.30
 -30   2   0    6.50    1.90
 -30   2   0    5.40    1.70
  30   2   0    6.60    1.70
  30   2   0    6.20    1.50
  32  -2   0    4.50    1.50
  32  -2   0    2.50    1.40
 -32  -2   0    0.90    1.00
  32  -2   0    2.10    1.30
 -32  -2   0    1.80    1.30
 -32  -2   0    2.70    1.50
 -32  -2   0    2.00    1.50
 -32  -2   0    2.30    1.50
 -32  -2   0    3.20    1.10
 -32   2   0    1.20    1.60
 -32   2   0    1.70    1.00
  32   2   0    3.10    1.30
 -32   2   0    4.30    1.80
  32   2   0    1.60    1.00
  32   2   0    1.00    1.30
 -32   2   0    3.90    1.50
  32   2   0    1.70    1.10
 -34  -2   0   39.20    4.60
 -34  -2   0   44.40    4.20
  34  -2   0   39.10    4.20
 -34  -2   0   39.90    4.10
  34  -2   0   39.60    4.10
 -34  -2   0   40.40    4.20
  34  -2   0   40.80    4.20
 -34  -2   0   37.80    4.00
 -34   2   0   41.40    4.00
 -34   2   0   48.20    4.50
  34   2   0   35.50    3.70
  34   2   0   35.50    3.90
  34   2   0   37.10    4.00
 -34   2   0   37.30    4.20
 -34   2   0   37.40    4.40
  34   2   0   36.50    4.00
 -34   2   0   35.80    4.40
 -36  -2   0    4.80    1.80
 -36  -2   0    6.90    2.40
 -36  -2   0    6.90    2.20
  36  -2   0    3.60    1.50
  36  -2   0    7.30    2.00
 -36  -2   0    4.90    1.80
  36  -2   0    5.60    1.80
 -36  -2   0    6.10    2.00
 -36   2   0    2.70    1.40
  36   2   0    6.60    1.80
  36   2   0    7.80    2.10
 -36   2   0    5.20    1.90
 -36   2   0    4.40    1.70
 -38  -2   0    0.10    1.40
 -38  -2   0    1.20    1.70
 -38  -2   0    0.40    1.40
  38  -2   0   -1.90    1.20
 -38  -2   0    0.50    1.20
  38  -2   0    0.20    1.30
 -38  -2   0   -2.50    1.20
  38  -2   0    0.50    1.40
 -38   2   0   -0.20    1.40
  38   2   0   -2.50    1.10
  38   2   0   -1.30    1.20
  38   2   0   -0.20    1.20
 -38   2   0    0.00    1.10
 -38   2   0   -2.00    1.20
 -38   2   0   -0.90    1.20
  38   2   0   -1.10    1.20
 -38   2   0   -1.00    1.30
 -40  -2   0    1.70    1.90
  40  -2   0    3.90    1.70
 -40  -2   0    0.20    2.00
  40  -2   0   -1.80    1.50
 -40  -2   0    0.60    1.40
 -40  -2   0    3.60    2.00
 -40  -2   0    3.10    1.90
 -40   2   0    0.90    1.60
 -40   2   0    3.40    1.60
 -40   2   0   -0.80    1.30
  40   2   0    3.40    1.70
  42  -2   0   -0.90    1.40
 -42  -2   0   -0.60    1.40
  42  -2   0    0.60    1.80
 -42  -2   0   -1.40    1.60
 -42  -2   0    1.40    1.80
  42  -2   0   -0.40    1.50
  42  -2   0   -2.00    1.20
 -42  -2   0    0.90    1.90
 -42  -2   0   -0.10    1.40
 -42   2   0   -0.70    1.70
 -42   2   0   -0.70    1.50
  42   2   0   -1.90    1.00
 -42   2   0   -0.70    1.40
  42   2   0   -1.40    1.50
  42   2   0   -1.30    1.30
 -42   2   0    1.20    1.80
 -44  -2   0   -1.30    1.80
  44  -2   0   -0.40    1.40
  44  -2   0   -1.80    1.40
 -44  -2   0    1.10    1.50
 -44  -2   0   -1.30    1.70
 -44  -2   0   -3.50    1.40
  44   2   0    0.30    1.50
 -44   2   0    0.40    2.10
 -44   2   0   -1.30    1.80
 -44   2   0    0.30    1.90
 -44   2   0   -4.30    1.50
  44   2   0    0.20    1.50
  44   2   0   -2.10    1.20
  46  -2   0   -3.00    1.60
  46  -2   0   -1.30    1.70
 -46  -2   0   -1.60    1.90
  46  -2   0   -1.00    1.70
 -46   2   0   -1.40    1.40
 -46   2   0   -0.40    1.50
  46   2   0   -2.90    2.30
 -46   2   0    1.70    1.50
  46   2   0   -1.90    1.50
  46   2   0   -0.30    1.70
   1  -3   0   17.00    1.10
  -1  -3   0   19.10    1.00
   1  -3   0   17.20    1.20
  -1  -3   0   16.40    1.10
  -1  -3   0   16.90    1.20
  -1  -3   0   18.40    1.30
  -1  -3   0   18.30    1.00
  -1  -3   0   17.60    1.00
  -1  -3   0   18.00    1.10
   1  -3   0   16.70    1.20
  -1  -3   0   17.60    1.20
   1  -3   0   12.50    2.00
  -1  -3   0   18.50    1.20
   1  -3   0   18.50    1.00
   1  -3   0   19.10    1.20
   1  -3   0   16.60    1.10
   1  -3   0   18.10    1.20
  -1  -3   0   19.10    1.20
  -1  -3   0   15.60    2.30
   1  -3   0   17.40    1.10
  -1  -3   0   16.90    2.30
   1  -3   0   17.50    0.80
   1  -3   0   17.60    1.20
  -1  -3   0   17.90    1.20
  -1  -3   0   19.50    1.20
   1   3   0   18.10    1.00
  -1   3   0   18.10    2.30
  -1   3   0   16.90    1.10
  -1   3   0   17.90    1.20
   1   3   0   16.80    1.20
   1   3   0   18.10    1.20
  -1   3   0   16.00    1.10
  -1   3   0   16.50    1.10
   1   3   0   16.70    0.90
  -1   3   0   15.60    1.20
  -1   3   0   18.10    1.20
   1   3   0   19.10    1.30
   1   3   0   18.40    0.90
  -1   3   0   16.20    0.80
   1   3   0   20.00    1.30
  -1   3   0   18.00    1.20
  -1   3   0   17.20    2.30
   1   3   0   22.50    2.70
   1   3   0   18.50    1.20
   1   3   0   17.30    2.30
   1   3   0   16.60    1.10
  -1   3   0   16.50    1.00
   1   3   0   17.70    0.90
   1   3   0   17.60    1.20
   1   3   0   17.10    0.90
   3  -3   0 1359.76   24.60
   3  -3   0 1352.36   29.60
  -3  -3   0 1369.36   24.80
  -3  -3   0 1347.17   25.00
   3  -3   0 1359.26   24.60
   3  -3   0 1341.77   24.90
  -3  -3   0 1353.06   29.90
  -3  -3   0 1369.56   23.90
  -3  -3   0 1391.36   24.40
  -3  -3   0 1348.97   24.50
  -3  -3   0 1342.67   25.00
   3  -3   0 1364.36   24.50
   3  -3   0 1388.66   30.20
   3  -3   0 1374.56   25.00
  -3  -3   0 1361.86   24.00
   3  -3   0 1368.96   24.80
  -3  -3   0 1418.96   24.90
  -3  -3   0 1437.16   25.50
   3  -3   0 1365.26   23.50
  -3  -3   0 1389.06   25.00
  -3  -3   0 1339.17   24.90
  -3  -3   0 1332.57   30.40
  -3  -3   0 1380.16   24.40
  -3  -3   0 1395.96   24.00
   3  -3   0 1356.76   24.30
   3  -3   0 1376.16   24.70
  -3   3   0 1334.77   29.90
   3   3   0 1351.16   24.80
   3   3   0 1351.06   24.60
  -3   3   0 1349.47   24.80
  -3   3   0 1364.96   24.60
   3   3   0 1349.66   25.00
   3   3   0 1377.86   24.10
   3   3   0 1392.76   25.00
  -3   3   0 1348.17   32.80
  -3   3   0 1369.26   24.30
   3   3   0 1372.46   24.00
  -3   3   0 1349.96   24.60
  -3   3   0 1334.77   24.90
   3   3   0 1375.06   30.60
  -3   3   0 1332.77   24.50
   3   3   0 1349.96   24.80
   3   3   0 1298.77   24.60
   3   3   0 1376.96   23.90
   3   3   0 1310.27   24.40
   3   3   0 1345.27   25.00
   3   3   0 1325.27   24.30
   3   3   0 1344.57   29.90
  -3   3   0 1357.46   24.70
  -3   3   0 1319.87   24.70
  -5  -3   0  395.36    8.70
  -5  -3   0  388.16   13.10
  -5  -3   0  407.16   14.20
  -5  -3   0  404.76    8.50
   5  -3   0  390.56    8.00
   5  -3   0  362.86   11.90
  -5  -3   0  395.16    8.50
  -5  -3   0  392.16    7.80
  -5  -3   0  388.46    8.40
  -5  -3   0  398.36    8.40
  -5  -3   0  386.56    7.50
   5  -3   0  387.26    8.30
   5  -3   0  393.96    8.60
  -5  -3   0  385.36    8.10
   5  -3   0  391.96    8.20
  -5  -3   0  392.06    8.70
   5  -3   0  379.56   12.50
   5  -3   0  383.46    8.40
  -5  -3   0  381.96    8.60
   5  -3   0  384.86    8.30
   5  -3   0  380.06    8.20
  -5  -3   0  398.96    7.80
  -5  -3   0  385.76    8.30
  -5   3   0  387.36    8.20
  -5   3   0  377.36    7.40
  -5   3   0  379.16    8.50
   5   3   0  381.86    7.70
   5   3   0  393.86    7.60
  -5   3   0  385.66    8.60
   5   3   0  393.46    8.60
  -5   3   0  376.16    8.00
   5   3   0  386.46    8.70
   5   3   0  385.66   12.60
   5   3   0  393.06    8.20
   5   3   0  381.16    8.10
   5   3   0  385.96    7.80
  -5   3   0  386.16    7.30
  -5   3   0  365.46   12.40
  -5   3   0  389.86    8.30
   5   3   0  390.56    8.50
  -5   3   0  379.16    8.20
   5   3   0  384.76    8.60
  -5   3   0  386.06   12.40
   5   3   0  380.16   12.90
  -7  -3   0    2.20    1.10
  -7  -3   0    1.30    0.40
  -7  -3   0    1.60    0.50
   7  -3   0    1.50    0.40
  -7  -3   0    2.40    0.60
  -7  -3   0    2.40    0.60
   7  -3   0    1.90    0.50
  -7  -3   0    0.40    0.70
   7  -3   0    2.00    1.00
   7  -3   0    2.50    0.60
  -7  -3   0    2.20    0.50
   7  -3   0    0.90    0.40
   7  -3   0    2.60    0.50
   7  -3   0    2.20    0.50
   7  -3   0    1.60    0.50
   7  -3   0    1.50    0.30
   7  -3   0    1.10    0.90
  -7  -3   0    1.50    0.50
  -7  -3   0    1.10    0.40
  -7  -3   0    2.00    0.50
  -7  -3   0    2.00    0.50
   7   3   0    1.60    0.50
  -7   3   0    1.00    0.90
   7   3   0    0.90    0.50
   7   3   0    1.90    0.50
  -7   3   0    1.60    0.50
   7   3   0    1.50    0.40
   7   3   0    1.20    1.10
  -7   3   0    1.60    0.50
   7   3   0    2.30    0.60
   7   3   0    1.70    0.40
  -7   3   0    1.10    0.40
   7   3   0    2.00    0.50
  -7   3   0    1.40    0.40
   7   3   0    2.60    0.60
   7   3   0    2.90    0.70
  -7   3   0    1.80    0.90
   7   3   0    1.80    0.60
   7   3   0    1.70    0.90
  -7   3   0    2.30    0.50
  -9  -3   0 1039.10   26.70
   9  -3   0 1015.90   19.70
   9  -3   0  999.90   25.20
   9  -3   0 1015.50   18.40
  -9  -3   0 1028.00   19.60
  -9  -3   0  978.60   19.70
  -9  -3   0  981.30   19.70
  -9  -3   0 1028.70   19.10
  -9  -3   0 1030.00   19.70
   9  -3   0  956.30   19.30
   9  -3   0 1000.80   19.30
  -9  -3   0  981.80   25.80
  -9  -3   0 1012.70   19.60
  -9  -3   0 1019.00   19.90
   9  -3   0 1017.60   19.50
   9  -3   0 1089.39   20.90
  -9  -3   0 1011.40   19.20
  -9  -3   0 1031.50   19.70
   9  -3   0 1024.80   26.20
  -9  -3   0 1013.90   19.60
   9  -3   0 1016.50   19.40
  -9  -3   0 1001.40   18.90
   9   3   0  975.50   19.80
  -9   3   0 1012.50   18.40
  -9   3   0 1010.90   19.20
  -9   3   0 1006.90   19.70
   9   3   0 1034.40   19.70
  -9   3   0 1028.20   25.70
   9   3   0 1048.50   20.00
   9   3   0  989.40   19.50
   9   3   0 1007.00   19.90
   9   3   0  972.30   19.40
   9   3   0 1011.30   19.10
  -9   3   0  999.10   19.50
  -9   3   0 1004.60   19.20
   9   3   0 1036.00   26.30
   9   3   0 1020.90   19.00
   9   3   0 1023.50   19.50
   9   3   0 1019.20   19.70
  -9   3   0 1025.70   18.50
   9   3   0 1010.00   18.10
  -9   3   0 1035.60   26.00
  -9   3   0 1016.40   19.70
   9   3   0  992.20   30.30
   9   3   0  959.90   19.50
 -11  -3   0 2420.86   51.79
  11  -3   0 2341.67   42.80
  11  -3   0 2403.36   42.80
 -11  -3   0 2373.96   42.90
  11  -3   0 2349.26   50.29
 -11  -3   0 2336.17   42.90
 -11  -3   0 2427.96   51.19
 -11  -3   0 2398.96   42.70
 -11  -3   0 2397.36   42.20
 -11  -3   0 2377.26   43.30
 -11  -3   0 2330.07   42.70
  11  -3   0 2376.16   42.60
  11  -3   0 2318.37   42.90
  11  -3   0 2431.66   43.10
  11  -3   0 2395.76   41.50
  11  -3   0 2439.56   51.89
  11  -3   0 2336.67   42.60
 -11  -3   0 2396.16   42.30
 -11  -3   0 2388.56   42.90
  11  -3   0 2340.67   42.50
 -11  -3   0 2356.66   42.30
 -11  -3   0 2296.67   42.80
 -11   3   0 2356.16   42.80
  11   3   0 2391.06   50.99
  11   3   0 2428.26   43.10
  11   3   0 2388.86   42.20
 -11   3   0 2370.56   42.30
 -11   3   0 2366.26   43.10
 -11   3   0 2407.26   43.00
 -11   3   0 2377.86   42.70
 -11   3   0 2292.97   50.59
 -11   3   0 2450.65   51.19
  11   3   0 2453.35   42.40
 -11   3   0 2315.37   42.20
  11   3   0 2218.98   46.60
  11   3   0 2347.27   42.20
  11   3   0 2330.17   42.70
 -11   3   0 2340.57   41.50
 -11   3   0 2399.36   41.30
 -11   3   0 2396.16   42.90
  11   3   0 2363.46   51.69
  11   3   0 2376.66   42.70
 -13  -3   0   22.90    2.00
 -13  -3   0   29.60    2.10
  13  -3   0   31.00    2.10
 -13  -3   0   25.70    1.90
 -13  -3   0   24.90    1.80
  13  -3   0   23.90    1.90
 -13  -3   0   23.60    1.90
 -13  -3   0   22.60    1.90
  13  -3   0   26.20    2.00
 -13  -3   0   24.50    2.00
  13  -3   0   25.90    2.00
 -13  -3   0   25.30    2.00
 -13  -3   0   24.80    3.70
 -13  -3   0   23.60    2.00
  13  -3   0   24.30    1.50
  13  -3   0   25.60    2.00
  13  -3   0   23.00    1.90
  13  -3   0   30.20    2.00
 -13  -3   0   23.80    2.00
 -13  -3   0   21.80    3.50
  13  -3   0   26.60    4.00
 -13  -3   0   23.10    1.70
  13  -3   0   24.90    3.70
 -13   3   0   27.40    1.80
 -13   3   0   27.30    4.00
 -13   3   0   25.00    3.90
 -13   3   0   27.90    2.10
  13   3   0   25.10    1.90
  13   3   0   22.90    1.80
 -13   3   0   25.90    1.80
 -13   3   0   25.50    2.00
  13   3   0   25.00    2.00
  13   3   0   22.60    1.80
  13   3   0   28.30    1.30
  13   3   0   29.90    4.10
 -13   3   0   26.90    1.40
 -13   3   0   26.40    2.00
  13   3   0   23.80    1.70
  13   3   0   24.10    1.90
 -13   3   0   26.20    1.80
 -13   3   0   29.90    2.20
  13   3   0   25.50    1.90
  13   3   0   24.20    3.80
 -13   3   0   27.50    2.20
  13   3   0   27.70    2.00
  13   3   0   24.10    1.80
  13   3   0   20.30    1.80
  13   3   0   27.90    2.00
  15  -3   0    9.00    2.50
 -15  -3   0   11.10    1.50
 -15  -3   0   12.40    1.50
  15  -3   0   10.20    1.50
  15  -3   0   10.10    1.50
 -15  -3   0   13.60    3.10
 -15  -3   0   11.10    3.10
 -15  -3   0    9.90    1.60
  15  -3   0   10.80    1.40
  15  -3   0    9.80    1.50
 -15  -3   0   10.30    1.60
 -15  -3   0   12.00    1.60
 -15  -3   0    8.20    1.20
 -15  -3   0   10.20    1.40
  15  -3   0    8.80    1.90
  15  -3   0   12.50    3.00
  15  -3   0    8.60    1.10
 -15  -3   0   10.40    1.50
  15  -3   0   10.00    1.60
 -15   3   0   11.10    1.30
 -15   3   0   12.30    1.00
  15   3   0    7.10    1.40
  15   3   0   10.20    1.50
  15   3   0    8.00    1.50
  15   3   0   10.80    1.30
  15   3   0    8.30    1.30
 -15   3   0    8.80    2.70
  15   3   0   10.30    1.50
  15   3   0    8.10    1.40
  15   3   0   10.00    1.60
 -15   3   0    9.60    1.30
  15   3   0    8.90    2.70
  15   3   0   12.10    1.40
  15   3   0   12.10    1.60
 -15   3   0   10.20    2.80
 -15   3   0   11.20    1.30
 -15   3   0   10.80    1.50
 -15   3   0   10.80    1.60
 -15   3   0   10.70    1.60
  15   3   0    8.00    2.40
 -15   3   0   10.80    1.50
  17  -3   0    0.30    0.40
 -17  -3   0    0.80    0.50
 -17  -3   0    0.20    0.60
 -17  -3   0   -0.90    1.20
 -17  -3   0    0.30    1.30
  17  -3   0   -0.30    0.50
  17  -3   0    0.20    0.50
 -17  -3   0    0.70    0.60
  17  -3   0    1.10    0.60
  17  -3   0   -0.30    1.30
 -17  -3   0    0.90    0.80
  17  -3   0   -0.50    0.60
  17  -3   0    0.50    0.60
 -17  -3   0   -0.50    0.60
 -17  -3   0    0.80    0.60
  17  -3   0    0.10    1.30
 -17  -3   0    0.90    0.70
  17   3   0   -0.40    1.40
  17   3   0    0.30    0.40
 -17   3   0    0.80    0.60
 -17   3   0   -0.10    0.60
 -17   3   0    0.80    0.60
  17   3   0   -0.20    0.50
  17   3   0    1.10    0.60
 -17   3   0   -1.40    1.50
 -17   3   0   -0.30    1.30
  17   3   0    0.10    0.50
  17   3   0   -0.50    0.50
  17   3   0    0.10    0.50
  17   3   0   -0.70    0.50
  17   3   0    0.00    0.40
 -17   3   0    0.40    0.50
  17   3   0    0.00    0.60
  17   3   0    0.90    1.10
  17   3   0   -0.10    0.50
 -17   3   0   -0.10    0.30
 -19  -3   0  100.89    4.60
  19  -3   0   98.79    4.70
  19  -3   0  100.49    4.70
  19  -3   0   97.89    4.50
 -19  -3   0   97.99    4.40
 -19  -3   0  105.89    4.80
  19  -3   0  102.89    8.30
 -19  -3   0  100.69    4.50
  19  -3   0  105.09    8.70
 -19  -3   0   94.29    8.60
  19  -3   0   97.39    4.50
 -19  -3   0   86.49    8.10
  19  -3   0   96.69    4.60
  19  -3   0   97.59    3.90
 -19  -3   0   98.79    4.90
 -19  -3   0   95.39    4.30
 -19  -3   0   97.89    4.60
 -19   3   0  105.79    4.10
 -19   3   0   93.79    4.60
 -19   3   0  103.39    3.30
  19   3   0   92.69    8.30
  19   3   0   96.59    4.40
 -19   3   0  110.69    4.90
  19   3   0  100.89    4.70
 -19   3   0  100.49    4.70
 -19   3   0   94.09    4.60
  19   3   0  109.79    4.70
 -19   3   0   96.09    4.50
 -19   3   0  108.39    9.10
  19   3   0   94.39    4.40
  19   3   0  100.89    4.20
  19   3   0   94.89    8.60
 -19   3   0   95.89    8.60
 -21  -3   0  117.99    5.30
  21  -3   0  112.19    5.30
 -21  -3   0  122.99    5.30
 -21  -3   0  118.59   10.10
 -21  -3   0  121.89    5.10
 -21  -3   0  108.59    5.50
  21  -3   0  122.99    5.40
  21  -3   0  129.69    9.60
  21  -3   0  119.19    9.80
 -21  -3   0  110.79    4.80
 -21  -3   0  119.79    9.60
 -21  -3   0  117.29    5.10
  21  -3   0  117.69    5.20
 -21  -3   0  111.19    5.10
  21  -3   0  113.69    5.20
 -21   3   0  113.09    6.30
 -21   3   0  120.99    3.70
  21   3   0  127.49    3.90
  21   3   0  105.59    5.30
  21   3   0  114.39    5.10
  21   3   0  108.99    4.90
  21   3   0  112.19    5.10
  21   3   0  119.59    4.80
 -21   3   0  114.29   10.20
 -21   3   0  118.39    5.40
  21   3   0  119.99   10.40
 -21   3   0  124.99    5.50
  21   3   0  106.39    9.20
 -21   3   0  117.49    5.30
 -21   3   0  112.39    4.50
 -21   3   0  116.59    5.40
 -23  -3   0  218.28    7.70
  23  -3   0  223.98    7.80
 -23  -3   0  216.18    7.40
 -23  -3   0  230.08    7.80
  23  -3   0  239.58    8.30
 -23  -3   0  218.58    8.00
  23  -3   0  228.28    7.90
 -23  -3   0  229.78    8.00
 -23   3   0  233.08    8.20
 -23   3   0  219.18    8.00
  23   3   0  219.78    7.70
 -23   3   0  233.58    8.30
 -23   3   0  219.68    8.20
  23   3   0  227.38    6.00
  23   3   0  231.48    7.30
 -23   3   0  233.38    5.80
 -23   3   0  231.68    7.20
 -25  -3   0  152.88    6.70
  25  -3   0  144.29    7.60
  25  -3   0  152.48    6.60
 -25  -3   0  153.28    6.80
 -25  -3   0  163.68    6.80
 -25  -3   0  147.59    6.10
  25  -3   0  160.48    6.70
 -25  -3   0  154.18    7.20
  25   3   0  151.08    6.50
 -25   3   0  158.48    6.90
  25   3   0  161.18    6.70
 -25   3   0  157.08    4.60
  25   3   0  161.08    6.10
 -25   3   0  151.58    6.70
 -25   3   0  160.28    6.90
  25   3   0  152.58    6.50
  25   3   0  158.28    4.90
 -25   3   0  154.78    6.90
 -25   3   0  160.68    6.10
 -25   3   0  150.28    6.70
  27  -3   0   17.50    2.60
 -27  -3   0   14.50    2.80
  27  -3   0   21.40    2.90
 -27  -3   0   15.00    2.40
 -27  -3   0   17.20    2.60
 -27  -3   0   18.60    2.70
 -27  -3   0   18.70    2.50
 -27  -3   0   14.30    2.50
  27  -3   0   14.70    2.50
 -27  -3   0   17.60    2.80
  27   3   0   16.70    2.60
 -27   3   0   17.00    2.80
  27   3   0   14.10    2.20
 -27   3   0   18.30    2.40
  27   3   0   15.60    1.70
 -27   3   0   18.40    2.70
 -27   3   0   20.90    2.80
  27   3   0   17.80    2.50
  27   3   0   21.00    2.70
 -27   3   0   17.30    2.70
 -29  -3   0   50.19    4.20
 -29  -3   0   46.90    3.70
  29  -3   0   44.40    3.90
 -29  -3   0   47.70    4.30
 -29  -3   0   40.50    3.80
 -29  -3   0   51.69    4.20
 -29  -3   0   51.39    4.00
  29  -3   0   49.30    4.10
  29  -3   0   45.30    4.10
 -29  -3   0   42.70    3.80
  29   3   0   44.00    3.50
  29   3   0   51.19    4.00
 -29   3   0   40.80    3.90
 -29   3   0   46.00    3.60
  29   3   0   41.70    3.70
  29   3   0   46.10    3.80
 -29   3   0   42.70    4.00
 -29   3   0   41.60    4.10
 -29   3   0   46.20    4.10
  31  -3   0   11.20    2.60
 -31  -3   0    4.40    1.50
 -31  -3   0    4.40    1.60
 -31  -3   0    1.90    1.50
 -31  -3   0    5.60    1.90
  31  -3   0    2.50    1.30
 -31  -3   0    5.80    1.70
  31  -3   0    4.60    1.80
 -31   3   0    2.90    1.30
  31   3   0    4.00    1.50
 -31   3   0    6.80    2.10
  31   3   0    4.80    1.50
  31   3   0    5.10    1.50
  31   3   0    2.20    1.20
 -31   3   0    4.20    1.70
 -31   3   0    3.50    1.30
 -31   3   0    5.50    2.00
 -33  -3   0   14.60    2.90
 -33  -3   0   11.60    2.80
 -33  -3   0   11.90    2.80
  33  -3   0    7.20    2.10
  33  -3   0    7.70    2.10
  33  -3   0    6.70    2.00
 -33  -3   0    7.20    1.90
 -33  -3   0    4.50    1.80
 -33  -3   0   16.00    3.40
  33   3   0   11.50    2.70
  33   3   0   10.10    2.40
 -33   3   0   12.40    3.00
 -33   3   0    8.30    2.40
 -33   3   0    3.80    1.40
  33   3   0    5.10    1.70
 -33   3   0   15.90    3.30
  33   3   0    8.00    2.00
  35  -3   0    5.10    1.80
 -35  -3   0    9.60    2.50
 -35  -3   0    7.00    2.00
 -35  -3   0    4.10    1.60
  35  -3   0    6.00    2.00
  35  -3   0    2.50    1.60
 -35   3   0    4.50    2.10
 -35   3   0    4.00    1.70
 -35   3   0    3.40    1.50
  35   3   0    6.90    1.80
  35   3   0    2.60    1.60
  35   3   0    3.80    1.80
  35   3   0    6.20    2.00
 -35   3   0    6.80    2.20
 -35   3   0    4.10    1.60
 -37  -3   0   15.30    3.30
  37  -3   0   18.90    3.60
 -37  -3   0   20.10    4.10
  37  -3   0   19.10    3.70
 -37  -3   0   16.10    3.60
 -37   3   0   19.50    3.30
  37   3   0   16.30    3.00
  37   3   0   15.00    3.30
 -37   3   0   20.40    3.50
 -37   3   0   17.00    3.30
  37   3   0   15.20    3.40
 -37   3   0   20.10    3.90
 -37   3   0   15.90    3.70
 -39  -3   0    8.40    2.60
 -39  -3   0    4.80    1.60
 -39  -3   0    8.00    2.40
  39  -3   0    6.20    2.20
  39  -3   0    6.30    2.20
  39  -3   0    4.20    2.20
 -39  -3   0    8.00    2.70
 -39   3   0    3.00    2.00
  39   3   0    3.60    1.80
  39   3   0    9.30    2.40
 -39   3   0    7.00    2.40
 -39   3   0    8.70    2.70
 -39   3   0    4.50    1.90
  39   3   0    6.20    2.20
  41  -3   0    0.20    1.60
 -41  -3   0   -0.90    1.50
 -41  -3   0   -2.20    1.40
 -41  -3   0    1.20    1.80
 -41  -3   0   -1.80    1.10
  41  -3   0   -0.70    1.40
  41  -3   0   -0.60    1.20
 -41  -3   0   -0.20    1.70
 -41   3   0    0.30    1.90
  41   3   0   -0.40    1.60
 -41   3   0   -3.40    1.40
  41   3   0   -0.70    1.50
 -41   3   0   -1.70    1.50
  41   3   0    0.10    1.50
 -41   3   0    1.40    1.60
  43  -3   0   -2.30    1.50
 -43  -3   0   -1.40    1.60
  43  -3   0   -2.30    1.30
 -43  -3   0    2.20    1.90
 -43  -3   0   -2.50    1.60
  43  -3   0   -1.10    1.40
 -43  -3   0    0.10    1.80
  43  -3   0   -1.90    1.40
 -43  -3   0    0.60    1.80
 -43   3   0   -1.60    1.70
 -43   3   0    1.80    2.00
  43   3   0   -0.60    1.70
  43   3   0   -1.40    1.40
  43   3   0   -1.10    1.70
 -43   3   0   -0.40    1.80
 -45  -3   0    5.90    3.30
 -45  -3   0    5.10    2.20
 -45  -3   0    6.50    2.50
  45  -3   0   10.10    2.90
  45   3   0    3.60    2.40
 -45   3   0    4.60    4.00
  45   3   0    8.40    3.30
  45   3   0    4.40    3.30
   0  -4   0  746.53   14.90
   0  -4   0  778.42   14.30
   0  -4   0  768.02   13.80
   0  -4   0  749.73   14.80
   0  -4   0  743.33   20.50
   0  -4   0  741.43   14.70
   0  -4   0  775.62   15.00
   0  -4   0  739.43   15.00
   0  -4   0  737.53   15.40
   0  -4   0  740.83   15.40
   0  -4   0  760.32   21.00
   0  -4   0  751.12   15.20
   0  -4   0  731.23   14.90
   0  -4   0  750.02   15.10
   0   4   0  752.12   20.40
   0   4   0  748.63   14.00
   0   4   0  753.02   15.10
   0   4   0  724.13   20.90
   0   4   0  759.72   15.10
   0   4   0  761.72   14.20
   0   4   0  761.32   13.90
   0   4   0  761.22   15.20
   0   4   0  750.02   13.90
   0   4   0  731.53   14.70
   0   4   0  752.72   14.00
   0   4   0  748.53   15.20
   0   4   0  723.33   15.00
  -2  -4   0   56.29    2.50
  -2  -4   0   55.69    3.10
  -2  -4   0   57.19    4.70
   2  -4   0   60.49    2.70
  -2  -4   0   57.49    2.50
   2  -4   0   62.09    2.60
   2  -4   0   58.79    2.40
   2  -4   0   62.69    2.60
  -2  -4   0   58.39    2.20
   2  -4   0   58.99    2.70
  -2  -4   0   55.89    4.90
  -2  -4   0   60.29    2.60
   2  -4   0   58.99    2.50
  -2  -4   0   61.39    2.50
   2  -4   0   58.09    2.50
  -2  -4   0   56.99    2.10
   2  -4   0   59.49    1.80
   2  -4   0   58.39    2.20
  -2  -4   0   63.49    2.80
   2  -4   0   57.09    4.80
  -2  -4   0   62.59    2.60
  -2  -4   0   56.69    2.50
   2  -4   0   53.39    4.50
  -2  -4   0   60.49    2.20
  -2   4   0   58.19    2.50
   2   4   0   54.09    2.50
  -2   4   0   60.09    1.80
  -2   4   0   60.49    2.70
   2   4   0   60.99    2.70
  -2   4   0   61.59    2.50
   2   4   0   58.49    2.10
  -2   4   0   56.49    4.60
   2   4   0   58.59    2.60
  -2   4   0   55.99    2.40
   2   4   0   57.09    2.60
  -2   4   0   60.59    2.60
  -2   4   0   59.09    2.20
   2   4   0   57.59    2.00
   2   4   0   66.39    2.20
   2   4   0   62.89    4.90
   2   4   0   60.39    2.70
   2   4   0   63.79    2.20
   2   4   0   58.89    2.00
   2   4   0   53.69    4.70
   2   4   0   58.19    2.40
  -2   4   0   58.19    2.60
  -2   4   0   58.89    2.50
   2   4   0   56.39    2.60
  -4  -4   0  244.78    5.40
  -4  -4   0  236.48    5.40
   4  -4   0  222.98    6.20
  -4  -4   0  235.78    6.30
  -4  -4   0  240.58    6.10
   4  -4   0  217.78    9.90
  -4  -4   0  237.98    5.80
  -4  -4   0  244.08    5.80
  -4  -4   0  231.58   10.20
  -4  -4   0  235.78    6.30
   4  -4   0  224.38    9.80
   4  -4   0  236.98    6.10
  -4  -4   0  237.98    6.40
  -4  -4   0  249.28    5.40
   4  -4   0  229.38    6.30
  -4  -4   0  235.88    6.40
  -4  -4   0  241.08    6.20
   4  -4   0  232.98    5.90
   4  -4   0  231.28    6.00
  -4  -4   0  230.18   10.60
  -4  -4   0  249.58    6.20
  -4  -4   0  234.08    5.90
   4  -4   0  226.38    5.90
  -4   4   0  230.68    5.00
  -4   4   0  215.08   10.00
  -4   4   0  224.08    6.00
   4   4   0  230.68    6.20
  -4   4   0  228.68    9.80
   4   4   0  241.88    5.80
  -4   4   0  223.28    6.20
   4   4   0  239.38    5.30
   4   4   0  236.98    6.20
  -4   4   0  225.28    5.90
   4   4   0  245.48   10.50
  -4   4   0  228.18    4.80
  -4   4   0  224.58    5.90
   4   4   0  237.48   10.60
   4   4   0  233.88    6.00
   4   4   0  244.68    6.50
   4   4   0  236.28    5.90
  -4   4   0  223.48    5.60
   4   4   0  244.88    6.30
   4   4   0  231.78    6.10
   4   4   0  246.88    5.30
   4   4   0  237.68    5.50
   4   4   0  242.08    6.30
  -4   4   0  227.38    6.10
  -4   4   0  226.08    6.20
  -6  -4   0  248.48    6.90
   6  -4   0  259.27    6.70
  -6  -4   0  265.37    6.50
  -6  -4   0  259.27    6.90
  -6  -4   0  255.77    7.00
   6  -4   0  271.77   11.10
  -6  -4   0  257.57    5.90
  -6  -4   0  255.67   11.10
   6  -4   0  264.37    6.20
   6  -4   0  269.97    6.60
   6  -4   0  265.57   11.20
  -6  -4   0  258.87   11.60
  -6  -4   0  267.47    6.60
  -6  -4   0  268.17    7.00
  -6  -4   0  263.67    5.80
  -6  -4   0  269.47    6.00
   6  -4   0  269.37    6.40
   6  -4   0  269.17    6.60
   6  -4   0  271.67    7.00
  -6   4   0  258.77    7.00
  -6   4   0  264.67    6.50
   6   4   0  266.47    6.50
   6   4   0  265.17    7.00
  -6   4   0  258.67   10.80
   6   4   0  267.17    6.80
  -6   4   0  264.67    5.50
   6   4   0  244.48   10.90
  -6   4   0  256.27    6.30
   6   4   0  264.07    6.00
   6   4   0  257.07    6.60
   6   4   0  260.07    6.10
   6   4   0  250.57    6.60
  -6   4   0  262.37    6.90
   6   4   0  263.07    5.90
  -6   4   0  258.37    5.30
   6   4   0  257.97    6.40
   6   4   0  254.47   11.40
  -6   4   0  250.77   11.10
   6   4   0  258.37    6.80
  -6   4   0  277.67    6.70
   6   4   0  259.67    5.80
  -6   4   0  258.17    6.50
   6   4   0  256.27    6.80
  -6   4   0  256.07    6.80
  -8  -4   0   75.69    2.70
   8  -4   0   62.29    5.40
   8  -4   0   57.79    5.10
  -8  -4   0   77.39    6.30
  -8  -4   0   71.49    3.30
  -8  -4   0   73.99    3.10
   8  -4   0   69.09    3.00
   8  -4   0   65.79    2.50
   8  -4   0   67.19    3.10
  -8  -4   0   78.49    2.30
   8  -4   0   67.29    2.90
   8  -4   0   71.19    2.90
  -8  -4   0   78.19    3.10
  -8  -4   0   72.59    3.30
   8  -4   0   68.29    2.90
   8  -4   0   66.19    2.90
  -8  -4   0   71.49    5.80
  -8  -4   0   73.79    2.90
  -8  -4   0   75.19    3.20
  -8  -4   0   71.99    3.20
  -8  -4   0   77.79    3.20
  -8  -4   0   77.49    2.70
  -8  -4   0   73.39    3.00
  -8   4   0   71.49    5.70
   8   4   0   73.89    5.90
   8   4   0   76.69    2.70
  -8   4   0   69.29    3.00
  -8   4   0   68.59    2.20
  -8   4   0   69.99    3.10
  -8   4   0   72.79    3.60
   8   4   0   74.39    3.30
   8   4   0   77.39    2.60
   8   4   0   77.69    3.20
   8   4   0   75.59    3.20
   8   4   0   76.49    2.90
  -8   4   0   70.89    2.20
  -8   4   0   68.19    2.60
  -8   4   0   67.19    3.10
   8   4   0   73.49    3.00
  -8   4   0   65.89    2.80
  -8   4   0   69.29    5.70
   8   4   0   72.19    3.00
   8   4   0   78.89    2.40
   8   4   0   73.59    3.10
   8   4   0   73.89    3.20
  -8   4   0   69.99    2.90
  -8   4   0   76.69    3.20
   8   4   0   73.29    3.20
 -10  -4   0    0.70    0.50
 -10  -4   0    1.70    0.60
  10  -4   0    1.30    0.50
 -10  -4   0    0.80    0.60
  10  -4   0    1.30    0.50
  10  -4   0    0.30    0.50
 -10  -4   0    1.30    0.60
 -10  -4   0    0.70    0.50
 -10  -4   0    1.40    0.50
  10  -4   0    2.70    1.20
  10  -4   0    0.70    1.00
 -10  -4   0   -0.10    0.50
  10  -4   0    1.30    0.40
 -10  -4   0   -0.30    1.00
 -10  -4   0    1.40    0.50
 -10  -4   0    1.00    0.50
  10  -4   0    1.80    0.60
 -10  -4   0    0.70    0.50
  10  -4   0    1.60    0.60
  10  -4   0    1.30    0.60
 -10  -4   0    1.20    0.40
 -10  -4   0    1.40    1.10
  10   4   0    1.50    0.60
  10   4   0    0.70    0.50
  10   4   0    0.90    0.60
  10   4   0    0.90    0.50
 -10   4   0    0.60    0.50
  10   4   0    0.50    0.50
 -10   4   0    2.60    0.60
 -10   4   0    1.20    0.50
  10   4   0    1.10    0.50
  10   4   0    0.50    0.50
  10   4   0    0.60    0.50
 -10   4   0    1.80    0.60
  10   4   0    1.10    0.30
  10   4   0    0.30    0.40
  10   4   0    1.50    0.60
 -10   4   0    0.90    1.30
  10   4   0   -0.30    1.00
  10   4   0   -0.20    0.70
 -10   4   0    1.00    0.60
 -10   4   0    0.40    0.40
 -10   4   0    0.00    0.90
 -10   4   0    1.40    0.50
  12  -4   0  347.97    9.10
  12  -4   0  383.56   15.00
 -12  -4   0  380.76   15.90
  12  -4   0  365.86    9.20
  12  -4   0  392.96    8.70
  12  -4   0  377.96    9.60
 -12  -4   0  375.16    9.50
 -12  -4   0  376.76    9.70
 -12  -4   0  346.97   11.00
 -12  -4   0  374.46    9.00
 -12  -4   0  380.16   10.30
 -12  -4   0  389.36    8.80
  12  -4   0  382.46    9.20
  12  -4   0  372.16    9.40
 -12  -4   0  371.86    9.50
 -12  -4   0  357.56   10.00
 -12  -4   0  372.86    9.70
 -12  -4   0  381.06   15.50
 -12  -4   0  374.36    8.90
  12  -4   0  400.86   16.00
  12  -4   0  372.36    9.20
 -12  -4   0  391.26    9.80
  12   4   0  382.56    8.90
 -12   4   0  394.66   15.50
  12   4   0  393.06    9.90
  12   4   0  385.96    8.80
 -12   4   0  376.56    9.50
  12   4   0  383.66    8.90
 -12   4   0  375.16    9.00
  12   4   0  351.66    9.20
  12   4   0  372.66    9.30
 -12   4   0  366.36    9.30
 -12   4   0  363.76    9.10
  12   4   0  374.16    9.30
  12   4   0  397.16   16.30
 -12   4   0  364.86   15.10
 -12   4   0  370.06    9.00
 -12   4   0  373.96    8.10
  12   4   0  365.26    9.40
  12   4   0  371.66   15.30
 -12   4   0  378.96    9.70
 -12   4   0  378.46    9.60
  12   4   0  387.56    7.70
  12   4   0  389.96    9.60
 -12   4   0  376.86    8.20
 -14  -4   0  146.19    4.80
  14  -4   0  152.58    5.50
  14  -4   0  159.48    5.60
 -14  -4   0  150.48   10.10
  14  -4   0  164.48    9.60
 -14  -4   0  151.08    5.40
 -14  -4   0  145.89    5.50
  14  -4   0  144.49    9.90
 -14  -4   0  145.59    4.90
  14  -4   0  151.18    5.30
 -14  -4   0  144.49    4.90
 -14  -4   0  148.59    5.60
 -14  -4   0  145.59    5.60
 -14  -4   0  132.19    9.20
  14  -4   0  153.48    4.30
 -14  -4   0  143.49    5.30
  14  -4   0  158.18    5.30
  14  -4   0  161.28    5.30
  14   4   0  147.79    4.90
 -14   4   0  150.38    9.70
 -14   4   0  157.68    4.20
 -14   4   0  151.18    4.40
 -14   4   0  144.59    9.60
  14   4   0  152.58   10.10
 -14   4   0  146.79    5.00
  14   4   0  138.39    5.10
 -14   4   0  152.98    5.50
  14   4   0  148.99    3.80
 -14   4   0  152.08    5.40
 -14   4   0  153.28    5.60
  14   4   0  148.99    4.90
  14   4   0  148.99    5.30
  14   4   0  148.89    5.50
 -14   4   0  157.58    5.40
 -14   4   0  148.09    5.00
  14   4   0  155.08    4.90
  14   4   0  144.39    5.60
  14   4   0  143.89    9.30
 -14   4   0  146.39    5.50
  14   4   0  151.88    5.40
 -16  -4   0  161.28    5.30
  16  -4   0  166.68   11.10
 -16  -4   0  166.88    5.50
 -16  -4   0  158.18    6.00
  16  -4   0  166.28    4.80
  16  -4   0  162.08    5.70
 -16  -4   0  161.78    5.90
  16  -4   0  163.58   10.30
  16  -4   0  163.18    6.00
 -16  -4   0  156.58    5.90
  16  -4   0  160.18    5.90
 -16  -4   0  160.38   10.70
  16  -4   0  156.28    5.60
 -16  -4   0  155.08    5.80
 -16  -4   0  161.58    6.20
 -16  -4   0  158.58   10.70
 -16  -4   0  161.18    5.40
  16  -4   0  152.58    5.60
  16   4   0  157.78    5.30
  16   4   0  164.58    6.00
 -16   4   0  150.88    5.70
 -16   4   0  155.38    5.80
 -16   4   0  167.28   10.80
  16   4   0  155.58    5.30
 -16   4   0  157.58   10.70
 -16   4   0  159.18    5.70
 -16   4   0  157.58    4.40
 -16   4   0  165.58    4.90
 -16   4   0  186.18    6.40
  16   4   0  171.38   11.40
  16   4   0  155.98    5.40
  16   4   0  161.68    5.80
  16   4   0  146.99    5.50
  16   4   0  161.38    4.10
  16   4   0  168.88   10.60
  16   4   0  163.38    5.30
  16   4   0  156.78    5.70
 -16   4   0  161.78    6.00
  18  -4   0   17.00    1.70
 -18  -4   0   22.40    2.10
 -18  -4   0   20.70    2.20
  18  -4   0   18.90    2.20
 -18  -4   0   16.50    4.00
  18  -4   0   20.40    2.40
  18  -4   0   20.50    4.10
  18  -4   0   20.20    2.20
 -18  -4   0   17.60    2.10
  18  -4   0   21.30    2.20
  18  -4   0   21.70    2.30
 -18  -4   0   19.50    2.30
  18  -4   0   18.80    4.10
 -18  -4   0   20.00    2.40
 -18  -4   0   19.40    4.60
 -18  -4   0   22.10    2.40
 -18  -4   0   24.30    2.20
 -18   4   0   20.40    2.30
  18   4   0   22.30    2.20
 -18   4   0   30.30    5.20
 -18   4   0   18.70    4.70
 -18   4   0   22.70    2.40
  18   4   0   12.30    3.60
  18   4   0   12.10    3.70
  18   4   0   20.70    1.30
  18   4   0   18.00    2.30
  18   4   0   20.90    2.20
  18   4   0   15.70    1.90
 -18   4   0   19.70    2.30
 -18   4   0   18.80    1.70
  18   4   0   20.60    2.00
 -18   4   0   18.40    1.70
 -18   4   0   22.80    2.40
 -18   4   0   19.00    2.30
 -20  -4   0   17.20    2.30
 -20  -4   0   15.80    2.20
  20  -4   0   15.20    2.10
 -20  -4   0   10.90    3.60
 -20  -4   0   13.00    2.10
  20  -4   0   14.00    2.30
  20  -4   0   17.00    2.10
  20  -4   0    5.80    3.00
  20  -4   0   12.70    1.60
 -20  -4   0   14.70    2.00
 -20  -4   0    8.20    2.90
 -20  -4   0   12.80    2.00
  20  -4   0   16.90    4.00
 -20  -4   0   13.20    2.00
  20  -4   0   10.30    2.00
 -20  -4   0   16.30    2.20
 -20   4   0   13.40    2.60
 -20   4   0   18.10    5.00
 -20   4   0   12.70    1.70
 -20   4   0   18.50    2.50
 -20   4   0   11.70    1.90
  20   4   0   13.20    1.90
  20   4   0   11.10    1.80
  20   4   0   16.10    1.30
  20   4   0   11.70    1.80
 -20   4   0   14.70    1.50
  20   4   0   17.80    4.30
 -20   4   0   11.50    3.60
  20   4   0   10.10    3.90
 -20   4   0   12.90    2.10
 -20   4   0   16.10    2.20
 -20   4   0   15.20    1.50
  20   4   0   14.30    2.10
 -22  -4   0   58.89    3.90
 -22  -4   0   54.39    3.50
  22  -4   0   56.09    3.80
 -22  -4   0   60.79    4.10
  22  -4   0   58.99    3.80
 -22  -4   0   56.49    3.60
 -22  -4   0   53.89    3.90
 -22  -4   0   55.89    3.80
  22  -4   0   52.59    3.80
 -22   4   0   55.89    4.00
 -22   4   0   51.29    3.80
  22   4   0   56.69    3.80
 -22   4   0   56.39    3.80
 -22   4   0   55.39    3.90
  22   4   0   58.09    3.80
  22   4   0   66.79    6.10
  22   4   0   56.79    2.50
 -22   4   0   57.19    3.20
  22   4   0   58.19    3.40
 -24  -4   0    0.40    0.80
 -24  -4   0    3.20    1.40
  24  -4   0    3.20    1.30
  24  -4   0    0.20    0.80
 -24  -4   0    2.30    1.10
 -24  -4   0    2.30    1.20
  24  -4   0    1.20    0.90
 -24  -4   0    4.10    1.40
 -24  -4   0    1.50    1.00
  24   4   0    1.40    1.00
 -24   4   0    2.90    1.00
  24   4   0    2.30    0.70
  24   4   0    2.20    1.00
 -24   4   0    2.70    1.40
 -24   4   0    1.30    1.20
 -24   4   0    1.20    1.00
 -24   4   0    1.50    0.80
  24   4   0    1.40    1.00
  24   4   0    3.50    1.20
 -24   4   0    2.60    0.70
 -24   4   0    1.70    1.30
 -26  -4   0   21.50    2.80
 -26  -4   0   21.30    3.10
  26  -4   0   26.90    3.10
 -26  -4   0   22.80    3.00
  26  -4   0   18.20    2.90
  26  -4   0   25.40    2.90
 -26  -4   0   23.40    2.70
 -26  -4   0   25.30    2.90
 -26  -4   0   18.50    2.70
 -26   4   0   21.70    2.90
  26   4   0   21.60    2.60
 -26   4   0   25.90    3.10
 -26   4   0   24.20    3.20
 -26   4   0   23.80    2.50
  26   4   0   24.90    2.60
  26   4   0   18.50    2.70
 -26   4   0   20.60    3.00
  26   4   0   24.60    2.80
  28  -4   0    7.20    1.70
  28  -4   0   11.20    2.60
 -28  -4   0    5.60    1.60
 -28  -4   0    7.10    1.80
  28  -4   0    4.70    1.60
 -28  -4   0   10.00    2.50
 -28  -4   0    9.90    2.20
 -28  -4   0    6.00    1.50
 -28  -4   0    9.70    2.40
 -28  -4   0    7.20    1.90
 -28   4   0    5.50    1.90
 -28   4   0    6.90    2.10
  28   4   0    4.90    1.50
 -28   4   0    5.90    1.40
  28   4   0    7.80    2.00
 -28   4   0    7.30    2.00
  28   4   0    4.20    1.40
 -28   4   0    4.30    1.30
  28   4   0    5.30    1.50
  30  -4   0   33.50    3.60
 -30  -4   0   32.60    3.50
 -30  -4   0   31.70    3.50
  30  -4   0   35.80    3.80
  30  -4   0   29.90    3.50
 -30  -4   0   30.00    3.50
 -30  -4   0   32.60    3.90
 -30  -4   0   32.30    3.70
 -30  -4   0   33.10    4.20
 -30  -4   0   28.00    3.30
 -30   4   0   32.00    3.60
  30   4   0   35.00    3.70
  30   4   0   28.40    3.10
  30   4   0   30.30    3.50
  30   4   0   35.80    3.60
 -30   4   0   32.60    3.80
 -30   4   0   34.50    3.30
 -30   4   0   29.20    3.60
 -30   4   0   25.50    3.60
 -32  -4   0   35.80    3.80
 -32  -4   0   41.50    4.30
  32  -4   0   40.60    4.30
 -32  -4   0   41.50    4.00
 -32  -4   0   41.70    4.40
 -32  -4   0   38.90    4.50
 -32  -4   0   46.10    4.10
  32  -4   0   44.20    4.40
  32  -4   0   42.60    4.30
 -32   4   0   36.70    4.20
  32   4   0   39.20    3.90
  32   4   0   42.10    4.10
 -32   4   0   45.70    4.50
 -32   4   0   45.30    4.60
 -32   4   0   42.90    3.80
 -32   4   0   40.90    4.40
  32   4   0   41.30    4.20
  32   4   0   47.00    3.90
 -34  -4   0    0.30    1.30
 -34  -4   0    0.10    1.40
 -34  -4   0    1.40    1.40
  34  -4   0    0.60    1.30
  34  -4   0   -1.00    1.30
 -34  -4   0   -1.80    1.10
 -34  -4   0   -0.20    1.50
 -34  -4   0    1.10    1.20
  34  -4   0    0.10    1.40
 -34   4   0   -0.10    1.20
  34   4   0   -2.10    0.90
  34   4   0    0.30    1.20
 -34   4   0   -0.40    1.10
  34   4   0    0.50    1.30
 -34   4   0    2.10    1.70
 -34   4   0   -2.10    1.30
 -34   4   0   -1.70    0.90
  34   4   0    0.10    1.30
 -36  -4   0    2.30    1.80
 -36  -4   0    3.70    1.90
  36  -4   0    5.10    1.80
  36  -4   0    5.40    2.00
 -36  -4   0    6.70    2.00
 -36  -4   0    2.70    1.60
 -36  -4   0    8.10    2.50
  36  -4   0    6.90    2.10
  36   4   0    6.30    2.00
 -36   4   0    3.90    1.50
 -36   4   0    2.80    1.50
 -36   4   0    7.80    2.50
 -36   4   0    4.00    1.90
  36   4   0    7.10    1.90
 -36   4   0    7.60    2.50
  36   4   0    5.30    1.80
 -38  -4   0    2.00    1.90
  38  -4   0    1.40    1.60
 -38  -4   0    4.70    1.90
  38  -4   0    3.30    1.80
  38  -4   0    1.00    1.40
 -38  -4   0    5.00    2.20
 -38  -4   0    6.40    2.40
 -38  -4   0    0.20    1.70
 -38   4   0    0.90    1.50
  38   4   0    1.00    1.40
  38   4   0    3.20    1.80
  38   4   0    3.80    1.60
 -38   4   0    3.30    2.30
 -38   4   0    5.70    2.50
  40  -4   0   -0.20    1.30
 -40  -4   0    4.10    2.60
 -40  -4   0   -0.80    1.30
 -40  -4   0    0.30    1.40
  40  -4   0   -1.00    1.20
 -40  -4   0   -0.10    1.90
 -40  -4   0    0.70    2.00
  40  -4   0   -0.60    1.50
 -40   4   0    0.00    1.80
  40   4   0   -0.90    1.40
 -40   4   0   -0.80    1.90
  40   4   0   -1.00    1.10
  40   4   0   -3.20    1.10
 -42  -4   0    5.30    2.40
 -42  -4   0    3.30    1.90
 -42  -4   0    4.30    2.00
 -42  -4   0    4.30    2.20
 -42  -4   0    5.60    2.40
  42  -4   0    1.80    1.90
  42  -4   0    1.00    2.00
  42  -4   0    4.70    2.20
 -42   4   0    4.50    2.40
 -42   4   0   10.40    3.20
  42   4   0    2.40    1.60
  42   4   0    4.70    2.10
  42   4   0    4.20    1.70
  44  -4   0    0.90    1.90
  44  -4   0   -1.90    1.70
 -44  -4   0    1.50    2.10
 -44  -4   0    0.70    2.10
  44  -4   0    0.00    2.00
 -44  -4   0    0.60    1.50
  44  -4   0    2.30    2.00
 -44  -4   0   -3.00    1.60
 -44  -4   0   -3.30    1.80
  44   4   0   -1.40    1.50
 -44   4   0    2.70    2.30
  44   4   0    1.20    3.00
 -44   4   0    1.80    2.20
   1  -5   0  468.95    9.10
   1  -5   0  464.25   10.40
   1  -5   0  471.05   10.50
   1  -5   0  455.35   16.30
  -1  -5   0  471.65   11.00
  -1  -5   0  490.35   17.20
   1  -5   0  467.35   10.60
   1  -5   0  463.35   10.60
   1  -5   0  466.35   10.90
  -1  -5   0  455.35   10.10
  -1  -5   0  460.75   10.60
  -1  -5   0  457.85   10.80
  -1  -5   0  449.76   10.60
  -1  -5   0  465.35   16.50
   1  -5   0  446.76   10.90
   1  -5   0  486.95   10.70
   1  -5   0  468.85   10.70
   1  -5   0  467.45   10.30
  -1  -5   0  472.25   10.70
   1  -5   0  452.95   10.70
  -1  -5   0  471.75   10.50
  -1  -5   0  467.65    9.80
  -1  -5   0  477.25    9.50
  -1  -5   0  468.05   10.40
  -1  -5   0  459.25   11.00
   1  -5   0  465.65   10.60
   1  -5   0  484.95   16.90
  -1  -5   0  463.55   10.60
   1   5   0  451.05   10.70
   1   5   0  472.25    9.50
   1   5   0  466.65    9.70
   1   5   0  469.25    9.40
   1   5   0  461.05   11.90
  -1   5   0  467.95   16.20
   1   5   0  477.15   16.50
  -1   5   0  463.05    9.20
   1   5   0  467.45    9.60
   1   5   0  450.45   10.90
  -1   5   0  455.15   10.70
   1   5   0  464.05   10.70
  -1   5   0  464.35    9.80
   1   5   0  456.75   16.70
  -1   5   0  462.85    9.50
   1   5   0  480.25    9.60
  -1   5   0  474.75    9.50
  -1   5   0  452.25   10.70
  -1   5   0  465.65   10.90
  -1   5   0  474.25   10.90
  -1   5   0  436.06   16.40
  -1   5   0  469.35   10.50
   1   5   0  464.65   10.70
  -1   5   0  462.95    9.60
   1   5   0  465.65   10.40
  -3  -5   0  619.84   13.70
   3  -5   0  612.84   19.90
   3  -5   0  612.54   19.60
  -3  -5   0  615.64   13.20
  -3  -5   0  609.04   13.00
   3  -5   0  624.44   12.60
   3  -5   0  615.84   13.30
   3  -5   0  607.74   13.20
  -3  -5   0  612.34   13.10
   3  -5   0  609.14   13.30
  -3  -5   0  615.34   12.40
   3  -5   0  615.04   13.60
  -3  -5   0  625.44   12.50
  -3  -5   0  593.54   19.40
  -3  -5   0  627.94   13.60
   3  -5   0  617.04   13.20
  -3  -5   0  630.14   13.30
  -3  -5   0  615.74   12.30
   3  -5   0  611.74   13.10
  -3  -5   0  617.84   13.30
   3  -5   0  613.34   13.50
   3  -5   0  620.24   11.40
  -3  -5   0  612.94   13.40
  -3  -5   0  640.24   20.60
  -3  -5   0  610.94   13.70
   3  -5   0  609.14   13.00
   3   5   0  614.24   13.40
  -3   5   0  594.04   13.30
  -3   5   0  601.94   13.30
   3   5   0  611.44   12.20
   3   5   0  627.64   13.50
   3   5   0  628.24   19.90
   3   5   0  619.74   20.30
  -3   5   0  609.14   13.10
  -3   5   0  613.24   19.20
  -3   5   0  618.84   11.50
   3   5   0  614.74   12.40
  -3   5   0  598.94   13.80
   3   5   0  619.04   12.00
   3   5   0  609.54   13.40
   3   5   0  621.44   13.50
  -3   5   0  612.44   12.50
  -3   5   0  588.14   19.90
   3   5   0  625.84   12.00
  -3   5   0  625.44   13.50
   3   5   0  624.94   13.70
  -3   5   0  589.54   13.00
   3   5   0  597.94   12.90
   3   5   0  625.14   14.70
  -3   5   0  602.24   13.40
  -5  -5   0  184.88    5.40
   5  -5   0  192.48    9.90
  -5  -5   0  184.88    5.30
  -5  -5   0  182.28    5.60
   5  -5   0  182.38    5.50
  -5  -5   0  179.58    5.70
   5  -5   0  181.08    5.40
  -5  -5   0  177.18    5.10
   5  -5   0  178.58    5.10
  -5  -5   0  178.58    5.50
  -5  -5   0  179.68    5.90
   5  -5   0  178.48    5.30
  -5  -5   0  183.08    5.80
  -5  -5   0  183.48    7.30
   5  -5   0  183.48    5.50
  -5  -5   0  189.08   10.00
  -5  -5   0  183.98   10.40
  -5  -5   0  175.98    4.60
  -5  -5   0  180.88    5.90
  -5  -5   0  182.28    4.70
   5  -5   0  182.28    9.80
  -5  -5   0  180.18    5.50
   5  -5   0  186.18    5.70
   5  -5   0  185.48    5.80
  -5   5   0  179.28    5.50
   5   5   0  188.58    4.70
  -5   5   0  189.88   10.20
  -5   5   0  184.18    5.40
  -5   5   0  182.78    4.10
  -5   5   0  182.08    5.70
  -5   5   0  183.08    5.40
   5   5   0  174.78    5.40
  -5   5   0  177.88    5.60
  -5   5   0  186.18    4.40
   5   5   0  186.78    5.90
   5   5   0  180.18    5.70
   5   5   0  180.58    5.70
   5   5   0  193.18   10.40
   5   5   0  176.18    5.00
   5   5   0  180.28    4.80
  -5   5   0  182.48    5.70
   5   5   0  172.58    5.60
  -5   5   0  176.48    5.10
   5   5   0  173.88    4.50
   5   5   0  181.08    5.30
  -5   5   0  189.28    9.70
   5   5   0  179.88    5.60
   5   5   0  200.18   10.50
  -5   5   0  180.88    5.40
   5   5   0  183.38    5.60
   7  -5   0    1.30    0.60
   7  -5   0    1.90    0.90
   7  -5   0    1.10    0.60
  -7  -5   0    1.00    0.60
  -7  -5   0    2.30    0.70
  -7  -5   0    1.00    0.50
   7  -5   0    2.00    0.60
  -7  -5   0    2.20    0.60
   7  -5   0    0.80    1.00
  -7  -5   0    1.20    0.60
  -7  -5   0    3.00    0.80
  -7  -5   0    2.10    0.70
   7  -5   0    1.10    0.60
  -7  -5   0    2.40    1.50
   7  -5   0    0.80    0.50
  -7  -5   0    1.80    0.60
  -7  -5   0    2.40    0.50
  -7  -5   0    2.10    0.60
  -7  -5   0    3.30    0.90
  -7  -5   0    1.30    0.50
   7  -5   0    1.60    0.60
  -7   5   0    1.90    0.60
  -7   5   0    1.80    0.40
  -7   5   0    0.70    0.90
  -7   5   0    1.40    0.40
  -7   5   0    0.70    0.60
   7   5   0    1.70    0.70
  -7   5   0    1.20    0.50
   7   5   0    0.80    0.50
   7   5   0    1.50    0.60
  -7   5   0    1.80    0.50
   7   5   0    2.80    0.80
  -7   5   0    1.60    0.60
   7   5   0    1.60    0.60
  -7   5   0    1.50    0.60
   7   5   0    2.80    0.80
  -7   5   0    1.00    1.10
   7   5   0    1.90    0.80
   7   5   0    2.60    0.70
   7   5   0    1.20    0.40
   7   5   0    1.30    0.60
   7   5   0    3.20    1.80
  -7   5   0    1.80    0.50
  -7   5   0    1.10    0.60
   7   5   0    1.10    0.70
   7   5   0    0.40    1.20
  -9  -5   0   20.80    1.50
   9  -5   0   23.30    1.60
   9  -5   0   18.70    1.80
  -9  -5   0   20.40    1.30
  -9  -5   0   22.10    1.90
  -9  -5   0   24.30    1.90
   9  -5   0   20.60    1.80
  -9  -5   0   19.90    1.50
  -9  -5   0   23.40    2.10
   9  -5   0   17.40    3.30
   9  -5   0   19.90    1.90
  -9  -5   0   17.80    1.80
  -9  -5   0   18.10    1.90
  -9  -5   0   20.40    3.60
   9  -5   0   21.40    1.80
  -9  -5   0   16.30    1.60
  -9  -5   0   16.70    3.40
   9  -5   0   18.50    1.80
  -9   5   0   12.60    3.00
  -9   5   0   22.80    1.80
   9   5   0   19.10    1.80
  -9   5   0   20.60    1.80
   9   5   0   13.90    3.50
   9   5   0   18.40    1.60
   9   5   0   20.40    1.60
   9   5   0   20.70    1.50
   9   5   0   15.30    3.30
  -9   5   0   22.00    1.80
   9   5   0   18.90    2.10
  -9   5   0   17.80    1.90
  -9   5   0   23.40    2.00
  -9   5   0   21.60    1.20
  -9   5   0   19.10    3.50
   9   5   0   17.50    1.70
   9   5   0   20.20    1.90
  -9   5   0   22.10    2.00
   9   5   0   15.60    1.80
   9   5   0   19.20    1.50
   9   5   0   21.30    2.00
   9   5   0   20.10    1.90
  -9   5   0   20.80    1.20
  -9   5   0   18.60    1.90
  -9   5   0   19.60    1.60
 -11  -5   0   25.70    2.30
 -11  -5   0   26.40    2.30
 -11  -5   0   28.90    4.40
 -11  -5   0   30.90    1.90
 -11  -5   0   31.00    1.90
  11  -5   0   22.90    2.10
  11  -5   0   22.90    2.00
 -11  -5   0   27.00    2.40
  11  -5   0   27.00    2.20
 -11  -5   0   29.20    2.30
  11  -5   0   25.40    2.10
 -11  -5   0   26.20    2.20
 -11  -5   0   31.30    4.60
  11  -5   0   15.80    3.80
  11  -5   0   24.70    2.20
 -11  -5   0   27.00    1.40
  11  -5   0   32.40    4.40
 -11  -5   0   24.20    1.90
  11   5   0   27.70    4.30
 -11   5   0   25.00    2.20
  11   5   0   28.10    2.20
  11   5   0   26.00    2.10
  11   5   0   29.50    2.50
  11   5   0   26.60    2.00
 -11   5   0   22.70    1.90
  11   5   0   28.90    4.50
 -11   5   0   24.80    1.40
 -11   5   0   26.30    1.80
 -11   5   0   24.40    2.20
  11   5   0   28.20    2.10
  11   5   0   28.30    2.30
 -11   5   0   18.30    3.80
  11   5   0   29.10    1.50
 -11   5   0   24.00    2.00
  11   5   0   25.60    1.70
 -11   5   0   24.90    2.20
  11   5   0   25.90    2.20
 -11   5   0   25.90    2.10
  11   5   0   24.00    1.70
 -11   5   0   25.50    1.40
 -11   5   0   24.20    4.10
 -13  -5   0   80.99    4.10
  13  -5   0   81.09    3.70
 -13  -5   0   80.39    3.60
 -13  -5   0   86.39    4.10
 -13  -5   0   98.89    8.20
 -13  -5   0   86.19    3.40
  13  -5   0   86.99    3.90
 -13  -5   0   82.99    7.80
  13  -5   0   78.89    2.90
  13  -5   0   78.69    3.80
  13  -5   0   87.99    7.80
 -13  -5   0   85.09    4.20
 -13  -5   0   84.69    3.50
 -13  -5   0   80.09    4.00
  13  -5   0   73.59    6.80
 -13  -5   0   75.39    3.80
  13   5   0   83.99    4.20
 -13   5   0   87.09    3.40
  13   5   0   81.49    3.40
 -13   5   0   86.09    4.00
  13   5   0   79.29    7.20
 -13   5   0   75.69    7.10
  13   5   0   79.79    3.90
 -13   5   0   79.59    3.70
 -13   5   0   82.39    4.10
  13   5   0   74.89    3.50
  13   5   0   75.79    7.50
  13   5   0   84.49    4.10
  13   5   0   85.19    3.50
  13   5   0   79.79    3.90
 -13   5   0   92.39    3.40
  13   5   0   82.69    2.70
 -13   5   0   83.19    3.10
 -13   5   0   84.59    3.90
 -13   5   0   72.39    7.10
  13   5   0   77.29    3.80
 -13   5   0   84.39    4.10
 -15  -5   0    3.60    1.00
  15  -5   0    0.70    1.70
 -15  -5   0    1.70    0.80
 -15  -5   0    0.50    0.70
 -15  -5   0    1.60    0.80
 -15  -5   0    3.20    0.90
  15  -5   0    1.40    0.90
 -15  -5   0    1.90    1.70
 -15  -5   0    0.30    0.60
  15  -5   0    2.00    0.60
  15  -5   0    0.90    0.70
  15  -5   0    1.60    0.70
  15  -5   0    1.90    0.90
  15  -5   0   -0.30    0.90
 -15  -5   0   -1.50    1.70
 -15  -5   0    2.50    1.00
  15  -5   0    2.20    0.80
  15   5   0    1.70    0.70
 -15   5   0    1.00    0.60
 -15   5   0    1.70    0.90
  15   5   0    3.50    1.00
 -15   5   0    1.50    1.80
 -15   5   0    1.60    1.30
  15   5   0    2.50    1.00
 -15   5   0    1.90    0.60
  15   5   0    0.40    1.50
  15   5   0    3.30    0.80
 -15   5   0    2.20    0.90
  15   5   0    2.00    0.80
 -15   5   0    1.60    1.00
 -15   5   0    1.40    0.70
  15   5   0    2.00    0.90
  15   5   0    1.50    1.80
  15   5   0    1.50    0.70
 -15   5   0    2.30    0.90
  17  -5   0   44.40    1.50
  17  -5   0   41.80    5.90
 -17  -5   0   42.30    3.30
 -17  -5   0   42.30    2.80
 -17  -5   0   44.10    6.50
  17  -5   0   48.20    3.20
 -17  -5   0   46.90    3.40
  17  -5   0   41.40    3.10
  17  -5   0   44.70    3.20
 -17  -5   0   47.10    3.30
 -17  -5   0   41.60    3.20
  17  -5   0   42.70    3.10
 -17  -5   0   40.80    3.30
 -17  -5   0   46.70    2.80
  17  -5   0   51.09    6.60
 -17  -5   0   48.90    6.80
  17  -5   0   41.20    1.60
 -17   5   0   47.20    3.40
  17   5   0   43.60    3.10
  17   5   0   47.30    6.60
 -17   5   0   45.40    6.10
  17   5   0   52.69    6.60
  17   5   0   45.20    3.40
 -17   5   0   49.40    3.50
 -17   5   0   44.80    3.10
  17   5   0   42.40    3.10
  17   5   0   44.10    1.90
  17   5   0   44.50    3.10
 -17   5   0   48.00    3.30
  17   5   0   37.60    2.70
 -17   5   0   41.20    3.10
 -17   5   0   44.20    6.30
 -17   5   0   45.10    2.30
  17   5   0   48.00    2.90
 -17   5   0   44.60    2.40
 -19  -5   0    0.30    0.80
 -19  -5   0    0.30    0.70
 -19  -5   0    0.70    0.90
 -19  -5   0    0.50    0.70
  19  -5   0    0.20    0.70
  19  -5   0    0.50    0.70
 -19  -5   0   -0.60    0.60
 -19  -5   0    0.80    0.90
 -19  -5   0    0.30    0.70
  19  -5   0    0.30    0.70
  19   5   0    3.00    0.90
  19   5   0    1.00    0.70
 -19   5   0    1.40    0.90
 -19   5   0    0.10    1.00
 -19   5   0    0.20    1.00
  19   5   0    0.90    0.70
 -19   5   0    0.70    0.50
  19   5   0    1.00    0.50
 -19   5   0    0.50    0.70
  19   5   0    0.30    0.80
  19   5   0    0.10    0.80
 -19   5   0    0.50    0.90
 -21  -5   0   21.20    2.90
 -21  -5   0   18.90    2.60
 -21  -5   0   21.90    2.40
 -21  -5   0   22.40    2.60
 -21  -5   0   19.90    2.60
  21  -5   0   20.30    3.90
 -21  -5   0   22.90    2.30
 -21  -5   0   19.50    2.60
  21  -5   0   21.60    2.80
 -21   5   0   24.00    2.70
 -21   5   0   18.40    2.60
 -21   5   0   20.10    2.70
 -21   5   0   24.80    2.80
  21   5   0   19.50    2.20
  21   5   0   19.90    2.40
  21   5   0   22.10    1.50
 -21   5   0   20.10    2.70
  21   5   0   19.80    2.80
 -21   5   0   20.80    2.00
  21   5   0   20.40    2.40
  21   5   0   16.00    2.30
 -23  -5   0   25.40    3.10
 -23  -5   0   19.50    2.70
  23  -5   0   20.40    2.90
  23  -5   0   22.20    2.70
 -23  -5   0   23.40    2.80
 -23  -5   0   20.40    2.50
 -23  -5   0   23.40    3.10
  23  -5   0   19.60    2.70
 -23  -5   0   23.50    2.50
 -23  -5   0   22.90    2.70
 -23   5   0   22.40    2.90
 -23   5   0   25.10    3.00
 -23   5   0   22.20    2.30
  23   5   0   23.00    2.80
 -23   5   0   20.90    2.90
 -23   5   0   22.00    2.70
 -23   5   0   24.20    2.90
  23   5   0   23.80    2.80
  23   5   0   23.00    2.40
  23   5   0   22.10    2.60
 -25  -5   0   14.80    2.30
 -25  -5   0   14.60    2.40
  25  -5   0   20.20    2.90
 -25  -5   0   13.80    2.60
 -25  -5   0   18.80    2.90
 -25  -5   0   19.80    3.00
 -25  -5   0   18.90    2.50
  25  -5   0   18.80    2.70
  25  -5   0   21.90    3.20
 -25  -5   0   17.20    2.90
 -25   5   0   18.50    2.90
  25   5   0   21.70    2.80
  25   5   0   23.50    3.00
 -25   5   0   26.60    3.10
  25   5   0   16.50    2.50
 -25   5   0   17.60    2.20
  25   5   0   16.70    2.30
 -25   5   0   22.00    3.00
 -25   5   0   16.20    2.80
  27  -5   0   22.70    3.10
 -27  -5   0   16.90    2.40
 -27  -5   0   21.10    3.00
  27  -5   0   19.30    3.10
  27  -5   0   15.70    2.90
 -27  -5   0   16.00    3.00
 -27  -5   0   18.10    2.90
 -27  -5   0   14.20    2.60
 -27  -5   0   19.50    2.50
 -27  -5   0   15.70    2.80
 -27   5   0   16.10    2.50
  27   5   0   14.30    2.70
  27   5   0   19.60    2.80
  27   5   0   18.10    2.90
 -27   5   0   18.30    3.00
 -27   5   0   17.30    2.80
 -27   5   0   14.40    2.60
  27   5   0   19.50    2.50
 -27   5   0   13.90    2.60
 -29  -5   0   36.30    3.60
 -29  -5   0   34.50    3.50
 -29  -5   0   27.30    3.40
  29  -5   0   29.40    3.70
 -29  -5   0   33.90    3.80
 -29  -5   0   33.80    3.70
  29  -5   0   34.80    3.70
 -29  -5   0   39.00    3.60
  29  -5   0   33.90    3.60
 -29  -5   0   31.70    3.90
  29   5   0   32.80    3.30
 -29   5   0   33.20    3.70
 -29   5   0   34.00    4.10
  29   5   0   32.90    3.50
 -29   5   0   37.20    3.80
 -29   5   0   36.70    3.90
  29   5   0   31.10    3.50
  29   5   0   39.90    3.90
 -31  -5   0    0.60    1.10
  31  -5   0   -0.70    1.20
 -31  -5   0   -1.40    0.90
  31  -5   0   -0.40    1.10
 -31  -5   0   -1.20    1.00
 -31  -5   0    1.70    1.40
  31  -5   0    2.10    1.50
 -31  -5   0    0.00    0.90
 -31  -5   0    0.20    1.20
  31   5   0   -0.90    1.10
 -31   5   0    0.40    1.10
  31   5   0   -1.30    0.70
  31   5   0   -0.10    1.00
 -31   5   0   -0.80    1.30
 -31   5   0   -0.70    1.40
  31   5   0   -1.20    1.10
 -31   5   0    0.90    1.40
 -31   5   0   -1.20    0.80
 -33  -5   0   88.89    6.30
 -33  -5   0  105.69    6.40
 -33  -5   0  108.89    7.20
  33  -5   0  108.89    6.90
  33  -5   0  111.29    6.90
 -33  -5   0  102.69    6.00
 -33  -5   0  102.89    6.60
  33  -5   0   94.09    6.20
 -33  -5   0   98.09    6.00
  33   5   0   99.29    6.40
 -33   5   0   99.79    6.60
 -33   5   0  113.09    6.80
 -33   5   0  105.99    6.80
  33   5   0  107.29    6.50
  33   5   0   95.19    6.20
 -33   5   0  101.79    6.20
 -33   5   0   98.09    6.60
  33   5   0   99.69    5.60
 -35  -5   0    2.70    1.70
 -35  -5   0    1.70    1.50
 -35  -5   0   -1.80    1.20
 -35  -5   0    1.70    1.40
  35  -5   0   -0.30    1.30
 -35  -5   0    0.40    1.20
  35  -5   0   -1.00    1.20
 -35  -5   0    0.50    1.70
  35  -5   0   -0.90    1.30
 -35   5   0   -0.20    1.10
  35   5   0    3.10    1.40
 -35   5   0    0.50    1.80
 -35   5   0   -0.30    1.40
  35   5   0    1.20    1.40
  35   5   0    2.00    1.60
  35   5   0    2.50    1.60
 -35   5   0    1.90    1.70
 -37  -5   0   76.29    5.80
 -37  -5   0   84.39    6.40
 -37  -5   0   73.49    5.80
  37  -5   0   76.39    6.10
  37  -5   0   83.89    6.40
 -37  -5   0   63.09    6.10
 -37  -5   0   76.39    6.20
  37  -5   0   80.09    6.40
  37   5   0   83.19    6.20
 -37   5   0   76.49    6.40
  37   5   0   77.69    6.00
  37   5   0   82.69    6.20
 -37   5   0   78.89    6.30
 -39  -5   0    3.70    2.20
  39  -5   0    5.40    2.10
  39  -5   0    0.00    1.90
 -39  -5   0    4.50    1.90
 -39  -5   0    2.20    2.00
 -39  -5   0   -0.30    1.60
 -39  -5   0    1.70    1.60
  39  -5   0    2.70    1.80
  39   5   0    4.40    1.70
 -39   5   0    6.20    2.10
 -39   5   0    4.30    2.10
  39   5   0    4.30    1.90
  39   5   0    5.40    2.00
  41  -5   0   10.30    2.70
  41  -5   0   17.50    4.20
 -41  -5   0   20.20    3.90
 -41  -5   0   21.40    3.90
  41  -5   0   11.00    2.70
 -41  -5   0   21.00    4.40
 -41  -5   0   10.40    2.90
 -41  -5   0   17.80    4.10
  41   5   0   11.20    2.80
 -41   5   0   15.00    3.90
  41   5   0   17.70    3.90
  41   5   0    9.90    2.60
  43  -5   0    6.60    2.60
 -43  -5   0    1.40    1.80
 -43  -5   0    0.60    2.00
  43  -5   0    3.70    2.50
 -43  -5   0    4.90    2.50
 -43  -5   0    8.10    2.60
  43  -5   0    5.10    2.50
 -43  -5   0    4.50    2.40
  43   5   0    6.80    2.50
 -43   5   0    7.10    2.90
 -43   5   0   11.80    3.50
  43   5   0    3.50    2.50
  43   5   0    9.30    3.20
   0  -6   0  383.66   10.00
   0  -6   0  378.06    9.50
   0  -6   0  366.96    9.00
   0  -6   0  353.66   15.10
   0  -6   0  367.86    7.90
   0  -6   0  371.76    9.40
   0  -6   0  389.66   10.10
   0  -6   0  375.36    8.60
   0  -6   0  351.46   15.50
   0  -6   0  361.56    9.50
   0   6   0  353.76    9.60
   0   6   0  355.96    9.30
   0   6   0  370.86   15.40
   0   6   0  355.76    9.50
   0   6   0  378.76    8.00
   0   6   0  365.66    9.70
   0   6   0  372.56    9.20
   0   6   0  367.66   16.10
   0   6   0  379.66    8.30
   0   6   0  378.96    8.50
   2  -6   0   14.00    1.70
   2  -6   0   18.50    1.90
  -2  -6   0   15.40    1.80
  -2  -6   0   15.10    1.70
  -2  -6   0   17.20    3.40
   2  -6   0   13.90    1.50
  -2  -6   0   13.10    1.60
   2  -6   0   14.70    1.00
   2  -6   0   12.10    1.40
  -2  -6   0   17.30    1.90
   2  -6   0   18.50    3.50
  -2  -6   0   19.70    3.60
  -2  -6   0   16.60    1.30
  -2  -6   0   17.20    1.90
   2  -6   0   14.00    1.60
   2  -6   0   16.90    1.80
  -2  -6   0   15.10    1.80
  -2  -6   0   11.90    1.30
   2  -6   0   12.30    3.00
  -2  -6   0   15.50    1.80
   2   6   0   15.90    1.30
   2   6   0   17.50    3.10
   2   6   0   14.30    1.70
  -2   6   0   15.00    1.60
  -2   6   0   15.30    1.60
  -2   6   0   13.90    1.10
  -2   6   0   14.10    1.30
   2   6   0   14.00    1.70
  -2   6   0   17.60    3.40
  -2   6   0   12.00    1.70
  -2   6   0   17.50    1.40
  -2   6   0   16.10    1.80
   2   6   0   15.50    1.20
  -2   6   0   15.00    1.20
   2   6   0   16.80    1.40
   2   6   0   12.60    1.60
  -2   6   0   14.50    1.40
  -2   6   0    9.20    3.00
   2   6   0   13.50    1.70
   2   6   0   13.70    3.20
  -4  -6   0  356.96    9.40
  -4  -6   0  378.06   16.20
  -4  -6   0  346.47    9.00
   4  -6   0  350.46    6.90
   4  -6   0  352.06   15.10
  -4  -6   0  338.97    9.40
  -4  -6   0  335.57    9.00
   4  -6   0  333.27   10.50
  -4  -6   0  348.47    8.20
   4  -6   0  344.27    9.10
   4  -6   0  351.86    8.90
  -4  -6   0  342.87    8.10
   4  -6   0  320.47    9.20
   4  -6   0  338.57   15.10
  -4  -6   0  350.86    9.50
   4  -6   0  344.87    9.10
   4  -6   0  330.87    8.80
  -4  -6   0  349.77    9.70
   4  -6   0  342.57    8.90
  -4  -6   0  331.47   14.90
  -4   6   0  332.67    8.60
  -4   6   0  330.37    9.00
  -4   6   0  335.17    9.10
   4   6   0  341.37    9.20
   4   6   0  343.17    8.40
  -4   6   0  338.97    8.20
  -4   6   0  332.87    8.80
   4   6   0  332.47    8.10
   4   6   0  341.97    8.20
   4   6   0  319.07    9.00
  -4   6   0  347.87    7.00
   4   6   0  330.97    8.60
   4   6   0  350.36    8.00
  -4   6   0  325.67   15.00
  -4   6   0  346.87    8.80
  -4   6   0  356.66   15.00
   4   6   0  349.96    9.20
  -4   6   0  328.47    8.70
   4   6   0  339.17    9.40
   4   6   0  345.67   15.20
  -6  -6   0  227.78   12.60
   6  -6   0  236.38    6.80
   6  -6   0  227.28    9.00
  -6  -6   0  217.68    7.00
  -6  -6   0  231.78    6.40
  -6  -6   0  208.48    7.10
   6  -6   0  227.98    6.30
  -6  -6   0  207.98   11.70
  -6  -6   0  226.98    6.30
  -6  -6   0  229.38    7.00
  -6  -6   0  229.68    7.00
   6  -6   0  237.38    6.80
   6  -6   0  231.38    6.50
   6  -6   0  224.58   12.00
  -6  -6   0  224.98    6.30
   6  -6   0  221.38   11.80
  -6  -6   0  211.38    7.00
  -6  -6   0  224.68    7.30
  -6  -6   0  223.18    5.80
   6  -6   0  228.28    6.90
  -6   6   0  220.38   12.10
   6   6   0  203.68    6.80
  -6   6   0  223.08   11.60
   6   6   0  225.28    5.70
  -6   6   0  225.08    6.60
   6   6   0  236.18   12.40
  -6   6   0  236.28    5.00
  -6   6   0  220.08    6.60
  -6   6   0  228.38    6.30
   6   6   0  214.18    6.70
  -6   6   0  231.28    7.00
   6   6   0  222.68    5.60
   6   6   0  215.58   12.30
   6   6   0  232.28    7.30
   6   6   0  213.68    6.70
   6   6   0  217.28    6.50
  -6   6   0  225.28    6.90
  -6   6   0  225.78    7.00
   6   6   0  214.48    6.20
  -6   6   0  223.88    5.20
   6   6   0  226.98    5.90
  -6   6   0  219.48    6.40
   6   6   0  227.18    7.10
   6   6   0  216.68    6.90
  -8  -6   0  199.58    6.70
  -8  -6   0  190.58    6.00
   8  -6   0  197.48    5.90
   8  -6   0  186.88    6.10
  -8  -6   0  196.68   11.90
  -8  -6   0  195.08    6.80
  -8  -6   0  205.58    7.00
  -8  -6   0  202.78    5.30
   8  -6   0  191.68    5.90
  -8  -6   0  203.28    6.20
   8  -6   0  202.98    6.30
  -8  -6   0  204.88    5.40
   8  -6   0  186.88   11.20
   8  -6   0  223.18    8.70
   8  -6   0  190.48    6.40
  -8  -6   0  194.18   11.50
   8  -6   0  203.18   11.60
  -8  -6   0  194.28    5.40
  -8   6   0  197.28    6.60
   8   6   0  198.08    6.00
   8   6   0  199.08    5.30
  -8   6   0  192.78    6.50
   8   6   0  197.08    6.30
  -8   6   0  198.58    4.50
  -8   6   0  199.58    4.80
   8   6   0  192.78    6.00
   8   6   0  183.78    6.40
   8   6   0  200.18    5.60
  -8   6   0  196.08    6.40
   8   6   0  192.18   11.70
   8   6   0  204.18    5.40
  -8   6   0  204.48   11.20
   8   6   0  191.78    6.30
   8   6   0  198.58    6.80
  -8   6   0  203.88    6.10
  -8   6   0  199.98    6.00
  -8   6   0  197.18   11.50
   8   6   0  183.58   11.20
  10  -6   0   24.60    2.20
 -10  -6   0   23.40    4.40
  10  -6   0   23.50    2.20
  10  -6   0   28.80    4.60
  10  -6   0   25.00    2.30
 -10  -6   0   21.70    2.30
 -10  -6   0   23.30    1.50
 -10  -6   0   20.10    2.10
 -10  -6   0   26.50    2.20
  10  -6   0   25.20    1.90
  10  -6   0   25.70    2.20
 -10  -6   0   22.10    1.80
 -10  -6   0   30.70    4.60
 -10  -6   0   24.80    2.10
 -10  -6   0   24.60    1.80
  10  -6   0   25.90    4.40
 -10  -6   0   22.60    2.30
  10   6   0   24.40    2.20
 -10   6   0   26.60    2.40
 -10   6   0   26.90    1.50
  10   6   0   26.00    1.80
  10   6   0   23.70    2.40
 -10   6   0   23.80    2.30
 -10   6   0   26.00    2.30
 -10   6   0   20.00    4.10
  10   6   0   35.20    5.40
  10   6   0   22.20    1.80
  10   6   0   24.20    2.10
  10   6   0   25.80    2.30
 -10   6   0   24.80    2.20
 -10   6   0   25.20    1.40
 -10   6   0   20.00    3.90
 -10   6   0   22.60    1.90
  10   6   0   25.80    1.80
  10   6   0   18.20    4.50
 -12  -6   0  111.89    4.00
  12  -6   0   89.79    4.40
  12  -6   0  107.99    8.70
 -12  -6   0  100.79    8.40
 -12  -6   0  109.49    4.60
  12  -6   0  100.59    4.40
 -12  -6   0   95.89    4.70
 -12  -6   0   97.69    8.90
  12  -6   0  114.59    8.90
  12  -6   0  104.09    4.50
 -12  -6   0  104.79    3.90
 -12  -6   0   99.59    4.60
 -12  -6   0  100.69    5.00
 -12  -6   0  101.29    4.90
  12  -6   0   96.19    4.60
  12   6   0  104.09    8.80
  12   6   0   98.49    3.80
  12   6   0  102.69    4.60
 -12   6   0  107.39    4.50
  12   6   0  104.19    3.80
 -12   6   0  101.69    4.70
 -12   6   0  106.89    4.80
  12   6   0  101.89    4.20
 -12   6   0  123.49    9.40
 -12   6   0  102.99    4.70
  12   6   0  104.29    4.60
  12   6   0  106.49    9.00
 -12   6   0   91.09    8.20
  12   6   0   96.09    4.80
 -12   6   0   98.49    3.20
  12   6   0   98.89    4.60
 -12   6   0   98.69    3.10
  12   6   0  104.89    4.00
 -12   6   0  103.39    5.80
 -14  -6   0   67.39    3.20
 -14  -6   0   71.89    7.70
 -14  -6   0   68.29    3.90
  14  -6   0   62.79    3.70
  14  -6   0   73.89    7.40
  14  -6   0   62.99    3.60
 -14  -6   0   60.79    3.90
 -14  -6   0   60.79    4.00
 -14  -6   0   59.99    3.90
  14  -6   0   50.59    6.30
 -14  -6   0   59.99    3.70
 -14  -6   0   59.99    7.60
  14  -6   0   64.09    3.60
 -14  -6   0   63.89    3.10
  14   6   0   48.00    6.10
  14   6   0   68.69    3.50
 -14   6   0   65.19    3.50
  14   6   0   60.49    3.10
  14   6   0   59.09    3.60
  14   6   0   62.49    2.40
  14   6   0   63.19    4.00
 -14   6   0   62.89    3.20
  14   6   0   69.29    7.30
 -14   6   0   66.39    7.20
 -14   6   0   63.59    3.60
 -14   6   0   65.59    2.60
  14   6   0   59.19    3.10
 -14   6   0   62.09    3.80
 -14   6   0   67.99    3.90
 -14   6   0   63.59    7.20
  14   6   0   57.19    3.60
  14   6   0   60.19    3.60
 -14   6   0   67.29    3.80
 -16  -6   0    2.60    1.20
 -16  -6   0    1.90    0.90
  16  -6   0    2.90    1.00
  16  -6   0    2.40    1.00
 -16  -6   0    6.30    1.40
 -16  -6   0    3.70    1.20
 -16  -6   0    3.60    1.20
 -16  -6   0    6.60    1.40
  16  -6   0    3.10    1.20
 -16  -6   0    2.80    1.10
 -16   6   0    3.90    1.30
  16   6   0    3.00    1.00
  16   6   0    3.80    1.10
  16   6   0    3.20    1.00
  16   6   0    1.80    0.90
 -16   6   0    4.30    1.30
 -16   6   0    2.10    1.00
  16   6   0    4.30    0.90
  16   6   0    2.30    1.10
 -16   6   0    4.70    1.30
 -16   6   0    3.60    1.00
 -16   6   0    3.60    1.30
 -16   6   0    3.00    0.70
 -18  -6   0    5.80    1.70
  18  -6   0    9.30    1.90
 -18  -6   0    8.90    1.60
 -18  -6   0    9.90    2.10
 -18  -6   0   11.90    1.80
 -18  -6   0    9.50    2.10
 -18  -6   0    9.50    2.20
 -18   6   0   11.90    2.00
  18   6   0   10.70    1.80
 -18   6   0   10.00    2.00
 -18   6   0   10.20    2.00
  18   6   0   11.10    2.10
  18   6   0    7.80    1.00
  18   6   0   10.30    1.90
 -18   6   0    9.00    1.40
  18   6   0    9.70    1.90
 -18   6   0    7.30    2.00
  18   6   0    8.00    1.90
 -20  -6   0   21.10    2.80
 -20  -6   0   27.10    3.00
 -20  -6   0   24.10    2.90
  20  -6   0   21.80    2.60
  20  -6   0   15.80    3.50
 -20  -6   0   18.60    2.30
 -20  -6   0   19.00    2.80
  20  -6   0   22.00    2.70
 -20  -6   0   19.30    2.60
 -20  -6   0   20.40    2.30
 -20   6   0   21.40    2.80
 -20   6   0   20.60    2.00
  20   6   0   21.40    2.70
  20   6   0   22.50    2.80
 -20   6   0   17.70    2.50
  20   6   0   23.80    3.00
  20   6   0   17.40    2.50
 -20   6   0   25.60    3.00
 -20   6   0   21.10    2.70
 -20   6   0   24.40    2.90
  20   6   0   22.40    2.40
 -22  -6   0   66.49    4.60
 -22  -6   0   61.19    4.40
  22  -6   0   64.89    4.40
 -22  -6   0   57.59    4.50
 -22  -6   0   66.09    3.90
 -22  -6   0   58.79    4.30
 -22  -6   0   59.39    3.80
  22  -6   0   64.29    4.60
  22  -6   0   61.89    4.30
 -22  -6   0   58.49    4.60
  22   6   0   60.19    4.20
 -22   6   0   67.19    4.40
 -22   6   0   61.19    3.40
 -22   6   0   56.39    4.30
  22   6   0   63.99    4.30
 -22   6   0   65.59    4.40
  22   6   0   68.39    3.90
  22   6   0   71.19    4.50
  22   6   0   65.89    4.70
 -22   6   0   66.89    4.60
 -24  -6   0    1.70    1.10
 -24  -6   0    4.60    1.60
 -24  -6   0    1.60    1.10
 -24  -6   0    4.60    1.80
 -24  -6   0    2.60    1.30
  24  -6   0    3.90    1.60
  24  -6   0    5.90    1.50
 -24   6   0    2.00    1.20
  24   6   0    4.70    1.60
  24   6   0    2.60    1.80
 -24   6   0    4.50    1.10
  24   6   0    2.50    1.20
 -24   6   0    4.20    1.70
  24   6   0    6.30    1.80
  24   6   0    4.30    1.40
 -24   6   0    5.30    1.90
 -24   6   0    3.80    1.40
  26  -6   0    1.70    1.10
  26  -6   0    0.10    1.00
 -26  -6   0   -0.20    1.10
 -26  -6   0    0.50    1.10
 -26  -6   0    0.70    1.10
 -26  -6   0    0.70    1.00
 -26  -6   0   -0.20    1.30
 -26  -6   0   -0.10    0.80
  26  -6   0    1.20    1.20
 -26  -6   0    0.40    1.00
 -26   6   0    0.00    0.70
 -26   6   0    0.10    1.30
  26   6   0   -0.10    1.00
  26   6   0    0.30    1.10
  26   6   0    3.40    1.20
  26   6   0    2.20    1.20
 -26   6   0    1.70    1.60
 -26   6   0   -0.40    1.30
  26   6   0    1.00    1.20
 -28  -6   0    3.80    2.00
  28  -6   0    3.40    1.80
 -28  -6   0    2.50    1.20
 -28  -6   0    4.20    1.60
 -28  -6   0    5.30    1.60
  28  -6   0    3.00    1.40
  28  -6   0    1.80    1.10
 -28  -6   0    2.60    1.30
 -28  -6   0    3.40    1.40
 -28  -6   0    4.40    1.70
  28   6   0    3.20    1.40
  28   6   0    3.80    1.30
  28   6   0    3.50    1.40
 -28   6   0    3.50    1.80
 -28   6   0    4.40    1.70
 -28   6   0    3.40    1.70
  28   6   0    4.10    1.70
  28   6   0    2.50    1.40
  30  -6   0    1.40    1.40
 -30  -6   0    1.60    1.30
 -30  -6   0    1.40    1.40
  30  -6   0    0.90    1.40
 -30  -6   0    0.60    1.20
 -30  -6   0    0.10    0.90
 -30  -6   0    3.70    1.80
 -30  -6   0   -0.10    1.50
  30  -6   0    0.80    1.40
  30   6   0    0.90    1.00
  30   6   0    0.50    1.00
  30   6   0    0.60    1.20
 -30   6   0   -0.10    1.50
  30   6   0   -0.40    1.10
 -30   6   0    1.30    1.60
  30   6   0    0.60    1.20
 -30   6   0   -1.90    1.20
 -32  -6   0    1.70    1.60
 -32  -6   0    2.50    1.70
 -32  -6   0    2.00    1.60
 -32  -6   0    2.00    1.50
  32  -6   0   -1.00    1.50
  32  -6   0    0.10    1.20
 -32  -6   0    1.30    1.40
  32  -6   0    1.30    1.50
  32   6   0    0.00    1.60
 -32   6   0    0.80    1.60
 -32   6   0    1.80    1.90
  32   6   0    2.30    1.80
 -32   6   0   -0.90    1.30
  32   6   0    2.40    1.30
 -32   6   0    0.00    1.00
 -34  -6   0    0.40    1.70
 -34  -6   0    1.30    1.80
  34  -6   0   -0.20    1.10
 -34  -6   0    0.30    1.60
 -34  -6   0    0.80    1.40
 -34  -6   0    1.10    1.50
 -34  -6   0    2.20    1.50
  34  -6   0    0.50    1.80
  34  -6   0   -0.60    1.20
  34   6   0    1.50    1.70
 -34   6   0   -0.10    1.60
  34   6   0   -1.20    1.00
 -34   6   0   -0.80    1.50
 -34   6   0    2.20    1.20
  34   6   0    1.30    1.30
  34   6   0   -2.50    1.10
  36  -6   0    3.90    1.80
  36  -6   0    6.50    2.20
 -36  -6   0    5.80    2.00
 -36  -6   0    2.90    1.90
 -36  -6   0    4.90    2.20
  36  -6   0    4.70    2.30
 -36  -6   0    5.00    2.10
  36   6   0   15.20    3.60
  36   6   0    4.40    2.00
 -36   6   0    9.20    2.60
 -36   6   0    4.90    2.40
  36   6   0    4.00    1.70
 -36   6   0    4.30    1.80
  38  -6   0    4.90    2.20
 -38  -6   0    3.50    1.90
 -38  -6   0    1.60    2.10
 -38  -6   0    4.30    2.00
  38  -6   0    2.40    1.80
 -38  -6   0    4.50    2.20
  38  -6   0    3.90    2.00
 -38  -6   0    3.80    1.70
 -38   6   0    7.20    2.90
  38   6   0    6.60    2.20
  38   6   0    3.90    2.00
 -38   6   0    5.60    2.70
  38   6   0    5.00    1.80
  40  -6   0   -1.70    1.60
 -40  -6   0   -2.90    1.40
  40  -6   0   -0.90    1.90
 -40  -6   0   -1.00    1.50
 -40  -6   0   -2.00    1.20
  40  -6   0   -2.20    1.70
 -40  -6   0    1.10    1.70
 -40  -6   0   -0.30    1.50
 -40   6   0    2.40    2.20
  40   6   0   -0.70    1.60
 -40   6   0   -2.10    1.80
  40   6   0    3.80    2.20
  40   6   0   -2.00    1.40
 -42  -6   0   -2.60    1.90
  42  -6   0    0.10    2.10
 -42  -6   0   -1.10    2.70
  42  -6   0   -0.30    1.70
  42   6   0   -1.00    2.00
 -42   6   0    2.30    2.10
  42   6   0    4.40    2.40
 -42   6   0    1.90    2.10
  42   6   0   -3.10    2.20
  -1  -7   0   50.49    2.70
   1  -7   0   51.59    2.10
  -1  -7   0   56.69    2.40
  -1  -7   0   53.99    3.30
  -1  -7   0   54.29    6.20
   1  -7   0   54.09    3.30
  -1  -7   0   47.60    3.10
   1  -7   0   55.09    3.40
  -1  -7   0   52.39    3.40
  -1  -7   0   49.40    3.40
   1  -7   0   48.10    3.10
  -1  -7   0   48.10    2.80
   1  -7   0   53.19    2.80
   1  -7   0   48.90    6.20
   1  -7   0   50.19    3.10
  -1  -7   0   52.19    9.60
   1  -7   0   48.60    6.10
   1  -7   0   53.29    3.40
  -1  -7   0   49.80    3.30
  -1   7   0   58.39    6.40
  -1   7   0   57.39    2.50
   1   7   0   50.39    3.20
   1   7   0   52.59    2.50
   1   7   0   49.40    3.80
  -1   7   0   50.79    3.30
  -1   7   0   52.39    3.10
   1   7   0   46.00    5.90
  -1   7   0   55.19    2.40
   1   7   0   50.79    2.50
  -1   7   0   54.89    2.70
   1   7   0   51.89    2.60
   1   7   0   53.39    2.40
  -1   7   0   52.29    2.40
  -1   7   0   56.49    7.10
   1   7   0   62.79    6.30
   1   7   0   50.49    3.00
  -1   7   0   54.39    3.30
   3  -7   0  353.26   10.00
   3  -7   0  356.36    7.30
   3  -7   0  367.66   16.70
  -3  -7   0  332.17   15.80
  -3  -7   0  350.46    9.60
   3  -7   0  352.36    9.60
   3  -7   0  348.27    9.60
  -3  -7   0  322.77   16.10
  -3  -7   0  330.97    9.80
  -3  -7   0  341.07    8.60
  -3  -7   0  337.37    9.60
   3  -7   0  331.37    9.70
   3  -7   0  346.77    8.70
  -3  -7   0  340.07    9.90
  -3  -7   0  344.57    8.20
  -3  -7   0  329.37    9.90
   3  -7   0  341.37    9.40
   3  -7   0  369.26   16.40
  -3   7   0  343.37    8.20
   3   7   0  343.27    8.00
   3   7   0  377.26    9.40
   3   7   0  342.67    7.90
  -3   7   0  359.26    8.00
  -3   7   0  346.07    8.10
  -3   7   0  358.76   16.90
  -3   7   0  346.97    9.40
   3   7   0  334.77    9.10
   3   7   0  351.26   16.20
   3   7   0  350.66   16.50
  -3   7   0  354.36    9.80
   3   7   0  335.57    9.90
  -3   7   0  358.26    8.60
  -3   7   0  343.77    9.60
  -3   7   0  330.67   15.40
  -3   7   0  352.06    7.40
   3   7   0  344.47    8.30
   3   7   0  340.37    9.70
  -5  -7   0    1.00    0.50
   5  -7   0    0.70    0.70
   5  -7   0    0.70    0.60
  -5  -7   0    0.20    0.50
  -5  -7   0   -0.10    0.70
   5  -7   0    0.30    0.70
  -5  -7   0    0.10    2.00
   5  -7   0   -0.40    0.50
   5  -7   0    0.40    0.60
  -5  -7   0    0.70    0.70
  -5  -7   0    0.00    0.40
  -5  -7   0    0.60    0.50
   5  -7   0    0.10    1.00
   5  -7   0   -0.20    0.40
   5  -7   0    1.50    1.00
  -5  -7   0    0.80    1.20
   5   7   0    1.40    0.80
   5   7   0    0.30    0.60
  -5   7   0    0.20    0.30
   5   7   0    1.40    0.50
  -5   7   0    1.60    0.50
   5   7   0    1.40    0.80
  -5   7   0   -0.10    0.40
   5   7   0    0.80    1.40
  -5   7   0    0.30    0.50
  -5   7   0    0.40    0.60
   5   7   0   -0.30    0.50
   5   7   0   -0.60    0.50
  -5   7   0    1.40    1.70
   5   7   0    0.90    0.50
  -5   7   0    0.10    0.60
  -5   7   0    1.20    0.70
  -5   7   0    0.90    1.60
  -7  -7   0  203.18    5.50
  -7  -7   0  195.68    6.20
  -7  -7   0  206.48   12.90
  -7  -7   0  204.68    6.90
  -7  -7   0  198.08    6.90
   7  -7   0  187.98    6.90
  -7  -7   0  200.98    5.50
  -7  -7   0  198.88    7.20
   7  -7   0  201.38    6.60
  -7  -7   0  197.18    7.30
   7  -7   0  215.88   12.70
   7  -7   0  208.58    6.80
  -7  -7   0  189.38    7.00
  -7  -7   0  197.98   12.40
   7  -7   0  203.48   12.20
   7  -7   0  199.48    7.10
   7  -7   0  203.88    6.40
   7   7   0  197.78    5.70
  -7   7   0  203.58    4.60
  -7   7   0  206.38    5.00
   7   7   0  208.98    7.20
  -7   7   0  209.98   13.00
  -7   7   0  197.98    6.80
   7   7   0  214.08   12.70
  -7   7   0  203.38   12.10
   7   7   0  198.48    5.40
   7   7   0  199.68    7.20
  -7   7   0  199.08    6.20
  -7   7   0  195.68    6.90
   7   7   0  195.08    6.10
   7   7   0  196.58    7.00
   7   7   0  192.58    6.40
  -7   7   0  205.68    7.10
   7   7   0  194.68    5.50
   7   7   0  182.18   12.10
  -9  -7   0   28.20    2.00
  -9  -7   0   18.30    4.70
  -9  -7   0   31.50    3.00
  -9  -7   0   27.80    2.00
   9  -7   0   32.80    5.20
  -9  -7   0   29.30    2.90
   9  -7   0   24.20    2.50
   9  -7   0   26.80    4.90
  -9  -7   0   32.40    2.90
  -9  -7   0   26.20    5.00
   9  -7   0   26.00    2.40
  -9  -7   0   22.50    1.70
   9  -7   0   26.40    2.50
   9  -7   0   23.00    2.10
  -9  -7   0   32.10    2.50
   9   7   0   26.70    2.50
   9   7   0   26.60    2.00
  -9   7   0   27.80    2.60
   9   7   0   31.00    2.70
   9   7   0   26.10    2.70
  -9   7   0   25.80    2.30
  -9   7   0   25.20    4.90
  -9   7   0   24.80    2.40
  -9   7   0   25.40    1.30
   9   7   0   28.30    2.00
   9   7   0   26.70    5.40
  -9   7   0   29.60    1.70
  -9   7   0   26.50    2.30
   9   7   0   22.10    4.70
  -9   7   0   27.10    2.50
   9   7   0   28.60    2.40
   9   7   0   26.50    1.90
   9   7   0   34.60    2.70
  -9   7   0   25.90    5.20
 -11  -7   0  360.06   18.40
  11  -7   0  358.76   17.30
 -11  -7   0  334.17   10.20
 -11  -7   0  353.26    9.80
  11  -7   0  344.47    9.80
 -11  -7   0  357.76    9.80
  11  -7   0  351.26    8.90
 -11  -7   0  336.17   10.50
 -11  -7   0  345.57   10.60
 -11  -7   0  362.36    8.20
 -11  -7   0  352.16    8.60
 -11  -7   0  349.17    8.70
 -11  -7   0  347.27   17.10
  11  -7   0  350.66   20.00
  11  -7   0  344.77    9.90
  11   7   0  347.57   10.30
  11   7   0  363.46   18.20
  11   7   0  343.27   10.00
 -11   7   0  354.86   17.50
 -11   7   0  331.07   10.00
 -11   7   0  356.66   10.20
  11   7   0  363.16    8.90
 -11   7   0  355.96    9.70
  11   7   0  362.86    9.60
  11   7   0  343.97   10.40
 -11   7   0  361.26    7.70
 -11   7   0  341.47    9.10
  11   7   0  350.56    8.50
  11   7   0  350.66    8.70
 -11   7   0  328.77   20.60
  11   7   0  341.27    9.90
  11   7   0  336.37   17.10
 -11   7   0  354.66   10.30
 -13  -7   0  204.18    7.20
 -13  -7   0  197.38    8.30
  13  -7   0  207.48    7.30
 -13  -7   0  212.08    6.40
 -13  -7   0  218.58    7.50
  13  -7   0  211.58    7.20
 -13  -7   0  209.68    8.00
 -13  -7   0  211.28    7.80
 -13  -7   0  212.18    6.20
  13   7   0  202.38    7.30
 -13   7   0  219.18    7.70
  13   7   0  218.68    7.40
 -13   7   0  202.38    7.10
  13   7   0  194.28    7.60
  13   7   0  206.38    8.60
 -13   7   0  201.88    6.40
  13   7   0  193.98    7.50
  13   7   0  197.88    6.70
  13   7   0  218.18    6.50
 -13   7   0  220.28    8.90
  13   7   0  194.38    6.90
 -15  -7   0   65.29    4.40
 -15  -7   0   63.19    4.00
 -15  -7   0   67.09    3.40
 -15  -7   0   57.79    4.90
 -15  -7   0   62.49    3.40
 -15  -7   0   61.79    4.40
 -15  -7   0   67.79    4.20
  15   7   0   54.39    4.10
 -15   7   0   64.19    3.80
  15   7   0   68.69    4.20
 -15   7   0   62.99    2.70
 -15   7   0   61.89    4.20
  15   7   0   62.99    4.10
  15   7   0   74.59    3.90
  15   7   0   65.99    3.40
  15   7   0   58.89    4.00
 -15   7   0   58.89    4.00
 -15   7   0   60.89    4.80
 -15   7   0   57.89    3.60
 -17  -7   0   31.40    3.40
  17  -7   0   41.10    3.40
 -17  -7   0   38.80    2.80
 -17  -7   0   38.10    3.60
 -17  -7   0   39.90    3.50
 -17  -7   0   35.30    3.40
  17  -7   0   37.00    3.20
 -17  -7   0   36.70    2.60
 -17   7   0   34.20    3.40
  17   7   0   36.90    3.70
 -17   7   0   40.50    2.30
  17   7   0   38.80    3.00
 -17   7   0   37.00    3.40
 -17   7   0   35.70    3.10
  17   7   0   33.00    3.00
 -17   7   0   40.90    3.60
  17   7   0   36.30    2.90
  17   7   0   39.60    3.40
  17   7   0   37.40    3.40
 -17   7   0   37.40    3.30
  19  -7   0   50.59    3.90
 -19  -7   0   57.89    3.40
 -19  -7   0   51.69    4.10
 -19  -7   0   56.39    4.20
  19  -7   0   53.69    3.90
  19  -7   0   56.39    4.30
 -19  -7   0   55.09    4.30
 -19  -7   0   56.89    4.40
 -19  -7   0   61.39    4.40
 -19  -7   0   54.69    3.40
  19   7   0   56.99    4.10
 -19   7   0   55.69    4.70
 -19   7   0   47.30    3.90
  19   7   0   58.49    4.10
 -19   7   0   59.79    4.40
 -19   7   0   57.79    2.90
  19   7   0   50.29    3.90
 -19   7   0   49.50    4.00
  19   7   0   55.19    3.60
  19   7   0   59.09    4.60
 -21  -7   0   84.29    5.40
 -21  -7   0   81.19    4.30
 -21  -7   0   81.89    4.40
  21  -7   0   87.89    5.20
 -21  -7   0   76.79    5.00
 -21  -7   0   80.79    5.30
 -21  -7   0   80.99    5.20
  21  -7   0   77.19    4.90
 -21  -7   0   89.59    5.50
  21  -7   0   79.39    5.20
  21   7   0   70.49    4.90
 -21   7   0   89.59    5.10
 -21   7   0   77.09    4.70
  21   7   0   84.09    5.10
 -21   7   0   76.69    5.10
 -21   7   0   76.99    5.10
  21   7   0   80.09    5.30
  21   7   0   78.39    4.80
  21   7   0   78.19    4.90
  23  -7   0    0.70    1.20
  23  -7   0    0.00    1.20
  23  -7   0    1.00    1.10
 -23  -7   0   -0.90    0.90
 -23  -7   0    1.90    1.00
 -23  -7   0    1.00    1.20
 -23  -7   0   -0.80    0.80
 -23  -7   0    1.20    1.20
 -23  -7   0    0.50    0.90
 -23  -7   0   -0.90    1.10
 -23   7   0    0.60    0.90
  23   7   0    0.30    0.90
 -23   7   0    2.30    1.50
  23   7   0    1.00    1.40
  23   7   0   -0.50    0.90
 -23   7   0    1.10    1.40
  23   7   0   -0.10    0.90
  23   7   0    1.80    1.30
 -25  -7   0   33.70    4.00
  25  -7   0   37.60    3.90
 -25  -7   0   43.60    4.90
 -25  -7   0   33.40    3.90
  25  -7   0   32.40    3.70
 -25  -7   0   34.50    3.90
  25  -7   0   36.30    3.70
 -25  -7   0   37.40    3.40
 -25  -7   0   36.10    3.90
 -25  -7   0   32.70    3.20
 -25   7   0   35.30    3.60
  25   7   0   34.80    3.80
 -25   7   0   41.60    4.40
 -25   7   0   36.50    3.80
 -25   7   0   29.80    3.80
  25   7   0   38.50    3.90
  25   7   0   35.10    3.80
  25   7   0   33.40    3.20
 -27  -7   0    6.40    2.00
 -27  -7   0    7.30    1.80
  27  -7   0    3.70    1.50
  27  -7   0    6.00    1.80
 -27  -7   0    6.10    2.20
 -27  -7   0    6.70    2.00
  27  -7   0    8.30    2.20
 -27  -7   0    6.60    2.00
 -27  -7   0    8.00    1.90
 -27  -7   0   12.90    2.90
  27   7   0    4.30    1.40
 -27   7   0    5.60    2.00
  27   7   0    5.30    1.80
 -27   7   0    5.80    2.20
  27   7   0   11.50    2.70
  27   7   0    5.20    1.80
 -27   7   0    3.80    1.60
 -27   7   0    7.10    2.20
 -29  -7   0    1.30    1.50
 -29  -7   0    2.40    1.50
  29  -7   0    0.10    1.40
 -29  -7   0    0.20    1.20
  29  -7   0   -0.10    1.00
  29  -7   0    1.50    1.50
 -29  -7   0    1.00    1.30
 -29  -7   0    1.60    1.50
 -29  -7   0    2.00    1.60
  29   7   0    0.70    1.30
  29   7   0    1.10    1.30
 -29   7   0    2.00    1.40
 -29   7   0    2.70    1.70
  29   7   0    2.50    1.40
  29   7   0    2.60    1.40
 -29   7   0    2.90    1.80
  29   7   0    1.30    1.40
 -29   7   0    1.10    1.40
 -31  -7   0    5.60    1.80
 -31  -7   0    4.30    1.90
 -31  -7   0    5.30    1.80
 -31  -7   0    6.00    2.10
  31  -7   0    2.20    1.80
  31   7   0    2.40    1.60
 -31   7   0    7.90    2.50
  31   7   0    2.10    1.70
  31   7   0    3.00    1.60
  31   7   0    3.30    1.50
 -31   7   0    5.40    2.20
 -31   7   0   -0.20    1.60
 -33  -7   0    6.80    2.00
 -33  -7   0    4.60    1.90
 -33  -7   0    3.70    1.90
  33  -7   0    1.90    1.70
 -33  -7   0    4.20    2.10
 -33  -7   0    6.30    2.20
  33  -7   0    5.90    2.20
 -33  -7   0    3.10    1.50
  33   7   0    4.30    1.80
  33   7   0    4.50    2.00
 -33   7   0   10.40    2.90
  33   7   0    1.50    1.40
 -33   7   0    2.30    1.90
 -33   7   0    2.50    1.60
 -35  -7   0    9.10    2.40
  35  -7   0    6.60    2.70
  35  -7   0   12.20    4.20
  35  -7   0    7.00    2.40
 -35  -7   0    7.20    2.50
 -35  -7   0    7.90    2.50
 -35   7   0    2.80    2.40
 -35   7   0    6.40    2.30
  35   7   0    5.30    2.00
  35   7   0    6.20    3.70
  35   7   0    7.40    2.10
 -35   7   0    9.70    2.60
  37  -7   0    3.00    1.80
 -37  -7   0    0.90    1.20
  37  -7   0    4.00    2.00
 -37  -7   0    0.70    1.70
 -37  -7   0    1.20    1.70
 -37  -7   0   -0.70    1.60
  37   7   0    2.00    1.90
 -37   7   0    0.80    1.80
  37   7   0   -0.80    1.00
 -37   7   0    1.60    1.80
  37   7   0   -0.50    1.30
 -37   7   0    0.00    1.30
 -39  -7   0   -2.20    1.30
 -39  -7   0   -0.70    1.70
  39  -7   0   -3.60    1.60
  39  -7   0   -1.20    1.80
 -39  -7   0   -0.40    1.70
  39  -7   0   -1.70    1.50
  39   7   0   -0.60    1.70
 -39   7   0   -1.60    1.90
  39   7   0   -1.20    1.40
 -39   7   0   -1.50    1.60
  39   7   0    0.30    1.40
  41  -7   0   -3.10    1.90
 -41  -7   0   -3.00    1.70
 -41  -7   0    0.30    1.70
 -41   7   0    2.40    2.20
 -41   7   0   -0.80    2.00
  41   7   0   -2.00    2.10
   0  -8   0  545.05   14.40
   0  -8   0  565.44   14.20
   0  -8   0  560.04   12.50
   0  -8   0  507.05   15.00
   0  -8   0  555.94   13.70
   0  -8   0  560.14   11.40
   0  -8   0  564.24   13.90
   0   8   0  517.75   12.50
   0   8   0  571.14   14.30
   0   8   0  548.75   14.00
   0   8   0  562.34   12.20
   0   8   0  520.55   11.70
   0   8   0  530.25   11.90
   0   8   0  543.95   13.50
   2  -8   0  428.16   11.50
  -2  -8   0  417.06   11.90
  -2  -8   0  413.86   12.10
  -2  -8   0  431.76   11.60
  -2  -8   0  404.36   12.40
  -2  -8   0  437.06    9.60
   2  -8   0  425.76   11.60
   2  -8   0  421.86   10.40
   2  -8   0  423.46   11.50
  -2  -8   0  417.46   11.50
   2  -8   0  443.16   12.20
  -2  -8   0  406.16   10.00
   2  -8   0  429.86    8.90
  -2   8   0  426.86   11.30
  -2   8   0  434.66   11.70
  -2   8   0  429.76   10.20
  -2   8   0  424.06   11.80
   2   8   0  429.36    9.90
  -2   8   0  376.66   10.30
   2   8   0  413.16   11.30
   2   8   0  430.06   11.20
   2   8   0  435.66   10.00
   2   8   0  435.76   12.00
   2   8   0  388.46   11.20
   2   8   0  440.16   11.80
   4  -8   0    2.50    1.20
   4  -8   0    1.60    0.90
  -4  -8   0    3.40    1.40
  -4  -8   0    2.20    0.70
   4  -8   0    1.70    1.10
   4  -8   0    2.80    1.10
  -4  -8   0    3.40    1.00
  -4  -8   0    3.80    1.10
  -4  -8   0    3.50    1.40
  -4  -8   0    1.80    1.50
  -4   8   0    2.90    0.90
   4   8   0    4.30    1.20
   4   8   0    2.20    0.70
  -4   8   0    2.60    1.10
  -4   8   0    3.70    1.20
  -4   8   0    2.80    1.10
   4   8   0    2.30    1.20
   4   8   0    4.60    1.20
  -4   8   0    3.80    1.20
   4   8   0    0.80    0.70
  -4   8   0    2.70    1.00
  -6  -8   0  138.39    4.80
   6  -8   0  135.79    5.60
  -6  -8   0  138.29    6.20
  -6  -8   0  135.79    5.00
  -6  -8   0  134.99    6.00
   6  -8   0  144.49    5.90
  -6  -8   0  141.69    6.40
   6  -8   0  142.19    5.80
  -6  -8   0  131.89    5.80
   6   8   0  136.19    6.00
  -6   8   0  127.29    5.80
  -6   8   0  138.49    5.90
  -6   8   0  139.69    6.10
   6   8   0  137.39    5.50
   6   8   0  134.69    6.10
   6   8   0  138.99    4.70
  -6   8   0  132.89    5.10
   6   8   0  131.09    5.90
   8  -8   0  232.48    7.40
  -8  -8   0  227.28    8.50
  -8  -8   0  198.88    8.80
  -8  -8   0  205.68    8.80
  -8  -8   0  227.28    7.10
  -8  -8   0  216.48    9.70
   8  -8   0  235.18    7.70
   8  -8   0  233.38    7.80
  -8   8   0  241.08    8.10
   8   8   0  229.48    7.50
   8   8   0  198.58    8.80
  -8   8   0  236.38    7.30
  -8   8   0  205.28    8.40
   8   8   0  227.18    6.50
  -8   8   0  229.68    5.60
   8   8   0  224.58    8.40
  -8   8   0  233.18    8.10
   8   8   0  226.18    8.10
 -10  -8   0   42.40    3.60
 -10  -8   0   44.60    3.90
 -10  -8   0   43.20    2.60
 -10  -8   0   41.20    3.70
 -10  -8   0   38.60    3.20
 -10  -8   0   40.00    2.40
 -10  -8   0   37.70    3.10
  10  -8   0   34.00    4.70
  10  -8   0   33.20    2.90
 -10  -8   0   49.40    3.60
  10  -8   0   38.50    5.00
  10   8   0   36.80    3.10
  10   8   0   42.00    2.70
  10   8   0   43.40    3.60
  10   8   0   41.10    3.50
 -10   8   0   37.80    3.50
 -10   8   0   39.30    2.00
  10   8   0   40.90    3.50
  10   8   0   43.00    3.70
 -10   8   0   43.40    3.20
 -10   8   0   32.60    3.20
  10   8   0   41.60    3.40
 -10   8   0   42.80    3.60
  12  -8   0  306.87    9.60
  12  -8   0  311.57    8.70
 -12  -8   0  312.57   10.50
 -12  -8   0  319.17    8.20
  12  -8   0  289.77    9.30
 -12  -8   0  296.17   10.30
 -12  -8   0  314.77    9.40
 -12  -8   0  314.87    8.30
 -12  -8   0  321.07   10.40
 -12   8   0  314.87   10.00
  12   8   0  300.17    8.30
 -12   8   0  308.97   10.10
  12   8   0  310.57    9.20
  12   8   0  304.37   10.30
 -12   8   0  299.07    9.80
  12   8   0  297.47    9.90
 -12   8   0  316.97    9.10
  12   8   0  286.77    9.40
  12   8   0  300.27    9.60
 -12   8   0  306.97    9.30
  14  -8   0  176.38    7.00
 -14  -8   0  182.88    7.00
 -14  -8   0  175.48    5.80
  14  -8   0  175.18    6.90
 -14  -8   0  175.38    7.70
 -14  -8   0  183.18    7.70
 -14  -8   0  185.98    8.00
 -14  -8   0  175.18    7.00
 -14  -8   0  172.18    6.00
  14   8   0  176.58    7.10
  14   8   0  172.68    6.00
  14   8   0  176.58    7.80
  14   8   0  177.38    7.40
 -14   8   0  187.98    7.10
 -14   8   0  185.68    7.60
  14   8   0  180.78    7.30
 -14   8   0  171.38    6.60
 -14   8   0  177.88    6.50
  14   8   0  178.58    6.60
 -16  -8   0  122.19    4.90
 -16  -8   0  121.89    6.30
 -16  -8   0  114.39    6.40
 -16  -8   0  120.79    5.00
 -16  -8   0  126.19    5.90
  16  -8   0  114.49    5.70
 -16  -8   0  117.49    6.40
  16  -8   0  122.79    5.90
 -16  -8   0  121.69    5.90
  16   8   0  123.49    5.10
  16   8   0  127.79    6.60
 -16   8   0  126.99    5.70
 -16   8   0  130.79    5.70
 -16   8   0  124.29    6.40
  16   8   0  115.99    6.00
 -16   8   0  127.49    5.90
  16   8   0  117.99    5.90
  16   8   0  117.69    6.00
 -18  -8   0    7.50    1.60
 -18  -8   0    5.40    1.60
 -18  -8   0    6.50    2.20
  18  -8   0    2.10    1.20
 -18  -8   0    9.00    1.80
 -18  -8   0    5.30    1.50
  18  -8   0    5.70    1.60
  18   8   0    6.10    1.50
 -18   8   0    4.30    2.00
  18   8   0    5.00    1.20
 -18   8   0    3.20    1.20
  18   8   0    3.00    1.20
  18   8   0    4.00    1.30
  18   8   0    3.00    1.20
  18   8   0    3.40    1.50
 -18   8   0   11.40    2.50
 -20  -8   0   71.39    5.10
  20  -8   0   74.29    4.90
 -20  -8   0   77.19    4.20
 -20  -8   0   75.79    4.10
 -20  -8   0   76.19    5.30
 -20  -8   0   76.39    5.00
 -20  -8   0   73.39    6.30
  20  -8   0   75.89    5.20
  20  -8   0   75.49    4.90
 -20  -8   0   72.89    5.30
 -20   8   0   70.89    4.90
 -20   8   0   72.79    4.70
  20   8   0   69.99    4.40
  20   8   0   70.99    4.80
 -20   8   0   74.79    4.80
  20   8   0   74.69    4.20
  20   8   0   75.89    4.90
  20   8   0   74.89    4.90
 -20   8   0   85.19    9.00
  20   8   0   72.49    5.20
 -22  -8   0    2.50    1.50
 -22  -8   0    3.90    1.50
 -22  -8   0    3.10    1.50
 -22  -8   0    5.30    1.60
 -22  -8   0    2.60    1.30
  22  -8   0    4.60    1.50
 -22  -8   0    2.60    1.70
  22  -8   0    1.90    1.20
 -22  -8   0    3.20    1.40
  22  -8   0    3.60    1.40
 -22   8   0    3.90    1.50
  22   8   0    2.70    1.40
 -22   8   0    3.40    1.10
  22   8   0    2.60    0.90
  22   8   0    3.10    1.40
  22   8   0    3.50    1.20
 -22   8   0    3.30    1.50
 -22   8   0    3.00    1.60
  22   8   0    6.30    1.80
  22   8   0    2.30    1.30
 -24  -8   0   57.79    4.70
 -24  -8   0   61.49    5.20
  24  -8   0   59.59    4.90
 -24  -8   0   52.79    4.60
 -24  -8   0   67.89    5.30
 -24  -8   0   61.49    4.00
  24  -8   0   62.19    4.90
 -24  -8   0   54.79    5.00
 -24  -8   0   64.39    4.20
  24  -8   0   66.09    4.90
 -24   8   0   59.59    4.90
 -24   8   0   67.19    4.70
 -24   8   0   63.99    5.20
  24   8   0   62.19    4.70
  24   8   0   61.29    4.80
 -24   8   0   72.69    5.00
  24   8   0   57.29    4.70
  24   8   0   59.09    5.60
  24   8   0   65.19    4.20
 -26  -8   0    8.50    2.40
 -26  -8   0    6.70    1.90
 -26  -8   0    5.00    1.70
 -26  -8   0    5.80    1.90
  26  -8   0    7.10    2.00
 -26  -8   0    4.90    1.70
  26  -8   0    6.00    1.90
 -26  -8   0   13.40    3.10
  26  -8   0    5.30    1.80
  26   8   0   11.00    2.60
 -26   8   0    6.00    2.00
  26   8   0   14.50    3.30
 -26   8   0    4.90    1.90
  26   8   0    3.90    1.50
 -26   8   0    4.60    1.80
 -26   8   0   12.50    3.10
  26   8   0   11.30    2.60
 -28  -8   0   28.30    4.10
  28  -8   0   24.40    3.40
  28  -8   0   17.30    3.60
 -28  -8   0   22.60    3.70
  28  -8   0   24.10    3.50
 -28  -8   0   27.70    4.00
 -28  -8   0   22.40    3.60
 -28   8   0   25.60    3.60
 -28   8   0   21.80    3.30
  28   8   0   27.10    3.10
 -28   8   0   22.10    3.60
 -30  -8   0   32.20    4.40
  30  -8   0   37.30    4.30
  30  -8   0   36.80    4.30
  30  -8   0   38.60    4.70
 -30   8   0   34.10    4.10
  30   8   0   42.30    4.50
 -30   8   0   30.40    5.60
 -30   8   0   37.60    4.40
  30   8   0   29.10    3.30
  30   8   0   40.50    4.70
  30   8   0   37.40    4.50
  32  -8   0   -0.50    1.30
 -32  -8   0   -2.20    1.30
 -32  -8   0    0.10    1.50
  32  -8   0   -0.40    1.30
 -32  -8   0   -0.20    1.20
  32  -8   0   -0.80    1.30
 -32  -8   0   -0.40    1.30
  32   8   0    3.10    1.80
  32   8   0    0.50    1.60
  32   8   0   -1.30    1.50
 -32   8   0   -0.10    1.60
 -32   8   0   -0.10    1.60
 -32   8   0   -0.10    1.10
 -34  -8   0    0.80    1.40
 -34  -8   0    0.80    1.70
  34  -8   0    1.20    1.80
  34  -8   0    0.50    1.70
  34  -8   0    0.40    1.70
 -34  -8   0   -0.20    1.70
 -34  -8   0    0.30    1.40
 -34   8   0   -0.70    1.40
  34   8   0    1.10    1.60
  34   8   0    1.20    1.60
 -34   8   0   -0.30    1.30
  34   8   0   -0.50    1.50
 -34   8   0   -0.10    1.90
 -36  -8   0   -1.70    1.80
  36  -8   0    2.80    1.80
  36  -8   0    5.20    2.20
  36  -8   0   -0.80    1.80
 -36  -8   0    0.00    1.50
 -36  -8   0    3.90    1.70
 -36  -8   0    2.10    1.70
  36   8   0    2.20    1.40
 -36   8   0    2.00    2.10
  36   8   0   -0.10    1.40
  36   8   0    1.00    1.30
 -36   8   0    1.60    1.60
 -36   8   0   -2.20    1.90
  38  -8   0   -2.10    1.80
 -38  -8   0   -1.10    2.00
  38  -8   0    0.10    1.80
 -38  -8   0   -0.10    1.40
  38  -8   0    3.00    2.00
 -38  -8   0   -1.90    1.90
 -38  -8   0   -0.90    1.50
 -38   8   0   -2.10    1.90
 -38   8   0   -1.20    1.40
  38   8   0   -3.10    1.10
  38   8   0   -2.50    1.30
 -38   8   0    3.90    2.30
  38   8   0    0.40    1.50
  40  -8   0    8.60    2.80
  40  -8   0   12.80    3.00
  40  -8   0    9.40    2.60
 -40  -8   0   10.40    2.60
 -40  -8   0    7.90    2.50
 -40  -8   0   19.70    4.90
  40   8   0    8.40    2.60
 -40   8   0    6.30    2.80
  40   8   0    7.00    2.50
 -40   8   0   11.20    3.00
  40   8   0    6.60    2.70
   1  -9   0 1311.87   28.60
  -1  -9   0 1279.47   27.60
  -1  -9   0 1310.27   24.60
   1  -9   0 1309.47   27.80
  -1  -9   0 1293.37   27.80
  -1  -9   0 1295.57   28.30
  -1  -9   0 1268.97   28.50
   1  -9   0 1284.17   28.30
   1  -9   0 1306.17   27.60
  -1   9   0 1328.37   25.70
   1   9   0 1322.67   28.30
   1   9   0 1354.76   25.70
  -1   9   0 1331.97   28.30
  -1   9   0 1356.86   28.10
  -1   9   0 1343.87   27.60
   1   9   0 1296.97   28.00
   1   9   0 1270.57   27.20
  -3  -9   0    0.90    0.70
  -3  -9   0   -2.20    1.10
   3  -9   0    1.70    1.20
  -3  -9   0   -1.10    1.10
  -3  -9   0   -1.50    1.20
   3  -9   0    1.50    1.20
   3  -9   0    0.90    1.40
   3  -9   0    1.60    1.10
  -3  -9   0    0.50    1.30
   3   9   0   -0.20    1.30
   3   9   0    0.10    1.20
  -3   9   0    0.70    1.20
   3   9   0    1.40    1.20
  -3   9   0    2.90    1.30
  -3   9   0    2.30    1.20
   3   9   0    0.90    0.80
  -3   9   0   -0.50    0.80
   5  -9   0  328.87   10.00
  -5  -9   0  310.17   10.60
  -5  -9   0  316.17   10.20
  -5  -9   0  300.97   10.20
   5  -9   0  329.37   10.00
  -5  -9   0  302.87   10.70
  -5  -9   0  313.97    8.50
   5  -9   0  325.67   10.10
  -5   9   0  327.87   10.40
   5   9   0  322.17   10.60
  -5   9   0  329.97    7.70
   5   9   0  324.17   10.60
   5   9   0  312.07    9.70
  -5   9   0  321.47   10.10
   5   9   0  319.77    8.40
  -5   9   0  320.57    9.00
  -5   9   0  341.67   10.60
  -7  -9   0  247.18    8.80
  -7  -9   0  222.18    9.00
   7  -9   0  241.08    8.40
  -7  -9   0  248.28    8.80
  -7  -9   0  238.08    9.10
  -7  -9   0  254.77    7.50
   7  -9   0  250.57    8.20
   7  -9   0  244.78    8.60
   7   9   0  235.08    8.70
   7   9   0  245.78    8.30
  -7   9   0  236.48    7.70
  -7   9   0  245.68    8.80
   7   9   0  251.67    9.30
   7   9   0  251.17    9.00
  -7   9   0  251.17    9.10
   7   9   0  248.38    7.10
  -7   9   0  250.47    8.90
   9  -9   0  159.48    6.20
   9  -9   0  148.49    6.40
  -9  -9   0  159.18    6.90
  -9  -9   0  154.38    5.90
  -9  -9   0  173.98    7.60
   9  -9   0  148.09    6.60
  -9  -9   0  147.19    7.20
  -9  -9   0  168.38    7.10
  -9   9   0  148.59    6.00
   9   9   0  151.28    7.10
  -9   9   0  152.78    6.90
   9   9   0  152.88    6.30
  -9   9   0  148.09    6.70
   9   9   0  158.08    5.50
   9   9   0  150.98    6.90
 -11  -9   0  309.57   10.90
 -11  -9   0  317.07   10.50
 -11  -9   0  297.77   10.10
  11  -9   0  313.97   10.00
  11  -9   0  300.57   10.00
 -11  -9   0  310.07    9.40
  11  -9   0  306.47    9.20
  11   9   0  315.07   10.60
 -11   9   0  309.87   10.40
  11   9   0  313.17    8.50
  11   9   0  307.77   10.50
 -11   9   0  313.07   10.40
  11   9   0  304.37   10.70
  11   9   0  313.17    9.60
 -11   9   0  320.97    9.60
 -13  -9   0  298.07   10.20
 -13  -9   0  320.97    9.80
 -13  -9   0  296.47   10.90
  13  -9   0  280.67    9.60
 -13  -9   0  296.57   10.80
 -13  -9   0  299.07   10.60
  13  -9   0  307.67   10.10
 -13  -9   0  300.47   10.40
  13   9   0  286.57    9.80
  13   9   0  296.67   10.40
  13   9   0  304.87    8.60
 -13   9   0  323.27   10.60
  13   9   0  287.37   10.40
 -13   9   0  302.97   10.40
  13   9   0  302.37    9.50
 -13   9   0  305.07    9.10
  13   9   0  292.07    9.90
  13   9   0  326.77   11.00
 -13   9   0  306.17    9.30
 -15  -9   0   24.50    3.40
 -15  -9   0   29.10    3.20
 -15  -9   0   32.60    3.40
  15  -9   0   30.50    3.20
 -15  -9   0   28.40    3.50
  15  -9   0   26.50    3.30
 -15  -9   0   28.70    3.70
 -15   9   0   23.60    3.00
  15   9   0   26.10    3.20
  15   9   0   33.20    3.00
  15   9   0   29.80    3.50
 -15   9   0   25.30    2.80
  15   9   0   29.30    2.60
  15   9   0   29.20    3.30
 -15   9   0   25.70    3.30
  15   9   0   25.50    3.10
 -15   9   0   21.60    2.70
 -17  -9   0   16.20    2.70
 -17  -9   0   21.30    3.30
 -17  -9   0   24.70    3.40
  17  -9   0   22.90    3.00
  17  -9   0   18.70    2.90
 -17  -9   0   21.30    3.40
  17   9   0   21.00    3.10
  17   9   0   21.30    3.10
  17   9   0   24.40    3.00
  17   9   0   16.90    2.80
 -17   9   0   22.10    3.00
 -17   9   0   18.90    2.70
 -17   9   0   20.40    3.10
  17   9   0   21.20    2.70
 -17   9   0   24.30    3.30
 -19  -9   0   71.19    5.50
  19  -9   0   65.59    4.70
 -19  -9   0   65.99    5.20
 -19  -9   0   69.19    5.50
 -19  -9   0   66.79    4.90
  19  -9   0   73.79    4.90
  19  -9   0   63.99    4.90
  19   9   0   79.09    5.40
  19   9   0   63.19    4.30
  19   9   0   68.29    4.90
 -19   9   0   66.09    4.80
 -19   9   0   77.49    5.40
 -19   9   0   68.29    4.60
 -19   9   0   76.19    4.90
  19   9   0   68.59    4.90
 -21  -9   0   23.40    3.40
 -21  -9   0   19.90    3.60
  21  -9   0   19.70    3.10
 -21  -9   0   14.50    3.10
 -21  -9   0   14.80    3.30
  21  -9   0   18.30    3.10
 -21  -9   0   20.50    3.20
  21  -9   0   22.10    3.50
  21   9   0   18.70    3.00
  21   9   0   21.60    2.60
 -21   9   0   20.60    3.80
  21   9   0   18.90    3.10
 -21   9   0   17.10    2.70
 -21   9   0   17.10    2.70
  21   9   0   20.90    3.10
 -21   9   0   20.50    3.10
  23  -9   0   38.00    4.40
 -23  -9   0   36.80    4.40
 -23  -9   0   45.00    4.80
  23  -9   0   42.80    4.10
  23  -9   0   31.60    3.70
 -23  -9   0   39.00    4.20
 -23  -9   0   43.20    4.30
 -23  -9   0   37.20    4.40
  23   9   0   45.00    3.80
 -23   9   0   38.60    4.10
 -23   9   0   38.90    3.90
  23   9   0   37.80    4.20
 -23   9   0   36.70    4.40
 -23   9   0   35.10    3.80
  23   9   0   40.00    4.20
  23   9   0   44.80    4.30
 -25  -9   0    2.00    1.80
  25  -9   0    3.60    1.50
 -25  -9   0    1.40    1.30
 -25  -9   0    1.80    1.40
  25  -9   0    5.10    1.70
 -25  -9   0    0.40    1.90
  25  -9   0    0.40    1.80
 -25  -9   0    4.30    1.80
  25   9   0   -0.90    1.10
 -25   9   0    1.30    1.60
 -25   9   0    2.40    1.50
  25   9   0    3.80    1.60
 -25   9   0    3.30    1.90
  25   9   0    2.60    1.40
 -25   9   0    1.70    1.60
  27  -9   0   25.70    4.30
 -27  -9   0   23.10    3.90
  27  -9   0   20.20    4.00
  27  -9   0   18.90    3.80
  27   9   0   29.50    3.40
 -27   9   0   29.00    4.00
 -27   9   0   28.00    3.90
  27   9   0   25.30    3.90
  27   9   0   30.40    4.00
 -27   9   0   24.20    3.60
  27   9   0   29.30    3.80
 -29  -9   0    3.80    2.00
  29  -9   0    5.90    2.00
 -29  -9   0    1.30    1.30
  29  -9   0    4.60    1.90
 -29  -9   0    6.40    2.30
  29  -9   0    1.40    1.70
 -29  -9   0    2.60    1.50
  29   9   0    5.70    2.10
  29   9   0    4.40    1.90
 -29   9   0    4.70    2.20
  29   9   0    2.60    1.80
 -29   9   0    4.00    1.70
 -29   9   0    2.00    2.20
 -31  -9   0   26.10    4.30
 -31  -9   0   20.50    4.20
  31  -9   0   12.80    3.10
 -31  -9   0   27.40    4.60
 -31  -9   0   24.00    4.30
  31   9   0   19.70    4.00
 -31   9   0   20.70    4.00
  31   9   0   16.20    4.00
  31   9   0   14.40    3.20
 -31   9   0   30.20    4.60
 -31   9   0   22.60    4.10
 -33  -9   0   18.30    4.10
 -33  -9   0   22.50    4.10
 -33  -9   0   17.40    4.10
  33  -9   0   17.30    3.90
  33  -9   0   26.70    4.40
 -33  -9   0   24.40    4.40
 -33   9   0   22.00    4.10
  33   9   0   16.90    3.90
 -33   9   0   26.10    4.70
  33   9   0   23.60    4.20
  33   9   0   22.50    3.90
 -33   9   0   20.50    4.30
 -35  -9   0    0.00    2.00
  35  -9   0    0.90    1.80
  35  -9   0    2.20    2.30
 -35  -9   0    1.50    1.70
 -35  -9   0    2.30    1.70
  35  -9   0    3.10    2.00
 -35  -9   0   -1.00    1.70
  35   9   0    1.90    1.70
 -35   9   0    6.50    2.80
 -35   9   0    2.50    2.40
  35   9   0    5.00    2.10
 -35   9   0    3.30    1.90
  35   9   0    1.60    1.60
 -37  -9   0    0.60    1.80
 -37  -9   0    1.20    1.80
  37  -9   0   -1.30    1.90
  37  -9   0    0.80    1.90
 -37  -9   0    1.70    2.00
  37  -9   0   -0.10    1.80
 -37  -9   0    0.90    2.30
  37   9   0   -0.30    1.50
 -37   9   0    1.40    2.60
  37   9   0    0.00    1.60
 -37   9   0    0.00    2.40
  37   9   0    4.00    2.30
 -37   9   0    0.30    1.30
   0 -10   0 1703.73   35.30
   0 -10   0 1694.73   35.10
   0 -10   0 1652.13   34.70
   0 -10   0 1666.03   35.80
   0  10   0 1659.33   34.40
   0  10   0 1734.03   32.40
   2 -10   0  306.07   10.30
   2 -10   0  312.27   10.40
   2 -10   0  301.47   10.30
   2 -10   0  290.57   10.90
  -2 -10   0  299.27   10.40
  -2 -10   0  308.47   11.20
  -2 -10   0  322.27   11.00
  -2 -10   0  306.27   10.40
  -2  10   0  308.07    8.90
   2  10   0  298.47   10.70
   2  10   0  316.47   10.10
  -2  10   0  329.17   14.80
   2  10   0  322.77    8.60
  -2  10   0  323.47   10.40
   4 -10   0  510.85   14.30
  -4 -10   0  516.05   15.10
  -4 -10   0  539.45   14.90
  -4 -10   0  527.75   15.40
   4 -10   0  531.05   14.30
   4 -10   0  518.95   14.30
  -4 -10   0  505.65   14.40
  -4  10   0  510.15   14.30
   4  10   0  517.15   14.90
  -4  10   0  525.35   12.90
   4  10   0  546.25   12.40
   4  10   0  523.15   14.10
  -4  10   0  516.85   16.70
  -6 -10   0   31.60    3.90
   6 -10   0   35.70    3.60
   6 -10   0   36.00    3.60
  -6 -10   0   36.70    4.00
  -6 -10   0   32.90    3.60
  -6 -10   0   31.60    3.60
   6 -10   0   37.30    3.40
   6  10   0   27.00    3.60
   6  10   0   33.60    3.20
  -6  10   0   31.90    3.60
  -6  10   0   34.60    3.10
   6  10   0   37.50    3.50
  -8 -10   0    4.60    1.80
   8 -10   0   11.90    2.60
  -8 -10   0    5.30    2.00
  -8 -10   0    5.40    1.70
  -8 -10   0    4.60    1.60
   8 -10   0    5.80    1.50
   8 -10   0    5.80    1.60
  -8  10   0    4.70    1.80
   8  10   0    5.40    1.70
  -8  10   0    5.40    1.70
  -8  10   0    3.80    1.20
   8  10   0    4.70    1.50
  10 -10   0    3.30    1.30
 -10 -10   0    0.50    0.90
 -10 -10   0    3.00    1.40
  10 -10   0    2.90    1.50
 -10 -10   0    1.70    1.40
 -10 -10   0    0.40    1.20
 -10 -10   0    0.50    1.10
  10 -10   0    1.00    1.10
  10  10   0    2.60    1.30
  10  10   0    3.10    1.30
  10  10   0    2.20    1.30
 -10  10   0    1.30    1.20
 -10  10   0    1.90    1.20
 -10  10   0    0.90    1.10
  12 -10   0   -0.50    0.90
  12 -10   0    0.70    1.00
 -12 -10   0    0.40    1.10
 -12 -10   0    1.40    1.10
 -12 -10   0    1.50    1.30
 -12 -10   0   -0.70    0.70
  12 -10   0    0.70    1.10
 -12 -10   0   -0.60    1.30
  12  10   0    0.60    0.80
 -12  10   0    0.00    1.10
 -12  10   0    1.20    1.00
  12  10   0   -0.70    1.10
 -12  10   0   -0.80    0.80
 -12  10   0   -1.00    0.90
  12  10   0    0.60    1.00
 -12  10   0    0.00    1.40
  14 -10   0   44.30    4.10
  14 -10   0   45.50    4.10
 -14 -10   0   37.80    3.80
 -14 -10   0   39.60    3.70
 -14 -10   0   38.70    4.20
 -14 -10   0   39.50    4.30
 -14 -10   0   35.20    3.70
 -14  10   0   44.30    4.30
  14  10   0   39.00    4.00
  14  10   0   40.10    3.70
 -14  10   0   43.00    3.50
 -14  10   0   43.80    3.40
  14  10   0   41.30    4.10
 -14  10   0   40.10    3.80
 -16 -10   0   98.19    6.10
  16 -10   0   90.69    5.60
 -16 -10   0  100.79    6.30
 -16 -10   0   99.29    5.50
 -16 -10   0   97.19    6.00
  16 -10   0  100.69    6.00
 -16 -10   0  102.89    6.50
 -16 -10   0   99.89    6.50
 -16  10   0   99.39    6.30
 -16  10   0   86.89    5.10
  16  10   0  103.29    5.50
  16  10   0  103.29    6.00
  16  10   0   98.79    5.90
 -16  10   0   91.99    5.10
  16  10   0  102.29    6.30
 -16  10   0  105.09    5.80
  16  10   0   97.89    6.00
 -18 -10   0    3.00    1.70
 -18 -10   0    2.40    1.60
 -18 -10   0    2.90    1.60
  18 -10   0    2.00    1.40
 -18 -10   0    1.60    1.20
 -18 -10   0    3.40    1.60
  18 -10   0    4.20    1.70
 -18 -10   0    2.90    1.40
  18  10   0    3.20    1.40
 -18  10   0    1.10    1.10
 -18  10   0    2.30    1.40
  18  10   0    4.50    1.60
 -18  10   0    0.60    1.50
 -18  10   0    3.10    1.60
  18  10   0    3.00    1.40
  18  10   0    1.10    1.20
 -20 -10   0   61.79    5.50
 -20 -10   0   64.79    5.20
  20 -10   0   65.09    4.90
 -20 -10   0   61.39    5.00
 -20 -10   0   62.89    4.90
  20 -10   0   59.39    5.30
  20 -10   0   63.19    5.00
 -20 -10   0   60.39    5.50
 -20 -10   0   65.69    5.70
 -20  10   0   59.79    4.50
  20  10   0   57.49    5.00
 -20  10   0   63.09    5.40
 -20  10   0   55.39    4.70
  20  10   0   61.09    4.50
  20  10   0   64.99    5.10
  20  10   0   54.29    5.00
 -20  10   0   65.09    4.60
  22 -10   0  336.37   12.20
  22 -10   0  329.27   12.50
 -22 -10   0  329.57   12.10
  22 -10   0  337.87   12.10
 -22 -10   0  356.16   13.10
 -22 -10   0  332.37   13.00
  22  10   0  339.27   11.10
 -22  10   0  345.07   11.60
  22  10   0  331.07   13.40
  22  10   0  320.97   13.20
 -22  10   0  351.16   11.50
 -22  10   0  339.17   12.00
 -22  10   0  333.37   13.50
  24 -10   0    1.90    1.80
 -24 -10   0   -0.60    1.20
  24 -10   0    1.90    1.50
  24 -10   0    0.30    1.50
 -24 -10   0   -1.50    1.20
 -24 -10   0    1.60    1.90
 -24  10   0    0.70    1.30
  24  10   0    3.60    1.60
 -24  10   0    2.00    1.70
  24  10   0    0.70    1.30
  24  10   0    1.10    1.20
  24  10   0    0.50    1.40
 -24  10   0    0.90    1.60
 -26 -10   0   63.19    7.40
  26 -10   0   55.09    5.20
 -26 -10   0   61.39    6.00
  26 -10   0   62.19    5.60
 -26 -10   0   63.79    5.80
  26 -10   0   54.69    5.60
 -26  10   0   52.39    4.70
  26  10   0   66.29    5.50
  26  10   0   49.70    5.00
  26  10   0   58.99    4.90
  26  10   0   68.29    5.60
 -26  10   0   56.89    5.00
  28 -10   0    1.20    1.80
  28 -10   0    1.80    2.00
  28 -10   0    1.40    1.80
 -28 -10   0    2.70    1.90
 -28 -10   0    5.10    2.10
 -28 -10   0    1.00    1.60
 -28  10   0    3.60    1.70
  28  10   0    2.50    1.60
 -30 -10   0    2.40    1.90
 -30 -10   0    2.10    1.80
  30 -10   0    1.80    2.00
 -30 -10   0    3.10    2.00
  30 -10   0    3.40    1.90
  30 -10   0    4.60    2.00
 -30  10   0    1.60    1.90
  30  10   0    2.30    1.80
  30  10   0    3.70    1.90
  30  10   0    4.70    2.10
 -30  10   0    1.10    1.80
 -32 -10   0    3.40    2.40
 -32 -10   0    7.90    2.90
  32 -10   0    6.40    2.30
  32 -10   0   15.30    3.60
  32 -10   0    5.70    2.30
 -32 -10   0    3.80    2.30
 -32  10   0    6.70    2.90
 -32  10   0    5.40    1.90
  32  10   0   10.60    2.80
  32  10   0    7.10    2.30
  32  10   0    9.40    2.70
 -34 -10   0   -1.80    1.40
  34 -10   0   -0.20    1.90
  34 -10   0   -2.80    1.60
 -34 -10   0   -0.60    1.80
  34 -10   0    0.70    1.90
 -34 -10   0   -0.60    1.90
  34  10   0    2.00    1.90
 -34  10   0   -4.10    1.60
 -34  10   0    0.10    1.30
  34  10   0    1.10    1.90
 -34  10   0   -0.70    2.20
  34  10   0   -1.10    1.80
 -36 -10   0    1.10    2.30
  36 -10   0   -0.10    2.40
  36 -10   0    4.30    2.10
  36 -10   0    5.10    2.30
 -36 -10   0   -0.40    2.40
  36  10   0    3.00    2.00
 -36  10   0    3.90    3.30
 -36  10   0   -0.80    1.70
  36  10   0    0.90    1.80
  36  10   0    1.40    1.90
   1 -11   0    3.60    1.50
  -1 -11   0    2.60    1.60
   1 -11   0    2.80    1.30
   1 -11   0    1.40    1.10
  -1 -11   0    1.00    1.00
  -1 -11   0    0.70    1.40
   1 -11   0    1.50    1.10
  -1 -11   0    1.60    1.10
  -1  11   0    2.70    1.30
   1  11   0    2.70    1.40
   1  11   0    1.20    1.40
  -1  11   0    2.10    1.30
  -3 -11   0    1.60    1.10
  -3 -11   0    1.70    1.10
   3 -11   0    2.10    1.20
   3 -11   0    1.50    1.30
   3 -11   0    2.10    1.40
  -3 -11   0    2.30    1.60
  -3 -11   0    2.30    1.50
   3  11   0   -0.10    1.10
  -3  11   0    0.90    1.20
  -3  11   0    1.30    1.30
   3  11   0    2.40    1.20
   5 -11   0   80.09    5.10
  -5 -11   0   79.49    5.30
   5 -11   0   86.99    5.40
  -5 -11   0   81.19    5.50
  -5 -11   0   81.19    5.90
  -5 -11   0   82.09    5.90
   5 -11   0   83.29    5.40
   5  11   0   83.19    5.10
  -5  11   0   74.49    4.70
  -5  11   0   81.79    5.70
  -5  11   0   75.29    5.20
   5  11   0   78.09    5.30
   7 -11   0    1.40    1.10
  -7 -11   0    0.90    1.20
  -7 -11   0    1.50    1.40
   7 -11   0    6.30    1.70
   7 -11   0    1.30    1.20
  -7 -11   0    5.30    1.70
  -7 -11   0    4.10    1.60
  -7  11   0    2.70    1.20
   7  11   0    2.80    1.20
   7  11   0    2.30    1.40
  -7  11   0    2.60    1.40
  -7  11   0    2.40    1.40
  -9 -11   0    0.50    1.10
  -9 -11   0    0.10    1.10
   9 -11   0    0.60    1.10
  -9 -11   0    0.40    1.60
   9 -11   0    0.40    1.10
  -9 -11   0    1.60    1.30
   9 -11   0    0.40    1.10
   9  11   0    0.20    1.30
   9  11   0    0.70    1.10
  -9  11   0    0.90    1.30
  -9  11   0   -1.10    0.70
  -9  11   0    0.00    1.10
 -11 -11   0   25.30    3.80
 -11 -11   0   23.80    3.40
  11 -11   0   29.20    3.10
 -11 -11   0   22.50    3.60
  11 -11   0   22.10    3.10
 -11 -11   0   29.40    3.60
  11 -11   0   32.60    3.60
 -11  11   0   24.50    3.20
  11  11   0   18.50    3.40
 -11  11   0   21.80    3.60
 -11  11   0   22.90    3.30
  11  11   0   24.20    3.30
 -13 -11   0    1.00    1.30
 -13 -11   0    0.40    1.20
  13 -11   0    1.20    1.20
  13 -11   0    0.80    1.20
 -13 -11   0   -0.60    1.20
 -13 -11   0    0.30    1.10
 -13  11   0   -0.80    1.20
  13  11   0    0.20    1.10
 -13  11   0   -0.10    1.20
 -13  11   0    3.10    1.70
  13  11   0   -1.70    0.90
  13  11   0    2.20    1.60
 -15 -11   0   73.29    5.40
 -15 -11   0   70.19    5.40
 -15 -11   0   67.29    5.80
  15 -11   0   78.19    5.50
  15 -11   0   74.39    5.20
 -15 -11   0   67.09    5.60
  15  11   0   71.69    4.90
  15  11   0   69.69    5.30
  15  11   0   74.89    5.70
 -15  11   0   74.89    5.10
 -15  11   0   78.69    5.80
  17 -11   0   48.70    4.50
 -17 -11   0   58.29    8.10
 -17 -11   0   33.10    5.70
  17 -11   0   42.00    4.20
 -17 -11   0   50.29    5.20
 -17  11   0   48.10    4.50
 -17  11   0   36.80    4.70
  17  11   0   46.50    4.20
  17  11   0   49.70    4.80
 -19 -11   0   -2.80    1.50
 -19 -11   0   -0.50    1.10
 -19 -11   0    1.80    1.60
 -19 -11   0   -1.10    1.10
  19  11   0    1.00    1.30
  19  11   0    1.20    1.30
  19  11   0    0.10    1.20
 -19  11   0   -0.90    1.00
 -21 -11   0   32.50    4.00
 -21 -11   0   39.40    4.50
 -21 -11   0   27.50    4.50
  21 -11   0   34.40    4.20
  21 -11   0   39.60    4.50
 -21 -11   0   30.20    4.30
 -21 -11   0   39.00    4.90
  21  11   0   39.80    4.50
 -21  11   0   40.80    4.30
  21  11   0   35.20    5.00
  21  11   0   36.20    4.20
  21  11   0   38.80    4.40
  21  11   0   35.80    4.00
 -23 -11   0   17.10    3.90
  23 -11   0   16.30    3.50
 -23 -11   0   15.20    3.60
 -23 -11   0   15.60    3.50
 -23 -11   0   11.10    2.70
  23 -11   0   22.90    3.80
  23 -11   0   20.00    4.00
 -23 -11   0   24.50    4.00
 -23  11   0   11.50    2.70
  23  11   0   20.50    3.70
  23  11   0   16.70    3.00
  23  11   0   15.60    3.60
  23  11   0   20.60    3.80
 -25 -11   0    0.40    1.30
 -25 -11   0    0.20    1.60
  25 -11   0    0.90    1.90
 -25 -11   0   -0.50    1.30
 -25 -11   0   -0.30    1.90
 -25  11   0    2.60    1.60
  25  11   0   -0.20    1.30
 -27 -11   0    0.40    1.70
  27 -11   0    2.40    1.70
  27 -11   0    1.10    1.60
 -27 -11   0    1.20    1.70
 -27 -11   0    1.20    2.30
 -27 -11   0    1.30    1.80
 -27 -11   0    1.80    1.60
  27  11   0    1.20    1.80
 -27  11   0   -0.40    1.50
  27  11   0    1.30    1.40
  27  11   0    2.40    1.70
  29 -11   0    1.80    1.70
 -29 -11   0   -2.40    1.30
 -29 -11   0    3.40    1.60
 -29 -11   0   -0.80    1.70
  29 -11   0    2.60    1.80
 -29 -11   0    0.50    1.40
  29 -11   0    0.80    1.60
 -29 -11   0   -1.20    1.20
 -29  11   0   -0.10    1.50
  29  11   0    4.00    2.10
  29  11   0   -0.30    1.60
  29  11   0    2.80    1.90
 -31 -11   0   -0.90    1.50
 -31 -11   0    0.90    1.60
  31 -11   0   -0.10    1.50
 -31 -11   0    3.70    1.80
 -31 -11   0    1.40    2.40
  31 -11   0    0.00    1.30
  31 -11   0    3.10    2.20
  31  11   0   -1.90    1.50
  31  11   0    1.10    2.00
  31  11   0   -1.30    1.40
 -31  11   0    1.50    1.60
  33 -11   0    0.50    2.20
 -33 -11   0   -3.70    1.50
  33 -11   0   -0.70    1.80
 -33 -11   0   -1.10    3.30
  33 -11   0   -0.60    1.60
 -33 -11   0   -0.90    1.50
 -33 -11   0    0.90    3.20
  33  11   0   -3.30    1.50
  33  11   0    0.20    2.50
 -33  11   0   -0.10    1.30
  33  11   0    0.90    1.80
   0 -12   0  118.89    6.80
   0 -12   0  114.89    7.30
   0 -12   0  107.69    6.50
   0 -12   0  112.99    6.70
   0  12   0  114.19    6.50
   0  12   0  119.79    7.00
   2 -12   0   18.20    3.00
  -2 -12   0   13.50    3.40
  -2 -12   0   14.00    2.80
  -2 -12   0   15.70    3.00
  -2 -12   0   20.30    3.50
   2 -12   0   20.00    3.30
   2 -12   0   19.60    3.30
   2  12   0   13.90    3.00
  -2  12   0   18.10    3.40
   2  12   0   22.80    3.80
  -2  12   0   15.70    3.20
  -4 -12   0    6.00    1.80
   4 -12   0   12.40    2.90
  -4 -12   0    5.80    1.90
   4 -12   0    6.90    1.90
  -4 -12   0    8.10    2.00
  -4 -12   0    7.90    2.10
   4 -12   0   14.80    2.90
   4  12   0   11.10    2.70
  -4  12   0    5.00    1.90
  -4  12   0    7.00    2.10
   4  12   0    9.70    2.50
   6 -12   0   23.50    3.60
   6 -12   0   29.90    3.90
  -6 -12   0   28.90    4.00
  -6 -12   0   16.50    3.40
  -6 -12   0   26.50    3.40
  -6 -12   0   23.60    3.30
   6 -12   0   28.80    3.50
  -6  12   0   20.50    3.40
  -6  12   0   19.10    3.50
   6  12   0   21.60    3.30
   6  12   0   30.70    3.90
  -8 -12   0    9.20    2.50
  -8 -12   0    7.00    2.00
   8 -12   0   14.00    2.80
   8 -12   0   15.70    2.80
   8 -12   0    9.40    2.20
  -8 -12   0    7.00    2.20
  -8 -12   0    8.00    2.40
   8  12   0    8.40    2.10
  -8  12   0   16.10    3.20
  -8  12   0    8.60    2.20
   8  12   0    8.30    2.10
  10 -12   0    3.00    1.90
  10 -12   0    0.80    1.70
 -10 -12   0    1.60    1.70
  10 -12   0    1.40    1.50
  10  12   0    2.10    1.50
 -10  12   0   -0.90    1.30
  10  12   0    1.50    1.50
 -12 -12   0    0.10    1.00
 -12 -12   0    1.50    1.80
 -12 -12   0    1.40    1.20
 -12 -12   0    0.50    1.10
 -12  12   0   -0.20    1.30
  12  12   0    0.30    1.30
 -12  12   0   -0.20    1.40
  12  12   0    0.10    1.10
 -14 -12   0    0.90    1.40
 -14 -12   0    1.80    1.50
  14 -12   0    3.00    1.60
  14 -12   0    0.20    1.50
 -14 -12   0    2.80    1.40
 -14 -12   0    2.70    1.30
  14  12   0    1.70    1.30
  14  12   0    3.80    1.90
 -16 -12   0    5.80    2.30
 -16 -12   0    4.50    1.70
  16 -12   0    7.30    2.00
  16 -12   0   14.30    3.20
 -16 -12   0    2.30    2.00
 -16 -12   0    6.00    2.00
  16  12   0    7.30    2.20
  16  12   0    8.10    2.10
  16  12   0    5.70    2.00
 -18 -12   0    0.50    1.10
 -18 -12   0    0.80    1.60
 -18 -12   0   -1.50    1.40
 -18 -12   0    0.90    1.30
  18 -12   0    0.40    1.30
  18 -12   0   -1.50    1.10
  18  12   0    1.10    1.20
  18  12   0   -0.50    1.40
 -20 -12   0   22.50    3.70
  20 -12   0   23.20    4.90
 -20 -12   0   21.10    3.80
 -20 -12   0   19.50    3.90
  20 -12   0   12.30    3.90
  20  12   0   25.60    4.40
  20  12   0   25.50    4.00
 -22 -12   0   -0.40    1.20
  22 -12   0    0.40    1.50
  22 -12   0   -2.40    1.50
 -22 -12   0   -0.70    1.20
  22 -12   0    1.00    1.50
 -22 -12   0    2.30    1.60
  22  12   0   -1.20    1.50
  22  12   0   -0.60    1.40
  22  12   0   -0.10    1.40
  24 -12   0    1.40    1.50
  24 -12   0    3.60    1.90
 -24 -12   0   -0.20    1.50
  24 -12   0    2.70    2.10
 -24 -12   0    1.00    1.90
 -24 -12   0    1.50    1.60
  24  12   0    4.10    2.50
  24  12   0    3.00    1.80
 -26 -12   0    8.90    2.50
 -26 -12   0    9.20    2.70
  26 -12   0    4.20    2.50
 -26 -12   0   19.00    4.30
 -26 -12   0    3.30    1.80
  26 -12   0    6.50    2.30
  26 -12   0    6.30    2.20
  26  12   0   10.30    2.80
  26  12   0    7.90    2.50
  26  12   0    5.40    2.10
  26  12   0    7.00    2.40
  28 -12   0    2.50    2.40
 -28 -12   0    9.00    2.80
  28 -12   0    0.30    1.60
 -28 -12   0    2.40    1.80
  28 -12   0    1.10    1.70
 -28 -12   0    2.10    1.40
 -28 -12   0    0.80    1.90
  28  12   0   -1.20    1.70
  28  12   0   -1.10    1.80
  28  12   0    3.00    2.30
  28  12   0    4.10    2.00
 -30 -12   0   -0.60    2.10
 -30 -12   0    3.70    2.40
  30 -12   0    2.50    1.80
  30 -12   0    1.30    2.10
 -30 -12   0   -3.50    2.50
 -30 -12   0    0.00    1.70
  30 -12   0    0.40    1.60
  30  12   0    3.20    1.50
  30  12   0   -3.40    2.60
  -1 -13   0    1.80    1.80
   1 -13   0   -0.80    1.20
   1 -13   0    0.20    1.20
   1 -13   0    2.50    1.60
  -1 -13   0    2.50    1.50
  -1 -13   0   -1.00    1.20
  -1  13   0    0.90    1.50
   1  13   0   -2.20    1.00
  -1  13   0    0.00    1.60
   1  13   0    0.30    1.30
  -3 -13   0    1.90    1.40
   3 -13   0   -0.30    1.10
  -3 -13   0    0.10    1.10
   3 -13   0    1.50    1.50
   3 -13   0    3.80    1.60
  -3 -13   0    1.40    2.10
  -3 -13   0   -0.30    1.60
   3  13   0    0.70    1.40
   3  13   0    0.90    1.50
  -3  13   0   -1.40    1.50
  -3  13   0   -0.10    1.60
  -5 -13   0   28.70    4.30
   5 -13   0   25.70    3.80
   5 -13   0   29.50    3.90
  -5 -13   0   24.50    3.60
  -5 -13   0   25.30    3.70
   5 -13   0   26.30    3.60
  -5 -13   0   29.00    4.50
  -5  13   0   25.30    3.90
  -5  13   0   29.50    4.00
   5  13   0   32.50    4.50
   5  13   0   20.50    4.00
  -7 -13   0   25.40    4.30
  -7 -13   0   25.10    4.00
  -7 -13   0   31.50    4.40
   7 -13   0   30.40    3.90
  -7 -13   0   25.40    3.90
   7 -13   0   27.00    3.80
   7 -13   0   35.00    4.20
   7  13   0   29.00    4.30
   7  13   0   20.20    4.00
  -7  13   0   22.80    3.80
  -9 -13   0    5.60    2.00
  -9 -13   0    6.40    1.90
   9 -13   0    5.60    2.00
  -9 -13   0    6.20    2.00
   9  13   0    8.90    2.20
  -9  13   0    5.80    1.90
   9  13   0   15.80    3.60
 -11 -13   0    1.00    1.50
  11 -13   0    1.80    1.50
 -11 -13   0    2.40    1.50
 -11 -13   0   -0.50    1.60
  11 -13   0   -1.20    1.20
 -11 -13   0    1.80    1.80
  11  13   0   -0.20    1.40
  11  13   0   -0.50    1.30
 -11  13   0    0.10    1.60
  13 -13   0   29.50    4.40
  13 -13   0   25.40    4.70
 -13 -13   0   21.30    4.20
 -13 -13   0   23.20    4.10
  13  13   0   25.90    3.80
 -15 -13   0    1.70    2.40
 -15 -13   0    3.40    1.60
  15 -13   0    4.20    1.90
  15 -13   0    1.20    1.50
 -15 -13   0    3.50    1.90
 -15 -13   0    3.30    2.10
  15  13   0    3.30    1.60
 -17 -13   0    8.30    2.30
 -17 -13   0    9.60    2.70
  17 -13   0    6.60    1.80
  17 -13   0    6.20    2.00
  17  13   0    5.20    2.10
  17  13   0    8.40    2.70
 -19 -13   0   -0.90    1.50
  19 -13   0    2.00    1.80
 -19 -13   0   -1.60    1.40
 -19 -13   0   -1.80    1.40
  19 -13   0    1.10    1.50
  19  13   0   -2.30    1.90
  19  13   0   -1.20    1.30
 -21 -13   0   -0.20    1.20
  21 -13   0   -2.00    1.70
  21 -13   0    1.40    1.30
 -21 -13   0    0.80    1.30
 -21 -13   0   -0.60    1.70
  21 -13   0    0.50    1.50
  21  13   0   -1.50    1.80
  21  13   0    0.40    1.70
  23 -13   0    6.50    2.00
  23 -13   0    6.60    2.00
  23 -13   0    5.80    2.60
 -23 -13   0    4.80    2.30
 -23 -13   0    7.50    2.80
 -23 -13   0    7.20    2.40
  23  13   0   16.60    4.00
  23  13   0    8.80    2.40
  25 -13   0    2.10    1.90
 -25 -13   0    0.90    2.80
 -25 -13   0   -5.60    2.10
 -25 -13   0    1.20    2.30
  25 -13   0   -1.10    2.10
  25 -13   0    0.40    2.30
  25  13   0    0.90    1.70
  25  13   0   -0.10    2.00
  27 -13   0    3.00    2.00
  27 -13   0    3.60    2.30
 -27 -13   0    1.60    1.70
 -27 -13   0    2.60    2.20
  27  13   0    4.00    1.70
  27  13   0   -1.30    2.00
   0 -14   0   -0.30    1.30
   0 -14   0    0.30    1.40
   0 -14   0    2.00    1.40
   2 -14   0    0.60    1.30
  -2 -14   0   -1.80    1.20
   2 -14   0   -0.60    1.30
  -2 -14   0    0.60    1.80
  -2 -14   0   -0.40    1.40
  -2 -14   0   -0.70    1.60
   2 -14   0   -2.20    1.00
   2  14   0   -1.10    2.60
  -2  14   0   -0.50    1.40
   4 -14   0    2.00    1.50
   4 -14   0    1.80    1.60
  -4 -14   0    0.20    1.50
   4 -14   0    1.90    1.70
  -4 -14   0   -0.90    1.20
  -4 -14   0   -2.10    1.30
  -4  14   0    0.30    1.50
   4  14   0   -1.00    1.80
   6 -14   0    3.40    1.80
   6 -14   0    2.60    1.50
  -6 -14   0    2.00    2.00
  -6 -14   0    1.30    1.30
  -6 -14   0    3.70    1.90
  -6 -14   0    0.00    1.30
  -6  14   0    2.10    1.90
   6  14   0    1.00    2.90
  -8 -14   0   17.50    3.80
  -8 -14   0   22.70    3.80
   8 -14   0   20.30    3.90
  -8 -14   0   16.10    3.40
  -8 -14   0   10.80    3.00
   8 -14   0   16.60    3.70
  -8  14   0   19.90    4.20
 -10 -14   0    1.50    2.00
 -10 -14   0    0.40    1.50
  10 -14   0    1.30    1.40
 -10 -14   0    0.30    1.90
 -10 -14   0    3.00    1.80
  10 -14   0    3.30    1.70
 -10  14   0    0.70    1.60
  10  14   0    1.30    2.10
 -12 -14   0   22.10    4.10
 -12 -14   0   22.20    4.20
  12 -14   0   20.30    4.20
 -12 -14   0   27.10    4.60
 -12 -14   0   16.60    4.50
  12 -14   0   25.50    4.30
  12  14   0   18.80    4.00
  12  14   0   29.60    4.20
  14 -14   0    2.50    2.00
 -14 -14   0    1.60    1.50
 -14 -14   0    4.10    1.80
  14 -14   0    3.50    2.00
 -14 -14   0    6.10    2.50
  14  14   0    2.80    1.80
  16 -14   0    0.90    1.70
 -16 -14   0   -0.90    1.30
 -16 -14   0   -0.60    1.40
  16 -14   0   -0.20    1.50
 -16 -14   0    0.60    1.60
  16  14   0   -2.90    1.60
  16  14   0   -0.80    1.70
 -18 -14   0    7.20    2.70
 -18 -14   0    5.80    1.90
 -18 -14   0    6.60    2.20
  18 -14   0    9.10    2.40
  18  14   0    6.70    2.60
 -20 -14   0    0.10    1.60
 -20 -14   0    0.20    1.60
 -20 -14   0    0.70    1.50
  20 -14   0   -1.80    1.80
 -22 -14   0   -1.60    1.50
  22 -14   0   -2.60    1.90
  22 -14   0    0.10    1.50
 -22 -14   0   -1.00    1.20
 -22 -14   0   -2.10    0.90
  22 -14   0    2.10    1.80
  -1 -15   0   -1.50    1.70
   1 -15   0   -1.00    2.00
   1 -15   0    1.10    1.60
  -1 -15   0    0.10    1.70
  -1 -15   0    1.70    1.80
   1 -15   0   -2.00    1.40
  -1  15   0    2.10    1.70
   1  15   0   -0.30    1.90
   3 -15   0   -0.80    1.30
  -3 -15   0   -3.20    1.50
   3 -15   0   -1.50    1.20
  -3 -15   0    2.20    1.10
  -3 -15   0    1.20    1.10
  -3  15   0   -0.50    1.50
   3  15   0   -2.80    1.30
  -5 -15   0    4.00    2.30
   5 -15   0    5.10    2.00
  -5 -15   0    1.00    1.30
  -5 -15   0    1.00    1.40
  -5 -15   0    2.80    2.10
   5 -15   0    4.90    2.00
   5  15   0    3.30    1.80
  -5  15   0    2.40    2.10
  -7 -15   0   -1.10    1.40
  -7 -15   0   -0.20    1.90
  -7 -15   0   -1.90    2.90
  -7 -15   0   -2.10    1.40
   7  15   0    1.70    1.80
  -7  15   0    1.40    2.10
   9 -15   0    1.70    1.60
  -9 -15   0    0.60    1.30
   9 -15   0    2.40    1.70
  -9 -15   0   -1.70    1.70
  -9 -15   0    1.30    1.60
   9  15   0   -0.70    1.80
  -9  15   0   -0.80    1.90
  11 -15   0   -0.90    1.50
  11 -15   0    0.30    1.80
 -11 -15   0   -1.40    1.60
  11  15   0    0.50    1.90
  13 -15   0    0.60    1.90
 -13 -15   0    1.60    1.60
  13 -15   0    0.00    1.80
 -13 -15   0    0.70    1.50
 -13 -15   0   -0.30    1.90
  13  15   0   -0.80    1.30
 -15 -15   0    0.00    1.30
  15 -15   0   -0.40    1.60
 -15 -15   0    0.70    1.80
  15 -15   0   -0.70    1.60
 -15 -15   0   -0.80    1.10
 -46   0   1   -1.40    2.80
 -46   0   1   -1.90    1.40
  46   0  -1    1.80    1.60
 -46   0   1    0.40    3.30
 -46   0   1   -0.90    1.30
 -44   0   1    1.50    1.90
 -44   0   1    0.00    1.90
 -44   0   1   -0.50    1.70
 -44   0   1   -1.60    1.50
 -44   0   1    2.30    1.50
  42   0  -1   -3.00    1.10
 -42   0   1   -2.50    1.40
 -42   0   1   -0.10    1.50
  42   0  -1   -1.30    1.20
 -42   0   1   -1.50    1.60
 -42   0   1   -1.10    1.60
 -40   0   1   -1.20    1.40
  40   0  -1   -0.60    1.30
  40   0  -1   -0.50    1.20
 -40   0   1   -0.50    1.50
 -40   0   1   -0.70    1.60
 -40   0   1   -1.30    1.40
  40   0  -1   -2.20    1.20
  40   0  -1    0.30    1.50
  38   0  -1    0.20    1.40
 -38   0   1   -0.80    1.40
 -38   0   1   -1.30    1.30
  38   0  -1   -0.80    1.30
 -38   0   1   -0.50    1.50
  38   0  -1   -1.70    1.00
 -38   0   1    1.40    2.50
  38   0  -1    1.40    1.40
  36   0  -1    0.60    1.10
 -36   0   1   -1.00    1.10
  36   0  -1   -0.80    0.90
 -36   0   1    0.80    1.30
  36   0  -1    0.30    1.20
 -36   0   1   -0.70    1.10
 -36   0   1    1.30    1.40
  36   0  -1   -0.20    1.00
 -36   0   1    0.70    1.30
 -34   0   1    0.60    1.30
  34   0  -1    0.10    1.00
  34   0  -1    0.40    1.00
 -34   0   1    0.00    1.10
  34   0  -1   -1.40    1.00
 -34   0   1   -1.00    1.00
  34   0  -1   -0.30    0.90
 -34   0   1    0.30    1.10
  32   0  -1   -0.60    1.00
 -32   0   1    1.50    1.10
 -32   0   1   -1.00    0.60
  32   0  -1    0.00    1.10
 -32   0   1    0.00    1.10
 -32   0   1   -0.80    0.90
  32   0  -1   -0.70    1.00
  32   0  -1   -0.50    1.10
 -30   0   1    0.90    1.10
 -30   0   1    0.30    1.20
  30   0  -1    0.00    1.00
  30   0  -1    1.90    1.30
 -30   0   1   -2.50    1.00
  30   0  -1    1.00    1.00
 -30   0   1   -0.30    1.10
 -30   0   1   -0.40    0.70
 -30   0   1   -0.50    0.70
  30   0  -1   -1.30    0.80
  28   0  -1   -0.50    0.70
  28   0  -1    0.60    0.80
 -28   0   1    0.50    1.10
 -28   0   1    0.50    1.00
  28   0  -1   -1.50    0.60
 -28   0   1    0.00    0.80
 -28   0   1   -0.50    1.00
  28   0  -1   -0.60    0.80
  26   0  -1   -0.20    0.90
  26   0  -1    0.00    0.60
  26   0  -1   -0.20    0.60
 -26   0   1    2.30    1.30
 -26   0   1    0.20    0.90
 -26   0   1    0.10    0.50
 -26   0   1    0.30    1.10
  26   0  -1    0.30    0.80
 -26   0   1    1.10    0.90
 -24   0   1   -0.60    0.50
  24   0  -1    0.40    0.70
  24   0  -1    0.30    0.70
  24   0  -1   -1.60    0.70
 -24   0   1   -0.10    0.60
 -24   0   1   -0.40    0.80
  24   0  -1   -0.10    0.60
 -24   0   1    0.80    0.90
 -24   0   1   -0.60    0.70
 -24   0   1   -0.10    0.60
 -24   0   1   -0.90    0.70
  22   0  -1    0.20    0.60
  22   0  -1   -0.20    0.50
 -22   0   1   -0.10    0.70
  22   0  -1   -0.50    1.80
  22   0  -1   -1.20    0.70
 -22   0   1   -0.10    0.40
 -22   0   1    0.40    0.90
 -22   0   1    0.40    0.50
 -22   0   1    1.10    0.80
 -22   0   1   -0.40    0.30
 -22   0   1    1.60    0.80
 -22   0   1   -0.40    0.70
  22   0  -1    0.00    0.70
 -22   0   1    0.20    0.70
  22   0  -1   -1.10    1.20
 -20   0   1   -0.50    0.30
  20   0  -1    0.10    0.50
 -20   0   1    0.10    0.30
 -20   0   1   -0.30    0.70
  20   0  -1   -0.40    0.50
  20   0  -1    0.00    0.80
 -20   0   1   -1.10    1.10
  20   0  -1   -1.00    0.50
 -20   0   1    0.40    1.50
  20   0  -1   -0.20    1.10
 -20   0   1    0.50    0.70
 -20   0   1    0.10    0.50
 -20   0   1   -0.10    0.80
 -20   0   1   -0.60    0.60
 -20   0   1    0.90    0.80
  20   0  -1    0.60    1.70
 -20   0   1   -0.10    0.40
  18   0  -1    0.20    0.50
  18   0  -1   -0.90    0.50
 -18   0   1   -1.00    0.50
 -18   0   1   -0.10    0.30
 -18   0   1    0.80    0.70
  18   0  -1   -0.90    1.50
 -18   0   1    0.50    0.50
  18   0  -1   -1.50    0.80
 -18   0   1    0.20    0.60
 -18   0   1    0.70    1.40
  18   0  -1   -1.00    0.50
  18   0  -1   -0.10    0.50
  18   0  -1   -0.30    0.50
 -18   0   1   -1.50    1.20
 -18   0   1   -0.50    0.50
 -18   0   1    0.00    0.30
 -18   0   1    1.50    1.00
 -16   0   1    0.00    0.90
 -16   0   1    0.10    0.50
 -16   0   1    0.70    0.50
  16   0  -1   -0.10    0.50
 -16   0   1    3.60    1.00
  16   0  -1    0.80    0.50
  16   0  -1    0.00    0.60
  16   0  -1    1.20    0.60
 -16   0   1    0.30    0.60
  16   0  -1    3.10    0.70
 -16   0   1    0.90    0.50
  16   0  -1    1.20    0.70
 -16   0   1    2.10    0.80
  16   0  -1    1.00    1.10
  16   0  -1    1.20    0.50
  16   0  -1    0.10    1.30
 -16   0   1    0.10    0.40
  16   0  -1   -0.30    0.40
 -14   0   1   -0.10    0.60
 -14   0   1    0.70    0.30
 -14   0   1   -0.10    0.50
 -14   0   1    0.10    0.60
  14   0  -1    3.10    1.70
 -14   0   1   -0.30    0.40
 -14   0   1    0.40    0.50
  14   0  -1    1.20    0.60
  14   0  -1    0.80    0.50
 -14   0   1    0.50    1.00
 -14   0   1    0.30    0.40
 -14   0   1    0.10    0.50
  14   0  -1   -0.30    0.40
 -14   0   1    0.70    0.50
  14   0  -1    0.40    0.90
 -14   0   1    0.40    0.30
  14   0  -1    0.80    0.70
  14   0  -1   -0.10    0.40
  12   0  -1    0.40    0.60
  12   0  -1    1.30    0.50
 -12   0   1    0.10    0.30
  12   0  -1   -0.10    0.30
 -12   0   1    0.20    0.50
 -12   0   1    0.30    0.40
 -12   0   1    0.30    0.50
  12   0  -1    0.80    0.50
  12   0  -1    1.40    0.60
 -12   0   1    0.90    0.60
 -12   0   1    0.10    0.40
 -12   0   1    0.40    0.20
  12   0  -1   -0.20    0.40
  12   0  -1    0.50    0.40
 -12   0   1   -0.40    0.70
 -12   0   1   -0.10    0.40
 -12   0   1    0.60    0.40
 -12   0   1    0.20    0.30
 -12   0   1    0.00    0.70
  12   0  -1    1.30    1.10
 -12   0   1    0.30    0.40
  12   0  -1    0.80    0.40
  10   0  -1    0.90    0.50
 -10   0   1    0.90    0.40
  10   0  -1    1.40    0.60
  10   0  -1    1.80    1.10
  10   0  -1    0.00    0.50
 -10   0   1    1.80    0.50
 -10   0   1    1.30    0.30
 -10   0   1    0.70    0.40
  10   0  -1    2.80    0.60
 -10   0   1   -0.50    0.60
 -10   0   1    0.30    0.70
  10   0  -1    1.20    0.50
 -10   0   1    0.70    0.80
 -10   0   1    1.30    0.50
 -10   0   1    1.50    0.60
  10   0  -1    0.90    0.50
 -10   0   1    0.40    1.00
 -10   0   1    1.00    0.50
  10   0  -1    1.40    0.90
  10   0  -1    1.50    0.50
 -10   0   1    0.60    0.30
  -8   0   1    0.00    0.40
   8   0  -1    1.10    0.80
   8   0  -1    1.10    0.40
  -8   0   1    0.50    0.40
  -8   0   1    0.40    0.30
   8   0  -1    0.50    0.40
  -8   0   1    1.10    0.40
  -8   0   1    0.10    0.30
  -8   0   1    0.90    0.70
   8   0  -1    2.40    1.10
  -8   0   1    0.70    0.80
   8   0  -1    0.00    0.30
  -8   0   1    1.80    0.50
   8   0  -1    0.20    0.30
   8   0  -1    0.30    0.30
  -8   0   1    0.50    0.30
   6   0  -1    1.10    0.30
   6   0  -1    0.90    0.30
  -6   0   1    0.90    0.30
  -6   0   1    1.50    0.40
  -6   0   1    0.80    0.60
   6   0  -1    1.20    0.40
  -6   0   1    0.60    0.30
  -6   0   1    1.40    0.50
   6   0  -1    2.40    0.50
   6   0  -1    0.40    0.30
  -6   0   1    0.70    0.30
   6   0  -1    1.20    0.60
  -6   0   1    1.00    0.30
  -6   0   1    1.40    0.40
  -6   0   1    1.80    0.80
  -6   0   1    2.00    0.50
   6   0  -1    2.30    0.50
  -6   0   1    2.40    0.50
  -6   0   1    1.10    0.30
   6   0  -1    1.40    0.40
   6   0  -1    0.90    0.30
   6   0  -1    1.20    0.60
  -6   0   1    1.90    0.40
   4   0  -1    1.50    0.30
  -4   0   1    1.30    0.50
   4   0  -1    0.80    0.40
   4   0  -1    1.40    0.30
  -4   0  -1    0.50    0.20
  -4   0  -1    0.20    0.10
   4   0   1    0.00    0.10
   4   0   1    0.20    0.10
   4   0   1    0.20    0.10
   4   0   1    0.20    0.30
  -4   0  -1    0.40    0.20
  -4   0  -1   -0.30    0.20
   4   0   1    0.20    0.10
   4   0   1    0.40    0.40
  -4   0  -1    0.10    0.10
  -4   0  -1    0.40    0.10
  -4   0  -1    0.20    0.10
  -4   0  -1    0.10    0.20
   4   0   1    0.10    0.10
   4   0   1    0.20    0.10
   4   0   1    0.10    0.10
   4   0   1    0.10    0.20
   4   0   1    0.00    0.10
  -4   0  -1    0.10    0.10
  -6   0  -1    0.60    0.30
   6   0   1    0.10    0.20
  -6   0  -1   -0.20    0.20
   6   0   1    0.10    0.20
  -6   0  -1    0.20    0.20
   6   0   1    0.10    0.20
  -6   0  -1    0.50    0.20
   6   0   1    0.10    0.20
   6   0   1    0.00    0.30
   6   0   1    0.40    0.50
   6   0   1    0.10    0.30
  -6   0  -1    0.70    0.30
  -6   0  -1    0.20    0.30
   6   0   1    0.10    0.40
   6   0   1    1.00    0.30
  -6   0  -1    0.30    0.20
   6   0   1    0.10    0.20
  -6   0  -1   -0.10    0.20
  -6   0  -1    0.10    0.20
  -6   0  -1    0.30    0.40
   6   0   1    0.30    0.30
  -6   0  -1    0.00    0.20
  -8   0  -1    0.40    0.30
   8   0   1    0.10    0.30
  -8   0  -1    0.40    0.30
  -8   0  -1    0.50    0.40
   8   0   1    0.10    0.30
  -8   0  -1    1.00    0.40
   8   0   1    0.70    0.30
  -8   0  -1    0.50    0.60
  -8   0  -1    0.20    0.20
   8   0   1    0.80    0.60
   8   0   1    0.00    0.30
   8   0   1    0.00    0.30
  -8   0  -1    0.40    0.30
   8   0   1   -0.10    0.30
   8   0   1    0.60    0.30
  -8   0  -1    0.40    0.30
  -8   0  -1    0.30    0.70
   8   0   1    0.70    0.40
   8   0   1    0.60    0.40
  -8   0  -1    0.00    0.30
   8   0   1    0.00    0.30
  10   0   1    1.00    0.50
 -10   0  -1    0.40    0.40
 -10   0  -1    0.60    0.40
  10   0   1    0.30    0.30
  10   0   1    1.30    0.80
  10   0   1    1.00    1.00
 -10   0  -1    0.50    0.30
 -10   0  -1    0.50    0.30
  10   0   1    0.80    0.40
 -10   0  -1    0.40    0.70
 -10   0  -1   -0.60    0.40
 -10   0  -1    0.30    0.30
  10   0   1    0.70    0.40
  10   0   1    0.20    0.30
  10   0   1    0.40    0.30
 -10   0  -1    0.70    0.30
 -10   0  -1    0.20    0.30
  10   0   1    0.60    0.30
 -10   0  -1    0.20    0.40
 -10   0  -1    0.60    0.20
  10   0   1    0.00    0.30
 -12   0  -1    0.20    0.20
  12   0   1    0.10    0.30
  12   0   1    0.40    0.40
  12   0   1   -0.20    0.40
  12   0   1    0.70    0.50
 -12   0  -1   -0.20    0.30
 -12   0  -1   -0.20    0.50
  12   0   1    0.50    0.40
 -12   0  -1   -0.10    0.30
  12   0   1    0.30    0.40
 -12   0  -1   -0.80    0.50
  12   0   1   -0.10    0.50
  12   0   1   -0.40    0.40
 -12   0  -1   -0.10    0.30
 -12   0  -1    0.10    0.30
  12   0   1    0.50    0.90
 -12   0  -1   -0.20    0.40
 -12   0  -1    0.20    0.50
  12   0   1    0.20    0.30
 -12   0  -1    0.30    0.80
  12   0   1    0.40    0.40
  12   0   1    0.30    0.30
 -14   0  -1    0.40    0.50
 -14   0  -1   -0.10    0.40
 -14   0  -1    0.00    0.30
 -14   0  -1    1.20    0.70
 -14   0  -1   -0.40    1.00
  14   0   1   -0.20    0.30
 -14   0  -1   -0.40    0.30
  14   0   1    0.10    0.90
  14   0   1   -0.30    0.50
  14   0   1   -0.60    0.60
  14   0   1    0.10    0.40
  14   0   1   -0.30    0.40
  14   0   1   -0.40    0.30
 -14   0  -1    0.50    0.30
 -14   0  -1   -0.50    0.90
  14   0   1   -0.30    0.50
  14   0   1   -0.40    0.40
 -14   0  -1    0.30    0.50
  14   0   1    0.20    0.40
  14   0   1    0.40    0.50
 -14   0  -1    0.60    0.50
 -14   0  -1   -0.10    0.40
 -16   0  -1    0.20    0.60
 -16   0  -1   -0.90    0.90
 -16   0  -1   -0.40    0.40
 -16   0  -1   -0.40    0.50
  16   0   1   -0.20    0.50
  16   0   1   -0.60    0.40
  16   0   1   -0.40    0.30
  16   0   1    0.10    0.70
 -16   0  -1   -1.10    0.70
  16   0   1   -0.40    0.40
  16   0   1    0.20    0.50
  16   0   1   -0.20    0.50
 -16   0  -1    1.30    0.80
  16   0   1   -0.10    0.40
  16   0   1   -0.40    0.60
  16   0   1   -0.20    0.50
 -16   0  -1   -0.30    0.20
 -16   0  -1    0.30    0.50
  16   0   1   -0.10    0.40
 -16   0  -1   -0.70    0.40
  16   0   1    0.00    1.20
 -16   0  -1    0.20    0.50
 -16   0  -1   -0.60    0.40
  18   0   1    2.10    1.00
  18   0   1   -0.30    0.50
  18   0   1    0.40    0.60
 -18   0  -1   -0.50    0.50
 -18   0  -1   -0.10    0.40
  18   0   1   -0.10    0.50
 -18   0  -1   -1.00    1.00
 -18   0  -1   -0.30    0.40
 -18   0  -1   -0.50    0.50
 -18   0  -1   -0.50    0.30
 -18   0  -1    0.60    0.60
  18   0   1    0.00    0.40
  18   0   1   -1.10    0.90
 -18   0  -1    0.70    0.70
 -18   0  -1    0.60    1.40
 -18   0  -1    0.30    0.60
  18   0   1    0.50    0.50
  18   0   1    0.30    1.60
  20   0   1    0.20    0.70
 -20   0  -1   -0.20    1.60
  20   0   1    2.10    1.30
 -20   0  -1    0.30    0.70
 -20   0  -1   -0.20    1.00
  20   0   1    0.80    0.70
  20   0   1   -0.20    0.60
 -20   0  -1    0.00    0.50
 -20   0  -1    0.90    0.80
  20   0   1    1.40    0.50
 -20   0  -1    0.20    0.50
 -20   0  -1   -0.80    0.70
 -20   0  -1    0.00    0.70
  20   0   1    0.30    1.00
  20   0   1   -0.20    0.60
  22   0   1   -0.40    0.80
  22   0   1    0.20    0.80
 -22   0  -1    0.50    0.70
 -22   0  -1    2.40    1.20
  22   0   1   -0.20    0.60
 -22   0  -1    0.20    0.80
 -22   0  -1    0.10    0.60
  22   0   1    0.60    2.00
 -22   0  -1   -0.40    1.00
 -22   0  -1    0.20    0.60
 -22   0  -1    2.00    1.50
  22   0   1    0.10    0.60
 -22   0  -1   -0.10    0.80
 -24   0  -1    1.10    0.70
 -24   0  -1    0.20    0.80
 -24   0  -1    0.50    0.80
  24   0   1   -0.10    0.70
 -24   0  -1    0.30    0.90
  24   0   1   -1.30    0.70
 -24   0  -1   -0.10    0.80
  24   0   1   -0.30    0.70
 -24   0  -1   -0.80    0.60
  24   0   1   -0.40    0.80
  26   0   1    1.10    1.00
 -26   0  -1   -1.30    0.60
  26   0   1   -0.50    0.70
 -26   0  -1   -0.50    0.70
  26   0   1   -0.30    0.80
  26   0   1   -0.50    0.90
 -26   0  -1    0.80    0.70
 -26   0  -1   -0.10    0.80
 -26   0  -1   -0.60    1.00
 -26   0  -1   -0.30    0.50
 -28   0  -1   -0.90    1.20
 -28   0  -1   -0.50    0.90
  28   0   1   -0.10    0.90
 -28   0  -1   -0.50    0.80
 -28   0  -1    0.40    0.80
  28   0   1    1.00    0.90
  28   0   1   -1.10    0.80
 -28   0  -1    1.80    1.40
 -28   0  -1   -1.00    0.80
 -28   0  -1    0.70    0.70
  28   0   1   -0.50    0.80
  30   0   1    0.60    0.90
 -30   0  -1    0.90    1.10
  30   0   1    0.30    1.10
 -30   0  -1   -0.80    0.80
 -30   0  -1    1.10    1.30
 -30   0  -1   -0.10    1.00
  30   0   1    0.90    0.90
  30   0   1    1.10    1.00
  32   0   1   -0.30    1.00
 -32   0  -1    2.10    1.40
 -32   0  -1   -0.70    1.00
 -32   0  -1    0.40    1.10
  32   0   1   -1.20    0.80
 -32   0  -1   -0.80    1.00
  32   0   1    0.30    1.00
  32   0   1   -1.30    0.60
 -32   0  -1    0.50    1.30
  34   0   1   -1.80    1.20
 -34   0  -1   -0.80    1.30
 -34   0  -1   -1.60    1.00
  34   0   1   -0.50    1.00
 -34   0  -1    1.90    1.40
 -34   0  -1   -0.70    0.90
  34   0   1   -2.20    0.80
  34   0   1   -0.30    1.30
 -34   0  -1    2.20    1.60
 -36   0  -1   -1.40    0.90
 -36   0  -1    0.50    1.30
 -36   0  -1   -1.20    1.30
 -36   0  -1   -0.70    1.00
 -36   0  -1   -1.00    1.20
  36   0   1   -0.40    1.10
  36   0   1   -0.10    1.30
  36   0   1    0.50    1.20
  38   0   1   -0.40    1.30
 -38   0  -1   -1.00    1.00
  38   0   1   -0.20    1.20
  38   0   1    0.90    1.40
  38   0   1    0.60    1.40
 -38   0  -1   -0.20    1.60
 -38   0  -1    1.00    1.80
  40   0   1    0.50    1.50
 -40   0  -1   -0.30    1.20
 -40   0  -1   -0.80    1.30
 -40   0  -1   -0.10    2.80
  40   0   1   -0.30    1.30
 -40   0  -1   -0.90    1.20
 -40   0  -1   -0.60    2.10
  40   0   1   -1.10    1.10
  42   0   1    2.50    1.60
 -42   0  -1   -1.80    1.20
  42   0   1   -2.20    1.40
 -42   0  -1   -1.20    1.40
  42   0   1    0.80    1.60
 -42   0  -1   -1.20    1.40
  44   0   1   -1.30    1.40
 -44   0  -1    0.80    1.70
 -44   0  -1   -0.30    1.70
  44   0   1   -1.70    1.40
 -44   0  -1   -1.50    1.40
  44   0   1   -1.90    1.50
 -44   0  -1   -0.70    1.70
  46   0   1   -1.60    1.70
 -46   0  -1   -1.90    1.60
 -46   0  -1   -4.00    1.70
  46   0   1    2.90    2.40
 -46   0  -1   -3.10    1.50
 -46   0  -1   -1.80    1.80
  46   0   1   -1.40    1.70
 -47  -1   1   -4.10    1.70
 -47  -1   1   -0.10    2.10
 -47  -1   1    6.20    3.00
  47  -1  -1   -1.00    1.60
  47  -1  -1   -0.40    1.60
  47  -1  -1    1.00    2.10
 -47  -1   1    3.60    2.10
 -47   1   1   -0.60    2.80
 -47   1   1   -2.00    1.80
 -47   1   1    2.70    2.20
  47   1  -1    0.40    1.70
  47   1  -1    0.10    1.70
 -47   1   1    0.30    1.90
  45  -1  -1   -1.20    1.80
  45  -1  -1   -3.30    1.30
 -45  -1   1   -2.40    1.50
  45  -1  -1   -2.60    1.40
 -45  -1   1    1.10    2.10
 -45  -1   1   -2.80    1.50
 -45  -1   1   -1.80    1.60
 -45  -1   1   -0.80    1.90
  45   1  -1   -0.50    1.50
 -45   1   1   -1.50    1.60
 -45   1   1   -1.00    1.90
  45   1  -1   -2.90    1.40
 -45   1   1   -1.00    2.00
 -45   1   1   -2.40    1.90
  45   1  -1   -0.70    1.50
 -43  -1   1    1.50    1.60
 -43  -1   1    1.70    1.80
  43  -1  -1   -0.70    1.30
  43  -1  -1    0.50    1.60
 -43  -1   1    2.80    1.90
 -43  -1   1   -1.10    1.80
  43  -1  -1    0.80    1.60
 -43  -1   1    0.80    1.60
  43   1  -1   -1.90    1.00
  43   1  -1   -0.20    1.40
 -43   1   1    0.30    1.30
 -43   1   1    0.80    1.90
 -43   1   1    1.30    1.60
  43   1  -1   -0.10    1.30
 -43   1   1    2.40    1.70
  41  -1  -1   47.90    5.00
  41  -1  -1   46.60    5.00
  41  -1  -1   43.10    4.80
 -41  -1   1   45.50    5.00
 -41  -1   1   57.59    5.70
 -41   1   1   44.30    5.70
  41   1  -1   49.99    5.10
 -41   1   1   46.70    5.10
  41   1  -1   52.69    5.40
 -41   1   1   42.90    5.20
 -41   1   1   54.89    5.20
 -41   1   1   58.99    5.50
  41   1  -1   53.19    5.30
 -39  -1   1   47.00    5.10
  39  -1  -1   61.19    5.40
  39  -1  -1   52.69    7.80
 -39  -1   1   52.29    5.20
  39  -1  -1   53.49    4.90
 -39  -1   1   50.39    5.40
 -39  -1   1   57.49    5.30
  39  -1  -1   53.09    5.20
 -39  -1   1   56.49    5.40
  39   1  -1   50.79    4.90
  39   1  -1   49.40    5.00
 -39   1   1   52.49    5.20
 -39   1   1   52.19    5.60
  39   1  -1   47.00    4.50
  39   1  -1   54.79    5.00
 -39   1   1   49.70    5.40
 -39   1   1   52.99    5.40
 -37  -1   1   10.30    3.00
  37  -1  -1    8.90    2.40
 -37  -1   1   10.40    3.30
 -37  -1   1    5.30    2.10
 -37  -1   1   14.90    3.30
  37  -1  -1   13.10    3.10
 -37  -1   1    9.00    2.20
 -37   1   1    7.50    1.90
  37   1  -1    9.60    2.20
 -37   1   1    9.00    2.30
  37   1  -1    8.50    2.10
 -37   1   1    7.50    2.10
 -35  -1   1    0.70    1.20
 -35  -1   1    0.20    1.30
 -35  -1   1    0.20    1.30
  35  -1  -1    1.50    1.50
 -35  -1   1   -0.80    1.00
 -35  -1   1   -0.40    1.50
  35  -1  -1   -0.50    1.20
  35  -1  -1   -1.50    0.80
  35  -1  -1    0.90    1.40
  35   1  -1    0.70    1.30
  35   1  -1    0.10    1.20
 -35   1   1    0.10    1.30
 -35   1   1   -0.60    1.00
 -35   1   1    1.30    1.50
  35   1  -1   -1.50    0.90
 -35   1   1   -1.50    0.90
  35   1  -1    1.90    1.30
  33  -1  -1   89.39    5.90
  33  -1  -1  100.09    6.00
 -33  -1   1   89.59    5.80
 -33  -1   1   93.59    5.80
 -33  -1   1  100.69    5.00
 -33  -1   1   92.09    5.90
 -33  -1   1  104.59    6.60
 -33  -1   1  105.09    6.10
  33  -1  -1   98.09    5.60
  33  -1  -1   92.69    5.80
  33   1  -1   97.09    5.80
 -33   1   1  104.59    6.20
 -33   1   1   99.49    6.00
  33   1  -1  105.09    6.10
  33   1  -1  101.79    5.30
 -33   1   1   84.99    5.50
  33   1  -1  102.59    6.00
 -33   1   1   92.29    6.00
  31  -1  -1    6.10    1.60
 -31  -1   1   10.50    2.50
 -31  -1   1   11.30    2.40
 -31  -1   1   10.40    2.10
 -31  -1   1   11.30    2.50
 -31  -1   1   11.30    2.80
  31  -1  -1   10.70    2.60
 -31  -1   1    7.20    1.80
 -31   1   1    8.10    2.30
  31   1  -1   12.40    2.30
  31   1  -1   10.70    2.50
  31   1  -1   10.40    2.50
 -31   1   1   12.20    2.60
 -31   1   1   14.30    2.80
 -31   1   1   10.80    2.30
 -29  -1   1   47.10    4.00
 -29  -1   1   46.70    4.00
  29  -1  -1   47.00    4.00
  29  -1  -1   49.10    4.00
  29  -1  -1   51.39    4.10
 -29  -1   1   54.79    3.40
 -29  -1   1   50.69    4.10
 -29  -1   1   50.49    4.00
 -29  -1   1   51.59    4.20
 -29   1   1   47.70    4.00
  29   1  -1   52.59    3.80
  29   1  -1   44.50    3.80
 -29   1   1   48.60    3.90
 -29   1   1   51.89    4.10
  29   1  -1   55.59    4.10
 -29   1   1   53.09    3.00
 -29   1   1   54.49    4.20
 -29   1   1   55.19    4.30
  29   1  -1   51.89    3.70
 -29   1   1   48.50    4.10
  27  -1  -1    2.00    1.10
 -27  -1   1    5.00    1.40
 -27  -1   1    4.40    1.50
 -27  -1   1    4.80    1.10
 -27  -1   1    4.70    1.40
  27  -1  -1    3.10    1.30
  27  -1  -1    3.50    1.30
 -27  -1   1    5.20    1.40
 -27  -1   1    4.30    1.60
  27   1  -1    3.80    1.20
  27   1  -1    5.60    1.30
 -27   1   1    3.60    1.30
 -27   1   1    3.20    0.90
  27   1  -1    4.90    1.40
 -27   1   1    2.70    1.20
 -27   1   1    4.00    1.50
 -27   1   1    2.30    1.10
 -27   1   1    1.80    1.00
 -27   1   1    7.00    1.90
  27   1  -1    3.10    1.10
 -25  -1   1   99.19    5.00
  25  -1  -1  101.59    7.40
  25  -1  -1  105.59    5.10
 -25  -1   1   95.19    5.10
 -25  -1   1   90.39    4.20
 -25  -1   1   89.49    5.60
 -25  -1   1   98.99    5.20
 -25  -1   1   94.69    5.00
  25  -1  -1   92.29    6.40
  25   1  -1   98.69    5.00
 -25   1   1  101.49    5.30
  25   1  -1  102.39    5.00
  25   1  -1   90.69    5.00
 -25   1   1   99.39    5.30
 -25   1   1   94.29    4.80
 -25   1   1   96.69    5.10
 -25   1   1   98.59    5.30
  25   1  -1   94.29    4.50
 -25   1   1   98.29    3.90
  23  -1  -1  271.67   15.50
 -23  -1   1  276.27    8.80
 -23  -1   1  268.27   15.70
  23  -1  -1  285.87   15.40
 -23  -1   1  268.67    8.70
 -23  -1   1  287.17    7.20
  23  -1  -1  270.47    8.90
 -23  -1   1  280.47    8.70
  23  -1  -1  279.47    8.70
  23  -1  -1  279.27    8.70
 -23  -1   1  275.07    8.90
 -23  -1   1  266.57    8.50
 -23  -1   1  275.57   15.70
 -23  -1   1  282.87    7.00
 -23  -1   1  276.87    7.70
  23  -1  -1  273.77    8.60
 -23   1   1  283.87   16.10
  23   1  -1  264.97    9.00
  23   1  -1  270.07   16.20
 -23   1   1  274.57    8.40
 -23   1   1  291.47    9.10
 -23   1   1  272.47   16.00
 -23   1   1  273.37    9.00
  23   1  -1  282.77    8.80
 -23   1   1  273.17    8.80
 -23   1   1  272.97    8.80
 -23   1   1  258.27    8.80
  23   1  -1  288.57   15.40
  23   1  -1  281.57    8.70
  23   1  -1  287.77    8.10
 -23   1   1  280.07    7.20
  23   1  -1  279.57    8.60
  21  -1  -1  295.57    8.80
 -21  -1   1  307.07    8.90
 -21  -1   1  298.27    8.80
  21  -1  -1  295.57   15.50
  21  -1  -1  308.27    9.00
  21  -1  -1  293.07    9.10
 -21  -1   1  273.97   14.90
  21  -1  -1  294.87   15.20
 -21  -1   1  305.97    9.00
 -21  -1   1  307.57    9.10
 -21  -1   1  304.47    8.10
 -21  -1   1  307.57    9.00
 -21  -1   1  315.87   16.00
  21  -1  -1  305.67    8.90
  21   1  -1  311.77   16.40
 -21   1   1  308.37   16.30
  21   1  -1  301.77    8.10
  21   1  -1  308.37    9.30
 -21   1   1  296.97    7.40
  21   1  -1  310.47    8.30
 -21   1   1  298.47    8.60
  21   1  -1  306.17    8.80
 -21   1   1  309.37    9.30
 -21   1   1  304.07    9.20
  21   1  -1  304.57    8.80
 -21   1   1  319.77    9.10
 -21   1   1  294.37    8.90
  21   1  -1  311.77   15.40
 -21   1   1  322.87   16.30
 -21   1   1  307.17    9.20
  21   1  -1  306.67    8.90
  19  -1  -1  123.79    9.10
  19  -1  -1  129.39    5.20
 -19  -1   1  117.99    4.80
 -19  -1   1  123.69    5.00
 -19  -1   1  122.69    5.00
  19  -1  -1  122.89    4.90
  19  -1  -1  127.79    4.90
  19  -1  -1  129.99    9.70
 -19  -1   1  121.99    4.90
 -19  -1   1  126.09    9.40
  19  -1  -1  124.69    5.10
 -19  -1   1  117.89    4.90
 -19  -1   1  115.89    4.30
 -19  -1   1  131.69    9.70
  19  -1  -1  122.19    4.90
  19   1  -1  121.49    4.80
  19   1  -1  129.59    5.40
  19   1  -1  128.19    9.70
  19   1  -1  124.59    4.50
 -19   1   1  126.99    5.10
 -19   1   1  122.39    2.90
  19   1  -1  129.89    9.10
 -19   1   1  133.79    9.80
 -19   1   1  123.09    5.00
  19   1  -1  125.19    4.90
 -19   1   1  116.59    4.90
 -19   1   1  120.19    4.70
  19   1  -1  123.49    4.90
 -19   1   1  121.69    9.50
 -19   1   1  130.69    4.00
 -19   1   1  122.89    5.10
 -19   1   1  120.49    5.10
  19   1  -1  121.29    4.40
 -17  -1   1   15.90    1.90
 -17  -1   1   17.70    1.80
 -17  -1   1   10.40    3.00
 -17  -1   1   16.20    1.50
  17  -1  -1   15.90    1.80
  17  -1  -1   16.30    1.70
 -17  -1   1   14.00    1.80
 -17  -1   1   14.60    1.60
 -17  -1   1   15.70    1.80
  17  -1  -1   16.10    1.80
  17  -1  -1   22.40    1.90
  17  -1  -1   16.00    1.80
 -17  -1   1   14.40    1.70
 -17  -1   1   19.70    2.00
  17  -1  -1   18.60    1.80
 -17  -1   1   15.60    1.80
 -17   1   1   14.70    1.70
  17   1  -1   19.90    2.10
  17   1  -1   15.20    1.80
  17   1  -1   27.90    4.20
 -17   1   1   19.10    4.00
 -17   1   1   18.40    0.90
 -17   1   1   15.00    1.80
  17   1  -1   16.60    1.60
 -17   1   1   12.80    1.80
  17   1  -1   17.30    1.80
 -17   1   1   17.40    1.70
 -17   1   1   17.30    0.90
  17   1  -1   14.90    1.80
  17   1  -1   13.80    1.70
  17   1  -1   13.00    3.50
  17   1  -1   17.80    1.80
  17   1  -1   19.40    1.80
 -17   1   1   16.90    1.90
 -17   1   1   14.20    1.80
 -17   1   1   14.90    1.90
 -17   1   1   16.60    1.70
 -17   1   1   18.10    1.90
  17   1  -1   17.50    1.60
  17   1  -1   15.60    1.70
  15  -1  -1  284.37    7.60
  15  -1  -1  284.27    7.30
  15  -1  -1  295.07    8.10
 -15  -1   1  294.17   13.20
 -15  -1   1  286.57    7.10
 -15  -1   1  282.87    7.50
 -15  -1   1  284.57    7.70
 -15  -1   1  286.47    7.60
 -15  -1   1  296.37   13.00
  15  -1  -1  293.37    7.70
 -15  -1   1  293.57    7.60
  15  -1  -1  286.77    7.60
 -15  -1   1  275.17    7.60
 -15  -1   1  296.57    7.60
 -15  -1   1  284.87    7.50
  15  -1  -1  307.07   13.20
 -15  -1   1  300.47    7.80
  15   1  -1  285.77    7.50
  15   1  -1  286.07    7.50
  15   1  -1  279.97   12.50
  15   1  -1  288.67    7.10
  15   1  -1  295.37    7.90
  15   1  -1  280.77    7.60
 -15   1   1  282.27    7.70
  15   1  -1  288.07    7.90
 -15   1   1  287.67    7.50
  15   1  -1  290.27    7.50
  15   1  -1  297.97   13.50
 -15   1   1  327.87    8.00
 -15   1   1  280.57    6.60
 -15   1   1  273.07   13.10
  15   1  -1  272.37    7.40
  15   1  -1  285.07    7.10
  15   1  -1  289.57    7.60
 -15   1   1  291.57    7.40
 -15   1   1  283.57    7.90
  15   1  -1  289.97    7.50
 -15   1   1  289.77    7.90
 -15   1   1  290.07    7.70
  13  -1  -1   36.40    2.20
  13  -1  -1   33.20    4.20
  13  -1  -1   38.50    2.20
 -13  -1   1   35.60    2.10
 -13  -1   1   34.90    1.90
 -13  -1   1   36.10    2.20
 -13  -1   1   37.50    2.20
  13  -1  -1   41.60    4.50
 -13  -1   1   35.70    2.20
 -13  -1   1   35.50    2.20
  13  -1  -1   35.10    2.10
  13  -1  -1   39.10    2.30
  13  -1  -1   38.80    2.00
 -13  -1   1   33.90    2.10
 -13  -1   1   43.10    4.50
  13  -1  -1   37.10    2.30
 -13  -1   1   36.80    2.50
 -13  -1   1   37.70    2.10
  13  -1  -1   37.40    2.60
 -13  -1   1   38.00    2.10
 -13  -1   1   34.40    4.20
 -13   1   1   39.60    1.20
  13   1  -1   37.80    2.10
 -13   1   1   38.40    2.10
 -13   1   1   36.60    2.10
  13   1  -1   39.50    2.00
  13   1  -1   35.70    2.10
  13   1  -1   38.30    4.30
 -13   1   1   38.40    2.30
  13   1  -1   33.50    2.10
  13   1  -1   36.70    2.20
  13   1  -1   39.20    2.30
  13   1  -1   35.10    2.10
  13   1  -1   37.00    1.90
 -13   1   1   35.70    2.30
 -13   1   1   38.30    2.00
 -13   1   1   41.60    4.60
 -13   1   1   37.20    1.20
  13   1  -1   38.10    5.20
 -13   1   1   32.90    2.10
 -13   1   1   37.10    2.10
 -13   1   1   33.80    2.10
 -13   1   1   36.70    4.40
  13   1  -1   35.10    2.10
 -13   1   1   35.00    2.30
 -11  -1   1  367.66    8.40
  11  -1  -1  374.66    8.80
  11  -1  -1  360.16    8.30
  11  -1  -1  374.56    8.40
 -11  -1   1  366.56    8.20
  11  -1  -1  361.36    8.60
 -11  -1   1  383.56   13.50
 -11  -1   1  372.86    8.10
 -11  -1   1  371.26    8.40
  11  -1  -1  366.66    8.40
  11  -1  -1  370.76   13.20
  11  -1  -1  356.16   13.00
 -11  -1   1  379.56    8.60
 -11  -1   1  368.16    8.30
  11  -1  -1  373.46    8.40
 -11  -1   1  371.76   13.10
 -11  -1   1  363.26    8.30
  11  -1  -1  375.56    8.10
 -11  -1   1  363.06    8.50
 -11   1   1  361.26    8.60
 -11   1   1  364.06    8.60
 -11   1   1  368.16   13.50
 -11   1   1  361.46    8.10
  11   1  -1  366.96    8.90
  11   1  -1  370.16    8.40
 -11   1   1  362.76    8.30
 -11   1   1  363.06    8.50
 -11   1   1  355.76   13.30
  11   1  -1  378.86    7.90
  11   1  -1  388.56    8.20
  11   1  -1  369.46    8.30
  11   1  -1  380.16    8.70
 -11   1   1  365.56    8.30
 -11   1   1  371.96    8.50
  11   1  -1  377.36   13.00
  11   1  -1  378.86    8.30
  11   1  -1  371.36   13.40
 -11   1   1  361.76    8.60
  11   1  -1  378.06    8.40
 -11   1   1  374.86    6.80
  11   1  -1  378.16    8.30
 -11   1   1  370.06    8.50
  11   1  -1  371.46    8.40
  11   1  -1  372.26    8.60
 -11   1   1  368.26    6.80
 -11   1   1  365.26    7.70
   1  -1  -1  617.94   12.90
  -1  -1   1  618.04   10.70
  -1  -1   1  598.64   10.60
   1  -1  -1  610.04   11.00
  -1  -1   1  612.44   12.40
  -1  -1   1  617.54   12.50
  -1  -1   1  615.34   10.70
   1   1  -1  553.04   11.60
  -1   1   1  629.14   13.10
  -1   1  -1    0.00    0.10
   3  -1   1   58.39    1.40
   3  -1   1   57.99    1.50
  -3  -1  -1   54.09    1.60
   3  -1   1   54.39    2.70
   3  -1   1   56.39    1.60
  -3  -1  -1   54.59    1.70
  -3  -1  -1   50.89    1.70
  -3  -1  -1   54.99    1.70
  -3  -1  -1   57.49    1.70
   3  -1   1   56.09    2.60
  -3  -1  -1   54.89    1.70
  -3  -1  -1   58.39    1.70
  -3  -1  -1   53.89    2.90
   3  -1   1   55.79    1.60
   3  -1   1   56.79    1.20
   3  -1   1   57.39    1.40
  -3  -1  -1   55.59    2.90
  -3  -1  -1   54.69    1.70
   3  -1   1   57.39    1.50
  -3  -1  -1   53.29    1.70
   3  -1   1   58.49    1.60
  -3  -1  -1   57.59    1.60
   3  -1   1   57.29    1.60
  -3  -1  -1   54.79    1.80
   3  -1   1   58.09    1.60
  -3   1  -1   56.59    1.60
   3   1   1   55.29    1.70
   3   1   1   56.29    1.70
   3   1   1   54.49    1.70
   3   1   1   52.49    1.60
   3   1   1   55.49    3.00
   3   1   1   55.49    1.80
   3   1   1   56.29    1.70
  -3   1  -1   56.59    1.20
   3   1   1   55.69    2.90
  -3   1  -1   54.89    1.60
   3   1   1   55.29    1.70
   3   1   1   55.49    1.70
  -3   1  -1   56.49    2.60
   3   1   1   56.49    1.60
   3   1   1   56.69    1.70
  -3   1  -1   63.89    2.00
  -3   1  -1   60.39    1.70
   3   1   1   54.79    1.60
  -3   1  -1   50.19    1.50
  -5   1  -1    0.00    0.10
  -5   1  -1    0.00    0.10
  -9  -1  -1 4903.11   94.69
  -9  -1  -1 5192.18   93.69
  -9   1  -1 5140.59   94.09
   9   1   1 5149.18   94.29
  11  -1   1   13.90    1.30
 -11  -1  -1   16.40    1.20
  11  -1   1   12.60    1.30
 -11  -1  -1   11.70    1.20
 -11  -1  -1   11.10    1.20
 -11  -1  -1   11.20    1.20
 -11  -1  -1   13.00    1.30
  11  -1   1   14.00    1.30
  11  -1   1   12.30    1.20
  11  -1   1   14.70    1.30
 -11  -1  -1   14.50    1.40
  11  -1   1   18.80    2.90
  11  -1   1   15.60    1.40
  11  -1   1   12.50    1.30
  11  -1   1   13.60    1.30
  11  -1   1   15.90    1.40
  11  -1   1   16.60    2.60
 -11  -1  -1   11.90    1.20
 -11  -1  -1   10.60    1.10
 -11  -1  -1   16.10    2.50
 -11  -1  -1   12.90    1.20
 -11   1  -1   15.50    1.40
 -11   1  -1   13.50    1.10
 -11   1  -1   14.30    1.30
  11   1   1   12.10    2.40
  11   1   1   11.70    1.00
 -11   1  -1   15.10    1.40
 -11   1  -1   14.00    1.20
 -11   1  -1   15.20    2.60
 -11   1  -1   13.90    1.30
 -11   1  -1   16.00    1.20
  11   1   1   12.20    1.20
  11   1   1   13.10    1.20
  11   1   1   13.00    1.20
  11   1   1   10.60    1.10
  11   1   1   13.40    2.40
 -11   1  -1   13.00    1.30
  11   1   1   12.20    1.20
  11   1   1   11.30    1.20
  11   1   1   13.50    1.30
 -11   1  -1   15.20    1.30
  11   1   1   11.60    1.20
  11   1   1   11.50    1.40
  11   1   1   12.70    1.20
 -13  -1  -1   26.00    1.90
 -13  -1  -1   23.40    1.80
 -13  -1  -1   26.30    1.80
  13  -1   1   21.70    1.70
 -13  -1  -1   23.70    1.80
 -13  -1  -1   24.40    1.70
  13  -1   1   25.60    1.80
  13  -1   1   21.70    1.50
 -13  -1  -1   22.30    1.50
  13  -1   1   15.50    2.90
  13  -1   1   22.80    1.80
 -13  -1  -1   22.70    1.70
  13  -1   1   23.00    1.80
  13  -1   1   23.50    1.70
  13  -1   1   16.60    2.90
  13  -1   1   26.60    1.80
 -13  -1  -1   23.20    1.90
  13  -1   1   25.10    1.90
 -13  -1  -1   18.50    2.90
  13  -1   1   20.90    1.70
 -13  -1  -1   22.00    1.80
 -13  -1  -1   21.20    3.30
 -13   1  -1   23.70    1.80
  13   1   1   29.00    3.80
  13   1   1   25.00    1.90
 -13   1  -1   21.60    1.80
 -13   1  -1   24.60    1.70
  13   1   1   23.90    2.00
 -13   1  -1   21.70    1.80
  13   1   1   23.20    1.70
  13   1   1   23.80    1.80
  13   1   1   24.00    1.70
 -13   1  -1   22.80    3.50
 -13   1  -1   27.00    1.90
 -13   1  -1   26.30    1.70
 -13   1  -1   22.60    1.60
  13   1   1   24.70    1.80
  13   1   1   23.10    1.70
 -13   1  -1   20.50    3.20
 -13   1  -1   23.30    1.10
  13   1   1   22.80    1.80
 -13   1  -1   24.30    1.80
  13   1   1   24.60    1.90
  13   1   1   29.30    3.60
  15  -1   1  970.50   19.90
  15  -1   1  991.70   19.90
  15  -1   1  956.90   20.00
 -15  -1  -1 1011.80   27.80
 -15  -1  -1  979.30   19.70
  15  -1   1  974.30   27.80
 -15  -1  -1  990.50   27.30
  15  -1   1 1006.40   27.10
  15  -1   1  967.80   19.90
 -15  -1  -1  994.40   20.10
  15  -1   1  968.30   19.50
  15  -1   1  973.70   19.80
 -15  -1  -1  968.90   19.70
 -15  -1  -1  950.50   19.70
 -15  -1  -1  982.50   19.40
 -15  -1  -1  987.30   19.60
  15  -1   1  983.30   19.80
 -15  -1  -1  969.90   19.90
  15  -1   1  982.40   19.60
 -15  -1  -1  970.60   18.80
 -15  -1  -1  958.70   19.70
  15   1   1  966.40   26.70
 -15   1  -1  976.70   19.80
  15   1   1  971.20   19.40
  15   1   1  977.00   19.60
  15   1   1  973.50   19.60
  15   1   1  990.60   19.90
 -15   1  -1  961.60   19.80
  15   1   1  989.00   18.70
  15   1   1  970.50   28.00
 -15   1  -1  959.00   26.90
 -15   1  -1  985.40   19.30
  15   1   1 1007.60   19.80
 -15   1  -1  995.20   20.00
 -15   1  -1 1001.90   19.40
 -15   1  -1  981.80   19.90
 -15   1  -1 1006.30   28.00
  15   1   1  951.30   19.80
 -15   1  -1  961.00   20.00
  15   1   1 1001.10   19.70
  15   1   1  994.80   19.80
  15   1   1  995.90   19.90
 -15   1  -1  986.40   17.90
 -15   1  -1  975.90   19.90
  15   1   1  967.50   19.90
 -15   1  -1 1006.30   19.60
 -17  -1  -1  368.66   15.70
  17  -1   1  362.46    9.30
 -17  -1  -1  359.26    9.40
  17  -1   1  358.66   15.00
 -17  -1  -1  371.06    9.50
 -17  -1  -1  352.36    9.10
 -17  -1  -1  367.26    9.20
 -17  -1  -1  345.17   15.10
  17  -1   1  367.76    9.20
 -17  -1  -1  362.36    9.40
 -17  -1  -1  364.36    9.40
  17  -1   1  360.86    9.70
 -17  -1  -1  349.87    9.40
 -17  -1  -1  366.36    8.50
  17  -1   1  370.86   16.00
  17  -1   1  372.06    8.90
  17  -1   1  361.16    9.60
  17   1   1  360.56    8.40
  17   1   1  351.36   14.90
  17   1   1  368.96   16.10
  17   1   1  364.46    9.30
  17   1   1  369.96    9.20
 -17   1  -1  368.26    9.60
 -17   1  -1  375.26   15.50
  17   1   1  360.46    9.50
  17   1   1  373.46    9.70
 -17   1  -1  366.16    7.70
 -17   1  -1  356.16    9.50
 -17   1  -1  361.16    8.90
  17   1   1  361.76   10.30
 -17   1  -1  377.46   16.00
 -17   1  -1  354.46    9.50
 -17   1  -1  358.16    9.00
 -17   1  -1  369.66    9.10
  17   1   1  361.36    9.30
  17   1   1  362.76    9.50
 -17   1  -1  365.16    9.60
  19  -1   1  233.28    7.40
  19  -1   1  251.47    7.30
  19  -1   1  241.88   13.40
  19  -1   1  258.47    8.00
 -19  -1  -1  232.78    6.50
  19  -1   1  256.67   13.10
  19  -1   1  236.08    7.30
  19  -1   1  233.78    7.50
 -19  -1  -1  236.88   13.00
 -19  -1  -1  233.68    7.40
 -19  -1  -1  243.08    7.60
 -19  -1  -1  243.48    7.40
 -19  -1  -1  230.88    7.30
 -19  -1  -1  231.98    8.40
 -19   1  -1  242.38    5.80
 -19   1  -1  242.98    7.50
  19   1   1  226.98    7.40
  19   1   1  254.37    7.40
 -19   1  -1  243.88   12.80
  19   1   1  249.97    7.80
  19   1   1  230.08    7.30
 -19   1  -1  251.37    7.60
  19   1   1  238.48   12.80
 -19   1  -1  240.58    7.60
 -19   1  -1  248.18    7.60
 -19   1  -1  246.48    7.60
 -19   1  -1  247.68    7.20
 -19   1  -1  259.37   13.70
  19   1   1  237.48    7.50
  19   1   1  249.18    7.20
  19   1   1  244.08    6.60
  19   1   1  254.47   13.90
  21  -1   1    0.00    0.60
 -21  -1  -1    0.30    0.70
 -21  -1  -1    0.20    0.80
 -21  -1  -1    0.90    1.90
  21  -1   1    0.10    0.70
  21  -1   1   -0.60    0.60
  21  -1   1   -0.10    0.70
 -21  -1  -1    0.60    0.70
  21  -1   1   -0.20    1.70
 -21  -1  -1    0.80    0.60
 -21  -1  -1    0.60    0.80
 -21  -1  -1   -1.00    1.40
 -21  -1  -1   -1.00    0.70
  21  -1   1   -0.50    0.50
  21   1   1    1.20    1.70
 -21   1  -1    0.00    0.60
  21   1   1   -0.30    0.50
  21   1   1    1.00    2.00
 -21   1  -1    0.60    0.80
 -21   1  -1    0.90    0.90
 -21   1  -1   -0.30    0.50
 -21   1  -1    1.90    2.00
  21   1   1   -0.30    0.60
  21   1   1   -0.40    0.60
  21   1   1    0.30    0.70
 -21   1  -1    0.50    0.60
 -21   1  -1   -0.10    0.50
  21   1   1    0.20    0.80
  23  -1   1  748.63   22.00
  23  -1   1  793.12   18.20
  23  -1   1  817.72   18.50
 -23  -1  -1  811.02   17.00
 -23  -1  -1  867.81   29.40
 -23  -1  -1  820.02   18.80
 -23  -1  -1  821.42   28.90
  23  -1   1  832.02   18.80
 -23  -1  -1  840.52   18.80
 -23  -1  -1  787.42   18.40
 -23  -1  -1  790.12   18.40
  23  -1   1  831.42   28.20
 -23  -1  -1  827.42   19.40
 -23  -1  -1  816.42   18.50
  23   1   1  811.72   29.70
  23   1   1  781.82   18.80
  23   1   1  830.52   18.50
 -23   1  -1  783.32   18.80
  23   1   1  794.82   18.50
 -23   1  -1  828.62   16.10
 -23   1  -1  842.02   18.90
 -23   1  -1  800.42   18.90
 -23   1  -1  790.42   33.90
 -23   1  -1  809.42   18.00
  23   1   1  818.42   18.10
  23   1   1  794.42   27.80
  23   1   1  821.52   18.70
 -23   1  -1  794.22   18.60
  23   1   1  813.82   17.00
 -25  -1  -1   24.90    2.80
 -25  -1  -1   32.40    3.10
 -25  -1  -1   26.90    2.80
 -25  -1  -1   27.50    3.10
 -25  -1  -1   29.40    2.30
 -25  -1  -1   32.20    3.00
  25   1   1   29.10    2.90
  25   1   1   27.90    3.00
  25   1   1   32.50    2.90
 -25   1  -1   28.50    2.70
 -25   1  -1   24.50    2.70
 -25   1  -1   37.40    3.30
 -25   1  -1   32.70    3.10
 -25   1  -1   27.00    1.90
 -25   1  -1   30.10    2.90
  25   1   1   29.10    2.70
  27  -1   1   38.00    3.50
 -27  -1  -1   32.60    2.70
 -27  -1  -1   31.50    3.20
 -27  -1  -1   34.60    3.60
 -27  -1  -1   39.00    3.50
 -27  -1  -1   35.50    3.40
 -27  -1  -1   35.40    3.30
 -27  -1  -1   37.90    3.40
  27  -1   1   32.10    3.20
  27  -1   1   32.80    3.40
 -27   1  -1   38.10    3.60
  27   1   1   41.50    3.30
 -27   1  -1   31.80    3.20
 -27   1  -1   33.30    3.20
 -27   1  -1   35.90    3.60
 -27   1  -1   36.60    3.40
  27   1   1   39.50    3.50
  27   1   1   36.50    3.40
  27   1   1   33.00    3.20
 -27   1  -1   38.10    2.30
  29  -1   1  372.06   11.70
 -29  -1  -1  394.46   12.00
  29  -1   1  366.86   11.80
 -29  -1  -1  384.96   12.60
 -29  -1  -1  358.06   11.80
 -29  -1  -1  373.36   10.10
 -29  -1  -1  362.06   11.70
  29  -1   1  378.76   11.70
 -29  -1  -1  391.16   11.80
  29   1   1  368.76   11.60
 -29   1  -1  371.46   11.70
 -29   1  -1  363.46   11.60
 -29   1  -1  363.46   11.20
 -29   1  -1  364.26   11.90
  29   1   1  375.26   11.80
 -29   1  -1  351.56   11.80
  29   1   1  382.16   11.30
  29   1   1  360.66   11.50
 -31  -1  -1   30.70    3.50
 -31  -1  -1   27.90    3.30
 -31  -1  -1   27.60    3.40
  31  -1   1   32.70    3.60
 -31  -1  -1   32.30    3.50
  31  -1   1   29.60    3.30
 -31  -1  -1   27.20    3.70
 -31  -1  -1   28.00    2.70
  31  -1   1   30.40    3.40
  31  -1   1   27.00    3.40
 -31   1  -1   25.90    3.30
 -31   1  -1   34.80    3.70
 -31   1  -1   31.20    3.70
  31   1   1   32.60    3.50
  31   1   1   34.60    3.60
 -31   1  -1   30.40    3.40
  31   1   1   33.90    3.30
  31   1   1   27.90    3.20
 -31   1  -1   28.70    3.40
 -33  -1  -1  153.18    7.50
 -33  -1  -1  169.58    7.90
  33  -1   1  163.78    7.90
  33  -1   1  167.38    7.80
 -33  -1  -1  163.18    7.70
 -33  -1  -1  170.78    8.10
  33  -1   1  151.88    7.60
 -33  -1  -1  159.88    8.20
  33  -1   1  148.19    7.30
  33   1   1  167.98    7.80
 -33   1  -1  167.58    8.20
  33   1   1  150.88    7.50
 -33   1  -1  162.18    8.10
 -33   1  -1  171.08    7.60
 -33   1  -1  163.48    7.90
  33   1   1  159.18    7.60
  33   1   1  165.08    7.30
 -33   1  -1  164.58    7.90
 -35  -1  -1    5.20    1.70
  35  -1   1    6.30    1.80
 -35  -1  -1    8.30    2.50
 -35  -1  -1    5.00    2.10
 -35  -1  -1    2.80    1.50
 -35  -1  -1    8.20    2.40
  35  -1   1    5.20    1.70
  35  -1   1    4.50    1.60
  35  -1   1    5.80    1.80
 -35   1  -1    6.40    1.80
 -35   1  -1    8.50    2.40
 -35   1  -1    5.00    1.70
 -35   1  -1    6.50    2.20
  35   1   1    5.80    1.90
  35   1   1    5.30    1.60
  35   1   1    3.50    1.60
  35   1   1    4.30    1.60
 -35   1  -1    6.30    2.00
 -37  -1  -1    7.60    2.00
  37  -1   1    6.30    3.00
  37  -1   1    7.80    2.20
 -37  -1  -1    4.70    1.80
 -37  -1  -1    5.10    3.20
  37  -1   1    7.90    2.50
  37   1   1    6.10    2.10
 -37   1  -1    9.30    2.40
 -37   1  -1    7.40    2.30
 -37   1  -1    7.40    2.30
 -37   1  -1    7.20    2.10
  37   1   1    8.10    2.10
 -37   1  -1    5.30    1.60
  37   1   1    8.70    2.10
  39  -1   1    0.20    1.40
 -39  -1  -1    0.10    1.30
 -39  -1  -1    0.60    1.80
 -39  -1  -1   -1.70    1.10
  39  -1   1   -1.70    1.60
  39  -1   1   -0.80    1.30
 -39  -1  -1    3.60    2.10
  39  -1   1    0.20    1.30
 -39  -1  -1    0.20    1.30
 -39   1  -1   -0.90    1.20
 -39   1  -1    0.00    1.50
  39   1   1    0.70    1.60
  39   1   1    0.40    1.40
 -39   1  -1    1.90    1.80
 -39   1  -1   -1.30    1.60
  39   1   1    0.50    1.60
  39   1   1   -0.70    1.60
  41  -1   1    3.80    1.90
 -41  -1  -1    5.80    2.10
  41  -1   1    2.90    1.60
  41  -1   1    2.30    1.60
 -41  -1  -1    4.10    2.00
 -41  -1  -1    3.30    2.00
 -41  -1  -1    4.00    2.00
  41   1   1    4.40    2.10
  41   1   1    4.20    2.00
 -41   1  -1    2.30    1.60
 -41   1  -1    6.00    2.40
 -41   1  -1    4.40    2.40
 -41   1  -1    2.80    1.60
  41   1   1    2.50    1.90
  41   1   1    1.90    1.60
 -43  -1  -1   -0.80    1.40
  43  -1   1   -0.70    1.50
 -43  -1  -1    0.10    1.60
 -43  -1  -1   -0.60    1.60
  43  -1   1   -1.70    1.70
  43  -1   1   -0.60    1.40
 -43  -1  -1   -2.70    1.60
  43   1   1   -1.40    1.50
 -43   1  -1   -0.70    1.50
  43   1   1   -1.30    1.50
  43   1   1   -0.50    1.80
 -43   1  -1   -0.70    1.50
 -43   1  -1   -2.10    1.60
 -43   1  -1    0.90    2.10
 -45  -1  -1    1.50    2.30
 -45  -1  -1    2.00    2.30
  45  -1   1    0.60    1.80
 -45  -1  -1   -0.60    1.50
  45  -1   1    1.50    1.80
 -45  -1  -1    1.80    2.10
  45  -1   1   -2.40    1.60
  45   1   1    3.60    2.00
 -45   1  -1    0.20    2.20
  45   1   1    2.30    2.10
 -45   1  -1   -1.70    1.60
 -45   1  -1    1.40    2.40
 -45   1  -1   -3.10    1.80
  46  -2  -1   10.90    2.90
 -46  -2   1   19.40    5.00
 -46  -2   1    9.60    4.00
  46  -2  -1   19.50    4.30
  46  -2  -1    8.00    2.70
  46   2  -1    7.90    2.40
  46   2  -1    8.50    2.60
 -46   2   1   14.20    3.40
 -46   2   1    7.40    2.90
 -46   2   1    8.40    3.10
  46   2  -1   18.00    4.40
 -46   2   1    6.60    2.80
 -44  -2   1    2.50    1.70
 -44  -2   1   -1.70    1.60
  44  -2  -1   -2.70    1.50
  44  -2  -1   -0.60    1.50
 -44  -2   1   -0.80    1.50
 -44  -2   1    2.20    1.30
  44  -2  -1    3.20    1.80
 -44   2   1   -2.00    1.40
 -44   2   1    1.50    1.60
 -44   2   1    0.10    1.60
  44   2  -1    0.60    2.00
 -44   2   1   -0.30    1.40
  44   2  -1   -3.00    1.30
  44   2  -1   -0.90    1.20
 -42  -2   1   16.40    3.60
  42  -2  -1   24.60    4.10
 -42  -2   1   18.70    3.80
 -42  -2   1   20.60    3.80
  42  -2  -1   25.40    4.30
 -42  -2   1   19.50    4.40
 -42   2   1   19.80    4.40
  42   2  -1   23.30    3.80
 -42   2   1   17.70    4.10
  42   2  -1   18.20    3.60
 -42   2   1   22.10    4.30
  42   2  -1   17.00    3.80
 -42   2   1   22.20    4.20
 -40  -2   1   26.30    4.20
 -40  -2   1   29.10    4.20
 -40  -2   1   30.50    4.70
  40  -2  -1   27.70    4.40
  40  -2  -1   35.20    5.40
 -40  -2   1   30.50    4.10
  40  -2  -1   28.80    4.80
 -40  -2   1   27.40    4.00
 -40   2   1   28.30    4.60
 -40   2   1   30.90    4.10
 -40   2   1   45.00    7.30
 -40   2   1   23.80    4.70
 -40   2   1   30.00    6.90
  40   2  -1   27.80    3.90
 -38  -2   1   40.60    4.70
  38  -2  -1   41.60    4.70
  38  -2  -1   36.30    4.60
 -38  -2   1   43.50    4.70
 -38  -2   1   40.70    4.90
  38  -2  -1   35.50    4.40
 -38  -2   1   45.20    4.70
  38  -2  -1   43.00    4.50
 -38  -2   1   39.80    4.70
 -38   2   1   42.00    4.50
  38   2  -1   40.60    4.50
 -38   2   1   34.00    4.60
  38   2  -1   47.00    7.20
  38   2  -1   39.40    4.60
  38   2  -1   43.70    4.20
 -38   2   1   51.69    4.90
 -38   2   1   35.20    4.50
 -38   2   1   33.90    4.60
  36  -2  -1   81.89    5.80
  36  -2  -1   87.99    6.00
 -36  -2   1   70.09    5.70
 -36  -2   1   84.99    6.00
 -36  -2   1   83.59    6.00
 -36  -2   1   73.99    6.20
  36  -2  -1   86.89    6.10
 -36  -2   1   76.79    5.70
 -36   2   1   84.79    6.20
 -36   2   1   75.19    5.40
  36   2  -1   73.89    5.40
 -36   2   1   73.69    6.00
  36   2  -1   72.99    6.30
  36   2  -1   79.39    6.50
  36   2  -1   80.69    5.10
 -36   2   1   74.09    6.60
  34  -2  -1    0.40    1.30
 -34  -2   1    1.10    1.50
 -34  -2   1    1.80    1.30
 -34  -2   1   -0.20    1.20
  34  -2  -1    0.70    1.20
 -34  -2   1    0.80    1.30
 -34  -2   1    0.90    1.30
 -34  -2   1    0.80    1.50
  34  -2  -1    0.70    1.20
  34   2  -1    1.30    1.30
 -34   2   1    1.80    1.70
 -34   2   1    0.90    1.20
 -34   2   1    0.40    1.50
  34   2  -1    1.30    1.10
 -34   2   1    1.10    1.10
  34   2  -1   -0.60    1.20
  34   2  -1    2.00    1.50
 -32  -2   1    3.20    1.50
 -32  -2   1    4.70    1.90
  32  -2  -1    3.70    1.40
 -32  -2   1    4.80    1.80
 -32  -2   1    3.80    1.80
 -32  -2   1    3.60    1.50
  32  -2  -1    3.40    1.50
 -32  -2   1    5.90    1.80
  32  -2  -1    4.90    1.70
 -32   2   1    4.30    1.70
 -32   2   1    2.70    1.40
  32   2  -1    4.10    1.40
  32   2  -1    4.20    1.50
 -32   2   1    6.10    1.90
  32   2  -1    4.50    1.60
 -32   2   1    4.60    1.80
 -32   2   1    3.60    1.30
  32   2  -1    3.60    1.50
 -30  -2   1  143.29    6.80
  30  -2  -1  145.69    6.90
 -30  -2   1  145.49    6.10
  30  -2  -1  149.79    6.90
  30  -2  -1  142.69    6.90
 -30  -2   1  141.99    7.00
 -30  -2   1  150.48    7.10
 -30  -2   1  141.49    7.00
 -30  -2   1  144.99    6.90
 -30   2   1  149.79    7.10
  30   2  -1  137.49    6.90
 -30   2   1  148.49    7.20
  30   2  -1  144.79    6.80
 -30   2   1  157.08    6.80
 -30   2   1  144.79    7.20
  30   2  -1  141.19    6.80
  30   2  -1  142.99    6.70
 -30   2   1  150.98    7.30
 -28  -2   1   18.20    2.80
  28  -2  -1   21.10    2.90
  28  -2  -1   22.00    2.80
 -28  -2   1   20.90    3.10
 -28  -2   1   19.00    2.80
  28  -2  -1   21.70    2.80
 -28  -2   1   22.50    2.50
 -28  -2   1   17.30    2.60
 -28  -2   1   20.50    3.00
 -28   2   1   20.70    2.90
 -28   2   1   22.10    2.70
 -28   2   1   13.90    3.30
 -28   2   1   18.50    2.90
 -28   2   1   20.90    2.90
 -28   2   1   16.00    2.70
  28   2  -1   19.00    2.70
 -28   2   1   22.40    1.90
  28   2  -1   22.10    2.50
  28   2  -1   15.40    2.70
  28   2  -1   21.00    2.90
  26  -2  -1    1.10    0.90
 -26  -2   1   -1.10    0.70
 -26  -2   1    0.90    0.80
 -26  -2   1    0.50    1.00
 -26  -2   1   -0.90    0.80
  26  -2  -1    0.90    0.90
 -26  -2   1   -0.60    1.00
  26  -2  -1    1.00    1.00
 -26   2   1    1.60    1.30
  26   2  -1   -0.20    0.90
  26   2  -1    0.80    0.90
 -26   2   1    1.20    1.10
 -26   2   1    0.50    0.70
 -26   2   1   -0.40    0.70
  26   2  -1    0.70    0.80
 -26   2   1    0.20    0.40
  26   2  -1    0.60    0.80
 -26   2   1    0.60    0.70
 -26   2   1    0.10    0.70
 -24  -2   1    0.20    0.80
 -24  -2   1   -0.40    0.80
 -24  -2   1    0.10    0.70
  24  -2  -1    1.30    0.90
  24  -2  -1    2.00    0.90
 -24  -2   1    0.20    0.60
  24  -2  -1    1.50    1.00
 -24  -2   1    1.80    1.00
 -24  -2   1   -0.30    0.60
 -24   2   1    1.50    1.10
 -24   2   1    2.10    1.30
 -24   2   1   -0.20    0.50
 -24   2   1    1.10    0.80
 -24   2   1    0.30    1.10
 -24   2   1    0.60    0.90
  24   2  -1    1.40    1.00
 -24   2   1    0.40    0.80
  24   2  -1    0.30    0.70
 -22  -2   1   65.49    3.90
 -22  -2   1   76.59    7.90
 -22  -2   1   61.59    3.80
  22  -2  -1   67.49    7.50
  22  -2  -1   70.19    3.90
 -22  -2   1   62.99    3.90
 -22  -2   1   60.29    3.60
 -22  -2   1   55.59    6.90
 -22  -2   1   58.69    3.30
  22  -2  -1   60.79    3.70
  22  -2  -1   65.19    7.20
  22  -2  -1   59.99    3.80
 -22  -2   1   63.39    3.70
  22  -2  -1   70.79    4.00
 -22   2   1   68.49    7.80
 -22   2   1   64.99    2.90
 -22   2   1   67.89    4.00
 -22   2   1   73.49    8.20
  22   2  -1   59.39    3.50
  22   2  -1   62.89    4.60
 -22   2   1   60.79    3.80
  22   2  -1   60.39    7.10
 -22   2   1   61.89    3.90
  22   2  -1   65.79    3.40
  22   2  -1   64.19    3.70
 -22   2   1   64.69    4.00
  22   2  -1   54.29    7.10
 -22   2   1   61.19    3.50
 -22   2   1   63.19    4.00
  22   2  -1   56.99    3.60
  20  -2  -1    0.50    0.70
 -20  -2   1    2.30    1.70
 -20  -2   1    0.90    1.30
 -20  -2   1    1.90    1.00
 -20  -2   1    2.00    0.90
  20  -2  -1    3.60    2.00
  20  -2  -1    3.30    1.60
  20  -2  -1    1.10    0.80
  20  -2  -1    2.00    0.90
 -20  -2   1    1.60    0.90
 -20  -2   1    1.90    0.70
 -20  -2   1    2.10    0.90
  20  -2  -1    1.60    0.80
 -20  -2   1    1.00    0.80
 -20   2   1    2.90    1.10
  20   2  -1    2.00    1.10
  20   2  -1    1.30    0.70
  20   2  -1   -0.80    1.20
 -20   2   1    2.40    1.00
 -20   2   1    1.70    0.70
 -20   2   1    1.50    0.60
 -20   2   1    1.60    0.90
 -20   2   1    1.00    1.60
  20   2  -1    3.20    1.70
  20   2  -1    1.70    0.70
  20   2  -1    1.90    0.80
 -20   2   1    1.20    0.70
  20   2  -1    0.90    0.80
 -20   2   1   -0.30    1.50
  20   2  -1    1.10    0.70
 -20   2   1    0.90    0.50
  18  -2  -1   38.60    2.70
 -18  -2   1   31.90    2.40
  18  -2  -1   33.40    2.60
  18  -2  -1   30.20    2.10
 -18  -2   1   31.30    2.40
  18  -2  -1   32.50    2.50
  18  -2  -1   33.20    5.10
  18  -2  -1   27.50    2.40
 -18  -2   1   32.40    2.60
  18  -2  -1   23.70    5.20
 -18  -2   1   31.30    2.40
 -18  -2   1   27.60    2.20
 -18  -2   1   32.90    2.50
  18  -2  -1   35.20    2.60
 -18  -2   1   27.10    4.80
 -18  -2   1   32.30    4.70
  18   2  -1   35.50    4.90
  18   2  -1   32.30    2.60
  18   2  -1   30.10    2.30
  18   2  -1   32.70    2.20
 -18   2   1   33.90    2.30
  18   2  -1   34.70    2.40
  18   2  -1   22.30    4.50
 -18   2   1   37.80    2.80
 -18   2   1   40.50    5.60
 -18   2   1   31.80    5.10
 -18   2   1   31.10    2.50
 -18   2   1   30.90    2.60
  18   2  -1   31.20    2.40
 -18   2   1   31.50    2.60
  18   2  -1   28.40    2.20
  18   2  -1   33.00    2.40
 -16  -2   1    2.00    0.70
 -16  -2   1    3.70    0.90
  16  -2  -1    5.80    1.30
  16  -2  -1    2.50    1.60
  16  -2  -1    5.00    1.20
  16  -2  -1    6.40    1.30
  16  -2  -1    4.80    1.10
  16  -2  -1    6.00    1.30
  16  -2  -1    3.40    0.90
 -16  -2   1    3.30    1.80
 -16  -2   1    4.50    1.00
 -16  -2   1    4.10    0.90
  16  -2  -1    4.60    1.00
 -16  -2   1    4.50    1.10
 -16  -2   1    1.80    1.20
 -16  -2   1    6.20    1.30
 -16  -2   1    4.60    1.10
 -16  -2   1    6.40    1.30
 -16  -2   1    5.30    1.20
  16   2  -1    3.30    0.90
  16   2  -1    3.00    0.90
  16   2  -1    5.10    1.30
  16   2  -1    5.90    1.10
 -16   2   1    2.80    0.70
 -16   2   1    2.20    0.80
 -16   2   1    3.80    1.10
 -16   2   1    1.70    0.70
  16   2  -1    6.90    1.30
  16   2  -1    4.20    1.10
  16   2  -1    5.00    1.20
 -16   2   1    3.40    1.00
  16   2  -1    6.20    1.30
 -16   2   1    2.80    1.10
  16   2  -1    4.30    1.10
 -16   2   1    2.70    0.80
 -16   2   1    3.20    0.90
  16   2  -1    5.00    2.10
  16   2  -1    1.40    1.60
 -16   2   1    5.40    1.00
  16   2  -1    3.10    0.70
 -16   2   1    4.50    2.10
 -16   2   1    1.80    1.50
 -16   2   1    3.80    0.90
  14  -2  -1 1138.79   22.20
 -14  -2   1 1145.29   22.00
  14  -2  -1 1147.49   21.50
 -14  -2   1 1077.19   22.10
  14  -2  -1 1137.09   22.40
 -14  -2   1 1143.29   21.90
 -14  -2   1 1199.18   22.30
  14  -2  -1 1146.89   22.50
  14  -2  -1 1121.59   30.00
 -14  -2   1 1103.89   29.70
  14  -2  -1 1104.59   22.10
 -14  -2   1 1104.49   22.20
 -14  -2   1 1151.38   22.40
 -14  -2   1 1126.19   22.30
 -14  -2   1 1168.88   22.30
  14  -2  -1 1149.89   21.90
 -14  -2   1 1090.39   21.70
  14  -2  -1 1134.09   22.10
  14  -2  -1 1097.39   29.60
  14  -2  -1 1137.29   22.20
 -14  -2   1 1193.88   30.90
 -14   2   1 1126.69   21.50
  14   2  -1 1135.39   22.40
  14   2  -1 1176.88   23.20
  14   2  -1 1138.29   22.10
  14   2  -1 1129.19   21.80
  14   2  -1 1099.29   22.00
 -14   2   1 1134.79   22.30
  14   2  -1 1122.79   23.00
 -14   2   1 1129.69   22.50
  14   2  -1 1115.69   21.40
  14   2  -1 1107.59   22.10
 -14   2   1 1128.99   30.50
 -14   2   1 1148.29   22.00
  14   2  -1 1155.78   22.90
 -14   2   1 1120.09   21.80
 -14   2   1 1131.09   22.60
 -14   2   1 1176.18   21.00
 -14   2   1 1119.79   22.40
  14   2  -1 1105.59   30.50
 -14   2   1 1157.68   22.60
  14   2  -1 1130.79   29.80
 -14   2   1 1106.39   30.60
  14   2  -1 1128.49   22.10
  14   2  -1 1129.99   22.50
 -12  -2   1  942.81   19.00
  12  -2  -1  966.10   19.00
  12  -2  -1 1055.09   18.90
 -12  -2   1  975.30   25.70
  12  -2  -1  965.20   25.80
 -12  -2   1  950.60   18.60
  12  -2  -1 1015.40   18.50
 -12  -2   1  943.71   18.70
  12  -2  -1  995.60   19.40
 -12  -2   1  958.10   19.00
 -12  -2   1  933.21   19.20
  12  -2  -1  956.10   18.90
 -12  -2   1  953.80   18.70
 -12  -2   1  968.70   19.00
  12  -2  -1  976.30   25.60
  12  -2  -1  964.80   18.90
  12  -2  -1  966.40   19.20
  12   2  -1  946.01   19.20
  12   2  -1  980.60   19.20
  12   2  -1  982.90   25.60
  12   2  -1 1000.70   18.80
 -12   2   1  941.21   19.10
  12   2  -1  952.90   18.30
 -12   2   1  958.40   19.30
 -12   2   1  997.40   18.80
  12   2  -1  968.50   18.80
  12   2  -1  975.40   19.00
 -12   2   1  991.60   26.20
 -12   2   1  970.30   19.20
  12   2  -1  975.00   18.60
 -12   2   1  953.90   19.20
 -12   2   1  956.70   19.20
  12   2  -1  982.80   18.60
 -12   2   1  960.10   26.50
  12   2  -1  965.70   27.70
 -12   2   1  957.90   19.10
 -12   2   1  978.00   18.80
  12   2  -1  916.51   18.90
  12   2  -1  962.60   18.90
  10  -2  -1 2878.11   56.89
  10  -2  -1 2652.03   49.80
  10  -2  -1 2774.12   48.20
 -10  -2   1 2712.43   55.39
  10  -2  -1 2659.83   55.09
 -10  -2   1 2756.12   55.79
  10   2  -1 2727.33   48.00
 -10   2   1 2853.71   56.19
  10   2  -1 2822.52   48.90
  10   2  -1 2710.33   56.09
  10   2  -1 2758.62   48.20
  10   2  -1 2742.63   48.30
  10   2  -1 2773.72   48.60
 -10   2   1 2721.13   48.80
 -10   2   1 2621.34   55.59
   8  -2  -1  146.19    4.30
   8  -2  -1  147.39    7.50
   8  -2  -1  152.58    4.10
  -8  -2   1  161.18    3.90
   8  -2  -1  144.39    4.10
  -8  -2   1  148.59    4.20
  -8  -2   1  152.58    3.90
  -8  -2   1  145.29    7.20
  -8  -2   1  155.58    4.30
   8  -2  -1  151.28    3.80
   8  -2  -1  152.78    4.20
  -8  -2   1  151.78    4.20
   8  -2  -1  147.19    4.10
  -8  -2   1  150.78    4.20
   8  -2  -1  147.59    4.70
  -8  -2   1  155.48    4.30
  -8  -2   1  152.28    4.30
   8  -2  -1  148.29    4.30
  -8  -2   1  157.28    4.00
  -8  -2   1  155.38    7.30
  -8   2   1  140.19    4.30
   8   2  -1  153.88    4.30
   8   2  -1  159.58    4.20
   8   2  -1  160.48    7.30
  -8   2   1  155.08    4.30
   8   2  -1  153.58    3.80
   8   2  -1  152.78    4.20
  -8   2   1  144.09    3.70
   8   2  -1  155.18    7.50
  -8   2   1  142.89    7.20
  -8   2   1  153.98    4.50
   8   2  -1  154.88    4.20
   8   2  -1  153.18    3.60
  -8   2   1  145.19    7.20
   8   2  -1  152.68    3.90
   8   2  -1  153.78    3.80
   8   2  -1  150.78    3.90
  -6  -2   1   76.19    2.10
   6  -2  -1   74.29    2.50
  -6  -2   1   74.59    2.50
  -6  -2   1   75.69    2.20
   6  -2  -1   75.39    2.50
  -6  -2   1   73.79    2.20
   6  -2  -1   66.69    4.40
  -6  -2   1   73.89    2.60
  -6  -2   1   75.09    2.60
  -6  -2   1   82.49    4.70
  -6  -2   1   77.29    2.30
   6  -2  -1   76.09    2.20
   6  -2  -1   73.39    2.60
  -6  -2   1   77.99    2.50
   6  -2  -1   75.09    4.80
  -6  -2   1   76.09    2.60
   6  -2  -1   76.79    2.50
  -6  -2   1   74.49    2.50
  -6  -2   1   79.79    4.80
  -6  -2   1   79.69    2.50
   6  -2  -1   76.19    2.70
   6   2  -1   72.69    2.50
  -6   2   1   72.79    2.40
  -6   2   1   75.19    2.40
  -6   2   1   74.69    2.60
  -6   2   1   73.59    2.20
  -6   2   1   74.39    4.70
   6   2  -1   76.99    2.20
  -6   2   1   76.69    2.30
   6   2  -1   80.09    4.70
   6   2  -1   74.19    2.50
   6   2  -1   72.99    2.50
   6   2  -1   82.19    4.80
  -6   2   1   72.89    4.60
   6   2  -1   76.69    2.20
   6   2  -1   75.49    2.20
  -6   2   1   76.59    2.50
   6   2  -1   75.09    2.10
   6   2  -1   74.39    2.50
  -6   2   1   75.19    2.70
   6   2  -1   71.29    2.50
   6   2  -1   78.69    2.60
   6   2  -1   73.19    2.50
  -4  -2   1  237.38    5.50
   4  -2  -1  247.78    5.50
  -4  -2   1  242.38    5.00
   4  -2  -1  240.28    5.00
  -4  -2   1  244.58    4.80
  -4  -2   1  240.28    5.40
  -4  -2   1  245.08    5.40
   4  -2  -1  244.18    5.20
  -4  -2   1  242.38    8.10
  -4  -2   1  248.48    4.80
   4  -2  -1  257.97    5.40
  -4  -2   1  248.38    5.30
  -4  -2   1  242.58    5.00
  -4  -2   1  241.58    5.30
   4  -2  -1  239.88    5.50
   4  -2  -1  234.28    8.10
   4  -2  -1  240.98    5.30
  -4  -2   1  237.98    5.40
   4  -2  -1  237.98    5.30
  -4  -2   1  242.38    5.20
  -4  -2   1  238.48    8.30
   4   2  -1  238.58    5.30
  -4   2   1  241.48    5.20
   4   2  -1  242.98    5.00
  -4   2   1  241.48    4.90
   4   2  -1  235.08    8.00
   4   2  -1  243.98    4.80
   4   2  -1  238.18    5.40
   4   2  -1  244.28    5.40
   4   2  -1  235.18    5.40
  -4   2   1  249.18    8.50
  -4   2   1  236.58    5.00
  -4   2   1  236.78    5.50
   4   2  -1  236.78    5.40
  -4   2   1  241.28    5.30
   4   2  -1  236.48    5.30
   4   2  -1  244.48    4.80
   4   2  -1  243.18    5.20
  -4   2   1  234.28    5.30
   4   2  -1  236.08    5.40
   4   2  -1  242.98    8.30
  -4   2   1  245.98    5.30
  -4   2   1  240.18    5.30
   4   2  -1  240.48    5.00
  -4   2   1  241.88    5.50
  -2  -2   1  167.08    4.00
  -2  -2   1  159.88    3.80
   2  -2  -1  167.58    3.60
  -2  -2   1  164.78    3.70
   2  -2  -1  177.48    4.20
  -2  -2   1  167.48    3.20
   2  -2  -1  174.08    4.00
   2  -2  -1  168.98    3.90
   2  -2  -1  174.88    4.00
   2  -2  -1  174.68    4.00
  -2  -2   1  159.28    3.80
  -2  -2   1  162.68    3.90
  -2  -2   1  158.18    3.70
  -2  -2   1  158.98    3.90
   2  -2  -1  173.38    6.40
  -2  -2   1  154.88    3.90
  -2  -2   1  166.48    4.00
  -2  -2   1  159.58    3.60
   2  -2  -1  170.38    3.90
  -2  -2   1  168.98    6.30
   2  -2  -1  176.88    4.20
  -2  -2   1  168.78    3.20
   2   2  -1  163.78    3.80
   2   2  -1  155.48    5.90
   2   2  -1  162.48    3.20
  -2   2   1  169.88    3.90
   2   2  -1  162.28    3.90
   2   2  -1  158.98    3.80
  -2   2   1  176.78    6.30
   2   2  -1  158.88    3.70
   2   2  -1  161.88    3.50
   2   2  -1  156.08    3.30
   2   2  -1  162.78    4.00
  -2   2   1  168.68    6.50
   2   2  -1  166.78    3.90
  -2   2   1  166.68    4.10
  -2   2   1  173.08    3.60
   2   2  -1  159.08    3.20
   2   2  -1  159.48    3.70
   2   2  -1  168.38    6.30
  -2   2   1  175.98    4.00
  -2   2   1  171.78    3.90
  -2   2   1  171.78    4.00
   2   2  -1  162.58    4.00
  -2   2   1  169.38    3.90
  -2   2   1  167.48    4.10
  -2  -2  -1 3421.16   63.19
  -2   2  -1 3468.05   62.19
   4  -2   1 1150.38   19.20
  -4  -2  -1 1123.09   19.20
  -4  -2  -1 1082.49   20.40
   4  -2   1 1140.59   24.00
  -4  -2  -1 1135.69   20.30
  -4  -2  -1 1097.19   20.10
  -4  -2  -1 1130.59   20.50
   4  -2   1 1120.19   20.20
  -4  -2  -1 1099.09   20.50
  -4  -2  -1 1135.19   20.40
  -4  -2  -1 1099.89   20.50
  -4  -2  -1 1119.69   20.10
  -4  -2  -1 1111.59   24.50
  -4  -2  -1 1105.09   25.00
  -4  -2  -1 1156.18   20.30
   4  -2   1 1154.38   19.70
   4  -2   1 1155.78   20.30
   4  -2   1 1145.09   20.10
   4  -2   1 1149.19   20.30
  -4  -2  -1 1105.09   20.20
   4  -2   1 1093.59   24.20
   4  -2   1 1138.49   20.00
  -4   2  -1 1162.08   20.00
   4   2   1 1131.49   20.50
  -4   2  -1 1115.69   20.00
  -4   2  -1 1110.79   20.10
  -4   2  -1 1134.19   20.20
   4   2   1 1126.29   24.60
   4   2   1 1128.29   20.10
  -4   2  -1 1162.48   20.30
  -4   2  -1 1122.79   19.60
  -4   2  -1 1134.69   23.70
   4   2   1 1100.39   20.00
  -4   2  -1 1136.79   20.00
   4   2   1 1109.19   20.30
   4   2   1 1090.39   20.30
  -4   2  -1 1101.89   19.90
  -4   2  -1 1043.70   19.20
   4   2   1 1101.69   20.50
  -4   2  -1 1121.09   20.40
   4   2   1 1089.59   20.20
   4   2   1 1120.29   20.40
   4   2   1 1095.79   24.80
 -10  -2  -1 3998.00   76.39
  10  -2   1 3824.72   74.69
  10  -2   1 3904.51   75.19
 -10  -2  -1 3891.21   75.59
 -10   2  -1 3954.00   75.69
 -10   2  -1 4058.39   76.49
  10   2   1 3836.42   75.39
  10   2   1 3961.50   76.39
 -12  -2  -1  299.17    7.60
 -12  -2  -1  302.57    8.10
  12  -2   1  310.17    7.50
  12  -2   1  313.07    7.90
 -12  -2  -1  313.77    7.80
 -12  -2  -1  305.97    7.80
  12  -2   1  329.17   12.70
 -12  -2  -1  316.27   12.90
  12  -2   1  320.77    8.60
 -12  -2  -1  307.47    7.50
 -12  -2  -1  317.87    7.80
  12  -2   1  302.77    7.90
  12  -2   1  321.67    8.70
  12  -2   1  311.47    7.50
 -12  -2  -1  312.97    7.90
 -12  -2  -1  319.27    7.70
  12  -2   1  290.07   11.90
 -12  -2  -1  327.87    8.00
 -12  -2  -1  302.97    7.50
 -12  -2  -1  299.47   12.30
 -12  -2  -1  301.87    7.60
  12   2   1  309.47   12.40
  12   2   1  306.27    7.60
  12   2   1  316.67    7.90
 -12   2  -1  303.77    7.00
 -12   2  -1  312.17    7.20
 -12   2  -1  318.97    7.90
 -12   2  -1  302.27    7.20
  12   2   1  303.67    7.70
 -12   2  -1  289.67    7.70
 -12   2  -1  314.47    7.90
  12   2   1  318.67    7.40
 -12   2  -1  293.27    7.60
 -12   2  -1  305.17   12.60
  12   2   1  310.27    7.70
  12   2   1  309.67   12.90
 -12   2  -1  309.17    6.20
  12   2   1  306.37    7.80
  12   2   1  301.27    7.70
 -12   2  -1  299.47   12.30
  12   2   1  310.47    7.50
  12   2   1  307.17    7.60
  12   2   1  317.07    7.80
 -12   2  -1  319.67    7.90
 -14  -2  -1  402.66    9.80
  14  -2   1  405.66    9.00
 -14  -2  -1  403.76    9.80
 -14  -2  -1  396.56   15.40
  14  -2   1  398.06    9.60
 -14  -2  -1  402.86    9.70
 -14  -2  -1  417.16   16.00
  14  -2   1  417.66   10.00
 -14  -2  -1  395.56    9.40
 -14  -2  -1  417.66    9.70
  14  -2   1  402.46   10.00
 -14  -2  -1  413.86   10.10
  14  -2   1  411.56    9.60
  14  -2   1  424.76   15.50
 -14  -2  -1  400.66    9.80
 -14  -2  -1  411.56   10.30
  14  -2   1  408.76    9.80
  14  -2   1  405.16   15.50
  14  -2   1  398.36    9.80
 -14  -2  -1  400.96    9.90
 -14  -2  -1  426.96    9.90
  14   2   1  417.16    9.30
 -14   2  -1  419.06   10.00
  14   2   1  417.66    9.70
 -14   2  -1  429.66    9.60
  14   2   1  411.96    9.80
 -14   2  -1  392.56    9.80
  14   2   1  405.16   11.10
  14   2   1  412.36   15.40
  14   2   1  396.16    9.50
  14   2   1  426.86   16.40
 -14   2  -1  399.36    9.30
 -14   2  -1  408.16   15.60
 -14   2  -1  405.96    8.00
  14   2   1  406.56    9.90
  14   2   1  399.76    9.60
 -14   2  -1  406.56   15.80
 -14   2  -1  399.76    9.90
  14   2   1  403.16    9.70
 -14   2  -1  412.76    9.90
  14   2   1  408.96    9.70
 -14   2  -1  408.46    9.10
  14   2   1  406.26    9.80
 -14   2  -1  411.86   10.00
  16  -2   1   31.70    4.20
 -16  -2  -1   26.00    2.20
  16  -2   1   29.80    4.10
 -16  -2  -1   34.20    6.80
  16  -2   1   30.40    2.40
 -16  -2  -1   28.10    2.20
 -16  -2  -1   29.80    2.30
  16  -2   1   32.80    2.30
 -16  -2  -1   26.10    2.20
  16  -2   1   31.80    2.20
 -16  -2  -1   30.70    4.40
 -16  -2  -1   30.00    2.40
 -16  -2  -1   25.10    2.10
 -16  -2  -1   28.50    2.00
  16  -2   1   31.10    2.40
 -16  -2  -1   29.00    2.20
  16  -2   1   29.70    2.30
 -16  -2  -1   25.00    2.00
  16   2   1   31.20    4.30
  16   2   1   31.00    4.50
  16   2   1   30.20    2.30
 -16   2  -1   30.20    2.00
 -16   2  -1   31.80    4.60
 -16   2  -1   31.00    1.40
 -16   2  -1   30.40    2.30
 -16   2  -1   31.20    2.40
 -16   2  -1   34.70    2.50
  16   2   1   31.50    2.40
  16   2   1   29.20    2.00
  16   2   1   27.50    2.30
  16   2   1   31.50    2.30
  16   2   1   26.00    2.10
  16   2   1   29.40    2.30
 -16   2  -1   25.10    4.30
 -16   2  -1   29.50    2.10
 -16   2  -1   31.80    2.30
 -16   2  -1   25.80    2.20
  16   2   1   27.60    2.20
 -16   2  -1   29.60    2.30
 -16   2  -1   31.90    2.00
  16   2   1   30.30    2.10
  16   2   1   29.90    2.30
 -18  -2  -1  457.15   11.40
 -18  -2  -1  454.05   11.90
  18  -2   1  433.46   17.90
 -18  -2  -1  459.15   11.40
 -18  -2  -1  441.06   18.40
  18  -2   1  450.85   10.50
 -18  -2  -1  452.55   10.80
 -18  -2  -1  471.95   18.90
 -18  -2  -1  458.25   11.30
  18  -2   1  458.05   11.40
 -18  -2  -1  453.85   11.50
  18  -2   1  452.35   11.60
  18  -2   1  472.45   11.70
  18  -2   1  457.35   11.20
  18  -2   1  455.85   18.30
 -18  -2  -1  478.05   11.60
  18  -2   1  450.05   11.20
 -18   2  -1  484.25   19.20
 -18   2  -1  450.65   10.70
 -18   2  -1  448.86   11.50
 -18   2  -1  495.45   19.40
  18   2   1  461.35   11.80
  18   2   1  456.15   11.50
 -18   2  -1  459.65   10.80
  18   2   1  456.05   19.20
  18   2   1  458.45   11.30
 -18   2  -1  467.05   11.60
  18   2   1  460.05   11.30
 -18   2  -1  437.26   10.60
 -18   2  -1  474.35    9.20
  18   2   1  467.95   18.30
 -18   2  -1  452.65   11.40
  18   2   1  435.26   10.90
 -18   2  -1  459.95   11.60
  18   2   1  441.16   11.50
 -18   2  -1  446.86   11.60
  18   2   1  471.85   10.60
 -20  -2  -1   21.60    2.30
 -20  -2  -1   26.90    4.60
 -20  -2  -1   28.20    2.70
 -20  -2  -1   22.80    2.40
  20  -2   1   18.70    4.10
  20  -2   1   22.20    2.50
 -20  -2  -1   24.40    4.80
 -20  -2  -1   23.40    2.20
  20  -2   1   20.80    2.20
  20  -2   1   19.70    2.20
  20  -2   1   16.20    4.10
 -20  -2  -1   24.60    2.40
  20  -2   1   24.10    2.50
  20  -2   1   18.50    2.10
  20   2   1   19.50    1.90
 -20   2  -1   22.80    2.30
 -20   2  -1   24.00    2.40
 -20   2  -1   20.80    4.70
  20   2   1   26.20    3.50
 -20   2  -1   22.40    2.30
  20   2   1   23.90    2.30
 -20   2  -1   20.90    2.30
 -20   2  -1   25.00    1.40
  20   2   1   21.40    2.20
  20   2   1   21.20    2.10
 -20   2  -1   20.10    2.00
 -20   2  -1   23.50    2.30
 -20   2  -1   19.40    4.80
  20   2   1   22.20    4.30
  20   2   1   25.00    2.30
 -22  -2  -1    4.20    1.10
 -22  -2  -1    2.80    1.10
  22  -2   1    3.70    1.10
 -22  -2  -1    3.60    1.10
 -22  -2  -1    4.50    1.10
  22  -2   1    2.70    1.20
 -22  -2  -1    4.70    1.50
 -22  -2  -1    5.40    2.20
 -22  -2  -1    5.40    2.70
  22  -2   1    4.20    2.40
  22  -2   1    3.90    1.10
  22  -2   1    7.90    1.70
  22  -2   1    3.30    2.00
 -22  -2  -1    3.70    1.20
 -22   2  -1    4.00    1.40
  22   2   1    2.50    1.10
 -22   2  -1    6.30    2.60
  22   2   1    4.10    1.10
  22   2   1    3.90    1.10
  22   2   1    5.10    1.30
 -22   2  -1    2.50    1.00
 -22   2  -1    6.80    1.60
 -22   2  -1    7.80    1.80
  22   2   1    3.30    1.10
 -22   2  -1    3.00    0.90
 -22   2  -1    4.40    1.30
  22   2   1    2.60    2.10
  24  -2   1   51.49    3.60
 -24  -2  -1   60.59    4.00
 -24  -2  -1   55.09    3.80
 -24  -2  -1   51.29    4.20
 -24  -2  -1   60.79    3.40
  24  -2   1   50.59    3.90
 -24  -2  -1   52.09    3.70
  24  -2   1   48.90    3.70
 -24  -2  -1   54.59    3.70
 -24   2  -1   52.19    3.80
 -24   2  -1   54.49    3.40
  24   2   1   57.99    5.70
 -24   2  -1   49.50    3.90
 -24   2  -1   54.59    3.80
 -24   2  -1   53.19    3.80
  24   2   1   54.79    3.50
  24   2   1   47.70    5.20
 -24   2  -1   46.40    3.70
 -26  -2  -1    1.10    0.90
  26  -2   1    1.30    1.10
 -26  -2  -1    0.90    0.80
 -26  -2  -1    1.30    1.30
 -26  -2  -1   -0.10    0.90
 -26  -2  -1    2.30    1.10
 -26  -2  -1    3.30    1.30
 -26  -2  -1    2.60    1.30
  26  -2   1    1.30    1.10
  26  -2   1    1.60    1.20
  26   2   1    1.50    1.00
 -26   2  -1    1.50    0.80
 -26   2  -1    1.60    0.80
 -26   2  -1   -0.10    0.90
  26   2   1    3.00    1.20
  26   2   1    1.70    1.00
  26   2   1    2.10    1.00
 -26   2  -1    2.30    1.30
 -26   2  -1    1.70    0.70
 -26   2  -1    1.40    1.10
 -26   2  -1    6.20    2.00
 -28  -2  -1   53.69    4.20
 -28  -2  -1   69.29    5.00
 -28  -2  -1   61.29    3.70
 -28  -2  -1   60.99    4.40
 -28  -2  -1   52.29    4.20
 -28  -2  -1   66.29    4.50
  28  -2   1   64.59    4.40
 -28  -2  -1   67.69    4.60
  28  -2   1   63.59    4.50
  28  -2   1   66.99    4.60
 -28   2  -1   63.29    4.60
 -28   2  -1   58.39    4.40
 -28   2  -1   59.69    4.00
 -28   2  -1   57.09    4.30
  28   2   1   69.69    4.60
  28   2   1   61.59    4.30
  28   2   1   60.69    4.40
  28   2   1   61.59    4.00
  30  -2   1   52.49    4.30
 -30  -2  -1   50.79    4.20
  30  -2   1   49.70    4.10
  30  -2   1   48.60    4.20
 -30  -2  -1   48.70    4.30
 -30  -2  -1   41.60    4.10
 -30  -2  -1   50.99    4.60
 -30  -2  -1   49.20    3.60
 -30  -2  -1   53.59    4.40
  30   2   1   45.10    4.00
 -30   2  -1   47.30    4.30
 -30   2  -1   50.19    4.20
 -30   2  -1   45.60    4.30
 -30   2  -1   48.20    3.90
 -30   2  -1   49.70    4.20
  30   2   1   49.20    4.10
  30   2   1   52.09    4.00
  30   2   1   53.49    4.30
 -32  -2  -1  143.89    7.20
 -32  -2  -1  130.89    7.10
 -32  -2  -1  139.49    7.10
  32  -2   1  141.99    7.10
 -32  -2  -1  137.49    7.60
  32  -2   1  139.89    7.20
 -32  -2  -1  136.29    7.10
  32  -2   1  150.48    7.30
 -32  -2  -1  147.89    6.20
  32   2   1  146.29    7.20
 -32   2  -1  133.89    6.50
 -32   2  -1  130.99    7.00
  32   2   1  139.09    6.90
 -32   2  -1  144.89    7.30
  32   2   1  136.49    7.00
 -32   2  -1  136.09    7.20
  32   2   1  133.39    6.50
 -32   2  -1  138.99    7.20
 -34  -2  -1   35.70    4.40
 -34  -2  -1   41.50    4.20
 -34  -2  -1   37.80    4.10
 -34  -2  -1   41.90    4.30
  34  -2   1   46.40    4.60
  34  -2   1   43.30    4.30
  34  -2   1   45.60    4.60
 -34  -2  -1   44.50    4.30
  34   2   1   39.40    4.00
 -34   2  -1   38.10    4.40
 -34   2  -1   42.40    4.20
 -34   2  -1   38.10    4.30
 -34   2  -1   33.80    4.10
  34   2   1   43.50    4.30
 -34   2  -1   41.40    4.30
  34   2   1   36.20    3.70
  34   2   1   41.30    4.40
  36  -2   1   33.40    4.60
 -36  -2  -1   42.80    4.30
 -36  -2  -1   42.00    4.50
 -36  -2  -1   38.70    4.20
  36  -2   1   42.10    4.30
  36  -2   1   49.00    4.80
  36  -2   1   37.20    5.00
 -36  -2  -1   43.80    4.40
 -36   2  -1   33.00    5.90
 -36   2  -1   33.80    4.10
 -36   2  -1   46.40    4.80
  36   2   1   37.90    4.00
 -36   2  -1   39.70    4.50
  36   2   1   38.00    4.20
 -38  -2  -1    2.80    1.60
 -38  -2  -1    1.10    1.40
  38  -2   1   -0.90    1.40
 -38  -2  -1    1.70    1.80
 -38  -2  -1    3.20    1.70
  38  -2   1    1.00    1.60
  38  -2   1    0.00    1.30
  38  -2   1    2.40    1.80
 -38  -2  -1    1.50    1.60
  38   2   1    2.50    1.50
 -38   2  -1    2.50    1.80
 -38   2  -1    0.30    1.50
 -38   2  -1    0.00    1.40
  38   2   1    4.50    1.90
 -38   2  -1   -0.80    1.50
 -38   2  -1    2.60    1.50
  38   2   1    0.00    1.40
  38   2   1    3.70    1.60
  40  -2   1    1.60    2.00
 -40  -2  -1    1.00    1.50
  40  -2   1    0.40    1.50
 -40  -2  -1    0.00    1.80
 -40  -2  -1    1.50    1.90
  40   2   1    0.70    1.80
 -40   2  -1    2.70    1.90
 -40   2  -1    0.50    1.80
  40   2   1    0.10    1.30
 -40   2  -1    2.00    1.70
  40   2   1    1.00    1.50
 -40   2  -1    0.30    1.60
  42  -2   1    8.00    2.60
 -42  -2  -1   16.10    3.70
  42  -2   1    8.20    2.40
  42  -2   1    6.30    2.70
 -42  -2  -1    5.60    2.80
  42  -2   1    9.50    3.00
 -42  -2  -1    8.00    2.50
 -42  -2  -1   18.10    4.00
 -42  -2  -1   15.40    3.70
 -42   2  -1    4.90    2.50
 -42   2  -1    9.90    3.00
  42   2   1    6.30    2.20
  42   2   1    6.50    2.20
  42   2   1    6.90    2.50
 -42   2  -1    9.90    3.10
 -42   2  -1    5.40    1.90
  44  -2   1   -2.30    2.00
  44  -2   1    4.20    2.10
  44  -2   1    2.80    2.10
 -44  -2  -1    5.10    2.50
 -44  -2  -1    5.10    1.90
 -44  -2  -1    1.10    1.60
 -44  -2  -1    9.10    2.80
  44  -2   1    3.60    2.00
 -44   2  -1    0.30    2.00
 -44   2  -1    0.70    2.00
  44   2   1    6.90    2.40
 -44   2  -1    1.40    2.10
  44   2   1    2.60    1.60
  44   2   1    3.10    2.00
 -46  -2  -1    0.50    2.10
  46  -2   1   -1.50    1.90
 -46  -2  -1    3.70    2.40
 -46  -2  -1    3.30    2.40
  46  -2   1    1.20    2.10
 -46  -2  -1    2.30    2.20
  46   2   1   -2.60    2.20
  46   2   1    0.30    1.80
 -46   2  -1    1.10    1.70
  46   2   1   -0.40    1.60
 -46   2  -1    4.00    1.60
 -46   2  -1    1.10    2.10
 -45  -3   1   -0.40    1.70
 -45  -3   1   -1.70    1.50
 -45  -3   1    2.50    1.80
 -45  -3   1   -1.70    1.50
  45  -3  -1   -2.40    2.00
 -45  -3   1    0.30    1.80
  45   3  -1   -1.50    1.20
 -43  -3   1   21.50    4.40
 -43  -3   1   22.50    4.50
  43  -3  -1   22.50    4.40
 -43  -3   1   27.60    4.20
  43  -3  -1   21.40    4.30
 -43  -3   1   30.00    4.20
 -43  -3   1   27.10    5.00
  43   3  -1   30.30    4.60
  43   3  -1   20.70    3.90
  43   3  -1   21.80    4.20
 -43   3   1   32.40    4.60
 -43   3   1   16.30    4.20
 -43   3   1   22.50    4.00
  41  -3  -1    4.20    2.10
 -41  -3   1    3.70    2.10
  41  -3  -1    8.30    2.60
 -41  -3   1   10.60    4.60
  41  -3  -1    4.20    2.00
  41  -3  -1    0.70    1.90
 -41  -3   1    8.90    2.50
 -41  -3   1    5.10    2.00
  41   3  -1    6.00    2.00
  41   3  -1    7.00    2.20
 -41   3   1    5.50    2.90
 -41   3   1    3.70    2.00
 -41   3   1    5.80    2.40
  41   3  -1    8.80    2.50
 -41   3   1    6.00    2.20
 -41   3   1    2.70    1.60
 -39  -3   1    4.60    2.00
 -39  -3   1    3.20    2.00
  39  -3  -1    1.80    1.60
  39  -3  -1    1.20    1.60
 -39  -3   1    1.40    1.70
 -39  -3   1    5.50    1.80
 -39  -3   1    4.50    2.00
  39  -3  -1    2.60    1.70
  39   3  -1    3.10    1.70
 -39   3   1    1.30    1.90
 -39   3   1    2.20    2.00
  39   3  -1    3.60    1.90
 -39   3   1    2.60    1.80
  39   3  -1    2.80    1.60
 -39   3   1    2.30    1.50
  37  -3  -1   47.10    4.80
  37  -3  -1   54.89    5.20
 -37  -3   1   51.99    5.50
 -37  -3   1   53.09    5.10
 -37  -3   1   43.80    4.80
 -37  -3   1   44.80    5.40
  37  -3  -1   57.79    5.10
 -37  -3   1   53.49    6.40
 -37   3   1   54.09    5.00
 -37   3   1   54.99    5.20
  37   3  -1   52.09    4.80
  37   3  -1   47.60    4.80
 -37   3   1   47.30    4.90
 -37   3   1   46.50    4.50
  37   3  -1   45.50    4.60
 -37   3   1   46.00    4.80
  35  -3  -1   36.70    4.10
  35  -3  -1   38.00    4.30
 -35  -3   1   24.20    3.90
 -35  -3   1   28.10    3.60
 -35  -3   1   30.70    4.00
 -35  -3   1   29.40    3.90
 -35  -3   1   30.60    3.70
 -35  -3   1   29.70    3.80
  35  -3  -1   30.30    3.80
 -35   3   1   31.90    4.00
 -35   3   1   31.70    4.20
  35   3  -1   33.50    3.90
  35   3  -1   24.30    3.60
 -35   3   1   33.80    3.70
 -35   3   1   25.00    3.90
  35   3  -1   30.30    3.50
  35   3  -1   30.70    3.90
  33  -3  -1  110.29    6.50
 -33  -3   1   94.19    6.70
 -33  -3   1  100.79    6.20
 -33  -3   1  109.59    6.60
  33  -3  -1  109.29    6.50
 -33  -3   1  109.69    5.90
  33  -3  -1  111.99    6.50
 -33  -3   1  112.19    6.50
 -33  -3   1  114.09    6.40
 -33   3   1  112.79    6.70
 -33   3   1  109.59    6.50
  33   3  -1  113.59    6.40
  33   3  -1  114.09    6.40
 -33   3   1  107.49    6.50
  33   3  -1  110.39    5.70
 -33   3   1  102.09    5.80
 -33   3   1  114.99    6.60
  33   3  -1  111.99    6.50
  31  -3  -1    0.60    1.30
  31  -3  -1   -0.90    1.00
 -31  -3   1    0.70    1.00
 -31  -3   1    0.80    1.20
 -31  -3   1    1.40    1.30
 -31  -3   1   -0.50    1.00
  31  -3  -1    0.80    1.20
 -31  -3   1   -1.40    0.80
 -31  -3   1    1.70    1.30
 -31  -3   1    0.80    1.20
 -31   3   1   -0.10    1.10
 -31   3   1   -0.60    0.80
  31   3  -1    1.80    1.30
 -31   3   1    0.10    1.10
 -31   3   1   -1.20    1.10
  31   3  -1    0.20    1.00
 -31   3   1    1.80    1.30
  31   3  -1    0.20    0.80
  31   3  -1   -0.50    0.80
 -29  -3   1    3.30    1.30
 -29  -3   1    3.30    1.20
 -29  -3   1    1.60    1.20
 -29  -3   1    6.40    1.80
 -29  -3   1    3.60    1.50
 -29  -3   1    3.00    1.40
  29  -3  -1    2.90    1.20
  29  -3  -1    1.30    1.00
 -29  -3   1    4.20    1.60
 -29   3   1    3.10    1.20
 -29   3   1    2.20    1.30
 -29   3   1    4.30    1.60
  29   3  -1    2.40    1.40
 -29   3   1    4.50    1.70
  29   3  -1    4.90    1.40
 -29   3   1    4.60    1.30
  29   3  -1    2.50    1.20
  29   3  -1    2.00    1.20
 -27  -3   1   10.90    2.40
 -27  -3   1   13.80    2.50
 -27  -3   1   12.60    2.60
 -27  -3   1   11.00    2.20
 -27  -3   1   14.90    2.70
  27  -3  -1   12.10    2.40
  27  -3  -1   12.00    2.50
 -27  -3   1   14.30    2.20
 -27  -3   1    8.60    2.10
  27  -3  -1   10.70    2.40
 -27   3   1   11.00    2.50
 -27   3   1   10.50    2.50
  27   3  -1   13.80    2.20
  27   3  -1   13.60    2.30
 -27   3   1    9.10    2.00
  27   3  -1   12.60    1.70
  27   3  -1    8.90    2.10
  27   3  -1    9.60    2.20
 -27   3   1   13.90    2.50
 -27   3   1   14.60    1.70
 -27   3   1    9.60    2.40
 -25  -3   1  116.59    5.80
  25  -3  -1  111.09    5.50
 -25  -3   1  109.09    5.20
 -25  -3   1  109.39    5.60
 -25  -3   1   95.49    6.00
 -25  -3   1  111.09    5.10
 -25  -3   1   98.49    5.10
  25  -3  -1  117.89    5.60
  25  -3  -1  115.09    5.60
  25   3  -1  105.79    5.30
  25   3  -1  111.19    4.90
 -25   3   1  109.09    5.70
 -25   3   1  110.49    5.70
  25   3  -1  109.79    4.10
 -25   3   1  109.29    5.60
 -25   3   1  110.19    4.00
 -25   3   1  112.59    5.10
  25   3  -1  107.99    5.40
  25   3  -1  100.79    5.30
 -25   3   1  108.49    5.50
 -25   3   1  111.39    5.70
 -23  -3   1   34.60    3.10
 -23  -3   1   30.30    2.70
 -23  -3   1   32.60    2.90
 -23  -3   1   32.80    2.70
  23  -3  -1   35.70    3.00
  23  -3  -1   35.00    3.10
  23  -3  -1   33.20    3.10
 -23  -3   1   33.10    2.80
 -23  -3   1   28.10    3.60
  23   3  -1   35.90    2.70
 -23   3   1   38.20    2.20
 -23   3   1   39.20    2.90
 -23   3   1   39.30    3.20
 -23   3   1   35.30    3.20
 -23   3   1   30.20    3.90
  23   3  -1   30.30    3.70
  23   3  -1   36.10    3.00
  23   3  -1   36.20    3.70
 -23   3   1   35.80    3.30
 -23   3   1   34.50    3.10
  23   3  -1   35.20    2.20
 -21  -3   1   71.79    3.80
 -21  -3   1   68.39    8.00
 -21  -3   1   71.59    4.00
  21  -3  -1   61.09    7.20
 -21  -3   1   80.99    8.30
  21  -3  -1   75.19    7.90
 -21  -3   1   68.69    4.00
 -21  -3   1   73.49    3.90
  21  -3  -1   73.39    4.10
  21  -3  -1   71.99    4.00
 -21  -3   1   75.59    4.10
  21  -3  -1   66.09    3.90
  21  -3  -1   67.09    4.00
 -21  -3   1   72.49    3.90
  21   3  -1   72.49    3.90
 -21   3   1   57.59    7.60
  21   3  -1   75.59    3.60
  21   3  -1   70.29    4.00
 -21   3   1   66.79    4.10
 -21   3   1   72.99    7.60
 -21   3   1   70.19    3.50
 -21   3   1   69.19    4.20
  21   3  -1   73.99    4.00
 -21   3   1   77.59    4.40
 -21   3   1   74.89    3.00
 -21   3   1   79.59    4.30
  21   3  -1   73.19    3.00
  21   3  -1   74.09    8.30
  21   3  -1   76.29    7.70
 -21   3   1   71.39    4.10
 -19  -3   1  268.77    8.10
  19  -3  -1  252.27   13.80
  19  -3  -1  260.17    7.90
 -19  -3   1  265.87    7.60
 -19  -3   1  267.07   14.60
 -19  -3   1  266.87    8.20
 -19  -3   1  250.07    7.60
  19  -3  -1  252.97    8.10
  19  -3  -1  259.37    7.90
  19  -3  -1  264.57   13.90
  19  -3  -1  238.18    6.90
 -19  -3   1  257.97    7.70
 -19  -3   1  249.18    7.90
  19  -3  -1  252.37    7.90
 -19  -3   1  278.47   14.70
  19   3  -1  269.37    7.30
 -19   3   1  272.47   14.20
 -19   3   1  253.47    8.10
  19   3  -1  262.37   14.70
  19   3  -1  236.88    8.10
 -19   3   1  251.67    7.90
  19   3  -1  252.47    7.70
 -19   3   1  252.17    8.20
 -19   3   1  245.48    8.00
  19   3  -1  251.87   13.60
  19   3  -1  280.07    6.50
 -19   3   1  263.97    8.30
  19   3  -1  259.27    7.90
 -19   3   1  279.17   14.90
 -19   3   1  257.67    6.50
  19   3  -1  259.07    7.80
 -19   3   1  250.07    7.20
 -17  -3   1    1.90    0.60
  17  -3  -1    3.50    0.90
  17  -3  -1    1.60    0.80
  17  -3  -1    4.30    2.10
 -17  -3   1    3.30    1.90
 -17  -3   1    2.90    1.00
  17  -3  -1    2.20    0.60
 -17  -3   1    1.80    0.70
 -17  -3   1    5.00    1.20
  17  -3  -1    2.10    0.80
 -17  -3   1    2.90    1.80
  17  -3  -1    2.80    1.70
 -17  -3   1    3.30    0.90
 -17  -3   1    3.90    1.10
  17   3  -1    2.20    0.70
  17   3  -1    2.10    0.70
  17   3  -1    3.20    2.00
 -17   3   1    2.00    0.80
 -17   3   1    1.60    0.70
 -17   3   1    5.60    1.40
 -17   3   1    2.60    0.70
 -17   3   1    3.10    2.10
  17   3  -1    2.50    0.80
  17   3  -1    3.60    0.90
  17   3  -1    2.10    0.80
 -17   3   1    1.90    0.80
  17   3  -1    2.00    1.60
  17   3  -1    2.30    0.90
  17   3  -1    2.30    1.00
  17   3  -1    0.90    0.80
 -17   3   1    3.80    1.10
 -15  -3   1   40.20    5.00
 -15  -3   1   34.30    4.70
  15  -3  -1   31.00    2.20
  15  -3  -1   31.10    2.30
 -15  -3   1   35.60    2.50
 -15  -3   1   36.20    2.40
  15  -3  -1   33.80    2.40
 -15  -3   1   40.80    2.30
  15  -3  -1   41.70    2.70
  15  -3  -1   39.60    4.80
  15  -3  -1   36.80    2.50
 -15  -3   1   34.50    2.20
 -15  -3   1   37.90    2.30
  15  -3  -1   37.20    2.10
 -15  -3   1   36.20    2.40
  15  -3  -1   27.50    4.20
 -15  -3   1   36.50    2.50
  15  -3  -1   34.40    2.40
  15   3  -1   35.00    2.40
  15   3  -1   34.70    2.40
  15   3  -1   36.70    2.10
 -15   3   1   32.40    2.20
  15   3  -1   42.80    5.00
  15   3  -1   37.40    2.40
  15   3  -1   39.00    2.60
 -15   3   1   36.80    2.10
 -15   3   1   38.00    2.60
 -15   3   1   30.60    4.50
 -15   3   1   35.80    2.20
  15   3  -1   37.40    2.30
 -15   3   1   29.20    4.50
 -15   3   1   34.50    2.50
  15   3  -1   36.40    5.10
  15   3  -1   36.90    2.30
 -15   3   1   36.80    2.60
 -15   3   1   35.10    2.50
  15   3  -1   35.60    2.50
 -15   3   1   38.20    2.60
  15   3  -1   37.10    2.40
  13  -3  -1   46.20    5.00
  13  -3  -1   45.50    5.10
  13  -3  -1   43.80    2.50
  13  -3  -1   47.60    2.70
  13  -3  -1   45.70    2.60
  13  -3  -1   47.90    2.60
 -13  -3   1   48.30    2.70
 -13  -3   1   47.00    2.60
 -13  -3   1   60.99    5.80
  13  -3  -1   48.30    2.60
  13  -3  -1   47.40    2.50
 -13  -3   1   48.10    2.40
 -13  -3   1   45.00    2.30
  13  -3  -1   51.09    1.50
 -13  -3   1   46.60    2.70
 -13  -3   1   48.50    2.70
 -13  -3   1   46.20    2.60
 -13  -3   1   47.30    2.70
  13  -3  -1   46.40    2.20
 -13  -3   1   44.60    2.50
 -13  -3   1   49.10    2.50
 -13  -3   1   52.09    5.30
  13  -3  -1   48.50    1.40
  13  -3  -1   49.99    2.70
 -13   3   1   44.40    2.40
 -13   3   1   45.90    2.60
 -13   3   1   43.10    2.60
 -13   3   1   50.39    5.30
 -13   3   1   44.10    2.80
  13   3  -1   46.40    2.30
 -13   3   1   44.40    2.60
  13   3  -1   48.90    2.00
  13   3  -1   47.60    2.60
 -13   3   1   47.20    2.20
  13   3  -1   46.20    2.60
 -13   3   1   45.50    2.00
  13   3  -1   40.10    5.00
  13   3  -1   50.79    2.70
  13   3  -1   48.30    2.60
  13   3  -1   43.50    4.70
  13   3  -1   44.00    2.50
  13   3  -1   46.80    2.70
 -13   3   1   46.70    2.80
  13   3  -1   49.99    2.50
 -13   3   1   42.70    4.90
  13   3  -1   44.50    2.30
 -13   3   1   42.70    2.40
  13   3  -1   47.30    2.60
 -11  -3   1 1370.86   26.40
  11  -3  -1 1423.16   26.60
  11  -3  -1 1457.05   34.10
  11  -3  -1 1380.26   26.40
 -11  -3   1 1363.66   26.60
 -11  -3   1 1436.16   26.60
  11  -3  -1 1466.45   26.90
  11  -3  -1 1379.46   26.30
 -11  -3   1 1391.56   26.30
  11  -3  -1 1439.06   26.50
 -11  -3   1 1389.06   26.70
 -11  -3   1 1343.17   26.50
 -11  -3   1 1382.46   34.30
 -11  -3   1 1434.16   25.90
 -11  -3   1 1386.76   33.90
  11  -3  -1 1424.76   26.40
  11  -3  -1 1416.86   34.90
 -11  -3   1 1385.86   26.40
  11   3  -1 1324.07   26.40
 -11   3   1 1444.76   27.20
  11   3  -1 1385.86   26.40
  11   3  -1 1379.16   34.70
  11   3  -1 1389.66   25.10
 -11   3   1 1428.76   34.40
  11   3  -1 1439.26   25.90
 -11   3   1 1405.66   26.80
  11   3  -1 1410.86   25.80
  11   3  -1 1354.76   26.30
 -11   3   1 1392.96   26.80
 -11   3   1 1389.46   26.60
  11   3  -1 1375.96   27.40
 -11   3   1 1461.35   27.50
 -11   3   1 1445.46   34.40
  11   3  -1 1393.76   33.70
  11   3  -1 1420.36   26.70
  11   3  -1 1388.86   26.60
 -11   3   1 1423.66   25.40
  11   3  -1 1389.36   26.30
 -11   3   1 1439.36   25.50
  11   3  -1 1438.46   26.80
   9  -3  -1 2379.16   50.69
  -9  -3   1 2460.55   43.10
   9  -3  -1 2460.35   44.00
  -9  -3   1 2460.35   51.19
   9  -3  -1 2517.15   52.09
   9  -3  -1 2525.75   43.80
  -9  -3   1 2454.55   43.90
  -9  -3   1 2470.45   43.90
   9  -3  -1 2487.25   44.20
  -9  -3   1 2435.76   51.69
   9  -3  -1 2480.75   43.80
  -9  -3   1 2411.86   44.00
  -9  -3   1 2665.43   44.30
  -9  -3   1 2427.86   43.80
   9  -3  -1 2476.55   42.90
  -9  -3   1 2343.07   45.20
  -9  -3   1 2473.25   43.90
  -9   3   1 2418.46   43.60
   9   3  -1 2480.95   44.00
   9   3  -1 2517.95   43.20
  -9   3   1 2455.15   44.30
   9   3  -1 2476.95   43.80
  -9   3   1 2536.05   43.10
   9   3  -1 2436.46   51.79
   9   3  -1 2455.55   44.00
  -9   3   1 2453.85   51.19
  -9   3   1 2394.36   44.40
   9   3  -1 2457.65   43.90
  -9   3   1 2406.26   51.29
   9   3  -1 2384.76   50.89
   9   3  -1 2455.85   43.10
   7  -3  -1  254.47    6.20
  -7  -3   1  259.37    6.60
  -7  -3   1  260.17    6.50
   7  -3  -1  262.67    6.80
  -7  -3   1  254.57    6.50
  -7  -3   1  264.77    5.70
   7  -3  -1  258.17    6.20
  -7  -3   1  261.77    6.40
  -7  -3   1  264.77    5.60
  -7  -3   1  268.67    6.40
   7  -3  -1  260.97   10.30
   7  -3  -1  244.58    6.50
  -7  -3   1  273.17   10.90
  -7  -3   1  272.27    6.00
   7  -3  -1  254.97    6.20
  -7  -3   1  261.17    6.30
   7  -3  -1  258.97    6.30
  -7  -3   1  262.87    5.70
  -7  -3   1  262.77   10.30
   7  -3  -1  260.27    5.70
   7  -3  -1  255.57   10.50
  -7  -3   1  269.87    6.40
   7   3  -1  271.47    5.80
  -7   3   1  263.87    6.30
   7   3  -1  258.27    5.60
   7   3  -1  258.17   10.50
   7   3  -1  260.07    6.30
   7   3  -1  263.97   10.40
  -7   3   1  253.27    6.40
  -7   3   1  249.38    5.60
  -7   3   1  239.58    6.40
   7   3  -1  266.97    6.50
   7   3  -1  258.97    5.60
  -7   3   1  255.57    5.90
  -7   3   1  264.77   10.40
  -7   3   1  246.98    6.30
   7   3  -1  267.77    5.90
   7   3  -1  259.67    6.30
   7   3  -1  261.17    6.60
  -7   3   1  258.47    6.20
  -7   3   1  254.97    6.60
   7   3  -1  265.87    6.40
  -7   3   1  253.97   10.40
   7   3  -1  273.97    6.90
   7   3  -1  258.77    6.40
  -7   3   1  253.97    5.60
  -5  -3   1  633.24   11.60
  -5  -3   1  647.34   12.00
  -5  -3   1  644.24   12.70
   5  -3  -1  633.84   12.40
  -5  -3   1  623.04   12.70
   5  -3  -1  613.74   13.20
  -5  -3   1  636.04   11.70
   5  -3  -1  583.44   16.90
   5  -3  -1  628.44   12.20
  -5  -3   1  648.24   17.80
   5  -3  -1  637.24   17.70
   5  -3  -1  636.74   12.50
   5  -3  -1  626.24   12.70
  -5  -3   1  637.24   12.60
  -5  -3   1  649.64   12.50
  -5  -3   1  638.54   12.30
  -5  -3   1  623.34   17.10
   5  -3  -1  636.24   12.80
  -5  -3   1  635.74   12.20
  -5  -3   1  632.54   12.80
   5  -3  -1  625.84   12.70
   5   3  -1  675.13   17.60
   5   3  -1  605.24   12.40
   5   3  -1  644.74   11.70
   5   3  -1  626.04   12.70
  -5   3   1  627.64   12.30
   5   3  -1  618.74   12.80
  -5   3   1  602.94   13.10
   5   3  -1  639.64   12.50
   5   3  -1  636.04   11.60
   5   3  -1  623.44   12.10
   5   3  -1  634.94   11.90
  -5   3   1  623.24   11.70
   5   3  -1  638.04   12.20
  -5   3   1  629.44   12.40
  -5   3   1  627.14   11.80
  -5   3   1  618.74   12.80
  -5   3   1  619.24   12.70
  -5   3   1  634.84   12.90
   5   3  -1  609.74   17.40
   5   3  -1  660.63   12.90
   5   3  -1  628.24   12.60
  -5   3   1  622.04   13.30
  -5   3   1  626.34   17.60
   3  -3  -1    2.70    0.50
   3  -3  -1    1.10    0.30
  -3  -3   1    2.40    0.50
  -3  -3   1    2.30    0.50
  -3  -3   1    2.00    0.30
  -3  -3   1    2.00    0.30
  -3  -3   1    2.60    0.50
  -3  -3   1    2.10    0.40
   3  -3  -1    2.80    0.40
   3  -3  -1    1.20    0.40
  -3  -3   1    2.20    0.50
   3  -3  -1    2.50    0.60
   3  -3  -1    0.80    0.60
  -3  -3   1    1.10    0.70
  -3  -3   1    1.40    0.40
   3  -3  -1    2.00    0.50
  -3  -3   1    1.20    0.40
  -3  -3   1    0.90    0.40
  -3  -3   1    1.70    0.40
  -3  -3   1    1.00    0.80
   3  -3  -1    0.90    0.60
   3  -3  -1    1.60    0.50
   3  -3  -1    0.80    0.30
  -3  -3   1    1.80    0.40
   3   3  -1    2.60    0.60
   3   3  -1    2.10    0.40
   3   3  -1    1.80    0.50
   3   3  -1    1.50    0.70
  -3   3   1    2.30    0.60
   3   3  -1    1.20    0.40
  -3   3   1    2.80    0.60
  -3   3   1    2.80    0.60
  -3   3   1    2.40    0.50
   3   3  -1    1.40    0.30
  -3   3   1    2.10    0.50
  -3   3   1    1.70    0.40
   3   3  -1    2.40    0.50
  -3   3   1    1.40    0.40
  -3   3   1    0.80    0.80
  -3   3   1    1.20    0.40
  -3   3   1    0.40    0.80
   3   3  -1    1.40    0.40
   3   3  -1    1.90    0.40
   3   3  -1    1.40    0.40
   3   3  -1    1.30    0.30
   3   3  -1    2.00    0.50
   1  -3  -1  213.48    5.30
  -1  -3   1  233.38    4.60
  -1  -3   1  216.08    8.50
   1  -3  -1  222.28    5.30
  -1  -3   1  225.58    5.10
   1  -3  -1  219.68    4.80
  -1  -3   1  218.78    5.40
   1  -3  -1  217.18    5.50
  -1  -3   1  234.28    8.50
   1  -3  -1  222.88    8.70
   1  -3  -1  220.98    5.40
   1  -3  -1  226.48    8.90
   1  -3  -1  221.08    5.60
   1  -3  -1  220.58    5.20
  -1  -3   1  215.38    5.10
   1  -3  -1  219.08    5.10
  -1  -3   1  217.98    5.40
  -1  -3   1  224.78    5.20
  -1  -3   1  226.08    4.60
  -1  -3   1  230.98    5.50
  -1  -3   1  229.08    4.70
  -1  -3   1  225.68    5.50
  -1  -3   1  218.38    5.20
   1  -3  -1  213.38    5.40
   1   3  -1  218.28    8.30
  -1   3   1  222.98    5.40
   1   3  -1  242.28    4.70
   1   3  -1  221.28    5.40
   1   3  -1  215.68    4.70
   1   3  -1  228.18    5.40
  -1   3   1  213.88    4.90
   1   3  -1  246.38    8.90
   1   3  -1  226.98    5.40
  -1   3   1  208.48    5.20
  -1   3   1  220.58    5.60
   1   3  -1  219.68    5.30
   1   3  -1  224.58    5.30
   1   3  -1  227.68    4.60
  -1   3   1  221.68    5.60
  -1   3   1  211.08    5.40
   1   3  -1  223.18    5.40
  -1   3   1  218.18    5.00
  -1   3   1  193.98    8.50
  -1   3   1  209.58    5.40
  -1   3   1  221.48    8.50
   1   3  -1  218.28    5.10
  -1   3   1  218.28    4.80
  -1   3   1  215.08    5.30
  -1   3   1  219.48    5.10
  -1  -3  -1  504.35   10.60
  -1  -3  -1  508.95    9.80
  -1  -3  -1  521.65    9.90
   1  -3   1  516.15   10.20
  -1  -3  -1  508.05   10.50
   1  -3   1  501.15   10.40
   1  -3   1  519.45   14.30
   1  -3   1  502.45   10.10
  -1  -3  -1  523.55   10.10
  -1  -3  -1  513.25   10.20
  -1  -3  -1  513.05   10.30
  -1  -3  -1  515.45   10.30
   1  -3   1  503.75   10.30
   1  -3   1  521.25   11.10
   1  -3   1  521.85    9.60
  -1  -3  -1  509.85   10.30
  -1  -3  -1  503.95   10.50
  -1  -3  -1  491.15   14.50
   1  -3   1  510.65   10.20
   1  -3   1  502.55   14.00
  -1  -3  -1  513.55    9.90
   1  -3   1  511.95   10.40
   1  -3   1  511.25    9.00
   1  -3   1  508.55   10.20
  -1  -3  -1  514.05   10.40
   1  -3   1  512.85   10.20
   1   3   1  482.35   10.40
   1   3   1  508.05   10.60
   1   3   1  507.85   14.60
   1   3   1  511.35   10.00
   1   3   1  505.05    9.80
  -1   3  -1  505.15   10.20
  -1   3  -1  503.95   10.10
   1   3   1  481.15   14.80
   1   3   1  496.85   10.30
  -1   3  -1  521.85   10.40
   1   3   1  510.95    9.90
  -1   3  -1  507.95    9.60
   1   3   1  525.85   10.50
   1   3   1  496.95   10.20
   1   3   1  500.85   10.00
   1   3   1  508.75   10.50
  -1   3  -1  497.45   10.10
  -1   3  -1  495.95   13.80
  -1   3  -1  487.15   14.20
  -1   3  -1  480.65   10.20
   1   3   1  535.55   10.70
   1   3   1  522.35    9.90
  -5  -3  -1  106.39    3.70
   5  -3   1  106.49    3.20
   5  -3   1  114.79    3.00
  -5  -3  -1  101.99    3.50
  -5  -3  -1  104.29    3.40
  -5  -3  -1  108.19    3.60
  -5  -3  -1  103.99    3.40
   5  -3   1  111.39    3.40
  -5  -3  -1  105.79    3.40
   5  -3   1  111.69    3.30
   5  -3   1  115.49    5.80
  -5  -3  -1  103.59    3.60
  -5  -3  -1  103.69    6.10
  -5  -3  -1  102.19    6.30
   5  -3   1  110.49    3.20
   5  -3   1  113.39    6.10
  -5  -3  -1  107.49    2.50
  -5  -3  -1  106.89    3.20
   5  -3   1  112.79    3.40
  -5  -3  -1  101.89    3.40
  -5  -3  -1  101.59    3.00
  -5  -3  -1   98.39    3.30
   5   3   1  102.79    3.40
  -5   3  -1  107.29    3.40
   5   3   1  109.59    3.60
  -5   3  -1  109.09    3.20
   5   3   1  108.29    3.30
  -5   3  -1  111.69    6.00
  -5   3  -1  115.69    3.50
  -5   3  -1  108.79    3.40
   5   3   1  108.29    3.40
   5   3   1   96.09    3.30
  -5   3  -1  114.89    2.40
  -5   3  -1  109.19    3.00
   5   3   1  104.89    3.10
   5   3   1  101.19    3.50
   5   3   1  106.89    6.30
   5   3   1  103.49    3.00
  -5   3  -1   98.79    3.60
   5   3   1  106.79    3.50
   5   3   1  102.29    3.10
  -5   3  -1  110.89    3.30
  -5   3  -1  112.79    3.20
   5   3   1  102.49    6.00
  -5   3  -1  109.69    5.80
  -5   3  -1  115.39    2.40
   7  -3   1  112.99    3.90
  -7  -3  -1  111.69    4.40
  -7  -3  -1  113.39    3.50
   7  -3   1  118.39    2.80
  -7  -3  -1  111.19    3.90
   7  -3   1  108.19    3.70
   7  -3   1  112.19    6.10
  -7  -3  -1  113.99    3.70
  -7  -3  -1  115.59    2.60
  -7  -3  -1  114.89    3.70
  -7  -3  -1  109.19    7.20
  -7  -3  -1  112.19    3.80
  -7  -3  -1  110.59    3.60
  -7  -3  -1  110.79    3.90
   7  -3   1  110.19    3.60
   7  -3   1  116.09    3.00
   7  -3   1  124.99    6.80
   7  -3   1  118.19    3.70
  -7  -3  -1  115.19    3.60
   7  -3   1  119.89    3.80
  -7  -3  -1  114.09    3.40
  -7  -3  -1  106.19    6.40
   7  -3   1  119.19    3.60
   7   3   1  107.29    3.40
  -7   3  -1  128.59    3.70
   7   3   1  105.39    3.60
   7   3   1  111.39    3.80
  -7   3  -1  123.69    3.60
   7   3   1  110.79    3.80
   7   3   1   99.79    6.30
  -7   3  -1  125.69    6.50
  -7   3  -1  118.49    3.00
   7   3   1  109.29    3.70
   7   3   1  109.39    3.70
  -7   3  -1  118.99    3.70
   7   3   1  115.39    2.60
  -7   3  -1  117.79    6.50
  -7   3  -1  121.69    2.80
  -7   3  -1  120.09    3.70
   7   3   1  110.19    3.70
   7   3   1  115.89    3.60
   7   3   1  112.79    3.40
   7   3   1  108.99    7.90
  -7   3  -1  122.09    3.50
  -7   3  -1  122.09    3.50
   7   3   1  107.79    3.80
   7   3   1  114.59    3.70
  -7   3  -1  124.79    3.80
   9  -3   1   22.10    1.60
  -9  -3  -1   21.70    1.70
  -9  -3  -1   20.50    1.60
  -9  -3  -1   22.50    1.80
   9  -3   1   19.80    1.60
  -9  -3  -1   22.30    3.10
   9  -3   1   20.20    1.40
  -9  -3  -1   21.40    1.50
  -9  -3  -1   20.60    1.60
   9  -3   1   23.00    3.00
   9  -3   1   20.80    1.60
  -9  -3  -1   21.20    1.60
   9  -3   1   21.20    1.60
  -9  -3  -1   21.10    1.70
   9  -3   1   13.70    2.70
  -9  -3  -1   20.80    1.70
   9  -3   1   21.70    1.10
  -9  -3  -1   21.40    1.80
  -9  -3  -1   21.80    1.70
   9  -3   1   20.00    1.50
  -9  -3  -1   25.40    3.40
   9   3   1   23.00    1.60
   9   3   1   19.60    3.10
  -9   3  -1   19.60    1.30
  -9   3  -1   19.50    1.50
   9   3   1   20.90    1.50
   9   3   1   23.70    2.10
  -9   3  -1   21.10    1.40
  -9   3  -1   19.60    1.60
   9   3   1   20.20    1.50
  -9   3  -1   21.50    3.00
   9   3   1   22.70    1.70
  -9   3  -1   20.50    1.10
  -9   3  -1   19.30    1.50
   9   3   1   19.30    1.50
   9   3   1   23.90    1.70
  -9   3  -1   19.90    1.60
   9   3   1   21.50    0.90
   9   3   1   17.80    3.00
   9   3   1   20.00    1.60
  -9   3  -1   19.80    1.10
   9   3   1   21.60    1.50
   9   3   1   21.50    1.60
   9   3   1   22.10    1.60
  -9   3  -1   18.50    1.60
  -9   3  -1   19.20    2.90
 -11  -3  -1  302.77    7.80
 -11  -3  -1  306.07    7.70
 -11  -3  -1  290.47    7.30
 -11  -3  -1  290.67    7.70
  11  -3   1  304.07    7.60
 -11  -3  -1  310.87    7.80
  11  -3   1  289.97    7.20
  11  -3   1  271.77   11.50
 -11  -3  -1  302.17    8.00
 -11  -3  -1  303.27   13.00
  11  -3   1  281.67    6.50
 -11  -3  -1  301.47    7.40
 -11  -3  -1  293.67    7.50
  11  -3   1  302.57    7.40
  11  -3   1  290.57   12.40
  11  -3   1  300.77    8.50
 -11  -3  -1  300.97    7.30
  11  -3   1  282.57    7.70
  11  -3   1  294.97    7.50
 -11  -3  -1  302.87    7.60
  11  -3   1  301.47    6.50
  11  -3   1  293.77    7.60
  11   3   1  300.77    5.80
  11   3   1  288.87   12.70
 -11   3  -1  291.67    6.10
 -11   3  -1  292.17    7.10
  11   3   1  295.17    7.60
 -11   3  -1  281.37   11.90
 -11   3  -1  290.37   12.20
 -11   3  -1  298.57    6.50
  11   3   1  303.37    7.70
 -11   3  -1  288.67    7.50
 -11   3  -1  288.37    7.50
 -11   3  -1  286.27    7.60
 -11   3  -1  293.17    7.60
  11   3   1  298.87    7.60
 -11   3  -1  295.57    7.00
  11   3   1  314.57   12.70
  11   3   1  286.27    7.30
  11   3   1  304.37    7.30
  11   3   1  291.67    7.30
  11   3   1  293.27    7.50
  11   3   1  307.67    7.90
 -11   3  -1  292.37    7.40
 -13  -3  -1   12.70    1.60
 -13  -3  -1   13.90    1.50
  13  -3   1   16.90    1.60
 -13  -3  -1   12.60    1.60
 -13  -3  -1   14.20    1.50
 -13  -3  -1   12.90    1.60
  13  -3   1   15.30    1.60
  13  -3   1   17.90    3.00
 -13  -3  -1   11.10    2.80
  13  -3   1   14.90    1.20
 -13  -3  -1   11.50    2.90
  13  -3   1   12.00    1.50
 -13  -3  -1   12.50    1.50
 -13  -3  -1   13.20    1.50
 -13  -3  -1   12.20    1.80
  13  -3   1   12.90    1.50
 -13  -3  -1   12.00    1.50
  13  -3   1   15.10    1.70
  13  -3   1   16.40    1.60
 -13  -3  -1   12.20    1.30
 -13   3  -1   14.40    1.60
 -13   3  -1   18.40    1.70
  13   3   1   18.40    2.90
 -13   3  -1   14.20    1.00
  13   3   1   14.20    1.50
  13   3   1   12.20    1.60
 -13   3  -1   14.00    1.70
  13   3   1   13.10    1.60
  13   3   1   12.50    1.40
 -13   3  -1   10.60    2.60
  13   3   1   14.00    1.60
  13   3   1   10.90    3.20
  13   3   1   12.40    1.50
  13   3   1   11.20    1.50
  13   3   1   14.50    1.60
  13   3   1   13.40    1.40
  13   3   1   12.70    1.40
 -13   3  -1   14.80    1.70
  13   3   1   14.00    0.80
 -13   3  -1   14.90    1.20
 -15  -3  -1  581.24   13.20
  15  -3   1  562.34   13.50
 -15  -3  -1  573.34   12.90
 -15  -3  -1  571.34   13.80
  15  -3   1  593.74   13.30
  15  -3   1  557.74   19.50
 -15  -3  -1  565.44   12.80
 -15  -3  -1  561.74   13.30
  15  -3   1  586.34   20.20
  15  -3   1  590.94   12.00
 -15  -3  -1  576.14   13.00
  15  -3   1  601.04   13.50
 -15  -3  -1  575.34   20.80
 -15  -3  -1  585.14   13.50
 -15  -3  -1  580.14   13.30
  15  -3   1  579.94   13.00
  15  -3   1  591.64   13.00
 -15  -3  -1  588.44   20.70
  15   3   1  578.24   12.90
  15   3   1  566.94   13.10
  15   3   1  604.24   13.60
  15   3   1  581.44   13.20
 -15   3  -1  597.24   20.40
  15   3   1  570.14   12.90
 -15   3  -1  576.14   13.40
 -15   3  -1  584.94   12.60
  15   3   1  580.74   12.90
 -15   3  -1  599.84   13.50
  15   3   1  578.54   13.20
 -15   3  -1  593.64   21.00
 -15   3  -1  549.45   13.20
  15   3   1  597.74   21.40
 -15   3  -1  576.94   13.40
  15   3   1  564.74   13.30
  15   3   1  600.04   13.20
  15   3   1  589.04   20.30
 -15   3  -1  593.44   12.70
 -15   3  -1  588.14   12.20
  15   3   1  597.14   11.10
  15   3   1  576.54   12.80
 -15   3  -1  590.84   11.10
 -15   3  -1  579.94   13.20
  17  -3   1  347.27   15.70
  17  -3   1  354.46    9.40
 -17  -3  -1  359.06   16.10
 -17  -3  -1  353.46    9.40
  17  -3   1  351.46    9.90
 -17  -3  -1  369.66    9.40
 -17  -3  -1  346.97    9.60
  17  -3   1  365.76    8.60
  17  -3   1  365.56   15.70
 -17  -3  -1  367.56    9.80
 -17  -3  -1  352.26   16.20
 -17  -3  -1  350.46    9.70
 -17  -3  -1  369.56    9.50
 -17  -3  -1  358.56   10.20
  17  -3   1  357.66    9.60
  17  -3   1  359.36    9.80
  17  -3   1  357.56    9.30
  17   3   1  361.46   15.80
 -17   3  -1  366.46    7.40
 -17   3  -1  373.36    9.90
  17   3   1  364.46    7.50
 -17   3  -1  349.27    9.60
 -17   3  -1  360.56   16.30
 -17   3  -1  362.16    7.40
 -17   3  -1  341.27    8.90
  17   3   1  355.16    9.10
  17   3   1  362.56    9.20
 -17   3  -1  372.56    9.90
  17   3   1  344.37   11.00
  17   3   1  363.76   16.80
 -17   3  -1  358.66    9.80
 -17   3  -1  371.26   16.30
 -17   3  -1  336.07    8.80
  17   3   1  377.66    9.60
 -17   3  -1  345.77    9.70
  17   3   1  366.96    9.70
 -17   3  -1  361.26    8.60
  17   3   1  373.46    9.70
 -19  -3  -1   36.80    3.10
 -19  -3  -1   23.90    4.30
 -19  -3  -1   30.70    2.60
 -19  -3  -1   31.70    2.60
  19  -3   1   35.30    2.90
  19  -3   1   31.20    2.60
 -19  -3  -1   28.40    5.40
  19  -3   1   30.10    2.60
  19  -3   1   34.00    2.90
 -19  -3  -1   36.10    2.80
  19  -3   1   35.10    2.80
 -19  -3  -1   29.90    2.40
 -19  -3  -1   27.80    2.60
  19  -3   1   31.40    2.20
 -19  -3  -1   32.70    2.50
  19  -3   1   32.70    5.10
  19  -3   1   41.90    5.60
 -19   3  -1   39.80    2.40
 -19   3  -1   36.10    1.60
 -19   3  -1   35.20    2.80
 -19   3  -1   40.20    3.00
  19   3   1   37.40    2.70
 -19   3  -1   32.20    2.80
 -19   3  -1   30.40    5.40
 -19   3  -1   31.30    2.70
  19   3   1   31.20    2.70
  19   3   1   36.30    5.30
 -19   3  -1   33.10    5.60
  19   3   1   35.80    2.70
  19   3   1   33.90    1.70
 -19   3  -1   35.50    2.80
 -19   3  -1   36.30    1.70
  19   3   1   39.40    2.90
  19   3   1   34.30    2.50
  19   3   1   31.80    4.90
  21  -3   1   68.49    4.30
 -21  -3  -1   79.09    8.30
 -21  -3  -1   72.39    8.00
 -21  -3  -1   76.29    4.10
 -21  -3  -1   74.99    4.20
 -21  -3  -1   70.09    4.40
 -21  -3  -1   68.79    4.10
 -21  -3  -1   73.89    3.90
  21  -3   1   83.39    4.30
 -21  -3  -1   72.79    4.10
  21  -3   1   55.19    7.20
 -21  -3  -1   69.39    4.00
  21  -3   1   78.39    4.20
  21  -3   1   81.59    9.20
  21  -3   1   77.19    4.40
  21   3   1   74.19    4.30
 -21   3  -1   78.79    4.20
  21   3   1   70.89    4.10
 -21   3  -1   74.49    4.30
  21   3   1   79.59    7.80
 -21   3  -1   76.39    4.30
 -21   3  -1   77.39    4.30
 -21   3  -1   72.29    4.20
 -21   3  -1   81.49   11.40
  21   3   1   71.99    4.00
 -21   3  -1   83.99    7.90
  21   3   1   64.79    7.80
 -21   3  -1   74.79    3.60
 -21   3  -1   77.79    2.60
  21   3   1   74.39    3.80
  21   3   1   70.69    4.00
  23  -3   1  410.66   11.30
 -23  -3  -1  370.46   11.90
 -23  -3  -1  360.66   11.30
 -23  -3  -1  399.26   11.30
 -23  -3  -1  387.46   11.30
 -23  -3  -1  385.76   11.00
 -23  -3  -1  398.66   11.30
 -23  -3  -1  397.36   10.80
  23  -3   1  393.66   11.10
  23  -3   1  412.76   11.70
 -23   3  -1  400.16   11.50
  23   3   1  458.15   16.50
  23   3   1  388.06   12.50
  23   3   1  360.46   12.30
 -23   3  -1  382.26   12.70
 -23   3  -1  401.96   10.40
 -23   3  -1  419.56    8.40
 -23   3  -1  398.56   13.10
 -23   3  -1  372.36   12.70
 -23   3  -1  406.16   11.60
  23   3   1  386.76   10.70
  25  -3   1  249.48    8.60
 -25  -3  -1  225.28    8.60
 -25  -3  -1  229.38    8.40
  25  -3   1  253.17    9.00
 -25  -3  -1  258.87    8.40
 -25  -3  -1  250.57    9.40
  25  -3   1  249.28    8.70
 -25  -3  -1  249.08    8.90
 -25  -3  -1  237.18    8.30
 -25  -3  -1  244.98    8.60
  25   3   1  252.97    8.70
 -25   3  -1  243.08    9.00
  25   3   1  235.88    8.60
 -25   3  -1  260.47    9.00
  25   3   1  244.58    8.10
 -25   3  -1  251.17    9.00
  25   3   1  246.58    8.60
 -25   3  -1  249.08    7.90
 -25   3  -1  242.38    8.80
 -25   3  -1  279.97    9.30
  27  -3   1   91.99    5.50
 -27  -3  -1   83.69    4.70
  27  -3   1   91.29    5.20
 -27  -3  -1   86.59    5.10
  27  -3   1   82.89    5.00
 -27  -3  -1   93.19    5.20
 -27  -3  -1   85.59    5.10
 -27  -3  -1   80.79    4.80
 -27  -3  -1   87.09    5.60
 -27  -3  -1   82.19    5.20
 -27   3  -1   84.79    5.10
 -27   3  -1   96.39    5.60
  27   3   1   89.89    5.20
 -27   3  -1   91.79    5.40
 -27   3  -1   89.99    5.30
  27   3   1   89.09    5.10
  27   3   1   99.29    7.70
  27   3   1   88.49    5.20
 -27   3  -1   89.39    4.60
  29  -3   1   38.70    3.70
 -29  -3  -1   34.00    3.60
 -29  -3  -1   42.50    4.00
 -29  -3  -1   40.60    3.40
 -29  -3  -1   35.10    3.50
  29  -3   1   38.10    3.80
  29  -3   1   34.80    3.80
 -29  -3  -1   39.60    4.20
 -29  -3  -1   37.00    3.80
 -29   3  -1   36.10    3.10
  29   3   1   40.90    3.50
  29   3   1   40.70    3.80
 -29   3  -1   36.30    3.70
 -29   3  -1   41.60    4.10
  29   3   1   35.40    3.70
 -29   3  -1   37.70    3.90
  29   3   1   35.20    3.60
 -29   3  -1   35.50    4.50
 -31  -3  -1   37.00    3.80
  31  -3   1   34.50    3.90
 -31  -3  -1   33.70    3.90
 -31  -3  -1   32.70    4.00
 -31  -3  -1   38.60    4.10
 -31  -3  -1   41.20    3.90
  31  -3   1   40.90    4.20
 -31  -3  -1   30.10    3.20
  31  -3   1   27.40    3.50
 -31   3  -1   35.90    3.40
 -31   3  -1   35.00    3.90
  31   3   1   33.70    3.30
 -31   3  -1   33.80    3.60
  31   3   1   29.80    3.50
 -31   3  -1   37.90    3.90
  31   3   1   36.20    3.60
 -31   3  -1   35.00    3.90
  31   3   1   36.90    3.90
  33  -3   1    4.80    1.60
 -33  -3  -1    6.20    1.70
 -33  -3  -1    8.50    2.60
 -33  -3  -1    2.10    1.50
 -33  -3  -1    5.20    1.80
  33  -3   1    3.50    1.50
 -33  -3  -1    5.70    2.10
 -33  -3  -1    3.50    1.70
  33  -3   1    5.20    1.90
  33   3   1    9.90    2.40
 -33   3  -1    5.50    1.90
 -33   3  -1    2.50    1.60
 -33   3  -1    5.10    1.50
 -33   3  -1    5.80    2.00
 -33   3  -1    4.00    1.50
  33   3   1    3.10    1.40
  33   3   1    4.10    1.50
  33   3   1    4.00    1.60
  35  -3   1    9.70    2.20
  35  -3   1   13.70    3.10
 -35  -3  -1   15.20    3.20
 -35  -3  -1   15.70    3.30
 -35  -3  -1   13.20    3.00
 -35  -3  -1   15.00    3.10
 -35  -3  -1   15.60    4.00
 -35   3  -1   15.40    3.30
  35   3   1   14.40    3.00
 -35   3  -1   13.80    3.40
  35   3   1    8.20    2.00
 -35   3  -1    9.90    2.60
  35   3   1    9.50    2.90
  35   3   1   17.30    4.20
 -35   3  -1   17.30    3.20
  37  -3   1   -1.90    1.30
  37  -3   1   -0.70    1.50
 -37  -3  -1    1.80    1.60
 -37  -3  -1    1.00    1.70
 -37  -3  -1    1.20    1.50
 -37  -3  -1    0.80    1.50
 -37  -3  -1   -0.60    1.40
 -37   3  -1    1.40    1.30
  37   3   1   -0.70    1.20
 -37   3  -1    0.60    1.40
  37   3   1    0.50    1.50
 -37   3  -1   -1.10    1.10
  37   3   1   -0.90    1.30
  37   3   1   -0.20    1.40
 -37   3  -1   -1.30    1.40
 -39  -3  -1   29.90    5.30
  39  -3   1   35.20    4.50
  39  -3   1   33.00    4.30
 -39  -3  -1   28.40    4.20
 -39  -3  -1   29.50    4.40
 -39  -3  -1   35.40    4.60
  39  -3   1   27.50    4.50
 -39   3  -1   29.60    3.90
  39   3   1   27.00    3.80
  39   3   1   25.00    4.00
 -39   3  -1   39.70    7.70
 -39   3  -1   44.20    7.60
 -41  -3  -1    1.40    1.60
 -41  -3  -1   -1.40    1.40
  41  -3   1    0.20    1.60
 -41  -3  -1   -0.30    1.90
 -41  -3  -1    1.10    1.70
 -41  -3  -1    0.80    1.90
  41  -3   1   -1.70    1.50
  41  -3   1    0.30    2.00
  41  -3   1    1.10    1.70
  41   3   1    2.60    1.80
  41   3   1   -1.70    1.40
 -41   3  -1   -0.30    2.00
 -41   3  -1    0.00    1.50
  41   3   1   -2.30    1.20
 -41   3  -1    0.60    2.00
  43  -3   1   19.30    4.50
 -43  -3  -1   17.40    4.00
 -43  -3  -1   27.50    4.40
  43  -3   1   14.60    3.40
 -43  -3  -1   25.50    4.30
  43  -3   1   24.50    4.60
 -43  -3  -1   20.60    4.60
  43  -3   1   15.20    3.40
 -43   3  -1   24.70    4.30
  43   3   1   17.80    4.10
  43   3   1   21.00    4.10
 -43   3  -1   23.40    4.20
  43   3   1   20.80    4.20
  45  -3   1   -3.70    1.50
  45  -3   1   -1.20    1.80
 -45  -3  -1    2.20    2.00
 -45  -3  -1    0.90    2.20
  45  -3   1   -1.30    1.60
 -45  -3  -1   -1.20    1.40
  45  -3   1    0.60    2.20
 -45   3  -1   -0.10    2.40
  45   3   1    0.60    1.90
 -45   3  -1    2.40    2.50
  45   3   1   -1.90    1.40
 -44  -4   1   56.59    6.10
 -44  -4   1   63.99    6.30
 -44  -4   1   54.29    6.50
  44  -4  -1   61.39    6.00
  44  -4  -1   59.39    6.00
  44  -4  -1   49.20    5.80
 -44  -4   1   52.39    5.40
 -44  -4   1   48.50    5.50
  44   4  -1   51.89    5.60
 -44   4   1   54.09    5.80
  44   4  -1   56.59    5.50
 -44   4   1   52.99    5.70
  44   4  -1   54.99    5.90
 -42  -4   1   29.00    5.20
 -42  -4   1   32.80    4.80
  42  -4  -1   25.40    4.60
 -42  -4   1   26.60    4.30
 -42  -4   1   22.60    4.40
 -42  -4   1   25.40    4.40
  42  -4  -1   19.80    4.10
  42  -4  -1   30.10    4.40
  42   4  -1   34.30    4.60
 -42   4   1   18.40    4.00
  42   4  -1   34.70    4.90
 -42   4   1   29.00    4.60
  42   4  -1   26.50    4.30
 -40  -4   1   15.70    3.50
 -40  -4   1   17.60    3.80
 -40  -4   1    7.80    2.10
  40  -4  -1   12.80    2.90
 -40  -4   1   10.20    2.50
  40  -4  -1    9.70    2.60
  40  -4  -1    8.90    2.30
 -40  -4   1   17.00    3.60
 -40   4   1   15.40    3.60
 -40   4   1    7.00    2.50
 -40   4   1   17.50    3.70
  40   4  -1   15.00    3.50
  40   4  -1    8.10    2.40
  38  -4  -1    1.20    1.60
 -38  -4   1    0.20    1.60
 -38  -4   1   -0.40    1.10
  38  -4  -1    0.70    1.50
 -38  -4   1    1.10    1.70
 -38  -4   1    0.50    1.40
 -38  -4   1    0.90    1.60
  38   4  -1   -0.70    1.20
  38   4  -1    1.00    1.50
  38   4  -1    1.70    1.50
 -38   4   1    1.00    1.40
 -38   4   1   -0.60    1.90
 -38   4   1   -2.00    1.20
 -38   4   1    0.50    1.90
 -38   4   1    0.80    1.50
  36  -4  -1    2.00    1.60
 -36  -4   1    4.00    2.10
 -36  -4   1    1.70    1.50
 -36  -4   1    2.00    1.80
 -36  -4   1    0.80    1.50
 -36  -4   1   -0.10    1.10
  36  -4  -1    0.10    1.40
  36  -4  -1    2.20    1.50
 -36  -4   1    2.80    1.60
  36   4  -1   -1.10    1.20
 -36   4   1    2.10    1.80
  36   4  -1    1.40    1.40
 -36   4   1    2.90    1.70
 -36   4   1    3.10    1.70
 -36   4   1    1.40    1.40
 -36   4   1    2.60    1.50
 -34  -4   1    2.60    1.70
  34  -4  -1    0.80    1.20
 -34  -4   1   -0.10    1.00
 -34  -4   1    1.10    1.40
 -34  -4   1    2.40    1.60
  34  -4  -1    0.30    1.20
 -34  -4   1    0.50    1.30
 -34  -4   1    0.00    1.40
  34  -4  -1    1.10    1.40
 -34   4   1    0.00    1.00
  34   4  -1    0.60    1.20
  34   4  -1    0.10    1.20
  34   4  -1    0.50    1.20
 -34   4   1    1.20    1.20
 -34   4   1   -0.70    1.20
  34   4  -1    0.30    1.10
 -34   4   1    3.10    1.90
 -34   4   1    0.20    1.30
 -32  -4   1   48.00    4.10
  32  -4  -1   46.80    4.40
 -32  -4   1   48.60    4.60
 -32  -4   1   52.89    4.40
  32  -4  -1   45.70    4.40
 -32  -4   1   52.29    4.30
  32  -4  -1   48.20    4.50
 -32  -4   1   47.70    4.80
 -32  -4   1   46.90    4.40
 -32   4   1   58.49    5.00
  32   4  -1   47.40    4.30
 -32   4   1   49.90    4.60
 -32   4   1   43.20    4.40
  32   4  -1   53.59    4.00
  32   4  -1   43.50    4.10
 -32   4   1   50.79    4.60
 -32   4   1   49.10    3.90
  32   4  -1   42.60    4.10
  30  -4  -1    2.90    1.50
 -30  -4   1    3.70    1.40
 -30  -4   1    3.10    1.10
  30  -4  -1    4.50    1.70
 -30  -4   1    3.20    1.30
  30  -4  -1    3.50    1.60
 -30  -4   1    2.80    1.20
 -30  -4   1    4.70    1.50
 -30  -4   1    3.30    1.40
 -30  -4   1    5.50    1.70
  30   4  -1    4.20    1.80
 -30   4   1    4.00    1.40
 -30   4   1    3.50    1.60
 -30   4   1    4.90    1.80
  30   4  -1    5.20    1.40
  30   4  -1    4.10    1.40
 -30   4   1    2.70    1.20
 -30   4   1    5.10    1.80
  30   4  -1    3.60    1.30
 -28  -4   1   17.20    2.60
  28  -4  -1   18.40    2.90
  28  -4  -1   16.00    2.90
 -28  -4   1   14.80    2.60
 -28  -4   1   17.40    3.00
 -28  -4   1   19.10    2.90
 -28  -4   1   13.40    2.30
 -28  -4   1   17.50    3.00
  28  -4  -1   14.60    2.80
 -28  -4   1   20.70    2.70
 -28   4   1   14.40    2.80
  28   4  -1   14.40    2.50
 -28   4   1   12.00    2.80
 -28   4   1   13.80    2.70
  28   4  -1   17.90    2.60
 -28   4   1   14.90    2.70
  28   4  -1   14.40    2.50
  28   4  -1   12.10    2.20
 -28   4   1   15.40    2.80
  26  -4  -1  119.09    5.90
 -26  -4   1  105.39    5.80
  26  -4  -1  109.39    5.80
 -26  -4   1  114.09    5.40
 -26  -4   1  107.49    5.60
 -26  -4   1  103.69    5.60
  26  -4  -1  110.49    5.70
 -26  -4   1  117.99    5.60
 -26  -4   1  103.69    5.70
 -26  -4   1  110.29    6.20
  26   4  -1  115.69    5.70
 -26   4   1  114.19    6.00
  26   4  -1  103.79    5.50
  26   4  -1  106.99    5.50
  26   4  -1  114.59    5.00
 -26   4   1  117.49    5.20
 -26   4   1  105.69    5.70
  26   4  -1  108.99    4.50
 -26   4   1  111.99    6.00
 -26   4   1  121.69    6.20
 -26   4   1  105.19    5.80
 -24  -4   1   21.80    2.80
  24  -4  -1   24.20    2.80
 -24  -4   1   17.30    2.30
 -24  -4   1   20.90    2.90
 -24  -4   1   20.60    2.40
  24  -4  -1   21.00    2.70
 -24  -4   1   18.60    2.60
 -24  -4   1   17.00    2.50
  24  -4  -1   21.50    2.60
 -24  -4   1   20.90    2.40
  24   4  -1   22.60    2.60
 -24   4   1   20.90    2.90
 -24   4   1   22.30    2.70
 -24   4   1   21.10    1.80
 -24   4   1   21.20    2.80
 -24   4   1   20.80    2.80
 -24   4   1   23.20    2.40
  24   4  -1   22.30    2.40
  24   4  -1   20.40    1.70
  24   4  -1   21.50    2.60
 -24   4   1   24.60    3.00
  24   4  -1   21.50    2.60
  22  -4  -1  169.78    6.70
 -22  -4   1  155.58    6.40
 -22  -4   1  156.48    6.50
 -22  -4   1  163.98    6.10
 -22  -4   1  163.48    6.70
 -22  -4   1  165.78    6.20
  22  -4  -1  163.38    6.60
 -22  -4   1  166.78    8.30
  22  -4  -1  142.99    6.30
 -22   4   1  160.38    5.70
  22   4  -1  159.58    5.70
 -22   4   1  158.88    6.80
  22   4  -1  147.49    7.20
 -22   4   1  155.78    6.40
  22   4  -1  149.59    6.30
 -22   4   1  165.08    6.80
  22   4  -1  148.89    7.40
  22   4  -1  163.98    4.80
 -22   4   1  165.18    6.70
 -22   4   1  157.98    4.90
 -20  -4   1  170.28    6.60
  20  -4  -1  171.38    6.40
  20  -4  -1  191.48   11.80
 -20  -4   1  190.68    6.80
 -20  -4   1  181.28   12.50
 -20  -4   1  180.48    6.90
  20  -4  -1  185.78    6.70
 -20  -4   1  185.18    6.20
 -20  -4   1  177.78    6.70
 -20  -4   1  174.08    6.20
  20  -4  -1  175.68    6.70
  20  -4  -1  177.08    6.90
 -20  -4   1  180.58    7.20
  20  -4  -1  177.68   12.20
 -20  -4   1  183.78   12.20
  20   4  -1  180.68    6.50
 -20   4   1  179.48    6.80
  20   4  -1  175.48    6.50
  20   4  -1  169.78    5.80
 -20   4   1  172.18    6.70
  20   4  -1  181.58   12.10
 -20   4   1  193.68   12.40
  20   4  -1  178.48    5.00
 -20   4   1  165.68    6.70
 -20   4   1  180.48    7.00
  20   4  -1  164.28    6.30
 -20   4   1  181.98    5.80
 -20   4   1  179.38    5.10
 -20   4   1  192.18   13.10
 -20   4   1  186.58    6.80
  20   4  -1  201.88   13.40
  18  -4  -1  663.03   25.30
 -18  -4   1  656.73   23.80
 -18  -4   1  615.84   23.70
  18  -4  -1  647.04   23.10
 -18  -4   1  624.54   15.10
  18  -4  -1  600.84   14.60
  18  -4  -1  647.14   14.70
 -18  -4   1  641.54   15.50
  18  -4  -1  624.54   15.10
  18  -4  -1  637.54   14.90
 -18  -4   1  627.24   14.20
  18  -4  -1  633.64   13.50
 -18  -4   1  639.44   14.00
 -18  -4   1  630.84   15.00
 -18  -4   1  623.64   14.90
 -18  -4   1  637.34   14.90
 -18  -4   1  605.44   13.90
  18   4  -1  622.24   13.80
  18   4  -1  606.84   23.70
 -18   4   1  614.44   15.10
  18   4  -1  649.34   23.50
 -18   4   1  622.84   14.80
  18   4  -1  602.44   14.60
  18   4  -1  631.14   14.70
 -18   4   1  616.44   13.50
  18   4  -1  619.04   12.80
 -18   4   1  626.14   15.20
  18   4  -1  632.14   14.00
 -18   4   1  635.64   12.90
 -18   4   1  612.44   15.00
 -18   4   1  623.14   24.40
 -18   4   1  622.94   23.50
  18   4  -1  620.44   14.70
 -18   4   1  648.14   15.20
  16  -4  -1  307.67   15.60
 -16  -4   1  298.07   14.60
  16  -4  -1  323.67    8.40
  16  -4  -1  310.47   14.60
 -16  -4   1  302.77    8.60
  16  -4  -1  301.67    8.60
 -16  -4   1  290.67    8.50
  16  -4  -1  289.97    8.50
 -16  -4   1  292.77    8.70
 -16  -4   1  300.07    8.70
  16  -4  -1  295.97    8.40
 -16  -4   1  293.07   14.80
  16  -4  -1  306.97    8.50
 -16  -4   1  289.07    7.80
  16  -4  -1  309.97    8.80
 -16  -4   1  305.47    7.90
 -16  -4   1  294.07    7.90
  16   4  -1  299.57   14.50
 -16   4   1  288.17    7.40
 -16   4   1  290.37    8.50
 -16   4   1  312.37    7.20
  16   4  -1  286.67    8.60
 -16   4   1  297.47    8.50
  16   4  -1  288.87    7.70
  16   4  -1  293.07    7.80
 -16   4   1  296.07   14.90
  16   4  -1  305.27    7.70
  16   4  -1  309.47    6.90
  16   4  -1  295.07    8.00
  16   4  -1  305.17   15.40
  16   4  -1  298.97    8.50
  16   4  -1  302.57    8.50
  16   4  -1  293.27    8.30
 -16   4   1  292.27    8.60
 -16   4   1  287.77    8.90
 -16   4   1  298.07    8.80
  14  -4  -1  438.56   10.90
  14  -4  -1  443.66   10.90
  14  -4  -1  449.86   17.10
 -14  -4   1  445.06   10.20
 -14  -4   1  433.66   11.00
 -14  -4   1  448.76   11.10
  14  -4  -1  449.95    9.70
 -14  -4   1  427.26   10.90
 -14  -4   1  445.46   18.00
 -14  -4   1  440.26   10.00
  14  -4  -1  447.06   11.20
 -14  -4   1  442.16   10.80
 -14  -4   1  428.16   17.30
  14  -4  -1  427.36   17.90
  14  -4  -1  445.76   10.70
  14  -4  -1  456.55   10.80
 -14  -4   1  432.16   11.10
 -14  -4   1  451.55   10.20
 -14   4   1  458.85   18.00
  14   4  -1  454.45    9.20
  14   4  -1  432.66   11.00
  14   4  -1  439.26   10.80
 -14   4   1  438.16   11.20
  14   4  -1  454.25   18.20
 -14   4   1  436.26   10.50
 -14   4   1  448.36    9.60
 -14   4   1  425.16   11.00
 -14   4   1  430.36   17.50
  14   4  -1  425.66   10.60
  14   4  -1  446.36   10.00
 -14   4   1  442.76   11.00
 -14   4   1  435.06   10.50
 -14   4   1  441.86    9.70
  14   4  -1  414.26   10.70
  14   4  -1  444.26   17.40
  14   4  -1  452.15   10.10
 -12  -4   1  526.05   13.10
 -12  -4   1  530.55   12.50
 -12  -4   1  527.65   12.40
  12  -4  -1  550.94   19.60
 -12  -4   1  538.35   12.50
  12  -4  -1  530.85   11.90
  12  -4  -1  515.15   11.90
 -12  -4   1  552.24   19.60
 -12  -4   1  507.35   12.20
 -12  -4   1  541.75   11.60
 -12  -4   1  540.45   11.30
 -12  -4   1  530.15   12.50
 -12  -4   1  521.65   12.20
  12  -4  -1  535.35   18.50
  12  -4  -1  523.45   12.00
 -12  -4   1  533.65   12.20
  12  -4  -1  529.35   11.00
 -12  -4   1  547.05   11.40
  12  -4  -1  533.15   12.30
 -12  -4   1  538.15   19.00
  12  -4  -1  548.25   12.20
  12   4  -1  538.15   11.40
  12   4  -1  537.05   10.70
 -12   4   1  535.05   12.60
  12   4  -1  534.05   12.20
 -12   4   1  534.05   19.00
 -12   4   1  539.65   11.90
  12   4  -1  526.05   12.20
  12   4  -1  535.05   12.00
  12   4  -1  546.85   11.50
  12   4  -1  541.15   12.50
  12   4  -1  506.85   13.70
  12   4  -1  539.65   19.50
 -12   4   1  540.35   11.10
  12   4  -1  511.35   12.10
 -12   4   1  522.75   11.70
  12   4  -1  542.85   12.10
  12   4  -1  525.65   12.20
 -12   4   1  528.15   12.40
 -12   4   1  527.95   12.20
 -12   4   1  532.25   11.70
 -12   4   1  590.14   19.60
  12   4  -1  535.25   18.90
  12   4  -1  537.25   11.30
  10  -4  -1  477.45   10.90
 -10  -4   1  482.15   11.20
  10  -4  -1  488.45   17.00
 -10  -4   1  486.45   11.10
 -10  -4   1  477.55   10.90
  10  -4  -1  480.55    9.90
 -10  -4   1  488.55   11.00
 -10  -4   1  487.25   11.40
 -10  -4   1  491.35   10.10
 -10  -4   1  463.55   16.70
  10  -4  -1  478.65   10.80
 -10  -4   1  482.95   10.50
  10  -4  -1  490.55   10.90
  10  -4  -1  487.95   17.60
 -10  -4   1  489.85    9.70
  10  -4  -1  472.85   11.30
 -10  -4   1  483.55   11.10
 -10  -4   1  472.55   10.90
  10  -4  -1  474.35   11.10
 -10  -4   1  494.15   10.20
 -10  -4   1  491.15   17.60
  10  -4  -1  497.05   10.90
 -10  -4   1  496.75   11.40
 -10   4   1  482.55    9.90
 -10   4   1  469.35   17.10
  10   4  -1  482.15   11.10
  10   4  -1  487.05   17.10
 -10   4   1  477.75   11.30
 -10   4   1  471.95   11.00
 -10   4   1  489.85   10.80
 -10   4   1  484.15   10.70
 -10   4   1  492.65   11.40
  10   4  -1  488.05   10.80
  10   4  -1  472.75   11.00
  10   4  -1  478.25   10.30
  10   4  -1  480.15    9.70
 -10   4   1  487.65   10.30
  10   4  -1  489.85   11.40
  10   4  -1  499.75   17.70
 -10   4   1  477.15   11.00
 -10   4   1  480.05    9.80
  10   4  -1  490.05   11.10
 -10   4   1  483.05   17.10
  10   4  -1  459.15   11.00
  10   4  -1  484.75   10.90
  -8  -4   1  673.73   13.00
   8  -4  -1  666.03   14.00
   8  -4  -1  680.43   14.00
   8  -4  -1  681.93   20.80
   8  -4  -1  660.83   13.50
   8  -4  -1  674.43   20.30
  -8  -4   1  653.33   14.30
  -8  -4   1  688.63   14.10
  -8  -4   1  663.43   14.40
   8  -4  -1  662.73   13.90
  -8  -4   1  677.73   13.10
   8  -4  -1  695.13   14.50
  -8  -4   1  672.33   20.20
  -8  -4   1  678.03   13.80
  -8  -4   1  687.63   13.00
   8  -4  -1  694.23   14.00
  -8  -4   1  669.43   14.00
  -8  -4   1  690.83   21.30
   8  -4  -1  692.43   14.20
  -8  -4   1  673.63   13.60
  -8  -4   1  659.83   13.90
  -8  -4   1  642.84   14.20
  -8  -4   1  680.63   14.10
  -8   4   1  668.33   14.10
   8   4  -1  676.43   13.00
   8   4  -1  676.13   14.20
  -8   4   1  675.33   12.80
   8   4  -1  672.53   13.50
  -8   4   1  669.43   13.90
   8   4  -1  670.13   14.40
   8   4  -1  677.03   20.70
  -8   4   1  647.14   16.90
   8   4  -1  644.54   13.80
   8   4  -1  700.33   20.70
   8   4  -1  688.13   13.10
  -8   4   1  668.63   20.80
  -8   4   1  663.43   14.30
   8   4  -1  695.23   13.80
  -8   4   1  691.63   14.50
   8   4  -1  677.53   13.00
  -8   4   1  670.63   14.40
   8   4  -1  694.03   14.30
  -8   4   1  664.03   12.80
   8   4  -1  626.74   13.90
  -8   4   1  679.93   20.20
   8   4  -1  688.93   14.30
   8   4  -1  661.33   14.20
  -8   4   1  663.73   13.50
  -6  -4   1  534.45   12.30
   6  -4  -1  523.45   11.50
  -6  -4   1  519.15   10.80
   6  -4  -1  525.65   11.10
   6  -4  -1  495.15   16.50
  -6  -4   1  537.05   17.40
   6  -4  -1  511.95   11.10
  -6  -4   1  527.45   10.10
   6  -4  -1  526.75   17.10
  -6  -4   1  524.75   11.60
  -6  -4   1  518.05   11.40
  -6  -4   1  526.95   10.10
   6  -4  -1  501.45   11.30
  -6  -4   1  521.65   12.00
  -6  -4   1  517.15   10.90
  -6  -4   1  514.95   11.60
  -6  -4   1  511.55   16.50
   6  -4  -1  531.95   11.70
  -6  -4   1  522.35   10.40
   6  -4  -1  514.35   11.00
  -6  -4   1  524.15   11.50
  -6   4   1  527.65   11.50
  -6   4   1  518.95   11.00
  -6   4   1  510.05   17.10
   6   4  -1  538.95   10.20
   6   4  -1  521.85   10.40
  -6   4   1  522.65   11.20
   6   4  -1  497.25   14.10
   6   4  -1  500.25   10.70
  -6   4   1  521.15   10.00
   6   4  -1  522.05   11.40
   6   4  -1  533.95   10.10
  -6   4   1  518.25   10.20
  -6   4   1  519.15   11.10
  -6   4   1  522.05   11.50
   6   4  -1  510.55   11.10
  -6   4   1  535.45   16.80
   6   4  -1  508.95   10.20
   6   4  -1  508.05   11.00
   6   4  -1  492.05   13.80
   6   4  -1  541.65   17.00
  -6   4   1  512.95   11.50
   6   4  -1  507.65   10.70
  -6   4   1  517.65   11.20
   6   4  -1  520.65   11.50
   6   4  -1  475.75   16.50
  -6   4   1  520.75   11.00
  -4  -4   1  194.28    9.40
   4  -4  -1  208.28    4.40
  -4  -4   1  192.48    5.30
   4  -4  -1  192.68    5.10
  -4  -4   1  201.48    5.40
  -4  -4   1  196.18    4.40
  -4  -4   1  196.88    5.60
   4  -4  -1  190.68    5.20
   4  -4  -1  193.78    5.30
   4  -4  -1  196.98    9.20
  -4  -4   1  185.78    5.50
  -4  -4   1  193.68    4.90
   4  -4  -1  195.68    5.90
   4  -4  -1  204.98    5.70
  -4  -4   1  191.78    4.30
  -4  -4   1  194.88    4.80
  -4  -4   1  189.28    5.20
  -4  -4   1  197.58    5.10
   4  -4  -1  197.48    9.40
  -4  -4   1  190.98    5.50
   4  -4  -1  193.48    5.30
  -4  -4   1  189.88    9.00
  -4  -4   1  201.38    4.90
   4   4  -1  187.08    5.40
   4   4  -1  181.08    9.10
   4   4  -1  185.48    5.00
  -4   4   1  188.98    5.20
   4   4  -1  189.58    4.50
  -4   4   1  192.78    5.30
  -4   4   1  195.98    5.30
  -4   4   1  204.68    5.70
  -4   4   1  199.68    5.50
  -4   4   1  211.48    9.30
  -4   4   1  206.48    4.50
   4   4  -1  194.08    4.30
   4   4  -1  186.18    5.30
   4   4  -1  199.58    9.20
   4   4  -1  182.08    5.10
  -4   4   1  194.28    5.50
  -4   4   1  188.08    5.20
   4   4  -1  191.58    5.40
   4   4  -1  188.28    5.50
   4   4  -1  188.38    4.80
   4   4  -1  194.28    5.50
   4   4  -1  194.18    4.30
  -4   4   1  191.98    9.40
   4   4  -1  189.48    4.90
   4   4  -1  187.58    5.20
  -2  -4   1  290.37    6.40
   2  -4  -1  297.37    7.10
   2  -4  -1  304.77   12.00
  -2  -4   1  311.97    6.30
  -2  -4   1  293.67    6.80
  -2  -4   1  286.67   11.50
  -2  -4   1  305.17    7.00
   2  -4  -1  308.17    7.30
  -2  -4   1  286.07   11.20
   2  -4  -1  290.57    7.00
   2  -4  -1  307.67    7.00
   2  -4  -1  295.97    6.20
  -2  -4   1  298.17    7.40
  -2  -4   1  306.57    7.00
   2  -4  -1  297.77    7.50
  -2  -4   1  290.37    7.30
  -2  -4   1  291.27    7.30
   2  -4  -1  294.87   11.50
   2  -4  -1  286.97    7.10
  -2  -4   1  294.07    7.20
  -2  -4   1  306.87    7.10
  -2  -4   1  296.17    6.30
   2  -4  -1  311.17    8.60
   2  -4  -1  282.37    7.20
   2  -4  -1  298.57    7.10
   2   4  -1  290.07    6.80
  -2   4   1  289.97    7.40
  -2   4   1  296.27    6.30
   2   4  -1  297.47    7.30
   2   4  -1  279.97    7.20
  -2   4   1  305.77    7.50
  -2   4   1  291.67    8.10
   2   4  -1  291.77    6.10
   2   4  -1  301.27    7.30
  -2   4   1  293.57    7.20
   2   4  -1  286.57    7.10
   2   4  -1  303.07   11.40
  -2   4   1  300.67    6.80
  -2   4   1  292.67    7.10
  -2   4   1  307.07   11.70
   2   4  -1  291.87    7.20
   2   4  -1  298.67    6.40
   2   4  -1  301.37    7.20
   2   4  -1  286.17   11.50
   2   4  -1  300.17    6.00
   2   4  -1  302.17    6.00
  -2   4   1  288.37   11.80
  -2   4   1  288.07    7.10
  -2   4   1  290.37    7.10
   0  -4   1   49.10    2.10
   0  -4  -1   45.00    2.20
   0  -4  -1   34.80    3.80
   0  -4  -1   38.60    1.90
   0  -4   1   44.90    1.40
   0  -4  -1   41.40    1.70
   0  -4   1   45.20    2.00
   0  -4   1   45.20    2.30
   0  -4   1   43.70    2.10
   0  -4  -1   43.20    2.30
   0  -4   1   43.50    2.10
   0  -4  -1   37.70    2.10
   0  -4   1   38.50    3.80
   0  -4   1   43.40    2.00
   0  -4  -1   45.40    2.30
   0  -4   1   45.20    2.30
   0  -4  -1   35.90    2.00
   0  -4   1   46.90    2.20
   0  -4  -1   41.30    2.20
   0  -4   1   41.80    1.70
   0  -4  -1   41.90    2.10
   0  -4   1   45.60    4.20
   0  -4  -1   41.90    4.20
   0  -4   1   44.20    2.20
   0  -4   1   41.80    2.10
   0  -4  -1   41.50    2.00
   0  -4  -1   43.40    2.10
   0   4   1   42.50    1.80
   0   4   1   40.40    4.10
   0   4   1   39.20    2.20
   0   4  -1   43.50    2.20
   0   4   1   38.50    2.10
   0   4  -1   44.00    1.50
   0   4  -1   46.50    1.60
   0   4  -1   45.00    1.60
   0   4  -1   41.20    2.10
   0   4   1   40.30    4.20
   0   4  -1   44.50    2.20
   0   4  -1   44.10    2.20
   0   4   1   42.10    1.90
   0   4   1   40.60    1.80
   0   4  -1   44.00    3.90
   0   4   1   43.60    1.80
   0   4   1   40.90    2.20
   0   4   1   43.10    2.30
   0   4   1   41.30    2.10
   0   4  -1   41.90    2.00
   0   4  -1   41.00    2.10
   0   4  -1   45.30    1.70
   0   4  -1   35.30    3.80
   0   4   1   40.80    1.70
   0   4   1   41.60    2.10
   0   4   1   40.50    2.30
   2  -4   1  446.06   14.30
  -2  -4  -1  419.46   14.60
  -2  -4  -1  444.86    9.30
  -2  -4  -1  437.56    9.70
  -2  -4  -1  420.96    9.50
  -2  -4  -1  437.56   10.00
   2  -4   1  449.06    8.00
  -2  -4  -1  451.15   10.10
   2  -4   1  450.25    9.00
  -2  -4  -1  441.76    9.20
   2  -4   1  451.35    9.60
   2  -4   1  446.56    9.70
   2  -4   1  435.56    9.60
   2  -4   1  454.65    9.90
  -2  -4  -1  435.16    9.00
  -2  -4  -1  433.26    9.70
  -2  -4  -1  461.85   15.40
  -2  -4  -1  441.36    9.80
  -2  -4  -1  423.66    9.00
   2  -4   1  441.56    9.50
  -2  -4  -1  428.06   10.00
   2  -4   1  450.45    9.60
   2  -4   1  452.45   14.70
   2  -4   1  456.85    9.60
   2  -4   1  448.16    9.80
  -2  -4  -1  430.46    9.00
   2  -4   1  439.56    9.90
  -2  -4  -1  449.26    9.70
  -2  -4  -1  443.06    9.60
   2   4   1  451.95    9.30
   2   4   1  422.86    9.50
   2   4   1  423.66    9.00
   2   4   1  437.96    9.00
  -2   4  -1  428.76   14.50
   2   4   1  437.76   10.00
   2   4   1  427.76    9.20
   2   4   1  435.66   15.20
  -2   4  -1  446.36    9.80
   2   4   1  434.06    9.90
  -2   4  -1  437.06    9.70
   2   4   1  440.16   10.00
  -2   4  -1  455.25    8.00
  -2   4  -1  437.56    9.50
   2   4   1  433.56    9.90
   2   4   1  440.96    9.70
  -2   4  -1  440.86    9.70
   2   4   1  417.66   10.00
  -2   4  -1  455.15   10.40
  -2   4  -1  439.76    8.30
  -2   4  -1  459.15   14.40
   2   4   1  442.86    9.30
  -2   4  -1  440.96    8.90
   2   4   1  452.25   15.00
  -4  -4  -1 2289.17   42.60
  -4  -4  -1 2393.86   42.40
   4  -4   1 2465.85   49.20
   4  -4   1 2337.27   42.40
  -4  -4  -1 2372.96   42.30
  -4  -4  -1 2313.77   42.80
  -4  -4  -1 2308.37   49.70
  -4  -4  -1 2368.76   50.79
  -4  -4  -1 2357.96   42.10
   4  -4   1 2442.66   42.00
  -4  -4  -1 2365.16   42.00
  -4  -4  -1 2403.06   41.20
  -4  -4  -1 2467.75   42.40
  -4  -4  -1 2439.06   42.80
   4  -4   1 2325.07   49.20
   4  -4   1 2387.36   42.20
   4  -4   1 2410.66   42.30
   4  -4   1 2429.06   41.60
  -4   4  -1 2421.56   49.70
  -4   4  -1 2344.07   42.30
   4   4   1 2264.57   42.00
  -4   4  -1 2348.27   42.00
  -4   4  -1 2335.97   41.80
   4   4   1 2353.56   42.70
   4   4   1 2335.37   41.80
   4   4   1 2367.56   42.10
  -4   4  -1 2407.26   42.50
  -4   4  -1 2401.56   41.70
   4   4   1 2391.76   50.89
   4   4   1 2364.56   42.00
  -4   4  -1 2366.56   41.90
  -4   4  -1 2362.86   48.60
   4   4   1 2308.87   49.80
   4   4   1 2379.26   42.70
   4   4   1 2396.06   42.60
  -4   4  -1 2315.67   42.20
   4   4   1 2363.96   41.60
   4   4   1 2296.67   41.50
   4   4   1 2329.17   42.80
   6  -4   1  310.07   12.00
   6  -4   1  319.47    7.90
   6  -4   1  338.27    8.70
   6  -4   1  320.17    7.60
  -6  -4  -1  342.77    9.00
   6  -4   1  330.87    7.50
  -6  -4  -1  322.17    7.70
   6  -4   1  329.97   12.50
  -6  -4  -1  315.47    8.10
   6  -4   1  328.57    7.60
  -6  -4  -1  335.67   16.50
  -6  -4  -1  342.27   13.10
  -6  -4  -1  328.17    6.70
   6  -4   1  313.57    7.80
   6  -4   1  326.87    7.20
  -6  -4  -1  334.07    7.90
  -6  -4  -1  317.57    7.30
  -6  -4  -1  322.17    8.20
  -6  -4  -1  331.17    7.40
  -6  -4  -1  323.67    7.90
  -6  -4  -1  328.27    8.40
  -6  -4  -1  332.97    8.40
  -6  -4  -1  346.27    8.80
  -6   4  -1  326.07    7.30
   6   4   1  325.77    7.40
   6   4   1  338.07    8.00
  -6   4  -1  334.37    7.90
  -6   4  -1  317.37    7.90
   6   4   1  340.97    8.50
   6   4   1  342.17    8.10
  -6   4  -1  314.57   12.40
   6   4   1  332.27    8.30
   6   4   1  313.57    7.70
   6   4   1  341.87    7.30
   6   4   1  325.47    8.00
  -6   4  -1  318.87    7.90
   6   4   1  329.07    7.70
   6   4   1  314.67    7.40
  -6   4  -1  312.67    7.50
  -6   4  -1  316.47   12.00
  -6   4  -1  325.77    6.30
  -6   4  -1  320.17    7.50
   6   4   1  338.67    8.10
  -6   4  -1  336.47    8.90
  -6   4  -1  315.97    8.20
   6   4   1  336.97   13.40
   6   4   1  317.97    8.10
   6   4   1  325.77   13.00
  -8  -4  -1  218.38    6.10
  -8  -4  -1  205.78    5.90
   8  -4   1  204.18    5.70
  -8  -4  -1  207.88    5.90
   8  -4   1  196.58    5.40
   8  -4   1  197.68    5.50
   8  -4   1  208.18    5.90
  -8  -4  -1  199.58    6.00
  -8  -4  -1  211.98    6.40
   8  -4   1  197.58    5.50
   8  -4   1  195.48    9.70
  -8  -4  -1  206.28    6.20
   8  -4   1  199.38    4.90
  -8  -4  -1  194.78   10.40
  -8  -4  -1  211.68    4.40
  -8  -4  -1  214.88    6.40
  -8  -4  -1  205.88   10.10
  -8  -4  -1  195.78    5.80
  -8  -4  -1  213.88    5.90
  -8  -4  -1  199.58    6.00
   8  -4   1  186.38    7.50
   8  -4   1  182.48    9.20
   8   4   1  205.98    5.90
  -8   4  -1  194.48    5.40
   8   4   1  203.68    6.00
   8   4   1  200.18    5.60
   8   4   1  204.98   10.20
   8   4   1  210.28   10.60
  -8   4  -1  198.78    4.30
  -8   4  -1  191.18    9.70
   8   4   1  208.18    5.30
  -8   4  -1  201.78    5.90
  -8   4  -1  200.68    5.50
  -8   4  -1  203.58    5.80
  -8   4  -1  195.18    5.60
  -8   4  -1  202.88    9.70
   8   4   1  199.98    5.80
  -8   4  -1  205.38    4.40
   8   4   1  200.98    5.80
  -8   4  -1  189.58    5.70
  -8   4  -1  196.78    5.00
  -8   4  -1  204.68    5.80
   8   4   1  207.48    5.40
   8   4   1  208.58    6.00
   8   4   1  212.68    6.20
   8   4   1  197.28    6.20
  10  -4   1 1416.26   26.60
 -10  -4  -1 1402.76   27.10
  10  -4   1 1426.36   26.90
 -10  -4  -1 1389.86   26.80
 -10  -4  -1 1396.16   26.20
  10  -4   1 1403.26   34.70
  10  -4   1 1415.46   26.40
 -10  -4  -1 1402.06   26.90
  10  -4   1 1388.36   33.80
 -10  -4  -1 1380.66   26.80
 -10  -4  -1 1373.46   26.00
 -10  -4  -1 1375.66   34.80
  10  -4   1 1394.26   26.60
  10  -4   1 1359.66   26.30
 -10  -4  -1 1413.86   27.10
 -10  -4  -1 1420.96   36.00
 -10  -4  -1 1340.77   27.00
  10  -4   1 1390.16   26.20
 -10  -4  -1 1411.16   26.70
  10  -4   1 1424.06   24.80
 -10  -4  -1 1389.16   26.60
 -10  -4  -1 1416.66   26.50
  10   4   1 1413.26   26.10
  10   4   1 1369.26   26.60
  10   4   1 1374.86   26.70
 -10   4  -1 1402.36   26.10
  10   4   1 1448.56   26.20
 -10   4  -1 1402.26   26.10
 -10   4  -1 1417.06   34.10
  10   4   1 1382.56   26.30
 -10   4  -1 1382.26   26.80
  10   4   1 1419.46   35.30
 -10   4  -1 1373.86   26.80
  10   4   1 1458.05   27.10
  10   4   1 1373.06   26.60
 -10   4  -1 1366.06   25.20
 -10   4  -1 1372.56   34.20
  10   4   1 1376.06   27.10
  10   4   1 1384.76   35.50
 -10   4  -1 1400.46   26.30
  10   4   1 1405.26   26.80
 -10   4  -1 1389.16   24.80
  10   4   1 1402.66   26.80
  10   4   1 1405.16   24.50
 -10   4  -1 1414.96   26.40
 -10   4  -1 1383.16   26.50
 -12  -4  -1 1355.56   26.70
 -12  -4  -1 1331.27   26.70
 -12  -4  -1 1365.36   26.30
 -12  -4  -1 1383.66   36.40
 -12  -4  -1 1392.16   27.10
  12  -4   1 1404.16   26.30
  12  -4   1 1393.16   26.50
 -12  -4  -1 1374.86   28.20
  12  -4   1 1358.76   26.30
  12  -4   1 1372.96   26.40
  12  -4   1 1370.76   35.50
  12  -4   1 1364.76   34.10
  12  -4   1 1380.26   26.70
 -12  -4  -1 1405.66   27.90
 -12  -4  -1 1357.06   26.10
 -12  -4  -1 1359.26   26.90
 -12  -4  -1 1377.56   26.00
 -12  -4  -1 1360.06   35.30
 -12  -4  -1 1365.46   27.10
  12  -4   1 1369.56   24.70
  12   4   1 1503.15   27.60
  12   4   1 1344.67   26.50
  12   4   1 1364.86   26.70
  12   4   1 1457.95   27.30
 -12   4  -1 1361.86   26.60
  12   4   1 1410.86   36.40
 -12   4  -1 1365.46   26.70
 -12   4  -1 1388.86   26.00
 -12   4  -1 1359.26   26.30
 -12   4  -1 1382.76   24.80
  12   4   1 1398.36   24.10
  12   4   1 1363.46   35.50
  12   4   1 1311.37   26.50
 -12   4  -1 1331.27   26.60
 -12   4  -1 1370.06   34.90
 -12   4  -1 1365.16   26.50
 -12   4  -1 1398.86   25.90
  12   4   1 1382.86   26.90
  12   4   1 1345.77   27.10
  12   4   1 1345.57   26.10
  12   4   1 1334.37   26.60
 -12   4  -1 1393.26   24.80
 -12   4  -1 1400.76   35.10
  12   4   1 1334.07   26.50
  14  -4   1    2.40    0.50
 -14  -4  -1    2.10    0.80
  14  -4   1    1.20    0.60
 -14  -4  -1    3.20    1.00
 -14  -4  -1    1.70    1.80
  14  -4   1    3.00    0.50
  14  -4   1    1.80    0.80
 -14  -4  -1    4.90    1.20
  14  -4   1    2.60    1.90
 -14  -4  -1    6.20    2.40
 -14  -4  -1    1.90    0.70
 -14  -4  -1    2.80    0.80
  14  -4   1    4.10    0.90
  14  -4   1    1.20    0.60
 -14  -4  -1    1.50    0.70
 -14  -4  -1    3.00    0.90
 -14  -4  -1    2.90    0.90
  14  -4   1    1.30    0.70
  14  -4   1    3.90    1.80
  14  -4   1    2.60    0.90
 -14   4  -1    2.40    0.80
  14   4   1    1.70    0.90
  14   4   1    3.40    1.00
  14   4   1    2.10    0.70
  14   4   1    4.30    1.10
 -14   4  -1    3.30    1.80
 -14   4  -1    1.40    0.60
  14   4   1    1.40    0.60
 -14   4  -1    4.30    1.10
 -14   4  -1    2.00    0.50
  14   4   1    2.60    1.50
 -14   4  -1    3.20    0.80
 -14   4  -1    2.10    0.80
  14   4   1    3.40    0.60
  14   4   1    2.80    1.70
  14   4   1    2.20    0.80
  14   4   1    1.90    0.70
  14   4   1    3.30    0.80
 -14   4  -1    3.20    1.00
 -14   4  -1    2.60    1.70
 -14   4  -1    6.20    1.40
  16  -4   1  239.48    6.20
  16  -4   1  250.07    7.40
  16  -4   1  239.88   12.50
  16  -4   1  265.07    7.90
 -16  -4  -1  254.07   13.80
 -16  -4  -1  255.87    7.30
  16  -4   1  250.97    7.50
  16  -4   1  248.38    7.50
 -16  -4  -1  240.38   13.40
  16  -4   1  257.37   13.10
 -16  -4  -1  246.78    8.10
  16  -4   1  242.28    7.80
 -16  -4  -1  257.77    7.80
 -16  -4  -1  237.58    7.60
 -16  -4  -1  259.07    7.40
 -16  -4  -1  253.37    7.90
 -16  -4  -1  253.27    7.80
  16   4   1  255.37    7.30
 -16   4  -1  262.17   13.80
  16   4   1  267.47    7.70
  16   4   1  251.67    7.70
 -16   4  -1  252.27    7.80
  16   4   1  256.67    7.70
 -16   4  -1  240.58    7.70
 -16   4  -1  246.98   13.20
  16   4   1  248.58   13.20
  16   4   1  254.47    7.90
  16   4   1  252.97   13.90
 -16   4  -1  243.48    7.50
 -16   4  -1  248.18    7.00
 -16   4  -1  242.68    6.90
 -16   4  -1  259.67    5.80
 -16   4  -1  253.27    7.70
 -16   4  -1  245.38    6.40
 -16   4  -1  249.48    7.70
  16   4   1  252.67    5.40
 -18  -4  -1  204.28    7.20
  18  -4   1  215.68   10.00
 -18  -4  -1  202.58    6.80
 -18  -4  -1  209.88    7.60
  18  -4   1  195.58    7.20
 -18  -4  -1  205.28   12.90
 -18  -4  -1  207.08    7.10
  18  -4   1  210.08    6.90
 -18  -4  -1  200.78    7.10
  18  -4   1  212.98   12.50
 -18  -4  -1  220.08   13.30
 -18  -4  -1  208.28    7.10
  18  -4   1  208.18    7.00
  18  -4   1  206.08    6.90
  18  -4   1  202.38    5.70
  18  -4   1  206.88   12.10
 -18  -4  -1  201.68    6.60
 -18   4  -1  201.68    7.00
 -18   4  -1  207.98    5.00
 -18   4  -1  205.78    7.20
  18   4   1  209.18    7.00
  18   4   1  209.78    6.60
  18   4   1  198.18   12.90
  18   4   1  213.28    7.30
 -18   4  -1  203.98    7.20
 -18   4  -1  188.98    6.70
  18   4   1  198.98   12.30
  18   4   1  213.18    7.10
 -18   4  -1  210.18    7.20
 -18   4  -1  210.78    5.90
 -18   4  -1  216.98   12.60
 -18   4  -1  197.48   12.70
  18   4   1  208.08    4.80
  18   4   1  202.98    6.90
 -20  -4  -1   45.90    6.60
  20  -4   1   58.39    6.90
 -20  -4  -1   56.49    3.70
 -20  -4  -1   55.19    3.40
  20  -4   1   52.99    3.70
  20  -4   1   45.80    2.70
  20  -4   1   53.59    3.40
 -20  -4  -1   55.49    3.90
 -20  -4  -1   57.69    3.50
 -20  -4  -1   47.70    3.50
  20  -4   1   74.89    7.10
 -20  -4  -1   56.39    3.70
  20  -4   1   56.09    3.60
 -20  -4  -1   52.99    3.70
 -20  -4  -1   41.00    6.10
 -20   4  -1   54.09    3.70
  20   4   1   48.40    3.40
  20   4   1   55.49    3.60
 -20   4  -1   52.49    3.50
  20   4   1   42.50    6.50
 -20   4  -1   52.19    3.70
 -20   4  -1   61.39    3.90
 -20   4  -1   59.19    2.20
  20   4   1   56.99    3.30
 -20   4  -1   57.49    6.70
 -20   4  -1   59.49    3.70
  20   4   1   56.79    4.30
  20   4   1   54.39    2.10
 -20   4  -1   57.69    3.00
 -20   4  -1   60.79    7.30
  20   4   1   50.09    3.40
  20   4   1   63.19    6.80
  22  -4   1    2.40    1.10
 -22  -4  -1    2.30    1.10
 -22  -4  -1    3.50    1.30
  22  -4   1    2.30    1.10
 -22  -4  -1    3.10    1.00
 -22  -4  -1    2.00    1.20
  22  -4   1    4.00    1.20
 -22  -4  -1    2.70    1.20
 -22  -4  -1    4.50    1.30
 -22   4  -1    3.30    1.40
 -22   4  -1    1.50    0.80
  22   4   1    3.50    0.80
  22   4   1    1.60    1.00
 -22   4  -1    1.70    1.10
  22   4   1    2.60    1.10
  22   4   1    1.50    1.00
 -22   4  -1    2.90    0.60
 -22   4  -1    3.90    1.40
  22   4   1    2.30    1.10
 -22   4  -1    3.50    1.30
 -22   4  -1    3.10    0.90
 -24  -4  -1    0.10    0.80
 -24  -4  -1    1.20    1.00
 -24  -4  -1   -0.50    0.60
  24  -4   1    0.40    0.90
 -24  -4  -1    1.10    1.00
  24  -4   1    1.00    1.00
  24  -4   1    0.30    0.90
 -24  -4  -1    1.10    1.60
 -24  -4  -1    1.40    1.00
 -24   4  -1    0.20    0.60
 -24   4  -1   -0.10    0.70
  24   4   1    1.50    0.90
  24   4   1    3.00    1.20
 -24   4  -1    0.90    0.90
  24   4   1   -0.20    0.60
 -24   4  -1    1.20    1.10
 -24   4  -1    0.30    1.00
  24   4   1    0.20    0.90
 -26  -4  -1   10.90    2.20
  26  -4   1    6.20    1.60
  26  -4   1    9.50    2.20
 -26  -4  -1   11.80    2.60
 -26  -4  -1    9.60    2.40
 -26  -4  -1   12.70    2.30
 -26  -4  -1   16.80    2.70
 -26  -4  -1   10.90    2.20
 -26  -4  -1    6.20    1.60
 -26   4  -1   12.60    2.40
  26   4   1   12.30    2.40
  26   4   1    6.80    1.80
 -26   4  -1   11.90    2.00
 -26   4  -1   12.00    2.30
  26   4   1   11.10    2.30
  28  -4   1   20.60    3.20
 -28  -4  -1   15.20    2.90
  28  -4   1   21.40    3.20
 -28  -4  -1   20.00    3.00
 -28  -4  -1   24.10    3.00
 -28  -4  -1   15.80    2.50
 -28  -4  -1   22.00    3.00
 -28  -4  -1   22.50    3.20
 -28  -4  -1   23.80    3.20
  28  -4   1   22.90    3.10
  28   4   1   18.50    2.90
  28   4   1   18.40    2.90
  28   4   1   21.80    2.70
  28   4   1   20.80    2.90
 -28   4  -1   20.10    3.30
 -28   4  -1   22.20    2.60
 -28   4  -1   23.20    3.00
 -28   4  -1   22.30    3.10
 -28   4  -1   18.50    3.00
 -30  -4  -1   52.09    4.20
 -30  -4  -1   48.70    4.10
 -30  -4  -1   49.99    4.30
  30  -4   1   44.70    4.40
 -30  -4  -1   45.90    4.20
 -30  -4  -1   46.40    4.10
 -30  -4  -1   51.69    4.80
  30  -4   1   53.79    4.40
  30  -4   1   48.40    4.20
 -30   4  -1   43.40    4.40
  30   4   1   43.80    4.00
  30   4   1   53.19    4.40
 -30   4  -1   49.40    3.90
  30   4   1   50.19    4.20
 -30   4  -1   52.49    4.50
 -30   4  -1   54.99    4.70
 -30   4  -1   51.29    4.50
 -30   4  -1   54.69    4.40
  30   4   1   53.09    3.90
 -32  -4  -1   64.89    4.90
 -32  -4  -1   67.29    5.60
 -32  -4  -1   70.99    5.20
  32  -4   1   80.99    5.90
 -32  -4  -1   75.99    5.60
  32  -4   1   70.99    5.20
  32  -4   1   79.99    5.60
 -32  -4  -1   82.59    5.70
 -32  -4  -1   78.29    5.30
 -32   4  -1   79.79    4.80
 -32   4  -1   69.39    5.40
 -32   4  -1   71.79    5.20
  32   4   1   73.89    5.10
  32   4   1   73.69    5.30
 -32   4  -1   72.99    5.60
  32   4   1   70.79    4.80
 -32   4  -1   69.59    5.40
 -32   4  -1   77.89    5.80
  32   4   1   74.29    5.40
  34  -4   1  131.99    7.60
 -34  -4  -1  142.19    8.00
 -34  -4  -1  143.69    7.30
 -34  -4  -1  147.59    7.80
 -34  -4  -1  136.29    9.00
  34  -4   1  151.98    7.90
 -34  -4  -1  151.38    7.70
 -34  -4  -1  160.38    7.40
  34  -4   1  150.58    7.70
  34   4   1  141.79    8.30
 -34   4  -1  139.89    7.70
 -34   4  -1  143.59    6.90
 -34   4  -1  148.59    8.10
  34   4   1  151.38    7.10
 -34   4  -1  144.59    7.40
  34   4   1  140.59    8.30
  34   4   1  144.99    7.60
 -34   4  -1  152.88    8.00
 -36  -4  -1   78.59    6.00
  36  -4   1   85.89    6.20
  36  -4   1   86.69    6.50
 -36  -4  -1   77.39    6.00
 -36  -4  -1   78.09    6.60
 -36   4  -1   88.49    6.60
 -36   4  -1   75.09    5.70
  36   4   1   79.09    5.80
 -36   4  -1   84.69    6.30
  36   4   1   76.89    5.70
  36   4   1   83.49    5.50
  36   4   1   78.79    5.80
  38  -4   1   10.00    2.60
 -38  -4  -1   19.00    3.70
 -38  -4  -1   20.80    4.40
  38  -4   1   20.70    4.00
 -38  -4  -1   19.00    3.50
  38  -4   1   15.20    3.50
 -38  -4  -1   18.90    3.60
  38   4   1   14.70    3.50
 -38   4  -1   18.20    3.70
  38   4   1   18.00    3.80
  38   4   1    9.20    2.60
  38   4   1   10.70    2.80
 -38   4  -1   15.20    3.40
 -40  -4  -1   26.20    4.30
  40  -4   1   27.90    4.50
  40  -4   1   32.10    4.80
 -40  -4  -1   30.00    4.80
 -40  -4  -1   27.60    4.60
 -40  -4  -1   25.50    4.90
 -40  -4  -1   32.90    5.10
  40  -4   1   24.60    5.10
 -40   4  -1   24.00    4.20
  40   4   1   31.70    4.50
  40   4   1   20.60    4.20
  40   4   1   26.20    4.20
 -40   4  -1   40.50    4.80
 -42  -4  -1    0.50    2.00
 -42  -4  -1    0.50    1.60
 -42  -4  -1   -0.30    1.60
 -42  -4  -1    1.30    1.30
 -42  -4  -1    0.80    1.60
  42  -4   1   -1.80    1.70
  42  -4   1   -2.20    1.60
  42  -4   1   -3.00    1.40
  42   4   1   -0.70    1.40
  42   4   1    1.30    1.40
 -42   4  -1   -3.10    1.90
  42   4   1    0.10    1.40
 -42   4  -1    0.30    2.20
  44  -4   1   14.20    5.20
  44  -4   1    9.10    3.00
 -44  -4  -1    7.80    3.00
  44  -4   1    9.10    2.50
 -44  -4  -1   22.10    4.40
  44   4   1   11.40    3.30
  44   4   1    8.70    3.70
 -43  -5   1    1.10    2.10
  43  -5  -1   -2.10    1.80
  43  -5  -1   -0.10    1.80
 -43  -5   1    0.50    2.00
  43  -5  -1   -0.60    1.70
 -43  -5   1    0.50    1.80
 -43  -5   1   -2.00    1.50
 -43  -5   1    0.00    1.80
  43   5  -1   -1.90    1.60
 -43   5   1   -1.60    1.40
  43   5  -1   -1.20    1.60
  43   5  -1   -2.00    1.50
 -43   5   1    1.80    1.50
 -41  -5   1    3.90    2.10
 -41  -5   1    2.70    1.90
 -41  -5   1    6.80    2.50
 -41  -5   1    8.20    2.60
  41  -5  -1    4.50    2.30
 -41  -5   1    3.70    1.90
  41  -5  -1    3.40    2.30
  41  -5  -1    4.00    2.30
  41   5  -1    5.60    2.30
  41   5  -1    3.10    1.90
 -41   5   1    4.90    2.40
 -41   5   1    4.50    2.40
  41   5  -1    3.00    1.90
 -39  -5   1   -1.40    1.40
 -39  -5   1   -0.20    1.10
  39  -5  -1   -2.40    1.90
  39  -5  -1   -1.60    1.40
 -39  -5   1   -0.50    1.30
 -39  -5   1   -3.60    1.40
  39  -5  -1    0.90    1.80
 -39  -5   1   -1.20    1.60
 -39   5   1    0.40    2.00
  39   5  -1    1.50    1.80
 -39   5   1   -0.90    1.80
  39   5  -1    0.00    1.60
  39   5  -1    0.60    1.60
 -37  -5   1    4.00    2.10
  37  -5  -1    2.70    1.70
 -37  -5   1    4.50    1.90
 -37  -5   1    1.00    1.30
  37  -5  -1    4.00    2.00
  37  -5  -1    2.80    1.90
 -37  -5   1    2.20    1.40
  37   5  -1    3.60    1.80
 -37   5   1    3.40    2.00
 -37   5   1    0.70    1.70
  37   5  -1    2.70    1.70
 -37   5   1    2.70    1.40
 -37   5   1    4.30    2.20
  37   5  -1    4.20    1.90
 -35  -5   1   -0.40    1.20
 -35  -5   1    0.30    1.20
  35  -5  -1   -0.60    1.10
 -35  -5   1    0.00    1.20
  35  -5  -1   -2.90    1.00
  35  -5  -1   -1.40    1.20
 -35  -5   1    0.40    1.40
 -35  -5   1   -1.10    1.20
 -35  -5   1    1.90    1.40
  35   5  -1    0.00    1.10
  35   5  -1    1.00    1.40
 -35   5   1    2.10    1.70
 -35   5   1   -0.70    1.40
  35   5  -1    0.60    1.50
 -35   5   1   -0.10    0.90
 -35   5   1   -1.60    1.30
 -33  -5   1    0.40    1.20
  33  -5  -1    0.30    1.30
 -33  -5   1    1.00    1.30
 -33  -5   1   -0.80    1.20
  33  -5  -1   -0.60    1.00
 -33  -5   1   -0.40    1.30
 -33  -5   1    0.60    1.40
  33  -5  -1    0.40    1.20
 -33  -5   1    0.60    1.20
 -33   5   1    1.90    1.30
  33   5  -1   -0.90    1.10
  33   5  -1   -2.00    0.80
  33   5  -1   -1.40    0.90
 -33   5   1    2.00    1.30
  33   5  -1   -2.20    1.00
 -33   5   1   -0.70    1.40
 -33   5   1   -1.90    1.30
 -31  -5   1   13.00    2.70
 -31  -5   1   12.70    2.60
  31  -5  -1    8.70    2.10
  31  -5  -1   15.40    3.20
 -31  -5   1   12.90    3.10
 -31  -5   1   14.40    2.60
 -31  -5   1   13.00    2.70
 -31  -5   1   11.70    2.70
  31  -5  -1   12.30    2.90
 -31  -5   1    8.00    2.60
 -31   5   1   11.50    2.80
  31   5  -1   13.70    2.60
 -31   5   1   11.30    2.50
  31   5  -1   15.40    3.10
 -31   5   1   13.10    3.00
 -31   5   1   12.10    3.00
 -31   5   1   13.60    3.10
  31   5  -1   16.80    3.00
 -29  -5   1   29.60    3.30
  29  -5  -1   25.40    3.40
  29  -5  -1   28.50    3.50
 -29  -5   1   22.60    3.30
 -29  -5   1   23.40    2.90
 -29  -5   1   21.00    3.00
 -29  -5   1   21.50    3.50
  29  -5  -1   24.40    3.40
 -29  -5   1   29.80    3.50
 -29  -5   1   24.30    3.00
 -29   5   1   26.00    3.50
 -29   5   1   24.60    3.40
  29   5  -1   26.60    2.90
  29   5  -1   22.40    3.20
 -29   5   1   26.20    3.50
 -29   5   1   32.70    4.00
  29   5  -1   27.20    3.40
 -29   5   1   25.80    2.90
  29   5  -1   25.10    3.30
 -27  -5   1  130.09    6.50
 -27  -5   1  124.89    6.50
  27  -5  -1  134.89    6.60
 -27  -5   1  132.19    6.00
 -27  -5   1  134.79    7.10
  27  -5  -1  128.09    6.50
  27  -5  -1  134.09    6.80
 -27  -5   1  133.89    6.90
 -27  -5   1  137.39    6.20
 -27  -5   1  129.99    6.60
  27   5  -1  138.29    6.50
  27   5  -1  134.29    6.50
 -27   5   1  139.39    5.80
  27   5  -1  128.79    6.40
 -27   5   1  144.69    7.00
 -27   5   1  122.79    6.70
  27   5  -1  127.99    5.80
 -27   5   1  128.09    6.90
 -27   5   1  139.69    6.80
  25  -5  -1    9.70    2.40
  25  -5  -1   12.80    2.40
 -25  -5   1   11.90    2.40
 -25  -5   1   13.30    2.40
 -25  -5   1    7.60    1.90
 -25  -5   1   12.70    2.40
 -25  -5   1   11.30    2.50
 -25  -5   1   10.70    2.50
  25  -5  -1   15.00    2.60
 -25   5   1   10.90    2.40
  25   5  -1   13.60    2.20
  25   5  -1   10.40    2.20
 -25   5   1   14.60    2.10
 -25   5   1   10.70    2.60
  25   5  -1   13.50    2.40
 -25   5   1   14.40    2.60
 -25   5   1   10.80    2.50
 -23  -5   1  215.18    8.10
  23  -5  -1  207.08    7.90
 -23  -5   1  220.18    7.50
 -23  -5   1  209.58    8.50
 -23  -5   1  214.08    8.30
 -23  -5   1  204.18    8.00
  23  -5  -1  217.68    8.00
 -23  -5   1  215.48    8.20
 -23  -5   1  213.28    7.30
  23   5  -1  215.08    7.90
 -23   5   1  223.28    6.20
  23   5  -1  202.98    5.70
 -23   5   1  201.18    8.10
  23   5  -1  224.28    7.10
 -23   5   1  212.78    8.00
 -23   5   1  216.78    8.20
  23   5  -1  217.58    8.00
 -23   5   1  214.48    6.90
  23   5  -1  209.48    7.90
 -23   5   1  214.28    8.40
 -23   5   1  212.48    8.30
 -21  -5   1  116.89    4.90
 -21  -5   1  110.09    5.60
  21  -5  -1  125.19    5.70
 -21  -5   1  114.99    6.30
  21  -5  -1  123.19    5.70
 -21  -5   1  119.49    5.10
  21  -5  -1  124.79    5.80
 -21  -5   1  121.99    5.80
 -21  -5   1  122.79    5.90
  21   5  -1  117.79    4.80
 -21   5   1  119.69    5.70
  21   5  -1  118.29    5.50
 -21   5   1  109.99    5.60
 -21   5   1  123.49    5.60
  21   5  -1  119.99    3.90
  21   5  -1  111.99    5.30
  21   5  -1  118.59    5.50
 -21   5   1  118.19    5.80
 -21   5   1  124.99    6.00
 -21   5   1  122.39    4.60
 -19  -5   1  578.14   14.80
  19  -5  -1  576.54   14.50
  19  -5  -1  607.84   14.90
 -19  -5   1  603.64   13.70
 -19  -5   1  620.04   14.90
 -19  -5   1  596.64   15.10
 -19  -5   1  601.64   15.40
 -19  -5   1  594.94   13.90
 -19  -5   1  583.14   14.90
  19  -5  -1  574.44   13.00
  19  -5  -1  585.14   14.60
  19   5  -1  590.64   15.20
 -19   5   1  609.44   15.30
 -19   5   1  609.14   15.30
  19   5  -1  610.54   12.30
  19   5  -1  588.34   13.50
  19   5  -1  585.94   14.60
  19   5  -1  572.94   14.40
  19   5  -1  588.24   14.60
 -19   5   1  591.14   14.70
 -19   5   1  619.04   15.10
 -19   5   1  596.64   15.00
 -19   5   1  593.44   13.10
 -17  -5   1  187.18    7.10
  17  -5  -1  190.18    5.60
  17  -5  -1  196.78    4.40
  17  -5  -1  194.58    7.00
 -17  -5   1  189.68    6.80
  17  -5  -1  177.08   11.40
  17  -5  -1  183.78    6.60
 -17  -5   1  185.78   12.70
 -17  -5   1  201.78    7.20
  17  -5  -1  198.48    4.60
 -17  -5   1  194.78    7.00
 -17  -5   1  211.48   12.80
  17  -5  -1  208.38    7.00
 -17  -5   1  191.88    7.10
  17  -5  -1  214.78   13.80
 -17  -5   1  194.08    6.00
  17  -5  -1  198.08    6.80
 -17  -5   1  199.68    6.20
  17   5  -1  194.48    6.80
  17   5  -1  192.58    7.10
 -17   5   1  198.98    7.20
 -17   5   1  198.88    5.70
 -17   5   1  199.48    6.80
 -17   5   1  207.18   12.90
  17   5  -1  176.98   11.70
  17   5  -1  190.88    6.00
  17   5  -1  195.18    6.90
  17   5  -1  198.38    6.80
 -17   5   1  201.58    7.20
  17   5  -1  182.38    6.10
 -17   5   1  203.68    5.60
  17   5  -1  184.48    5.90
  17   5  -1  187.88    6.00
 -17   5   1  184.78    6.70
 -17   5   1  198.88    7.00
 -17   5   1  191.18   12.30
  17   5  -1  183.78   12.30
  15  -5  -1  206.78   12.90
  15  -5  -1  210.18   12.00
 -15  -5   1  201.78    6.20
 -15  -5   1  202.08    6.80
 -15  -5   1  209.08    7.00
  15  -5  -1  205.38    5.70
 -15  -5   1  216.38    7.40
  15  -5  -1  200.08    6.90
 -15  -5   1  217.68    7.30
 -15  -5   1  214.28    6.20
 -15  -5   1  219.08    6.10
  15  -5  -1  211.88    7.10
 -15  -5   1  212.08    7.20
  15  -5  -1  206.88    6.80
  15  -5  -1  197.28    6.60
 -15  -5   1  218.48   13.00
 -15  -5   1  200.48   12.20
  15   5  -1  211.18    6.10
  15   5  -1  220.98   12.90
  15   5  -1  203.78    6.90
  15   5  -1  209.58    6.80
  15   5  -1  211.78    6.90
 -15   5   1  210.88    5.70
 -15   5   1  194.28   12.10
 -15   5   1  206.88    6.90
  15   5  -1  209.58    5.30
  15   5  -1  212.68    6.20
  15   5  -1  203.28    6.10
 -15   5   1  204.78    5.70
  15   5  -1  211.28   12.40
 -15   5   1  198.88    5.70
 -15   5   1  194.18    7.00
  15   5  -1  210.98    7.20
  15   5  -1  203.58    5.90
 -13  -5   1   42.30    2.90
  13  -5  -1   44.00    2.20
 -13  -5   1   42.10    2.80
 -13  -5   1   37.80    2.80
 -13  -5   1   37.70    2.40
 -13  -5   1   42.10    5.50
  13  -5  -1   40.20    2.60
  13  -5  -1   36.50    5.10
 -13  -5   1   43.50    2.80
  13  -5  -1   42.10    2.80
 -13  -5   1   40.90    3.00
 -13  -5   1   39.80    2.20
  13  -5  -1   47.20    5.90
  13  -5  -1   40.30    2.70
 -13  -5   1   42.10    2.30
  13  -5  -1   38.30    2.70
 -13  -5   1   39.20    5.30
  13   5  -1   39.60    2.70
  13   5  -1   39.50    4.10
 -13   5   1   43.30    3.00
 -13   5   1   51.79    5.90
 -13   5   1   41.20    2.10
 -13   5   1   37.90    2.80
  13   5  -1   43.90    5.50
  13   5  -1   32.80    5.10
  13   5  -1   37.70    2.10
 -13   5   1   46.20    5.70
 -13   5   1   42.90    2.30
  13   5  -1   40.60    2.70
  13   5  -1   39.10    1.90
  13   5  -1   41.70    2.90
 -13   5   1   43.10    2.80
  13   5  -1   41.10    2.40
  13   5  -1   37.30    2.20
 -13   5   1   43.70    2.10
  13   5  -1   40.00    2.70
 -11  -5   1  252.67    6.20
  11  -5  -1  244.28    7.10
  11  -5  -1  246.48   12.70
 -11  -5   1  249.58   12.90
 -11  -5   1  246.48    7.10
  11  -5  -1  232.78    7.10
  11  -5  -1  241.98   12.20
 -11  -5   1  252.57    6.30
 -11  -5   1  250.47    6.70
  11  -5  -1  244.58    7.00
 -11  -5   1  243.28    7.50
 -11  -5   1  247.18    7.30
 -11  -5   1  240.28    7.60
  11  -5  -1  237.58    7.00
  11  -5  -1  248.88    7.50
 -11  -5   1  263.67   12.80
 -11  -5   1  248.08    7.40
 -11   5   1  239.08    7.00
  11   5  -1  261.17   13.00
 -11   5   1  233.68   12.30
 -11   5   1  246.38   12.90
  11   5  -1  248.08    7.10
  11   5  -1  249.38    6.30
  11   5  -1  223.58   12.30
  11   5  -1  247.78    7.60
  11   5  -1  243.98    7.40
 -11   5   1  242.48    7.20
 -11   5   1  252.67    7.50
 -11   5   1  252.57    6.60
 -11   5   1  261.87    7.60
  11   5  -1  253.07    6.70
  11   5  -1  247.98    6.20
  11   5  -1  256.27    7.00
  11   5  -1  253.07    6.00
 -11   5   1  242.78    7.10
 -11   5   1  244.28    6.50
 -11   5   1  243.28    5.90
  11   5  -1  242.08    7.30
 -11   5   1  241.38    8.50
  11   5  -1  245.78    7.20
 -11   5   1  245.98    7.20
   9  -5  -1  343.47    8.60
   9  -5  -1  353.16    9.60
   9  -5  -1  358.36   14.70
  -9  -5   1  338.17    9.00
  -9  -5   1  348.77    8.70
   9  -5  -1  339.77    8.10
  -9  -5   1  341.87    8.30
  -9  -5   1  342.17    8.50
   9  -5  -1  341.37    8.80
  -9  -5   1  329.67    9.00
  -9  -5   1  340.37    8.70
  -9  -5   1  355.16    7.60
  -9  -5   1  349.27    7.70
   9  -5  -1  325.47    8.80
  -9  -5   1  347.67   14.60
  -9  -5   1  352.06   15.30
   9  -5  -1  335.27    8.60
   9  -5  -1  318.17   14.50
  -9   5   1  315.17    8.90
  -9   5   1  341.57    8.70
  -9   5   1  348.37    7.50
   9   5  -1  342.37    8.90
  -9   5   1  337.87   14.40
  -9   5   1  328.97    8.80
   9   5  -1  341.67    9.20
  -9   5   1  339.87    7.30
  -9   5   1  338.67    8.60
   9   5  -1  340.77    8.40
   9   5  -1  325.97    8.80
  -9   5   1  344.87    8.70
  -9   5   1  363.36   15.20
   9   5  -1  340.37    7.70
   9   5  -1  350.16    8.30
   9   5  -1  333.37    8.70
   9   5  -1  342.47    8.20
   9   5  -1  338.87   14.60
   9   5  -1  330.67   15.70
  -9   5   1  344.57    9.10
  -9   5   1  342.97    9.00
   9   5  -1  324.97    8.50
  -9   5   1  333.77    8.20
   9   5  -1  343.77    7.80
   9   5  -1  357.96    8.30
  -7  -5   1  548.65   11.80
   7  -5  -1  551.54   11.70
  -7  -5   1  553.54   10.90
   7  -5  -1  524.75   13.70
  -7  -5   1  536.25   12.60
   7  -5  -1  559.64   15.30
  -7  -5   1  540.85   19.20
  -7  -5   1  526.15   12.30
  -7  -5   1  536.75   12.10
   7  -5  -1  523.65   12.00
   7  -5  -1  494.75   18.00
  -7  -5   1  546.35   11.70
  -7  -5   1  566.44   10.80
  -7  -5   1  538.35   18.60
   7  -5  -1  524.35   12.00
  -7  -5   1  552.54   12.20
   7  -5  -1  527.25   12.00
  -7  -5   1  562.14   12.80
  -7  -5   1  553.84   11.80
  -7  -5   1  526.25   12.60
  -7  -5   1  535.45   12.20
   7  -5  -1  546.65   19.10
  -7  -5   1  555.84   11.20
   7  -5  -1  544.75   11.90
   7   5  -1  538.95   11.60
   7   5  -1  546.65   12.10
  -7   5   1  542.95   10.60
   7   5  -1  505.35   12.10
   7   5  -1  539.35   12.40
   7   5  -1  567.04   10.90
  -7   5   1  542.15   12.10
  -7   5   1  526.35   12.40
   7   5  -1  564.64   10.80
  -7   5   1  540.25   18.60
   7   5  -1  531.15   12.10
   7   5  -1  521.75   12.30
  -7   5   1  543.15   12.40
   7   5  -1  544.85   11.00
   7   5  -1  550.54   11.60
   7   5  -1  545.15   12.10
   7   5  -1  562.34   12.40
   7   5  -1  529.25   12.50
   7   5  -1  536.65   18.80
  -7   5   1  514.25   12.10
  -7   5   1  549.45   11.90
  -7   5   1  521.55   11.90
   7   5  -1  553.04   19.30
  -7   5   1  545.65   12.60
  -7   5   1  557.34   19.30
  -7   5   1  542.15   11.90
  -7   5   1  545.05   10.80
   5  -5  -1  456.95   10.60
  -5  -5   1  474.55    9.30
   5  -5  -1  488.85   17.10
   5  -5  -1  454.45   10.30
  -5  -5   1  460.75   10.60
   5  -5  -1  467.55   11.10
   5  -5  -1  460.35   16.90
   5  -5  -1  451.35   10.50
  -5  -5   1  468.15   11.00
  -5  -5   1  480.05   10.10
   5  -5  -1  459.35   10.60
   5  -5  -1  458.75   10.40
  -5  -5   1  474.45   16.80
  -5  -5   1  460.45   10.90
  -5  -5   1  453.65   10.70
  -5  -5   1  472.65   17.40
  -5  -5   1  508.75   11.40
   5  -5  -1  444.26   10.50
   5  -5  -1  459.05    9.10
  -5  -5   1  463.05    9.20
  -5  -5   1  458.65   11.10
  -5  -5   1  463.35   10.70
  -5  -5   1  448.76   11.00
  -5  -5   1  470.25   10.10
  -5  -5   1  468.35    9.90
   5  -5  -1  460.75   10.90
   5   5  -1  458.45    9.20
   5   5  -1  461.05   10.80
  -5   5   1  468.05   10.30
  -5   5   1  459.05   10.50
   5   5  -1  452.35   10.80
  -5   5   1  465.95   11.00
   5   5  -1  469.85   10.00
  -5   5   1  454.25   11.00
   5   5  -1  443.96   10.50
  -5   5   1  450.95    9.20
  -5   5   1  469.65   10.60
   5   5  -1  472.45   10.90
  -5   5   1  461.45    9.50
   5   5  -1  476.35    9.50
   5   5  -1  455.45   10.70
  -5   5   1  448.96   10.60
   5   5  -1  467.55   17.10
  -5   5   1  451.05   10.60
   5   5  -1  484.55   17.00
  -5   5   1  448.86   10.80
  -5   5   1  491.75   17.00
   5   5  -1  465.65   11.00
   5   5  -1  459.25    9.10
  -5   5   1  466.15   17.30
   5   5  -1  454.25   10.20
   5   5  -1  448.36   10.50
  -3  -5   1 2556.24   45.30
  -3  -5   1 2429.56   45.00
  -3  -5   1 2597.64   54.79
  -3  -5   1 2457.05   45.40
   3  -5  -1 2477.95   45.00
   3  -5  -1 2540.45   45.60
  -3  -5   1 2500.65   44.30
   3  -5  -1 2616.64   55.09
   3  -5  -1 2459.05   45.20
   3  -5  -1 2514.65   43.40
  -3  -5   1 2486.95   53.39
   3  -5  -1 2424.26   44.80
  -3  -5   1 2496.85   45.00
   3  -5  -1 2488.45   45.00
   3  -5  -1 2550.04   45.60
  -3  -5   1 2494.55   45.50
   3  -5  -1 2536.25   54.19
   3  -5  -1 2461.25   45.00
   3  -5  -1 2528.15   44.50
   3  -5  -1 2535.85   45.00
  -3  -5   1 2521.65   45.40
  -3  -5   1 2503.25   43.90
  -3  -5   1 2503.35   44.90
  -3  -5   1 2498.55   44.90
  -3  -5   1 2425.46   45.20
  -3  -5   1 2515.05   43.60
  -3   5   1 2473.95   54.79
   3   5  -1 2429.06   45.10
   3   5  -1 2436.66   44.50
   3   5  -1 2467.75   45.30
   3   5  -1 2488.55   43.30
   3   5  -1 2493.55   54.19
  -3   5   1 2458.85   43.50
  -3   5   1 2467.65   45.00
   3   5  -1 2503.25   45.20
   3   5  -1 2469.05   53.39
  -3   5   1 2510.25   53.49
  -3   5   1 2491.55   45.50
  -3   5   1 2473.55   45.30
   3   5  -1 2484.75   45.20
  -3   5   1 2536.95   44.40
   3   5  -1 2520.15   43.60
   3   5  -1 2478.45   43.20
   3   5  -1 2476.05   45.40
   3   5  -1 2504.85   45.10
   3   5  -1 2560.04   44.00
  -3   5   1 2565.24   45.00
   1  -5  -1   52.89    2.70
  -1  -5   1   55.39    5.20
   1  -5  -1   54.49    5.40
   1  -5  -1   56.49    2.80
  -1  -5   1   56.79    2.90
  -1  -5   1   50.69    2.50
  -1  -5   1   58.19    2.00
  -1  -5   1   59.59    3.00
  -1  -5   1   53.49    2.60
  -1  -5   1   55.79    2.20
   1  -5  -1   57.49    2.90
   1  -5  -1   50.79    2.90
   1  -5  -1   55.19    2.70
  -1  -5   1   61.59    2.80
   1  -5  -1   57.49    2.80
  -1  -5   1   50.59    4.90
   1  -5  -1   54.89    2.70
   1  -5  -1   54.59    2.70
  -1  -5   1   62.09    3.00
   1  -5  -1   65.69    5.80
   1  -5  -1   57.39    2.10
  -1  -5   1   54.29    2.60
   1  -5  -1   52.19    2.50
  -1  -5   1   57.49    2.80
   1  -5  -1   54.59    3.00
  -1  -5   1   53.59    2.50
  -1  -5   1   51.49    2.70
   1  -5  -1   57.89    2.80
  -1   5   1   54.79    2.90
   1   5  -1   55.19    2.70
   1   5  -1   59.29    2.70
  -1   5   1   60.19    5.40
  -1   5   1   57.29    3.00
   1   5  -1   54.69    2.00
   1   5  -1   51.49    2.00
   1   5  -1   54.39    2.80
   1   5  -1   54.29    5.30
   1   5  -1   52.19    1.90
   1   5  -1   54.79    2.70
  -1   5   1   59.69    2.20
   1   5  -1   53.49    4.90
  -1   5   1   54.99    2.70
   1   5  -1   53.99    2.80
  -1   5   1   54.89    2.30
  -1   5   1   56.89    2.90
  -1   5   1   56.29    3.00
  -1   5   1   55.19    2.90
   1   5  -1   54.99    2.10
  -1   5   1   70.79    6.20
   1   5  -1   59.39    2.80
  -1   5   1   56.39    2.40
   1  -5   1 1516.55   36.70
  -1  -5  -1 1521.15   29.50
  -1  -5  -1 1608.24   28.80
  -1  -5  -1 1605.14   30.00
  -1  -5  -1 1574.14   29.20
  -1  -5  -1 1510.55   31.40
  -1  -5  -1 1541.75   29.20
  -1  -5  -1 1554.54   29.30
   1  -5   1 1581.94   37.30
   1  -5   1 1566.94   29.40
   1  -5   1 1607.74   28.30
  -1  -5  -1 1537.55   29.40
   1  -5   1 1540.85   29.20
  -1  -5  -1 1645.04   38.10
   1  -5   1 1573.54   29.50
   1  -5   1 1607.24   29.20
  -1  -5  -1 1558.24   29.80
   1  -5   1 1590.94   29.10
   1  -5   1 1567.54   29.30
   1  -5   1 1542.95   29.60
  -1  -5  -1 1536.85   38.10
  -1  -5  -1 1610.34   29.50
   1  -5   1 1590.44   27.30
   1  -5   1 1569.94   29.60
  -1  -5  -1 1559.04   28.30
  -1  -5  -1 1537.15   28.60
  -1   5  -1 1590.94   37.90
  -1   5  -1 1573.94   28.10
  -1   5  -1 1541.35   29.40
   1   5   1 1524.55   29.30
  -1   5  -1 1532.55   27.60
  -1   5  -1 1580.34   29.20
  -1   5  -1 1573.54   27.90
  -1   5  -1 1544.15   27.70
   1   5   1 1629.34   28.60
  -1   5  -1 1531.95   29.30
  -1   5  -1 1558.24   36.40
   1   5   1 1579.94   28.30
  -1   5  -1 1580.54   29.60
  -1   5  -1 1526.75   29.00
   1   5   1 1575.44   37.50
  -1   5  -1 1553.94   29.50
   1   5   1 1569.74   29.90
   1   5   1 1565.84   29.20
   1   5   1 1524.95   29.30
   1   5   1 1574.94   28.40
   1   5   1 1582.04   38.50
   1   5   1 1593.64   28.50
   1   5   1 1597.54   29.80
   1   5   1 1552.14   29.80
   1   5   1 1552.24   29.60
   1   5   1 1578.94   29.70
   3  -5   1  233.88   10.70
  -3  -5  -1  223.48    6.30
  -3  -5  -1  235.58    5.90
   3  -5   1  234.28    6.50
  -3  -5  -1  211.48    7.40
  -3  -5  -1  214.88   10.80
  -3  -5  -1  222.28    6.50
  -3  -5  -1  221.28    6.40
  -3  -5  -1  228.18    6.40
   3  -5   1  239.08    6.60
   3  -5   1  231.78    6.30
   3  -5   1  234.48    5.80
   3  -5   1  224.08    6.20
   3  -5   1  232.78   11.10
   3  -5   1  214.38    6.50
  -3  -5  -1  233.78    6.80
  -3  -5  -1  231.98    5.90
  -3  -5  -1  232.48    6.40
  -3  -5  -1  220.98    6.80
  -3  -5  -1  229.18    5.70
  -3  -5  -1  227.48    6.70
   3  -5   1  231.48    4.50
   3  -5   1  226.68    6.20
   3  -5   1  244.18    6.50
   3  -5   1  233.48    6.40
  -3  -5  -1  225.38    5.60
  -3  -5  -1  223.28    6.20
   3  -5   1  229.48    6.30
  -3   5  -1  222.88    6.40
  -3   5  -1  240.08    6.60
   3   5   1  215.38   10.90
  -3   5  -1  238.48   11.20
   3   5   1  224.78    6.20
   3   5   1  234.38    6.10
  -3   5  -1  235.68    6.50
   3   5   1  242.28    6.30
   3   5   1  224.68   11.50
  -3   5  -1  223.98    6.10
  -3   5  -1  241.28    5.80
   3   5   1  227.98    6.60
  -3   5  -1  245.38    4.90
   3   5   1  225.68    6.80
   3   5   1  226.38    6.60
  -3   5  -1  229.98    6.40
   3   5   1  240.18    6.80
   3   5   1  225.88    6.50
  -3   5  -1  232.18    5.00
   3   5   1  224.78    6.20
   3   5   1  227.58    6.50
   3   5   1  239.08    6.00
   3   5   1  231.98    6.70
  -3   5  -1  220.28   10.30
  -5  -5  -1 1002.30   20.50
   5  -5   1 1064.99   20.20
   5  -5   1 1038.50   20.80
  -5  -5  -1 1037.70   20.70
  -5  -5  -1 1061.59   29.60
  -5  -5  -1 1042.50   19.20
  -5  -5  -1 1006.10   20.50
  -5  -5  -1 1038.00   20.60
  -5  -5  -1 1045.40   20.80
  -5  -5  -1 1062.59   21.30
  -5  -5  -1 1017.10   21.10
  -5  -5  -1 1039.80   21.00
  -5  -5  -1 1040.40   20.20
  -5  -5  -1 1056.39   19.70
   5  -5   1 1022.20   20.30
   5  -5   1 1007.40   20.30
  -5  -5  -1 1039.50   19.80
   5  -5   1 1040.70   20.30
  -5  -5  -1 1066.99   28.80
   5  -5   1 1040.20   20.60
  -5  -5  -1 1045.10   20.40
  -5  -5  -1 1033.40   21.00
   5  -5   1 1036.10   19.80
   5  -5   1 1067.39   28.20
   5  -5   1 1025.80   27.60
   5   5   1 1060.29   19.90
   5   5   1 1051.69   28.80
   5   5   1 1083.59   21.10
   5   5   1 1015.70   19.60
   5   5   1 1015.70   20.70
  -5   5  -1 1038.90   20.10
  -5   5  -1 1074.99   20.30
   5   5   1 1039.20   19.50
  -5   5  -1 1042.00   20.70
  -5   5  -1 1039.80   27.50
   5   5   1 1031.40   21.00
   5   5   1 1033.20   29.20
   5   5   1 1010.90   22.50
  -5   5  -1 1020.70   20.50
  -5   5  -1 1032.90   20.50
   5   5   1 1023.30   20.60
  -5   5  -1 1040.20   20.70
   5   5   1 1035.30   20.30
  -5   5  -1 1033.50   20.20
   5   5   1 1023.60   20.00
  -5   5  -1 1022.00   28.00
  -5   5  -1 1037.60   18.40
   5   5   1 1041.20   20.80
   5   5   1 1017.10   20.50
  -5   5  -1 1041.10   19.80
  -7  -5  -1  760.62   15.50
  -7  -5  -1  732.73   16.00
  -7  -5  -1  728.03   15.30
  -7  -5  -1  744.33   16.20
   7  -5   1  700.63   15.40
   7  -5   1  755.52   15.60
  -7  -5  -1  773.42   24.30
  -7  -5  -1  731.53   16.20
   7  -5   1  755.12   22.20
   7  -5   1  749.92   15.00
  -7  -5  -1  709.43   22.80
  -7  -5  -1  717.33   15.60
  -7  -5  -1  746.43   14.70
  -7  -5  -1  742.23   16.10
  -7  -5  -1  743.13   15.50
   7  -5   1  741.23   22.60
   7  -5   1  752.42   14.80
   7  -5   1  752.02   15.40
  -7  -5  -1  728.23   15.60
  -7  -5  -1  743.33   14.00
  -7  -5  -1  758.92   14.90
   7  -5   1  752.02   15.30
  -7  -5  -1  729.53   15.60
   7  -5   1  764.22   15.90
  -7   5  -1  767.32   16.30
  -7   5  -1  735.23   15.60
   7   5   1  693.23   15.80
   7   5   1  720.63   15.80
   7   5   1  721.43   15.60
  -7   5  -1  747.23   13.70
   7   5   1  734.63   15.70
  -7   5  -1  731.93   22.60
   7   5   1  713.83   15.20
  -7   5  -1  733.13   15.70
  -7   5  -1  730.83   14.90
  -7   5  -1  748.23   15.20
   7   5   1  733.73   15.80
   7   5   1  751.42   14.80
   7   5   1  713.63   15.30
  -7   5  -1  780.22   22.40
  -7   5  -1  756.22   15.60
   7   5   1  744.93   15.00
   7   5   1  729.83   16.20
  -7   5  -1  742.53   13.40
  -7   5  -1  720.83   15.70
   7   5   1  736.63   14.60
  -7   5  -1  719.23   15.60
   7   5   1  752.72   23.80
   7   5   1  741.53   23.20
   9  -5   1  366.86   14.80
  -9  -5  -1  388.26   10.20
  -9  -5  -1  373.06    9.30
  -9  -5  -1  400.36    7.90
   9  -5   1  383.86    9.40
   9  -5   1  398.56    9.50
  -9  -5  -1  383.66    9.90
  -9  -5  -1  380.96    8.90
  -9  -5  -1  389.56    9.60
   9  -5   1  387.56    9.80
   9  -5   1  380.96    9.50
  -9  -5  -1  409.46    9.00
  -9  -5  -1  391.06   16.70
  -9  -5  -1  370.26   10.00
   9  -5   1  366.66    9.20
  -9  -5  -1  395.86    9.80
   9  -5   1  371.56   15.50
  -9  -5  -1  385.86   15.90
   9  -5   1  382.36    9.10
   9   5   1  395.86    8.90
  -9   5  -1  385.96    7.50
  -9   5  -1  394.96    9.40
  -9   5  -1  377.56    9.10
   9   5   1  390.86   10.10
  -9   5  -1  377.06    9.70
   9   5   1  382.06   16.30
  -9   5  -1  394.06    7.60
  -9   5  -1  365.36   14.90
   9   5   1  383.06    9.60
   9   5   1  395.16    9.00
   9   5   1  379.66    9.30
   9   5   1  380.76    9.00
  -9   5  -1  375.96    8.60
   9   5   1  390.86   16.10
   9   5   1  372.06    9.70
  -9   5  -1  368.66    9.10
   9   5   1  379.96    9.60
   9   5   1  384.86    9.50
  -9   5  -1  397.86   15.80
   9   5   1  389.86    9.80
   9   5   1  398.96   10.00
  -9   5  -1  368.66    9.60
  -9   5  -1  367.66    9.50
 -11  -5  -1 1259.57   22.00
 -11  -5  -1 1179.48   24.10
 -11  -5  -1 1262.07   34.00
 -11  -5  -1 1212.28   24.80
 -11  -5  -1 1254.17   35.10
 -11  -5  -1 1181.48   25.00
  11  -5   1 1212.68   24.00
 -11  -5  -1 1242.78   23.60
 -11  -5  -1 1218.18   23.80
  11  -5   1 1198.78   24.10
  11  -5   1 1233.08   24.70
 -11  -5  -1 1200.48   25.00
  11  -5   1 1239.38   32.80
  11  -5   1 1193.98   24.00
  11  -5   1 1213.98   33.50
 -11  -5  -1 1248.38   24.70
  11  -5   1 1233.08   24.40
 -11  -5  -1 1251.87   24.90
  11   5   1 1206.58   24.50
 -11   5  -1 1235.68   22.10
 -11   5  -1 1226.08   23.90
  11   5   1 1212.18   25.10
 -11   5  -1 1209.98   23.90
 -11   5  -1 1176.18   24.60
 -11   5  -1 1240.38   24.40
  11   5   1 1199.38   24.50
  11   5   1 1241.98   24.80
 -11   5  -1 1230.58   23.90
  11   5   1 1280.47   34.30
  11   5   1 1262.17   34.80
  11   5   1 1349.77   25.00
  11   5   1 1360.16   25.20
 -11   5  -1 1249.77   33.60
  11   5   1 1224.98   24.00
 -11   5  -1 1237.18   22.20
 -11   5  -1 1229.38   23.00
 -11   5  -1 1265.77   24.80
 -11   5  -1 1226.88   24.00
  11   5   1 1219.88   24.60
 -11   5  -1 1253.27   33.20
 -13  -5  -1  819.42   18.10
 -13  -5  -1  847.02   18.50
  13  -5   1  847.52   17.90
  13  -5   1  876.91   26.20
  13  -5   1  830.22   15.90
 -13  -5  -1  810.32   18.20
  13  -5   1  848.32   17.60
 -13  -5  -1  829.42   17.20
 -13  -5  -1  847.82   18.60
  13  -5   1  866.11   27.20
 -13  -5  -1  829.82   18.60
  13  -5   1  817.12   17.70
 -13  -5  -1  845.72   28.00
 -13  -5  -1  822.32   17.30
 -13  -5  -1  798.12   26.40
  13  -5   1  846.42   18.20
  13   5   1  845.32   15.30
  13   5   1  830.52   18.00
  13   5   1  841.72   27.00
  13   5   1  838.62   18.60
  13   5   1  842.42   18.30
 -13   5  -1  835.12   17.30
 -13   5  -1  849.52   18.20
  13   5   1  816.62   18.00
  13   5   1  844.02   17.30
 -13   5  -1  858.11   26.50
 -13   5  -1  800.52   18.00
  13   5   1  834.72   17.50
  13   5   1  804.92   18.00
 -13   5  -1  848.92   26.70
 -13   5  -1  829.52   15.80
 -13   5  -1  821.52   17.30
 -13   5  -1  831.32   17.80
 -13   5  -1  817.12   17.80
 -13   5  -1  836.72   17.60
  13   5   1  829.52   17.10
  13   5   1  867.91   27.90
 -15  -5  -1    5.50    2.70
 -15  -5  -1    7.30    1.30
  15  -5   1    7.10    1.50
 -15  -5  -1    4.60    1.10
  15  -5   1    3.30    2.20
  15  -5   1    8.40    1.10
  15  -5   1    6.80    1.50
 -15  -5  -1    8.70    1.70
  15  -5   1    7.20    2.60
  15  -5   1    5.60    0.80
  15  -5   1    9.80    1.60
 -15  -5  -1    7.40    1.70
 -15  -5  -1    9.40    1.40
 -15  -5  -1    9.00    1.90
 -15  -5  -1   11.70    3.10
 -15  -5  -1    8.10    1.80
  15  -5   1   10.40    1.70
  15  -5   1    7.20    0.80
  15  -5   1    8.40    1.90
  15   5   1    6.90    1.40
  15   5   1    6.50    2.50
 -15   5  -1    5.60    1.10
 -15   5  -1    7.40    1.00
  15   5   1    8.10    0.80
  15   5   1    5.00    1.30
 -15   5  -1    7.00    1.60
 -15   5  -1    5.30    1.20
  15   5   1    3.90    2.20
 -15   5  -1    5.00    2.50
  15   5   1    8.50    1.50
 -15   5  -1   10.40    1.70
  15   5   1    5.20    1.20
  15   5   1    8.70    1.80
  15   5   1   10.50    1.60
 -15   5  -1    9.40    1.70
 -15   5  -1   11.00    1.90
 -15   5  -1    7.00    2.40
  15   5   1    9.10    1.60
 -17  -5  -1  357.56   17.90
 -17  -5  -1  351.06   10.10
  17  -5   1  346.17   10.00
  17  -5   1  338.67    9.70
  17  -5   1  346.27   10.20
  17  -5   1  348.57    9.60
  17  -5   1  348.57    9.70
 -17  -5  -1  334.37    9.30
 -17  -5  -1  350.96   10.10
 -17  -5  -1  338.87   10.30
 -17  -5  -1  328.97   10.10
 -17  -5  -1  358.66   17.30
 -17  -5  -1  347.47    9.30
  17  -5   1  337.77   17.20
  17  -5   1  351.66    8.10
 -17  -5  -1  343.27   10.10
 -17   5  -1  351.16    8.20
  17   5   1  351.86    7.10
  17   5   1  339.27   16.90
 -17   5  -1  332.37   22.10
 -17   5  -1  357.16   10.10
 -17   5  -1  353.76    7.80
 -17   5  -1  332.57    9.50
  17   5   1  343.77    9.90
  17   5   1  381.76   18.10
  17   5   1  339.57    9.90
 -17   5  -1  336.47   10.00
  17   5   1  340.97    9.30
 -17   5  -1  334.47    9.70
 -17   5  -1  348.17   10.00
 -17   5  -1  364.26   16.90
  17   5   1  343.57   10.40
  17   5   1  344.37    9.80
  19  -5   1   -0.20    0.90
  19  -5   1    1.10    0.80
 -19  -5  -1    0.40    0.70
  19  -5   1    1.10    0.80
 -19  -5  -1   -0.10    0.70
 -19  -5  -1   -0.20    0.70
 -19  -5  -1   -0.50    0.80
 -19  -5  -1    1.30    1.00
 -19  -5  -1    0.60    0.60
 -19  -5  -1    0.30    0.80
 -19   5  -1    0.50    0.90
  19   5   1    0.30    0.70
 -19   5  -1   -0.20    0.80
  19   5   1    0.30    0.80
  19   5   1   -0.40    0.70
 -19   5  -1   -0.70    0.50
 -19   5  -1   -0.50    0.90
  19   5   1    0.00    0.90
 -19   5  -1    0.30    0.90
  19   5   1    0.80    0.90
 -19   5  -1    0.00    0.50
  19   5   1   -0.20    0.40
 -21  -5  -1   26.30    2.90
 -21  -5  -1   24.00    2.40
 -21  -5  -1   21.80    2.80
 -21  -5  -1   25.90    2.80
 -21  -5  -1   28.00    3.00
 -21  -5  -1   30.40    3.20
 -21  -5  -1   23.20    2.50
  21  -5   1   27.20    4.20
 -21   5  -1   24.60    2.90
  21   5   1   24.60    2.90
 -21   5  -1   23.70    2.20
 -21   5  -1   25.60    2.80
  21   5   1   23.50    2.40
  21   5   1   25.10    2.70
  21   5   1   23.10    2.70
 -21   5  -1   23.50    2.60
 -21   5  -1   24.10    2.80
 -21   5  -1   23.90    1.60
 -21   5  -1   26.30    2.80
  21   5   1   23.70    2.70
 -23  -5  -1   11.80    2.40
  23  -5   1   10.10    2.20
 -23  -5  -1   10.50    1.90
 -23  -5  -1   10.80    2.30
  23  -5   1   12.00    2.20
 -23  -5  -1   10.40    1.90
 -23  -5  -1   13.00    2.50
 -23  -5  -1   12.70    2.40
 -23  -5  -1   11.50    2.20
 -23   5  -1   12.40    2.40
 -23   5  -1   14.90    2.10
  23   5   1   11.00    2.30
  23   5   1   13.20    2.30
 -23   5  -1   13.70    2.30
 -23   5  -1    9.40    2.20
  23   5   1   11.70    2.10
  25  -5   1    5.30    1.50
  25  -5   1    5.40    1.70
  25  -5   1    5.30    1.50
 -25  -5  -1    6.10    1.70
 -25  -5  -1    3.80    1.30
 -25  -5  -1   10.00    2.40
 -25  -5  -1    3.50    1.30
 -25  -5  -1    4.80    1.50
 -25  -5  -1    3.90    1.30
 -25  -5  -1   10.00    2.10
 -25   5  -1    4.80    1.80
 -25   5  -1    2.90    1.00
  25   5   1   10.20    2.20
 -25   5  -1    2.70    1.10
  25   5   1    5.30    1.50
  25   5   1    3.30    1.30
 -25   5  -1    4.80    1.70
  25   5   1    3.80    1.30
 -25   5  -1    1.90    1.30
 -27  -5  -1   14.60    2.50
 -27  -5  -1   13.60    3.00
  27  -5   1   12.00    3.00
 -27  -5  -1   11.50    2.70
 -27  -5  -1   12.00    2.30
  27  -5   1   12.50    2.70
 -27  -5  -1    5.50    1.70
 -27  -5  -1    6.60    1.80
 -27  -5  -1   10.40    2.30
  27  -5   1    7.70    1.90
 -27   5  -1   13.00    3.10
  27   5   1    7.30    1.80
  27   5   1   11.60    2.30
 -27   5  -1   12.40    2.10
  27   5   1    5.30    1.50
 -27   5  -1    7.10    2.10
 -27   5  -1    6.30    2.00
  27   5   1   11.90    2.70
  29  -5   1    0.10    1.20
 -29  -5  -1    1.20    1.30
  29  -5   1    2.20    1.40
 -29  -5  -1    2.10    1.40
 -29  -5  -1    2.00    1.50
  29  -5   1   -0.90    1.00
 -29  -5  -1    0.90    1.10
 -29  -5  -1    1.80    1.30
 -29  -5  -1    1.00    0.90
  29   5   1    1.10    1.00
 -29   5  -1    0.20    1.00
 -29   5  -1   -0.70    1.30
  29   5   1    0.50    1.20
 -29   5  -1    2.30    0.90
  29   5   1    0.80    1.20
  29   5   1    0.70    1.10
 -29   5  -1    0.30    1.40
 -29   5  -1    1.60    1.50
 -31  -5  -1    2.60    1.50
  31  -5   1    4.80    1.70
 -31  -5  -1    3.10    1.70
 -31  -5  -1    5.80    2.10
 -31  -5  -1    3.40    1.60
 -31  -5  -1    8.50    2.30
  31  -5   1    5.40    1.70
 -31  -5  -1    1.30    1.60
  31  -5   1    4.80    1.60
 -31   5  -1    2.70    1.40
 -31   5  -1    3.20    1.50
  31   5   1    6.20    2.00
  31   5   1    4.40    1.70
 -31   5  -1    4.10    1.80
 -31   5  -1    2.60    1.50
 -31   5  -1    4.80    2.00
  31   5   1    5.00    1.70
 -31   5  -1    9.40    2.50
  31   5   1    5.20    1.60
  33  -5   1    8.20    2.30
 -33  -5  -1   16.10    3.20
  33  -5   1    9.30    2.30
 -33  -5  -1   16.50    3.20
 -33  -5  -1   11.90    4.00
 -33  -5  -1   12.40    2.90
  33  -5   1   13.40    3.20
 -33  -5  -1   15.70    3.30
 -33   5  -1    9.10    2.30
 -33   5  -1   18.50    3.80
  33   5   1   13.00    2.90
 -33   5  -1   20.40    3.70
 -33   5  -1   22.80    4.00
  33   5   1   16.80    3.70
 -35  -5  -1   46.70    5.10
  35  -5   1   45.10    4.80
 -35  -5  -1   53.69    4.70
 -35  -5  -1   53.09    5.00
 -35  -5  -1   56.19    5.50
  35  -5   1   62.59    5.50
 -35  -5  -1   52.39    5.30
 -35  -5  -1   57.59    5.00
  35   5   1   53.19    4.50
  35   5   1   54.79    5.20
 -35   5  -1   56.69    5.20
  35   5   1   50.99    5.10
  35   5   1   54.99    5.10
 -35   5  -1   52.69    5.30
 -37  -5  -1   18.50    4.40
  37  -5   1   16.60    3.70
  37  -5   1   18.10    3.70
  37  -5   1   22.70    4.10
 -37  -5  -1   21.90    3.70
 -37  -5  -1   21.90    4.00
 -37  -5  -1   22.10    3.80
  37   5   1   12.60    2.80
 -37   5  -1   16.80    3.60
 -37   5  -1   20.10    3.90
  37   5   1   26.70    5.00
  37   5   1   17.80    3.50
  37   5   1   25.20    5.10
 -39  -5  -1    5.10    2.10
 -39  -5  -1    5.70    2.20
  39  -5   1    2.40    1.80
 -39  -5  -1    9.50    3.10
 -39  -5  -1    6.80    2.40
  39  -5   1    8.30    2.50
 -39  -5  -1    4.40    2.20
  39   5   1    6.90    2.10
 -39   5  -1    7.30    2.60
 -39   5  -1   16.10    3.80
  39   5   1    8.70    2.50
  39   5   1    4.80    1.90
  41  -5   1   -1.60    1.50
 -41  -5  -1    3.00    1.60
 -41  -5  -1    2.40    2.30
  41  -5   1   -1.10    1.60
  41  -5   1    3.30    2.00
 -41  -5  -1    1.30    2.10
 -41   5  -1    1.80    2.30
  41   5   1   -1.00    1.20
 -41   5  -1    2.70    2.50
  41   5   1   -1.90    1.70
 -43  -5  -1    0.60    2.00
  43  -5   1   -0.40    2.10
 -43  -5  -1   -2.90    1.70
 -43  -5  -1   -0.60    1.80
  43  -5   1    1.10    1.60
  43  -5   1    0.50    1.90
 -43   5  -1    2.10    2.50
 -43   5  -1    1.20    2.30
  43   5   1    1.30    2.10
 -42  -6   1    1.10    1.90
  42  -6  -1    3.00    2.00
  42  -6  -1    3.90    2.00
 -42  -6   1    4.90    2.00
  42  -6  -1   -0.10    2.30
 -42   6   1    3.90    2.50
  42   6  -1    3.60    2.00
  42   6  -1    3.50    1.80
 -42   6   1    2.80    2.40
  42   6  -1    3.90    1.90
  40  -6  -1   34.10    5.10
 -40  -6   1   38.30    5.20
  40  -6  -1   37.80    5.30
 -40  -6   1   35.00    5.50
 -40  -6   1   36.00    4.70
  40  -6  -1   45.90    5.50
 -40   6   1   34.00    4.90
 -40   6   1   36.70    4.90
  40   6  -1   40.60    5.10
  40   6  -1   33.80    4.80
  40   6  -1   38.50    4.90
 -38  -6   1   39.30    5.30
  38  -6  -1   42.90    5.10
 -38  -6   1   42.80    4.90
  38  -6  -1   37.40    4.90
 -38  -6   1   47.50    4.70
 -38  -6   1   32.30    4.50
 -38  -6   1   38.80    5.20
 -38  -6   1   44.30    4.70
  38  -6  -1   44.70    5.10
 -38   6   1   42.30    5.10
 -38   6   1   43.00    5.30
  38   6  -1   38.60    4.60
  38   6  -1   39.20    4.70
 -38   6   1   39.40    4.80
  38   6  -1   44.00    4.80
  36  -6  -1    8.70    2.40
 -36  -6   1   10.30    2.70
 -36  -6   1    8.00    2.20
 -36  -6   1    5.70    2.20
  36  -6  -1    4.70    2.10
 -36  -6   1    5.10    2.30
  36  -6  -1    4.80    1.90
 -36  -6   1    5.90    2.20
 -36  -6   1    8.20    2.80
 -36   6   1   11.50    2.80
  36   6  -1    9.60    2.50
  36   6  -1    8.50    2.30
  36   6  -1    6.50    2.00
 -36   6   1    5.50    1.80
 -36   6   1    5.40    2.30
  34  -6  -1    3.00    1.80
 -34  -6   1    3.80    1.90
 -34  -6   1    7.00    2.10
  34  -6  -1    4.40    1.80
 -34  -6   1    6.50    2.30
 -34  -6   1    2.80    1.70
  34  -6  -1    6.20    2.00
 -34  -6   1    5.40    2.20
 -34   6   1    3.20    2.00
 -34   6   1    1.30    1.80
  34   6  -1    6.20    2.00
  34   6  -1    3.50    1.80
  34   6  -1    4.70    1.90
 -34   6   1    3.60    2.20
 -34   6   1    4.20    1.90
 -32  -6   1   31.60    3.90
 -32  -6   1   27.60    3.40
 -32  -6   1   34.90    3.80
 -32  -6   1   33.90    4.20
  32  -6  -1   34.40    4.00
 -32  -6   1   30.30    4.40
 -32  -6   1   33.90    4.20
  32  -6  -1   36.40    4.00
  32  -6  -1   34.00    4.00
 -32   6   1   33.30    4.10
 -32   6   1   32.70    4.20
 -32   6   1   22.40    4.00
  32   6  -1   34.50    4.00
  32   6  -1   26.30    3.30
  32   6  -1   28.40    4.10
  32   6  -1   27.10    4.00
 -32   6   1   30.90    4.30
 -30  -6   1   68.09    4.60
 -30  -6   1   57.79    4.80
  30  -6  -1   61.39    4.90
  30  -6  -1   58.29    4.80
 -30  -6   1   61.89    4.60
 -30  -6   1   55.19    5.00
 -30  -6   1   54.59    5.10
 -30  -6   1   54.29    5.00
 -30  -6   1   52.39    4.80
  30  -6  -1   53.99    5.00
 -30   6   1   61.29    4.80
  30   6  -1   62.49    5.20
  30   6  -1   57.29    4.10
  30   6  -1   59.69    4.90
 -30   6   1   63.19    5.10
 -30   6   1   62.19    5.00
  30   6  -1   58.09    4.80
 -30   6   1   54.29    5.10
  30   6  -1   59.89    4.80
  28  -6  -1   20.40    3.10
 -28  -6   1   19.80    3.20
  28  -6  -1   19.10    3.00
 -28  -6   1   21.10    2.80
 -28  -6   1   17.80    2.90
 -28  -6   1   23.50    2.80
 -28  -6   1   22.10    3.40
  28  -6  -1   16.90    3.20
 -28  -6   1   19.10    3.40
 -28  -6   1   21.70    3.30
 -28   6   1   16.20    3.20
  28   6  -1   14.20    2.80
 -28   6   1   17.00    3.10
  28   6  -1   20.40    3.20
 -28   6   1   18.20    2.50
 -28   6   1   21.70    3.40
 -28   6   1   17.00    3.10
  28   6  -1   16.70    3.00
  28   6  -1   15.00    3.10
  28   6  -1   19.90    2.70
  26  -6  -1   15.00    2.90
 -26  -6   1   16.60    2.90
 -26  -6   1   23.90    3.40
 -26  -6   1   17.60    2.50
 -26  -6   1   18.50    3.10
  26  -6  -1   20.20    3.00
 -26  -6   1   16.00    2.60
  26  -6  -1   17.00    2.90
 -26  -6   1   15.30    2.80
 -26  -6   1   17.20    2.90
 -26   6   1   18.70    3.10
  26   6  -1   24.70    2.80
  26   6  -1   20.70    3.30
  26   6  -1   22.90    3.10
  26   6  -1   22.90    3.10
 -26   6   1   20.50    2.50
  26   6  -1   18.10    2.80
 -26   6   1   16.70    3.00
 -26   6   1   11.90    2.80
 -26   6   1   17.10    3.00
 -24  -6   1    0.10    0.90
 -24  -6   1    1.10    1.10
  24  -6  -1    0.60    1.20
 -24  -6   1    1.80    0.90
  24  -6  -1    1.20    1.00
 -24  -6   1    1.20    1.00
  24  -6  -1    1.00    1.00
 -24  -6   1    2.50    1.40
 -24  -6   1    0.20    1.00
 -24  -6   1    0.00    0.70
  24   6  -1    1.60    1.10
 -24   6   1    2.60    2.30
  24   6  -1   -0.60    0.80
  24   6  -1    0.40    1.10
 -24   6   1    0.50    0.80
 -24   6   1    4.10    1.80
  24   6  -1    0.20    0.80
 -24   6   1    5.70    1.90
  24   6  -1    1.20    1.00
 -24   6   1    0.40    0.80
 -22  -6   1  540.95   15.10
 -22  -6   1  515.95   14.40
  22  -6  -1  526.55   14.20
 -22  -6   1  534.65   13.20
  22  -6  -1  523.55   14.30
  22  -6  -1  519.25   14.40
 -22  -6   1  503.75   14.60
 -22  -6   1  523.25   14.50
 -22  -6   1  529.45   13.40
 -22  -6   1  538.75   14.90
 -22   6   1  538.05   14.30
  22   6  -1  532.55   14.40
 -22   6   1  509.75   14.40
  22   6  -1  519.85   14.30
  22   6  -1  524.85   13.10
 -22   6   1  548.05   12.50
 -22   6   1  520.35   14.40
 -22   6   1  550.34   15.10
  22   6  -1  537.95   15.00
 -22   6   1  537.05   14.90
  22   6  -1  523.45   14.20
 -20  -6   1    4.40    1.30
  20  -6  -1    2.30    1.20
 -20  -6   1    2.90    1.20
 -20  -6   1    3.20    1.30
 -20  -6   1    2.00    1.10
  20  -6  -1    2.80    1.10
 -20  -6   1    5.70    1.70
 -20  -6   1    1.90    1.20
  20  -6  -1    2.70    1.10
 -20  -6   1    1.60    0.90
  20   6  -1    3.00    1.10
 -20   6   1    3.30    1.10
  20   6  -1    3.20    1.40
 -20   6   1    5.50    1.70
  20   6  -1    2.80    1.10
  20   6  -1    2.30    1.10
  20   6  -1    3.10    1.20
  20   6  -1    3.20    0.80
 -20   6   1    6.10    1.60
 -20   6   1    2.20    1.20
 -20   6   1    2.70    0.80
 -20   6   1    5.90    1.70
 -18  -6   1    9.20    1.60
  18  -6  -1    8.10    2.30
 -18  -6   1   12.20    2.20
 -18  -6   1   11.30    2.10
 -18  -6   1    9.60    2.10
 -18  -6   1    6.30    1.70
  18  -6  -1    9.20    2.10
 -18  -6   1    9.60    1.50
 -18   6   1    9.60    2.00
 -18   6   1   12.90    2.20
 -18   6   1   10.90    2.10
  18   6  -1   14.00    2.30
 -18   6   1   10.00    1.50
  18   6  -1    8.40    1.90
  18   6  -1   10.20    1.20
  18   6  -1   12.20    2.10
 -18   6   1    6.00    1.40
  18   6  -1   10.10    1.70
 -18   6   1   11.80    2.10
 -16  -6   1    2.00    0.90
 -16  -6   1    1.70    0.80
 -16  -6   1    1.10    0.70
  16  -6  -1    2.00    1.00
  16  -6  -1    0.30    0.80
 -16  -6   1    1.70    0.90
 -16  -6   1    1.70    1.00
 -16  -6   1    1.00    0.80
 -16  -6   1    2.20    0.90
  16  -6  -1    0.40    0.80
 -16   6   1    0.40    0.50
  16   6  -1    1.50    0.90
 -16   6   1    1.60    0.80
  16   6  -1    1.50    0.90
 -16   6   1    0.60    0.80
 -16   6   1    0.50    0.90
 -16   6   1    1.70    1.10
  16   6  -1    2.20    0.70
 -16   6   1    1.90    0.70
  16   6  -1    1.00    0.80
  16   6  -1    2.00    0.60
 -16   6   1    1.00    0.90
  16   6  -1    1.10    0.40
  16   6  -1    1.20    0.80
  16   6  -1    0.50    0.70
  16   6  -1    3.70    0.90
 -14  -6   1   20.70    4.80
 -14  -6   1   20.50    2.40
 -14  -6   1   27.90    2.50
  14  -6  -1   22.20    2.30
 -14  -6   1   24.40    2.60
 -14  -6   1   24.10    1.80
 -14  -6   1   23.90    4.60
  14  -6  -1   25.70    2.40
  14  -6  -1   24.40    4.60
 -14  -6   1   23.00    1.70
  14  -6  -1   27.20    2.60
 -14  -6   1   28.00    1.90
 -14  -6   1   24.90    2.50
 -14  -6   1   22.00    2.50
  14  -6  -1   23.90    5.30
  14   6  -1   23.10    2.00
 -14   6   1   27.80    1.80
  14   6  -1   32.10    5.10
  14   6  -1   21.20    2.40
 -14   6   1   21.70    2.00
 -14   6   1   29.90    2.80
  14   6  -1   23.80    2.30
  14   6  -1   21.90    4.70
  14   6  -1   27.20    1.70
 -14   6   1   27.80    5.30
 -14   6   1   20.20    2.30
  14   6  -1   25.80    2.50
  14   6  -1   24.10    2.40
  14   6  -1   23.00    2.10
 -14   6   1   21.90    4.70
 -14   6   1   23.70    1.70
  14   6  -1   22.30    1.90
 -14   6   1   26.90    2.70
 -12  -6   1   -0.40    0.50
  12  -6  -1    2.40    1.40
 -12  -6   1    0.60    0.60
 -12  -6   1   -0.60    0.50
 -12  -6   1   -0.10    0.50
  12  -6  -1    0.20    0.50
 -12  -6   1    1.00    0.60
  12  -6  -1    0.50    0.60
 -12  -6   1    0.10    0.60
 -12  -6   1   -0.30    1.10
  12  -6  -1   -0.10    1.30
 -12  -6   1    2.30    1.60
 -12  -6   1    1.00    0.60
  12  -6  -1    0.40    0.60
 -12  -6   1    0.00    0.60
  12   6  -1    0.20    0.70
  12   6  -1    0.80    0.70
  12   6  -1    0.60    0.40
  12   6  -1    1.90    0.80
  12   6  -1    0.30    0.70
  12   6  -1    0.80    0.40
  12   6  -1    1.10    0.80
 -12   6   1    0.60    0.70
 -12   6   1   -0.50    0.50
 -12   6   1    0.40    0.40
  12   6  -1    2.00    1.80
 -12   6   1    0.20    0.40
  12   6  -1    0.10    0.60
 -12   6   1    0.30    1.40
 -12   6   1    1.20    1.80
  12   6  -1    1.40    0.70
 -12   6   1   -0.30    0.60
 -12   6   1   -0.20    0.70
  12   6  -1    0.70    2.00
 -10  -6   1   22.90    1.60
 -10  -6   1   23.70    2.10
  10  -6  -1   34.10    4.80
  10  -6  -1   24.50    1.90
  10  -6  -1   22.50    2.10
 -10  -6   1   27.30    1.70
  10  -6  -1   23.20    2.20
 -10  -6   1   21.40    2.30
 -10  -6   1   23.50    4.30
  10  -6  -1   19.00    4.20
 -10  -6   1   25.00    2.40
 -10  -6   1   25.70    1.70
  10  -6  -1   25.60    2.30
  10  -6  -1   19.90    2.00
 -10  -6   1   25.00    4.40
 -10  -6   1   25.90    2.10
 -10  -6   1   24.30    2.30
 -10   6   1   22.80    2.10
  10   6  -1   28.50    4.50
 -10   6   1   20.10    4.00
  10   6  -1   20.50    2.00
 -10   6   1   25.50    2.00
  10   6  -1   23.90    1.60
  10   6  -1   20.80    1.80
  10   6  -1   24.70    1.70
  10   6  -1   19.90    2.30
  10   6  -1   22.60    2.20
  10   6  -1   23.70    4.30
  10   6  -1   23.80    1.60
 -10   6   1   22.50    2.70
  10   6  -1   24.20    2.20
 -10   6   1   21.10    1.40
  10   6  -1   22.00    1.90
 -10   6   1   20.40    2.10
  10   6  -1   23.70    1.60
 -10   6   1   19.20    2.10
   8  -6  -1   29.40    2.40
  -8  -6   1   35.60    1.80
   8  -6  -1   30.00    2.20
  -8  -6   1   31.30    2.60
  -8  -6   1   36.00    2.30
  -8  -6   1   36.30    2.00
  -8  -6   1   33.70    1.70
   8  -6  -1   26.60    4.40
   8  -6  -1   31.50    2.30
  -8  -6   1   27.20    2.00
   8  -6  -1   31.30    2.30
  -8  -6   1   32.50    4.70
   8  -6  -1   29.10    2.50
   8  -6  -1   31.90    2.40
  -8  -6   1   31.60    6.00
  -8  -6   1   31.30    2.60
  -8  -6   1   33.50    2.30
  -8  -6   1   31.10    2.40
   8  -6  -1   33.60    5.00
  -8   6   1   35.70    2.60
  -8   6   1   30.30    1.60
  -8   6   1   33.90    1.80
   8   6  -1   29.70    2.10
  -8   6   1   31.20    2.30
  -8   6   1   28.10    4.50
   8   6  -1   30.70    4.70
   8   6  -1   41.00    5.40
   8   6  -1   31.30    2.20
  -8   6   1   37.80    4.80
   8   6  -1   37.10    2.50
  -8   6   1   29.10    2.20
   8   6  -1   32.30    2.50
  -8   6   1   31.60    2.50
   8   6  -1   32.00    2.40
  -8   6   1   30.90    2.40
  -6  -6   1   70.79    3.10
  -6  -6   1   66.99    3.60
   6  -6  -1   76.79    3.50
   6  -6  -1   71.59    3.30
  -6  -6   1   63.09    3.50
   6  -6  -1   76.49    6.80
  -6  -6   1   74.69    2.60
   6  -6  -1   68.09    3.50
  -6  -6   1   64.89    3.20
  -6  -6   1   69.89    3.10
  -6  -6   1   76.89    7.00
   6  -6  -1   79.49    7.10
   6  -6  -1   73.89    3.80
  -6  -6   1   68.49    2.90
  -6  -6   1   76.49    2.60
  -6  -6   1   68.49    3.70
  -6  -6   1   69.49    3.70
   6  -6  -1   71.09    3.50
   6  -6  -1   73.19    3.40
  -6   6   1   65.49    3.40
  -6   6   1   69.89    3.60
  -6   6   1   76.69    2.50
   6   6  -1   74.19    2.50
  -6   6   1   70.39    3.20
   6   6  -1   74.99    3.80
  -6   6   1   82.49    7.10
  -6   6   1   71.69    2.70
  -6   6   1   75.69    7.50
   6   6  -1   68.39    3.60
   6   6  -1   72.59    6.90
   6   6  -1   73.69    2.60
   6   6  -1   70.69    6.60
  -6   6   1   72.39    3.40
  -6   6   1   71.29    3.70
   6   6  -1   76.59    2.80
   6   6  -1   70.89    3.20
   4  -6  -1    0.60    0.50
   4  -6  -1   -0.40    0.40
   4  -6  -1    0.50    0.40
   4  -6  -1    1.80    0.70
  -4  -6   1    0.70    0.60
  -4  -6   1   -0.20    1.00
  -4  -6   1   -0.10    0.50
   4  -6  -1    1.10    1.50
  -4  -6   1    2.00    0.80
  -4  -6   1    1.10    0.70
  -4  -6   1    0.30    0.50
   4  -6  -1    1.90    0.80
   4  -6  -1    0.40    0.60
   4  -6  -1    0.40    0.30
  -4  -6   1   -0.40    0.40
   4  -6  -1    0.80    0.60
   4  -6  -1   -0.30    0.60
   4  -6  -1   -0.20    0.40
  -4  -6   1    0.10    0.50
  -4   6   1   -0.30    1.10
  -4   6   1    0.30    0.50
   4   6  -1   -0.20    1.30
   4   6  -1    0.90    1.20
   4   6  -1   -0.20    0.40
  -4   6   1   -0.10    0.30
  -4   6   1    0.10    0.60
  -4   6   1   -0.20    0.50
  -4   6   1    0.40    0.60
   4   6  -1    0.10    0.50
   4   6  -1    0.80    0.60
   4   6  -1    0.00    0.40
  -4   6   1    0.70    0.50
   4   6  -1    0.40    0.50
   4   6  -1    1.00    0.30
  -4   6   1    0.40    0.40
   4   6  -1    1.10    0.50
   4   6  -1    0.50    0.40
   2  -6  -1  316.27    8.60
   2  -6  -1  341.47    9.00
   2  -6  -1  329.47    9.10
   2  -6  -1  334.87    8.70
  -2  -6   1  334.87    9.00
   2  -6  -1  327.47    7.30
  -2  -6   1  329.87    9.10
   2  -6  -1  334.97    9.00
   2  -6  -1  339.17   14.80
  -2  -6   1  322.47    9.00
   2  -6  -1  321.17    8.70
  -2  -6   1  339.77    7.40
  -2  -6   1  342.67   15.10
  -2  -6   1  314.67   14.10
   2  -6  -1  341.07   16.10
  -2  -6   1  333.67    8.20
  -2  -6   1  306.17    8.20
  -2  -6   1  326.27    8.60
  -2  -6   1  323.67    8.70
   2  -6  -1  321.97    8.80
   2  -6  -1  327.47    9.10
  -2   6   1  330.27    8.60
   2   6  -1  336.07    7.10
   2   6  -1  331.77    9.00
   2   6  -1  337.77    7.20
  -2   6   1  330.37    7.90
  -2   6   1  338.57    8.10
   2   6  -1  334.57    8.90
  -2   6   1  320.27    9.00
  -2   6   1  338.57    9.00
  -2   6   1  354.96   14.90
  -2   6   1  317.87   18.10
  -2   6   1  334.37    7.40
   2   6  -1  337.67    7.40
   2   6  -1  343.07    7.60
  -2   6   1  327.27    7.60
   2   6  -1  348.67   14.70
  -2   6   1  329.87    9.10
  -2   6   1  320.17    8.70
  -2   6   1  328.57    7.70
   2   6  -1  318.27    8.30
   2   6  -1  333.77   15.00
   2   6  -1  309.67    8.60
   0  -6  -1  267.67    7.60
   0  -6   1  276.37    6.70
   0  -6  -1  277.47    8.60
   0  -6   1  266.37   12.80
   0  -6   1  284.07    6.00
[truncated: 4,565,832 more chars]
