# Supplementary material for: Crystals as Rockets: Modulation of the Salient Temperature in Cocrystals by Solvent Mixture Composition
Source: Angew Chem Int Ed Engl. 2026 Mar 18;65(18):e26010. doi: 10.1002/anie.202526010 (PMC13110762; doi:10.1002/anie.202526010)
Supplement: Supplementary file 2 — Supporting File 2: anie71541‐sup‐0002‐Data.zip. [file ANIE-65-e26010-s004.zip › ICZ_BPE_AcOEt_150K.cif]

 
data_ICZ_BPE_AcOEt_150K

loop_
_audit_author_name
_audit_author_address
'Ruben A. Toscano'
;Universidad Nacional Autonoma de Mexico, Circuito Exterior, Ciudad Universitaria, CDMX
Mexico
;
 
_audit_creation_method            'SHELXL-2019/3'
_shelx_SHELXL_version_number      '2019/3'
_chemical_name_systematic         ?
_chemical_name_common             ?
_chemical_melting_point           ?
_chemical_formula_moiety          
 'C18 H12 N2, 1.5(C12 H10 N2), 0.5(C4 H8 O2)'
_chemical_formula_sum
 'C38 H31 N5 O' 
_chemical_formula_weight          573.68

loop_
 _atom_type_symbol
 _atom_type_description
 _atom_type_scat_dispersion_real
 _atom_type_scat_dispersion_imag
 _atom_type_scat_source
 'C'  'C'   0.0033   0.0016
 'International Tables Vol C Tables 4.2.6.8 and 6.1.1.4'
 'H'  'H'   0.0000   0.0000
 'International Tables Vol C Tables 4.2.6.8 and 6.1.1.4'
 'N'  'N'   0.0061   0.0033
 'International Tables Vol C Tables 4.2.6.8 and 6.1.1.4'
 'O'  'O'   0.0106   0.0060
 'International Tables Vol C Tables 4.2.6.8 and 6.1.1.4'
 
_space_group_crystal_system       monoclinic
_space_group_IT_number            15
_space_group_name_H-M_alt         'C 2/c'
_space_group_name_Hall            '-C 2yc'
 
_shelx_space_group_comment
;
The symmetry employed for this shelxl refinement is uniquely defined
by the following loop, which should always be used as a source of
symmetry information in preference to the above space-group names.
They are only intended as comments.
;
 
loop_
 _space_group_symop_operation_xyz
 'x, y, z'
 '-x, y, -z+1/2'
 'x+1/2, y+1/2, z'
 '-x+1/2, y+1/2, -z+1/2'
 '-x, -y, -z'
 'x, -y, z-1/2'
 '-x+1/2, -y+1/2, -z'
 'x+1/2, -y+1/2, z-1/2'
 
_cell_length_a                    30.9333(8)
_cell_length_b                    10.2624(3)
_cell_length_c                    18.7531(5)
_cell_angle_alpha                 90
_cell_angle_beta                  98.6650(10)
_cell_angle_gamma                 90
_cell_volume                      5885.2(3)
_cell_formula_units_Z             8
_cell_measurement_temperature    150(2)
_cell_measurement_reflns_used      9314
_cell_measurement_theta_min        2.32
_cell_measurement_theta_max       30.46

_exptl_crystal_description       'prism'
_exptl_crystal_colour            'light-orange'
_exptl_crystal_density_meas       ?
_exptl_crystal_density_method     ?
_exptl_crystal_density_diffrn     1.295          
_exptl_crystal_F_000              2416
_exptl_transmission_factor_min    ?
_exptl_transmission_factor_max    ?
_exptl_crystal_size_max           0.371
_exptl_crystal_size_mid           0.358
_exptl_crystal_size_min           0.262
_exptl_absorpt_coefficient_mu     0.080
_shelx_estimated_absorpt_T_min    0.971
_shelx_estimated_absorpt_T_max    0.979
_exptl_absorpt_correction_type    'multi-scan'
_exptl_absorpt_correction_T_min   0.7174
_exptl_absorpt_correction_T_max   0.7461
_exptl_absorpt_process_details    '(Sheldrick, 2012)'
_exptl_absorpt_special_details    ?
_diffrn_ambient_temperature       150(2)
_diffrn_radiation_wavelength      0.71073
_diffrn_radiation_type            MoK\a
_diffrn_source                    'micro-focus X-ray source'
_diffrn_radiation_monochromator   'Helios multilayer mirror'  
_diffrn_measurement_device_type   
'Bruker D8 Venture \k geometry diffractometer 208039-1' 
_diffrn_measurement_method        '\f and \w-scans'
_diffrn_detector_area_resol_mean  52.0833
_diffrn_reflns_number             98851
_diffrn_reflns_av_unetI/netI      0.0279
_diffrn_reflns_av_R_equivalents   0.0444
_diffrn_reflns_limit_h_min        -42
_diffrn_reflns_limit_h_max        44
_diffrn_reflns_limit_k_min        -14
_diffrn_reflns_limit_k_max        14
_diffrn_reflns_limit_l_min        -26
_diffrn_reflns_limit_l_max        26
_diffrn_reflns_theta_min          2.197
_diffrn_reflns_theta_max          30.517
_diffrn_reflns_theta_full         25.242
_diffrn_measured_fraction_theta_max   0.996
_diffrn_measured_fraction_theta_full  0.995
_diffrn_reflns_Laue_measured_fraction_max    0.996
_diffrn_reflns_Laue_measured_fraction_full   0.995
_diffrn_reflns_point_group_measured_fraction_max   0.996
_diffrn_reflns_point_group_measured_fraction_full  0.995
_reflns_number_total              8956
_reflns_number_gt                 6522
_reflns_threshold_expression      'I > 2\s(I)'
_reflns_Friedel_coverage          0.000
_reflns_Friedel_fraction_max      .
_reflns_Friedel_fraction_full     .
 
_reflns_special_details
;
 Reflections were merged by SHELXL according to the crystal
 class for the calculation of statistics and refinement.
 
 _reflns_Friedel_fraction is defined as the number of unique
 Friedel pairs measured divided by the number that would be
 possible theoretically, ignoring centric projections and
 systematic absences.
;
 
_computing_data_collection        'APEX3 v2019.1-0(Bruker, 2019)'
_computing_cell_refinement        'APEX4 v2022.10-1(Bruker, 2019)'
_computing_data_reduction         'SAINT V8.40A (Bruker, 2014)'
_computing_structure_solution     'SHELXS-2012 (Bruker, 2013)'
_computing_structure_refinement   'SHELXL-2019/3 (Sheldrick, 2015)'
_computing_molecular_graphics     'SHELXLe (H?bschle et al, 2011)'
_computing_publication_material   'CIFTAB V 2013/2 (Sheldrick, 2013)'
_refine_special_details           ?
_refine_ls_structure_factor_coef  Fsqd
_refine_ls_matrix_type            full
_refine_ls_weighting_scheme       calc
_refine_ls_weighting_details
'w=1/[\s^2^(Fo^2^)+(0.0322P)^2^+12.1126P] where P=(Fo^2^+2Fc^2^)/3'
_atom_sites_solution_primary      direct
_atom_sites_solution_secondary    difmap
_atom_sites_solution_hydrogens    mixed
_refine_ls_hydrogen_treatment     mixed
_refine_ls_extinction_method      none
_refine_ls_extinction_coef        .
_refine_ls_number_reflns          8956
_refine_ls_number_parameters      488
_refine_ls_number_restraints      174
_refine_ls_R_factor_all           0.0944
_refine_ls_R_factor_gt            0.0637
_refine_ls_wR_factor_ref          0.1502
_refine_ls_wR_factor_gt           0.1277
_refine_ls_goodness_of_fit_ref    1.059
_refine_ls_restrained_S_all       1.062
_refine_ls_shift/su_max           0.000
_refine_ls_shift/su_mean          0.000
 
loop_
 _atom_site_label
 _atom_site_type_symbol
 _atom_site_fract_x
 _atom_site_fract_y
 _atom_site_fract_z
 _atom_site_U_iso_or_equiv
 _atom_site_adp_type
 _atom_site_occupancy
 _atom_site_site_symmetry_order  
 _atom_site_calc_flag
 _atom_site_refinement_flags_posn
 _atom_site_refinement_flags_adp
 _atom_site_refinement_flags_occupancy
 _atom_site_disorder_assembly
 _atom_site_disorder_group
C1 C 0.36756(5) 0.64278(18) 0.44805(9) 0.0297(3) Uani 1 1 d . . . . .
H1 H 0.356779 0.630004 0.398372 0.036 Uiso 1 1 calc R U . . .
C2 C 0.36824(6) 0.76623(19) 0.47813(10) 0.0345(4) Uani 1 1 d . . . . .
H2 H 0.357665 0.838316 0.448804 0.041 Uiso 1 1 calc R U . . .
C3 C 0.38431(6) 0.78610(19) 0.55121(10) 0.0353(4) Uani 1 1 d . . . . .
H3 H 0.384273 0.871549 0.570677 0.042 Uiso 1 1 calc R U . . .
C4 C 0.40022(6) 0.68389(18) 0.59560(9) 0.0323(4) Uani 1 1 d . . . . .
H4 H 0.411190 0.697875 0.645096 0.039 Uiso 1 1 calc R U . . .
N5 N 0.41407(5) 0.44360(15) 0.59714(7) 0.0280(3) Uani 1 1 d . . . . .
H5 H 0.4265(7) 0.435(2) 0.6453(11) 0.034 Uiso 1 1 d . U . . .
C6 C 0.41954(6) 0.21404(18) 0.55453(9) 0.0318(4) Uani 1 1 d . . . . .
H6 H 0.431940 0.180749 0.600332 0.038 Uiso 1 1 calc R U . . .
C7 C 0.41264(6) 0.13435(18) 0.49490(9) 0.0323(4) Uani 1 1 d . . . . .
H7 H 0.421101 0.045357 0.499135 0.039 Uiso 1 1 calc R U . . .
C8 C 0.38577(6) -0.00044(19) 0.32988(10) 0.0346(4) Uani 1 1 d . . . . .
H8 H 0.400284 -0.067032 0.359530 0.041 Uiso 1 1 calc R U . . .
C9 C 0.36864(6) -0.0256(2) 0.25832(10) 0.0386(4) Uani 1 1 d . . . . .
H9 H 0.371619 -0.110071 0.238878 0.046 Uiso 1 1 calc R U . . .
C10 C 0.34715(6) 0.0718(2) 0.21483(10) 0.0388(4) Uani 1 1 d . . . . .
H10 H 0.335353 0.051828 0.166326 0.047 Uiso 1 1 calc R U . . .
C11 C 0.34251(6) 0.19663(19) 0.24029(9) 0.0335(4) Uani 1 1 d . . . . .
H11 H 0.328024 0.262696 0.210207 0.040 Uiso 1 1 calc R U . . .
N12 N 0.35919(5) 0.33668(15) 0.35104(7) 0.0277(3) Uani 1 1 d . . . . .
H12 H 0.3457(7) 0.415(2) 0.3335(11) 0.033 Uiso 1 1 d . U . . .
C13 C 0.38290(5) 0.53763(17) 0.49166(8) 0.0257(3) Uani 1 1 d . . . . .
C14 C 0.39965(5) 0.55983(17) 0.56543(8) 0.0268(3) Uani 1 1 d . . . . .
C15 C 0.40777(5) 0.34570(17) 0.54590(8) 0.0264(3) Uani 1 1 d . . . . .
C16 C 0.38779(5) 0.39998(16) 0.47962(8) 0.0248(3) Uani 1 1 d . . . . .
C17 C 0.37961(5) 0.31499(17) 0.42089(8) 0.0254(3) Uani 1 1 d . . . . .
C18 C 0.39312(5) 0.18381(17) 0.42758(9) 0.0276(3) Uani 1 1 d . . . . .
C19 C 0.38125(5) 0.12473(17) 0.35743(9) 0.0285(3) Uani 1 1 d . . . . .
C20 C 0.35999(5) 0.22169(17) 0.31209(8) 0.0283(3) Uani 1 1 d . . . . .
N21 N 0.44521(5) 0.42967(17) 0.75434(7) 0.0352(3) Uani 1 1 d . . . . .
C22 C 0.45204(7) 0.5431(2) 0.78901(9) 0.0392(4) Uani 1 1 d . . . . .
H22 H 0.445801 0.620886 0.761912 0.047 Uiso 1 1 calc R U . . .
C23 C 0.46769(6) 0.55491(19) 0.86211(9) 0.0355(4) Uani 1 1 d . . . . .
H23 H 0.471869 0.638612 0.883675 0.043 Uiso 1 1 calc R U . . .
C24 C 0.47714(5) 0.44381(17) 0.90329(8) 0.0269(3) Uani 1 1 d . . . . .
C25 C 0.46972(6) 0.3254(2) 0.86770(9) 0.0353(4) Uani 1 1 d . . . . .
H25 H 0.475280 0.246079 0.893595 0.042 Uiso 1 1 calc R U . . .
C26 C 0.45416(6) 0.3229(2) 0.79419(9) 0.0376(4) Uani 1 1 d . . . . .
H26 H 0.449666 0.240510 0.771136 0.045 Uiso 1 1 calc R U . . .
C27 C 0.49419(5) 0.44688(17) 0.98068(8) 0.0277(3) Uani 1 1 d . . . . .
H27 H 0.497189 0.365723 1.005307 0.033 Uiso 1 1 calc R U . . .
C28 C 0.26978(5) 0.84110(17) 0.10991(8) 0.0278(3) Uani 1 1 d . . . . .
H28 H 0.246497 0.895602 0.119472 0.033 Uiso 1 1 calc R U . . .
C29 C 0.28504(5) 0.85981(17) 0.04791(8) 0.0278(3) Uani 1 1 d . . . . .
H29 H 0.308532 0.805651 0.038920 0.033 Uiso 1 1 calc R U . . .
N30 N 0.31432(5) 0.55799(15) 0.27186(7) 0.0330(3) Uani 1 1 d . . . . .
C31 C 0.33194(6) 0.56607(18) 0.21082(9) 0.0315(4) Uani 1 1 d . . . . .
H31 H 0.354665 0.506839 0.204515 0.038 Uiso 1 1 calc R U . . .
C32 C 0.31908(5) 0.65499(17) 0.15683(9) 0.0290(3) Uani 1 1 d . . . . .
H32 H 0.332711 0.655950 0.114694 0.035 Uiso 1 1 calc R U . . .
C33 C 0.28585(5) 0.74380(16) 0.16440(8) 0.0248(3) Uani 1 1 d . . . . .
C34 C 0.26765(6) 0.73643(17) 0.22805(8) 0.0293(3) Uani 1 1 d . . . . .
H34 H 0.245135 0.795086 0.236161 0.035 Uiso 1 1 calc R U . . .
C35 C 0.28253(6) 0.64343(18) 0.27917(9) 0.0332(4) Uani 1 1 d . . . . .
H35 H 0.269505 0.639881 0.321884 0.040 Uiso 1 1 calc R U . . .
N36 N 0.24130(5) 1.13610(16) -0.11892(8) 0.0341(3) Uani 1 1 d . . . . .
C37 C 0.22356(6) 1.13211(19) -0.05797(10) 0.0360(4) Uani 1 1 d . . . . .
H37 H 0.200928 1.192449 -0.052927 0.043 Uiso 1 1 calc R U . . .
C38 C 0.23608(6) 1.04576(18) -0.00187(9) 0.0327(4) Uani 1 1 d . . . . .
H38 H 0.222302 1.047921 0.040095 0.039 Uiso 1 1 calc R U . . .
C39 C 0.26911(5) 0.95563(16) -0.00762(8) 0.0261(3) Uani 1 1 d . . . . .
C40 C 0.28722(5) 0.95845(18) -0.07139(9) 0.0303(3) Uani 1 1 d . . . . .
H40 H 0.309464 0.898159 -0.078588 0.036 Uiso 1 1 calc R U . . .
C41 C 0.27270(6) 1.04930(19) -0.12415(9) 0.0338(4) Uani 1 1 d . . . . .
H41 H 0.285935 1.049799 -0.166697 0.041 Uiso 1 1 calc R U . . .
O1 O 0.4830(5) 0.0598(11) 0.6933(8) 0.079(4) Uani 0.25 1 d D U P A -1
O2 O 0.5052(5) -0.1390(15) 0.7128(9) 0.0353(18) Uani 0.25 1 d D U P A -1
C42 C 0.4868(7) -0.0580(15) 0.6626(8) 0.047(3) Uani 0.25 1 d D U P A -1
C43 C 0.4985(9) -0.0724(17) 0.5968(6) 0.040(3) Uani 0.25 1 d D U P A -1
H43A H 0.475533 -0.119843 0.565477 0.060 Uiso 0.25 1 calc R U P A -1
H43B H 0.525942 -0.121501 0.600911 0.060 Uiso 0.25 1 calc R U P A -1
H43C H 0.502535 0.013552 0.576031 0.060 Uiso 0.25 1 calc R U P A -1
C44 C 0.4953(7) -0.1420(17) 0.7844(12) 0.036(2) Uani 0.25 1 d D U P A -1
H44A H 0.500185 -0.229938 0.805777 0.043 Uiso 0.25 1 calc R U P A -1
H44B H 0.464738 -0.115303 0.785825 0.043 Uiso 0.25 1 calc R U P A -1
C45 C 0.5292(5) -0.039(2) 0.8253(10) 0.053(3) Uani 0.25 1 d D U P A -1
H45A H 0.527577 0.042815 0.797681 0.079 Uiso 0.25 1 calc R U P A -1
H45B H 0.558907 -0.073834 0.829908 0.079 Uiso 0.25 1 calc R U P A -1
H45C H 0.521740 -0.021326 0.873429 0.079 Uiso 0.25 1 calc R U P A -1
O1B O 0.5330(3) 0.0454(11) 0.8114(7) 0.050(2) Uani 0.25 1 d D U P B -2
O2B O 0.5059(4) -0.1437(13) 0.7840(7) 0.054(2) Uani 0.25 1 d D U P B -2
C42B C 0.5042(6) -0.0443(15) 0.8292(8) 0.050(3) Uani 0.25 1 d D U P B -2
C43B C 0.5028(9) -0.080(2) 0.8980(8) 0.050(4) Uani 0.25 1 d D U P B -2
H43D H 0.472730 -0.103196 0.903410 0.075 Uiso 0.25 1 calc R U P B -2
H43E H 0.512704 -0.007443 0.930306 0.075 Uiso 0.25 1 calc R U P B -2
H43F H 0.521932 -0.155390 0.910214 0.075 Uiso 0.25 1 calc R U P B -2
C44B C 0.5205(4) -0.1283(19) 0.7164(9) 0.058(2) Uani 0.25 1 d D U P B -2
H44C H 0.522604 -0.213593 0.692562 0.069 Uiso 0.25 1 calc R U P B -2
H44D H 0.549451 -0.085158 0.722212 0.069 Uiso 0.25 1 calc R U P B -2
C45B C 0.4841(5) -0.0391(14) 0.6714(8) 0.027(2) Uani 0.25 1 d D U P B -2
H45D H 0.479444 -0.067184 0.620824 0.040 Uiso 0.25 1 calc R U P B -2
H45E H 0.493706 0.051943 0.674285 0.040 Uiso 0.25 1 calc R U P B -2
H45F H 0.456647 -0.047274 0.691196 0.040 Uiso 0.25 1 calc R U P B -2
 
loop_
 _atom_site_aniso_label
 _atom_site_aniso_U_11
 _atom_site_aniso_U_22
 _atom_site_aniso_U_33
 _atom_site_aniso_U_23
 _atom_site_aniso_U_13
 _atom_site_aniso_U_12
C1 0.0282(8) 0.0369(9) 0.0238(7) 0.0039(7) 0.0035(6) 0.0014(7)
C2 0.0365(9) 0.0349(9) 0.0329(8) 0.0064(7) 0.0077(7) 0.0027(7)
C3 0.0377(9) 0.0330(9) 0.0364(9) -0.0021(7) 0.0094(7) -0.0016(7)
C4 0.0342(9) 0.0379(9) 0.0248(7) -0.0015(7) 0.0048(6) -0.0044(7)
N5 0.0283(7) 0.0353(8) 0.0197(6) 0.0035(5) 0.0015(5) -0.0012(6)
C6 0.0336(8) 0.0349(9) 0.0257(7) 0.0088(7) 0.0003(6) -0.0001(7)
C7 0.0350(9) 0.0294(8) 0.0316(8) 0.0066(7) 0.0025(7) 0.0003(7)
C8 0.0330(9) 0.0348(9) 0.0370(9) -0.0006(7) 0.0090(7) -0.0033(7)
C9 0.0398(10) 0.0382(10) 0.0399(10) -0.0091(8) 0.0130(8) -0.0067(8)
C10 0.0387(10) 0.0508(11) 0.0277(8) -0.0084(8) 0.0078(7) -0.0078(8)
C11 0.0321(8) 0.0439(10) 0.0248(8) -0.0002(7) 0.0048(6) -0.0023(7)
N12 0.0291(7) 0.0322(7) 0.0212(6) 0.0010(5) 0.0021(5) 0.0017(6)
C13 0.0216(7) 0.0348(8) 0.0212(7) 0.0024(6) 0.0045(5) -0.0014(6)
C14 0.0241(7) 0.0346(9) 0.0219(7) 0.0032(6) 0.0043(6) -0.0015(6)
C15 0.0241(7) 0.0335(8) 0.0216(7) 0.0031(6) 0.0030(5) -0.0030(6)
C16 0.0220(7) 0.0314(8) 0.0212(7) 0.0038(6) 0.0038(5) -0.0006(6)
C17 0.0225(7) 0.0332(8) 0.0207(7) 0.0030(6) 0.0040(5) -0.0015(6)
C18 0.0246(7) 0.0321(8) 0.0260(7) 0.0019(6) 0.0039(6) -0.0028(6)
C19 0.0242(7) 0.0344(9) 0.0276(7) -0.0003(6) 0.0063(6) -0.0030(6)
C20 0.0263(7) 0.0353(9) 0.0243(7) -0.0007(6) 0.0073(6) -0.0015(6)
N21 0.0305(7) 0.0524(10) 0.0216(6) -0.0043(6) 0.0001(5) -0.0004(7)
C22 0.0448(10) 0.0456(11) 0.0242(8) 0.0002(7) -0.0044(7) 0.0087(8)
C23 0.0429(10) 0.0385(10) 0.0229(7) -0.0030(7) -0.0023(7) 0.0062(8)
C24 0.0234(7) 0.0377(9) 0.0198(6) -0.0030(6) 0.0034(5) 0.0005(6)
C25 0.0405(10) 0.0400(10) 0.0244(8) -0.0027(7) 0.0021(7) -0.0044(8)
C26 0.0396(10) 0.0457(11) 0.0264(8) -0.0074(8) 0.0012(7) -0.0071(8)
C27 0.0271(7) 0.0366(9) 0.0192(7) -0.0001(6) 0.0021(6) 0.0008(6)
C28 0.0290(8) 0.0290(8) 0.0252(7) -0.0005(6) 0.0032(6) 0.0034(6)
C29 0.0271(7) 0.0302(8) 0.0257(7) 0.0008(6) 0.0029(6) 0.0027(6)
N30 0.0375(8) 0.0377(8) 0.0230(6) 0.0028(6) 0.0017(6) 0.0062(6)
C31 0.0288(8) 0.0374(9) 0.0279(8) 0.0015(7) 0.0024(6) 0.0066(7)
C32 0.0286(8) 0.0349(9) 0.0237(7) 0.0021(6) 0.0046(6) 0.0031(7)
C33 0.0254(7) 0.0279(8) 0.0204(7) -0.0014(6) 0.0009(5) -0.0007(6)
C34 0.0327(8) 0.0325(8) 0.0228(7) -0.0012(6) 0.0042(6) 0.0052(7)
C35 0.0406(9) 0.0378(9) 0.0212(7) 0.0010(7) 0.0051(6) 0.0048(7)
N36 0.0344(8) 0.0366(8) 0.0303(7) 0.0071(6) 0.0019(6) -0.0013(6)
C37 0.0382(9) 0.0376(10) 0.0320(9) 0.0043(7) 0.0044(7) 0.0092(8)
C38 0.0375(9) 0.0375(9) 0.0238(7) 0.0024(7) 0.0069(7) 0.0078(7)
C39 0.0265(7) 0.0296(8) 0.0216(7) 0.0000(6) 0.0018(6) -0.0021(6)
C40 0.0264(8) 0.0369(9) 0.0284(8) 0.0027(7) 0.0070(6) 0.0015(7)
C41 0.0310(8) 0.0424(10) 0.0288(8) 0.0076(7) 0.0075(6) -0.0018(7)
O1 0.119(10) 0.057(5) 0.058(5) 0.009(4) 0.005(7) 0.055(6)
O2 0.017(4) 0.046(3) 0.044(3) 0.003(3) 0.008(3) 0.021(4)
C42 0.040(6) 0.053(5) 0.045(4) 0.006(4) -0.008(4) 0.008(5)
C43 0.038(8) 0.037(7) 0.044(4) 0.002(4) -0.002(5) -0.007(6)
C44 0.026(5) 0.039(4) 0.044(3) 0.001(4) 0.008(4) 0.017(4)
C45 0.053(7) 0.060(6) 0.046(5) 0.003(5) 0.008(6) -0.007(6)
O1B 0.052(5) 0.061(5) 0.036(4) -0.003(3) 0.002(3) -0.026(4)
O2B 0.053(6) 0.048(3) 0.059(3) -0.002(3) 0.004(4) 0.010(4)
C42B 0.045(6) 0.040(5) 0.064(4) -0.001(4) 0.008(5) -0.007(4)
C43B 0.034(8) 0.054(9) 0.063(5) 0.009(5) 0.011(6) -0.015(7)
C44B 0.045(6) 0.062(4) 0.067(3) 0.006(4) 0.009(5) 0.014(4)
C45B 0.029(5) 0.025(4) 0.033(4) -0.011(3) 0.026(4) 0.001(4)
 
_geom_special_details
;
 All esds (except the esd in the dihedral angle between two l.s. planes)
 are estimated using the full covariance matrix.  The cell esds are taken
 into account individually in the estimation of esds in distances, angles
 and torsion angles; correlations between esds in cell parameters are only
 used when they are defined by crystal symmetry.  An approximate (isotropic)
 treatment of cell esds is used for estimating esds involving l.s. planes.
;
 
loop_
 _geom_bond_atom_site_label_1
 _geom_bond_atom_site_label_2
 _geom_bond_distance
 _geom_bond_site_symmetry_2
 _geom_bond_publ_flag
C1 C2 1.386(3) . ?
C1 C13 1.394(2) . ?
C1 H1 0.9500 . ?
C2 C3 1.401(3) . ?
C2 H2 0.9500 . ?
C3 C4 1.383(3) . ?
C3 H3 0.9500 . ?
C4 C14 1.392(2) . ?
C4 H4 0.9500 . ?
N5 C14 1.377(2) . ?
N5 C15 1.384(2) . ?
N5 H5 0.93(2) . ?
C6 C7 1.376(3) . ?
C6 C15 1.402(2) . ?
C6 H6 0.9500 . ?
C7 C18 1.409(2) . ?
C7 H7 0.9500 . ?
C8 C9 1.391(3) . ?
C8 C19 1.399(3) . ?
C8 H8 0.9500 . ?
C9 C10 1.394(3) . ?
C9 H9 0.9500 . ?
C10 C11 1.382(3) . ?
C10 H10 0.9500 . ?
C11 C20 1.397(2) . ?
C11 H11 0.9500 . ?
N12 C17 1.3839(19) . ?
N12 C20 1.390(2) . ?
N12 H12 0.94(2) . ?
C13 C14 1.420(2) . ?
C13 C16 1.442(2) . ?
C15 C16 1.416(2) . ?
C16 C17 1.398(2) . ?
C17 C18 1.410(2) . ?
C18 C19 1.445(2) . ?
C19 C20 1.406(2) . ?
N21 C26 1.332(3) . ?
N21 C22 1.335(3) . ?
C22 C23 1.389(2) . ?
C22 H22 0.9500 . ?
C23 C24 1.383(2) . ?
C23 H23 0.9500 . ?
C24 C25 1.389(2) . ?
C24 C27 1.468(2) . ?
C25 C26 1.390(2) . ?
C25 H25 0.9500 . ?
C26 H26 0.9500 . ?
C27 C27 1.328(3) 5_667 ?
C27 H27 0.9500 . ?
C28 C29 1.333(2) . ?
C28 C33 1.461(2) . ?
C28 H28 0.9500 . ?
C29 C39 1.463(2) . ?
C29 H29 0.9500 . ?
N30 C35 1.340(2) . ?
N30 C31 1.343(2) . ?
C31 C32 1.377(2) . ?
C31 H31 0.9500 . ?
C32 C33 1.397(2) . ?
C32 H32 0.9500 . ?
C33 C34 1.396(2) . ?
C34 C35 1.382(2) . ?
C34 H34 0.9500 . ?
C35 H35 0.9500 . ?
N36 C41 1.332(2) . ?
N36 C37 1.341(2) . ?
C37 C38 1.385(2) . ?
C37 H37 0.9500 . ?
C38 C39 1.394(2) . ?
C38 H38 0.9500 . ?
C39 C40 1.395(2) . ?
C40 C41 1.384(2) . ?
C40 H40 0.9500 . ?
C41 H41 0.9500 . ?
O1 C42 1.353(13) . ?
O2 C42 1.319(17) . ?
O2 C44 1.421(9) . ?
C42 C43 1.345(13) . ?
C43 H43A 0.9800 . ?
C43 H43B 0.9800 . ?
C43 H43C 0.9800 . ?
C44 C45 1.60(2) . ?
C44 H44A 0.9900 . ?
C44 H44B 0.9900 . ?
C45 H45A 0.9800 . ?
C45 H45B 0.9800 . ?
C45 H45C 0.9800 . ?
O1B C42B 1.358(12) . ?
O2B C42B 1.332(18) . ?
O2B C44B 1.417(9) . ?
C42B C43B 1.348(14) . ?
C43B H43D 0.9800 . ?
C43B H43E 0.9800 . ?
C43B H43F 0.9800 . ?
C44B C45B 1.592(19) . ?
C44B H44C 0.9900 . ?
C44B H44D 0.9900 . ?
C45B H45D 0.9800 . ?
C45B H45E 0.9800 . ?
C45B H45F 0.9800 . ?
 
loop_
 _geom_angle_atom_site_label_1
 _geom_angle_atom_site_label_2
 _geom_angle_atom_site_label_3
 _geom_angle
 _geom_angle_site_symmetry_1
 _geom_angle_site_symmetry_3
 _geom_angle_publ_flag
C2 C1 C13 119.08(15) . . ?
C2 C1 H1 120.5 . . ?
C13 C1 H1 120.5 . . ?
C1 C2 C3 120.86(17) . . ?
C1 C2 H2 119.6 . . ?
C3 C2 H2 119.6 . . ?
C4 C3 C2 121.36(17) . . ?
C4 C3 H3 119.3 . . ?
C2 C3 H3 119.3 . . ?
C3 C4 C14 117.87(16) . . ?
C3 C4 H4 121.1 . . ?
C14 C4 H4 121.1 . . ?
C14 N5 C15 109.06(13) . . ?
C14 N5 H5 124.1(13) . . ?
C15 N5 H5 126.9(13) . . ?
C7 C6 C15 118.25(15) . . ?
C7 C6 H6 120.9 . . ?
C15 C6 H6 120.9 . . ?
C6 C7 C18 120.46(16) . . ?
C6 C7 H7 119.8 . . ?
C18 C7 H7 119.8 . . ?
C9 C8 C19 118.83(18) . . ?
C9 C8 H8 120.6 . . ?
C19 C8 H8 120.6 . . ?
C8 C9 C10 120.66(18) . . ?
C8 C9 H9 119.7 . . ?
C10 C9 H9 119.7 . . ?
C11 C10 C9 121.86(17) . . ?
C11 C10 H10 119.1 . . ?
C9 C10 H10 119.1 . . ?
C10 C11 C20 117.27(17) . . ?
C10 C11 H11 121.4 . . ?
C20 C11 H11 121.4 . . ?
C17 N12 C20 108.61(14) . . ?
C17 N12 H12 125.8(12) . . ?
C20 N12 H12 125.5(12) . . ?
C1 C13 C14 119.30(16) . . ?
C1 C13 C16 134.51(15) . . ?
C14 C13 C16 106.15(14) . . ?
N5 C14 C4 129.29(15) . . ?
N5 C14 C13 109.18(15) . . ?
C4 C14 C13 121.52(15) . . ?
N5 C15 C6 127.78(15) . . ?
N5 C15 C16 108.73(15) . . ?
C6 C15 C16 123.47(15) . . ?
C17 C16 C15 116.71(15) . . ?
C17 C16 C13 136.37(15) . . ?
C15 C16 C13 106.86(14) . . ?
N12 C17 C16 130.40(16) . . ?
N12 C17 C18 108.95(14) . . ?
C16 C17 C18 120.64(14) . . ?
C7 C18 C17 120.33(15) . . ?
C7 C18 C19 132.86(17) . . ?
C17 C18 C19 106.77(14) . . ?
C8 C19 C20 119.33(16) . . ?
C8 C19 C18 134.07(16) . . ?
C20 C19 C18 106.57(15) . . ?
N12 C20 C11 128.88(16) . . ?
N12 C20 C19 109.07(14) . . ?
C11 C20 C19 122.03(17) . . ?
C26 N21 C22 116.12(15) . . ?
N21 C22 C23 124.25(18) . . ?
N21 C22 H22 117.9 . . ?
C23 C22 H22 117.9 . . ?
C24 C23 C22 119.50(18) . . ?
C24 C23 H23 120.3 . . ?
C22 C23 H23 120.3 . . ?
C23 C24 C25 116.56(15) . . ?
C23 C24 C27 123.27(16) . . ?
C25 C24 C27 120.17(16) . . ?
C24 C25 C26 120.01(18) . . ?
C24 C25 H25 120.0 . . ?
C26 C25 H25 120.0 . . ?
N21 C26 C25 123.56(18) . . ?
N21 C26 H26 118.2 . . ?
C25 C26 H26 118.2 . . ?
C27 C27 C24 125.7(2) 5_667 . ?
C27 C27 H27 117.1 5_667 . ?
C24 C27 H27 117.1 . . ?
C29 C28 C33 125.48(15) . . ?
C29 C28 H28 117.3 . . ?
C33 C28 H28 117.3 . . ?
C28 C29 C39 126.32(15) . . ?
C28 C29 H29 116.8 . . ?
C39 C29 H29 116.8 . . ?
C35 N30 C31 116.45(15) . . ?
N30 C31 C32 123.96(16) . . ?
N30 C31 H31 118.0 . . ?
C32 C31 H31 118.0 . . ?
C31 C32 C33 119.55(15) . . ?
C31 C32 H32 120.2 . . ?
C33 C32 H32 120.2 . . ?
C34 C33 C32 116.70(15) . . ?
C34 C33 C28 119.75(15) . . ?
C32 C33 C28 123.55(14) . . ?
C35 C34 C33 119.70(16) . . ?
C35 C34 H34 120.2 . . ?
C33 C34 H34 120.2 . . ?
N30 C35 C34 123.64(16) . . ?
N30 C35 H35 118.2 . . ?
C34 C35 H35 118.2 . . ?
C41 N36 C37 116.03(15) . . ?
N36 C37 C38 124.29(17) . . ?
N36 C37 H37 117.9 . . ?
C38 C37 H37 117.9 . . ?
C37 C38 C39 119.33(16) . . ?
C37 C38 H38 120.3 . . ?
C39 C38 H38 120.3 . . ?
C38 C39 C40 116.49(15) . . ?
C38 C39 C29 124.26(14) . . ?
C40 C39 C29 119.25(15) . . ?
C41 C40 C39 119.85(16) . . ?
C41 C40 H40 120.1 . . ?
C39 C40 H40 120.1 . . ?
N36 C41 C40 124.01(16) . . ?
N36 C41 H41 118.0 . . ?
C40 C41 H41 118.0 . . ?
C42 O2 C44 123.9(12) . . ?
O2 C42 C43 116.1(12) . . ?
O2 C42 O1 108.4(12) . . ?
C43 C42 O1 122.8(13) . . ?
C42 C43 H43A 109.5 . . ?
C42 C43 H43B 109.5 . . ?
H43A C43 H43B 109.5 . . ?
C42 C43 H43C 109.5 . . ?
H43A C43 H43C 109.5 . . ?
H43B C43 H43C 109.5 . . ?
O2 C44 C45 102.8(11) . . ?
O2 C44 H44A 111.2 . . ?
C45 C44 H44A 111.2 . . ?
O2 C44 H44B 111.2 . . ?
C45 C44 H44B 111.2 . . ?
H44A C44 H44B 109.1 . . ?
C44 C45 H45A 109.5 . . ?
C44 C45 H45B 109.5 . . ?
H45A C45 H45B 109.5 . . ?
C44 C45 H45C 109.5 . . ?
H45A C45 H45C 109.5 . . ?
H45B C45 H45C 109.5 . . ?
C42B O2B C44B 122.2(13) . . ?
O2B C42B C43B 114.3(13) . . ?
O2B C42B O1B 105.8(11) . . ?
C43B C42B O1B 122.5(12) . . ?
C42B C43B H43D 109.5 . . ?
C42B C43B H43E 109.5 . . ?
H43D C43B H43E 109.5 . . ?
C42B C43B H43F 109.5 . . ?
H43D C43B H43F 109.5 . . ?
H43E C43B H43F 109.5 . . ?
O2B C44B C45B 104.1(10) . . ?
O2B C44B H44C 110.9 . . ?
C45B C44B H44C 110.9 . . ?
O2B C44B H44D 110.9 . . ?
C45B C44B H44D 110.9 . . ?
H44C C44B H44D 109.0 . . ?
C44B C45B H45D 109.5 . . ?
C44B C45B H45E 109.5 . . ?
H45D C45B H45E 109.5 . . ?
C44B C45B H45F 109.5 . . ?
H45D C45B H45F 109.5 . . ?
H45E C45B H45F 109.5 . . ?
 
loop_
 _geom_torsion_atom_site_label_1
 _geom_torsion_atom_site_label_2
 _geom_torsion_atom_site_label_3
 _geom_torsion_atom_site_label_4
 _geom_torsion
 _geom_torsion_site_symmetry_1
 _geom_torsion_site_symmetry_2
 _geom_torsion_site_symmetry_3
 _geom_torsion_site_symmetry_4
 _geom_torsion_publ_flag
C13 C1 C2 C3 0.4(3) . . . . ?
C1 C2 C3 C4 0.4(3) . . . . ?
C2 C3 C4 C14 -0.2(3) . . . . ?
C15 C6 C7 C18 -1.7(3) . . . . ?
C19 C8 C9 C10 -0.3(3) . . . . ?
C8 C9 C10 C11 0.9(3) . . . . ?
C9 C10 C11 C20 -0.5(3) . . . . ?
C2 C1 C13 C14 -1.2(2) . . . . ?
C2 C1 C13 C16 -178.83(17) . . . . ?
C15 N5 C14 C4 -178.73(16) . . . . ?
C15 N5 C14 C13 0.77(18) . . . . ?
C3 C4 C14 N5 178.78(16) . . . . ?
C3 C4 C14 C13 -0.7(2) . . . . ?
C1 C13 C14 N5 -178.12(14) . . . . ?
C16 C13 C14 N5 0.08(17) . . . . ?
C1 C13 C14 C4 1.4(2) . . . . ?
C16 C13 C14 C4 179.63(15) . . . . ?
C14 N5 C15 C6 177.10(16) . . . . ?
C14 N5 C15 C16 -1.34(18) . . . . ?
C7 C6 C15 N5 -175.98(16) . . . . ?
C7 C6 C15 C16 2.2(3) . . . . ?
N5 C15 C16 C17 178.90(13) . . . . ?
C6 C15 C16 C17 0.4(2) . . . . ?
N5 C15 C16 C13 1.37(17) . . . . ?
C6 C15 C16 C13 -177.15(15) . . . . ?
C1 C13 C16 C17 0.1(3) . . . . ?
C14 C13 C16 C17 -177.68(17) . . . . ?
C1 C13 C16 C15 176.93(17) . . . . ?
C14 C13 C16 C15 -0.88(17) . . . . ?
C20 N12 C17 C16 178.59(16) . . . . ?
C20 N12 C17 C18 -1.01(18) . . . . ?
C15 C16 C17 N12 176.96(15) . . . . ?
C13 C16 C17 N12 -6.5(3) . . . . ?
C15 C16 C17 C18 -3.5(2) . . . . ?
C13 C16 C17 C18 173.09(17) . . . . ?
C6 C7 C18 C17 -1.3(3) . . . . ?
C6 C7 C18 C19 -178.67(17) . . . . ?
N12 C17 C18 C7 -176.32(15) . . . . ?
C16 C17 C18 C7 4.0(2) . . . . ?
N12 C17 C18 C19 1.66(17) . . . . ?
C16 C17 C18 C19 -177.98(14) . . . . ?
C9 C8 C19 C20 -0.6(2) . . . . ?
C9 C8 C19 C18 177.46(18) . . . . ?
C7 C18 C19 C8 -2.3(3) . . . . ?
C17 C18 C19 C8 -179.92(18) . . . . ?
C7 C18 C19 C20 175.95(18) . . . . ?
C17 C18 C19 C20 -1.68(17) . . . . ?
C17 N12 C20 C11 178.44(16) . . . . ?
C17 N12 C20 C19 -0.08(18) . . . . ?
C10 C11 C20 N12 -178.78(17) . . . . ?
C10 C11 C20 C19 -0.4(2) . . . . ?
C8 C19 C20 N12 179.65(14) . . . . ?
C18 C19 C20 N12 1.10(18) . . . . ?
C8 C19 C20 C11 1.0(2) . . . . ?
C18 C19 C20 C11 -177.54(15) . . . . ?
C26 N21 C22 C23 0.3(3) . . . . ?
N21 C22 C23 C24 0.0(3) . . . . ?
C22 C23 C24 C25 -0.6(3) . . . . ?
C22 C23 C24 C27 179.38(17) . . . . ?
C23 C24 C25 C26 0.9(3) . . . . ?
C27 C24 C25 C26 -179.08(16) . . . . ?
C22 N21 C26 C25 0.0(3) . . . . ?
C24 C25 C26 N21 -0.6(3) . . . . ?
C23 C24 C27 C27 -5.6(3) . . . 5_667 ?
C25 C24 C27 C27 174.4(2) . . . 5_667 ?
C33 C28 C29 C39 179.32(16) . . . . ?
C35 N30 C31 C32 -0.4(3) . . . . ?
N30 C31 C32 C33 0.2(3) . . . . ?
C31 C32 C33 C34 0.3(2) . . . . ?
C31 C32 C33 C28 -179.57(16) . . . . ?
C29 C28 C33 C34 178.44(17) . . . . ?
C29 C28 C33 C32 -1.7(3) . . . . ?
C32 C33 C34 C35 -0.6(2) . . . . ?
C28 C33 C34 C35 179.27(16) . . . . ?
C31 N30 C35 C34 0.0(3) . . . . ?
C33 C34 C35 N30 0.5(3) . . . . ?
C41 N36 C37 C38 0.5(3) . . . . ?
N36 C37 C38 C39 -0.2(3) . . . . ?
C37 C38 C39 C40 -0.6(3) . . . . ?
C37 C38 C39 C29 -179.95(17) . . . . ?
C28 C29 C39 C38 2.5(3) . . . . ?
C28 C29 C39 C40 -176.77(17) . . . . ?
C38 C39 C40 C41 1.2(2) . . . . ?
C29 C39 C40 C41 -179.49(16) . . . . ?
C37 N36 C41 C40 0.1(3) . . . . ?
C39 C40 C41 N36 -0.9(3) . . . . ?
C44 O2 C42 C43 -177.1(19) . . . . ?
C44 O2 C42 O1 40(3) . . . . ?
C42 O2 C44 C45 -88.7(17) . . . . ?
C44B O2B C42B C43B -160.6(16) . . . . ?
C44B O2B C42B O1B -23(2) . . . . ?
C42B O2B C44B C45B -66.8(19) . . . . ?
 
loop_
 _geom_hbond_atom_site_label_D 
 _geom_hbond_atom_site_label_H 
 _geom_hbond_atom_site_label_A 
 _geom_hbond_distance_DH 
 _geom_hbond_distance_HA 
 _geom_hbond_distance_DA 
 _geom_hbond_angle_DHA 
 _geom_hbond_site_symmetry_A 
 _geom_hbond_publ_flag
N5 H5 N21  0.93(2) 2.04(2) 2.9637(19) 171.2(18) . yes
C6 H6 O1  0.95 2.50 3.404(12) 159.4 . yes
C6 H6 O1B  0.95 2.30 3.218(11) 161.6 2_656 yes
N12 H12 N30  0.94(2) 2.03(2) 2.944(2) 165.6(18) . yes
C26 H26 O1B  0.95 2.63 3.524(12) 156.2 2_656 yes
 
_refine_diff_density_max    0.357
_refine_diff_density_min   -0.400
_refine_diff_density_rms    0.056

_shelx_res_file
;
TITL 121RMB24
    121RMB24.res
    created by SHELXL-2019/3 at 14:11:18 on 31-Aug-2024
CELL 0.71073 30.9333 10.2624 18.7531 90.0000 98.6650 90.0000
ZERR 8.00 0.0008 0.0003 0.0005 0.0000 0.0010 0.0000
LATT 7
SYMM -x, y, -z+1/2
SFAC C H N O
UNIT 304 248 40 8
OMIT 1 1 0
OMIT 24 0 0
OMIT -21 3 3
OMIT 6 6 9
OMIT 28 0 0
OMIT -21 3 6
LIST 4
TEMP -123.150
SIZE 0.262 0.358 0.371
ACTA
L.S. 20
FMAP 2
PLAN 5
HTAB N5 N21
HTAB C6 O1
EQIV $2 -x+1, y, -z+3/2
HTAB C6 O1B_$2
HTAB N12 N30
HTAB C26 O1B_$2
BOND $H
CONF
WGHT    0.032200   12.112600
FVAR       0.40787
C1    1    0.367557    0.642778    0.448045    11.00000    0.02823    0.03689 =
         0.02383    0.00393    0.00351    0.00143
AFIX  43
H1    2    0.356779    0.630004    0.398372    11.00000   -1.20000
AFIX   0
C2    1    0.368237    0.766226    0.478129    11.00000    0.03654    0.03486 =
         0.03291    0.00638    0.00770    0.00270
AFIX  43
H2    2    0.357665    0.838316    0.448804    11.00000   -1.20000
AFIX   0
C3    1    0.384307    0.786095    0.551206    11.00000    0.03767    0.03303 =
         0.03642   -0.00213    0.00936   -0.00156
AFIX  43
H3    2    0.384273    0.871549    0.570677    11.00000   -1.20000
AFIX   0
C4    1    0.400220    0.683890    0.595597    11.00000    0.03425    0.03789 =
         0.02477   -0.00149    0.00478   -0.00444
AFIX  43
H4    2    0.411190    0.697875    0.645096    11.00000   -1.20000
AFIX   0
N5    3    0.414070    0.443600    0.597137    11.00000    0.02832    0.03530 =
         0.01972    0.00348    0.00148   -0.00116
H5    2    0.426514    0.435068    0.645313    11.00000   -1.20000
C6    1    0.419536    0.214035    0.554525    11.00000    0.03360    0.03487 =
         0.02568    0.00877    0.00032   -0.00015
AFIX  43
H6    2    0.431940    0.180749    0.600332    11.00000   -1.20000
AFIX   0
C7    1    0.412643    0.134346    0.494902    11.00000    0.03502    0.02944 =
         0.03160    0.00662    0.00252    0.00029
AFIX  43
H7    2    0.421101    0.045357    0.499135    11.00000   -1.20000
AFIX   0
C8    1    0.385772   -0.000442    0.329879    11.00000    0.03298    0.03482 =
         0.03704   -0.00060    0.00901   -0.00327
AFIX  43
H8    2    0.400284   -0.067032    0.359530    11.00000   -1.20000
AFIX   0
C9    1    0.368642   -0.025628    0.258319    11.00000    0.03983    0.03823 =
         0.03986   -0.00913    0.01296   -0.00672
AFIX  43
H9    2    0.371619   -0.110071    0.238878    11.00000   -1.20000
AFIX   0
C10   1    0.347145    0.071800    0.214831    11.00000    0.03871    0.05085 =
         0.02769   -0.00843    0.00778   -0.00778
AFIX  43
H10   2    0.335353    0.051828    0.166326    11.00000   -1.20000
AFIX   0
C11   1    0.342507    0.196635    0.240294    11.00000    0.03211    0.04387 =
         0.02481   -0.00016    0.00475   -0.00229
AFIX  43
H11   2    0.328024    0.262696    0.210207    11.00000   -1.20000
AFIX   0
N12   3    0.359188    0.336684    0.351038    11.00000    0.02910    0.03215 =
         0.02125    0.00103    0.00208    0.00169
H12   2    0.345689    0.414642    0.333462    11.00000   -1.20000
C13   1    0.382903    0.537630    0.491665    11.00000    0.02157    0.03475 =
         0.02119    0.00237    0.00446   -0.00135
C14   1    0.399650    0.559832    0.565426    11.00000    0.02414    0.03459 =
         0.02187    0.00319    0.00432   -0.00154
C15   1    0.407768    0.345697    0.545903    11.00000    0.02408    0.03347 =
         0.02156    0.00309    0.00300   -0.00299
C16   1    0.387791    0.399980    0.479617    11.00000    0.02204    0.03136 =
         0.02118    0.00377    0.00376   -0.00056
C17   1    0.379606    0.314994    0.420891    11.00000    0.02248    0.03321 =
         0.02071    0.00296    0.00403   -0.00147
C18   1    0.393121    0.183811    0.427582    11.00000    0.02459    0.03209 =
         0.02604    0.00193    0.00391   -0.00278
C19   1    0.381253    0.124731    0.357434    11.00000    0.02419    0.03438 =
         0.02764   -0.00027    0.00628   -0.00302
C20   1    0.359988    0.221688    0.312092    11.00000    0.02630    0.03527 =
         0.02426   -0.00071    0.00725   -0.00146
N21   3    0.445208    0.429673    0.754340    11.00000    0.03048    0.05239 =
         0.02162   -0.00435    0.00009   -0.00044
C22   1    0.452044    0.543142    0.789009    11.00000    0.04483    0.04562 =
         0.02419    0.00016   -0.00437    0.00867
AFIX  43
H22   2    0.445801    0.620886    0.761912    11.00000   -1.20000
AFIX   0
C23   1    0.467689    0.554905    0.862106    11.00000    0.04287    0.03848 =
         0.02294   -0.00298   -0.00230    0.00619
AFIX  43
H23   2    0.471869    0.638612    0.883675    11.00000   -1.20000
AFIX   0
C24   1    0.477142    0.443810    0.903288    11.00000    0.02345    0.03766 =
         0.01977   -0.00301    0.00342    0.00048
C25   1    0.469721    0.325380    0.867701    11.00000    0.04049    0.04003 =
         0.02442   -0.00270    0.00208   -0.00439
AFIX  43
H25   2    0.475280    0.246079    0.893595    11.00000   -1.20000
AFIX   0
C26   1    0.454159    0.322866    0.794194    11.00000    0.03959    0.04571 =
         0.02638   -0.00736    0.00123   -0.00705
AFIX  43
H26   2    0.449666    0.240510    0.771136    11.00000   -1.20000
AFIX   0
C27   1    0.494195    0.446876    0.980684    11.00000    0.02709    0.03657 =
         0.01915   -0.00008    0.00208    0.00084
AFIX  43
H27   2    0.497189    0.365723    1.005307    11.00000   -1.20000
AFIX   0
C28   1    0.269778    0.841103    0.109908    11.00000    0.02902    0.02903 =
         0.02522   -0.00047    0.00324    0.00339
AFIX  43
H28   2    0.246497    0.895602    0.119472    11.00000   -1.20000
AFIX   0
C29   1    0.285036    0.859808    0.047912    11.00000    0.02708    0.03020 =
         0.02572    0.00080    0.00287    0.00272
AFIX  43
H29   2    0.308532    0.805651    0.038920    11.00000   -1.20000
AFIX   0
N30   3    0.314316    0.557986    0.271861    11.00000    0.03754    0.03766 =
         0.02298    0.00283    0.00170    0.00617
C31   1    0.331943    0.566066    0.210823    11.00000    0.02884    0.03735 =
         0.02787    0.00149    0.00243    0.00658
AFIX  43
H31   2    0.354665    0.506839    0.204515    11.00000   -1.20000
AFIX   0
C32   1    0.319082    0.654988    0.156827    11.00000    0.02860    0.03488 =
         0.02369    0.00209    0.00457    0.00308
AFIX  43
H32   2    0.332711    0.655950    0.114694    11.00000   -1.20000
AFIX   0
C33   1    0.285853    0.743798    0.164405    11.00000    0.02541    0.02786 =
         0.02044   -0.00143    0.00086   -0.00070
C34   1    0.267650    0.736427    0.228050    11.00000    0.03272    0.03253 =
         0.02278   -0.00118    0.00423    0.00516
AFIX  43
H34   2    0.245135    0.795086    0.236161    11.00000   -1.20000
AFIX   0
C35   1    0.282533    0.643433    0.279173    11.00000    0.04062    0.03784 =
         0.02117    0.00098    0.00508    0.00484
AFIX  43
H35   2    0.269505    0.639881    0.321884    11.00000   -1.20000
AFIX   0
N36   3    0.241302    1.136097   -0.118925    11.00000    0.03439    0.03658 =
         0.03029    0.00715    0.00194   -0.00131
C37   1    0.223561    1.132110   -0.057968    11.00000    0.03821    0.03756 =
         0.03198    0.00435    0.00440    0.00924
AFIX  43
H37   2    0.200928    1.192449   -0.052927    11.00000   -1.20000
AFIX   0
C38   1    0.236082    1.045755   -0.001867    11.00000    0.03754    0.03749 =
         0.02381    0.00242    0.00687    0.00778
AFIX  43
H38   2    0.222302    1.047921    0.040095    11.00000   -1.20000
AFIX   0
C39   1    0.269114    0.955631   -0.007619    11.00000    0.02654    0.02957 =
         0.02157   -0.00001    0.00183   -0.00211
C40   1    0.287220    0.958454   -0.071392    11.00000    0.02641    0.03687 =
         0.02839    0.00271    0.00702    0.00148
AFIX  43
H40   2    0.309464    0.898159   -0.078588    11.00000   -1.20000
AFIX   0
C41   1    0.272701    1.049305   -0.124155    11.00000    0.03096    0.04242 =
         0.02884    0.00764    0.00746   -0.00183
AFIX  43
H41   2    0.285935    1.049799   -0.166697    11.00000   -1.20000
AFIX   0
SIMU 0.01 O1 > C45B
DELU 0.005 O1 > C45B
PART -1
O1    4    0.482977    0.059802    0.693287    10.25000    0.11852    0.05746 =
         0.05755    0.00892    0.00485    0.05473
O2    4    0.505182   -0.139013    0.712800    10.25000    0.01736    0.04587 =
         0.04367    0.00310    0.00813    0.02124
C42   1    0.486814   -0.058042    0.662562    10.25000    0.03954    0.05315 =
         0.04481    0.00641   -0.00827    0.00777
C43   1    0.498498   -0.072434    0.596785    10.25000    0.03790    0.03692 =
         0.04360    0.00171   -0.00152   -0.00730
AFIX 137
H43A  2    0.475533   -0.119843    0.565477    10.25000   -1.50000
H43B  2    0.525942   -0.121501    0.600911    10.25000   -1.50000
H43C  2    0.502535    0.013552    0.576031    10.25000   -1.50000
AFIX   0
C44   1    0.495350   -0.141982    0.784378    10.25000    0.02596    0.03903 =
         0.04419    0.00061    0.00798    0.01688
AFIX  23
H44A  2    0.500185   -0.229938    0.805777    10.25000   -1.20000
H44B  2    0.464738   -0.115303    0.785825    10.25000   -1.20000
AFIX   0
C45   1    0.529181   -0.038529    0.825328    10.25000    0.05332    0.06027 =
         0.04559    0.00336    0.00848   -0.00714
AFIX 137
H45A  2    0.527577    0.042815    0.797681    10.25000   -1.50000
H45B  2    0.558907   -0.073834    0.829908    10.25000   -1.50000
H45C  2    0.521740   -0.021326    0.873429    10.25000   -1.50000
AFIX   0
PART -2
SAME 0.01 0.01 O1 > C45
O1B   4    0.533021    0.045432    0.811402    10.25000    0.05216    0.06065 =
         0.03621   -0.00317    0.00196   -0.02558
O2B   4    0.505880   -0.143667    0.783999    10.25000    0.05315    0.04780 =
         0.05899   -0.00246    0.00381    0.00963
C42B  1    0.504194   -0.044329    0.829209    10.25000    0.04471    0.04012 =
         0.06353   -0.00085    0.00767   -0.00689
C43B  1    0.502795   -0.080023    0.897973    10.25000    0.03426    0.05446 =
         0.06252    0.00867    0.01089   -0.01505
AFIX 137
H43D  2    0.472730   -0.103196    0.903410    10.25000   -1.50000
H43E  2    0.512704   -0.007443    0.930306    10.25000   -1.50000
H43F  2    0.521932   -0.155390    0.910214    10.25000   -1.50000
AFIX   0
C44B  1    0.520504   -0.128276    0.716440    10.25000    0.04511    0.06180 =
         0.06668    0.00591    0.00922    0.01427
AFIX  23
H44C  2    0.522604   -0.213593    0.692562    10.25000   -1.20000
H44D  2    0.549451   -0.085158    0.722212    10.25000   -1.20000
AFIX   0
C45B  1    0.484074   -0.039130    0.671353    10.25000    0.02916    0.02515 =
         0.03279   -0.01053    0.02604    0.00099
AFIX 137
H45D  2    0.479444   -0.067184    0.620824    10.25000   -1.50000
H45E  2    0.493706    0.051943    0.674285    10.25000   -1.50000
H45F  2    0.456647   -0.047274    0.691196    10.25000   -1.50000
PART 0
AFIX   0
HKLF 4 1 1 0 0 0 1 0 0 0 1


REM  121RMB24
REM wR2 = 0.1502, GooF = S = 1.059, Restrained GooF = 1.062 for all data
REM R1 = 0.0637 for 6522 Fo > 4sig(Fo) and 0.0944 for all 8956 data
REM 488 parameters refined using 174 restraints

END

WGHT      0.0321     12.1124

REM Highest difference peak  0.357,  deepest hole -0.400,  1-sigma level  0.056
Q1    1   0.4588  0.3213  0.8341  11.00000  0.05    0.36
Q2    1   0.3946  0.5535  0.5256  11.00000  0.05    0.35
Q3    1   0.4849  0.4399  0.9392  11.00000  0.05    0.32
Q4    1   0.3973  0.3700  0.5114  11.00000  0.05    0.31
Q5    1   0.4538  0.5462  0.8306  11.00000  0.05    0.31
;
_shelx_res_checksum   40774

_shelx_hkl_file
;
  -4   0   0  607.14   12.90
  -4   0   0  627.54   13.90
  -4   0   0  599.84   13.90
  -4   0   0  600.84   10.50
   4   0   0  618.74   11.00
   4   0   0  602.04   13.60
   4   0   0  619.54   14.10
   4   0   0  563.94   10.60
  -4   0   0  619.74   12.80
   6   0   0 3362.86   54.49
   6   0   0 3208.18   47.90
  -6   0   0 3267.67   47.20
  -6   0   0 3246.38   51.89
   6   0   0 3400.06   51.99
  -6   0   0 3232.48   54.09
  -6   0   0 3327.47   53.79
  -6   0   0 3312.07   51.89
 -10   0   0 1148.39   26.70
 -10   0   0 1100.39   28.90
 -10   0   0 1114.09   20.20
  10   0   0 1112.09   22.00
  10   0   0 1114.29   19.50
  10   0   0 1083.49   28.50
  10   0   0 1172.08   26.50
 -10   0   0 1138.19   26.40
  10   0   0 1123.79   25.80
  10   0   0 1161.08   21.80
  10   0   0 1145.79   28.60
 -12   0   0 2096.39   34.20
  12   0   0 2194.38   47.10
  12   0   0 2046.90   36.80
  12   0   0 2078.39   34.20
  12   0   0 2103.59   45.60
  12   0   0 2122.19   36.10
 -12   0   0 2144.59   43.10
 -12   0   0 2060.79   42.90
 -12   0   0 2090.59   46.60
  12   0   0 2121.29   42.50
  12   0   0 2125.29   42.00
 -14   0   0    9.20    2.90
  14   0   0    9.70    3.20
  14   0   0   13.50    2.40
  14   0   0   14.50    3.50
 -14   0   0   22.80    4.20
 -14   0   0   17.00    3.90
  14   0   0    6.00    2.80
 -14   0   0   14.00    3.00
 -14   0   0   13.20    1.80
  16   0   0 1087.89   30.30
  16   0   0 1073.59   22.80
 -16   0   0 1021.90   30.30
  16   0   0 1066.59   33.40
  16   0   0 1057.19   29.40
 -16   0   0 1044.40   20.50
 -16   0   0 1054.49   23.70
  16   0   0 1039.40   24.50
  16   0   0 1038.10   23.10
 -16   0   0 1097.19   31.10
  16   0   0 1090.49   41.50
  18   0   0 1495.65   43.70
  18   0   0 1531.25   30.60
  18   0   0 1536.55   38.90
  18   0   0 1499.95   32.40
 -18   0   0 1512.05   26.70
 -18   0   0 1452.65   39.70
 -18   0   0 1503.15   31.10
 -18   0   0 1498.45   39.70
  18   0   0 1491.15   38.00
  18   0   0 1519.05   43.20
  18   0   0 1512.45   30.70
 -18   0   0 1514.65   27.80
  20   0   0  803.72   20.40
  20   0   0  802.12   22.60
  20   0   0  794.12   31.70
 -20   0   0  819.92   21.10
 -20   0   0  801.42   29.20
  20   0   0  832.32   27.90
 -20   0   0  796.92   20.80
  20   0   0  827.92   28.20
  20   0   0  816.42   21.70
 -20   0   0  815.42   17.00
  22   0   0 1559.54   32.00
 -22   0   0 1499.95   24.10
  22   0   0 1581.64   43.50
 -22   0   0 1529.85   24.60
  22   0   0 1537.95   48.50
  22   0   0 1534.65   35.10
  22   0   0 1568.84   42.20
  22   0   0 1579.04   34.70
 -22   0   0 1531.05   32.10
 -22   0   0 1453.75   43.70
  22   0   0 1557.24   48.00
 -24   0   0   99.49   10.80
  24   0   0   98.39    8.00
  24   0   0  101.49   12.20
  24   0   0  102.09   10.40
  26   0   0  199.98   15.90
  26   0   0  228.28   12.80
  26   0   0  214.18    9.70
  26   0   0  209.78   11.80
  26   0   0  241.78   16.10
 -26   0   0  204.98   16.40
  26   0   0  178.18   14.10
  26   0   0  238.78   19.30
  28   0   0   65.69    8.40
 -28   0   0   73.59   11.20
  28   0   0   57.99    9.80
  28   0   0   56.69    4.80
  28   0   0   70.39   11.80
  28   0   0   48.00    7.30
  28   0   0   60.79    6.80
  28   0   0   59.59   11.00
  30   0   0  162.48   17.80
  30   0   0  142.79   13.50
  30   0   0  144.59   18.30
  30   0   0  160.08   12.00
  30   0   0  160.48    7.50
  30   0   0  168.18   17.70
  30   0   0  177.68   11.10
 -30   0   0  152.08   15.80
  32   0   0   10.00    4.50
  32   0   0    9.20    3.00
  32   0   0    7.10    4.30
 -32   0   0   16.40    5.90
  32   0   0   12.50    5.90
  34   0   0  229.18   12.50
  34   0   0  183.78   24.10
 -34   0   0  228.38   20.50
  34   0   0  228.08   21.70
  36   0   0   63.79   15.60
  36   0   0   67.99   15.30
 -36   0   0   84.19   14.60
  38   0   0  125.69   18.90
 -38   0   0  145.59   15.80
  38   0   0  138.69   15.40
  40   0   0  119.39   18.80
  40   0   0  127.39   19.50
  42   0   0   98.39   15.20
  42   0   0   91.99   13.10
  -1  -1   0    0.80    0.40
  -3  -1   0   98.19    4.90
  -3  -1   0  108.89    5.30
  -3  -1   0  108.89    5.70
  -3  -1   0   98.19    5.00
   3  -1   0  101.39    4.20
   3  -1   0   96.59    4.10
  -3  -1   0  103.59    5.20
  -3  -1   0   94.29    4.90
   3  -1   0  105.39    5.80
   3   1   0  102.09    5.50
   3   1   0   99.79    5.10
  -3   1   0  103.49    4.30
  -3   1   0   98.79    5.60
   3   1   0   91.79    4.90
   3   1   0  100.99    5.00
   3   1   0  101.39    5.10
  -3   1   0   89.99    4.00
   5  -1   0  318.17    7.80
  -5  -1   0  315.57   10.20
  -5  -1   0  326.07   11.00
  -5  -1   0  319.47    9.60
  -5  -1   0  312.57    9.60
   5  -1   0  356.06   12.90
   5  -1   0  335.17    9.80
  -5  -1   0  316.67    8.80
   5  -1   0  339.27   11.00
  -5  -1   0  331.67   10.50
   5  -1   0  320.37   11.60
  -5  -1   0  318.27    6.90
   5   1   0  328.87    7.00
   5   1   0  337.37   10.70
   5   1   0  312.57   10.00
  -5   1   0  310.47    8.10
  -5   1   0  333.07   12.00
   5   1   0  310.47   10.20
   5   1   0  333.87   10.30
   5   1   0  322.77   12.00
   5   1   0  308.17    8.50
   7  -1   0 1148.79   20.20
   7  -1   0 1160.68   20.20
  -7  -1   0 1144.39   24.20
   7  -1   0 1145.69   28.50
  -7  -1   0 1142.09   23.40
  -7  -1   0 1178.58   24.10
  -7  -1   0 1116.29   23.70
  -7  -1   0 1140.49   26.00
  -7  -1   0 1151.58   20.10
   7  -1   0 1128.89   26.90
   7  -1   0 1157.48   26.80
  -7  -1   0 1156.48   21.80
  -7  -1   0 1137.49   22.20
  -7   1   0 1144.69   27.50
   7   1   0 1143.09   23.60
   7   1   0 1157.48   19.80
   7   1   0 1151.68   23.30
  -7   1   0 1124.89   19.80
   7   1   0 1187.28   26.60
   7   1   0 1164.98   24.40
   7   1   0 1065.59   27.70
  -7   1   0 1170.18   25.80
   7   1   0 1103.89   24.00
   9  -1   0 3455.55   50.19
  -9  -1   0 3534.85   57.59
  -9  -1   0 3423.86   52.49
   9  -1   0 3436.96   51.49
   9  -1   0 3455.65   61.99
   9  -1   0 3393.16   59.69
  -9  -1   0 3439.06   51.79
  -9  -1   0 3437.36   58.09
  -9  -1   0 3434.16   57.59
  -9  -1   0 3489.55   56.59
  -9  -1   0 3516.65   53.49
   9  -1   0 3426.76   64.59
   9  -1   0 3354.36   51.59
  -9  -1   0 3511.75   61.39
   9   1   0 3619.64   58.69
  -9   1   0 3422.76   62.69
  -9   1   0 3392.46   50.69
   9   1   0 3409.46   57.29
   9   1   0 3506.95   52.89
   9   1   0 3510.75   56.39
   9   1   0 3473.05   61.59
  -9   1   0 3422.86   60.39
   9   1   0 3441.76   57.39
 -11  -1   0  215.98   11.70
  11  -1   0  213.98   12.90
 -11  -1   0  215.28    6.40
  11  -1   0  228.38   12.10
  11  -1   0  226.58    6.60
 -11  -1   0  219.48   10.50
 -11  -1   0  238.18    9.20
 -11  -1   0  212.58    9.70
 -11  -1   0  212.68    9.20
  11  -1   0  217.88    7.50
  11  -1   0  217.28   11.10
  11  -1   0  215.88    7.20
 -11  -1   0  216.98   10.90
 -11  -1   0  222.68    6.20
  11   1   0  204.38   11.60
 -11   1   0  217.08    6.50
  11   1   0  255.27   10.10
 -11   1   0  228.88    7.50
  11   1   0  224.28    8.60
  11   1   0  222.68   10.00
 -11   1   0  231.48   12.60
 -11   1   0  223.08   11.60
  11   1   0  219.48   10.80
  11   1   0  215.28    9.60
  13  -1   0 1659.43   28.20
  13  -1   0 1739.43   39.40
  13  -1   0 1683.93   40.50
 -13  -1   0 1687.43   40.60
 -13  -1   0 1680.83   33.90
  13  -1   0 1716.83   41.50
  13  -1   0 1680.63   29.40
 -13  -1   0 1668.13   33.10
  13  -1   0 1727.63   44.30
 -13  -1   0 1688.03   35.00
 -13  -1   0 1636.84   38.60
  13  -1   0 1662.43   30.10
  13   1   0 1716.93   39.00
  13   1   0 1688.63   35.50
  13   1   0 1678.93   40.90
  13   1   0 1691.33   34.80
  13   1   0 1646.74   34.10
  13   1   0 1699.23   33.20
 -13   1   0 1685.33   39.60
 -13   1   0 1659.13   27.20
 -13   1   0 1644.64   29.50
 -13   1   0 1686.93   41.70
 -15  -1   0 1046.50   26.20
  15  -1   0 1027.20   20.90
 -15  -1   0 1068.79   32.40
 -15  -1   0 1043.40   30.70
  15  -1   0 1052.59   34.70
  15  -1   0 1014.50   22.00
  15  -1   0 1034.70   30.00
  15  -1   0 1026.20   20.30
 -15  -1   0  996.20   28.80
 -15  -1   0 1014.60   23.90
 -15  -1   0 1025.60   25.90
  15  -1   0 1040.90   32.40
  15  -1   0  995.60   30.70
 -15   1   0 1010.40   21.10
  15   1   0 1047.50   32.40
 -15   1   0  996.00   30.30
  15   1   0 1052.09   25.30
  15   1   0 1070.89   26.10
 -15   1   0 1081.59   32.90
  15   1   0 1038.20   25.70
  15   1   0 1049.00   30.50
  15   1   0 1067.09   26.90
 -15   1   0 1009.70   18.00
  17  -1   0  107.49    6.30
  17  -1   0  116.69   11.60
 -17  -1   0  104.39    6.60
 -17  -1   0  107.59    8.30
 -17  -1   0  112.99    7.30
  17  -1   0  111.99   10.10
  17  -1   0   95.39    5.40
 -17  -1   0  119.69   10.40
 -17  -1   0  106.69    9.30
  17  -1   0  119.89    9.70
  17  -1   0  120.99   10.90
 -17  -1   0  116.09   10.70
  17  -1   0  111.79    5.80
  17   1   0  105.49   10.40
  17   1   0  105.59    7.60
  17   1   0  110.49    9.80
  17   1   0  108.29    7.70
 -17   1   0  109.09    3.80
  17   1   0  117.39    8.00
 -17   1   0  105.29    9.80
 -17   1   0  112.09    6.00
  17   1   0  108.89    8.10
 -19  -1   0  184.48   12.80
  19  -1   0  187.98   13.50
  19  -1   0  194.68   14.70
 -19  -1   0  194.98   14.70
 -19  -1   0  177.38    9.50
  19  -1   0  189.28    7.80
  19  -1   0  206.68    9.20
  19  -1   0  204.68    8.50
 -19  -1   0  193.88    9.00
  19  -1   0  187.68   15.20
  19  -1   0  187.38   12.90
 -19  -1   0  194.58   11.80
  19   1   0  196.48   13.90
  19   1   0  196.28   11.20
  19   1   0  183.88   14.30
  19   1   0  181.78   10.70
 -19   1   0  183.98    7.90
  19   1   0  178.68   10.80
  19   1   0  191.68   12.60
 -19   1   0  216.28   14.70
  21  -1   0  664.93   29.30
  21  -1   0  643.24   26.80
 -21  -1   0  615.44   25.40
  21  -1   0  583.54   17.80
 -21  -1   0  670.93   29.30
 -21  -1   0  621.34   18.30
  21  -1   0  613.34   29.60
  21  -1   0  642.94   17.60
 -21  -1   0  619.74   17.50
  21  -1   0  602.94   15.60
  21  -1   0  607.34   26.90
 -21   1   0  580.94   15.40
  21   1   0  613.94   28.10
  21   1   0  605.74   21.50
  21   1   0  660.83   27.80
  21   1   0  649.64   22.10
  21   1   0  622.54   31.10
  21   1   0  610.34   23.40
  21   1   0  633.94   21.90
 -21   1   0  581.74   26.10
 -23  -1   0    1.60    2.00
  23  -1   0   -2.40    1.70
  23  -1   0   -0.20    1.40
  23  -1   0   -0.30    0.90
 -23  -1   0    1.80    1.50
  23  -1   0    4.60    2.20
  23  -1   0   -0.60    2.50
  23  -1   0    0.60    2.70
 -23  -1   0    2.70    1.10
  23  -1   0    0.50    1.40
 -23   1   0   -0.60    1.30
  23   1   0    0.60    1.80
  23   1   0    2.00    1.80
  23   1   0   -2.60    1.50
  23   1   0    0.20    2.40
  23   1   0   -1.60    1.60
  23   1   0    5.20    3.90
  23   1   0   -0.30    2.70
 -23   1   0    1.70    2.20
  25  -1   0   80.49    4.90
  25  -1   0  103.39   12.00
 -25  -1   0   85.49    5.30
 -25  -1   0   80.89    9.80
 -25  -1   0   94.09    6.10
  25  -1   0   84.79    7.00
  25  -1   0   84.09    6.90
  25  -1   0   82.59   12.10
 -25   1   0   83.89    4.60
  25   1   0   94.69   10.70
  25   1   0   90.19    7.50
  25   1   0   95.49    8.70
  25   1   0   72.99    7.80
  25   1   0  103.79   13.10
 -25   1   0   68.89    9.60
  25   1   0   85.49    8.90
  25   1   0   73.79   12.20
 -27  -1   0  155.38   14.80
  27  -1   0  159.58   16.50
 -27  -1   0  169.58    5.80
  27  -1   0  227.28   22.40
  27  -1   0  162.48   10.20
  27  -1   0  152.78    9.40
  27  -1   0  161.98    6.60
 -27  -1   0  169.48    6.40
  27  -1   0  177.18   15.50
  27   1   0  158.08   10.60
 -27   1   0  186.78   16.30
  27   1   0  179.68   17.40
  27   1   0  175.48   11.90
  27   1   0  162.78   18.00
  27   1   0  196.08   13.90
  27   1   0  176.98   10.20
  27   1   0  170.68   13.10
  27   1   0  162.18   12.30
  29  -1   0    6.50    4.50
  29  -1   0    9.20    2.90
  29  -1   0    7.90    3.10
 -29  -1   0   18.70    6.30
  29  -1   0    9.00    5.70
  29   1   0   12.40    4.30
  29   1   0   12.00    4.10
  29   1   0    9.00    5.40
 -29   1   0   16.80    6.60
  29   1   0   17.60    7.80
  29   1   0   17.80    4.30
  29   1   0    6.30    3.70
  29   1   0   13.60    3.50
  31  -1   0   23.30    9.10
 -31  -1   0   27.10    8.00
  31  -1   0   41.00    8.60
  31  -1   0   28.40    4.40
  31  -1   0   15.10    7.00
  31   1   0   27.60    6.60
  31   1   0   34.70    6.00
  31   1   0   31.40    6.20
  31   1   0   21.80    8.40
 -31   1   0   19.90    6.90
  31   1   0   15.00    6.00
  31   1   0   25.50    4.70
  33  -1   0   13.60    2.90
 -33  -1   0    5.70    5.40
  33  -1   0    9.30    5.80
  33  -1   0   10.10    6.20
  33  -1   0    7.90    5.90
 -33   1   0   13.50    6.10
  33   1   0   12.90    3.80
  33   1   0   16.30    8.10
  33   1   0   11.00    4.90
 -35  -1   0    3.00    6.70
  35   1   0    2.80    3.10
  37  -1   0   50.39   10.30
  37  -1   0   48.30   11.00
  37   1   0   37.80    9.70
  37   1   0   30.80   11.50
  39  -1   0   19.70   10.90
 -39  -1   0   10.00    7.30
  39  -1   0   11.90    7.90
  39   1   0    8.00    9.40
  41  -1   0   38.20   13.10
  41  -1   0   75.59   16.10
  41   1   0   61.09   16.20
  43   1   0   -2.20    7.00
   0  -2   0 2699.33   48.00
   0  -2   0 2703.63   46.90
   0  -2   0 2758.32   47.10
   0  -2   0 2703.53   43.90
   0  -2   0 2666.73   47.90
   0  -2   0 2629.64   48.00
   0   2   0 2666.03   43.60
   0   2   0 2759.92   48.40
   0   2   0 2922.91   49.60
   0   2   0 2663.73   47.60
  -2  -2   0 2101.59   39.30
  -2  -2   0 2119.89   39.80
   2  -2   0 2092.49   40.80
   2  -2   0 2156.98   34.80
  -2  -2   0 2072.39   40.40
  -2  -2   0 2069.29   40.40
  -2  -2   0 2175.88   38.60
   2  -2   0 2114.69   39.40
   2  -2   0 2048.99   38.90
  -2  -2   0 2274.07   41.10
   2  -2   0 2074.29   38.80
   2   2   0 2016.60   37.50
   2   2   0 2092.69   40.50
   2   2   0 2099.69   40.30
  -2   2   0 2106.29   34.60
  -2   2   0 2143.59   39.40
   2   2   0 2224.38   41.10
  -2   2   0 2070.19   34.50
   2   2   0 2080.99   39.30
   2   2   0 2166.68   39.80
  -2   2   0 2089.09   38.60
  -4  -2   0 4537.05   74.29
   4  -2   0 4630.24   72.09
   4  -2   0 4746.43   77.59
   4  -2   0 4506.25   72.19
   4  -2   0 4521.15   71.69
  -4  -2   0 4610.54   75.59
  -4  -2   0 4577.94   75.29
  -4  -2   0 4550.64   74.79
  -4   2   0 4492.15   71.19
   4   2   0 4847.81   76.09
   4   2   0 4533.45   74.59
  -4   2   0 4607.04   72.29
   4   2   0 4732.33   75.79
   4   2   0 4590.44   75.29
  -6  -2   0  528.55   17.30
   6  -2   0  510.65   14.40
   6  -2   0  521.05    9.50
   6  -2   0  523.55   18.70
  -6  -2   0  501.95   16.40
  -6  -2   0  520.25   17.00
  -6  -2   0  498.45   18.10
   6  -2   0  513.35   14.70
  -6  -2   0  493.35   16.80
  -6  -2   0  493.85   16.30
   6  -2   0  516.75   14.40
   6  -2   0  517.05   13.90
  -6  -2   0  510.95   17.00
   6   2   0  501.15   16.70
  -6   2   0  529.95   14.80
   6   2   0  492.25   16.80
  -6   2   0  508.95    9.30
  -6   2   0  520.95   14.20
   6   2   0  491.35   16.90
   6   2   0  531.85   17.50
  -8  -2   0   16.30    3.20
  -8  -2   0   19.80    2.60
   8  -2   0   20.00    2.80
  -8  -2   0   17.70    1.70
   8  -2   0   17.90    1.60
   8  -2   0   16.00    2.40
  -8  -2   0   13.00    2.90
   8  -2   0   20.60    3.50
  -8  -2   0   18.70    3.70
   8  -2   0   23.90    4.40
  -8  -2   0   13.00    3.20
   8  -2   0   19.40    2.60
   8  -2   0   21.00    4.30
  -8  -2   0   19.10    3.60
  -8   2   0   18.70    2.60
   8   2   0   21.00    3.50
  -8   2   0   18.60    2.70
   8   2   0   15.00    3.30
   8   2   0   17.70    3.30
   8   2   0   18.40    3.50
   8   2   0   12.60    3.40
 -10  -2   0  224.08   12.20
 -10  -2   0  218.18   10.20
  10  -2   0  241.38   14.50
 -10  -2   0  208.08   11.30
  10  -2   0  214.98   11.60
  10  -2   0  202.08    8.40
 -10  -2   0  209.68   10.10
 -10  -2   0  215.38    6.80
 -10  -2   0  205.98    9.20
 -10  -2   0  238.78   13.20
  10  -2   0  236.98   13.80
  10  -2   0  218.68    7.10
  10   2   0  215.88   11.40
  10   2   0  212.18   11.20
 -10   2   0  231.58    8.90
  10   2   0  214.28   11.40
  10   2   0  214.58   12.20
  10   2   0  213.18   13.60
  12  -2   0   96.49    5.40
 -12  -2   0   93.29    7.60
  12  -2   0   94.69    5.70
 -12  -2   0   97.29    8.00
  12  -2   0  101.79    8.30
  12  -2   0   94.39    5.70
 -12  -2   0   88.59    6.30
 -12  -2   0   89.69    8.10
 -12  -2   0   90.29    7.30
 -12  -2   0   89.89    7.70
  12  -2   0   97.49    5.60
  12  -2   0   94.29    9.20
  12  -2   0  103.19   10.00
 -12  -2   0   90.69    4.80
 -12  -2   0   93.49    6.30
 -12  -2   0   88.39    6.70
  12   2   0   90.39    7.70
  12   2   0   96.09    4.70
  12   2   0   84.89    9.10
  12   2   0   93.29    8.50
 -12   2   0   95.69    5.40
  12   2   0   87.59    7.50
  12   2   0   95.19    7.80
  14  -2   0  417.56   13.20
 -14  -2   0  429.36   12.70
 -14  -2   0  422.66   16.60
  14  -2   0  426.16   20.40
 -14  -2   0  434.76   16.90
  14  -2   0  447.96   13.20
  14  -2   0  459.45   20.40
  14  -2   0  434.56   13.20
  14  -2   0  462.25   23.10
 -14  -2   0  453.85   13.60
 -14  -2   0  426.16   16.90
 -14  -2   0  459.65   20.20
 -14  -2   0  440.76   17.50
 -14  -2   0  436.06   17.70
 -14  -2   0  408.26   13.40
  14   2   0  448.26   16.50
  14   2   0  467.65   20.70
  14   2   0  447.06   12.30
  14   2   0  433.76   17.80
  14   2   0  452.75   18.20
  14   2   0  435.96   17.80
 -14   2   0  445.16   15.40
 -14   2   0  426.76   12.00
  14   2   0  446.26   22.30
 -16  -2   0   40.60    5.70
 -16  -2   0   34.40    3.30
 -16  -2   0   32.60    5.20
  16  -2   0   43.20    6.10
 -16  -2   0   33.00    5.90
  16  -2   0   35.10    3.70
 -16  -2   0   26.40    4.90
 -16  -2   0   28.40    4.60
  16  -2   0   37.20    7.30
  16  -2   0   46.80    7.10
 -16  -2   0   38.60    3.90
  16  -2   0   35.00    3.60
 -16  -2   0   34.90    3.00
 -16  -2   0   37.80    5.30
  16  -2   0   38.00    3.70
 -16   2   0   36.80    3.60
  16   2   0   33.30    5.20
  16   2   0   27.90    6.10
  16   2   0   30.20    4.80
  16   2   0   30.20    5.80
  16   2   0   27.30    3.30
 -16   2   0   43.40    3.30
  16   2   0   33.20    5.30
  16   2   0   38.20    5.30
 -18  -2   0  338.57   17.10
 -18  -2   0  354.86   13.60
  18  -2   0  381.46   18.70
  18  -2   0  399.66   21.30
 -18  -2   0  357.66   15.40
 -18  -2   0  357.06   15.90
  18  -2   0  347.57   12.40
 -18  -2   0  337.57   17.10
  18  -2   0  358.96   22.00
  18  -2   0  372.66   12.50
  18  -2   0  355.96   20.20
 -18  -2   0  352.96   19.70
  18  -2   0  377.46   12.00
 -18  -2   0  361.36   16.70
  18   2   0  362.76   16.70
  18   2   0  366.96   22.50
  18   2   0  358.96   17.10
 -18   2   0  361.06   11.50
  18   2   0  349.17   17.00
 -18   2   0  336.77   18.70
  18   2   0  348.47   12.50
  18   2   0  371.06   20.70
  18   2   0  362.56   17.40
  20  -2   0    0.70    2.50
  20  -2   0    1.70    1.60
  20  -2   0    8.60    3.20
 -20  -2   0    4.60    3.70
  20  -2   0    1.50    1.40
  20  -2   0    3.10    3.20
 -20  -2   0    0.90    2.80
 -20  -2   0    5.70    2.20
 -20  -2   0    0.60    1.90
  20  -2   0    4.10    1.60
 -20  -2   0    1.60    2.20
 -20  -2   0    1.40    2.10
  20   2   0    2.20    1.60
  20   2   0    3.20    2.00
  20   2   0    6.10    4.00
  20   2   0    0.30    1.60
  20   2   0    3.70    2.70
 -20   2   0    3.60    1.30
  20   2   0    1.90    3.10
 -20   2   0   -0.50    2.20
 -22  -2   0   10.90    3.90
  22  -2   0    8.40    2.10
  22  -2   0   13.90    4.90
  22  -2   0   12.20    3.00
  22  -2   0   17.40    3.10
 -22  -2   0    9.70    3.10
 -22  -2   0   13.60    3.70
 -22  -2   0   17.20    5.40
 -22  -2   0   11.60    3.90
  22  -2   0    9.90    4.80
  22   2   0   13.20    4.00
  22   2   0   15.70    5.40
  22   2   0   10.10    3.80
  22   2   0   15.20    5.10
  22   2   0   10.10    2.80
  22   2   0    7.40    4.50
  22   2   0   17.00    4.70
 -24  -2   0   12.20    5.50
 -24  -2   0   12.00    3.80
 -24  -2   0    9.60    2.80
 -24  -2   0    8.20    4.20
  24  -2   0   14.00    3.40
  24  -2   0   11.50    4.80
  24  -2   0   15.90    4.40
  24  -2   0   14.50    3.10
  24  -2   0   16.20    2.60
  24  -2   0   16.60    5.70
  24   2   0   20.10    5.00
  24   2   0   26.10    5.30
  24   2   0   24.50    4.90
 -24   2   0   13.70    2.30
  24   2   0    4.80    4.10
  24   2   0   15.70    5.90
  24   2   0   18.10    4.90
  24   2   0    7.80    4.00
 -26  -2   0   38.60    5.10
 -26  -2   0   51.19    5.90
  26  -2   0   36.30    8.80
 -26  -2   0   52.89    9.00
 -26  -2   0   49.60    8.90
  26  -2   0   50.89    5.60
  26  -2   0   45.60    3.30
  26  -2   0   48.90    9.80
  26  -2   0   40.30    8.30
  26  -2   0   51.09    5.40
  26   2   0   52.49    7.90
  26   2   0   38.00    5.90
  26   2   0   51.19    7.60
  26   2   0   42.90    5.60
  26   2   0   40.70   10.10
  26   2   0   34.60    6.60
  26   2   0   54.99   10.90
  26   2   0   43.90    6.80
 -28  -2   0   98.79   12.20
  28  -2   0   90.39   13.30
  28  -2   0   97.49   12.30
  28  -2   0  101.39    7.40
  28  -2   0  107.69    8.40
  28  -2   0  114.79   10.80
 -28  -2   0   96.19    6.90
  28  -2   0   92.29    9.80
  28   2   0   77.99   14.10
  28   2   0  104.29    9.80
  28   2   0   92.09   13.60
  28   2   0   97.09    8.50
  28   2   0  108.09   11.30
  28   2   0   97.59   10.70
  28   2   0   94.19    9.80
 -30  -2   0   -0.10    3.70
  30  -2   0    4.40    2.20
  30  -2   0    4.50    2.60
  30  -2   0   -0.20    3.50
  30  -2   0    8.30    2.10
  30   2   0    3.10    4.40
  30   2   0    3.60    3.30
  30   2   0    9.50    3.50
  30   2   0   16.40    6.50
  30   2   0    7.50    3.20
  32  -2   0    4.20    2.10
  32  -2   0    7.80    4.50
  32  -2   0   -1.70    4.20
 -32  -2   0   -4.30    2.70
  32  -2   0    0.30    1.40
  32   2   0   -6.00    4.50
  32   2   0   -2.60    2.90
  32   2   0    3.10    3.50
  34  -2   0   51.79    3.80
 -34  -2   0   54.79   11.10
  34  -2   0   44.50   10.80
  34  -2   0   40.10   10.70
  34  -2   0   64.89   11.50
  34   2   0   43.60   11.10
  34   2   0   71.09   10.40
  34   2   0   57.69    6.70
  36  -2   0    4.80    4.50
  36  -2   0    2.30    4.10
 -36  -2   0   -1.90    6.70
  36   2   0    3.00    6.10
  36   2   0    2.80    4.90
  38  -2   0    2.80    4.20
  38  -2   0   -5.40    3.30
 -38  -2   0   -3.60    6.80
  38   2   0    0.60    4.30
  38   2   0   -1.30    4.90
  40  -2   0    6.70    5.40
  40  -2   0   -1.00    4.70
  40   2   0    3.60    7.70
  40   2   0    0.40    4.10
  42  -2   0    5.80    5.00
  42   2   0   -7.80    5.00
  42   2   0   -9.90    5.80
  -1  -3   0    4.90    1.70
  -1  -3   0    4.60    1.90
  -1  -3   0    3.10    1.80
   1  -3   0    5.50    2.00
  -1  -3   0    4.30    1.90
  -1  -3   0    5.60    2.10
  -1  -3   0    5.20    2.00
   1  -3   0    4.70    2.00
   1  -3   0    8.60    2.00
   1  -3   0    5.50    1.90
  -1   3   0   10.60    2.90
  -1   3   0    6.40    2.20
   1   3   0    6.50    2.40
   1   3   0    9.90    2.30
   1   3   0    4.30    2.00
  -1   3   0    8.00    1.90
  -1   3   0    6.10    2.20
   1   3   0    9.70    2.60
  -3  -3   0 1127.59   30.10
   3  -3   0 1126.89   30.60
   3  -3   0 1033.30   27.70
  -3  -3   0 1092.99   29.80
  -3  -3   0 1164.78   28.40
   3  -3   0 1104.39   23.40
  -3  -3   0 1081.19   28.50
  -3  -3   0 1131.79   30.20
   3  -3   0 1094.39   28.80
   3  -3   0 1088.69   28.30
  -3  -3   0 1165.78   30.20
  -3   3   0 1071.19   23.20
   3   3   0 1106.59   28.60
   3   3   0 1123.49   29.90
   3   3   0 1113.09   30.20
  -3   3   0 1066.29   27.40
   3   3   0 1091.49   28.70
   3   3   0 1098.49   27.20
  -3   3   0 1100.29   23.30
  -3   3   0 1058.79   28.20
  -5  -3   0  387.46   16.20
  -5  -3   0  372.66   16.20
   5  -3   0  394.66   15.30
   5  -3   0  376.96   12.10
   5  -3   0  365.46   14.60
   5  -3   0  401.06   18.00
  -5  -3   0  369.66   16.40
  -5  -3   0  373.46   16.10
  -5  -3   0  396.46   16.80
  -5  -3   0  369.66   16.10
   5  -3   0  400.46   15.60
   5   3   0  374.76   16.50
  -5   3   0  396.16   15.40
   5   3   0  394.96   16.00
   5   3   0  355.86   16.10
  -5   3   0  378.66   14.50
   5   3   0  375.26   16.30
   5   3   0  385.26   16.20
  -5   3   0  387.86   12.40
  -5   3   0  366.76    9.90
   7  -3   0   19.40    3.40
  -7  -3   0   28.10    4.80
   7  -3   0   32.40    3.60
  -7  -3   0   25.50    4.40
  -7  -3   0   28.00    4.40
  -7  -3   0   26.60    4.40
  -7  -3   0   26.20    4.50
   7  -3   0   32.10    5.70
   7  -3   0   26.80    3.90
   7  -3   0   25.50    3.80
  -7  -3   0   26.80    4.50
  -7  -3   0   27.60    4.70
   7   3   0   28.70    4.70
   7   3   0   24.60    4.40
   7   3   0   32.40    5.10
  -7   3   0   29.60    3.90
   7   3   0   30.90    5.00
  -7   3   0   27.70    2.00
   7   3   0   35.10    5.40
   7   3   0   23.40    4.40
  -7   3   0   28.00    4.10
   9  -3   0  388.66    8.10
  -9  -3   0  370.76   17.00
  -9  -3   0  387.66   17.60
  -9  -3   0  375.96   12.00
   9  -3   0  376.86   13.80
   9  -3   0  390.26   17.40
  -9  -3   0  385.46   10.40
   9  -3   0  375.06   14.80
   9  -3   0  401.96   19.90
   9  -3   0  395.56   14.70
  -9  -3   0  400.46   17.10
  -9  -3   0  379.06   17.30
  -9  -3   0  394.56   16.90
  -9  -3   0  377.76   17.40
   9  -3   0  370.16   18.60
   9  -3   0  370.26   14.50
  -9   3   0  372.56   14.50
   9   3   0  368.86   17.10
   9   3   0  371.86   17.40
   9   3   0  379.06   17.40
   9   3   0  376.66   17.50
   9   3   0  404.16   18.90
  -9   3   0  378.86   13.90
  11  -3   0 2647.14   49.60
 -11  -3   0 2636.64   56.09
 -11  -3   0 2699.23   57.29
 -11  -3   0 2561.34   40.60
  11  -3   0 2605.64   49.99
  11  -3   0 2652.83   38.90
 -11  -3   0 2547.15   55.59
  11  -3   0 2777.22   62.49
  11  -3   0 2778.42   63.99
  11  -3   0 2562.94   48.70
 -11  -3   0 2656.53   54.09
 -11  -3   0 2675.13   57.79
 -11  -3   0 2534.45   46.40
 -11  -3   0 2503.85   53.09
 -11   3   0 2601.74   49.20
 -11   3   0 2664.83   48.50
  11   3   0 2641.74   57.89
  11   3   0 2683.13   56.89
  11   3   0 2569.44   59.69
  11   3   0 2557.24   55.79
  11   3   0 2687.53   57.29
  13  -3   0   66.79    5.90
 -13  -3   0   80.09    4.10
 -13  -3   0   77.79    7.30
 -13  -3   0   85.79    8.30
  13  -3   0   76.79    7.90
  13  -3   0   69.79    3.80
 -13  -3   0   79.19    7.40
  13  -3   0   77.39    6.50
 -13  -3   0   70.89    6.00
  13  -3   0   80.19    6.20
  13  -3   0   82.09   10.00
 -13  -3   0   84.29    8.80
  13  -3   0   73.29    9.30
 -13  -3   0   86.09    9.00
  13   3   0   74.89    8.10
  13   3   0   82.19    9.00
  13   3   0   76.49    8.40
 -13   3   0   72.19    6.00
 -13   3   0   70.99    5.70
  13   3   0   99.09   10.70
  13   3   0   70.29    8.10
  15  -3   0   92.59    5.10
 -15  -3   0   81.69    8.30
 -15  -3   0   96.29    4.80
  15  -3   0   97.19    7.20
 -15  -3   0   90.29    7.30
  15  -3   0   98.99   11.00
 -15  -3   0  107.49   10.70
 -15  -3   0  114.09    8.40
  15  -3   0   96.79    6.90
  15  -3   0   89.59   11.00
 -15  -3   0   85.89    7.40
 -15  -3   0   96.29   11.20
  15  -3   0   89.49    8.90
  15  -3   0   91.29    8.30
 -15  -3   0   90.19    8.60
 -15  -3   0   89.79    9.00
 -15   3   0  100.09    6.60
  15   3   0   95.99   14.00
  15   3   0   90.99    9.30
  15   3   0   84.59    9.40
  15   3   0   94.59    9.20
  15   3   0   93.19   13.50
  17  -3   0   38.70    4.40
 -17  -3   0   30.40    4.40
 -17  -3   0   29.30    5.40
 -17  -3   0   31.70    4.90
  17  -3   0   36.40    4.60
 -17  -3   0   33.40    5.50
 -17  -3   0   32.30    3.20
 -17  -3   0   36.10    5.90
 -17  -3   0   32.30    4.50
  17  -3   0   46.20    7.70
  17  -3   0   32.20    7.80
 -17  -3   0   33.10    6.50
  17  -3   0   37.10    3.80
  17  -3   0   33.40    4.20
 -17  -3   0   30.30    6.10
  17  -3   0   24.40    6.70
  17   3   0   30.10    6.20
  17   3   0   38.20    7.70
  17   3   0   31.50    5.90
  17   3   0   36.20    6.30
  17   3   0   35.30    6.30
  19  -3   0  317.07   21.50
  19  -3   0  301.97   12.70
 -19  -3   0  311.17   16.50
 -19  -3   0  318.97   20.10
 -19  -3   0  303.37   17.10
 -19  -3   0  304.77   12.10
  19  -3   0  301.57   12.40
  19  -3   0  285.57   19.90
 -19  -3   0  295.57   11.60
  19  -3   0  299.87   17.80
 -19  -3   0  288.67   10.30
  19  -3   0  296.27   11.50
 -19  -3   0  320.07   16.80
  19  -3   0  291.47   13.00
 -19  -3   0  298.77   15.30
  19   3   0  290.57   17.20
  19   3   0  318.57   20.10
  19   3   0  321.57   22.20
  19   3   0  310.47   18.10
  19   3   0  334.97   18.20
  19   3   0  318.17   17.40
 -19   3   0  288.57   11.50
  21  -3   0   31.90    4.10
 -21  -3   0   37.40    6.00
  21  -3   0   32.70    4.40
  21  -3   0   43.20    8.40
 -21  -3   0   37.30    3.20
 -21  -3   0   29.90    5.70
 -21  -3   0   30.40    5.60
 -21  -3   0   25.90    7.40
 -21  -3   0   28.80    5.90
 -21  -3   0   33.90    2.90
  21  -3   0   48.90    6.70
  21  -3   0   41.50    4.70
  21  -3   0   35.30    4.30
  21   3   0   42.20    6.40
  21   3   0   25.90    5.80
  21   3   0   28.50    6.80
  21   3   0   31.80    7.80
 -21   3   0   36.60    4.40
  21   3   0   37.10    8.30
  21   3   0   36.90    6.30
  23  -3   0  111.89    7.00
 -23  -3   0  104.79   10.40
  23  -3   0  105.39    7.60
 -23  -3   0  110.59   11.40
  23  -3   0   90.09   12.10
 -23  -3   0  117.79   10.30
 -23  -3   0  102.79   13.00
  23  -3   0  106.09   13.60
  23  -3   0  106.79    8.10
  23  -3   0  114.79   13.40
  23  -3   0  100.09    7.90
  23   3   0  103.29   10.40
 -23   3   0  104.79    6.40
  23   3   0  111.79   14.60
  23   3   0  107.49   13.10
  23   3   0   96.09   10.40
  23   3   0   97.49   10.80
  23   3   0   95.49   11.10
  25  -3   0  314.67   11.50
 -25  -3   0  318.47   20.00
  25  -3   0  322.47   13.70
 -25  -3   0  350.16   22.90
  25  -3   0  323.77   15.00
 -25  -3   0  328.97   16.80
  25  -3   0  364.26   25.60
  25  -3   0  319.07   23.10
  25  -3   0  327.07   23.50
 -25  -3   0  314.47   17.20
  25  -3   0  309.07   14.10
  25   3   0  316.87   18.60
  25   3   0  307.27   24.90
  25   3   0  343.67   24.00
 -25   3   0  312.37   10.10
 -25   3   0  325.27   10.10
  25   3   0  327.87   19.60
  25   3   0  341.57   18.90
  25   3   0  319.57   20.10
  25   3   0  318.07   11.80
  27  -3   0   24.80    4.80
  27  -3   0   20.40    7.20
 -27  -3   0    9.90    5.90
 -27  -3   0   37.40    6.40
  27  -3   0   14.30    6.00
 -27  -3   0   31.80    7.50
  27  -3   0   27.10    4.30
  27  -3   0   19.90    3.80
  27   3   0   30.70    8.20
  27   3   0   12.90    4.70
  27   3   0   34.50    7.10
  27   3   0   22.30    6.30
  27   3   0   21.20    6.30
  27   3   0   26.30    3.70
  27   3   0   22.10    8.10
 -29  -3   0  101.09   14.30
 -29  -3   0   78.29   11.90
  29  -3   0   85.29    7.90
  29  -3   0   77.09    8.30
  29  -3   0   78.69    6.60
  29  -3   0   63.09   12.90
 -29  -3   0   84.69    8.30
  29  -3   0   80.79   12.90
  29   3   0   60.79    9.00
  29   3   0   84.09   13.10
  29   3   0   71.59   11.60
  29   3   0   95.39   14.30
  29   3   0   75.89   10.20
  31  -3   0   -1.20    4.80
  31  -3   0   15.20    3.50
 -31  -3   0    5.30    5.50
  31  -3   0   19.90    5.40
  31   3   0    1.90    4.30
  31   3   0    8.70    6.50
  31   3   0    8.60    3.30
  31   3   0    5.00    4.40
 -33  -3   0    3.30    5.20
  33  -3   0    2.00    3.70
  33  -3   0    2.50    4.40
  33  -3   0    0.70    1.60
  33   3   0   -5.20    3.10
  33   3   0    4.70    2.60
  33   3   0    1.20    4.00
  33   3   0    4.70    5.00
  35  -3   0   37.40    9.10
  35  -3   0   52.29    8.40
 -35  -3   0   49.90   11.80
  35   3   0   40.90    7.90
  35   3   0   21.70    9.90
  35   3   0   32.00   11.90
  37  -3   0   47.00   10.60
  37  -3   0   39.20    9.70
  37  -3   0   46.10   10.30
  37   3   0   46.20    9.80
  39  -3   0    3.80    6.00
  39   3   0   17.40    7.40
  41  -3   0   35.10    8.90
   0  -4   0  832.62   26.70
   0  -4   0  801.22   26.20
   0  -4   0  835.72   26.60
   0  -4   0  826.32   23.20
   0  -4   0  879.01   28.40
   0  -4   0  810.62   27.60
   0  -4   0  826.92   27.70
   0   4   0  786.72   26.90
   0   4   0  809.22   22.40
   0   4   0  884.81   28.60
  -2  -4   0   44.20    6.10
  -2  -4   0   41.30    6.10
   2  -4   0   48.90    4.80
  -2  -4   0   35.50    5.50
   2  -4   0   36.10    5.40
   2  -4   0   38.80    5.70
   2  -4   0   52.89    6.20
  -2  -4   0   37.20    5.50
  -2  -4   0   38.30    5.20
   2  -4   0   42.00    6.00
  -2  -4   0   33.80    5.70
   2  -4   0   38.30    5.60
   2  -4   0   31.70    5.00
   2   4   0   35.80    5.70
  -2   4   0   38.80    4.70
   2   4   0   37.30    4.70
   2   4   0   32.60    5.30
  -2   4   0   38.40    5.60
   2   4   0   34.70    5.40
  -2   4   0   39.20    4.40
  -2   4   0   36.90    5.70
  -4  -4   0  195.98   12.50
   4  -4   0  178.18   11.80
  -4  -4   0  195.28   13.10
   4  -4   0  180.08   11.70
   4  -4   0  203.88   13.80
   4  -4   0  190.48    9.30
   4  -4   0  193.38   12.40
  -4  -4   0  179.38   11.40
  -4  -4   0  191.18   13.10
  -4  -4   0  208.78   13.70
  -4  -4   0  188.08   12.60
  -4   4   0  182.18    8.90
   4   4   0  205.88   12.60
  -4   4   0  166.18    8.80
   4   4   0  193.28   13.00
   4   4   0  195.88   13.10
   4   4   0  178.88   12.10
   4   4   0  176.38   10.90
  -4   4   0  175.38   11.40
  -6  -4   0   21.60    4.80
   6  -4   0   36.20    4.00
  -6  -4   0   31.70    5.60
   6  -4   0   29.30    5.80
   6  -4   0   31.20    4.90
   6  -4   0   32.20    5.20
  -6  -4   0   39.20    5.90
  -6  -4   0   36.10    6.40
  -6  -4   0   29.90    5.50
   6  -4   0   27.40    4.90
  -6  -4   0   27.50    5.10
   6   4   0   24.10    5.00
  -6   4   0   33.70    5.20
  -6   4   0   36.40    5.60
  -6   4   0   26.60    3.80
   6   4   0   31.50    5.30
   6   4   0   23.10    4.90
  -6   4   0   26.80    3.00
   6   4   0   31.00    5.60
   6   4   0   36.10    6.00
   8  -4   0    3.60    1.90
  -8  -4   0    5.20    2.50
   8  -4   0    4.10    2.50
  -8  -4   0    0.80    1.90
   8  -4   0    7.80    2.30
  -8  -4   0    7.50    2.90
   8  -4   0    3.20    1.90
  -8  -4   0    1.50    1.80
  -8  -4   0    3.40    2.10
  -8  -4   0    4.50    2.50
   8  -4   0    5.30    2.30
  -8   4   0    6.50    1.40
   8   4   0    7.50    3.00
  -8   4   0    4.70    2.30
   8   4   0    6.80    2.80
  -8   4   0    4.40    2.30
   8   4   0    0.90    2.00
   8   4   0    4.40    2.20
   8   4   0    3.60    2.40
 -10  -4   0  114.49   10.30
 -10  -4   0  130.19   12.00
  10  -4   0  131.29   12.50
  10  -4   0  127.59    8.20
 -10  -4   0  110.09   10.50
 -10  -4   0  120.69   10.80
  10  -4   0  130.39    9.80
  10  -4   0  115.39   11.90
  10  -4   0  132.09    9.60
 -10  -4   0  130.39   11.10
  10  -4   0  117.19    9.30
 -10  -4   0  133.89   11.40
  10   4   0  134.49   11.70
  10   4   0  125.59   11.40
  10   4   0  123.79   10.90
  10   4   0  134.89   11.50
  10   4   0  135.69   11.70
  10   4   0  126.79   11.60
 -10   4   0  123.69    9.10
 -10   4   0  124.29    9.60
  12  -4   0  509.25   20.30
 -12  -4   0  503.65   22.00
 -12  -4   0  498.45   23.00
 -12  -4   0  476.75   12.70
  12  -4   0  459.95   18.30
  12  -4   0  473.55   22.30
  12  -4   0  515.85   18.40
 -12  -4   0  509.95   22.00
  12  -4   0  512.45   19.70
  12  -4   0  510.55   25.50
 -12  -4   0  480.45   15.50
 -12  -4   0  472.95   22.50
  12  -4   0  523.65   27.20
 -12  -4   0  485.75   22.60
 -12   4   0  488.15   18.30
  12   4   0  473.15   22.80
 -12   4   0  481.05   19.30
  12   4   0  463.35   22.40
  12   4   0  496.75   24.30
  12   4   0  498.25   23.30
  12   4   0  495.65   23.10
  12   4   0  505.95   23.20
 -14  -4   0   10.80    3.00
 -14  -4   0   17.40    4.70
 -14  -4   0   11.10    3.70
 -14  -4   0   19.90    5.60
 -14  -4   0   15.00    2.00
  14  -4   0   23.50    4.40
  14  -4   0   22.40    4.40
 -14  -4   0   16.60    4.40
  14  -4   0   23.10    6.10
  14  -4   0   17.90    4.00
 -14  -4   0   11.20    4.30
  14  -4   0   11.60    4.60
  14  -4   0   13.10    5.20
  14   4   0   10.40    3.90
  14   4   0    9.80    4.00
  14   4   0   27.30    6.10
  14   4   0   18.30    5.20
  14   4   0   23.40    5.80
  14   4   0   12.80    4.40
 -14   4   0   16.60    3.80
 -16  -4   0   19.00    4.60
  16  -4   0    9.80    4.50
  16  -4   0   13.50    3.50
 -16  -4   0   16.70    4.80
 -16  -4   0   15.20    3.40
 -16  -4   0   13.10    1.70
  16  -4   0    9.30    3.30
  16  -4   0   19.00    4.20
  16  -4   0   17.00    5.60
  16  -4   0   21.70    5.20
 -16  -4   0   17.40    4.30
  16  -4   0   14.80    2.60
 -16  -4   0   22.50    6.00
  16   4   0   22.60    6.40
  16   4   0   14.00    4.70
 -16   4   0   22.90    3.80
  16   4   0   11.80    4.40
  16   4   0   17.30    5.50
  16   4   0    9.90    4.00
  18  -4   0   15.80    3.70
  18  -4   0    8.60    3.00
  18  -4   0   15.10    1.70
  18  -4   0   10.40    5.00
  18  -4   0    8.50    3.20
 -18  -4   0   12.00    4.20
 -18  -4   0   14.20    3.50
 -18  -4   0    5.80    3.80
  18  -4   0   21.90    6.30
 -18  -4   0    9.80    3.30
 -18  -4   0   17.30    4.50
 -18  -4   0   11.70    4.10
  18   4   0    9.40    4.40
  18   4   0   11.90    4.50
  18   4   0   17.00    6.10
  18   4   0    9.50    4.30
  18   4   0   10.40    4.70
 -18   4   0   10.90    1.80
  18   4   0    9.50    3.80
 -20  -4   0   49.60    8.20
  20  -4   0   48.30    6.40
 -20  -4   0   54.69    8.20
 -20  -4   0   59.69    6.60
 -20  -4   0   61.79    6.50
  20  -4   0   47.70    3.60
 -20  -4   0   46.30    9.00
 -20  -4   0   46.40    6.30
  20  -4   0   39.20    5.70
  20  -4   0   47.10    5.90
  20  -4   0   52.89    9.90
  20   4   0   56.59    8.60
  20   4   0   52.79    8.80
  20   4   0   42.80    7.30
  20   4   0   56.89   10.50
  20   4   0   60.09   13.40
  20   4   0   48.50    9.20
 -22  -4   0   81.29    7.20
  22  -4   0   81.09    5.10
  22  -4   0   84.89    5.70
  22  -4   0   84.59   12.10
 -22  -4   0   75.59    9.10
 -22  -4   0   78.09    9.40
  22  -4   0   79.69   12.40
 -22  -4   0   77.49    8.50
 -22  -4   0   78.59   10.00
  22  -4   0   89.19    8.50
  22  -4   0   77.69    7.20
 -22  -4   0   81.09    7.00
  22  -4   0   72.79    7.20
 -22  -4   0   96.09   11.60
 -22   4   0   81.69    6.90
  22   4   0   96.39   11.70
  22   4   0   87.69   13.10
  22   4   0   76.59   10.20
  22   4   0   92.29   11.20
  22   4   0   74.39   11.40
  22   4   0   92.29   10.20
 -24  -4   0    3.50    1.60
  24  -4   0    1.20    1.60
  24  -4   0   -4.60    1.80
 -24  -4   0    2.20    3.50
 -24  -4   0   -0.80    1.30
  24  -4   0   -1.90    3.70
  24  -4   0   -2.50    1.10
 -24  -4   0   -1.20    1.00
  24  -4   0   -0.80    3.10
  24  -4   0   -1.50    1.60
 -24  -4   0    1.30    3.10
 -24  -4   0    4.00    2.20
  24   4   0    0.70    3.60
 -24   4   0    2.70    2.20
  24   4   0   -1.20    2.30
 -24   4   0    0.30    1.90
  24   4   0   -3.50    2.50
  26  -4   0   22.30    7.50
 -26  -4   0   28.90    7.40
  26  -4   0   29.30    4.00
  26  -4   0   35.00    4.60
  26  -4   0   29.60    5.70
  26  -4   0   33.70    9.00
  26  -4   0   30.30    4.80
 -26  -4   0   17.60    6.00
 -26  -4   0   28.70    6.20
 -26  -4   0   22.80    5.80
  26   4   0   32.00    8.40
  26   4   0   24.30    6.70
  26   4   0   21.30    8.10
  26   4   0   29.30    7.10
  26   4   0   21.70    6.60
 -28  -4   0   -1.00    4.30
  28  -4   0    8.80    3.20
  28  -4   0    4.40    2.20
  28  -4   0    3.60    3.90
  28   4   0    6.20    6.30
  28   4   0    4.00    5.00
  28   4   0    5.50    3.90
  28   4   0    4.20    3.80
  30  -4   0   17.00    6.90
  30  -4   0   18.70    5.50
  30  -4   0   19.40    4.00
 -30  -4   0   19.70    7.50
  30   4   0   23.00    6.30
  30   4   0   19.70    7.00
  30   4   0   14.80    5.70
  32  -4   0  124.39    7.40
  32  -4   0  118.99   15.90
  32  -4   0  111.39   19.70
 -32  -4   0   97.29   13.60
  32   4   0   96.09   15.10
  32   4   0  102.29   14.50
  32   4   0  132.89   13.30
  32   4   0   81.39   13.80
 -34  -4   0    3.70    4.70
  34  -4   0   -5.10    5.10
  34  -4   0    8.10    3.80
  34   4   0    4.90    4.90
  34   4   0   -2.50    6.10
  34   4   0   -7.80    3.00
 -36  -4   0   -8.40    7.20
  36  -4   0    4.10    5.60
  36  -4   0    4.80    2.70
  36   4   0    7.80    6.70
  36   4   0    7.20    2.60
  36   4   0    1.40    3.80
  38  -4   0   21.20    6.60
  38  -4   0   22.60    8.40
  38   4   0    8.70   11.40
  38   4   0   13.50    7.90
  40   4   0    4.50    5.90
  42   4   0   -5.30    7.50
  42   4   0    3.40    4.20
   1  -5   0  376.36   19.90
  -1  -5   0  348.57   18.00
   1  -5   0  322.37   15.00
   1  -5   0  326.97   18.70
  -1  -5   0  339.77   18.40
   1  -5   0  336.87   18.40
  -1  -5   0  350.06   16.40
  -1  -5   0  373.56   20.10
   1  -5   0  348.67   19.00
   1  -5   0  342.67   18.50
  -1  -5   0  377.86   20.30
  -1  -5   0  344.77   18.40
   1  -5   0  356.36   18.40
  -1  -5   0  342.17   19.10
  -1   5   0  312.67   17.70
   1   5   0  348.37   19.50
  -1   5   0  344.17   19.10
   1   5   0  346.37   19.40
   1   5   0  345.27   15.40
  -1   5   0  350.76   16.50
  -1   5   0  335.47   14.70
  -3  -5   0  892.71   32.70
  -3  -5   0  942.91   32.00
   3  -5   0  948.61   31.10
  -3  -5   0  937.91   32.70
   3  -5   0  938.21   25.90
   3  -5   0  873.71   32.10
  -3  -5   0  922.71   29.50
   3  -5   0  870.31   31.00
  -3  -5   0  914.81   29.40
   3  -5   0  942.31   32.70
  -3  -5   0  898.71   32.70
   3  -5   0  920.21   31.90
  -3  -5   0  924.31   33.10
   3  -5   0  974.60   32.20
   3   5   0  911.11   31.30
   3   5   0  881.01   32.70
  -3   5   0  952.90   31.60
   3   5   0  856.31   31.90
  -3   5   0  935.61   26.50
  -3   5   0  942.51   32.70
  -3   5   0  891.01   25.10
   3   5   0  922.71   28.30
   5  -5   0  377.66   19.20
   5  -5   0  359.56   20.50
  -5  -5   0  355.66   20.10
  -5  -5   0  385.46   19.00
   5  -5   0  385.96   15.10
   5  -5   0  408.66   20.20
  -5  -5   0  358.86   19.40
  -5  -5   0  368.96   20.50
  -5  -5   0  354.46   20.10
   5  -5   0  399.86   20.30
  -5  -5   0  391.16   20.70
  -5   5   0  379.56   15.10
  -5   5   0  365.76   19.50
  -5   5   0  383.16   14.40
   5   5   0  385.26   18.30
  -5   5   0  397.86   19.30
   5   5   0  364.26   20.60
   5   5   0  374.96   20.60
   5   5   0  390.16   20.10
  -7  -5   0   -1.90    1.80
  -7  -5   0   -2.10    1.60
  -7  -5   0    3.30    2.30
  -7  -5   0   -1.90    1.50
   7  -5   0    1.50    1.50
   7  -5   0    3.20    2.30
   7  -5   0   -2.30    2.10
   7  -5   0   -1.90    1.40
  -7  -5   0    2.10    2.10
   7  -5   0   -0.40    1.50
   7   5   0    0.20    1.70
   7   5   0    0.60    1.80
  -7   5   0    0.60    1.80
  -7   5   0   -0.10    1.90
   7   5   0    5.20    3.10
   7   5   0    1.30    1.90
  -7   5   0   -0.90    1.00
  -7   5   0    0.40    1.60
   7   5   0   -0.80    1.60
   9  -5   0   26.20    5.60
   9  -5   0   33.30    6.10
  -9  -5   0   24.90    6.90
  -9  -5   0   19.50    5.80
  -9  -5   0   24.20    6.00
   9  -5   0   28.10    7.00
  -9  -5   0   29.80    6.40
   9  -5   0   24.00    3.90
   9  -5   0   23.80    5.70
   9   5   0   32.40    6.50
   9   5   0   20.10    5.70
   9   5   0   33.60    6.40
  -9   5   0   27.00    5.30
   9   5   0   33.20    6.70
   9   5   0   27.70    7.10
  -9   5   0   25.40    2.80
 -11  -5   0   46.50    7.30
 -11  -5   0   47.00    8.00
 -11  -5   0   63.29    8.50
  11  -5   0   51.19    8.60
  11  -5   0   45.90    5.50
  11  -5   0   53.29    7.70
 -11  -5   0   49.50    8.00
  11  -5   0   48.00    7.00
  11  -5   0   47.50    6.80
 -11  -5   0   46.00    7.20
 -11  -5   0   50.09    7.80
  11  -5   0   49.40    8.70
 -11   5   0   59.19    7.20
  11   5   0   53.29    7.90
  11   5   0   51.09    8.50
  11   5   0   42.30    7.60
  11   5   0   45.40    7.70
  11   5   0   58.49   10.70
 -11   5   0   45.00    2.50
 -13  -5   0   21.60    3.00
  13  -5   0   23.80    6.00
 -13  -5   0   21.00    5.30
 -13  -5   0   20.60    5.70
  13  -5   0   16.70    4.40
 -13  -5   0   26.70    6.60
  13  -5   0   20.60    4.30
  13  -5   0   22.90    4.90
 -13  -5   0   29.30    6.60
 -13  -5   0   18.90    3.60
  13  -5   0   20.20    6.50
  13  -5   0   25.20    5.40
  13  -5   0   24.40    6.00
 -13  -5   0   24.40    6.10
 -13   5   0   20.50    4.30
  13   5   0   23.20    6.00
  13   5   0   25.80    6.00
  13   5   0   17.60    5.90
  13   5   0    9.10    4.90
  13   5   0   22.00    6.00
 -15  -5   0    3.10    3.00
 -15  -5   0    1.50    1.10
  15  -5   0    0.70    1.50
  15  -5   0   -0.50    2.30
 -15  -5   0   -2.90    2.10
 -15  -5   0    5.20    2.60
 -15  -5   0    3.90    3.00
  15  -5   0    0.60    1.40
 -15  -5   0   -0.30    0.90
  15  -5   0    2.70    3.10
  15  -5   0   -1.40    1.20
  15  -5   0    0.80    2.00
  15  -5   0    0.70    3.40
 -15   5   0   -1.00    1.70
  15   5   0   -3.70    2.20
  15   5   0    5.20    3.00
  15   5   0    2.90    2.50
  15   5   0    4.60    3.50
  15   5   0    3.50    2.10
 -17  -5   0  112.79    3.90
 -17  -5   0  108.49    7.90
 -17  -5   0  107.79   11.00
  17  -5   0  106.29   13.80
  17  -5   0  114.19    9.50
 -17  -5   0  108.89   12.50
  17  -5   0  116.59   10.20
  17  -5   0  103.29   10.30
 -17  -5   0  118.79    4.20
 -17  -5   0  116.89   12.70
 -17  -5   0  107.89   11.10
  17  -5   0  109.69    9.60
 -17  -5   0  119.99   12.30
  17  -5   0  111.39   18.00
  17   5   0   95.79   11.60
 -17   5   0  115.89    9.50
  17   5   0   93.59   12.50
  17   5   0  122.39   12.60
  17   5   0  126.69   13.10
  17   5   0   96.39   12.20
 -19  -5   0   -3.10    2.50
  19  -5   0    1.80    2.70
 -19  -5   0    1.30    1.80
  19  -5   0    0.00    2.00
 -19  -5   0    1.60    3.00
  19  -5   0   -2.00    1.70
 -19  -5   0    0.40    2.50
  19  -5   0    1.50    3.50
 -19  -5   0   -2.50    2.30
  19  -5   0    0.30    2.00
  19   5   0   -0.80    2.90
  19   5   0   -3.40    2.20
  19   5   0   -1.70    2.70
 -19   5   0   -2.30    1.70
  19   5   0    0.60    2.70
  19   5   0   -2.50    1.70
 -19   5   0   -2.10    2.10
 -21  -5   0   60.69    7.40
 -21  -5   0   58.49    8.90
 -21  -5   0   56.99    9.10
  21  -5   0   57.09   10.80
 -21  -5   0   60.99   12.10
  21  -5   0   41.80    6.60
 -21  -5   0   44.00    7.50
  21  -5   0   47.50    6.80
  21  -5   0   50.79    7.40
 -21  -5   0   58.79    6.80
  21  -5   0   46.60   10.70
  21  -5   0   44.50    7.20
 -21   5   0   49.80    7.40
  21   5   0   56.99   10.00
  21   5   0   48.30    9.10
  21   5   0   47.30    9.80
  21   5   0   68.39   10.30
 -21   5   0   39.70    5.70
  21   5   0   49.30   10.20
 -23  -5   0   52.69    9.00
 -23  -5   0   59.89    6.80
 -23  -5   0   48.30   10.00
 -23  -5   0   70.69    9.60
 -23  -5   0   64.29   11.00
 -23  -5   0   62.09    7.60
  23  -5   0   53.09    7.90
  23  -5   0   56.09    7.10
  23  -5   0   64.39   12.40
 -23  -5   0   47.70    7.00
  23  -5   0   41.50    8.10
  23   5   0   70.59   12.90
  23   5   0   74.49   11.60
  23   5   0   57.19    9.70
  23   5   0   65.29   10.30
  23   5   0   45.90   10.00
 -23   5   0   49.99    7.40
  25  -5   0   10.00    6.50
  25  -5   0   -1.20    3.10
  25  -5   0    5.60    2.90
 -25  -5   0    3.10    2.50
 -25  -5   0    7.60    5.20
 -25  -5   0    7.20    3.10
  25  -5   0   10.70    3.90
 -25  -5   0   10.40    4.60
  25   5   0    3.70    4.30
  25   5   0    3.30    5.80
 -25   5   0    5.40    3.00
  25   5   0   -1.30    3.60
  25   5   0    5.80    5.00
  27  -5   0   12.70    6.90
 -27  -5   0    6.20    5.10
 -27  -5   0   10.30    5.50
  27  -5   0   13.10    6.20
  27  -5   0   12.10    3.60
  27  -5   0    9.40    3.40
  27   5   0    7.10    6.00
  27   5   0    8.00    5.00
 -27   5   0    8.60    4.20
  27   5   0    6.30    6.50
  27   5   0   15.10    5.10
  29  -5   0   14.70    7.00
  29  -5   0    5.00    3.20
 -29  -5   0   14.10    5.20
  29  -5   0    9.80    6.00
  29   5   0    5.10    4.90
  29   5   0    2.40    5.40
  29   5   0    2.80    5.40
  29   5   0   25.40   11.60
  31  -5   0    9.90    3.40
  31  -5   0   19.60    8.60
 -31  -5   0    3.80    5.90
  31   5   0   19.70    6.40
  31   5   0   10.00    7.00
  31   5   0    4.20    6.50
  31   5   0   18.80    4.70
  33  -5   0  132.59    9.60
  33  -5   0  119.29   17.80
  33  -5   0  116.19   18.50
  33   5   0  131.29   18.20
  33   5   0  117.29   15.70
  33   5   0  123.39   22.50
  35  -5   0    2.50    2.10
  35  -5   0   -2.30    6.10
 -35  -5   0    8.90    6.80
  35   5   0    5.30    4.60
  35   5   0    8.80    6.20
  35   5   0   -1.60    4.40
  37  -5   0  160.98   23.40
  37  -5   0  197.88   21.80
  37   5   0  142.79   14.10
  37   5   0  165.98   22.30
  37   5   0  168.68   24.20
  39   5   0    5.60    5.30
  41  -5   0  110.99   17.60
  41   5   0   79.09   14.80
  41   5   0   69.79   16.30
   0  -6   0  177.18   14.80
   0  -6   0  154.88   14.20
   0  -6   0  149.49   13.40
   0  -6   0  156.48   13.60
   0  -6   0  163.38   11.80
   0  -6   0  183.88   14.50
   0   6   0  180.28   11.80
   0   6   0  164.58   12.50
   0   6   0  172.48   14.80
   0   6   0  165.48   14.80
   2  -6   0   16.80    5.10
  -2  -6   0   21.40    5.20
  -2  -6   0   24.40    6.40
   2  -6   0   16.00    5.00
  -2  -6   0   17.10    5.20
   2  -6   0   34.50    7.20
  -2  -6   0   23.30    6.30
  -2  -6   0   17.00    4.60
   2  -6   0   20.10    4.50
  -2  -6   0   14.10    4.70
   2  -6   0   33.70    8.40
  -2  -6   0   19.80    5.60
   2  -6   0   21.80    5.80
   2  -6   0   24.90    6.30
   2   6   0   21.90    5.60
   2   6   0   24.40    6.10
  -2   6   0   20.80    5.90
  -2   6   0   27.60    5.40
  -2   6   0   22.70    4.40
  -2   6   0   23.40    5.90
   2   6   0   20.10    4.60
   4  -6   0  360.96   21.10
  -4  -6   0  341.17   21.40
  -4  -6   0  308.07   20.30
  -4  -6   0  331.07   19.90
   4  -6   0  338.27   20.50
   4  -6   0  334.27   15.80
  -4  -6   0  338.97   18.80
   4  -6   0  329.97   19.80
  -4  -6   0  312.67   20.50
   4  -6   0  317.57   20.50
  -4  -6   0  303.47   19.80
   4  -6   0  342.77   20.30
   4  -6   0  341.17   19.60
  -4  -6   0  327.07   18.00
  -4   6   0  313.87   19.90
   4   6   0  306.97   20.50
  -4   6   0  322.87   15.60
  -4   6   0  309.77   19.00
  -4   6   0  343.17   15.60
   4   6   0  299.17   16.80
   4   6   0  351.86   21.70
   4   6   0  294.37   18.70
  -6  -6   0  157.78   16.40
  -6  -6   0  171.88   15.20
   6  -6   0  174.38   15.80
  -6  -6   0  176.58   14.90
  -6  -6   0  172.68   15.40
   6  -6   0  144.59   13.20
   6  -6   0  157.98   13.70
   6  -6   0  158.58   13.70
  -6  -6   0  175.98   12.60
   6  -6   0  159.68   10.60
   6  -6   0  158.28   14.20
  -6  -6   0  154.68   14.20
  -6  -6   0  166.18   14.90
  -6   6   0  163.98   10.00
   6   6   0  166.88   14.20
   6   6   0  160.88   14.90
  -6   6   0  167.78   13.60
  -6   6   0  164.98   10.70
   6   6   0  168.78   13.10
   6   6   0  164.78   14.80
  -6   6   0  180.48   14.70
  -8  -6   0  237.68   18.40
  -8  -6   0  294.97   20.00
   8  -6   0  281.97   18.70
  -8  -6   0  239.28   18.10
  -8  -6   0  256.57   18.10
  -8  -6   0  255.07   18.40
   8  -6   0  264.77   17.40
  -8  -6   0  268.87   18.90
   8  -6   0  246.88   19.00
   8  -6   0  257.67   13.40
  -8  -6   0  233.78   14.10
   8   6   0  286.47   18.80
  -8   6   0  263.17   17.00
  -8   6   0  258.17   13.70
  -8   6   0  261.67   11.30
   8   6   0  278.07   27.40
   8   6   0  250.97   18.80
   8   6   0  279.27   20.20
   8   6   0  259.57   18.40
  -8   6   0  251.07   17.50
  10  -6   0    4.50    3.50
  10  -6   0    6.10    3.60
  10  -6   0   13.00    3.70
  10  -6   0   12.90    3.70
  10  -6   0   11.60    4.50
 -10  -6   0    3.40    3.50
 -10  -6   0    8.40    4.10
 -10  -6   0   14.70    4.10
 -10  -6   0    6.30    4.70
 -10  -6   0    5.70    3.00
 -10  -6   0   11.40    5.90
  10   6   0    5.80    5.00
 -10   6   0    5.20    3.00
  10   6   0    3.70    2.70
 -10   6   0    8.40    4.20
  10   6   0    8.70    3.80
  10   6   0   14.50    4.90
 -10   6   0   10.30    2.00
  10   6   0    8.00    3.90
  12  -6   0  193.88   18.40
  12  -6   0  211.58   15.90
  12  -6   0  224.58   18.30
 -12  -6   0  225.78   17.70
 -12  -6   0  223.58   12.10
 -12  -6   0  212.38   17.50
 -12  -6   0  204.28   17.40
 -12  -6   0  233.88   18.80
  12  -6   0  223.68   12.60
  12  -6   0  222.28   16.20
  12  -6   0  215.78   15.30
 -12  -6   0  228.38   17.50
  12   6   0  213.18   17.80
  12   6   0  220.58   17.60
 -12   6   0  212.88   15.80
 -12   6   0  207.48   14.70
 -12   6   0  210.18    5.90
  12   6   0  236.18   18.10
  12   6   0  216.48   17.20
 -14  -6   0   45.20    5.10
 -14  -6   0   58.69    9.80
 -14  -6   0   57.69    9.50
  14  -6   0   50.19   10.40
  14  -6   0   56.59    6.70
 -14  -6   0   37.80    7.60
 -14  -6   0   42.80    4.90
  14  -6   0   54.29    8.30
  14  -6   0   44.90    7.60
 -14  -6   0   41.00    8.00
  14  -6   0   55.09    7.00
 -14  -6   0   37.90    4.60
  14   6   0   52.39    9.00
  14   6   0   52.99    9.50
 -14   6   0   45.70    8.20
  14   6   0   48.00    9.20
  14   6   0   43.50   11.00
  14   6   0   35.50    7.60
 -14   6   0   48.80    7.50
 -16  -6   0    4.40    1.20
  16  -6   0   -2.50    2.10
 -16  -6   0    0.20    3.80
  16  -6   0    1.40    2.00
  16  -6   0   -1.50    2.60
 -16  -6   0   -1.10    1.50
 -16  -6   0    0.20    1.10
 -16  -6   0    1.40    1.50
 -16  -6   0    1.90    3.30
  16  -6   0   -5.30    2.70
  16  -6   0    2.30    2.60
 -16  -6   0    1.60    2.60
  16  -6   0    1.80    2.70
 -16  -6   0    0.90    3.60
  16   6   0   -4.30    3.30
  16   6   0   -3.60    3.60
 -16   6   0    4.30    3.40
  16   6   0   -0.70    2.30
 -16   6   0    4.40    2.30
  16   6   0   -4.10    2.60
  18  -6   0   18.20    5.20
 -18  -6   0    8.30    5.10
 -18  -6   0    7.40    4.90
  18  -6   0    6.10    3.70
 -18  -6   0   10.80    4.40
  18  -6   0    8.60    3.60
  18  -6   0    5.70    4.20
 -18  -6   0    9.00    5.20
 -18  -6   0    6.30    5.30
 -18  -6   0   16.00    3.70
  18  -6   0    3.90    3.70
  18  -6   0    8.70    3.80
  18   6   0    9.40    4.90
 -18   6   0   11.10    4.70
 -18   6   0   21.60    5.30
  18   6   0   12.00    5.30
  18   6   0   14.90    6.20
  18   6   0   14.50    5.80
  18   6   0   12.80    5.50
  20  -6   0   -1.90    3.00
 -20  -6   0   -3.10    2.60
 -20  -6   0   -1.70    2.40
  20  -6   0   -0.90    2.20
 -20  -6   0    0.40    3.30
 -20  -6   0   -1.70    1.50
  20  -6   0    0.40    1.90
  20  -6   0    1.40    2.90
 -20  -6   0    6.40    3.40
  20   6   0   -2.10    3.60
 -20   6   0   -0.50    2.50
  20   6   0   -2.70    2.20
 -20   6   0    3.40    1.70
  20   6   0    0.70    4.20
  20   6   0   -1.20    2.20
  20   6   0   -6.30    2.50
  22  -6   0   77.39   13.70
 -22  -6   0   81.39    6.90
 -22  -6   0   81.99   12.10
 -22  -6   0  105.49   12.60
 -22  -6   0   55.99   10.20
  22  -6   0   68.29    8.10
 -22  -6   0  100.79   11.20
 -22  -6   0   63.89    9.90
  22  -6   0   69.09    8.90
  22   6   0   86.29   12.60
  22   6   0   78.19   12.20
  22   6   0   61.89   11.40
  22   6   0  100.19   14.40
 -22   6   0   74.99    7.70
  22   6   0   84.89   13.80
 -22   6   0   60.59   10.40
 -24  -6   0   -4.20    3.60
 -24  -6   0   -5.70    3.30
  24  -6   0   -2.20    2.70
  24  -6   0   -1.20    2.10
  24   6   0    3.50    4.40
  24   6   0   -1.50    2.50
  24   6   0    6.20    4.80
 -26  -6   0   -4.30    3.60
  26  -6   0   -3.20    4.00
  26  -6   0   -1.10    2.10
  26  -6   0   -1.70    2.20
 -26  -6   0    0.10    2.80
  26   6   0    5.70    4.80
  26   6   0    1.30    4.20
  28  -6   0   11.30    8.00
  28  -6   0    4.80    6.40
 -28  -6   0    2.50    5.60
  28  -6   0    7.30    3.80
  28   6   0    6.70    5.70
  28   6   0    4.60    5.50
  28   6   0   10.00    5.60
  30  -6   0    3.10    1.80
  30  -6   0    4.40    2.20
 -30  -6   0    1.60    4.80
  32  -6   0   -0.70    1.90
  32  -6   0   -3.40    5.50
 -32  -6   0    6.40    5.00
  32  -6   0   -3.50    4.10
  32   6   0    0.20    5.00
  32   6   0   -4.80    4.10
  32   6   0    6.30    4.10
 -34  -6   0   -6.70    4.20
  34  -6   0    0.40    1.50
  34  -6   0    2.20    5.70
  34  -6   0   -3.60    2.30
  34   6   0   -7.70    4.10
  34   6   0   -2.20    6.70
  34   6   0    1.50    3.60
  36  -6   0   -0.10    6.70
  36  -6   0    9.90    8.70
  36   6   0   -2.00    5.70
  36   6   0   14.90    6.00
  36   6   0    2.60    6.90
  38  -6   0   53.19   10.60
  38   6   0   38.90   10.60
   1  -7   0  114.49   13.40
  -1  -7   0  121.59   13.20
   1  -7   0  112.99   13.10
  -1  -7   0  139.79   13.40
   1  -7   0  130.59   13.80
  -1  -7   0  118.49   13.20
   1  -7   0  138.49   11.70
   1  -7   0  137.19   14.00
   1  -7   0  139.79   14.70
  -1  -7   0  113.69   13.70
   1  -7   0  130.69   14.00
  -1  -7   0  111.29   12.90
  -1  -7   0  120.99   12.00
  -1  -7   0  128.69   14.20
   1   7   0  146.19   12.70
  -1   7   0  142.29   14.80
   1   7   0  121.99   13.60
  -1   7   0  125.69   10.60
  -1   7   0  136.99   11.90
   1   7   0  146.29   14.90
  -1   7   0  125.79   16.80
   1   7   0  141.79   11.80
  -3  -7   0  504.15   28.20
  -3  -7   0  489.95   24.00
   3  -7   0  511.05   21.90
   3  -7   0  493.05   27.20
   3  -7   0  504.85   27.80
   3  -7   0  508.35   26.90
  -3  -7   0  492.75   27.90
   3  -7   0  505.05   26.70
  -3  -7   0  510.55   27.60
  -3  -7   0  508.35   25.20
  -3  -7   0  457.75   27.10
   3  -7   0  496.55   27.30
  -3  -7   0  538.15   27.50
   3  -7   0  516.85   27.20
  -3   7   0  507.25   21.10
   3   7   0  536.45   23.60
  -3   7   0  501.75   27.80
  -3   7   0  506.85   26.60
   3   7   0  494.05   27.40
  -3   7   0  525.35   22.90
   3   7   0  501.75   26.00
   3   7   0  498.55   28.30
  -5  -7   0    0.90    2.90
  -5  -7   0    3.00    3.10
  -5  -7   0   -2.30    2.00
  -5  -7   0    1.50    2.40
   5  -7   0    0.40    2.60
   5  -7   0   -2.40    2.10
   5  -7   0    1.20    2.40
   5  -7   0   -1.40    2.00
  -5  -7   0   -1.30    2.40
  -5   7   0    5.80    4.10
  -5   7   0   -3.90    2.40
   5   7   0    0.40    3.20
   5   7   0   -0.40    2.10
   5   7   0    1.30    2.60
  -5   7   0   -2.80    2.40
  -5   7   0    1.60    1.90
  -7  -7   0  191.38   17.60
   7  -7   0  195.88   17.00
  -7  -7   0  187.28   16.10
  -7  -7   0  219.28   18.50
   7  -7   0  232.48   13.40
  -7  -7   0  210.28   18.50
  -7  -7   0  203.38   17.40
   7  -7   0  187.38   16.40
  -7  -7   0  193.78   14.50
   7  -7   0  214.38   17.70
   7  -7   0  224.48   17.40
   7  -7   0  215.58   19.00
  -7  -7   0  193.18   17.40
   7  -7   0  237.68   18.90
  -7   7   0  221.28   13.40
  -7   7   0  215.28   17.00
   7   7   0  214.68   17.70
   7   7   0  243.98   19.80
   7   7   0  190.58   15.20
   7   7   0  196.18   18.20
  -7   7   0  215.48   17.50
  -7   7   0  201.38   11.70
   9  -7   0   13.60    4.80
   9  -7   0   31.20    6.90
  -9  -7   0   10.80    3.90
  -9  -7   0   18.10    6.00
  -9  -7   0   23.50    6.00
  -9  -7   0   16.80    6.10
   9  -7   0   30.70    8.10
   9  -7   0   33.00    6.50
  -9  -7   0   13.70    6.10
   9  -7   0   25.70    4.80
  -9  -7   0   13.20    5.90
   9  -7   0   25.50    6.80
  -9  -7   0   18.70    6.20
   9   7   0   12.70    4.90
  -9   7   0   20.40    4.10
   9   7   0   28.10    6.30
  -9   7   0   17.70    4.70
  -9   7   0   25.70    6.30
   9   7   0    9.00    4.40
  -9   7   0   27.10    6.60
   9   7   0   27.80    7.60
  11  -7   0  477.75   29.70
  11  -7   0  485.15   26.90
  11  -7   0  486.15   20.10
 -11  -7   0  519.65   28.70
 -11  -7   0  504.25   29.20
 -11  -7   0  463.95   27.40
 -11  -7   0  486.15   28.80
  11  -7   0  449.95   24.70
 -11  -7   0  469.35   28.20
  11  -7   0  469.55   25.80
 -11  -7   0  479.65   27.30
 -11  -7   0  465.35   20.40
 -11   7   0  459.45   24.20
 -11   7   0  441.96   13.70
  11   7   0  466.15   26.90
  11   7   0  497.95   26.80
  11   7   0  459.35   28.70
  11   7   0  496.35   28.30
 -11   7   0  480.55   27.90
  11   7   0  496.25   29.10
 -13  -7   0  307.07   15.40
  13  -7   0  327.67   20.60
 -13  -7   0  336.47   24.70
  13  -7   0  331.67   16.70
 -13  -7   0  338.77   27.60
 -13  -7   0  327.27   23.80
  13  -7   0  328.57   21.80
 -13  -7   0  317.37   22.60
 -13  -7   0  328.27   22.90
  13  -7   0  335.87   25.40
  13  -7   0  282.17   23.40
 -13   7   0  353.46   20.60
  13   7   0  335.87   24.30
  13   7   0  319.87   22.70
 -13   7   0  344.47   23.50
  13   7   0  332.77   23.40
  13   7   0  330.47   22.70
  13   7   0  334.17   24.80
  15  -7   0  110.19   13.00
 -15  -7   0   88.29   12.60
  15  -7   0   88.39    8.80
  15  -7   0   77.69   12.30
 -15  -7   0   90.19   12.70
  15  -7   0  111.19   15.70
  15  -7   0  115.39   12.20
 -15  -7   0   93.49   12.80
 -15  -7   0  131.09   14.20
 -15  -7   0   97.39    7.70
 -15  -7   0   92.19   13.10
 -15  -7   0   92.19    7.90
 -15  -7   0   90.89    7.90
  15   7   0  108.29   14.30
 -15   7   0   77.79   10.50
 -15   7   0  100.89   12.10
  15   7   0  104.59   14.00
  15   7   0  127.69   14.70
  15   7   0   74.49   11.70
  15   7   0  117.39   14.40
 -17  -7   0  137.69    8.90
 -17  -7   0  120.69   14.40
 -17  -7   0   98.69   14.10
 -17  -7   0  129.69    7.60
  17  -7   0  113.69   13.20
  17  -7   0  129.79   17.00
 -17  -7   0  128.79   15.30
  17  -7   0  129.79   12.90
 -17  -7   0  126.79    7.10
 -17  -7   0  108.99   13.70
 -17  -7   0  139.19   15.20
 -17   7   0  139.19   13.60
  17   7   0  140.39   15.60
  17   7   0  116.49   14.40
 -17   7   0  120.89   12.30
  17   7   0  172.88   18.20
  17   7   0  131.69   16.30
  17   7   0  103.09   14.20
 -19  -7   0   85.39    7.10
 -19  -7   0   91.59   12.60
 -19  -7   0   65.29   11.90
 -19  -7   0   98.89   15.20
 -19  -7   0  110.39   14.20
  19  -7   0   89.29    9.10
 -19  -7   0  106.79   13.60
  19  -7   0   90.79   11.80
  19  -7   0   63.99    9.40
  19  -7   0   93.09   14.90
  19   7   0  102.79   14.30
  19   7   0   82.99   13.00
  19   7   0  103.79   14.00
  19   7   0   89.09   13.70
  19   7   0   98.19   13.90
 -19   7   0   86.89   10.80
 -19   7   0   71.59   11.30
  21  -7   0   31.20    7.80
 -21  -7   0   53.49   11.80
 -21  -7   0   24.40    8.30
 -21  -7   0   50.49    8.10
 -21  -7   0   34.40    4.40
 -21  -7   0   29.40    8.00
  21  -7   0   34.40    7.40
  21  -7   0   42.10    6.70
  21  -7   0   31.50    9.40
 -21  -7   0   34.20    8.50
 -21   7   0   54.39    7.50
  21   7   0   40.20    9.30
  21   7   0   44.30    9.50
  21   7   0   36.80    9.40
  21   7   0   38.80   10.50
  21   7   0   24.30    8.70
 -23  -7   0    3.50    5.30
 -23  -7   0   -0.20    2.90
  23  -7   0    0.90    2.30
  23  -7   0    4.80    3.30
  23   7   0    3.40    4.50
  23   7   0   -3.70    2.40
 -23   7   0    8.00    3.80
  23   7   0   -3.80    4.30
  25  -7   0   20.20    6.00
 -25  -7   0   34.60    9.50
  25   7   0   44.80    9.90
  25   7   0   29.80    8.40
  25   7   0   37.50   10.50
 -27  -7   0    9.00    6.60
  27  -7   0   13.40    4.90
  27  -7   0    7.40    8.30
  27  -7   0    8.50    4.20
  27   7   0   -0.20    4.60
  27   7   0    8.80    6.40
  27   7   0    6.60    4.90
  27   7   0    9.90    6.60
 -29  -7   0    4.60    6.70
  29  -7   0    1.80    2.90
  29  -7   0   -6.60    4.10
  29   7   0   -4.80    5.50
  29   7   0   -7.20    5.20
  29   7   0    9.60    5.00
  29   7   0    3.40    4.10
  31  -7   0    0.20    3.00
 -31  -7   0    4.80    4.40
  31  -7   0    6.10    5.70
  31   7   0   -4.40    4.10
  31   7   0   -4.50    5.30
  31   7   0    0.60    3.10
  33  -7   0   17.30   10.50
  33  -7   0    6.70    8.20
 -33  -7   0   21.80    6.50
  33  -7   0    9.00    3.20
  33   7   0    7.90    4.90
  33   7   0   19.10    8.50
  33   7   0    3.30    7.40
  35  -7   0   25.50   13.10
  35  -7   0   28.40    5.50
  35   7   0   21.50   10.70
  35   7   0   20.20    8.20
  35   7   0   26.60    7.30
  37  -7   0   -0.10    2.10
  37  -7   0  -10.80    5.80
  37  -7   0   -6.60    5.50
  37   7   0    0.40    4.30
   0  -8   0 1371.46   51.09
   0  -8   0 1250.07   47.70
   0  -8   0 1322.47   50.69
   0  -8   0 1305.27   49.30
   0  -8   0 1250.17   46.90
   0  -8   0 1314.17   42.00
   0  -8   0 1287.27   46.80
   0   8   0 1306.87   48.30
   0   8   0 1190.68   42.20
   0   8   0 1202.08   41.00
   0   8   0 1252.37   48.90
  -2  -8   0  799.12   33.10
  -2  -8   0  784.22   36.20
   2  -8   0  824.72   37.50
  -2  -8   0  788.22   38.30
   2  -8   0  804.42   37.50
  -2  -8   0  827.02   35.60
   2  -8   0  792.12   38.20
   2  -8   0  787.72   36.20
  -2  -8   0  883.21   40.50
   2  -8   0  805.62   31.00
  -2  -8   0  859.21   38.70
  -2  -8   0  761.82   37.20
   2  -8   0  797.82   36.60
   2  -8   0  797.32   37.90
  -2   8   0  797.52   29.50
  -2   8   0  775.42   36.50
  -2   8   0  814.22   38.10
   2   8   0  802.42   47.60
   2   8   0  792.22   34.60
  -2   8   0  849.61   34.20
   2   8   0  790.22   37.30
   2   8   0  783.22   30.70
   4  -8   0   -3.40    3.10
   4  -8   0   -0.20    3.50
  -4  -8   0   -0.10    3.00
  -4  -8   0    0.80    4.40
   4  -8   0   -4.70    3.20
  -4  -8   0    1.20    2.70
  -4  -8   0    3.40    1.80
   4  -8   0   -1.70    2.00
   4  -8   0    2.50    3.40
  -4  -8   0    2.80    3.70
  -4   8   0    4.50    2.60
   4   8   0    1.90    3.80
  -4   8   0    6.30    2.40
  -4   8   0    1.20    3.80
   4   8   0   -1.80    3.40
   4   8   0   -1.30    3.00
  -6  -8   0  185.38   16.20
   6  -8   0  156.48   15.80
  -6  -8   0  136.19   15.60
   6  -8   0  172.48   18.00
  -6  -8   0  163.18   14.80
  -6  -8   0  189.48   16.90
   6  -8   0  117.79   17.40
  -6  -8   0  162.18   17.50
  -6  -8   0  151.68   18.20
   6  -8   0  165.68   17.00
  -6  -8   0  154.38   15.40
   6  -8   0  159.08   16.70
   6  -8   0  138.89   15.40
   6  -8   0  181.58   17.10
  -6   8   0  168.18   12.60
   6   8   0  139.39   20.50
  -6   8   0  144.09   11.60
  -6   8   0  165.48   20.50
   6   8   0  162.68   14.80
   6   8   0  137.29   15.50
  -6   8   0  118.39   15.00
   6   8   0  161.18   17.10
   8  -8   0  139.39   14.80
  -8  -8   0  136.49   16.80
  -8  -8   0  161.28   14.20
  -8  -8   0  163.38   17.90
  -8  -8   0  182.28   17.40
  -8  -8   0  154.78   16.20
   8  -8   0  174.18   15.90
   8  -8   0  146.99   15.80
   8  -8   0  165.18   13.00
   8  -8   0  154.18   16.90
   8  -8   0  150.98   16.90
  -8  -8   0  160.58   16.50
   8  -8   0  171.58   16.70
  -8  -8   0  185.38   18.50
   8  -8   0  155.18   18.50
   8   8   0  179.18   17.20
  -8   8   0  171.88   16.90
   8   8   0  177.38   15.90
  -8   8   0  176.98   17.20
   8   8   0  137.09   16.30
  -8   8   0  151.68   10.80
   8   8   0  134.79   14.90
  -8   8   0  170.58   13.00
 -10  -8   0    6.90    3.80
 -10  -8   0    8.20    5.80
  10  -8   0    2.80    2.20
 -10  -8   0    3.10    3.10
  10  -8   0    1.20    3.40
 -10  -8   0   14.90    6.20
  10  -8   0    3.10    4.30
  10  -8   0   -1.10    3.50
 -10  -8   0    7.10    4.70
  10  -8   0   -2.30    4.30
  10  -8   0    7.50    4.90
  10  -8   0    4.70    4.30
  10  -8   0    5.20    3.00
  10   8   0    3.50    4.10
  10   8   0    5.30    4.70
  10   8   0   11.80    4.60
 -10   8   0    0.40    2.30
 -10   8   0    3.70    3.90
 -10   8   0    4.40    3.80
  10   8   0    6.50    4.90
 -12  -8   0  180.58   17.50
  12  -8   0  201.38   18.80
 -12  -8   0  198.58   19.40
 -12  -8   0  201.78   14.10
 -12  -8   0  198.28   18.90
 -12  -8   0  215.48   20.60
  12  -8   0  190.28   20.30
  12  -8   0  186.88   20.10
  12  -8   0  214.58   18.20
 -12  -8   0  195.18   18.60
 -12  -8   0  236.88   20.10
  12  -8   0  176.58   17.70
  12  -8   0  193.08   15.90
  12   8   0  184.88   17.70
  12   8   0  200.18   18.80
 -12   8   0  208.98   16.90
 -12   8   0  180.08   16.80
 -12   8   0  188.48    8.70
  12   8   0  205.88   19.70
  12   8   0  206.18   20.50
 -14  -8   0  481.15   29.70
  14  -8   0  423.36   25.30
  14  -8   0  449.95   27.80
 -14  -8   0  411.86   28.10
  14  -8   0  462.15   31.70
 -14  -8   0  441.26   28.80
 -14  -8   0  426.86   28.20
 -14  -8   0  454.75   20.00
 -14  -8   0  443.46   28.80
  14  -8   0  479.75   26.10
  14  -8   0  412.36   26.50
  14   8   0  462.95   28.70
  14   8   0  420.26   28.00
 -14   8   0  451.65   28.70
  14   8   0  419.56   29.40
  14   8   0  449.36   29.90
 -14   8   0  469.45   26.10
  16  -8   0  127.89   15.40
 -16  -8   0  104.79    8.80
  16  -8   0  109.49   16.60
 -16  -8   0  154.38   15.20
  16  -8   0  111.59   13.30
 -16  -8   0  122.09   16.20
 -16  -8   0  120.49    9.50
 -16  -8   0  121.39   15.80
 -16  -8   0  134.69   16.20
  16  -8   0  144.39   11.10
 -16  -8   0  120.79    9.40
 -16  -8   0  139.89   16.00
  16  -8   0  119.09   15.70
  16   8   0  138.49   16.60
  16   8   0  125.09   16.10
  16   8   0  109.39   15.40
 -16   8   0  167.78   19.70
  16   8   0  139.39   16.10
  16   8   0  134.29   16.40
 -16   8   0  114.39   13.10
 -18  -8   0   -1.40    3.80
 -18  -8   0   -1.50    1.40
 -18  -8   0    3.90    3.80
  18  -8   0   -4.60    2.00
 -18  -8   0   -3.40    5.30
 -18  -8   0    5.60    3.00
  18  -8   0   -7.70    3.20
  18  -8   0    0.30    3.00
 -18  -8   0   -2.80    1.80
  18  -8   0   -6.00    2.40
 -18   8   0   -2.30    2.90
 -18   8   0   -2.00    3.10
  18   8   0   -3.90    3.30
  18   8   0    1.30    3.50
  18   8   0   -4.20    3.50
 -20  -8   0   97.99   11.90
  20  -8   0   69.49   14.20
  20  -8   0   84.79   10.80
 -20  -8   0   60.19   11.60
  20  -8   0   78.89   12.00
  20   8   0  106.69   14.10
  20   8   0   80.89   14.00
  20   8   0   77.09   13.20
  20   8   0   87.49   13.50
  20   8   0   89.49   14.30
 -20   8   0   95.29   12.10
  22  -8   0    3.00    5.20
 -22  -8   0   -6.00    3.10
  22   8   0    0.60    5.40
  24  -8   0   78.39   15.10
 -24  -8   0   82.79   10.70
  24  -8   0   95.99   11.90
  24  -8   0   80.89   12.10
  24   8   0   66.49   13.60
  24   8   0   73.99   14.70
  24   8   0   77.09   14.50
  24   8   0   91.99   16.30
  26  -8   0   14.30    6.70
 -26  -8   0   34.00    9.50
 -26  -8   0   38.10    9.70
  26  -8   0   31.30    8.10
  26  -8   0   30.90   11.10
  26   8   0   24.30    8.80
  26   8   0   25.60    9.90
  26   8   0   28.30   10.30
 -28  -8   0   19.20    7.80
  28  -8   0   19.90    6.90
  28   8   0   12.30    8.20
  28   8   0    9.60    5.30
  28   8   0   34.00    8.90
  28   8   0   20.50    5.90
  30  -8   0   42.80    8.00
 -30  -8   0   43.30    9.60
  30   8   0   49.30   10.00
  30   8   0   27.40   10.40
  30   8   0   42.90   11.00
  30   8   0   46.10   10.20
 -32  -8   0    7.10    5.70
  32  -8   0   -1.00    3.50
  32  -8   0    9.80    6.60
  32   8   0    0.70    6.90
  32   8   0   -0.50    4.30
  32   8   0   -1.30    2.80
  32   8   0    2.90    4.80
  34  -8   0    1.00    7.90
  34  -8   0    8.80    5.90
  34  -8   0   -3.10    3.40
  34   8   0   -7.00    6.00
  34   8   0    5.10    4.80
  36  -8   0   -4.10    3.30
  36  -8   0   -4.00    9.10
  36  -8   0   19.30   10.00
  36   8   0  -16.20    7.80
  36   8   0   -1.70    7.10
  -1  -9   0 1753.92   62.89
   1  -9   0 1796.32   63.49
  -1  -9   0 1774.42   62.59
  -1  -9   0 1731.23   57.99
   1  -9   0 1751.92   62.89
   1  -9   0 1790.72   53.19
   1  -9   0 1735.23   59.49
  -1  -9   0 1927.91   64.59
  -1  -9   0 1829.92   54.99
   1  -9   0 1700.23   60.89
   1   9   0 1796.72   66.09
  -1   9   0 1732.53   49.80
   1   9   0 1799.92   51.29
   1   9   0 1794.72   56.69
  -1   9   0 1815.32   54.79
   1   9   0 1882.91   63.39
  -1   9   0 1694.23   59.69
   3  -9   0   63.69   12.30
  -3  -9   0   60.99   12.30
  -3  -9   0   33.00    9.10
   3  -9   0   62.59   12.60
  -3  -9   0   86.69   14.60
  -3  -9   0   48.10   11.60
   3  -9   0   52.29    8.90
   3  -9   0   79.39   13.00
   3  -9   0   68.49   11.80
  -3  -9   0   40.20   10.30
  -3  -9   0   45.10   10.80
   3   9   0   46.60    9.20
   3   9   0   43.70   10.60
  -3   9   0   60.69   10.60
   3   9   0   73.39   10.30
  -3   9   0   53.79    9.50
  -3   9   0   61.29   14.20
  -3   9   0   51.29    8.90
   5  -9   0  409.66   28.20
  -5  -9   0  401.06   33.90
  -5  -9   0  451.25   28.20
  -5  -9   0  430.26   29.80
  -5  -9   0  453.15   30.50
   5  -9   0  452.45   30.20
  -5  -9   0  458.05   26.80
  -5  -9   0  483.15   32.90
   5  -9   0  452.15   23.00
   5  -9   0  443.56   30.00
  -5  -9   0  450.95   30.50
   5  -9   0  408.76   28.10
   5  -9   0  446.16   44.40
  -5   9   0  413.16   27.90
  -5   9   0  434.36   22.10
   5   9   0  418.06   24.40
  -5   9   0  425.76   22.40
   5   9   0  453.55   30.70
   5   9   0  515.65   32.20
  -7  -9   0  268.27   20.80
  -7  -9   0  226.28   21.40
  -7  -9   0  199.78   19.40
  -7  -9   0  234.78   19.70
   7  -9   0  248.08   21.40
   7  -9   0  258.37   23.30
   7  -9   0  198.38   20.60
  -7  -9   0  224.08   18.30
   7  -9   0  239.28   22.10
  -7  -9   0  245.48   22.70
   7  -9   0  223.38   21.20
   7  -9   0  216.08   30.00
   7  -9   0  238.08   15.60
   7   9   0  229.18   21.60
  -7   9   0  248.78   21.40
  -7   9   0  249.08   15.70
   7   9   0  261.17   22.10
   7   9   0  230.88   21.50
   7   9   0  210.78   18.20
  -7   9   0  224.48   16.10
  -9  -9   0  113.99   15.70
   9  -9   0   88.69   10.60
   9  -9   0  105.39   14.70
   9  -9   0  113.19   16.30
  -9  -9   0   90.49   15.30
  -9  -9   0  129.59   15.90
   9  -9   0  101.89   17.30
  -9  -9   0  116.09   14.30
  -9  -9   0  104.19   14.80
   9  -9   0   99.39   14.40
   9  -9   0  114.69   15.00
   9  -9   0  105.89   16.30
  -9  -9   0  101.49   13.60
  -9  -9   0  119.09   13.00
  -9   9   0  104.09   12.20
  -9   9   0  118.79   13.30
   9   9   0   96.69   12.90
  -9   9   0   96.29   13.50
   9   9   0  104.09   15.50
   9   9   0   84.89   13.70
  -9   9   0  117.89    9.80
   9   9   0  111.09   15.30
   9   9   0  113.19   14.90
 -11  -9   0  108.09   14.80
  11  -9   0  124.09   15.20
 -11  -9   0  117.29   16.00
 -11  -9   0  102.59   14.10
 -11  -9   0  110.69   14.30
 -11  -9   0  115.59   12.70
  11  -9   0  135.69   14.90
 -11  -9   0  101.39   15.90
  11  -9   0  117.59   17.70
  11  -9   0  115.59   11.40
  11  -9   0  108.89   14.40
  11   9   0  128.09   17.10
  11   9   0  134.49   16.40
 -11   9   0  122.79   14.50
 -11   9   0  119.49    8.30
  11   9   0  107.59   14.10
  11   9   0  126.19   13.80
  11   9   0  147.59   16.50
 -11   9   0   97.29   21.90
  13  -9   0  461.05   22.00
  13  -9   0  454.35   28.80
  13  -9   0  462.65   30.30
 -13  -9   0  431.26   31.70
 -13  -9   0  477.45   31.50
 -13  -9   0  450.05   22.50
  13  -9   0  513.95   30.20
  13  -9   0  466.05   33.70
 -13  -9   0  467.75   31.20
  13  -9   0  488.05   30.80
 -13  -9   0  447.16   30.60
  13   9   0  489.45   33.10
  13   9   0  471.25   32.30
  13   9   0  478.65   42.10
  13   9   0  482.35   29.90
  13   9   0  481.45   31.10
 -13   9   0  455.25   30.30
  15  -9   0   22.50    7.60
  15  -9   0   14.70    8.30
 -15  -9   0   13.50    4.90
 -15  -9   0    6.30    7.10
 -15  -9   0   18.70    7.60
 -15  -9   0    6.60    5.80
  15   9   0    8.80    6.40
 -15   9   0   19.70    7.00
  15   9   0   24.60    7.70
  15   9   0   14.30    7.40
 -17  -9   0   19.30    6.90
 -17  -9   0   19.60    7.70
  17  -9   0   30.30    8.60
  17  -9   0   49.00   11.00
  17  -9   0   27.30   11.80
 -17  -9   0   37.30   10.50
  17   9   0   37.40    9.90
  17   9   0   49.00   13.70
  17   9   0   25.10    9.40
  19  -9   0  117.09   15.70
  19  -9   0  119.39   18.00
 -19  -9   0  113.79   16.00
  19  -9   0  117.19   13.90
  19   9   0  105.39   15.60
  19   9   0  171.88   23.80
  19   9   0  117.79   17.20
 -21  -9   0   12.30    5.40
  21  -9   0    7.90    6.90
  21  -9   0    0.70    4.20
  21   9   0    7.90    5.10
  21   9   0   28.40    7.70
  23  -9   0   63.19   15.50
  23  -9   0  103.79   13.10
  23  -9   0   95.99   12.80
 -23  -9   0   96.79   15.40
  23   9   0   91.89   14.70
  23   9   0  112.79   16.70
  23   9   0   95.89   16.00
  25  -9   0   -5.30    4.60
 -25  -9   0   -4.30    3.70
  25   9   0   -4.10    4.70
  27  -9   0   12.70    6.20
 -27  -9   0   20.30    8.90
  27  -9   0   20.80    9.80
  27   9   0   25.30   10.10
  27   9   0   20.30    9.30
  27   9   0   21.70    9.00
  29  -9   0   -6.90    3.30
 -29  -9   0   -5.50    6.40
  29   9   0  -10.60    6.00
  29   9   0    7.40    5.10
  29   9   0   -4.50    6.10
  31  -9   0   30.00   12.00
 -31  -9   0   17.90   10.70
  31  -9   0   18.00    6.40
  31   9   0    9.70    9.40
  31   9   0   23.30    8.80
  31   9   0   17.50   10.10
  33  -9   0    5.80   13.30
  33  -9   0   18.90    5.70
  33   9   0   29.70   11.80
  33   9   0   34.60   12.30
   0 -10   0 2843.42   85.39
   0 -10   0 2714.13   85.09
   0 -10   0 2747.23   73.99
   0 -10   0 2761.32   85.69
   0 -10   0 2675.43   79.49
   0  10   0 2793.52   69.89
   0  10   0 2836.92   75.59
   0  10   0 2695.13   85.29
   0  10   0 2655.13   82.29
   2 -10   0  242.48   23.00
   2 -10   0  184.78   16.70
  -2 -10   0  198.68   20.80
  -2 -10   0  198.78   20.10
  -2 -10   0  182.58   20.90
   2 -10   0  184.48   21.30
  -2 -10   0  169.48   20.00
   2 -10   0  223.88   20.90
   2 -10   0  180.98   19.60
  -2 -10   0  234.78   16.80
   2 -10   0  197.48   21.40
   2  10   0  241.18   21.10
   2  10   0  209.58   18.50
  -2  10   0  189.98   18.20
  -2  10   0  190.58   20.40
   2  10   0  174.18   20.30
   2  10   0  193.58   16.60
  -2  10   0  187.08   19.90
  -2  10   0  187.58   15.90
  -4 -10   0 1039.30   50.39
  -4 -10   0  959.60   42.30
   4 -10   0 1048.40   47.00
   4 -10   0  899.21   45.30
   4 -10   0 1004.90   47.50
  -4 -10   0 1091.69   62.59
  -4 -10   0 1093.79   43.90
   4 -10   0 1062.19   46.30
  -4 -10   0  964.60   48.40
   4 -10   0 1008.00   38.30
   4 -10   0 1059.09   49.90
   4  10   0 1069.09   49.99
  -4  10   0 1034.50   37.40
   4  10   0 1037.70   45.30
   4  10   0  977.70   49.60
  -4  10   0 1048.50   38.70
  -4  10   0 1053.09   47.40
   4  10   0 1027.90   40.50
  -6 -10   0    0.00    3.20
   6 -10   0    9.20    5.00
  -6 -10   0    3.50    6.00
  -6 -10   0   -1.80    3.90
  -6 -10   0    0.10    3.20
   6 -10   0    0.50    4.40
   6 -10   0    6.90    5.50
   6 -10   0    7.80    3.50
  -6  10   0    2.40    5.90
   6  10   0    2.60    3.00
   6  10   0    1.40    5.70
  -6  10   0    7.40    6.80
  -6  10   0    4.00    4.20
   6  10   0    3.50    3.60
  -8 -10   0    6.20    5.70
  -8 -10   0   26.90    8.40
   8 -10   0   10.70    6.20
   8 -10   0    2.60    5.10
   8 -10   0    1.20    5.70
  -8 -10   0   13.50    5.80
   8 -10   0    9.60    7.90
  -8  10   0    9.60    6.60
   8  10   0   12.20    6.00
   8  10   0   11.80    7.50
  -8  10   0   17.60    5.40
   8  10   0   22.70    8.10
 -10 -10   0    4.20    6.40
  10 -10   0    7.60    5.40
 -10 -10   0    8.40    4.90
 -10 -10   0    1.40    3.90
 -10 -10   0   12.80    4.10
  10 -10   0    8.00    5.40
  10 -10   0   10.90    6.40
 -10 -10   0    7.90    5.20
 -10  10   0   10.10    3.50
  10  10   0   13.60    5.30
  10  10   0    3.90    6.00
 -10  10   0   17.60    7.80
  10  10   0   11.30    5.70
  12 -10   0    0.50    4.90
  12 -10   0   -3.40    4.40
 -12 -10   0   10.70    5.20
 -12 -10   0   -0.10    4.10
  12 -10   0    5.30    5.40
 -12 -10   0   -7.10    4.20
 -12 -10   0    3.30    3.70
  12  10   0    4.00    4.20
  12  10   0   -2.90    3.40
 -12  10   0    5.80    4.80
  12  10   0   -1.00    4.80
  12  10   0    1.20    3.90
 -14 -10   0  133.99   17.80
  14 -10   0  139.89   20.70
  14 -10   0  133.49   17.60
  14 -10   0  127.89   29.10
 -14 -10   0  117.99   20.10
  14  10   0  159.88   21.60
  14  10   0  156.28   18.30
 -14  10   0  141.69   16.50
  16 -10   0   95.79   14.70
  16 -10   0  113.39   18.70
 -16 -10   0  135.69   17.80
  16  10   0  179.08   29.00
  16  10   0   85.59   15.50
  16  10   0  108.49   20.90
 -18 -10   0   13.30    6.10
  18 -10   0    1.00    5.00
  18 -10   0    0.30    5.50
  18  10   0    3.20    5.10
  18  10   0   -4.50    5.30
  18  10   0   12.00    7.80
  20 -10   0   89.29   14.60
  20 -10   0   82.99   14.20
  20 -10   0   88.69   17.90
  20  10   0  112.19   17.50
  20  10   0  112.99   19.20
  20  10   0  109.89   16.90
  22 -10   0  685.33   47.10
 -22 -10   0  719.73   48.40
  22 -10   0  677.13   35.90
  22 -10   0  702.83   39.00
  22  10   0  659.83   45.60
  22  10   0  671.33   41.30
  22  10   0  735.93   44.00
  24 -10   0    3.50    8.70
  24 -10   0    6.60    4.80
  24 -10   0    9.20    6.00
  24  10   0    0.10    6.30
  24  10   0  -10.30    7.20
  24  10   0   11.40    5.40
  26 -10   0  111.49   17.60
  26  10   0   97.79   14.30
  26  10   0   69.69   16.90
  26  10   0   82.39   15.10
  28 -10   0    0.20    5.50
 -28 -10   0    5.80    7.50
  28 -10   0   -8.80    7.60
  28  10   0    0.10    6.20
  28  10   0    0.50    7.30
  28  10   0   10.20    9.40
 -30 -10   0   11.90    7.20
  30  10   0   14.00    8.70
   1 -11   0   19.00    8.50
  -1 -11   0    5.20    6.00
   1 -11   0   12.60    7.40
  -1 -11   0    9.30    6.40
   1 -11   0    5.40    5.20
  -1 -11   0    2.10    4.70
   1  11   0    2.80    6.20
   1  11   0    5.00    5.30
  -1  11   0    8.10    5.30
  -1  11   0   14.30    7.80
  -3 -11   0   -3.60    4.40
   3 -11   0    5.30    6.40
   3 -11   0    1.50    3.60
   3 -11   0   -7.10    4.40
  -3 -11   0    6.20    3.90
  -3 -11   0   -3.10    3.30
  -3  11   0   -3.50    4.90
  -3  11   0    4.70    4.90
   3  11   0   -0.50    5.40
   3  11   0   -1.60    4.20
  -5 -11   0   13.90    6.60
  -5 -11   0   22.00    8.20
   5 -11   0   22.20    8.80
  -5 -11   0   14.70    6.40
   5 -11   0   12.30    7.40
   5 -11   0   19.00   14.00
  -5 -11   0   14.70    6.30
   5  11   0   23.70    7.70
  -5  11   0   23.00    6.70
  -5  11   0   19.10    5.80
   5  11   0   41.70   11.40
   5  11   0   20.60    7.40
   7 -11   0   13.20    9.70
  -7 -11   0    9.10    6.10
  -7 -11   0   13.50    8.50
   7 -11   0   12.50    5.90
  -7 -11   0    3.80    5.40
  -7  11   0   10.80    5.70
   7  11   0    2.80    5.30
  -7  11   0    9.20    8.90
  -9 -11   0    7.10    5.70
  -9 -11   0   10.80    6.80
  -9 -11   0    1.90    4.60
  -9 -11   0   -1.20    4.30
   9 -11   0    7.00    6.20
   9 -11   0   -7.70    5.90
   9 -11   0   -3.60    4.40
  -9 -11   0   -3.00    4.90
  -9  11   0    7.20    4.10
   9  11   0    5.70    6.90
  -9  11   0    1.00    3.90
   9  11   0    3.10    5.10
  11 -11   0   21.10    8.70
 -11 -11   0   12.40    9.00
  11 -11   0   22.20    8.70
 -11 -11   0   17.00    8.10
  11 -11   0    8.70    7.40
 -11 -11   0   12.00    7.60
 -11  11   0   13.00    8.30
  11  11   0   24.00    8.80
  11  11   0   21.70    7.70
 -13 -11   0   -0.60    4.80
  13 -11   0   -4.80    5.40
  13 -11   0    1.50    2.80
  13 -11   0    7.30    6.40
 -13  11   0   12.30    8.80
  13  11   0   -3.60    6.10
  13  11   0   -5.70    4.70
  15 -11   0   81.29   14.30
  15 -11   0   64.19   15.60
  15 -11   0   58.49   12.40
 -15 -11   0   92.39   16.30
  15  11   0   70.79   15.00
  15  11   0   73.69   15.10
  17 -11   0   32.90    9.30
  17 -11   0   22.70    8.60
  17  11   0   20.20    8.30
  17  11   0   33.20   11.50
  17  11   0   56.89   13.50
  19 -11   0    3.00    5.00
  19 -11   0   -4.80    4.30
  19 -11   0   -5.50    4.40
 -19 -11   0    2.70    5.40
  19  11   0    8.00    5.60
  19  11   0  -11.30    9.80
 -21 -11   0   21.90    9.10
  21 -11   0   40.80   11.40
  21 -11   0   12.80    5.10
  21 -11   0   20.30    7.80
  21  11   0   37.40   11.80
  21  11   0   30.70    9.70
  21  11   0   17.40   10.00
  23 -11   0   22.60    9.30
  23 -11   0   46.50   11.40
 -23 -11   0   27.30    8.80
  23 -11   0   48.80   13.10
  23  11   0   56.39   13.10
  23  11   0   58.69   15.50
  23  11   0   38.80   12.30
  25 -11   0   -2.50    4.00
  25 -11   0   -0.10    7.50
  27 -11   0   -6.70    6.50
  27 -11   0   -2.40    4.80
  27  11   0  -16.10    7.50
  27  11   0    1.10    6.90
  27  11   0  -14.10    6.60
   0 -12   0  247.98   22.90
   0 -12   0  215.48   29.40
   0 -12   0  206.98   23.70
   0  12   0  198.38   18.00
  -2 -12   0   -4.70    6.60
  -2 -12   0    7.80    6.10
   2 -12   0   -1.60    5.10
   2  12   0    3.00    5.50
  -2  12   0   -3.60    5.20
   4 -12   0   20.10   10.10
  -4 -12   0   45.20   11.60
  -4 -12   0   20.60   11.60
  -4 -12   0   59.39   15.00
   4 -12   0   14.30    8.10
   4  12   0   26.10    8.50
  -4  12   0   26.90    8.20
   4  12   0   24.20   11.00
  -4  12   0   20.20   10.40
  -6 -12   0   36.60   11.60
   6 -12   0   50.39   14.20
   6 -12   0   58.39   12.00
  -6 -12   0   45.30   12.40
   6  12   0   26.10   11.30
   6  12   0   51.29   10.60
  -6  12   0   66.89   13.80
  -8 -12   0   25.00   10.20
   8 -12   0   40.70   10.00
   8 -12   0   27.70    9.70
   8 -12   0   50.99   12.20
   8  12   0   28.10   10.10
   8  12   0   48.20   12.60
  -8  12   0   29.10    9.10
  10 -12   0   -4.90    6.40
 -10 -12   0    6.00    5.80
  10 -12   0    8.30    9.30
  10 -12   0   16.80    6.80
 -10  12   0   13.40    9.30
  12 -12   0   -2.30    4.70
 -12 -12   0   -2.00    6.10
  12 -12   0   -2.80    5.90
  12  12   0    4.70    6.70
  12  12   0    1.80    5.40
  14 -12   0    5.90    6.30
  14 -12   0   -6.40    6.10
 -14 -12   0   -3.00    6.00
  14 -12   0   -0.60    6.80
  14  12   0    2.90    5.20
  14  12   0   -4.40    5.90
  16 -12   0    6.70    6.10
  16  12   0    6.20    8.40
 -18 -12   0   17.20    5.00
  18  12   0    9.90    5.10
  18  12   0   35.20    8.60
  20 -12   0   21.60    8.90
  20  12   0   24.10   11.70
  20  12   0   39.10   11.70
  20  12   0   26.70    9.60
 -22 -12   0   17.00    7.70
  22 -12   0   13.40    5.70
  22  12   0   10.90    6.10
  24 -12   0    6.60    6.90
  24 -12   0   21.00    9.10
  24  12   0   15.50   11.50
  24  12   0    9.50   10.80
  -1 -13   0  -16.40    7.00
  -1 -13   0   -5.40    7.30
  -1 -13   0   -6.20    5.80
   1 -13   0   -4.50    6.40
   1 -13   0    4.60    7.70
   1 -13   0   -6.60    4.60
  -1  13   0   -5.50    7.40
   1  13   0   -1.90    7.60
  -3 -13   0   16.50    8.60
   3 -13   0   -0.90    7.20
   3 -13   0    4.20    7.50
   3 -13   0   44.00   12.40
  -3 -13   0   15.20    8.60
   3  13   0   25.70    8.10
  -5 -13   0   37.80   10.80
   5 -13   0   51.49   14.70
   5 -13   0   29.90   10.40
   5  13   0   62.99   13.90
  -5  13   0   26.40   11.10
   5  13   0    8.00   10.00
  -7 -13   0   17.70    9.60
   7 -13   0   12.00    9.20
   7 -13   0   11.90   10.20
   7 -13   0   16.90   11.60
   7  13   0   18.50    9.30
   7  13   0   30.10   10.00
   9 -13   0   14.70    7.20
   9 -13   0    4.70    9.80
   9 -13   0    5.70    7.80
  -9 -13   0    8.80    6.60
   9  13   0    1.30    6.40
   9  13   0   17.50    8.00
 -11 -13   0    0.70    7.30
  11 -13   0  -11.90    6.30
  11  13   0   -1.80    6.60
  13 -13   0   10.20    6.80
  13 -13   0   11.30   10.50
  13 -13   0   17.50    7.70
 -13 -13   0    1.60    7.60
  13  13   0   12.80   10.50
  15 -13   0    4.40    8.80
  15 -13   0    3.00    6.50
 -15 -13   0   21.70    9.00
  15  13   0    6.10   10.00
  15  13   0    9.10   10.50
  17 -13   0   21.40   15.00
 -17 -13   0   -0.70    7.30
  17 -13   0   -2.00    5.30
  17  13   0   -4.90    7.80
  19 -13   0   -3.20    6.40
  19 -13   0    3.70    5.10
  19 -13   0   13.60    5.50
 -19 -13   0   -3.60    8.10
  19  13   0   13.40    9.40
   0 -14   0   21.50    9.80
   0 -14   0    4.80    8.60
   0  14   0   22.10   11.70
   2 -14   0    5.90    5.20
   2 -14   0   -9.40    9.10
  -2 -14   0  -13.30   10.80
   2 -14   0    7.20    6.20
  -2 -14   0   14.70    8.30
  -2  14   0   11.00    6.50
   2  14   0    5.10    6.20
   4 -14   0    8.00   10.00
   4 -14   0   -7.50    8.60
   4 -14   0  -10.20    7.20
   4  14   0   18.60    9.40
   6 -14   0    8.50    9.60
   6 -14   0    0.50    8.00
   6  14   0   27.90    9.20
  -8 -14   0   -4.30    8.20
   8 -14   0    1.00   10.50
   8  14   0   -9.70    8.40
  10 -14   0   -7.80    9.20
  10 -14   0  -13.20    7.80
 -10 -14   0    6.40    9.20
  10  14   0    2.00   16.60
  12 -14   0  121.09   22.70
 -12 -14   0   98.59   19.80
  12 -14   0   54.69   16.20
  12 -14   0   87.09   20.20
  12  14   0   69.49   19.10
  42   0  -1    5.00    4.10
  42   0  -1    3.60    5.70
  40   0  -1   -2.90    4.90
  40   0  -1    2.00    3.50
  38   0  -1   -0.60    6.90
  38   0  -1    7.00    5.10
  36   0  -1   -1.00    1.90
 -36   0   1    9.30    5.30
  36   0  -1    0.00    6.10
  36   0  -1   -4.90    4.20
  34   0  -1   -1.60    4.70
 -34   0   1   -3.30    4.10
  34   0  -1   -2.30    2.80
  34   0  -1    1.60    4.80
  34   0  -1   -3.60    3.00
  32   0  -1   -3.60    2.10
 -32   0   1    1.50    4.00
  32   0  -1    0.20    1.00
  32   0  -1   -5.60    2.60
  32   0  -1   -1.90    3.10
  32   0  -1   -3.50    3.60
  30   0  -1   -0.10    2.10
  30   0  -1    0.10    1.90
 -30   0   1   -0.60    2.50
  30   0  -1    1.00    2.50
 -28   0   1    2.80    1.80
  28   0  -1   -4.10    1.70
  28   0  -1    0.10    1.70
 -28   0   1   -3.60    2.90
  28   0  -1   -2.10    2.70
  28   0  -1    4.60    2.70
  26   0  -1   -0.80    1.90
  26   0  -1    0.70    1.40
 -26   0   1   -3.90    2.20
 -26   0   1   -2.20    1.90
  26   0  -1    0.30    3.20
  26   0  -1    0.10    1.50
  24   0  -1   -1.00    1.20
 -24   0   1    2.90    1.90
 -24   0   1    2.20    1.00
  24   0  -1    1.40    2.20
 -24   0   1   -3.00    1.90
 -24   0   1   -1.60    1.10
 -24   0   1   -1.20    1.80
  24   0  -1   -3.40    1.70
  24   0  -1   -1.00    1.50
  24   0  -1    2.00    3.90
  22   0  -1    3.80    3.00
 -22   0   1   -0.40    3.10
 -22   0   1   -1.00    1.00
 -22   0   1    2.80    2.30
  22   0  -1   -1.00    2.70
  22   0  -1    0.80    2.00
 -22   0   1   -2.70    2.40
  22   0  -1   -1.60    1.00
  22   0  -1   -1.60    1.10
  20   0  -1    0.40    1.40
  20   0  -1    2.40    1.10
  20   0  -1    0.60    2.00
 -20   0   1   -1.80    1.70
  20   0  -1   -2.30    1.20
 -20   0   1    0.80    1.70
  20   0  -1    0.90    0.90
  20   0  -1    0.80    1.90
  20   0  -1   -1.70    1.40
  18   0  -1   -1.00    1.60
  18   0  -1   -1.80    1.20
  18   0  -1   -0.30    1.00
  18   0  -1   -2.50    1.50
 -18   0   1   -0.30    1.80
 -18   0   1    0.10    1.00
  18   0  -1   -0.70    1.80
  18   0  -1   -0.30    0.80
 -18   0   1   -1.10    2.10
 -16   0   1   -2.60    1.40
  16   0  -1   -1.60    1.40
 -16   0   1   -0.80    1.50
 -16   0   1    0.80    0.80
  16   0  -1   -0.30    1.40
  16   0  -1   -0.70    1.10
  16   0  -1    2.20    1.40
  16   0  -1   -1.20    0.80
  16   0  -1    0.10    0.90
  14   0  -1    0.20    0.70
  14   0  -1    0.20    1.60
  14   0  -1    1.70    1.20
  14   0  -1    1.80    1.60
 -14   0   1    2.60    1.80
 -14   0   1   -0.10    0.90
  14   0  -1    1.30    1.00
 -14   0   1   -0.40    1.40
 -14   0   1    0.60    1.90
 -12   0   1   -0.70    0.90
  12   0  -1    0.20    0.70
 -12   0   1    0.30    0.90
  12   0  -1   -0.30    1.30
  12   0  -1   -0.40    0.70
 -12   0   1   -1.10    1.00
  12   0  -1    0.40    0.90
  12   0  -1   -1.30    0.70
 -12   0   1    1.50    1.10
 -12   0   1   -0.10    0.50
  12   0  -1    0.80    0.70
  10   0  -1    1.00    0.90
 -10   0   1    1.20    0.50
 -10   0   1    1.00    1.30
  10   0  -1    1.20    0.70
  10   0  -1    2.20    1.00
 -10   0   1   -0.80    1.00
  10   0  -1   -0.10    1.10
 -10   0   1   -0.20    1.10
  10   0  -1    1.20    1.30
 -10   0   1    0.50    1.00
  10   0  -1    0.40    1.00
 -10   0   1    1.80    0.90
   8   0  -1    0.60    0.60
  -8   0   1    1.20    1.50
   8   0  -1    1.60    1.30
   8   0  -1    1.70    1.00
   8   0  -1    2.00    1.20
  -8   0   1    1.90    1.00
  -8   0   1    0.70    1.00
  -8   0   1    0.70    1.10
   8   0  -1    1.20    1.40
  -8   0   1    1.30    0.70
   8   0  -1    1.80    1.00
   8   0  -1    0.30    0.60
   6   0  -1    0.40    0.60
   6   0  -1    0.20    0.50
   6   0  -1    0.70    0.80
  -6   0   1   -0.40    0.80
  -6   0   1    0.20    0.50
   6   0  -1   -0.50    0.40
  -6   0   1    1.20    0.70
  -6   0   1    0.10    0.50
  -6   0   1    1.30    0.90
   6   0  -1    2.70    1.20
  -6   0   1    0.40    0.40
   4   0  -1    0.10    0.40
  -4   0   1    0.10    0.40
  -4   0   1    0.20    0.50
   4   0  -1    0.00    0.30
   4   0  -1    0.20    0.30
  -4   0   1    0.80    0.40
  -4   0   1    0.10    0.30
   4   0  -1    0.60    0.50
   4   0  -1    0.80    0.40
  -4   0   1   -0.10    0.20
   4   0  -1    0.00    0.40
  -4   0   1    0.40    0.40
   4   0   1    1.40    0.60
   4   0   1    0.20    0.60
  -4   0  -1    1.50    0.90
   4   0   1    0.90    0.60
   4   0   1    0.60    0.70
  -4   0  -1    1.60    0.90
  -6   0  -1    2.00    1.20
   6   0   1    0.10    0.90
   6   0   1    0.60    0.90
   6   0   1    1.10    0.50
   6   0   1    1.50    0.60
   6   0   1    0.80    0.50
   6   0   1    0.10    0.80
  -6   0  -1    0.40    0.90
   6   0   1   -0.30    0.60
   8   0   1    0.70    0.50
   8   0   1    1.00    1.20
  -8   0  -1   -0.50    0.80
   8   0   1    0.40    0.50
   8   0   1    2.10    1.20
  -8   0  -1    0.60    0.60
   8   0   1    1.80    1.40
  -8   0  -1    1.30    1.10
   8   0   1    0.80    1.00
  10   0   1    0.90    1.00
  10   0   1    0.90    1.10
  10   0   1    0.90    0.80
 -10   0  -1    0.50    0.60
 -10   0  -1    0.60    0.30
  10   0   1    1.30    0.70
 -10   0  -1   -0.20    1.30
 -10   0  -1    0.70    0.30
  10   0   1    0.50    0.50
 -10   0  -1    1.20    1.20
  10   0   1    0.50    1.20
  12   0   1    1.00    1.30
  12   0   1   -0.70    0.80
 -12   0  -1    0.40    1.50
  12   0   1    0.90    0.60
 -12   0  -1    2.40    0.90
 -12   0  -1    0.30    0.30
  12   0   1    0.80    0.30
  12   0   1    0.80    0.70
 -12   0  -1    0.10    0.30
  12   0   1   -0.80    1.20
 -12   0  -1   -0.70    1.20
  12   0   1    1.90    1.60
  14   0   1   -0.70    0.40
 -14   0  -1    0.10    0.30
  14   0   1    0.20    0.60
 -14   0  -1    0.20    1.30
  14   0   1    0.20    1.40
  14   0   1   -1.10    0.70
  14   0   1   -1.10    0.60
  14   0   1    1.70    1.60
  14   0   1    0.40    0.80
 -14   0  -1   -1.30    0.60
  14   0   1   -0.40    0.80
 -14   0  -1    0.50    1.10
 -16   0  -1   -0.50    1.80
  16   0   1   -0.20    1.50
 -16   0  -1    1.10    1.90
  16   0   1   -0.70    1.00
 -16   0  -1   -0.80    0.80
  16   0   1    1.00    0.50
  16   0   1    0.70    0.90
  16   0   1   -1.70    1.00
  16   0   1   -0.10    0.50
  18   0   1   -0.80    0.60
  18   0   1    0.20    1.70
  18   0   1    0.00    1.60
 -18   0  -1   -1.70    1.40
  18   0   1    0.30    0.90
  18   0   1   -0.10    0.70
 -18   0  -1    0.70    1.90
  20   0   1   -2.10    2.00
  20   0   1    1.30    2.10
  20   0   1    2.20    1.80
  20   0   1   -0.30    0.70
 -20   0  -1    0.00    1.60
 -20   0  -1   -0.50    2.10
  20   0   1    0.20    0.80
  20   0   1    0.00    0.70
  20   0   1    5.80    2.60
  22   0   1    4.50    3.60
  22   0   1   -0.10    0.90
  22   0   1    0.40    0.90
 -22   0  -1   -0.70    1.70
  22   0   1   -3.50    1.70
  22   0   1    0.70    2.40
  22   0   1    0.10    0.90
  22   0   1    4.90    2.30
  22   0   1    0.80    1.10
  24   0   1   -1.90    1.30
  24   0   1    0.70    1.20
  24   0   1   -0.60    2.30
  24   0   1    1.20    1.50
  24   0   1    2.70    3.60
  24   0   1   -3.40    1.80
  26   0   1    3.00    2.20
  26   0   1   -1.90    1.80
  26   0   1    0.00    0.70
  26   0   1   -0.80    1.40
 -26   0  -1   -1.00    2.20
  26   0   1    1.50    4.00
  26   0   1    0.50    1.60
  26   0   1    0.80    0.80
 -28   0  -1    1.10    3.20
  28   0   1   -0.30    1.30
  28   0   1   -0.20    2.40
  28   0   1   -0.30    1.30
  28   0   1   -4.20    2.10
  30   0   1    6.10    4.70
  30   0   1   -0.80    2.80
  30   0   1   -3.10    3.20
 -30   0  -1   -1.10    3.30
  30   0   1   -1.60    2.60
  32   0   1    0.10    4.00
 -32   0  -1    0.50    3.30
  32   0   1   -4.30    2.20
 -34   0  -1    1.00    7.10
  34   0   1   -7.40    4.90
  34   0   1    1.30    5.70
 -36   0  -1   -1.10    6.00
  36   0   1   -3.10    2.20
  38   0   1   20.00    5.00
  38   0   1    9.10    3.80
 -40   0  -1   -6.00    7.10
  42   0   1   -0.60    6.50
  42   0   1   -2.90    7.00
  43  -1  -1   16.00    7.50
  43   1  -1   10.50    5.30
  41  -1  -1  112.49   18.90
  41  -1  -1   99.39   15.20
  41   1  -1  140.69   16.70
  41   1  -1  122.29   16.80
  39   1  -1   76.99   26.30
  39   1  -1   44.50   14.20
 -37  -1   1   33.80   10.20
  37  -1  -1   29.00    5.30
  37  -1  -1   59.69   14.00
  37  -1  -1   56.79   11.80
  37   1  -1   46.80   12.50
  37   1  -1   39.60    7.50
  37   1  -1   39.80   13.00
  35  -1  -1    7.90    4.30
 -35  -1   1   -0.20    5.10
  35   1  -1    7.00    3.10
  35   1  -1    3.80    5.40
  35   1  -1    0.70    3.00
  33  -1  -1  148.29   16.00
 -33  -1   1  203.18   18.00
  33  -1  -1  209.48   19.80
  33  -1  -1  165.18   11.00
  33   1  -1  152.08   10.70
  33   1  -1  152.78   20.10
  33   1  -1  159.18   18.50
  33   1  -1  159.48   13.20
  33   1  -1  180.08   22.10
  31  -1  -1   27.30    5.70
  31  -1  -1   62.29   12.10
  31  -1  -1   54.29    8.10
  31  -1  -1   39.40    9.30
 -31  -1   1   35.30    8.20
  31   1  -1   20.30    8.30
  31   1  -1   31.00    9.80
  31   1  -1   43.50    7.50
  31   1  -1   38.10    7.40
  31   1  -1   44.10    6.80
 -29  -1   1   42.80    8.10
  29  -1  -1   29.10    6.00
  29  -1  -1   35.00    9.00
  29  -1  -1   42.80    5.90
  29  -1  -1   32.40    3.90
  29  -1  -1   42.60    8.80
 -29  -1   1   48.40    4.60
  29  -1  -1   32.60    7.20
 -29  -1   1   29.70    3.80
 -29   1   1   40.20    8.90
  29   1  -1   47.30    7.10
 -29   1   1   37.50    4.30
  29   1  -1   54.09   10.90
  29   1  -1   40.30    6.50
  29   1  -1   51.39    7.70
  29   1  -1   50.29    6.70
  29   1  -1   49.20    7.00
  29   1  -1   38.80   10.20
 -27  -1   1   -5.00    2.80
 -27  -1   1    2.10    1.90
  27  -1  -1    6.60    2.70
  27  -1  -1    2.40    1.30
  27  -1  -1   -3.00    1.80
  27  -1  -1   -3.80    3.10
  27  -1  -1   -0.70    1.30
  27   1  -1   -3.70    1.60
  27   1  -1    1.40    2.20
 -27   1   1    4.30    2.20
  27   1  -1   -0.70    2.80
  27   1  -1   -4.10    3.60
  27   1  -1   -0.20    1.80
 -27   1   1   -0.70    2.30
  27   1  -1    0.20    2.20
 -25  -1   1  128.09    7.90
 -25  -1   1  106.39    7.90
  25  -1  -1  119.69   10.30
  25  -1  -1  110.19    8.70
  25  -1  -1  112.29    7.20
  25  -1  -1  114.29   13.30
  25  -1  -1  109.69   12.30
  25  -1  -1  114.59    8.80
 -25  -1   1  106.29   10.70
 -25  -1   1  112.99   11.00
  25  -1  -1  130.89   12.30
 -25   1   1  107.19   11.50
  25   1  -1  133.89   10.50
  25   1  -1  135.89    9.90
  25   1  -1  129.49   12.30
  25   1  -1  110.09   10.80
 -25   1   1  106.29    7.40
  25   1  -1  103.79   13.10
  25   1  -1  115.79   10.30
  23  -1  -1  244.18   12.40
  23  -1  -1  263.27   17.60
  23  -1  -1  239.28   11.70
 -23  -1   1  222.88   15.20
 -23  -1   1  256.87   15.60
 -23  -1   1  245.88   12.50
  23  -1  -1  235.08   10.60
  23  -1  -1  283.47   19.90
 -23  -1   1  249.48   11.70
  23   1  -1  248.08   17.30
 -23   1   1  246.48    7.70
  23   1  -1  245.98   14.40
 -23   1   1  267.57   17.10
  23   1  -1  248.08   13.20
  23   1  -1  255.97   14.60
  23   1  -1  261.87   14.90
 -23   1   1  247.08   11.30
  23   1  -1  237.08   18.30
  21  -1  -1  331.27   13.40
 -21  -1   1  346.87   21.30
 -21  -1   1  344.07   16.00
  21  -1  -1  387.66   22.70
 -21  -1   1  365.66   17.60
  21  -1  -1  376.66   17.90
 -21  -1   1  330.47   17.50
  21  -1  -1  340.87   14.20
  21  -1  -1  348.27   12.90
 -21  -1   1  345.77   13.80
  21  -1  -1  347.37   21.20
  21  -1  -1  340.17   19.30
 -21   1   1  361.66   10.50
 -21   1   1  323.37   18.30
  21   1  -1  343.37   21.10
  21   1  -1  316.07   15.90
  21   1  -1  343.87   15.40
  21   1  -1  321.07   18.60
 -21   1   1  338.67   20.30
  21   1  -1  349.67   16.50
 -21   1   1  350.16   13.30
  21   1  -1  323.97   15.90
  19  -1  -1  387.06   19.70
 -19  -1   1  379.16   21.00
 -19  -1   1  364.86   16.80
 -19  -1   1  360.96   16.10
 -19  -1   1  357.36   14.10
  19  -1  -1  381.66   21.80
  19  -1  -1  381.26   17.60
  19  -1  -1  363.86   13.10
  19  -1  -1  368.46   13.40
 -19  -1   1  366.66   17.40
  19   1  -1  346.17   15.20
  19   1  -1  369.56   15.90
 -19   1   1  357.86   13.60
  19   1  -1  359.86   16.50
 -19   1   1  376.66   18.60
 -19   1   1  372.96   20.50
 -19   1   1  378.36   13.10
  19   1  -1  382.36   16.50
  19   1  -1  359.56   22.10
 -17  -1   1   24.80    4.40
  17  -1  -1   24.80    3.30
  17  -1  -1   18.00    3.80
 -17  -1   1   17.90    4.00
  17  -1  -1   27.30    3.70
  17  -1  -1   27.30    5.10
  17  -1  -1   21.30    5.20
  17  -1  -1   22.90    3.20
 -17  -1   1   22.40    5.20
 -17  -1   1   20.40    3.70
  17  -1  -1   22.60    5.20
  17   1  -1   25.90    4.80
  17   1  -1   27.20    4.30
  17   1  -1   15.90    3.50
 -17   1   1   27.90    5.70
 -17   1   1   25.40    5.00
 -17   1   1   24.60    2.90
  17   1  -1   16.50    3.80
  17   1  -1   28.90    5.70
  17   1  -1   21.20    4.00
  15  -1  -1   13.80    3.20
 -15  -1   1   10.20    3.70
  15  -1  -1   13.90    4.00
  15  -1  -1   11.10    2.20
  15  -1  -1   16.30    4.40
 -15  -1   1   12.50    1.50
 -15  -1   1    9.50    2.70
 -15  -1   1    8.10    2.50
 -15  -1   1    8.20    2.40
 -15  -1   1    8.60    3.20
  15  -1  -1   16.50    2.80
  15  -1  -1   15.90    4.00
 -15  -1   1   12.30    1.70
 -15   1   1   11.70    3.80
  15   1  -1   13.80    3.20
  15   1  -1    7.00    2.70
  15   1  -1   11.10    2.90
  15   1  -1   11.60    3.00
  15   1  -1    7.60    3.20
  15   1  -1   14.30    3.20
 -15   1   1   13.80    3.70
 -13  -1   1    8.60    2.80
 -13  -1   1   10.80    2.70
  13  -1  -1    7.40    2.10
  13  -1  -1   13.70    3.90
 -13  -1   1    9.50    2.40
 -13  -1   1   11.30    2.10
 -13  -1   1   13.20    2.70
  13  -1  -1    9.70    2.00
 -13  -1   1   10.60    2.80
  13  -1  -1    5.50    2.30
  13  -1  -1    6.40    2.40
  13  -1  -1    8.40    3.10
  13   1  -1   10.70    3.00
  13   1  -1   10.30    2.80
  13   1  -1    7.90    3.00
  13   1  -1   10.90    2.80
  13   1  -1    8.60    2.40
  13   1  -1    7.00    2.30
 -13   1   1    7.60    2.90
 -13   1   1    8.20    1.90
  11  -1  -1  570.74   20.70
  11  -1  -1  579.44   14.30
  11  -1  -1  568.54   15.10
 -11  -1   1  579.94   17.20
 -11  -1   1  583.34   14.30
  11  -1  -1  554.24   19.90
  11  -1  -1  581.34   16.10
 -11  -1   1  597.54   16.50
  11  -1  -1  588.74   18.30
  11  -1  -1  597.94   22.00
 -11  -1   1  582.34   16.80
 -11  -1   1  560.44   20.20
 -11  -1   1  550.84   15.10
 -11  -1   1  577.54   18.10
  11   1  -1  589.84   20.80
 -11   1   1  579.14   20.70
 -11   1   1  574.64   14.40
 -11   1   1  569.54   18.30
  11   1  -1  575.74   17.30
  11   1  -1  560.84   15.80
  11   1  -1  599.54   17.70
  11   1  -1  575.54   17.70
  11   1  -1  560.94   17.80
   9  -1  -1 6188.48   95.29
  -9  -1   1 6169.88   94.59
  -9  -1   1 6156.28   92.69
   9   1  -1 6328.87   94.79
   9   1  -1 6219.28   92.69
  -3  -1   1 1479.85   27.60
   3  -1  -1 1476.05   25.80
   3  -1  -1 1462.45   25.60
  -3  -1   1 1446.86   27.50
   3  -1  -1 1458.45   25.60
   3  -1  -1 1492.35   25.90
  -3  -1   1 1409.46   27.00
   3  -1  -1 1392.76   27.70
   3   1  -1 1449.06   27.60
  -3   1   1 1441.86   25.60
  -3   1   1 1465.75   25.60
  -3   1   1 1474.05   25.80
   3   1  -1 1438.46   27.60
  -3   1   1 1441.96   27.90
   3   1  -1 1462.15   27.70
   3   1  -1 1438.86   27.50
   3   1  -1 1569.84   29.40
   1  -1  -1  220.48    7.40
  -1  -1   1  241.98    8.10
  -1  -1   1  237.98    7.90
   1  -1  -1  242.48    7.60
  -1  -1   1  229.98    8.00
   1  -1  -1  201.58    7.00
   1  -1  -1  233.58    7.50
   1   1  -1  224.48    7.40
   1   1  -1  242.08    8.10
   1   1  -1  237.68    6.10
   1   1  -1  237.88    7.90
  -1   1   1  191.58    6.90
   1  -1   1 2031.80   31.70
  -1  -1  -1 2116.09   33.00
  -1   1  -1 1803.42   30.60
   1   1   1 1846.52   32.50
   1   1   1 1901.21   30.10
  -1   1  -1 2100.89   31.50
  -3  -1  -1   64.59    4.50
   3  -1   1   59.29    3.20
   3  -1   1   60.79    4.80
   3  -1   1   65.19    4.40
  -3  -1  -1   61.99    3.70
   3  -1   1   60.59    3.20
  -3  -1  -1   59.19    3.90
  -3  -1  -1   73.39    4.00
  -3  -1  -1   66.49    3.80
   3   1   1   70.39    4.00
   3   1   1   64.49    3.90
   3   1   1   68.89    4.70
  -3   1  -1   54.99    4.50
   3   1   1   71.59    4.20
  -3   1  -1   59.99    3.20
   3   1   1   69.29    4.00
  -3   1  -1   64.99    4.40
   5  -1   1 3391.66   58.29
   5  -1   1 3263.47   48.10
   5  -1   1 3609.24   58.59
  -5  -1  -1 3370.26   53.39
  -5  -1  -1 3336.57   56.99
  -5  -1  -1 3333.37   53.09
  -5  -1  -1 3221.78   49.80
  -5  -1  -1 3346.47   52.29
  -5  -1  -1 3193.98   50.49
   5   1   1 3340.77   51.79
  -5   1  -1 3365.76   55.69
   5   1   1 3271.07   56.19
   5   1   1 3346.57   52.69
   5   1   1 3333.97   51.59
   5   1   1 3302.87   52.19
  -5   1  -1 3317.97   48.00
   5   1   1 3247.18   52.99
  -5   1  -1 3223.88   57.79
   9  -1   1 2771.82   55.59
   9  -1   1 2670.93   39.10
  -9  -1  -1 2633.34   49.99
  -9  -1  -1 2605.14   38.60
   9  -1   1 2819.72   52.59
  -9  -1  -1 2720.53   45.20
   9  -1   1 2780.72   51.39
  -9  -1  -1 2699.73   45.10
   9  -1   1 2698.13   38.80
  -9  -1  -1 2605.84   38.00
  -9  -1  -1 2690.83   49.40
  -9  -1  -1 2693.33   49.80
  -9   1  -1 2665.23   55.29
   9   1   1 2717.23   49.90
  -9   1  -1 2702.93   38.30
   9   1   1 2653.13   45.70
  -9   1  -1 2630.94   51.19
   9   1   1 2692.93   49.99
   9   1   1 2703.23   46.10
   9   1   1 2677.43   46.00
   9   1   1 2662.83   41.50
   9   1   1 2680.13   44.80
   9   1   1 2696.33   44.80
   9   1   1 2700.73   54.19
 -11  -1  -1   92.09    5.60
  11  -1   1   87.29    3.20
 -11  -1  -1   91.99    7.30
  11  -1   1   79.79    8.00
  11  -1   1   91.39    7.60
  11  -1   1   85.39    3.50
 -11  -1  -1   84.99    5.40
  11  -1   1   79.19    7.30
 -11  -1  -1   84.49    7.20
  11   1   1   85.59    5.90
  11   1   1   91.89    5.70
  11   1   1   82.39    5.40
 -11   1  -1   76.59    7.00
 -11   1  -1   70.79    7.80
  11   1   1   85.59    7.20
  11   1   1   90.89    7.40
  11   1   1   88.39    5.90
  11   1   1   87.29    8.40
 -11   1  -1   83.69    3.00
  13  -1   1   50.29    6.10
 -13  -1  -1   56.99    4.50
  13  -1   1   60.89    6.40
  13  -1   1   44.60    2.40
  13  -1   1   50.19    6.10
  13  -1   1   47.00    2.90
 -13  -1  -1   55.79    6.40
 -13  -1  -1   54.89    4.40
 -13  -1  -1   40.40    5.50
  13  -1   1   54.99    9.20
 -13   1  -1   43.30    6.80
  13   1   1   44.00    4.40
  13   1   1   49.40    6.70
 -13   1  -1   47.80    2.30
  13   1   1   50.99    4.70
  13   1   1   51.89    4.50
  13   1   1   48.50    6.10
  13   1   1   60.89    4.60
  13   1   1   53.19    6.20
 -13   1  -1   47.90    6.20
  15  -1   1 1167.48   18.50
  15  -1   1 1191.98   34.40
  15  -1   1 1164.48   37.80
  15  -1   1 1149.58   21.50
 -15  -1  -1 1177.18   24.70
 -15  -1  -1 1191.78   25.20
  15  -1   1 1145.59   33.40
 -15  -1  -1 1199.88   34.00
  15  -1   1 1135.29   19.50
 -15  -1  -1 1204.08   33.30
 -15  -1  -1 1156.18   34.20
  15   1   1 1222.98   34.40
  15   1   1 1141.59   26.60
  15   1   1 1118.19   27.10
 -15   1  -1 1110.09   37.10
  15   1   1 1206.78   34.30
  15   1   1 1205.68   26.80
  15   1   1 1190.98   27.20
  15   1   1 1179.48   37.70
 -15   1  -1 1133.49   18.60
 -15   1  -1 1169.58   34.20
  15   1   1 1178.78   28.00
  17  -1   1  147.59    6.50
  17  -1   1  173.68   14.30
 -17  -1  -1  169.18   12.10
  17  -1   1  187.68   13.60
 -17  -1  -1  163.98   12.60
 -17  -1  -1  173.38    7.90
 -17  -1  -1  171.58    7.80
  17  -1   1  178.98    5.90
  17  -1   1  175.78    5.30
  17  -1   1  177.88   12.50
 -17  -1  -1  167.68   12.80
  17  -1   1  179.58   12.70
  17   1   1  176.58    9.10
  17   1   1  206.68   15.80
  17   1   1  166.68   12.70
  17   1   1  173.78    9.60
 -17   1  -1  169.48   12.70
  17   1   1  178.88   12.90
  17   1   1  153.48    8.60
  17   1   1  169.38    9.40
  19  -1   1  278.97    8.70
  19  -1   1  272.97    7.10
 -19  -1  -1  283.27   17.80
  19  -1   1  268.77   17.10
  19  -1   1  274.37   16.50
 -19  -1  -1  292.97   10.40
  19  -1   1  305.07   20.00
  19  -1   1  269.87    9.50
 -19  -1  -1  278.37   16.60
 -19  -1  -1  285.87   10.00
  19  -1   1  301.97   16.80
  19   1   1  295.97   13.30
  19   1   1  268.67   16.90
  19   1   1  297.47   13.10
  19   1   1  307.57   20.20
  19   1   1  300.07   12.70
 -19   1  -1  292.37   17.60
  19   1   1  266.87   16.90
  19   1   1  276.17   11.90
  19   1   1  286.17   13.00
  21  -1   1    1.20    2.00
 -21  -1  -1   -0.60    2.20
  21  -1   1   -1.10    2.10
 -21  -1  -1   -0.20    2.20
  21  -1   1   -1.50    2.10
  21  -1   1    1.00    1.00
  21  -1   1    4.30    2.20
 -21  -1  -1    2.70    0.90
  21  -1   1    0.40    1.00
 -21   1  -1    3.00    3.10
  21   1   1   -0.40    2.10
  21   1   1   -0.90    1.40
  21   1   1    1.40    1.80
  21   1   1   -0.70    2.70
  21   1   1   -0.80    1.20
  21   1   1    2.80    3.20
  21   1   1   -0.30    1.40
  21   1   1    3.00    1.90
  23  -1   1  695.23   28.70
 -23  -1  -1  713.63   15.10
  23  -1   1  688.73   17.90
  23  -1   1  687.73   18.10
  23  -1   1  731.03   32.00
  23  -1   1  732.53   29.60
 -23  -1  -1  678.03   30.80
 -23  -1  -1  697.53   14.80
 -23  -1  -1  704.63   29.90
  23  -1   1  735.53   34.40
  23   1   1  701.13   21.00
 -23   1  -1  708.83   31.20
  23   1   1  703.13   22.90
  23   1   1  730.03   24.20
  23   1   1  737.83   20.80
  23   1   1  738.03   31.70
  23   1   1  705.73   34.50
  23   1   1  704.53   31.40
  23   1   1  682.43   23.30
 -25  -1  -1   96.49   11.50
  25  -1   1  109.69   12.90
  25  -1   1  110.99    7.00
  25  -1   1  144.09   13.60
  25  -1   1  108.39    6.50
  25   1   1  120.39    9.90
  25   1   1  119.09    8.20
  25   1   1  105.09    7.40
  25   1   1  113.69   13.30
  25   1   1  115.99   14.70
  25   1   1  109.39   12.20
  25   1   1   96.49    8.50
  25   1   1   99.29    9.20
 -25   1  -1   93.09   11.30
  27  -1   1   79.39   12.00
  27  -1   1   91.59   11.20
  27  -1   1   63.99   12.20
  27  -1   1   66.89    5.10
  27  -1   1   67.39    6.30
 -27  -1  -1   59.89   10.30
  27  -1   1   66.89    9.20
  27   1   1   80.49   13.20
  27   1   1   63.79   10.90
 -27   1  -1   60.99    9.90
  27   1   1   67.19    5.90
  27   1   1   72.39    8.20
  27   1   1   61.19    7.90
  27   1   1   78.79    8.00
  27   1   1   67.99    6.10
  29  -1   1  381.26   23.40
  29  -1   1  397.16   26.20
  29  -1   1  379.36   12.20
 -29  -1  -1  396.66   25.20
  29  -1   1  413.56   28.60
  29  -1   1  379.46   15.70
  29  -1   1  437.76   27.00
  29   1   1  377.46   19.30
  29   1   1  383.46   19.30
 -29   1  -1  370.16   24.70
  29   1   1  388.56   26.40
  29   1   1  367.06   13.50
  29   1   1  399.66   24.00
  29   1   1  416.96   14.50
  29   1   1  393.76   29.10
  31  -1   1   43.80    9.70
 -31  -1  -1   64.69   11.00
  31  -1   1   85.59   14.60
  31  -1   1   69.99   12.20
  31   1   1   49.30   11.90
  31   1   1   65.99    7.90
  31   1   1   52.19    8.60
  31   1   1   73.09   13.00
 -31   1  -1   82.19   13.10
  31   1   1   70.89    5.20
  33  -1   1  146.89   18.90
  33  -1   1  152.48   15.50
 -33  -1  -1  141.89   16.60
  33  -1   1  154.68   15.40
  33  -1   1  148.39   17.40
  33   1   1  163.18   21.20
  33   1   1  158.38   18.00
  35  -1   1    8.60    5.90
 -35  -1  -1   26.20    8.40
  35  -1   1   14.40    6.00
 -35   1  -1    8.20    8.20
  35   1   1   20.90    9.20
  37  -1   1   23.10    8.80
 -37  -1  -1   20.50    6.50
  37   1   1   16.80    8.10
  37   1   1    8.90    6.30
 -39  -1  -1   -4.00    4.70
  39  -1   1   -5.00    4.90
  39  -1   1    8.90    7.40
  39   1   1    9.10    5.20
  39   1   1    1.30    4.30
  41  -1   1    6.30    4.90
  41   1   1    5.90    6.50
  41   1   1   -6.20    5.50
  43  -1   1    3.70    6.80
  43   1   1  -12.30    6.80
  42  -2  -1   18.60    8.10
  42   2  -1   13.30   11.30
  42   2  -1   12.90    7.80
  40  -2  -1   46.90    9.20
  40  -2  -1   25.80    9.00
  40   2  -1   16.70    8.30
  40   2  -1   26.20   11.00
  38  -2  -1   19.80    3.40
  38  -2  -1   13.60    6.60
  38   2  -1   24.90    9.70
  38   2  -1   36.30    9.70
  36  -2  -1  126.09   16.60
 -36  -2   1  128.69   15.90
  36  -2  -1  123.99   17.80
  36   2  -1  106.69   17.50
  36   2  -1  139.19   16.50
  36   2  -1  134.69   11.50
 -34  -2   1    0.00    3.70
  34  -2  -1    2.30    1.40
  34   2  -1    4.20    2.80
  34   2  -1   -0.80    3.00
  34   2  -1   -1.80    5.30
  34   2  -1   -0.50    4.80
 -32  -2   1   -4.50    3.80
  32  -2  -1   -0.50    1.70
  32  -2  -1   -5.00    2.90
 -32  -2   1    5.30    2.70
  32   2  -1    8.80    4.40
  32   2  -1    4.30    3.80
  32   2  -1    0.20    4.50
  32   2  -1   -4.30    3.20
  32   2  -1   -2.00    2.00
  30  -2  -1  137.69   17.30
 -30  -2   1  187.78   10.50
 -30  -2   1  185.78   16.80
  30  -2  -1  199.18   12.70
  30  -2  -1  185.18   11.30
  30  -2  -1  170.78   17.30
 -30  -2   1  166.38   14.20
  30   2  -1  185.68   12.80
  30   2  -1  170.98   14.10
  30   2  -1  172.78   18.80
  30   2  -1  175.88   15.60
  30   2  -1  184.08   13.60
  30   2  -1  153.38   19.50
 -28  -2   1   30.70    6.00
  28  -2  -1   10.90    5.70
 -28  -2   1   13.20    5.20
  28  -2  -1   16.20    4.30
  28  -2  -1   17.20    4.80
  28  -2  -1   22.40    3.50
 -28  -2   1   17.20    4.20
  28  -2  -1   31.30    7.40
  28  -2  -1   14.40    5.10
  28   2  -1   13.80    3.90
  28   2  -1   15.00    6.30
  28   2  -1   16.40    4.70
  28   2  -1   12.10    5.50
  28   2  -1   22.50    5.80
  28   2  -1   23.00    6.90
  28   2  -1   17.10    5.70
 -26  -2   1    4.60    2.00
 -26  -2   1    4.50    3.20
  26  -2  -1    5.70    4.30
 -26  -2   1    2.30    4.40
  26  -2  -1    8.20    4.30
 -26  -2   1    5.30    3.20
 -26  -2   1    4.10    3.10
  26  -2  -1    9.90    3.10
  26  -2  -1    4.50    2.50
  26  -2  -1    6.70    2.40
  26  -2  -1    6.60    2.80
  26   2  -1    5.00    3.70
  26   2  -1    3.30    3.30
  26   2  -1    2.30    2.40
 -26   2   1    5.30    2.40
  26   2  -1    6.00    3.20
  26   2  -1    8.80    6.60
  26   2  -1    8.70    3.10
  26   2  -1    1.70    2.60
  24  -2  -1    8.00    2.60
 -24  -2   1    5.30    3.30
  24  -2  -1   11.80    4.90
 -24  -2   1    9.50    4.40
 -24  -2   1    7.10    3.60
  24  -2  -1    2.40    2.00
 -24  -2   1   13.10    3.60
  24  -2  -1    6.70    4.50
  24  -2  -1    7.70    2.70
  24  -2  -1   14.20    3.80
  24  -2  -1    3.10    3.80
  24   2  -1    3.70    4.20
  24   2  -1    3.40    2.50
  24   2  -1   12.70    3.30
  24   2  -1    1.30    2.70
  24   2  -1   10.20    3.30
 -24   2   1    3.20    2.10
  24   2  -1    5.90    3.10
 -22  -2   1   25.70    5.10
  22  -2  -1   31.60    4.00
 -22  -2   1   21.50    5.00
 -22  -2   1   28.00    5.00
 -22  -2   1   21.20    6.30
  22  -2  -1   40.80    7.40
  22  -2  -1   16.90    5.20
  22  -2  -1   26.00    4.00
 -22  -2   1   20.50    4.50
  22  -2  -1   20.80    3.80
 -22  -2   1   26.50    5.70
  22  -2  -1   32.30    7.50
 -22   2   1   18.60    3.80
  22   2  -1   15.20    4.30
  22   2  -1   15.50    4.70
  22   2  -1   26.70    6.00
  22   2  -1   28.70    6.80
  22   2  -1   16.70    6.60
  22   2  -1   27.00    4.40
 -22   2   1   25.60    2.90
  22   2  -1   20.40    5.20
 -20  -2   1   16.50    4.10
 -20  -2   1   22.70    6.10
  20  -2  -1   18.70    3.30
 -20  -2   1   23.20    4.90
  20  -2  -1   25.20    5.80
 -20  -2   1   10.30    3.90
  20  -2  -1   11.90    4.70
  20  -2  -1   18.10    4.30
 -20  -2   1   18.50    4.80
  20  -2  -1   18.30    3.60
  20  -2  -1   14.60    3.30
  20   2  -1   15.60    4.60
  20   2  -1   13.30    4.70
 -20   2   1   21.60    2.50
  20   2  -1    7.50    4.10
 -20   2   1   16.80    5.50
  20   2  -1   15.20    4.20
  20   2  -1   16.40    4.50
  20   2  -1   24.40    3.90
  20   2  -1   26.90    5.30
  18  -2  -1  175.28    8.90
  18  -2  -1  152.58   13.20
 -18  -2   1  169.18    7.30
  18  -2  -1  184.28   15.50
 -18  -2   1  184.28   14.20
  18  -2  -1  201.98   13.10
 -18  -2   1  171.38    7.80
  18  -2  -1  170.48    9.00
 -18  -2   1  158.58   11.50
 -18  -2   1  155.58   10.90
 -18  -2   1  173.18    9.80
 -18  -2   1  162.48   10.70
  18   2  -1  158.88   10.80
  18   2  -1  181.58   14.60
 -18   2   1  168.58   14.50
  18   2  -1  166.18   15.10
  18   2  -1  172.88   11.70
  18   2  -1  174.48   12.30
  18   2  -1  159.58   11.60
 -18   2   1  192.18    9.00
  18   2  -1  158.88    9.00
 -16  -2   1  114.79    7.30
  16  -2  -1  129.49   10.70
  16  -2  -1  103.69    6.90
 -16  -2   1  105.99    9.10
  16  -2  -1  113.09    7.30
 -16  -2   1  113.59    8.90
  16  -2  -1  123.69   11.30
 -16  -2   1  121.19    7.70
 -16  -2   1  124.59   11.40
 -16  -2   1  117.89    8.90
 -16  -2   1  124.19    6.90
  16  -2  -1  107.59   11.40
  16   2  -1  119.99    9.50
 -16   2   1  112.19    6.60
  16   2  -1  115.69   12.10
  16   2  -1  115.79   11.10
  16   2  -1  110.89    7.00
  16   2  -1  118.09    8.50
 -16   2   1  134.19   12.30
  16   2  -1  123.69    9.90
  16   2  -1  118.09    9.80
  14  -2  -1  804.02   26.10
 -14  -2   1  804.92   21.20
  14  -2  -1  793.22   30.40
 -14  -2   1  824.32   28.30
  14  -2  -1  785.42   28.60
 -14  -2   1  790.72   25.60
  14  -2  -1  768.02   20.20
  14  -2  -1  773.32   20.30
 -14  -2   1  802.62   20.20
 -14  -2   1  783.52   24.50
 -14  -2   1  784.72   21.90
 -14  -2   1  769.42   24.10
  14  -2  -1  791.12   20.90
 -14  -2   1  766.02   21.80
  14   2  -1  791.02   19.70
  14   2  -1  833.92   26.00
  14   2  -1  823.92   26.20
  14   2  -1  790.32   21.60
  14   2  -1  819.22   31.50
 -14   2   1  779.32   19.60
  14   2  -1  810.12   28.80
 -14   2   1  760.32   29.00
  14   2  -1  797.12   25.60
 -12  -2   1 1203.58   32.10
  12  -2  -1 1212.08   26.70
 -12  -2   1 1206.58   25.20
 -12  -2   1 1217.98   26.40
  12  -2  -1 1193.68   26.70
 -12  -2   1 1174.68   29.10
 -12  -2   1 1167.98   30.90
  12  -2  -1 1246.78   26.80
  12  -2  -1 1273.17   37.70
 -12  -2   1 1202.58   28.20
  12  -2  -1 1182.28   35.30
 -12  -2   1 1223.18   34.20
  12  -2  -1 1208.08   31.80
 -12  -2   1 1221.18   28.80
 -12   2   1 1237.58   36.30
  12   2  -1 1257.67   32.60
  12   2  -1 1174.78   31.60
  12   2  -1 1203.68   34.60
 -12   2   1 1220.98   26.10
  12   2  -1 1179.78   36.60
  12   2  -1 1229.28   32.50
 -12   2   1 1220.48   26.70
  12   2  -1 1200.98   25.00
  12   2  -1 1255.37   26.40
 -10  -2   1 1248.48   31.60
 -10  -2   1 1313.07   25.30
 -10  -2   1 1299.97   33.70
 -10  -2   1 1245.58   32.10
 -10  -2   1 1233.58   30.30
  10  -2  -1 1247.68   34.60
  10  -2  -1 1307.87   31.80
 -10  -2   1 1325.57   30.30
  10  -2  -1 1308.87   27.70
  10  -2  -1 1247.08   27.10
  10  -2  -1 1308.37   27.50
  10   2  -1 1320.17   32.60
  10   2  -1 1315.67   36.40
  10   2  -1 1294.27   25.30
  10   2  -1 1290.57   32.50
 -10   2   1 1238.48   26.80
 -10   2   1 1272.07   27.40
  10   2  -1 1284.87   34.10
 -10   2   1 1280.67   35.70
  10   2  -1 1265.07   32.30
  -8  -2   1  649.54   13.50
  -8  -2   1  698.63   21.10
   8  -2  -1  657.13   17.50
   8  -2  -1  645.94   22.20
  -8  -2   1  660.83   15.20
  -8  -2   1  677.33   21.70
  -8  -2   1  618.04   20.50
  -8  -2   1  623.44   19.70
   8  -2  -1  635.84   17.20
  -8  -2   1  658.53   19.80
   8  -2  -1  649.54   17.70
  -8   2   1  653.03   16.30
  -8   2   1  642.54   22.40
  -8   2   1  639.04   17.30
   8   2  -1  649.74   20.80
   8   2  -1  642.14   21.30
   8   2  -1  652.83   20.70
   8   2  -1  665.23   21.10
  -8   2   1  626.94   17.10
  -6  -2   1  387.96   15.20
  -6  -2   1  358.16   14.00
   6  -2  -1  401.06   12.80
   6  -2  -1  402.06   12.90
  -6  -2   1  372.16   10.90
   6  -2  -1  386.06   12.70
  -6  -2   1  390.76   14.90
   6  -2  -1  371.16   12.80
  -6  -2   1  384.86    7.90
   6   2  -1  373.56   15.30
   6   2  -1  384.06   15.20
  -6   2   1  391.96   13.00
   6   2  -1  390.06   14.90
   6   2  -1  373.26   14.80
  -6   2   1  386.06   16.00
   6   2  -1  379.66   14.90
  -6   2   1  396.06   12.70
  -6   2   1  381.86   12.60
  -4  -2   1    1.90    1.30
   4  -2  -1    7.80    2.20
   4  -2  -1    6.40    1.80
   4  -2  -1    4.40    1.50
  -4  -2   1    4.20    1.70
  -4  -2   1    4.70    2.00
   4  -2  -1    4.10    2.00
  -4  -2   1    1.90    1.30
   4  -2  -1    5.10    1.70
  -4   2   1    6.20    1.90
   4   2  -1    1.60    1.60
  -4   2   1    4.20    1.50
   4   2  -1    3.30    1.50
  -4   2   1    3.60    1.40
   4   2  -1    1.90    1.40
   4   2  -1    2.90    1.60
  -4   2   1    6.20    1.90
   4   2  -1    4.40    1.80
  -2  -2   1   34.90    3.50
  -2  -2   1   29.00    3.80
  -2  -2   1   31.10    4.00
   2  -2  -1   32.30    3.80
  -2  -2   1   29.30    3.70
  -2  -2   1   29.20    3.80
   2  -2  -1   32.10    3.80
   2  -2  -1   30.30    3.60
   2  -2  -1   28.90    3.00
   2   2  -1   28.40    3.70
  -2   2   1   28.70    3.10
  -2   2   1   33.90    3.80
  -2   2   1   34.60    3.80
   2   2  -1   31.20    3.90
  -2   2   1   23.30    3.50
   2   2  -1   35.50    4.30
  -2   2   1   33.10    3.80
   2   2  -1   28.40    3.80
   2   2  -1   29.90    3.20
   2   2  -1   31.40    3.90
  -2  -2  -1 3743.83   61.99
   2  -2   1 3733.63   63.29
   2  -2   1 3951.00   62.09
  -2  -2  -1 3969.70   63.79
  -2  -2  -1 3720.83   62.79
  -2  -2  -1 3703.93   62.99
   2  -2   1 3757.52   60.19
  -2  -2  -1 3826.52   58.09
   2   2   1 3689.73   63.29
  -2   2  -1 3664.33   54.49
  -2   2  -1 3716.53   61.49
  -2   2  -1 3768.12   61.69
  -2   2  -1 3675.83   57.59
   2   2   1 3951.40   63.99
   4  -2   1  310.97    8.10
  -4  -2  -1  298.17   12.50
   4  -2   1  302.67   13.30
   4  -2   1  304.77    8.80
  -4  -2  -1  315.27   12.50
  -4  -2  -1  325.67   12.60
  -4  -2  -1  305.57   12.30
  -4  -2  -1  311.57   12.00
  -4  -2  -1  299.47   11.90
  -4  -2  -1  302.87    8.10
   4  -2   1  317.07   11.20
  -4  -2  -1  307.87   11.80
   4   2   1  298.07   11.70
   4   2   1  297.97   11.50
  -4   2  -1  312.27   10.90
   4   2   1  303.17   12.30
   4   2   1  300.07   12.20
   4   2   1  308.87   12.50
  -4   2  -1  296.27    8.50
  -4   2  -1  319.67   11.10
   8   2   1 8686.43  129.89
   8   2   1 8534.65  130.09
  10  -2   1 5014.00   84.89
 -10  -2  -1 4870.11   80.09
  10  -2   1 4910.41   90.39
 -10  -2  -1 4563.74   74.69
  10  -2   1 4811.32   86.89
 -10  -2  -1 4832.12   76.09
 -10  -2  -1 4727.63   78.69
  10  -2   1 4759.22   71.89
 -10  -2  -1 4745.53   82.09
  10  -2   1 4760.52   72.19
  10  -2   1 4736.53   72.19
 -10  -2  -1 4773.12   79.49
  10   2   1 4766.22   79.79
  10   2   1 4746.62   87.09
  10   2   1 4881.11   81.19
  10   2   1 4885.11   83.19
 -10   2  -1 4719.03   84.09
  10   2   1 4738.53   80.19
  10   2   1 4770.32   80.29
  10   2   1 4720.53   80.29
  12  -2   1   22.10    5.20
 -12  -2  -1   18.00    3.80
  12  -2   1   25.50    2.70
 -12  -2  -1   20.40    2.70
 -12  -2  -1   18.00    3.40
 -12  -2  -1   37.90    5.50
 -12  -2  -1   28.30    3.20
  12  -2   1   25.30    3.20
  12  -2   1   21.20    4.70
  12  -2   1   21.40    2.60
  12  -2   1   25.70    3.90
 -12  -2  -1   23.40    4.00
 -12  -2  -1   29.10    4.20
 -12   2  -1   24.50    2.60
  12   2   1   20.20    3.80
  12   2   1   24.30    4.10
 -12   2  -1   22.60    4.40
  12   2   1   25.00    4.20
  12   2   1   21.50    3.90
  12   2   1   19.20    3.60
  12   2   1   26.40    1.90
  12   2   1   24.70    4.60
  12   2   1   19.30    4.90
 -14  -2  -1  758.62   22.70
  14  -2   1  739.83   20.20
 -14  -2  -1  751.12   24.60
 -14  -2  -1  743.33   16.50
  14  -2   1  740.43   16.60
  14  -2   1  754.22   16.90
 -14  -2  -1  730.53   16.30
  14  -2   1  762.22   26.60
  14  -2   1  765.42   31.00
 -14  -2  -1  768.62   22.80
  14  -2   1  766.82   28.20
 -14  -2  -1  758.62   25.00
 -14  -2  -1  781.32   26.50
  14  -2   1  754.22   17.10
 -14   2  -1  752.92   15.90
  14   2   1  761.72   23.50
  14   2   1  790.62   24.00
  14   2   1  746.43   15.40
 -14   2  -1  739.13   26.90
  14   2   1  737.03   29.30
  14   2   1  773.02   23.90
  14   2   1  767.72   23.90
  14   2   1  761.42   26.80
  14   2   1  772.42   23.90
  16  -2   1    0.10    0.80
  16  -2   1   -1.30    1.80
  16  -2   1    0.70    0.80
 -16  -2  -1    1.60    1.20
  16  -2   1   -0.60    0.90
 -16  -2  -1   -1.80    1.30
 -16  -2  -1   -0.70    2.00
  16  -2   1   -0.80    0.70
 -16  -2  -1    3.00    2.10
  16   2   1    0.60    2.00
 -16   2  -1    0.90    0.80
 -16   2  -1   -2.00    1.10
  16   2   1    0.00    0.70
  16   2   1   -1.40    0.80
  16   2   1   -0.20    1.70
  16   2   1   -1.00    1.50
  16   2   1   -1.00    1.00
  16   2   1   -1.10    0.90
  18  -2   1  652.03   14.60
  18  -2   1  650.53   27.90
 -18  -2  -1  604.64   24.80
 -18  -2  -1  704.63   29.80
 -18  -2  -1  665.73   21.10
  18  -2   1  659.83   16.20
 -18  -2  -1  664.83   21.20
  18  -2   1  660.53   27.70
  18  -2   1  645.64   31.50
  18  -2   1  644.34   30.70
 -18  -2  -1  681.43   26.20
  18  -2   1  684.53   21.70
  18  -2   1  648.04   16.10
  18   2   1  698.73   27.20
  18   2   1  644.24   30.30
  18   2   1  693.53   23.70
 -18   2  -1  650.33   13.00
  18   2   1  691.23   17.10
  18   2   1  668.43   22.70
 -18   2  -1  674.33   28.00
  18   2   1  665.83   27.70
  18   2   1  658.73   22.70
  18   2   1  667.43   23.50
 -18   2  -1  662.73   13.40
  20  -2   1    1.50    2.60
  20  -2   1    1.10    1.00
 -20  -2  -1    2.10    2.70
  20  -2   1    2.10    1.20
 -20  -2  -1    1.50    1.90
 -20  -2  -1    6.10    3.20
  20  -2   1    3.20    2.60
  20  -2   1    4.80    2.50
  20  -2   1    1.40    0.80
  20  -2   1    4.00    2.30
 -20  -2  -1   -1.20    1.60
 -20  -2  -1    0.60    1.60
  20   2   1   -0.60    1.40
  20   2   1    1.90    2.00
 -20   2  -1    0.80    2.90
  20   2   1    3.80    2.50
  20   2   1    2.50    2.20
  20   2   1   -2.40    2.00
  20   2   1    2.70    2.10
  20   2   1   -2.40    2.70
 -22  -2  -1    2.80    3.00
  22  -2   1    9.00    2.30
  22  -2   1   15.00    3.80
  22  -2   1    3.80    2.20
 -22  -2  -1    8.40    3.00
 -22  -2  -1    6.50    2.60
  22  -2   1    3.10    3.40
  22  -2   1    6.10    3.50
  22  -2   1    9.00    2.30
 -22  -2  -1    6.50    2.40
  22  -2   1    7.90    4.10
 -22  -2  -1    2.50    3.00
  22   2   1    4.00    2.60
  22   2   1    7.70    2.10
  22   2   1    3.70    2.80
  22   2   1    5.70    2.90
  22   2   1    3.90    4.00
  22   2   1    9.30    3.90
  22   2   1    6.90    4.60
  22   2   1    2.30    2.30
 -22   2  -1    4.50    3.80
 -24  -2  -1  126.79    8.10
  24  -2   1  116.19    6.50
  24  -2   1  120.09    7.20
  24  -2   1  110.59   13.10
  24  -2   1  132.39   13.70
 -24  -2  -1  107.39   12.60
  24  -2   1  130.89   10.50
 -24  -2  -1  120.59    8.10
 -24  -2  -1  102.89   11.20
 -24  -2  -1   98.39   11.60
  24   2   1  123.69   10.10
  24   2   1  128.69   10.70
  24   2   1  126.69   13.90
  24   2   1  110.89   10.10
 -24   2  -1  103.09   12.10
  24   2   1  118.59   14.70
  24   2   1  131.29   12.00
  24   2   1  105.29    7.60
  24   2   1  117.19   10.10
  26  -2   1    0.10    2.60
  26  -2   1    0.30    2.30
  26  -2   1   -1.90    1.00
  26  -2   1    1.00    1.30
  26  -2   1    0.00    3.80
 -26  -2  -1   -0.40    1.60
 -26  -2  -1   -2.40    3.00
  26  -2   1   -2.70    1.80
  26   2   1   -2.70    1.50
  26   2   1    3.40    3.60
  26   2   1    1.40    1.80
 -26   2  -1   -1.00    3.10
  26   2   1    2.90    4.60
  26   2   1   -1.20    2.10
  26   2   1   -4.10    1.80
  26   2   1    0.00    2.30
  26   2   1    0.20    3.10
  28  -2   1   61.99    6.00
  28  -2   1   56.69    4.10
  28  -2   1   43.60    9.60
 -28  -2  -1   61.89    4.90
  28  -2   1   43.40    7.30
 -28  -2  -1   46.90    4.10
 -28  -2  -1   55.79    9.50
  28   2   1   49.70   11.10
 -28   2  -1   39.50    9.90
  28   2   1   44.70   10.50
  28   2   1   50.69    7.40
  28   2   1   54.69    6.10
  28   2   1   54.79    6.90
  28   2   1   58.69    6.40
  30  -2   1  144.39   16.90
  30  -2   1  122.49   12.00
 -30  -2  -1  144.59   15.70
  30  -2   1  125.99   14.30
  30   2   1  148.69   19.10
  30   2   1  123.09   15.50
  30   2   1  134.89   10.20
  30   2   1  112.79   11.70
  32  -2   1  135.99   17.40
 -32  -2  -1  137.49   15.70
  32  -2   1  126.09   15.70
  32  -2   1  142.59   17.60
  32  -2   1  166.28   14.40
  32   2   1  142.29   19.40
  32   2   1  142.09   10.20
  32   2   1  184.78   17.60
  34  -2   1   42.20    8.00
  34  -2   1   44.70   10.20
  34  -2   1   39.50    8.20
  34   2   1   27.90   10.60
  34   2   1   28.40    7.10
  34   2   1   53.39    8.20
  36  -2   1   54.79   11.80
 -36  -2  -1   57.39   13.20
  36   2   1   26.00   15.20
  36   2   1   40.70   11.50
 -38  -2  -1   10.00    8.10
  38   2   1    5.70    6.50
  38   2   1   -7.60    5.70
  40   2   1    0.20    5.90
  40   2   1  -10.50    6.60
  42  -2   1   55.99    9.50
  42   2   1   38.70   12.50
  41  -3  -1   93.49   11.30
  41  -3  -1   83.69   12.70
  41   3  -1   58.99   14.60
  39  -3  -1    4.70    4.40
  39   3  -1   -7.10    6.60
  39   3  -1    6.80    6.00
  37  -3  -1   92.69   14.90
  37  -3  -1  116.39    5.90
  37  -3  -1   80.49   16.20
  37   3  -1   82.59   16.70
  37   3  -1   88.19   15.70
  35  -3  -1   47.30   10.50
  35  -3  -1   68.49   15.10
 -35  -3   1   55.79   10.90
  35   3  -1   67.09   12.50
  35   3  -1   66.19   16.40
  35   3  -1   72.19   10.00
 -33  -3   1  120.29   14.30
  33  -3  -1  101.99    8.40
  33  -3  -1   87.39   14.70
  33   3  -1   91.59   12.20
  33   3  -1  104.19   13.60
  33   3  -1  127.69   18.00
  33   3  -1  103.39   16.90
  33   3  -1  137.19   12.50
  31  -3  -1    5.20    2.50
 -31  -3   1    2.20    5.40
  31  -3  -1    5.60    4.90
  31  -3  -1   -3.60    3.90
  31   3  -1   -3.10    2.30
  31   3  -1    4.30    5.20
  31   3  -1   -2.90    3.00
  31   3  -1    1.50    3.40
  31   3  -1    2.40    2.30
 -29  -3   1   22.40    7.80
  29  -3  -1   20.30    5.00
 -29  -3   1   13.40    5.90
  29  -3  -1   17.00    4.50
  29  -3  -1   11.20    3.10
  29  -3  -1   16.70    7.10
  29  -3  -1   12.70    6.20
  29   3  -1   23.40    5.70
  29   3  -1   19.10    6.80
  29   3  -1   14.20    7.30
  29   3  -1   14.20    4.60
  29   3  -1   14.20    3.60
  29   3  -1   27.90    6.80
  27  -3  -1   50.49    6.60
  27  -3  -1   63.09    6.40
 -27  -3   1   37.60    9.60
  27  -3  -1   43.80   10.10
 -27  -3   1   40.90    8.00
  27  -3  -1   58.59   12.00
  27  -3  -1   53.19    6.80
 -27  -3   1   68.09    7.20
 -27  -3   1   47.30    7.70
  27  -3  -1   40.50    5.10
  27  -3  -1   45.10    6.40
  27  -3  -1   73.09   11.50
  27   3  -1   57.59    8.70
  27   3  -1   37.40    6.70
  27   3  -1   49.50    8.50
  27   3  -1   59.09    6.30
  27   3  -1   50.19   10.60
  27   3  -1   65.49   11.90
 -27   3   1   55.29    5.10
  27   3  -1   42.20    8.80
  25  -3  -1  147.89    9.80
 -25  -3   1  135.79   12.50
 -25  -3   1  145.39   14.50
  25  -3  -1  135.59   10.00
  25  -3  -1  156.68    9.90
  25  -3  -1  144.89   15.90
  25  -3  -1  152.88   10.00
  25  -3  -1  134.59   14.60
 -25  -3   1  125.59   11.40
 -25  -3   1  124.09   12.30
  25  -3  -1  157.38   16.60
  25  -3  -1  111.29    8.00
 -25  -3   1  143.89   11.20
  25   3  -1  121.89   16.00
 -25   3   1  131.79    8.20
  25   3  -1  137.09   13.40
  25   3  -1  124.19   14.90
  25   3  -1  119.99    8.40
  25   3  -1  115.69   11.00
 -23  -3   1   98.09   12.10
 -23  -3   1   84.09    8.90
 -23  -3   1   69.99    6.90
  23  -3  -1   85.19   11.80
 -23  -3   1   73.39    4.10
 -23  -3   1   73.59    9.20
  23  -3  -1   77.39    7.50
 -23  -3   1   76.19    4.20
  23  -3  -1   74.19    6.80
 -23  -3   1   75.49    8.40
  23  -3  -1   77.89    7.00
  23  -3  -1   73.49    6.30
  23  -3  -1   86.29   12.20
 -23  -3   1   71.99    9.70
  23  -3  -1   83.29    7.00
  23  -3  -1  114.29   15.90
  23   3  -1   83.59   10.50
  23   3  -1   70.79   11.60
  23   3  -1   94.49   12.50
  23   3  -1   91.99    8.90
  23   3  -1   75.39   10.00
 -23   3   1   89.89    6.90
  23   3  -1   89.79    6.50
  21  -3  -1  154.18   12.20
 -21  -3   1  137.29   14.30
 -21  -3   1  120.19    8.10
  21  -3  -1  130.09    9.20
 -21  -3   1  131.19    8.00
 -21  -3   1  130.49    7.60
 -21  -3   1  124.79   11.00
 -21  -3   1  131.09   11.90
 -21  -3   1  135.69   10.80
  21  -3  -1  139.89    8.80
  21  -3  -1  130.09    9.20
 -21  -3   1  120.39   11.10
  21  -3  -1  135.29    7.80
  21  -3  -1  127.29   14.00
  21  -3  -1  138.69    8.30
  21  -3  -1  131.49   13.50
  21   3  -1  141.89   15.40
  21   3  -1  133.39   12.20
 -21   3   1  139.49    7.70
  21   3  -1  144.99    7.90
 -21   3   1  155.78   13.20
  21   3  -1  159.68   14.80
  21   3  -1  120.99   12.00
  21   3  -1  131.89   11.30
 -19  -3   1  412.36   23.10
  19  -3  -1  411.06   13.90
  19  -3  -1  383.86   12.60
 -19  -3   1  390.96   19.50
 -19  -3   1  401.46   15.30
  19  -3  -1  406.66   15.90
 -19  -3   1  365.66   19.00
  19  -3  -1  384.36   15.90
 -19  -3   1  397.16   16.00
  19  -3  -1  385.96   23.10
 -19  -3   1  398.16   14.00
 -19  -3   1  400.36   20.50
  19  -3  -1  396.56   20.70
 -19  -3   1  395.56   18.70
  19  -3  -1  398.06   24.70
  19   3  -1  404.36   21.20
  19   3  -1  400.86   23.10
  19   3  -1  411.36   21.00
 -19   3   1  406.76   14.60
  19   3  -1  447.86   26.60
  19   3  -1  423.76   20.90
  17  -3  -1   11.10    2.00
  17  -3  -1   12.80    2.30
 -17  -3   1   10.90    2.90
 -17  -3   1    6.20    2.90
 -17  -3   1    9.70    2.50
  17  -3  -1   11.40    5.00
 -17  -3   1   11.10    4.40
 -17  -3   1    8.00    2.70
 -17  -3   1    9.00    4.10
 -17  -3   1    8.00    2.40
  17  -3  -1   13.00    3.40
  17  -3  -1   13.30    3.40
  17  -3  -1    6.30    2.50
 -17  -3   1    6.40    3.10
  17   3  -1    6.80    3.60
 -17   3   1   13.80    3.40
  17   3  -1    7.30    3.00
  17   3  -1    6.20    3.70
 -17   3   1   11.30    3.20
  17   3  -1    6.60    3.30
 -15  -3   1    4.80    3.20
  15  -3  -1    0.40    1.50
 -15  -3   1    2.30    1.70
  15  -3  -1    1.40    1.90
 -15  -3   1    2.80    1.60
 -15  -3   1    4.70    2.60
  15  -3  -1    2.20    1.00
  15  -3  -1    3.20    1.80
 -15  -3   1    2.00    1.90
 -15  -3   1    2.00    2.20
  15  -3  -1    0.40    0.80
 -15  -3   1    1.70    1.20
  15  -3  -1    1.80    1.50
 -15  -3   1    3.50    1.30
  15  -3  -1   -2.60    2.00
  15  -3  -1    2.40    2.80
  15   3  -1   -0.90    1.30
  15   3  -1    4.50    2.40
  15   3  -1    1.20    2.10
 -15   3   1   -0.20    2.20
 -15   3   1    5.00    2.10
  15   3  -1   -1.00    1.40
  15   3  -1    2.00    2.00
 -13  -3   1  183.78   11.80
  13  -3  -1  195.88   14.50
  13  -3  -1  191.38   10.30
  13  -3  -1  190.88    4.40
 -13  -3   1  160.08   12.50
 -13  -3   1  181.38    8.10
 -13  -3   1  192.38   11.70
 -13  -3   1  202.88   13.10
 -13  -3   1  190.48    8.10
 -13  -3   1  185.48   13.00
  13  -3  -1  200.68   15.30
  13  -3  -1  173.48    9.90
  13  -3  -1  191.28   12.30
  13  -3  -1  193.58   10.70
 -13   3   1  175.58    9.90
 -13   3   1  191.58   10.30
 -13   3   1  177.88   14.50
  13   3  -1  202.48   15.30
  13   3  -1  181.18   12.80
  13   3  -1  196.58   13.90
  13   3  -1  176.08   12.70
  13   3  -1  182.48   12.90
  11  -3  -1  797.72   22.80
 -11  -3   1  812.12   27.80
 -11  -3   1  781.52   25.80
 -11  -3   1  775.72   25.50
 -11  -3   1  788.02   26.90
  11  -3  -1  796.12   29.30
 -11  -3   1  810.82   18.80
 -11  -3   1  848.12   28.60
  11  -3  -1  836.62   23.40
  11  -3  -1  865.91   24.60
  11  -3  -1  817.82   26.40
  11  -3  -1  859.91   24.20
 -11   3   1  820.12   23.30
  11   3  -1  786.52   27.30
  11   3  -1  807.12   29.60
  11   3  -1  811.62   28.50
  11   3  -1  795.22   27.60
 -11   3   1  857.21   31.70
  11   3  -1  783.22   27.20
 -11   3   1  814.62   22.70
   9  -3  -1 2447.26   47.10
  -9  -3   1 2370.06   51.79
  -9  -3   1 2425.26   52.99
   9  -3  -1 2314.37   46.70
   9  -3  -1 2434.96   48.30
  -9  -3   1 2351.96   52.99
   9  -3  -1 2387.26   55.19
  -9  -3   1 2408.46   41.90
  -9  -3   1 2430.36   51.79
  -9  -3   1 2408.66   53.39
   9  -3  -1 2419.16   47.60
  -9  -3   1 2431.96   38.40
   9   3  -1 2557.94   53.99
   9   3  -1 2475.25   54.89
  -9   3   1 2341.57   47.50
  -9   3   1 2395.46   46.70
   9   3  -1 2487.65   53.79
   9   3  -1 2555.04   54.49
  -9   3   1 2534.55   57.69
   9   3  -1 2395.56   53.49
   7  -3  -1   36.50    4.50
  -7  -3   1   29.10    4.80
  -7  -3   1   25.00    4.80
  -7  -3   1   28.10    5.00
   7  -3  -1   27.00    3.70
   7  -3  -1   26.80    4.20
  -7  -3   1   21.90    4.50
   7  -3  -1   28.90    4.20
   7  -3  -1   34.00    5.60
  -7  -3   1   36.10    5.30
   7   3  -1   24.60    4.40
   7   3  -1   25.90    4.60
  -7   3   1   28.60    5.30
  -7   3   1   22.70    3.60
  -7   3   1   26.70    4.10
   7   3  -1   29.60    4.90
  -7   3   1   28.00    3.90
   7   3  -1   34.50    5.10
   7   3  -1   33.60    5.30
   5  -3  -1  901.51   22.00
  -5  -3   1  907.31   27.20
   5  -3  -1  910.01   25.70
   5  -3  -1  877.61   24.60
   5  -3  -1  884.41   27.50
  -5  -3   1  900.71   27.20
  -5  -3   1  892.11   27.60
  -5  -3   1  888.01   26.00
   5  -3  -1  912.71   25.00
  -5  -3   1  903.41   27.00
  -5  -3   1  962.60   27.60
   5   3  -1  887.31   25.50
  -5   3   1  901.81   28.20
   5   3  -1  879.81   26.60
   5   3  -1  970.40   28.10
   5   3  -1  931.91   27.10
  -5   3   1  867.91   24.70
  -5   3   1  879.11   17.50
   5   3  -1  933.91   28.30
  -5   3   1  894.81   24.40
  -5   3   1  886.01   22.20
  -5   3   1  874.01   25.00
  -3  -3   1   91.39    7.50
  -3  -3   1   74.09    7.10
   3  -3  -1   95.79    7.80
  -3  -3   1   94.69    7.00
   3  -3  -1  100.09    7.60
   3  -3  -1   95.19    6.20
   3  -3  -1   99.99    7.90
   3  -3  -1   98.39    7.50
  -3  -3   1   91.69    7.90
  -3  -3   1   92.19    7.70
  -3  -3   1   89.89    7.70
  -3   3   1   89.99    6.00
   3   3  -1   89.99    8.00
  -3   3   1  100.99    7.50
   3   3  -1   89.89    7.50
   3   3  -1   96.89    6.90
   3   3  -1   97.29    8.10
  -3   3   1   86.59    7.40
   3   3  -1   81.99    7.20
  -3   3   1   93.59    7.50
  -1  -3   1   15.30    3.30
   1  -3  -1   12.60    2.90
  -1  -3   1   12.90    3.10
   1  -3  -1   18.30    3.50
  -1  -3   1   13.70    2.90
   1  -3  -1   16.20    3.30
   1  -3  -1   15.60    3.30
   1  -3  -1   17.30    3.40
  -1  -3   1   18.60    3.50
   1  -3  -1   11.80    2.70
  -1  -3   1   14.30    2.60
   1   3  -1   11.60    2.90
   1   3  -1   14.90    3.00
   1   3  -1   15.10    3.40
  -1   3   1   12.70    3.00
  -1   3   1   14.00    2.60
   1   3  -1   11.60    2.30
   1   3  -1   15.10    3.20
   1   3  -1   11.50    3.00
   1   3  -1   19.10    3.30
  -1  -3  -1   46.90    5.60
  -1  -3  -1   59.99    5.30
  -1  -3  -1   56.39    5.90
  -1  -3  -1   55.09    5.60
  -1  -3  -1   61.19    6.30
  -1  -3  -1   57.39    5.30
   1  -3   1   51.59    5.50
   1  -3   1   54.49    5.60
  -1  -3  -1   59.39    5.90
   1  -3   1   51.29    5.70
   1  -3   1   50.59    5.50
   1  -3   1   48.80    4.00
   1   3   1   56.19    6.00
   1   3   1   56.39    6.00
  -1   3  -1   53.99    4.00
  -1   3  -1   60.79    6.10
  -1   3  -1   57.79    6.00
   1   3   1   50.79    4.80
  -1   3  -1   51.59    4.90
   1   3   1   53.79    5.90
  -3  -3  -1 5906.31   92.19
   3  -3   1 6082.59   88.29
   3  -3   1 6119.99   98.19
  -3  -3  -1 5963.90   99.89
  -3  -3  -1 5979.30  100.19
  -3  -3  -1 6222.38  100.99
   3  -3   1 6112.69   97.99
  -3  -3  -1 6176.98  100.69
   3   3   1 6145.38  100.89
   3   3   1 6113.79  101.09
  -3   3  -1 5774.82   96.79
   3   3   1 6003.30   99.59
  -3   3  -1 6255.27   98.69
  -5  -3  -1    9.60    3.10
   5  -3   1    5.80    2.60
  -5  -3  -1   11.40    2.30
   5  -3   1    6.10    2.00
   5  -3   1    5.00    1.50
  -5  -3  -1    3.70    1.80
  -5  -3  -1    9.30    2.80
   5  -3   1    9.60    1.80
  -5  -3  -1    6.20    2.30
  -5  -3  -1    4.30    2.30
  -5  -3  -1    8.00    2.60
   5   3   1   14.00    3.50
   5   3   1    9.60    3.00
   5   3   1    8.20    2.70
  -5   3  -1    5.40    2.10
   5   3   1    7.20    2.80
  -5   3  -1    6.00    1.60
  -5   3  -1    6.20    2.30
   5   3   1   11.30    2.90
   5   3   1    5.80    2.40
  -5   3  -1    9.70    1.80
   5   3   1   12.00    2.80
  -7  -3  -1    1.20    1.60
  -7  -3  -1    1.10    0.80
   7  -3   1   -0.50    1.20
   7  -3   1    1.80    1.20
   7  -3   1    1.00    0.70
  -7  -3  -1    4.20    2.10
   7  -3   1    2.00    1.70
  -7  -3  -1    2.90    1.80
  -7  -3  -1    0.80    1.70
   7  -3   1    2.30    1.70
  -7  -3  -1    0.20    1.10
   7  -3   1    0.60    0.80
  -7  -3  -1    2.70    1.40
   7   3   1    2.00    1.60
   7   3   1    1.20    1.50
  -7   3  -1    1.80    1.30
   7   3   1    0.90    1.50
  -7   3  -1    0.50    1.00
   7   3   1    2.50    1.80
  -7   3  -1    1.90    0.90
   7   3   1    1.40    1.70
   7   3   1   -1.50    1.20
   9  -3   1   92.19    6.10
  -9  -3  -1   99.89    9.60
  -9  -3  -1   78.59    7.80
  -9  -3  -1   84.49    8.10
   9  -3   1   93.19    6.90
   9  -3   1   78.29    7.80
  -9  -3  -1   75.19    7.20
   9  -3   1   89.69    6.80
   9  -3   1   96.89    9.70
   9  -3   1   89.09    6.80
  -9  -3  -1   88.59    3.30
  -9  -3  -1   86.49    3.50
  -9  -3  -1   92.59    8.30
   9  -3   1   99.39   10.00
  -9  -3  -1   94.49    7.90
   9  -3   1   86.49    4.70
   9   3   1   97.49    8.50
  -9   3  -1   96.29    6.40
   9   3   1   80.39    7.90
   9   3   1   85.49    8.00
   9   3   1  103.49    8.70
   9   3   1   74.09    8.20
   9   3   1   81.29    7.80
  -9   3  -1   87.69    6.70
  -9   3  -1   84.79    4.60
  11  -3   1  144.29   10.70
 -11  -3  -1  124.59    9.20
  11  -3   1  113.49    5.60
 -11  -3  -1  121.39    8.00
  11  -3   1  116.79    7.70
  11  -3   1  110.89    7.40
  11  -3   1  134.99   12.00
  11  -3   1  127.19    7.70
 -11  -3  -1  136.99   10.30
  11  -3   1  119.79   11.60
 -11  -3  -1  131.89   10.30
 -11  -3  -1  119.69    8.70
 -11   3  -1  126.99    7.90
  11   3   1  101.39   10.00
  11   3   1  116.69    9.80
  11   3   1  131.59   10.00
  11   3   1  122.29   10.00
 -11   3  -1  113.19    7.00
  11   3   1  123.29    9.90
  11   3   1  103.99    9.10
  13  -3   1    0.20    1.10
  13  -3   1    0.10    1.90
 -13  -3  -1    0.30    1.10
  13  -3   1    0.70    1.00
 -13  -3  -1   -1.70    1.10
  13  -3   1    0.00    1.50
 -13  -3  -1   -0.10    1.30
  13  -3   1    0.80    1.10
 -13  -3  -1    2.80    2.10
 -13  -3  -1   -0.50    2.00
  13  -3   1   -1.00    1.50
  13   3   1   -1.90    0.90
  13   3   1    0.90    1.60
  13   3   1    0.10    1.40
  13   3   1    0.60    1.90
  13   3   1   -1.10    1.10
  13   3   1   -1.80    1.30
 -13   3  -1   -1.30    1.00
  13   3   1    1.00    1.60
  15  -3   1  323.67   17.40
  15  -3   1  293.57   11.60
 -15  -3  -1  289.07   12.60
  15  -3   1  300.07   20.20
  15  -3   1  296.27   11.80
 -15  -3  -1  284.27   14.40
  15  -3   1  308.27   12.50
  15  -3   1  299.67   10.90
 -15  -3  -1  285.87   15.80
 -15  -3  -1  309.67   15.90
 -15  -3  -1  302.17   13.10
 -15  -3  -1  303.07   15.80
 -15  -3  -1  293.87   17.00
  15  -3   1  311.47   19.40
 -15   3  -1  298.07   11.80
  15   3   1  281.07   29.10
 -15   3  -1  311.37   12.20
  15   3   1  313.27   16.70
  15   3   1  277.47   15.40
  15   3   1  289.67   17.20
  15   3   1  282.57   16.00
 -17  -3  -1  213.28   13.30
  17  -3   1  220.18   10.50
 -17  -3  -1  217.38    9.90
  17  -3   1  200.58   14.70
  17  -3   1  175.68   18.40
  17  -3   1  198.18    9.60
 -17  -3  -1  206.88   13.20
 -17  -3  -1  210.78    9.90
  17  -3   1  200.68   11.50
  17  -3   1  208.78    9.60
 -17  -3  -1  203.58   13.00
 -17  -3  -1  215.48   14.30
 -17  -3  -1  204.68   18.40
 -17   3  -1  214.08    9.00
  17   3   1  209.08   14.10
 -17   3  -1  209.28    9.40
  17   3   1  228.58   14.60
  17   3   1  209.48   13.90
  17   3   1  229.88   17.70
  17   3   1  221.88   15.90
  17   3   1  220.78   14.90
  19  -3   1   20.10    2.90
 -19  -3  -1   12.00    3.70
 -19  -3  -1   11.10    2.30
  19  -3   1   13.70    3.20
 -19  -3  -1    9.10    3.70
  19  -3   1   16.30    2.60
 -19  -3  -1   18.90    4.00
  19  -3   1   22.70    5.20
 -19  -3  -1   20.20    5.10
  19  -3   1   16.50    2.90
  19  -3   1    8.10    4.50
 -19  -3  -1   10.40    3.40
  19   3   1   13.50    4.90
  19   3   1    6.80    4.10
 -19   3  -1   11.80    2.60
  19   3   1    6.90    3.00
 -19   3  -1   17.40    2.30
  19   3   1    8.70    3.60
  19   3   1   17.50    4.50
  19   3   1    7.50    3.50
  21  -3   1   82.29    7.20
 -21  -3  -1   87.29    9.80
  21  -3   1  100.09    6.70
 -21  -3  -1  114.19   11.50
 -21  -3  -1   89.09   10.50
 -21  -3  -1   85.99    8.60
  21  -3   1   88.19    6.70
  21  -3   1  106.39   13.30
 -21  -3  -1  112.39    9.30
  21  -3   1  117.69   11.30
  21   3   1   97.09    9.80
  21   3   1   97.49   10.10
  21   3   1   88.59   11.40
  21   3   1   75.39    8.60
  21   3   1   87.19    9.90
 -21   3  -1   90.19    4.90
  21   3   1   81.59   11.80
 -21   3  -1   92.69    4.90
  23  -3   1  354.36   14.20
  23  -3   1  329.17   22.70
 -23  -3  -1  357.76   20.20
 -23  -3  -1  363.96   17.50
  23  -3   1  340.07   12.60
 -23  -3  -1  354.46   22.40
 -23  -3  -1  363.66   17.30
  23  -3   1  362.16   15.80
 -23  -3  -1  354.46   20.90
  23  -3   1  367.46   26.40
  23  -3   1  343.17   23.40
  23   3   1  370.36   20.40
  23   3   1  373.96   26.10
  23   3   1  354.06   19.00
  23   3   1  357.86   18.70
  23   3   1  381.66   23.70
  25  -3   1  347.87   24.30
 -25  -3  -1  357.36   36.80
  25  -3   1  351.36   14.30
 -25  -3  -1  349.47   16.60
 -25  -3  -1  371.76   21.40
  25  -3   1  372.06   12.80
  25  -3   1  377.36   24.80
  25  -3   1  371.76   17.00
  25  -3   1  332.37   25.10
 -25  -3  -1  356.36   22.10
 -25  -3  -1  393.06   17.50
  25   3   1  340.47   25.60
  25   3   1  379.16   19.60
  25   3   1  360.86   20.90
  25   3   1  378.36   24.70
  25   3   1  375.66   19.70
 -27  -3  -1   69.99   10.50
  27  -3   1   55.69    7.50
  27  -3   1   62.99    6.40
 -27  -3  -1   50.89   11.10
  27  -3   1   57.99    4.90
  27  -3   1   57.69   11.30
 -27  -3  -1   75.49    7.50
  27  -3   1   54.39   10.50
  27   3   1   52.29   10.10
  27   3   1   63.59   10.70
  27   3   1   64.49    8.80
  27   3   1   70.79   12.60
  29  -3   1   25.40    5.40
  29  -3   1   14.10    6.50
 -29  -3  -1   23.10    4.40
  29  -3   1    8.70    5.90
 -29  -3  -1   15.50    7.20
  29  -3   1    9.50    2.60
  29  -3   1   16.80    5.40
  29   3   1   20.80    7.30
  29   3   1   14.00    6.80
  29   3   1   15.20    5.30
  31  -3   1   60.29   11.10
  31  -3   1   85.79   13.70
 -31  -3  -1   96.39   13.00
  31   3   1   75.29   19.80
  31   3   1   84.39   11.10
  31   3   1   59.19    8.30
  31   3   1   73.39   12.40
  33  -3   1    4.30    5.00
  33  -3   1    4.80    3.80
  33  -3   1   -4.50    4.20
 -33  -3  -1   -5.90    3.20
  33   3   1    0.50    2.70
  33   3   1   -7.50    3.30
  33   3   1    0.60    2.80
  35  -3   1   17.20    6.80
  35  -3   1    5.60    6.80
 -35  -3  -1    9.60    6.50
  35   3   1   12.20    3.60
  35   3   1   15.80    8.20
  37  -3   1    1.10    4.50
 -37  -3  -1   -8.80    6.00
 -39  -3  -1   25.20   12.70
  39   3   1   13.10   10.30
  41  -3   1    8.60    8.10
  41   3   1   -1.60    7.20
  41   3   1   -1.70    5.30
  42   4  -1   48.30   11.00
  42   4  -1   38.00   13.90
  40  -4  -1   22.60    8.60
  40   4  -1   14.50    9.20
  40   4  -1   23.00   10.80
  38  -4  -1   12.70    7.90
  38  -4  -1    0.90    4.50
  38   4  -1   23.60    8.60
  38   4  -1    7.30    6.10
 -36  -4   1  -10.90    5.80
  36  -4  -1    1.50    2.00
  36   4  -1   -2.80    5.90
  36   4  -1    2.00    4.00
  34  -4  -1    2.30    6.50
 -34  -4   1    7.90    6.20
  34  -4  -1    4.00    4.90
  34   4  -1    7.00    6.70
  34   4  -1   -6.20    4.70
  34   4  -1    4.00    5.40
  32  -4  -1   48.20    6.50
 -32  -4   1   58.69   10.70
  32   4  -1   30.90    8.50
  32   4  -1   52.69    8.40
  32   4  -1   50.29   11.90
  30  -4  -1   21.40    7.00
  30  -4  -1   21.30    8.40
  30  -4  -1   23.60    8.90
 -30  -4   1   25.60    8.10
  30   4  -1   14.50    5.70
  30   4  -1   15.70    8.60
  30   4  -1   13.30    5.20
 -28  -4   1   42.00   10.10
  28  -4  -1   41.70    6.30
  28  -4  -1   30.70    5.50
  28  -4  -1   28.50    8.70
  28  -4  -1   29.50    8.90
 -28  -4   1   28.40    7.80
  28   4  -1   46.80   11.40
  28   4  -1   30.00    8.80
  28   4  -1   25.50    7.80
  28   4  -1   31.50    7.90
  28   4  -1   23.90    6.80
 -26  -4   1  147.59   13.40
 -26  -4   1  155.48   12.60
  26  -4  -1  122.29   15.40
  26  -4  -1  118.69    9.20
 -26  -4   1  138.29   15.30
  26  -4  -1  125.29   10.10
 -26  -4   1  139.39    5.60
 -26  -4   1  164.08   14.40
  26  -4  -1  119.69   15.60
  26  -4  -1  138.39    6.80
  26  -4  -1  148.79   10.90
 -26  -4   1  132.99    5.70
  26  -4  -1  134.29    7.10
  26   4  -1  134.69   14.30
  26   4  -1  140.59   15.30
  26   4  -1  137.69   14.00
  26   4  -1  121.29   13.10
 -26   4   1  150.28    9.20
  26   4  -1  129.29   15.70
  26   4  -1  105.79   15.60
 -24  -4   1   27.30    4.40
 -24  -4   1   21.10    4.60
 -24  -4   1   24.30    5.10
  24  -4  -1   22.20    5.40
  24  -4  -1   15.40    4.10
  24  -4  -1   13.50    3.80
 -24  -4   1   10.00    5.00
  24  -4  -1   21.00    7.30
  24  -4  -1   17.80    2.50
 -24  -4   1   14.50    5.20
  24  -4  -1   12.20    2.60
 -24  -4   1   22.70    6.30
  24   4  -1   31.50    7.50
  24   4  -1   16.40    5.80
  24   4  -1   20.20    7.20
 -24   4   1   17.80    4.40
  24   4  -1   18.70    6.00
  24   4  -1   27.20    5.20
  24   4  -1   20.40    6.80
 -22  -4   1  116.89   16.10
 -22  -4   1  108.29    9.20
  22  -4  -1   95.29   13.20
 -22  -4   1  117.19    6.70
  22  -4  -1  106.29    9.00
 -22  -4   1  101.29   11.80
 -22  -4   1   99.29    8.70
 -22  -4   1  110.49   10.50
 -22  -4   1  114.69   11.80
  22  -4  -1  108.79    4.50
  22  -4  -1  107.99   13.20
  22  -4  -1   98.99   13.40
 -22  -4   1  122.09   12.40
  22  -4  -1  112.19    4.90
  22   4  -1  110.19   12.00
  22   4  -1  109.39   13.50
  22   4  -1  113.69   12.40
  22   4  -1  116.49   14.60
  22   4  -1  110.59   13.00
  22   4  -1  112.99   12.40
 -20  -4   1  134.99   10.40
  20  -4  -1  117.39    9.70
  20  -4  -1  125.79    9.50
 -20  -4   1  104.89   11.80
  20  -4  -1  124.29   14.00
  20  -4  -1  110.39   16.00
  20  -4  -1   99.09   11.20
 -20  -4   1  116.99   10.00
 -20  -4   1  109.09   10.60
  20  -4  -1  105.19    9.00
 -20  -4   1  114.19    6.50
 -20  -4   1  120.89   13.50
 -20  -4   1  117.79   15.50
  20   4  -1  135.29   14.50
  20   4  -1  100.89   13.50
 -20   4   1  102.29    8.40
 -20   4   1  106.39    8.60
  20   4  -1  107.09   12.80
  20   4  -1  134.89   13.30
  20   4  -1  129.99   12.80
 -18  -4   1  534.65   17.10
 -18  -4   1  509.45   22.20
 -18  -4   1  537.15   22.60
  18  -4  -1  524.35   21.00
  18  -4  -1  531.75   28.70
 -18  -4   1  533.35   15.00
 -18  -4   1  528.85   24.90
  18  -4  -1  542.95   23.20
 -18  -4   1  572.04   27.80
  18  -4  -1  549.85   20.60
 -18  -4   1  537.95   26.10
  18  -4  -1  544.65   25.40
 -18  -4   1  570.04   22.50
  18  -4  -1  516.35   20.00
  18  -4  -1  546.85   30.40
  18   4  -1  533.55   26.00
  18   4  -1  547.35   27.80
  18   4  -1  500.75   28.80
 -18   4   1  561.94   20.20
  18   4  -1  569.74   27.00
  18   4  -1  538.35   26.20
 -18   4   1  535.65   19.80
 -16  -4   1  344.37   11.50
 -16  -4   1  326.07   11.90
  16  -4  -1  329.97   15.60
 -16  -4   1  338.57   19.40
 -16  -4   1  349.67   19.80
  16  -4  -1  348.17   17.40
 -16  -4   1  337.17   18.00
  16  -4  -1  325.97   21.60
 -16  -4   1  339.87   20.60
 -16  -4   1  363.46   18.20
  16  -4  -1  344.57   16.60
  16  -4  -1  338.97   22.80
 -16  -4   1  371.16   20.90
  16  -4  -1  339.47   19.60
  16  -4  -1  358.36   16.20
 -16   4   1  344.77   15.90
  16   4  -1  351.56   21.50
  16   4  -1  351.76   20.50
 -16   4   1  347.77   15.80
  16   4  -1  329.67   21.90
  16   4  -1  350.66   20.60
  16   4  -1  347.97   20.40
  14  -4  -1  715.43   32.80
  14  -4  -1  697.63   27.60
 -14  -4   1  709.23   26.50
 -14  -4   1  707.33   28.90
 -14  -4   1  710.53   18.10
 -14  -4   1  726.43   29.50
 -14  -4   1  712.33   27.00
  14  -4  -1  755.62   25.10
 -14  -4   1  699.83   28.30
  14  -4  -1  705.03   24.00
  14  -4  -1  709.43   23.60
 -14  -4   1  679.23   28.10
  14  -4  -1  706.23   32.20
 -14  -4   1  685.73   17.20
  14  -4  -1  715.13   24.80
  14   4  -1  749.92   30.50
  14   4  -1  719.93   31.40
  14   4  -1  750.12   29.70
 -14   4   1  707.03   23.30
 -14   4   1  726.93   24.10
  14   4  -1  707.73   28.90
  14   4  -1  647.14   28.10
  12  -4  -1  852.81   26.30
 -12  -4   1  800.72   30.60
 -12  -4   1  851.91   29.80
  12  -4  -1  812.82   26.80
 -12  -4   1  826.72   30.70
 -12  -4   1  812.62   30.80
  12  -4  -1  824.62   26.40
 -12  -4   1  828.02   20.50
 -12  -4   1  874.01   38.60
 -12  -4   1  798.42   21.00
 -12  -4   1  837.22   29.70
  12  -4  -1  870.71   25.80
  12  -4  -1  813.92   32.70
  12   4  -1  822.72   31.20
  12   4  -1  847.12   31.30
 -12   4   1  807.62   26.20
  12   4  -1  815.72   31.10
  12   4  -1  821.12   32.10
 -12   4   1  831.82   25.70
  12   4  -1  856.21   31.40
  10  -4  -1  212.08   12.40
 -10  -4   1  207.78   14.10
  10  -4  -1  215.98   11.50
  10  -4  -1  196.38   12.60
 -10  -4   1  224.38   14.80
 -10  -4   1  224.08   14.70
  10  -4  -1  195.38   15.00
 -10  -4   1  215.58   14.90
  10  -4  -1  217.98   12.70
 -10  -4   1  220.88   14.90
 -10  -4   1  208.48   14.70
 -10   4   1  194.58   11.60
  10   4  -1  218.68   14.70
  10   4  -1  231.28   15.30
 -10   4   1  208.48   12.60
  10   4  -1  227.38   15.10
  10   4  -1  217.88   15.00
  10   4  -1  251.47   15.90
   8  -4  -1  487.25   16.80
  -8  -4   1  410.86   20.40
  -8  -4   1  423.26   20.50
   8  -4  -1  439.36   19.10
   8  -4  -1  449.86   18.60
  -8  -4   1  452.35   20.80
  -8  -4   1  427.66   20.30
   8  -4  -1  450.55   18.90
   8  -4  -1  469.85   22.70
  -8  -4   1  443.06   21.30
  -8  -4   1  442.36   20.90
   8   4  -1  457.25   21.10
   8   4  -1  431.56   21.10
   8   4  -1  429.56   21.00
   8   4  -1  420.76   20.10
  -8   4   1  463.05   18.40
  -8   4   1  441.86    9.40
   8   4  -1  403.86   19.40
  -8   4   1  439.46   18.90
  -6  -4   1  450.25   21.10
  -6  -4   1  469.95   20.90
   6  -4  -1  473.25   16.30
   6  -4  -1  441.66   19.00
  -6  -4   1  501.85   20.60
   6  -4  -1  479.75   20.20
   6  -4  -1  432.06   20.80
  -6  -4   1  437.06   20.50
   6  -4  -1  442.36   18.60
  -6  -4   1  455.35   21.00
  -6  -4   1  442.26   20.90
  -6  -4   1  466.55   20.60
  -6   4   1  460.25   18.70
   6   4  -1  456.35   21.30
  -6   4   1  446.66   16.20
   6   4  -1  455.15   21.30
   6   4  -1  473.05   19.60
   6   4  -1  433.16   21.20
  -6   4   1  442.56   12.50
   6   4  -1  464.45   20.50
  -6   4   1  447.26   19.20
   6   4  -1  459.15   20.50
   4  -4  -1  279.07   15.10
  -4  -4   1  251.97   15.10
   4  -4  -1  265.57   11.80
  -4  -4   1  261.97   15.50
  -4  -4   1  255.57   15.60
  -4  -4   1  266.77   13.80
  -4  -4   1  285.07   15.70
  -4  -4   1  262.27   15.30
  -4  -4   1  273.97   15.10
   4  -4  -1  272.07   14.80
   4  -4  -1  261.47   14.30
   4  -4  -1  265.87   15.40
   4   4  -1  267.07   15.60
  -4   4   1  265.67   14.60
   4   4  -1  256.17   14.60
  -4   4   1  262.47   11.90
   4   4  -1  250.77   13.00
  -4   4   1  255.07   14.40
   4   4  -1  262.27   15.40
   4   4  -1  249.97   14.90
   4   4  -1  261.47   14.70
  -4   4   1  260.77   14.00
   2  -4  -1  118.69    9.70
   2  -4  -1  145.99   10.70
   2  -4  -1  138.79   10.60
   2  -4  -1  134.39   10.40
   2  -4  -1  130.19    9.70
  -2  -4   1  119.49   10.20
  -2  -4   1  141.39   11.00
  -2  -4   1  117.69    9.90
   2  -4  -1  139.19    8.60
  -2  -4   1  122.49   10.40
  -2  -4   1  144.39   10.80
  -2  -4   1  131.09    8.70
  -2   4   1  126.59    9.80
   2   4  -1  132.19   10.80
  -2   4   1  134.99   10.40
   2   4  -1  131.39   10.60
   2   4  -1  117.59    9.50
   2   4  -1  123.79    8.30
  -2   4   1  133.19    8.30
   2   4  -1  128.49   10.00
   2   4  -1  121.49    9.70
  -2   4   1  127.69   10.20
   0  -4   1   67.99    7.70
   0  -4  -1   54.89    6.70
   0  -4  -1   69.19    7.10
   0  -4  -1   69.69    7.50
   0  -4   1   59.69    7.10
   0  -4  -1   62.89    6.80
   0  -4   1   53.99    6.70
   0  -4   1   56.49    6.60
   0  -4  -1   58.69    7.10
   0  -4   1   47.30    6.10
   0  -4   1   58.59    5.50
   0  -4  -1   48.40    6.10
   0  -4  -1   66.29    6.20
   0   4   1   56.59    5.80
   0   4  -1   67.29    7.70
   0   4  -1   52.89    6.70
   0   4   1   53.69    6.70
   0   4   1   61.89    7.10
   0   4   1   59.39    7.00
   0   4  -1   63.19    5.40
   0   4  -1   60.99    6.10
   2  -4   1  295.67   15.40
   2  -4   1  294.37   15.50
  -2  -4  -1  283.87   15.70
  -2  -4  -1  300.17   16.00
  -2  -4  -1  286.37   15.10
  -2  -4  -1  280.07   15.50
   2  -4   1  300.77   11.50
  -2  -4  -1  289.07   14.00
  -2  -4  -1  266.87   13.10
   2  -4   1  285.67   14.50
  -2  -4  -1  288.07   15.80
   2  -4   1  295.07   15.10
   2  -4   1  293.97   15.60
  -2  -4  -1  275.57   14.60
  -2   4  -1  283.07   12.60
   2   4   1  282.97   15.90
  -2   4  -1  289.97   15.50
   2   4   1  282.57   16.00
  -2   4  -1  263.27   14.50
   2   4   1  287.97   13.60
   2   4   1  277.67   14.30
   2   4   1  277.07   15.70
  -2   4  -1  289.57   11.00
   2   4   1  301.57   15.90
   4  -4   1 1685.33   41.70
   4  -4   1 1679.33   32.60
  -4  -4  -1 1701.43   42.40
   4  -4   1 1578.24   40.30
  -4  -4  -1 1639.14   36.00
  -4  -4  -1 1656.13   42.90
   4  -4   1 1642.54   40.90
  -4  -4  -1 1717.63   43.40
  -4  -4  -1 1665.83   40.70
  -4  -4  -1 1588.04   42.10
  -4  -4  -1 1679.93   41.20
   4   4   1 1684.43   43.30
   4   4   1 1593.44   39.20
  -4   4  -1 1616.24   39.90
  -4   4  -1 1671.73   32.50
   4   4   1 1831.92   45.90
  -4   4  -1 1620.64   33.80
   4   4   1 1637.44   43.40
   4   4   1 1588.94   40.10
  -4   4  -1 1622.54   40.90
   6  -4   1  172.48   11.60
   6  -4   1  180.28   13.40
  -6  -4  -1  182.88   12.70
   6  -4   1  189.78   11.90
  -6  -4  -1  192.08   12.80
  -6  -4  -1  189.78   13.10
  -6  -4  -1  197.98   13.20
   6  -4   1  176.88   13.60
  -6  -4  -1  185.48   12.40
   6  -4   1  189.08    8.60
   6  -4   1  189.78   11.90
  -6  -4  -1  196.28   13.30
  -6  -4  -1  192.28    9.50
  -6   4  -1  180.48   11.80
   6   4   1  225.58   14.50
  -6   4  -1  172.88   11.10
   6   4   1  192.88   13.10
   6   4   1  192.48   13.40
   6   4   1  192.78   12.50
  -6   4  -1  182.38    8.70
   6   4   1  181.08   12.10
  -6   4  -1  199.38    8.50
   6   4   1  200.58   12.90
   8  -4   1  118.49    9.10
   8  -4   1  121.09   11.80
  -8  -4  -1  112.39   10.00
   8  -4   1  117.09    6.30
  -8  -4  -1  134.89   11.40
  -8  -4  -1  120.49    6.70
  -8  -4  -1  125.49   10.60
  -8  -4  -1  104.19    9.90
   8  -4   1  120.59   11.70
  -8  -4  -1  127.19   10.70
  -8  -4  -1  129.19   11.00
   8  -4   1  112.79    6.70
   8  -4   1  130.19   10.00
   8   4   1  122.29   10.50
   8   4   1  112.49   10.50
   8   4   1  111.89   10.30
  -8   4  -1  118.19    5.90
  -8   4  -1  117.89    8.80
  -8   4  -1  125.69    9.60
   8   4   1  120.79   10.80
   8   4   1  119.19   10.10
   8   4   1  118.89   10.70
 -10  -4  -1 1315.07   37.50
  10  -4   1 1336.67   39.00
  10  -4   1 1315.97   33.90
 -10  -4  -1 1289.57   36.80
 -10  -4  -1 1333.87   38.40
 -10  -4  -1 1332.27   41.40
  10  -4   1 1305.37   42.70
  10  -4   1 1341.37   42.60
 -10  -4  -1 1304.77   38.80
 -10  -4  -1 1288.07   24.80
 -10  -4  -1 1316.57   38.60
  10  -4   1 1335.77   25.60
  10  -4   1 1336.67   29.60
  10  -4   1 1308.37   34.30
  10  -4   1 1333.37   35.10
 -10   4  -1 1268.07   32.30
  10   4   1 1335.87   38.40
  10   4   1 1337.87   40.30
 -10   4  -1 1302.37   24.40
  10   4   1 1282.57   38.50
  10   4   1 1353.26   38.50
 -10   4  -1 1360.26   34.80
  10   4   1 1335.37   39.90
  10   4   1 1374.96   40.10
 -12  -4  -1 1250.37   38.20
  12  -4   1 1259.77   23.90
  12  -4   1 1257.77   42.30
 -12  -4  -1 1272.67   31.00
  12  -4   1 1208.08   32.00
  12  -4   1 1268.17   44.10
  12  -4   1 1250.67   38.70
 -12  -4  -1 1316.57   39.00
  12  -4   1 1233.88   33.50
 -12  -4  -1 1303.07   37.10
 -12  -4  -1 1404.56   44.70
 -12  -4  -1 1239.58   37.80
 -12  -4  -1 1260.97   20.10
  12  -4   1 1247.08   33.00
 -12  -4  -1 1241.28   35.60
 -12  -4  -1 1228.48   20.30
  12  -4   1 1240.18   30.00
  12   4   1 1305.27   39.00
 -12   4  -1 1202.88   30.70
  12   4   1 1296.27   38.80
  12   4   1 1260.47   40.70
  12   4   1 1240.98   37.80
  12   4   1 1298.97   39.80
 -12   4  -1 1260.57   33.10
  14  -4   1    2.50    1.70
 -14  -4  -1   -2.00    1.60
  14  -4   1   -0.20    1.20
 -14  -4  -1    3.00    4.10
 -14  -4  -1    2.80    2.50
  14  -4   1   -1.70    1.40
 -14  -4  -1    1.50    2.60
  14  -4   1   -2.40    2.10
  14  -4   1    2.90    2.60
  14  -4   1    0.60    1.90
  14  -4   1   -1.00    1.30
 -14  -4  -1   -1.20    1.50
 -14  -4  -1    1.80    1.60
  14  -4   1    0.60    0.80
  14   4   1    0.10    2.40
  14   4   1   -1.80    2.00
  14   4   1   -3.00    1.30
  14   4   1   -2.00    2.20
  14   4   1   -1.40    1.70
 -14   4  -1   -0.80    1.40
 -14   4  -1   -1.40    0.80
 -16  -4  -1  216.98   15.90
  16  -4   1  205.98   12.20
  16  -4   1  188.08    7.60
 -16  -4  -1  182.98   11.50
 -16  -4  -1  187.68   14.20
 -16  -4  -1  178.28   11.60
  16  -4   1  222.98   15.20
  16  -4   1  193.38   10.90
 -16  -4  -1  196.58   12.80
  16  -4   1  188.88   10.80
  16  -4   1  177.88   16.20
  16  -4   1  213.68   18.20
  16   4   1  192.18   15.00
  16   4   1  202.18   23.90
  16   4   1  183.18   14.50
 -16   4  -1  200.28   11.40
  16   4   1  171.28   13.90
  16   4   1  210.68   17.50
  18  -4   1  276.97   21.90
 -18  -4  -1  265.27   13.80
 -18  -4  -1  276.87   18.60
  18  -4   1  283.97   14.20
  18  -4   1  274.07   20.50
  18  -4   1  247.48   17.70
 -18  -4  -1  296.87   17.60
 -18  -4  -1  265.47   14.00
  18  -4   1  259.67    9.70
  18  -4   1  294.07   13.50
 -18  -4  -1  278.57   17.20
 -18  -4  -1  281.37   17.50
 -18  -4  -1  269.77   14.50
  18   4   1  283.27   18.40
  18   4   1  273.17   18.90
  18   4   1  268.77   17.20
  18   4   1  268.47   17.70
  18   4   1  254.47   20.20
 -18   4  -1  282.57   13.40
 -20  -4  -1   91.69    9.10
 -20  -4  -1  100.19    7.70
  20  -4   1  108.59    8.00
 -20  -4  -1   90.29   10.50
  20  -4   1   87.79    6.00
  20  -4   1   91.89    8.10
 -20  -4  -1   84.39    9.40
 -20  -4  -1   95.09   10.60
  20  -4   1   94.09   12.30
 -20  -4  -1  100.19    8.00
 -20  -4  -1   75.69   10.60
  20   4   1   91.29   11.70
  20   4   1   82.99   10.00
  20   4   1   97.39   11.10
  20   4   1  100.49   13.30
  20   4   1   79.29   10.20
 -20   4  -1  104.59    7.90
 -20   4  -1  106.49    7.30
  22  -4   1    2.60    1.70
 -22  -4  -1    2.30    3.60
  22  -4   1    0.10    1.30
 -22  -4  -1   -1.00    2.20
 -22  -4  -1    7.10    3.30
 -22  -4  -1   -0.80    3.20
  22  -4   1   -1.00    2.20
 -22  -4  -1    0.00    1.30
  22  -4   1    0.80    1.80
 -22  -4  -1    2.70    1.40
 -22  -4  -1   -0.60    2.80
  22   4   1   -1.00    2.60
  22   4   1   -2.30    2.80
  22   4   1    1.40    2.30
 -22   4  -1   -0.40    2.10
  22   4   1    4.50    1.80
 -22   4  -1    1.80    1.60
  22   4   1   -4.90    3.10
  24  -4   1    7.40    4.80
  24  -4   1    5.30    2.20
  24  -4   1    8.30    2.60
 -24  -4  -1    7.10    5.20
 -24  -4  -1    7.40    3.50
 -24  -4  -1    1.70    3.40
 -24  -4  -1    7.10    3.90
 -24  -4  -1    6.80    2.60
  24   4   1   12.40    5.30
  24   4   1    1.40    2.80
  24   4   1    2.40    3.00
 -24   4  -1    3.40    2.00
  24   4   1    4.70    4.20
 -24   4  -1    9.00    2.50
  24   4   1    6.40    3.60
  26  -4   1   -0.80    1.90
 -26  -4  -1   -3.70    2.40
  26  -4   1    1.30    1.70
  26  -4   1   -1.30    1.40
 -26  -4  -1    2.20    4.30
 -26  -4  -1    3.20    2.60
  26  -4   1    4.40    4.40
 -26  -4  -1    0.30    3.70
  26  -4   1   -3.50    3.30
  26   4   1    2.70    3.60
  26   4   1    4.20    3.20
  26   4   1    2.10    3.60
  26   4   1   -3.90    3.40
  28  -4   1   74.69    6.30
  28  -4   1   80.99   13.30
  28  -4   1   69.39   10.10
  28  -4   1   77.39    8.00
  28  -4   1   81.09   14.50
 -28  -4  -1   88.29   13.20
  28   4   1   75.49   11.60
  28   4   1  107.89   16.00
  28   4   1   69.99   10.10
  28   4   1   90.49   13.60
  30  -4   1  110.69   15.30
 -30  -4  -1   85.19   12.30
  30  -4   1   97.19    6.30
  30  -4   1  107.29   15.40
 -30  -4  -1  134.89   17.10
  30   4   1  110.49   11.00
  30   4   1   96.89   18.20
  30   4   1  116.39   15.50
  30   4   1  105.49   13.70
 -32  -4  -1   79.59   12.40
  32  -4   1   95.49   12.70
  32  -4   1   80.59   14.00
  32  -4   1   66.89    3.80
  32   4   1   77.39   13.40
  32   4   1   61.59   12.60
  32   4   1   85.59   12.90
  32   4   1   70.39   10.10
  34  -4   1  262.97   22.40
 -34  -4  -1  238.48   21.80
  34  -4   1  206.38   21.80
  34   4   1  237.48   15.40
  34   4   1  229.18   26.30
 -36  -4  -1   37.10   12.10
  36  -4   1   25.70   10.80
  36  -4   1   64.29   13.60
  36  -4   1   70.09   14.20
  36   4   1   39.70   10.20
  36   4   1   58.49   13.00
  36   4   1   47.20   12.40
  38  -4   1  101.29   15.10
 -38  -4  -1   37.60   12.40
  38  -4   1   69.89   11.20
  38   4   1   70.79   15.60
  38   4   1   42.90   15.90
  40  -4   1   59.59   13.90
  40   4   1   52.59   15.00
  40   4   1   83.99   18.90
  41   5  -1  -13.70   10.00
  39  -5  -1   -8.30    5.70
  39  -5  -1    1.60    5.60
  39   5  -1   -9.80    4.10
  39   5  -1   -1.90    7.90
  37  -5  -1   12.50    8.80
  37  -5  -1    6.40    2.00
  37  -5  -1    3.30    5.20
  37   5  -1    3.40    5.30
  37   5  -1    7.30    3.20
  37   5  -1   -8.70    7.80
  35  -5  -1   -1.00    1.70
  35  -5  -1    9.50    5.40
  35   5  -1    9.10    3.80
  35   5  -1    2.90    5.70
  35   5  -1   -4.10    4.10
  33  -5  -1   -6.30    4.40
 -33  -5   1   -3.90    4.50
  33  -5  -1    6.30    4.00
  33  -5  -1   -3.30    1.90
  33   5  -1    0.00    3.20
  33   5  -1    3.80    4.50
  33   5  -1   -1.50    3.60
  31  -5  -1   12.40    7.80
  31  -5  -1   13.20    8.30
 -31  -5   1   14.50    6.30
  31   5  -1    7.80    6.10
  31   5  -1   13.90    7.30
  31   5  -1   19.40    7.60
 -29  -5   1    9.30    5.60
  29  -5  -1   10.70    4.40
  29  -5  -1    2.00    3.00
  29  -5  -1    3.80    5.20
  29  -5  -1    4.70    5.10
  29   5  -1   10.10    5.00
  29   5  -1    6.70    4.50
  29   5  -1    2.20    4.20
 -27  -5   1  223.68   17.30
  27  -5  -1  239.48   18.00
  27  -5  -1  224.78   15.40
 -27  -5   1  231.68   19.10
  27  -5  -1  230.58   14.70
  27  -5  -1  196.08   20.50
 -27  -5   1  228.68   11.80
  27   5  -1  202.88   18.50
  27   5  -1  222.48   21.80
 -27   5   1  240.78   13.80
  27   5  -1  201.58   19.10
  27   5  -1  249.08   20.00
  27   5  -1  221.58   23.00
  25  -5  -1   26.20    5.40
 -25  -5   1   17.50    5.00
  25  -5  -1   19.40    7.50
 -25  -5   1   26.60    6.00
 -25  -5   1   26.30    5.70
  25  -5  -1   24.80    6.10
 -25  -5   1   14.50    6.00
  25  -5  -1   15.90    5.00
  25   5  -1   21.10    6.90
  25   5  -1   14.30    5.50
  25   5  -1   20.50    6.70
  25   5  -1   15.60    7.00
  25   5  -1   10.70    5.40
  25   5  -1   10.20    5.90
 -23  -5   1  272.27   18.30
  23  -5  -1  246.98   17.40
 -23  -5   1  258.17   16.00
  23  -5  -1  270.27   23.30
 -23  -5   1  267.87   15.70
  23  -5  -1  252.17   15.20
 -23  -5   1  265.37   20.30
  23  -5  -1  245.08   15.00
  23  -5  -1  262.57   16.10
  23   5  -1  260.77   20.50
  23   5  -1  242.48   21.30
  23   5  -1  277.17   21.00
 -23   5   1  241.98   14.20
  23   5  -1  276.47   20.50
  23   5  -1  286.07   21.60
  23   5  -1  261.37   23.00
  21  -5  -1  106.79   15.30
 -21  -5   1   85.39    9.90
 -21  -5   1  111.99   12.30
  21  -5  -1   92.49    9.50
 -21  -5   1   97.19   10.40
  21  -5  -1  114.89   10.10
 -21  -5   1  129.39   13.30
 -21  -5   1  104.49    5.00
  21  -5  -1  113.69   11.00
  21  -5  -1  116.39   11.30
 -21  -5   1   96.59   11.00
  21  -5  -1   99.69   12.60
  21   5  -1  125.79   14.70
  21   5  -1   95.39   11.90
  21   5  -1   99.09   14.30
 -21   5   1   90.69    8.90
  21   5  -1  109.49   13.50
  21   5  -1   92.69   12.30
  21   5  -1  115.79   13.90
  19  -5  -1  721.73   26.90
 -19  -5   1  687.13   16.70
 -19  -5   1  714.33   28.70
 -19  -5   1  707.23   31.90
 -19  -5   1  700.03   28.70
  19  -5  -1  722.23   27.90
 -19  -5   1  704.83   18.60
 -19  -5   1  752.92   32.70
  19  -5  -1  727.83   27.90
 -19  -5   1  713.13   33.70
  19  -5  -1  738.23   38.00
  19  -5  -1  712.83   26.20
  19  -5  -1  735.53   36.50
  19   5  -1  708.63   33.10
  19   5  -1  702.53   32.40
 -19   5   1  735.93   26.10
  19   5  -1  719.33   36.30
  19   5  -1  700.53   33.10
  19   5  -1  747.73   35.00
  19   5  -1  712.23   32.90
 -17  -5   1  201.48   15.50
  17  -5  -1  225.38   15.20
 -17  -5   1  201.08   15.30
  17  -5  -1  206.88   13.80
  17  -5  -1  200.68   13.40
 -17  -5   1  206.28   16.60
 -17  -5   1  211.08    8.80
  17  -5  -1  194.88   13.50
  17  -5  -1  204.38   18.60
 -17  -5   1  211.98   17.50
 -17  -5   1  217.88    9.00
  17  -5  -1  184.98   19.50
 -17  -5   1  202.18   16.50
  17   5  -1  200.58   16.80
  17   5  -1  216.18   18.60
  17   5  -1  205.08   17.00
  17   5  -1  181.98   15.90
  17   5  -1  217.78   17.60
 -17   5   1  199.48   13.50
  17   5  -1  225.48   18.10
 -17   5   1  192.58   12.60
  15  -5  -1  245.28   20.60
 -15  -5   1  239.58   17.80
  15  -5  -1  236.08   14.80
  15  -5  -1  239.48   14.70
 -15  -5   1  242.48    9.20
  15  -5  -1  276.07   20.70
  15  -5  -1  251.07   14.40
 -15  -5   1  255.37   18.80
 -15  -5   1  221.98   16.30
  15  -5  -1  253.47   15.90
 -15  -5   1  222.68   17.20
  15  -5  -1  251.07   17.40
 -15  -5   1  266.97   18.00
 -15  -5   1  234.58   10.10
 -15   5   1  239.48   14.40
  15   5  -1  242.08   18.20
  15   5  -1  229.88   18.20
  15   5  -1  221.18   17.60
 -15   5   1  223.78   14.20
  15   5  -1  247.08   18.40
  15   5  -1  217.98   17.10
  15   5  -1  251.17   18.30
  13  -5  -1   48.10    7.20
 -13  -5   1   51.19    5.20
  13  -5  -1   50.99    6.90
 -13  -5   1   58.19    8.70
  13  -5  -1   44.70    8.50
 -13  -5   1   45.50    7.80
  13  -5  -1   62.79    7.90
 -13  -5   1   45.70    4.10
 -13  -5   1   65.19    9.00
 -13  -5   1   49.50    8.30
 -13  -5   1   53.99    8.60
  13  -5  -1   44.10    6.20
  13   5  -1   55.09    8.70
 -13   5   1   46.70    7.10
  13   5  -1   64.79    9.50
 -13   5   1   43.00    6.20
  13   5  -1   52.89    8.40
  13   5  -1   47.00    8.10
  13   5  -1   39.70    8.00
  13   5  -1   52.89    8.40
 -11  -5   1  235.98   16.60
  11  -5  -1  246.78   18.40
 -11  -5   1  252.07   17.40
 -11  -5   1  234.88   16.70
 -11  -5   1  229.28   16.60
  11  -5  -1  230.28   14.90
  11  -5  -1  218.48   12.40
 -11  -5   1  231.48   17.00
  11  -5  -1  243.18   14.90
  11  -5  -1  241.48   15.40
 -11   5   1  260.87   15.80
  11   5  -1  226.98   17.20
 -11   5   1  226.48   13.90
  11   5  -1  249.58   18.30
  11   5  -1  258.17   18.00
  11   5  -1  255.07   21.90
  11   5  -1  250.87   21.40
  11   5  -1  231.28   17.20
   9  -5  -1  293.17   19.60
  -9  -5   1  286.57   18.20
   9  -5  -1  290.67   17.10
  -9  -5   1  304.47   19.50
  -9  -5   1  314.67   19.00
  -9  -5   1  282.17   18.10
  -9  -5   1  316.87   19.20
   9  -5  -1  286.47   16.40
  -9  -5   1  294.37   18.90
   9  -5  -1  296.47   14.00
   9  -5  -1  314.07   17.60
   9   5  -1  318.97   19.60
  -9   5   1  297.27   16.30
   9   5  -1  295.97   17.80
   9   5  -1  299.57   19.10
   9   5  -1  309.27   19.90
   9   5  -1  286.77   18.10
  -9   5   1  284.27   16.90
  -9   5   1  295.57    8.50
   9   5  -1  276.27   18.00
  -7  -5   1  414.76   22.10
  -7  -5   1  436.86   27.40
  -7  -5   1  388.26   20.10
  -7  -5   1  422.26   22.00
   7  -5  -1  398.96   16.40
   7  -5  -1  425.16   20.80
   7  -5  -1  406.06   19.70
  -7  -5   1  404.86   21.70
   7  -5  -1  385.46   21.60
  -7  -5   1  395.76   21.80
   7  -5  -1  411.16   20.70
   7   5  -1  401.26   19.60
   7   5  -1  414.46   21.50
  -7   5   1  371.06   18.60
  -7   5   1  388.56   30.70
   7   5  -1  432.66   22.00
  -7   5   1  405.86   13.00
  -7   5   1  393.56   16.60
   7   5  -1  440.96   23.00
   7   5  -1  401.86   21.90
  -5  -5   1  408.56   21.30
   5  -5  -1  407.16   20.80
   5  -5  -1  393.96   21.20
   5  -5  -1  448.96   17.30
  -5  -5   1  423.06   22.20
  -5  -5   1  445.46   20.50
  -5  -5   1  425.96   21.40
  -5  -5   1  438.46   22.70
  -5  -5   1  425.76   22.10
   5  -5  -1  408.06   20.40
   5  -5  -1  455.75   21.20
   5   5  -1  447.96   22.60
   5   5  -1  388.96   18.30
   5   5  -1  395.06   20.60
   5   5  -1  398.56   20.50
   5   5  -1  395.66   21.50
  -5   5   1  437.06   20.30
  -5   5   1  424.16   17.00
  -5   5   1  434.36   15.60
  -5   5   1  445.76   21.60
   3  -5  -1 1586.74   43.90
  -3  -5   1 1571.34   40.00
   3  -5  -1 1563.74   44.50
   3  -5  -1 1602.94   43.20
  -3  -5   1 1598.44   44.10
   3  -5  -1 1543.65   43.90
  -3  -5   1 1633.74   45.50
   3  -5  -1 1572.04   37.50
  -3  -5   1 1635.74   46.20
  -3  -5   1 1621.34   46.30
   3  -5  -1 1635.04   44.80
  -3  -5   1 1578.94   45.80
   3   5  -1 1601.64   46.20
   3   5  -1 1611.54   43.80
  -3   5   1 1592.84   37.40
   3   5  -1 1511.85   42.80
  -3   5   1 1493.15   42.10
   3   5  -1 1586.14   38.60
   3   5  -1 1579.94   45.10
  -3   5   1 1668.03   45.30
  -1  -5   1   12.60    4.20
   1  -5  -1   24.00    5.60
  -1  -5   1   12.80    4.20
   1  -5  -1   11.10    4.10
  -1  -5   1   17.90    4.50
   1  -5  -1    9.30    3.70
   1  -5  -1   15.30    3.80
  -1  -5   1   11.90    4.00
   1  -5  -1   21.60    5.20
   1  -5  -1   11.50    3.70
  -1  -5   1   16.20    3.90
   1  -5  -1   22.50    5.00
  -1  -5   1   22.60    5.20
   1   5  -1    7.90    3.40
   1   5  -1   17.10    3.70
  -1   5   1   16.70    4.60
  -1   5   1   23.10    4.30
   1   5  -1   14.70    3.80
  -1   5   1   13.50    4.20
   1   5  -1   24.20    5.50
  -1  -5  -1 1204.88   34.90
  -1  -5  -1 1204.58   38.40
   1  -5   1 1173.08   37.90
  -1  -5  -1 1233.38   36.70
   1  -5   1 1251.87   31.00
  -1  -5  -1 1213.38   38.30
   1  -5   1 1176.48   36.40
   1  -5   1 1177.38   37.40
  -1  -5  -1 1261.37   39.60
  -1  -5  -1 1180.58   37.40
   1  -5   1 1254.37   38.80
   1  -5   1 1197.18   36.60
  -1  -5  -1 1234.18   37.30
  -1  -5  -1 1185.78   33.40
  -1   5  -1 1207.38   29.50
  -1   5  -1 1173.88   32.90
  -1   5  -1 1151.48   37.20
   1   5   1 1217.68   39.00
   1   5   1 1178.48   32.40
   1   5   1 1211.08   37.40
  -1   5  -1 1201.48   37.40
  -3  -5  -1  207.58   15.00
   3  -5   1  222.38   11.00
   3  -5   1  216.88   14.10
   3  -5   1  213.68   14.50
   3  -5   1  218.58   15.20
  -3  -5  -1  227.68   14.20
  -3  -5  -1  221.28   13.10
  -3  -5  -1  247.08   16.40
  -3  -5  -1  200.18   13.80
   3  -5   1  201.88   14.20
   3  -5   1  217.68   14.60
  -3  -5  -1  220.18   14.90
  -3  -5  -1  227.58   15.50
   3   5   1  218.58   14.10
   3   5   1  210.48   13.00
  -3   5  -1  197.38   10.20
   3   5   1  211.68   15.30
  -3   5  -1  210.98   14.80
  -3   5  -1  190.28   13.60
   3   5   1  210.38   14.80
   3   5   1  201.28   14.80
  -3   5  -1  196.58   11.30
   5  -5   1  749.92   28.10
  -5  -5  -1  767.62   30.10
  -5  -5  -1  737.43   27.80
   5  -5   1  727.23   28.20
  -5  -5  -1  749.92   29.00
  -5  -5  -1  693.63   23.20
   5  -5   1  730.53   29.20
   5  -5   1  717.33   30.30
   5  -5   1  730.63   27.70
   5  -5   1  726.23   20.70
  -5  -5  -1  748.43   28.30
  -5  -5  -1  687.73   28.40
  -5  -5  -1  702.53   28.90
   5  -5   1  737.03   27.70
   5  -5   1  765.72   27.00
  -5   5  -1  739.33   28.00
  -5   5  -1  723.43   26.70
   5   5   1  726.73   29.70
   5   5   1  676.03   25.60
   5   5   1  724.93   27.50
   5   5   1  674.63   28.00
  -5   5  -1  733.83   21.40
  -5   5  -1  733.23   20.60
  -7  -5  -1  498.75   23.70
   7  -5   1  487.75   21.90
   7  -5   1  533.85   23.10
  -7  -5  -1  523.15   25.00
  -7  -5  -1  503.85   23.30
   7  -5   1  507.35   25.30
  -7  -5  -1  487.75   23.80
  -7  -5  -1  505.75   18.20
  -7  -5  -1  516.15   24.00
  -7  -5  -1  548.85   24.60
   7  -5   1  524.95   23.20
   7  -5   1  508.85   26.10
   7  -5   1  524.15   16.80
  -7   5  -1  543.15   28.60
   7   5   1  510.75   23.20
  -7   5  -1  523.15   16.00
  -7   5  -1  510.45   21.90
   7   5   1  494.95   24.10
   7   5   1  510.85   22.80
   7   5   1  527.95   25.20
  -7   5  -1  507.65   16.90
   9  -5   1  428.06   20.90
   9  -5   1  431.86   24.20
  -9  -5  -1  494.95   29.00
  -9  -5  -1  421.86   22.80
  -9  -5  -1  450.75   22.60
  -9  -5  -1  445.26   23.40
  -9  -5  -1  434.26   22.00
  -9  -5  -1  404.76   14.80
  -9  -5  -1  455.15   23.00
   9  -5   1  420.66   15.20
   9  -5   1  442.96   20.70
   9   5   1  427.86   22.00
  -9   5  -1  444.46   22.40
  -9   5  -1  417.26   12.90
   9   5   1  423.36   22.80
   9   5   1  400.26   21.00
  -9   5  -1  407.06   19.00
   9   5   1  437.16   22.20
  11  -5   1 1047.30   40.10
 -11  -5  -1 1001.20   23.20
 -11  -5  -1 1008.70   35.10
  11  -5   1 1020.40   40.30
 -11  -5  -1 1002.70   34.60
 -11  -5  -1  962.60   35.80
 -11  -5  -1 1002.30   35.50
  11  -5   1 1027.70   26.40
 -11  -5  -1 1069.69   39.10
  11  -5   1  943.81   34.80
  11  -5   1  986.40   31.50
 -11  -5  -1 1030.00   36.30
  11  -5   1  946.31   32.20
 -11   5  -1 1019.90   30.80
  11   5   1  968.20   35.80
  11   5   1  980.30   36.10
 -11   5  -1 1005.00   32.50
  11   5   1 1027.70   36.00
  11   5   1 1024.20   35.70
  11   5   1 1056.09   37.90
 -11   5  -1  991.90   20.50
 -13  -5  -1  882.21   31.90
  13  -5   1  837.32   24.70
 -13  -5  -1  924.61   34.80
 -13  -5  -1  884.71   32.50
  13  -5   1  832.22   28.20
  13  -5   1  838.22   37.20
  13  -5   1  849.02   29.90
 -13  -5  -1  901.11   37.30
 -13  -5  -1  864.31   25.30
  13  -5   1  819.82   33.00
  13  -5   1  824.22   36.30
 -13  -5  -1  866.31   17.70
 -13  -5  -1  914.31   34.30
 -13  -5  -1  866.71   18.00
 -13  -5  -1  868.01   33.70
 -13   5  -1  839.72   27.20
  13   5   1  853.41   34.60
  13   5   1  805.62   34.90
 -13   5  -1  838.42   29.10
  13   5   1  843.62   34.60
  13   5   1  894.01   34.40
 -15  -5  -1    2.80    2.90
  15  -5   1    0.10    1.60
  15  -5   1    0.00    2.10
 -15  -5  -1    3.90    3.20
 -15  -5  -1    4.70    2.80
  15  -5   1    1.30    2.60
 -15  -5  -1    0.40    1.80
  15  -5   1   -4.80    2.60
 -15  -5  -1    2.20    3.50
  15  -5   1   -0.70    0.90
 -15  -5  -1    3.30    2.20
 -15   5  -1   -0.60    2.00
  15   5   1    2.60    2.60
  15   5   1   -1.30    2.00
  15   5   1    1.70    2.20
 -15   5  -1    4.20    2.80
  15   5   1    0.80    2.90
  15   5   1    1.80    2.60
 -17  -5  -1  475.85   22.70
  17  -5   1  488.25   20.00
 -17  -5  -1  460.55   30.40
 -17  -5  -1  496.95   19.50
 -17  -5  -1  476.35   25.70
  17  -5   1  459.85   28.20
  17  -5   1  459.95   19.70
 -17  -5  -1  459.55   21.70
  17  -5   1  487.15   21.80
 -17  -5  -1  443.66   24.00
  17   5   1  471.65   25.50
  17   5   1  516.85   26.30
 -17   5  -1  531.35   21.60
 -17   5  -1  478.75   19.20
  17   5   1  461.65   27.40
  17   5   1  472.45   25.40
  17   5   1  502.75   26.80
  19  -5   1    1.50    2.10
  19  -5   1   -0.50    1.30
 -19  -5  -1   -3.70    2.20
  19  -5   1   -2.80    2.10
 -19  -5  -1    2.50    2.80
 -19  -5  -1   -0.60    1.70
 -19  -5  -1   -3.80    2.50
  19  -5   1    1.30    2.30
  19  -5   1    0.60    2.40
 -19  -5  -1   -3.40    1.90
 -19   5  -1   -2.30    2.30
  19   5   1   -0.80    3.20
 -19   5  -1   -0.90    2.60
  19   5   1   -4.40    2.10
  19   5   1    3.20    3.30
  19   5   1   -3.00    2.20
  19   5   1   -2.60    2.00
 -21  -5  -1   84.89   12.80
 -21  -5  -1   76.69   10.70
  21  -5   1   80.39   13.60
  21  -5   1  101.79    9.90
  21  -5   1   89.59   13.90
  21  -5   1   99.29   10.60
 -21  -5  -1   96.39   10.60
 -21  -5  -1   87.89    9.00
  21  -5   1   98.39    8.70
 -21  -5  -1   89.49    9.40
 -21  -5  -1   85.69    9.00
 -21  -5  -1  108.59   12.70
  21   5   1  108.79   13.10
  21   5   1  104.29   11.70
  21   5   1  107.69   13.40
  21   5   1  106.09   14.30
 -21   5  -1  111.99    9.00
  21   5   1  108.39   12.60
 -23  -5  -1   62.09    7.10
  23  -5   1   61.19    7.70
 -23  -5  -1   65.59   10.20
  23  -5   1   61.49   12.50
 -23  -5  -1   92.09   11.90
 -23  -5  -1   63.59    6.90
 -23  -5  -1   60.89    8.00
 -23  -5  -1   56.49    9.60
 -23  -5  -1   70.39    8.30
  23  -5   1   64.29    7.30
  23  -5   1   70.29    8.40
  23   5   1   69.29   10.30
  23   5   1   60.49   10.00
 -23   5  -1   73.49    6.60
 -23   5  -1   79.99    7.20
  23   5   1   57.29   11.00
  23   5   1   50.29   10.60
  23   5   1   70.29   11.10
  25  -5   1   -2.60    3.60
 -25  -5  -1   -0.30    2.00
 -25  -5  -1    1.70    3.70
 -25  -5  -1    1.30    3.40
  25  -5   1    1.60    2.00
 -25  -5  -1    3.90    3.10
  25   5   1    2.00    3.40
  25   5   1   -3.40    3.50
  25   5   1    0.60    3.10
  25   5   1   -1.30    3.30
 -27  -5  -1   -3.30    3.40
  27  -5   1    0.60    3.50
  27  -5   1   -0.80    1.70
  27  -5   1   -5.50    3.50
  27  -5   1    0.60    2.40
 -27  -5  -1   -2.70    2.70
  27  -5   1    1.60    1.60
 -27  -5  -1    2.80    4.70
  27   5   1    6.90    5.00
  27   5   1   -5.40    3.20
  27   5   1    2.60    3.50
  29  -5   1    8.60    3.10
 -29  -5  -1    6.70    5.00
  29  -5   1   10.30    3.50
  29  -5   1    8.10    2.90
  29  -5   1    8.20    5.50
  29   5   1   13.80    5.90
  29   5   1    4.50    5.90
  29   5   1    1.20    4.00
  29   5   1    8.50    5.90
  31  -5   1   28.70    7.50
  31   5   1   10.50    6.50
  31   5   1   13.20    4.70
  31   5   1    5.00    4.50
  33  -5   1    4.70    4.70
 -33  -5  -1    1.50    4.70
  33   5   1    3.80    4.80
 -35  -5  -1  164.58   19.90
  35  -5   1  189.58   21.00
  35  -5   1  184.98   19.80
  35   5   1  169.28   22.50
  35   5   1  177.98   19.20
  35   5   1  162.88   15.10
  37  -5   1   13.90    9.30
 -37  -5  -1   45.90   12.10
  37  -5   1   19.00    9.50
  37   5   1   16.90    9.90
  39  -5   1   56.19   12.20
  39   5   1   31.40   10.50
  40  -6  -1  121.69   16.40
  40   6  -1   71.29   19.40
  40   6  -1  112.19   17.90
  38  -6  -1   68.19    6.00
  38  -6  -1   74.79   13.40
  38  -6  -1   45.80   13.10
  38   6  -1   58.99   12.30
  38   6  -1   80.69   21.30
  38   6  -1   80.39   10.20
  36  -6  -1    7.10    8.00
  36  -6  -1   17.20    4.30
  36  -6  -1   31.00    9.00
  36   6  -1   10.30    5.20
  36   6  -1    2.70    7.40
  36   6  -1    2.80    5.90
  34  -6  -1    6.80    7.40
 -34  -6   1    2.80    8.10
  34  -6  -1   22.80    8.20
  34   6  -1    0.80    7.90
  34   6  -1   10.60    4.70
  32  -6  -1   23.50    6.60
  32  -6  -1   33.40   10.10
  32  -6  -1   15.90    8.20
  32   6  -1   39.10    9.10
  32   6  -1   38.30   10.50
  32   6  -1   28.90   14.20
  30  -6  -1  197.88   14.10
 -30  -6   1  166.48   17.10
  30  -6  -1  182.68   21.60
  30  -6  -1  182.18   21.60
  30   6  -1  201.58   24.00
  30   6  -1  188.38   23.40
  30   6  -1  226.48   20.90
  28  -6  -1    9.70    4.30
  28  -6  -1    3.50    6.00
 -28  -6   1    9.10    6.00
  28   6  -1   21.10    9.10
  28   6  -1   12.70    6.60
  28   6  -1    5.00    5.10
  28   6  -1    9.00    6.30
  26  -6  -1   64.49   14.70
  26  -6  -1   50.69    8.80
 -26  -6   1   39.30    9.20
  26  -6  -1   43.40    7.10
  26   6  -1   28.40   10.00
 -26   6   1   58.29    7.90
  26   6  -1   43.20   10.90
  26   6  -1   41.60   10.10
  26   6  -1   45.20    9.60
 -24  -6   1    8.90    5.20
  24  -6  -1    1.20    2.80
 -24  -6   1   -0.80    4.20
 -24  -6   1   -2.50    2.90
  24  -6  -1   -3.80    3.50
 -24  -6   1   -5.00    3.30
  24   6  -1   -2.20    3.70
  24   6  -1    3.10    4.30
  24   6  -1   -1.90    3.70
 -24   6   1   10.20    4.60
  24   6  -1    9.10    4.20
 -22  -6   1  633.24   29.60
  22  -6  -1  595.44   26.40
 -22  -6   1  613.54   28.40
 -22  -6   1  587.84   28.20
 -22  -6   1  626.94   32.50
  22  -6  -1  637.34   26.80
  22  -6  -1  645.54   37.20
 -22  -6   1  644.14   34.70
  22  -6  -1  614.64   28.00
  22  -6  -1  625.04   26.50
  22   6  -1  637.64   35.00
  22   6  -1  640.64   33.40
 -22   6   1  655.33   27.80
  22   6  -1  628.14   36.70
  22   6  -1  613.54   33.70
 -22   6   1  628.44   25.90
  20  -6  -1    4.40    3.30
 -20  -6   1   -1.00    1.00
 -20  -6   1    0.00    2.60
 -20  -6   1    1.10    3.70
  20  -6  -1    2.90    3.00
  20  -6  -1    1.60    2.30
  20  -6  -1    0.80    3.00
 -20  -6   1   -6.90    5.90
  20  -6  -1   -4.90    3.30
 -20  -6   1    4.70    3.60
 -20  -6   1   -0.10    2.50
  20   6  -1   -0.50    3.10
  20   6  -1   -2.00    2.70
  20   6  -1    1.80    4.20
 -20   6   1    1.70    2.90
  20   6  -1    3.70    3.60
 -18  -6   1   -0.40    2.70
 -18  -6   1   -1.30    2.80
 -18  -6   1    0.30    1.00
  18  -6  -1    0.70    4.50
  18  -6  -1    1.20    1.20
 -18  -6   1   -2.60    2.90
  18  -6  -1   -0.40    2.50
 -18  -6   1   -5.10    2.20
  18   6  -1   -6.20    3.00
 -18   6   1   -4.80    2.10
  18   6  -1    0.20    3.10
  18   6  -1   -4.30    3.00
  18   6  -1   -3.60    3.30
  18   6  -1   -3.40    3.30
 -16  -6   1   -1.80    2.30
 -16  -6   1   -4.30    2.10
 -16  -6   1   -0.70    1.10
  16  -6  -1   -1.40    1.70
 -16  -6   1   -0.30    2.80
 -16  -6   1   -0.50    1.30
  16  -6  -1   -0.70    1.90
  16  -6  -1    0.30    2.60
  16  -6  -1    1.30    2.50
  16  -6  -1   -2.10    2.60
 -16   6   1   -2.10    2.80
  16   6  -1   -1.70    1.60
  16   6  -1    0.20    2.60
  16   6  -1    1.60    3.00
  16   6  -1   -0.10    2.80
  16   6  -1   -1.30    2.40
  14  -6  -1   17.90    5.50
 -14  -6   1   20.30    4.20
 -14  -6   1   27.30    7.60
  14  -6  -1   19.10    4.80
  14  -6  -1   31.30    7.50
  14  -6  -1   29.20    6.10
 -14  -6   1   24.30    6.80
 -14  -6   1   21.70    3.30
 -14  -6   1   17.90    5.60
  14  -6  -1   23.40    6.40
 -14  -6   1   22.80    7.10
 -14  -6   1   27.70    7.20
  14  -6  -1   21.40    7.00
  14   6  -1   12.90    4.90
  14   6  -1   16.40    6.00
 -14   6   1   23.40    6.10
  14   6  -1   28.80    7.70
  14   6  -1   25.90    6.90
  12  -6  -1    1.60    2.50
 -12  -6   1   -1.00    2.10
  12  -6  -1    3.60    2.80
 -12  -6   1    1.20    2.70
  12  -6  -1    0.80    2.30
 -12  -6   1   -2.60    2.30
  12  -6  -1    3.30    2.30
 -12  -6   1   -1.50    1.90
 -12  -6   1    1.00    3.20
  12  -6  -1    0.70    3.00
  12   6  -1   -0.50    3.10
 -12   6   1    1.20    2.80
 -12   6   1    2.30    3.20
  12   6  -1    1.40    3.00
  12   6  -1   -2.00    2.20
  12   6  -1    3.80    3.60
  12   6  -1    1.30    2.40
 -10  -6   1   10.40    4.70
  10  -6  -1   18.20    4.40
 -10  -6   1   15.60    5.40
 -10  -6   1   15.20    5.80
  10  -6  -1   12.10    4.40
  10  -6  -1   17.40    5.40
  10  -6  -1   25.60    6.60
 -10  -6   1   13.80    4.80
 -10  -6   1    7.80    4.10
  10   6  -1   17.30    6.20
 -10   6   1   15.60    5.00
  10   6  -1   12.10    4.50
  10   6  -1   13.10    5.20
 -10   6   1   14.20    5.10
  10   6  -1   31.70    6.50
 -10   6   1   19.90    2.60
  10   6  -1   12.40    4.60
   8  -6  -1   23.90    6.00
  -8  -6   1   15.70    5.20
  -8  -6   1   13.60    5.10
  -8  -6   1   27.30    6.70
   8  -6  -1   16.80    5.50
  -8  -6   1   14.80    5.10
   8  -6  -1   23.10    4.60
  -8  -6   1   13.40    5.30
  -8  -6   1   28.40    6.80
   8  -6  -1   25.80    6.00
   8  -6  -1    9.20    3.80
   8   6  -1   13.50    5.30
   8   6  -1   12.90    5.00
  -8   6   1   27.30    5.20
   8   6  -1   21.70    6.10
  -8   6   1   28.10    6.30
   8   6  -1   22.50    5.60
  -8   6   1   13.40    3.00
   8   6  -1   16.30    5.60
  -8   6   1   13.40    4.70
  -6  -6   1   75.59   10.50
  -6  -6   1   65.19    9.80
   6  -6  -1   55.49    8.90
   6  -6  -1   55.19    9.30
  -6  -6   1   52.09    8.80
   6  -6  -1   52.79    6.60
  -6  -6   1   51.39    7.60
   6  -6  -1   57.69    9.00
  -6  -6   1   67.29    9.60
  -6  -6   1   60.09   10.00
   6   6  -1   51.39    8.40
   6   6  -1   62.69    8.10
  -6   6   1   59.09    7.10
   6   6  -1   52.19    8.60
   6   6  -1   59.09    8.60
   6   6  -1   74.69   10.00
  -6   6   1   58.09    6.20
  -6   6   1   75.89    9.90
  -6   6   1   63.59    8.90
   6   6  -1   59.99    8.70
   4  -6  -1   13.90    4.70
   4  -6  -1   12.90    4.80
   4  -6  -1   11.60    3.70
   4  -6  -1    7.30    3.40
   4  -6  -1    9.30    6.50
  -4  -6   1   15.40    5.20
  -4  -6   1    6.50    3.60
  -4  -6   1    9.00    4.30
  -4  -6   1    3.50    3.30
   4  -6  -1    8.70    4.60
  -4  -6   1   11.40    4.20
  -4   6   1    9.30    3.20
   4   6  -1   11.30    5.30
  -4   6   1   14.00    3.50
   4   6  -1   13.50    4.60
   4   6  -1   19.90    5.50
  -4   6   1    8.90    4.00
  -4   6   1   24.40    6.30
   4   6  -1   16.50    4.60
   4   6  -1    8.50    4.70
  -2  -6   1  333.47   21.00
  -2  -6   1  365.96   21.20
   2  -6  -1  358.36   21.20
   2  -6  -1  351.86   17.30
   2  -6  -1  340.47   20.80
   2  -6  -1  346.47   20.90
   2  -6  -1  360.56   20.60
  -2  -6   1  365.56   21.70
  -2  -6   1  360.46   22.00
  -2  -6   1  343.37   21.40
   2  -6  -1  358.16   20.70
   2  -6  -1  356.26   20.60
  -2  -6   1  344.57   17.80
   2   6  -1  341.77   21.60
   2   6  -1  377.56   22.10
   2   6  -1  351.16   19.90
  -2   6   1  359.46   21.70
  -2   6   1  368.96   20.90
  -2   6   1  366.66   17.10
   2   6  -1  343.17   16.60
   0  -6   1  169.58   14.70
   0  -6  -1  161.48   13.90
   0  -6  -1  176.38   16.30
   0  -6  -1  163.48   13.40
   0  -6  -1  165.78   12.10
   0  -6   1  161.68   14.40
   0  -6   1  160.48   13.80
   0  -6   1  157.98   13.90
   0  -6   1  172.58   11.70
   0  -6  -1  154.08   13.20
   0  -6  -1  155.68   14.00
   0  -6  -1  175.38   15.10
   0   6  -1  164.18   10.80
   0   6  -1  153.88   12.30
   0   6  -1  149.49   13.60
   0   6  -1  131.39   13.10
   0   6   1  162.58   14.60
   0   6   1  154.08   11.30
   0   6   1  159.48   14.10
   2  -6   1  363.56   16.60
   2  -6   1  398.96   21.80
   2  -6   1  387.46   23.90
   2  -6   1  393.86   22.20
  -2  -6  -1  404.56   22.70
  -2  -6  -1  392.26   22.20
  -2  -6  -1  406.46   20.20
  -2  -6  -1  376.56   22.50
  -2  -6  -1  394.46   21.80
  -2  -6  -1  388.66   22.60
   2  -6   1  394.46   22.40
  -2  -6  -1  399.86   20.20
   2  -6   1  429.26   23.60
   2  -6   1  377.36   21.20
  -2   6  -1  420.56   23.10
   2   6   1  379.26   18.70
   2   6   1  374.26   21.60
  -2   6  -1  397.86   22.20
   2   6   1  369.36   22.40
  -2   6  -1  419.76   16.80
  -2   6  -1  409.96   18.90
  -4  -6  -1  123.29   13.10
  -4  -6  -1  126.79   12.70
  -4  -6  -1  135.39   11.20
   4  -6   1  109.39    8.50
   4  -6   1  125.79   12.50
  -4  -6  -1  129.29   14.10
   4  -6   1  132.69   11.90
   4  -6   1  120.79   12.00
   4  -6   1  141.19   16.80
  -4  -6  -1  128.09   12.70
  -4  -6  -1  139.29   13.00
  -4  -6  -1  109.49   12.00
   4  -6   1  153.68   19.60
   4  -6   1  105.09   11.50
  -4   6  -1  113.89   12.10
   4   6   1  123.79   14.80
  -4   6  -1  137.39   12.40
  -4   6  -1  136.59   10.20
   4   6   1  116.59   10.50
  -4   6  -1  127.49    8.90
   4   6   1  128.09   13.10
   6  -6   1  173.48   15.30
  -6  -6  -1  147.89   13.40
   6  -6   1  135.39   12.30
  -6  -6  -1  167.38   14.70
   6  -6   1  125.79   12.50
   6  -6   1  136.99   13.90
  -6  -6  -1  142.49   10.90
  -6  -6  -1  146.19   13.00
  -6  -6  -1  130.09   12.90
  -6  -6  -1  162.68   14.70
   6  -6   1  134.99   12.90
   6  -6   1  130.29   12.50
   6  -6   1  154.98    9.80
   6  -6   1  153.58   13.30
  -6   6  -1  151.48    9.50
  -6   6  -1  154.38    9.90
  -6   6  -1  168.88   14.20
   6   6   1  161.58   13.60
   6   6   1  153.28   14.30
   6   6   1  170.88   15.80
   6   6   1  139.49   12.20
  -6   6  -1  148.89   12.80
  -8  -6  -1  121.29    9.50
  -8  -6  -1  103.89   11.50
   8  -6   1  116.79    8.30
   8  -6   1  104.89   11.00
   8  -6   1  128.99   14.20
   8  -6   1  126.39   12.70
   8  -6   1  109.39   12.40
  -8  -6  -1  128.19   12.90
  -8  -6  -1  126.69   12.70
  -8  -6  -1  109.09   12.30
  -8  -6  -1  120.49   12.70
   8  -6   1  113.59   11.50
  -8  -6  -1  111.79   12.30
   8   6   1  115.99   11.80
   8   6   1   84.59   10.20
  -8   6  -1  130.99   11.80
   8   6   1   95.39   11.70
  -8   6  -1   96.49   10.40
  -8   6  -1  117.69    8.50
  -8   6  -1  115.29    7.80
  10  -6   1  325.87   22.80
 -10  -6  -1  343.97   15.10
  10  -6   1  333.07   19.90
  10  -6   1  349.77   20.00
  10  -6   1  326.37   14.30
 -10  -6  -1  352.06   21.80
 -10  -6  -1  353.26   21.60
  10  -6   1  327.97   23.20
 -10  -6  -1  368.26   23.30
 -10  -6  -1  366.86   21.90
 -10  -6  -1  364.16   22.60
  10  -6   1  385.36   21.70
 -10  -6  -1  347.57   22.00
  10   6   1  346.57   22.00
 -10   6  -1  331.47   18.80
 -10   6  -1  333.17   12.10
 -10   6  -1  351.76   20.60
  10   6   1  341.17   20.90
  10   6   1  365.46   28.50
  10   6   1  359.46   21.50
  12  -6   1 1144.99   37.40
 -12  -6  -1 1161.38   43.00
  12  -6   1 1177.68   46.20
  12  -6   1 1191.58   30.60
 -12  -6  -1 1183.98   45.00
 -12  -6  -1 1163.38   41.60
 -12  -6  -1 1227.58   42.60
  12  -6   1 1220.38   40.50
 -12  -6  -1 1118.69   27.60
 -12  -6  -1 1189.18   42.80
  12  -6   1 1225.08   47.00
 -12  -6  -1 1200.28   41.50
  12   6   1 1170.68   42.20
 -12   6  -1 1216.98   37.10
  12   6   1 1178.58   43.20
  12   6   1 1164.88   41.70
 -12   6  -1 1182.38   23.60
 -12   6  -1 1165.08   38.80
  12   6   1 1178.98   42.60
  12   6   1 1189.38   45.10
 -14  -6  -1  189.08   16.80
  14  -6   1  162.18   13.00
 -14  -6  -1  152.48   14.70
  14  -6   1  157.48   17.10
 -14  -6  -1  153.28   14.00
 -14  -6  -1  176.28   15.90
 -14  -6  -1  172.48    7.90
  14  -6   1  190.18   15.10
  14  -6   1  170.88   14.00
 -14  -6  -1  138.49   14.30
  14  -6   1  185.28   10.90
 -14  -6  -1  164.58    7.50
  14   6   1  161.48   15.70
  14   6   1  195.58   17.30
 -14   6  -1  159.68   13.40
 -14   6  -1  162.28   12.40
  14   6   1  159.18   15.30
  14   6   1  172.98   16.20
  14   6   1  153.68   14.70
  16  -6   1   81.99    9.40
  16  -6   1   80.09    8.10
 -16  -6  -1  111.19   13.40
 -16  -6  -1   86.79   12.00
  16  -6   1   92.29   13.70
  16  -6   1   82.79   10.50
 -16  -6  -1   79.49   11.20
 -16  -6  -1   72.49   10.80
  16  -6   1   80.59    9.90
 -16  -6  -1   86.09   11.00
  16  -6   1  102.49   13.40
  16   6   1  104.09   13.10
  16   6   1   92.79   12.50
 -16   6  -1   92.69    9.40
  16   6   1   94.49   11.90
  16   6   1   85.39   11.80
 -16   6  -1   95.09   10.60
  16   6   1   93.89   12.70
  18  -6   1   20.60    5.60
 -18  -6  -1   22.30    5.00
  18  -6   1   38.30    5.10
  18  -6   1   38.00    9.00
 -18  -6  -1   29.70    7.60
  18  -6   1   16.70    4.90
 -18  -6  -1   16.50    6.20
 -18  -6  -1   25.20    6.60
  18  -6   1   19.20    7.70
  18  -6   1   34.70    7.30
  18   6   1   45.80    9.10
  18   6   1   39.20    9.40
 -18   6  -1   28.80    6.50
  18   6   1   22.80    7.30
  18   6   1   30.30    7.70
  18   6   1   36.80    8.40
 -18   6  -1   35.40    6.50
 -20  -6  -1  118.49   12.80
 -20  -6  -1  155.48   15.80
  20  -6   1  135.09   12.70
  20  -6   1  119.99   12.30
 -20  -6  -1  144.19   14.40
 -20  -6  -1  110.29   11.70
  20  -6   1  126.69   11.10
 -20  -6  -1  108.79    9.60
  20  -6   1  130.29   12.20
  20  -6   1  115.39   16.30
 -20   6  -1  141.99   11.50
 -20   6  -1  140.19   10.20
  20   6   1  134.09   15.00
  20   6   1  119.09   14.00
  20   6   1  125.79   14.70
  20   6   1  130.69   16.30
  20   6   1  129.89   15.10
  22  -6   1  132.79   12.40
 -22  -6  -1  139.49   12.10
 -22  -6  -1  121.29   10.10
  22  -6   1  137.09   13.20
 -22  -6  -1  135.29   14.70
  22  -6   1  113.69   16.40
  22  -6   1  119.99   11.10
  22  -6   1  124.79   11.20
 -22  -6  -1  150.08   15.80
  22   6   1  167.18   16.20
  22   6   1  142.89   17.90
  22   6   1  107.59   14.60
  22   6   1  131.59   15.80
 -22   6  -1  148.79   11.60
  22   6   1  100.69   14.90
 -24  -6  -1  171.18   27.50
 -24  -6  -1  175.38   12.50
  24  -6   1  164.88   20.30
  24  -6   1  164.58   14.20
  24  -6   1  167.38   12.60
  24  -6   1  159.38   14.20
 -24  -6  -1  154.08   15.90
  24  -6   1  164.28   13.50
 -24  -6  -1  149.49   11.50
 -24   6  -1  173.08   12.20
  24   6   1  163.78   19.40
  24   6   1  158.68   17.30
  24   6   1  156.58   17.30
  24   6   1  170.98   17.20
  26  -6   1   66.39   13.70
 -26  -6  -1  104.09   13.70
  26  -6   1   90.39    9.40
 -26  -6  -1   87.59    8.20
 -26  -6  -1   96.69   12.80
  26   6   1   83.19   13.60
  26   6   1  101.59   13.50
 -26   6  -1   75.79   13.50
  26   6   1   87.89   12.20
  28  -6   1   11.50    7.30
 -28  -6  -1   19.90    6.40
  28  -6   1   15.50    4.50
  28   6   1   14.40    6.50
  28   6   1   16.00    6.50
  28   6   1   10.00    6.10
  28   6   1   17.30    8.00
  30  -6   1   19.60    8.40
  30  -6   1   13.60    6.80
  30  -6   1   30.00    5.80
 -30  -6  -1   21.50    8.70
  30   6   1   39.00    8.80
  30   6   1   14.60    8.20
  30   6   1   24.90    6.90
 -32  -6  -1  -11.70    4.60
  32  -6   1   -1.70    5.00
  32  -6   1   -3.00    5.10
  32   6   1   -3.00    5.40
  32   6   1    9.80    5.50
  32   6   1    0.30    2.80
  34  -6   1   -0.20    1.40
  34  -6   1    1.00    4.60
 -34  -6  -1   10.30    6.60
  34   6   1   -9.20    3.70
  36  -6   1    4.60    5.80
 -36  -6  -1    7.70    4.40
  36  -6   1   -1.00    5.40
  36   6   1   11.70    5.70
  38  -6   1   40.20   10.00
  38   6   1   25.30    7.30
  38   6   1   -2.10   11.40
  37   7  -1  -10.40    4.20
  37   7  -1  -18.00    7.50
  37   7  -1   -1.60    5.40
  35  -7  -1   13.70    7.10
  35  -7  -1   10.20    3.90
  35  -7  -1   11.90    6.40
  35   7  -1   -0.50    6.10
  35   7  -1   -1.90    6.50
  35   7  -1   24.30   10.30
  35   7  -1    8.00    7.50
  33  -7  -1   -4.10    2.70
  33  -7  -1   -0.10    5.60
  33  -7  -1   -2.90    3.20
  33   7  -1   -1.70    5.90
  33   7  -1   -4.30    5.10
  33   7  -1   -3.20    4.80
  31  -7  -1    7.10    3.30
 -31  -7   1   17.00    5.80
  31   7  -1   -0.30    5.40
  31   7  -1    1.50    6.00
  31   7  -1    7.90    8.10
  29  -7  -1   29.00    7.10
 -29  -7   1   32.90   10.40
  29  -7  -1   36.50   11.60
  29   7  -1   24.60   10.40
  29   7  -1   41.70   10.90
  29   7  -1   27.50    8.90
  29   7  -1   51.19   13.70
 -27  -7   1   -4.90    4.80
  27  -7  -1    4.10    3.20
  27  -7  -1    0.30    3.40
  27  -7  -1   -8.30    4.00
  27   7  -1   -4.10    2.80
  27   7  -1   -3.20    4.30
  25  -7  -1   21.60    6.30
 -25  -7   1   19.50    7.90
  25   7  -1   39.70   11.20
  25   7  -1   25.60    8.50
  25   7  -1   26.70    9.70
  25   7  -1   42.20   11.50
  23  -7  -1   22.00    6.30
  23  -7  -1   28.40    7.10
  23  -7  -1   27.50    6.50
 -23  -7   1   20.40    6.50
  23  -7  -1   40.80   11.40
 -23  -7   1   27.10    7.50
  23   7  -1    9.40    7.00
  23   7  -1   15.40    7.90
  23   7  -1   27.00    8.90
  23   7  -1   39.40   10.80
 -21  -7   1  173.18   18.80
  21  -7  -1  143.49   18.80
 -21  -7   1  167.58   17.70
 -21  -7   1  165.08   16.10
 -21  -7   1  155.68   15.90
  21  -7  -1  141.19   12.80
  21  -7  -1  140.79   13.60
  21  -7  -1  163.58   15.40
 -21  -7   1  188.38   16.40
 -21   7   1  161.18   13.40
  21   7  -1  163.18   18.10
  21   7  -1  159.28   18.20
  21   7  -1  142.39   17.80
  21   7  -1  162.78   18.40
 -21   7   1  154.08   15.10
  21   7  -1  157.38   17.70
 -19  -7   1  461.15   45.80
  19  -7  -1  503.55   23.10
  19  -7  -1  494.35   26.70
  19  -7  -1  494.75   26.80
 -19  -7   1  493.35   28.30
 -19  -7   1  466.15   29.30
  19  -7  -1  481.55   25.00
  19  -7  -1  468.35   32.30
 -19  -7   1  515.15   15.10
 -19  -7   1  497.35   30.40
 -19  -7   1  452.35   15.50
 -19  -7   1  468.65   27.70
  19   7  -1  465.85   29.70
  19   7  -1  481.25   30.60
  19   7  -1  527.45   30.40
 -19   7   1  515.55   25.60
 -19   7   1  527.95   27.80
  19   7  -1  492.75   31.40
  19   7  -1  521.15   31.60
 -17  -7   1   47.10   11.20
  17  -7  -1   65.19    9.90
  17  -7  -1   55.99   11.50
 -17  -7   1   84.69   11.80
  17  -7  -1   76.09    9.80
  17  -7  -1   56.79   10.10
 -17  -7   1   67.89   12.00
 -17  -7   1   67.09   11.60
 -17  -7   1   64.19    7.10
 -17  -7   1   71.89    6.50
 -17  -7   1   71.59   11.40
  17  -7  -1   60.59    8.40
  17   7  -1   52.39   10.90
  17   7  -1   67.59   12.50
 -17   7   1   51.49    9.10
  17   7  -1   44.70   10.00
 -17   7   1   60.39   10.30
  17   7  -1   45.10   10.20
  17   7  -1   64.29   11.40
  15  -7  -1    9.30    5.40
 -15  -7   1    6.20    2.50
 -15  -7   1   -0.10    3.60
 -15  -7   1   -2.00    3.80
 -15  -7   1    6.50    4.30
  15  -7  -1   11.00    4.60
 -15  -7   1    6.30    2.60
  15  -7  -1    4.50    2.80
  15  -7  -1    9.50    4.20
 -15  -7   1    6.20    4.10
 -15  -7   1    1.10    4.20
  15  -7  -1    8.20    4.30
 -15   7   1    9.00    3.60
  15   7  -1    4.80    4.50
  15   7  -1    1.20    2.90
  15   7  -1    4.80    5.10
  15   7  -1   10.80    5.90
 -15   7   1    7.80    3.70
  15   7  -1    9.80    5.90
  13  -7  -1  349.87   26.10
  13  -7  -1  376.46   23.10
 -13  -7   1  387.66   25.60
 -13  -7   1  397.46   25.70
  13  -7  -1  368.26   26.30
  13  -7  -1  375.46   23.40
  13  -7  -1  382.36   22.30
 -13  -7   1  374.86   24.90
 -13  -7   1  396.96   26.10
  13  -7  -1  420.36   24.90
  13   7  -1  373.16   25.00
  13   7  -1  384.26   24.30
  13   7  -1  420.66   26.30
  13   7  -1  361.06   25.20
  13   7  -1  390.46   27.00
 -13   7   1  379.96   22.00
 -13   7   1  349.77   22.50
  11  -7  -1   66.69   10.10
 -11  -7   1   56.69   12.20
 -11  -7   1   64.09   11.40
  11  -7  -1   61.59    7.40
 -11  -7   1   47.70    9.50
  11  -7  -1   62.79   11.60
  11  -7  -1   64.19    9.60
  11  -7  -1   44.70    8.90
 -11  -7   1   44.10    9.50
 -11  -7   1   58.09   10.80
  11   7  -1   52.99    9.50
  11   7  -1   50.89    9.80
 -11   7   1   66.99   10.00
  11   7  -1   60.69    9.70
 -11   7   1   54.19    4.20
  11   7  -1   77.49   10.90
  11   7  -1   57.39   10.70
  -9  -7   1   60.19   11.30
   9  -7  -1   73.59    8.10
  -9  -7   1   64.19   10.70
   9  -7  -1   77.79   12.20
  -9  -7   1   70.29   11.40
  -9  -7   1   70.29   10.20
   9  -7  -1   95.79   10.70
  -9  -7   1   86.29   11.80
  -9  -7   1   71.99   10.90
   9  -7  -1   81.99   10.80
   9  -7  -1   85.89   11.80
  -9   7   1   86.79    6.50
  -9   7   1   84.59   10.30
   9   7  -1   95.49   12.40
   9   7  -1   88.39   11.00
  -9   7   1   84.19   10.70
   9   7  -1   76.99   12.10
  -9   7   1   77.79    8.60
   9   7  -1   78.49   11.30
   9   7  -1   82.49   12.40
   9   7  -1   77.39   11.80
  -7  -7   1   -1.00    2.90
   7  -7  -1   -3.70    2.10
   7  -7  -1    3.00    2.90
   7  -7  -1    1.00    2.00
  -7  -7   1    0.30    1.90
  -7  -7   1    3.00    3.10
   7  -7  -1    2.60    2.80
  -7  -7   1   -0.80    2.80
  -7  -7   1    0.60    3.20
   7  -7  -1    1.20    3.20
   7  -7  -1    1.90    2.70
  -7   7   1   -1.40    1.40
   7   7  -1   -1.60    2.30
   7   7  -1    0.00    1.80
  -7   7   1   -3.90    2.00
  -7   7   1   -1.50    2.00
  -7   7   1   -2.00    1.30
   7   7  -1    2.80    3.10
   7   7  -1   -1.80    3.00
   7   7  -1   -3.00    2.50
   5  -7  -1    2.40    2.80
   5  -7  -1    1.30    1.80
  -5  -7   1   -2.40    3.10
   5  -7  -1    0.70    3.00
   5  -7  -1    2.90    2.60
  -5  -7   1    1.00    3.00
   5  -7  -1    1.80    3.10
   5  -7  -1   -2.40    2.10
  -5  -7   1   -0.10    2.50
  -5  -7   1    3.40    2.50
  -5  -7   1    6.90    3.40
  -5  -7   1    1.00    2.80
   5  -7  -1   -0.80    1.90
   5   7  -1    2.10    3.10
  -5   7   1    0.50    2.70
   5   7  -1   -0.90    1.40
   5   7  -1    3.70    3.30
  -5   7   1   -0.70    2.20
  -5   7   1   -1.80    1.70
   5   7  -1    2.30    2.10
  -5   7   1   -0.50    2.70
   5   7  -1    2.50    2.60
  -3  -7   1    6.60    2.90
  -3  -7   1    5.80    2.60
   3  -7  -1    4.40    2.80
   3  -7  -1   -0.40    3.30
   3  -7  -1    6.50    4.20
  -3  -7   1    6.10    3.70
  -3  -7   1    7.20    4.00
   3  -7  -1    7.00    4.50
   3  -7  -1    4.50    3.40
  -3  -7   1    6.30    4.90
  -3  -7   1    6.50    3.90
   3  -7  -1    3.30    3.30
  -3  -7   1    5.90    3.00
   3  -7  -1    4.30    3.60
   3   7  -1    1.50    3.60
   3   7  -1    4.80    3.90
  -3   7   1    2.50    2.80
  -3   7   1    5.50    3.40
   3   7  -1    5.80    3.60
  -3   7   1    5.10    3.50
  -3   7   1    5.00    3.90
   3   7  -1    3.50    2.80
   1  -7  -1   80.19   10.70
  -1  -7   1   70.89   10.90
   1  -7  -1   60.69   12.30
   1  -7  -1   77.29   11.70
   1  -7  -1   53.49    9.50
   1  -7  -1   65.19    9.70
  -1  -7   1   82.19   11.10
  -1  -7   1   67.19   10.80
  -1  -7   1   81.09   10.90
   1  -7  -1   64.09   11.70
  -1  -7   1   66.19    8.40
   1   7  -1   78.39    8.30
   1   7  -1   75.39   11.20
   1   7  -1   81.69   11.80
  -1   7   1   58.29    9.30
  -1   7   1   87.59    9.40
  -1   7   1   76.29    8.60
  -1   7   1   78.79   11.60
   1   7  -1   55.09    9.60
   1  -7   1    2.50    3.10
   1  -7   1    0.40    2.80
  -1  -7  -1    0.40    2.20
   1  -7   1    1.80    2.90
   1  -7   1   -0.90    1.70
   1  -7   1   -1.90    2.30
  -1  -7  -1    0.30    2.20
  -1  -7  -1    2.00    3.00
  -1  -7  -1   -1.20    1.90
   1  -7   1    2.90    3.30
  -1  -7  -1    5.90    3.00
  -1  -7  -1    1.60    2.80
  -1  -7  -1   -3.20    2.20
   1  -7   1   -2.70    1.90
  -1   7  -1    2.00    2.50
   1   7   1    0.10    3.20
  -1   7  -1    3.10    2.80
   1   7   1    0.80    3.40
   1   7   1    0.50    1.60
  -1   7  -1    0.70    2.70
  -1   7  -1   -0.90    1.30
   3  -7   1   65.99   10.60
  -3  -7  -1   56.89   10.40
  -3  -7  -1   73.29    9.70
   3  -7   1   78.49   10.80
   3  -7   1   70.99   10.50
   3  -7   1   63.09   10.20
   3  -7   1   54.99    8.70
  -3  -7  -1   65.89   12.70
   3  -7   1   70.39   10.50
  -3  -7  -1   60.09    9.00
  -3  -7  -1   71.79   10.70
  -3  -7  -1   73.79   10.40
   3  -7   1   56.99    7.30
  -3  -7  -1   47.30    9.40
  -3   7  -1   54.39    9.30
   3   7   1   58.59    9.10
  -3   7  -1   65.59    7.30
   3   7   1   65.99    9.70
  -3   7  -1   69.19    8.40
   3   7   1   60.19    9.60
  -3   7  -1   79.09   11.10
   5  -7   1   42.70    5.80
  -5  -7  -1   59.49    9.70
   5  -7   1   34.60    9.00
  -5  -7  -1   46.90    7.60
   5  -7   1   47.10   10.20
  -5  -7  -1   55.99    9.50
   5  -7   1   43.80    7.50
   5  -7   1   40.50    8.00
  -5  -7  -1   45.40    7.60
  -5  -7  -1   41.00    8.40
   5  -7   1   41.80    8.00
   5  -7   1   48.50    8.60
   5  -7   1   44.90    8.50
  -5  -7  -1   59.39    9.40
  -5  -7  -1   55.29    9.70
   5   7   1   33.00    7.10
   5   7   1   36.00    8.30
  -5   7  -1   41.70    5.80
  -5   7  -1   44.30    8.00
  -5   7  -1   52.49    7.10
  -5   7  -1   32.00    7.60
   5   7   1   34.20    8.00
  -7  -7  -1   -0.50    2.10
   7  -7   1   -1.30    2.70
  -7  -7  -1    1.10    3.50
  -7  -7  -1   -2.00    1.80
   7  -7   1   -3.30    1.50
   7  -7   1    3.10    2.30
   7  -7   1    0.50    2.90
  -7  -7  -1   -2.10    4.00
   7  -7   1   -1.40    1.70
   7  -7   1   -3.80    1.80
   7  -7   1    3.70    2.10
  -7  -7  -1   -2.80    2.50
  -7  -7  -1    0.10    2.80
  -7  -7  -1   -0.30    2.60
   7  -7   1   -2.50    2.10
  -7   7  -1   -3.90    2.40
  -7   7  -1   -0.70    1.90
   7   7   1    1.20    2.60
  -7   7  -1   -1.00    2.00
   7   7   1   -1.10    2.10
  -7   7  -1   -2.70    2.70
   7   7   1    0.30    3.20
   7   7   1    0.60    2.40
   9  -7   1   17.80    6.90
  -9  -7  -1   27.80    7.90
  -9  -7  -1   17.70    6.20
   9  -7   1   19.70    6.80
  -9  -7  -1   20.40    6.50
  -9  -7  -1   22.20    6.00
   9  -7   1   22.50    5.70
   9  -7   1   16.90    6.10
  -9  -7  -1   10.90    5.90
   9  -7   1   15.70    5.70
   9  -7   1   11.50    5.10
  -9  -7  -1   23.00    6.80
   9  -7   1   13.40    5.10
  -9  -7  -1   22.40    5.50
   9   7   1   18.30    6.80
  -9   7  -1   24.30    4.00
  -9   7  -1   14.60    5.30
  -9   7  -1   14.10    5.40
   9   7   1   23.40    8.00
   9   7   1   21.50    6.60
   9   7   1   16.00    6.20
 -11  -7  -1  288.47   20.10
 -11  -7  -1  296.07   21.90
 -11  -7  -1  254.37   21.20
 -11  -7  -1  235.98   19.30
 -11  -7  -1  263.67   20.60
  11  -7   1  264.47   18.70
  11  -7   1  281.47   14.10
  11  -7   1  283.37   23.00
  11  -7   1  266.37   19.20
 -11  -7  -1  257.77   20.20
 -11  -7  -1  259.17   14.00
  11  -7   1  260.37   19.70
  11   7   1  259.87   21.50
 -11   7  -1  275.27   11.20
  11   7   1  260.07   20.00
  11   7   1  237.88   19.10
 -11   7  -1  264.67   20.40
  11   7   1  278.37   21.30
 -11   7  -1  269.57   18.40
  13  -7   1   11.50    4.70
 -13  -7  -1   15.10    6.20
  13  -7   1   15.00    5.20
 -13  -7  -1    8.10    4.30
 -13  -7  -1   15.00    5.90
 -13  -7  -1   21.60   10.30
 -13  -7  -1   14.90    5.50
 -13  -7  -1   18.30    4.20
  13  -7   1   13.90    4.00
  13  -7   1   19.10    6.30
 -13  -7  -1   16.60    6.00
  13  -7   1    7.10    4.70
  13  -7   1   12.60    5.90
 -13   7  -1    9.60    5.00
  13   7   1   28.70    7.80
  13   7   1   13.60    6.20
  13   7   1   12.80    5.00
 -13   7  -1   15.80    2.70
  13   7   1   19.10    4.90
 -15  -7  -1   36.50    7.60
 -15  -7  -1   17.40    6.70
 -15  -7  -1   32.60    4.20
 -15  -7  -1   11.50    6.00
 -15  -7  -1   25.90    3.40
  15  -7   1   23.00    8.30
  15  -7   1   32.20    8.10
 -15  -7  -1    8.80    6.70
  15  -7   1   15.70    5.30
  15  -7   1   31.50    7.00
  15   7   1   33.90    8.60
  15   7   1   21.60    7.30
 -15   7  -1   24.20    6.70
  15   7   1   19.10    6.50
  15   7   1   21.00    7.60
 -15   7  -1   28.10    6.40
  15   7   1   14.60    5.70
 -17  -7  -1   10.80    4.50
  17  -7   1    5.30    3.80
 -17  -7  -1    7.70    3.90
  17  -7   1    1.70    2.80
  17  -7   1   12.10    6.10
 -17  -7  -1    6.70    5.10
 -17  -7  -1    6.90    3.10
  17  -7   1    3.50    3.30
  17  -7   1    2.70    3.00
  17   7   1    1.00    4.70
 -17   7  -1    9.20    4.40
  17   7   1    8.70    4.70
 -17   7  -1    3.00    3.80
  17   7   1    6.40    5.40
  17   7   1    7.30    4.40
  17   7   1   15.30    6.60
 -19  -7  -1  139.29   14.50
  19  -7   1  129.89   11.80
 -19  -7  -1  158.68   10.40
  19  -7   1  148.79   14.60
 -19  -7  -1  152.38   14.90
  19  -7   1  158.18   15.00
 -19  -7  -1  132.09   16.00
 -19  -7  -1  136.59   16.00
  19  -7   1  132.09   17.90
 -19  -7  -1  138.19   15.20
  19  -7   1  142.29   13.20
  19   7   1  117.19   15.50
  19   7   1  135.09   15.80
  19   7   1  126.19   16.00
  19   7   1  146.39   16.40
 -19   7  -1  140.79   12.10
 -19   7  -1  157.68   13.70
  19   7   1  155.28   17.80
 -21  -7  -1  151.68   17.50
 -21  -7  -1  143.89   14.40
 -21  -7  -1  116.89   14.30
  21  -7   1  104.89   10.00
  21  -7   1  119.59   16.60
 -21  -7  -1  135.49   16.50
 -21  -7  -1  132.89    9.40
  21  -7   1  127.19   17.60
  21  -7   1  110.69   11.70
  21  -7   1  106.09   12.40
 -21   7  -1  113.99   12.30
  21   7   1  120.39   15.30
  21   7   1  116.99   15.90
 -21   7  -1  129.79   12.20
  21   7   1  123.99   15.80
  21   7   1  117.99   15.40
  21   7   1  138.29   15.70
  23  -7   1    1.80    2.50
 -23  -7  -1   -1.50    4.90
 -23  -7  -1   -4.30    3.30
  23  -7   1    3.70    3.80
  23   7   1   -2.90    2.80
  23   7   1   -2.50    3.50
  23   7   1   -3.40    3.70
  23   7   1   -4.20    4.40
  25  -7   1    8.90    3.90
 -25  -7  -1    2.80    4.10
 -25  -7  -1   10.90    6.30
  25   7   1    1.90    5.10
  25   7   1   -3.60    3.80
  25   7   1   12.20    6.10
 -25   7  -1  -10.30    5.20
  27  -7   1   -1.80    4.30
 -27  -7  -1   10.60    5.40
  27  -7   1    3.10    3.40
  27   7   1   -4.70    4.00
  27   7   1    1.00    5.20
  27   7   1   -3.70    4.20
  29  -7   1    1.70    2.60
 -29  -7  -1   -2.50    5.90
  29  -7   1    7.00    5.10
  29   7   1   -5.30    3.70
  29   7   1   -6.50    5.40
  29   7   1   -5.20    4.40
  29   7   1    6.20    5.30
  31  -7   1   -3.20    2.40
  31  -7   1   -1.40    5.80
 -31  -7  -1    1.30    4.40
  31   7   1   -6.20    4.90
  31   7   1   -2.60    3.80
  33  -7   1   -0.20    3.70
  33  -7   1   -2.40    1.90
  33  -7   1   -9.20    4.40
 -33  -7  -1   -9.00    4.10
  33   7   1   -8.00    3.90
  33   7   1   -3.80    3.50
  33   7   1    1.20    5.30
  33   7   1   -7.60    4.10
 -35  -7  -1    8.30    7.10
  35  -7   1    8.90    7.50
  35  -7   1   10.40    7.50
  35   7   1   16.10   10.70
  35   7   1    8.60    3.90
  35   7   1   20.80    7.60
  37  -7   1   40.10   11.60
  37   7   1   38.10    9.40
  36  -8  -1    1.70    7.30
  36  -8  -1    6.50    3.10
  36  -8  -1   -2.30   11.50
  36   8  -1    6.30    8.50
  34  -8  -1    3.10    7.90
  34  -8  -1   -1.90    3.50
  34   8  -1   10.90    3.90
  34   8  -1    7.60    7.90
  32  -8  -1   19.10    5.70
  32  -8  -1   17.70   11.60
  32   8  -1   23.80   11.60
  32   8  -1   13.40    7.00
  32   8  -1   45.90   10.70
  30  -8  -1   32.80    8.20
  30  -8  -1   32.60   12.60
 -30  -8   1   55.59   10.70
  30   8  -1   49.99   11.30
  30   8  -1   53.99   13.30
  30   8  -1   13.10   13.00
  28  -8  -1    7.60    6.00
  28  -8  -1   10.20    6.20
  28   8  -1    5.20    6.00
  28   8  -1   10.60    6.20
  28   8  -1   24.40   15.70
  28   8  -1   -4.00    5.90
 -26  -8   1    8.90    6.20
  26  -8  -1    1.00    4.20
 -26  -8   1   21.60    7.30
  26  -8  -1   13.10    5.70
  26  -8  -1    8.70    4.20
  26   8  -1    7.50    5.80
  26   8  -1    9.60    8.60
  26   8  -1    1.80    4.90
  24  -8  -1  193.28   16.80
  24  -8  -1  186.48   18.00
  24  -8  -1  187.18   22.60
 -24  -8   1  169.18   17.90
  24   8  -1  199.48   22.60
  24   8  -1  161.08   18.90
  24   8  -1  175.58   21.40
 -22  -8   1   -0.30    3.90
  22   8  -1    7.80    6.10
  22   8  -1   -1.60    4.60
  22   8  -1    2.90    5.20
  20  -8  -1  148.49   20.00
  20  -8  -1  175.28   16.20
 -20  -8   1  202.58   18.00
  20  -8  -1  159.68   16.10
 -20  -8   1  164.88   19.30
 -20  -8   1  154.08   17.50
  20   8  -1  179.68   19.90
  20   8  -1  182.08   21.00
 -20   8   1  208.78   17.10
  20   8  -1  163.48   19.60
  20   8  -1  180.78   19.90
 -20   8   1  192.48   18.40
  20   8  -1  174.18   18.90
 -18  -8   1   88.19   12.40
 -18  -8   1   78.19   13.10
  18  -8  -1   69.99   10.50
 -18  -8   1   65.99    8.00
  18  -8  -1   75.79    9.00
 -18  -8   1   57.69   12.40
  18  -8  -1   67.39   12.00
 -18  -8   1   86.39   17.90
  18  -8  -1   76.69   14.60
 -18  -8   1   88.99   14.60
 -18   8   1   88.99   11.50
  18   8  -1   67.29   13.20
  18   8  -1   57.59   11.90
  18   8  -1  104.39   15.10
 -18   8   1   75.99   12.00
  18   8  -1   79.09   13.60
 -16  -8   1  377.76   26.20
 -16  -8   1  364.06   27.00
 -16  -8   1  345.57   24.80
 -16  -8   1  344.97   12.80
 -16  -8   1  343.67   17.40
 -16  -8   1  329.47   26.10
  16  -8  -1  340.67   22.70
 -16  -8   1  339.17   25.20
  16  -8  -1  341.67   18.90
  16  -8  -1  327.97   27.40
 -16  -8   1  338.37   16.30
  16  -8  -1  353.26   24.60
  16   8  -1  324.17   25.20
 -16   8   1  349.77   22.90
  16   8  -1  362.36   27.60
 -16   8   1  332.97   24.30
  16   8  -1  350.26   26.60
  16   8  -1  335.27   25.50
  16   8  -1  338.07   26.70
  16   8  -1  307.57   26.70
  14  -8  -1   29.30    7.10
 -14  -8   1   11.60    3.70
  14  -8  -1   17.10    6.20
 -14  -8   1   17.70    5.70
 -14  -8   1   18.40    6.60
 -14  -8   1    4.30    6.20
  14  -8  -1    8.80    5.90
 -14  -8   1   35.30    9.10
 -14   8   1   12.50    6.00
 -14   8   1   17.80    8.00
  14   8  -1   11.40    5.70
  14   8  -1   18.50    7.10
  14   8  -1   17.70    7.40
  14   8  -1   11.10    6.50
 -12  -8   1  124.79   17.40
 -12  -8   1  177.58   16.70
  12  -8  -1  157.18   18.30
 -12  -8   1  153.18   13.30
  12  -8  -1  157.88   17.90
 -12  -8   1  155.78   17.60
 -12  -8   1  145.99   16.80
  12  -8  -1  162.88   16.00
 -12  -8   1  182.78   17.80
  12  -8  -1  189.38   18.00
  12  -8  -1  143.89   11.90
 -12   8   1  163.98   16.50
  12   8  -1  155.18   16.00
  12   8  -1  147.09   18.90
 -12   8   1  154.98   15.40
  12   8  -1  166.68   18.10
  12   8  -1  142.89   17.00
  12   8  -1  187.28   18.30
 -12   8   1  157.98    7.00
  10  -8  -1   92.29   13.30
 -10  -8   1  119.49   15.90
  10  -8  -1   69.39   11.80
 -10  -8   1   86.69   13.00
  10  -8  -1   83.79   12.00
 -10  -8   1   83.09   12.20
  10  -8  -1   75.79   13.20
 -10  -8   1  100.49   12.90
 -10  -8   1   84.59   13.60
 -10  -8   1   73.89   10.10
  10  -8  -1   93.09   12.70
  10  -8  -1   74.49    9.10
  10   8  -1   96.19   13.90
  10   8  -1   98.69   13.80
 -10   8   1   89.89    7.10
  10   8  -1   90.19   11.80
 -10   8   1   70.69   11.70
  10   8  -1   96.59   16.90
 -10   8   1   99.29   11.60
 -10   8   1  122.09   13.00
  10   8  -1  113.49   13.40
   8  -8  -1   27.10    6.30
   8  -8  -1   21.20    6.40
  -8  -8   1   31.40    8.10
  -8  -8   1   29.10    8.30
   8  -8  -1   37.30    9.90
   8  -8  -1   29.10    7.80
  -8  -8   1   44.00   10.50
   8  -8  -1   24.10    7.30
  -8  -8   1   20.80    7.50
   8  -8  -1   17.40    6.80
  -8  -8   1   22.80    8.30
  -8  -8   1   19.80    7.50
   8  -8  -1   25.40    7.50
  -8   8   1   30.00    6.00
  -8   8   1   18.40    5.70
  -8   8   1   22.60    7.50
   8   8  -1   42.70    9.30
   8   8  -1   29.40   14.60
  -8   8   1   25.50   11.70
   8   8  -1   29.00    8.00
   8   8  -1   26.70    8.50
  -6  -8   1   10.70    4.50
   6  -8  -1    3.20    3.90
   6  -8  -1   -0.20    3.60
   6  -8  -1    3.20    3.30
  -6  -8   1   11.40    7.90
  -6  -8   1   13.20    4.70
   6  -8  -1   -1.10    3.50
   6  -8  -1    4.60    3.50
   6  -8  -1    6.80    3.60
  -6  -8   1    7.60    2.70
  -6  -8   1    4.40    5.40
  -6  -8   1   10.10    5.00
   6  -8  -1    5.80    3.90
  -6   8   1   11.30    4.90
  -6   8   1    4.90    4.60
  -6   8   1    7.90    4.30
   6   8  -1   12.60    5.60
   6   8  -1    4.70    4.20
   6   8  -1    6.60    5.40
  -6   8   1    1.70    2.30
   6   8  -1   18.10    6.40
   4  -8  -1  247.98   20.60
   4  -8  -1  242.38   19.70
   4  -8  -1  232.58   19.50
   4  -8  -1  230.08   19.90
  -4  -8   1  244.68   21.10
  -4  -8   1  254.97   19.50
  -4  -8   1  230.88   19.70
  -4  -8   1  258.37   21.80
  -4  -8   1  208.98   17.00
   4  -8  -1  211.58   19.20
   4  -8  -1  251.47   16.50
  -4  -8   1  222.98   18.00
   4  -8  -1  265.57   20.60
  -4  -8   1  269.27   21.60
   4   8  -1  263.17   27.50
   4   8  -1  265.27   17.40
   4   8  -1  260.97   20.90
   4   8  -1  253.77   21.70
  -4   8   1  246.08   19.90
  -4   8   1  253.97   16.00
  -4   8   1  236.48   20.40
  -2  -8   1   10.00    5.40
  -2  -8   1    8.20    4.30
   2  -8  -1    9.70    4.60
   2  -8  -1    4.80    2.10
   2  -8  -1    1.80    3.10
   2  -8  -1    6.60    4.40
  -2  -8   1    4.50    2.90
  -2  -8   1   17.90    5.00
   2  -8  -1    9.00    4.60
  -2  -8   1    9.30    5.00
  -2  -8   1   10.90    5.30
   2  -8  -1    9.70    4.40
   2  -8  -1   13.70    5.00
   2   8  -1    9.50    5.30
   2   8  -1    1.20    4.10
  -2   8   1    3.60    4.80
   2   8  -1   15.60    5.30
  -2   8   1    7.50    3.60
  -2   8   1    7.60    3.90
   0  -8  -1  122.89   12.90
   0  -8   1  109.69   11.30
   0  -8   1  104.49   13.90
   0  -8   1  102.89   13.40
   0  -8  -1  121.19   13.70
   0  -8  -1  117.59   13.90
   0  -8   1  113.49   13.90
   0  -8   1  104.29   13.90
   0  -8  -1  129.89   15.20
   0  -8  -1  105.39   12.20
   0  -8   1   85.49   12.10
   0  -8   1  125.59   14.10
   0  -8  -1  100.99   13.80
   0  -8  -1  112.29   17.60
   0   8   1  118.79   13.30
   0   8   1   94.89   10.80
   0   8  -1  116.09   12.60
   0   8  -1   80.59    9.30
   0   8  -1   78.59   12.10
   0   8  -1  108.59   13.50
   0   8   1  108.89   14.00
  -2  -8  -1  517.65   26.70
  -2  -8  -1  548.75   30.40
   2  -8   1  499.45   29.90
   2  -8   1  565.84   31.80
   2  -8   1  580.84   26.50
   2  -8   1  585.94   31.60
  -2  -8  -1  499.75   30.10
  -2  -8  -1  555.84   30.00
  -2  -8  -1  521.45   30.50
   2  -8   1  603.34   32.30
   2  -8   1  584.54   31.30
   2  -8   1  613.34   37.80
  -2  -8  -1  531.15   27.80
  -2  -8  -1  522.75   30.50
   2  -8   1  542.05   29.90
   2   8   1  544.25   28.40
   2   8   1  527.75   30.30
   2   8   1  552.94   26.00
  -2   8  -1  562.84   30.60
  -2   8  -1  529.35   30.70
  -2   8  -1  522.25   22.80
  -4  -8  -1   -4.50    4.10
  -4  -8  -1   -0.70    2.60
  -4  -8  -1   -1.00    2.10
   4  -8   1   -2.40    2.90
   4  -8   1   -3.30    1.90
   4  -8   1   -3.70    3.10
   4  -8   1   -2.70    2.40
  -4  -8  -1   -1.10    1.50
   4  -8   1    3.70    1.90
   4  -8   1   -0.60    3.60
   4  -8   1   -3.40    2.30
   4  -8   1   -0.10    3.40
  -4   8  -1    0.60    4.10
   4   8   1    3.50    3.60
  -4   8  -1   -1.80    1.20
  -4   8  -1    1.60    4.00
   4   8   1   -2.60    3.20
   6  -8   1   29.40    5.80
   6  -8   1   37.00    9.30
  -6  -8  -1   31.80    8.30
  -6  -8  -1   52.79    9.40
   6  -8   1   30.70    8.60
  -6  -8  -1   25.80    8.40
  -6  -8  -1   35.10    9.70
   6  -8   1   21.20    7.80
   6  -8   1   37.30    7.50
   6  -8   1   35.60    6.90
   6  -8   1   16.20    5.60
   6  -8   1   28.40    8.00
  -6  -8  -1   52.29    9.40
  -6  -8  -1   26.50    8.40
  -6  -8  -1   32.20    8.30
  -6   8  -1   33.70    8.30
  -6   8  -1   28.20    5.70
  -6   8  -1   39.60    6.10
   6   8   1   39.00    9.80
   6   8   1   27.80    7.70
   6   8   1   24.20    9.00
  -6   8  -1   28.40    7.00
   8  -8   1  796.22   36.90
  -8  -8  -1  766.62   37.60
   8  -8   1  759.32   36.90
  -8  -8  -1  811.52   39.80
  -8  -8  -1  798.82   30.70
  -8  -8  -1  792.02   38.30
  -8  -8  -1  820.32   38.10
   8  -8   1  805.42   40.50
  -8  -8  -1  779.32   44.50
   8  -8   1  779.12   36.90
   8  -8   1  776.32   36.00
   8  -8   1  749.82   26.60
  -8  -8  -1  804.22   38.90
   8  -8   1  819.92   40.10
   8  -8   1  781.32   35.90
   8   8   1  845.62   39.50
   8   8   1  803.32   34.80
  -8   8  -1  772.02   25.70
   8   8   1  828.22   41.70
   8   8   1  811.92   37.00
  -8   8  -1  776.22   27.10
  -8   8  -1  807.72   35.80
  -8   8  -1  751.72   35.90
 -10  -8  -1 3049.59   81.99
 -10  -8  -1 2927.31   81.69
  10  -8   1 3043.40   78.09
  10  -8   1 2991.20   85.49
  10  -8   1 3016.50   77.69
  10  -8   1 3146.19   63.49
  10  -8   1 3150.98   87.69
  10  -8   1 3027.80   80.39
 -10  -8  -1 2987.70   81.09
 -10  -8  -1 3093.39   83.09
 -10  -8  -1 3001.10   65.99
 -10  -8  -1 2971.10   84.09
  10  -8   1 3009.90   81.29
 -10  -8  -1 3085.69   82.89
  10  -8   1 3039.80   80.19
  10   8   1 3041.40   85.79
  10   8   1 2984.70   79.59
  10   8   1 3028.30   77.69
 -10   8  -1 2985.60   79.09
 -10   8  -1 2958.20   75.59
  10   8   1 3024.60   83.59
 -10   8  -1 3120.79   58.19
 -12  -8  -1   21.90    6.10
  12  -8   1   19.00    6.10
 -12  -8  -1   17.50    6.70
  12  -8   1   15.70    6.60
  12  -8   1   18.00    6.10
 -12  -8  -1   21.60    5.60
  12  -8   1   10.50    6.20
  12  -8   1   13.30    5.10
 -12  -8  -1   14.80    6.60
 -12  -8  -1   29.50    6.40
  12  -8   1   11.50    5.30
 -12  -8  -1   31.80    8.30
  12  -8   1   11.40    4.00
 -12   8  -1    9.50    4.70
  12   8   1   12.30    5.40
  12   8   1   12.50    5.80
 -12   8  -1   20.80    3.80
  12   8   1   21.00    6.90
 -12   8  -1   20.50    5.80
  12   8   1   15.10    6.20
 -14  -8  -1   14.10    6.20
 -14  -8  -1   38.20   10.80
 -14  -8  -1   17.30    7.60
 -14  -8  -1   37.30    9.40
 -14  -8  -1   30.10    6.10
  14  -8   1   38.80    9.60
  14  -8   1   19.30    8.00
  14  -8   1   23.80    5.60
  14  -8   1   19.70    6.70
  14  -8   1   33.60    8.00
 -14   8  -1   32.60    9.00
  14   8   1   20.70    7.50
  14   8   1   26.90    8.20
  14   8   1   20.10    7.90
  14   8   1   36.60    9.80
  16  -8   1  168.18   17.00
 -16  -8  -1  155.68    9.10
 -16  -8  -1  205.18   18.00
  16  -8   1  177.98   20.60
  16  -8   1  141.49   11.30
 -16  -8  -1  131.89   17.60
 -16  -8  -1  168.08   17.60
 -16  -8  -1  185.98    9.20
  16  -8   1  149.59   14.90
 -16  -8  -1  169.68   17.10
  16   8   1  164.58   18.10
  16   8   1  154.38   17.40
  16   8   1  200.58   18.10
  16   8   1  166.08   17.70
 -16   8  -1  126.59   14.30
 -18  -8  -1   64.69   12.80
  18  -8   1   87.39   11.30
  18  -8   1   83.89   12.60
  18  -8   1   83.79   14.40
 -18  -8  -1   96.79   13.00
 -18  -8  -1  103.69    8.10
 -18  -8  -1   80.39   12.40
  18   8   1   96.79   14.00
 -18   8  -1   97.39   11.90
 -18   8  -1   81.59   11.80
  18   8   1   65.89   12.10
  18   8   1   80.89   13.40
  18   8   1   74.99   13.00
 -20  -8  -1   89.19   12.50
  20  -8   1   76.19   10.80
  20  -8   1   83.29   15.40
  20  -8   1   79.69   12.70
  20   8   1   85.49   14.40
  20   8   1   97.69   14.60
  20   8   1   68.49   12.60
 -22  -8  -1   14.00    4.30
  22  -8   1    7.10    6.20
  22   8   1   10.10    5.80
 -22   8  -1   16.70    5.70
  22   8   1   20.50    6.20
  24  -8   1    2.40    5.00
 -24  -8  -1    7.30    4.10
  24  -8   1    3.50    2.90
  24  -8   1   -3.00    3.70
  24   8   1    0.30    4.90
  24   8   1    4.10    5.60
  24   8   1    2.50    3.40
  26  -8   1   -0.40    3.00
  26  -8   1   -4.20    5.10
 -26  -8  -1   -8.80    4.40
  26   8   1    1.90    4.80
  26   8   1    6.10    4.40
  28  -8   1   41.80   10.10
 -28  -8  -1   47.90   10.60
  28   8   1   32.50   10.00
  28   8   1   23.00    6.50
  28   8   1   29.10   10.20
  28   8   1   24.40   10.00
 -30  -8  -1   38.40    9.30
  30  -8   1   16.70    9.00
  30  -8   1   17.50    5.30
  30   8   1   34.70   10.00
  30   8   1    8.30    7.90
  30   8   1   21.70    8.50
  32  -8   1   13.20   11.10
 -32  -8  -1   10.30    9.90
  32  -8   1   11.40    5.50
  32   8   1    6.40    8.30
  32   8   1    6.50    7.00
  32   8   1   17.30    8.80
 -34  -8  -1  -15.00    8.00
  34  -8   1    0.00    3.60
  34  -8   1   -4.00    6.40
  34   8   1  -17.80    7.90
  34   8   1    5.40    4.80
  36   8   1   -6.40    4.60
  36   8   1   -4.20    7.00
  36   8   1    1.10    8.10
  33  -9  -1    9.10    8.70
  33  -9  -1    9.20    4.40
  33   9  -1    8.60    8.00
  33   9  -1  -10.70    8.10
  33   9  -1    3.10    6.70
  33   9  -1   -2.20    7.60
  31  -9  -1    8.50    4.00
  31  -9  -1  -10.30    7.80
  31   9  -1   15.40    5.40
  31   9  -1   18.50    6.60
  31   9  -1   -6.80    5.80
  31   9  -1   -2.60    6.70
  29  -9  -1  -14.00    5.60
  29  -9  -1   -5.60    3.20
 -29  -9   1   -4.10    5.20
  29   9  -1   -9.60    5.00
  29   9  -1    4.60    5.80
  29   9  -1   -1.50    3.30
  29   9  -1    9.70    3.90
 -27  -9   1   -3.80    5.30
  27   9  -1   -5.50    4.90
  27   9  -1    2.40    7.50
  27   9  -1   -4.70    5.00
 -25  -9   1   -2.70    4.50
  25  -9  -1   -0.10    4.70
  25  -9  -1    1.60    4.40
  25   9  -1   -6.60    4.50
  23  -9  -1   10.90    8.10
  23  -9  -1    6.30    4.60
  23  -9  -1   10.90    5.40
  23   9  -1    3.10    5.90
  23   9  -1    3.50    6.10
  23   9  -1   12.10    6.50
  23   9  -1   14.70    6.20
  21  -9  -1    3.40    6.40
  21  -9  -1   20.30    6.20
 -21  -9   1    6.00    5.90
  21  -9  -1   13.70    6.40
  21   9  -1   27.50    9.10
  21   9  -1    7.90   12.10
  21   9  -1   14.40    7.60
  21   9  -1   19.60    9.20
  19  -9  -1   62.39   10.90
  19  -9  -1   56.99   10.80
 -19  -9   1   40.80   10.10
  19  -9  -1   42.50   12.10
  19   9  -1   62.69   13.70
  19   9  -1   58.89   14.30
  19   9  -1   48.20   13.10
 -17  -9   1  304.37   26.80
  17  -9  -1  293.77   29.20
 -17  -9   1  296.97   23.60
  17  -9  -1  269.77   23.10
  17  -9  -1  254.27   22.40
 -17  -9   1  284.37   24.50
 -17  -9   1  253.87   17.10
  17   9  -1  280.67   27.30
  17   9  -1  310.17   23.90
 -17   9   1  255.77   21.10
  17   9  -1  299.07   24.80
  17   9  -1  287.37   25.20
 -15  -9   1   55.79   12.70
  15  -9  -1   82.39   15.20
  15  -9  -1   80.19   10.30
  15  -9  -1   74.69   13.30
 -15  -9   1   79.89    9.60
  15  -9  -1   83.29   12.30
 -15  -9   1   78.19   14.80
 -15  -9   1   72.59   15.30
 -15   9   1   78.59   12.00
  15   9  -1   80.49   13.50
  15   9  -1  100.99   14.90
  15   9  -1   58.19   12.60
 -13  -9   1   68.99   11.10
 -13  -9   1   51.99   12.30
 -13  -9   1   51.39    9.20
  13  -9  -1   50.99   12.50
 -13  -9   1   57.79   13.60
  13  -9  -1   37.10    9.80
  13  -9  -1   58.69   11.40
  13  -9  -1   42.10    8.00
  13   9  -1   38.30    9.50
  13   9  -1   30.00    9.90
  13   9  -1   34.30    8.70
 -13   9   1   41.40    3.90
  13   9  -1   56.99   11.30
  13   9  -1   39.90   13.90
 -13   9   1   46.10   10.70
  11  -9  -1    6.50    6.00
  11  -9  -1    9.70    4.50
 -11  -9   1   20.60    7.40
 -11  -9   1   15.60    6.40
  11  -9  -1    8.80    5.50
 -11  -9   1    8.80    6.40
 -11  -9   1   20.80    8.10
  11  -9  -1   11.20    5.80
 -11   9   1   21.80    7.10
  11   9  -1   15.40    6.20
  11   9  -1   13.40    7.20
  11   9  -1    9.50    6.40
 -11   9   1   16.50    4.30
  11   9  -1   14.40    6.20
   9  -9  -1   17.60    8.00
  -9  -9   1    2.00    4.10
  -9  -9   1   19.30    5.00
   9  -9  -1   14.40    5.30
  -9  -9   1    6.60    4.80
   9  -9  -1   13.10    5.00
   9  -9  -1    7.20    4.60
  -9  -9   1    9.00    4.50
   9  -9  -1    2.30    5.30
   9  -9  -1    8.70    5.90
   9   9  -1    4.20    5.30
   9   9  -1   10.50    5.50
  -9   9   1   13.50    6.90
   9   9  -1   11.00    6.00
  -9   9   1    7.10    3.80
   9   9  -1   -2.80    5.00
  -9   9   1    7.30    4.50
   9   9  -1   12.80    5.80
  -7  -9   1   73.19   10.30
  -7  -9   1   40.20    9.70
  -7  -9   1   49.20   11.60
  -7  -9   1   52.39   12.60
   7  -9  -1   45.90    8.10
  -7  -9   1   44.20   10.70
   7  -9  -1   53.29   12.10
   7  -9  -1   37.80   10.10
   7  -9  -1   36.70    9.00
   7  -9  -1   50.69   11.90
  -7  -9   1   59.49   10.70
   7  -9  -1   57.69   11.70
  -7   9   1   42.20    7.50
   7   9  -1   54.39   11.60
   7   9  -1   51.49   11.60
  -7   9   1   59.09    8.60
  -7   9   1   40.90   10.50
   7   9  -1   53.69   10.30
   7   9  -1   66.49   11.20
  -5  -9   1   19.00    6.20
  -5  -9   1   26.90    9.10
   5  -9  -1   22.40    8.10
  -5  -9   1   47.00    9.20
  -5  -9   1   14.60    5.50
  -5  -9   1   32.40    7.00
   5  -9  -1   43.00   10.20
  -5  -9   1   11.70    5.40
   5  -9  -1   46.50   10.30
  -5  -9   1   21.10    8.00
   5  -9  -1   27.00    7.50
   5  -9  -1   27.00    8.80
  -5   9   1   25.40    7.20
   5   9  -1   32.70    9.00
  -5   9   1   22.80    7.40
   5   9  -1   28.70    9.40
  -5   9   1   12.00    5.50
   5   9  -1   28.10    9.90
   5   9  -1   27.40    7.20
  -3  -9   1  553.34   34.80
   3  -9  -1  569.94   34.30
  -3  -9   1  581.24   29.80
   3  -9  -1  555.34   46.90
   3  -9  -1  565.84   40.90
   3  -9  -1  574.94   33.00
  -3  -9   1  575.64   31.70
   3  -9  -1  569.54   33.00
   3  -9  -1  578.14   28.40
  -3  -9   1  566.44   41.20
  -3  -9   1  559.94   33.50
  -3  -9   1  585.14   34.60
  -3   9   1  627.74   34.20
  -3   9   1  596.54   27.50
   3   9  -1  575.74   33.90
   3   9  -1  650.93   32.40
  -3   9   1  588.04   28.00
   3   9  -1  564.94   27.30
   3   9  -1  570.24   35.70
  -3   9   1  577.94   42.90
  -1  -9   1   -1.00    3.10
   1  -9  -1    6.10    5.10
   1  -9  -1    8.10    5.60
  -1  -9   1   -2.00    3.60
  -1  -9   1    4.40    4.40
   1  -9  -1    3.60    4.60
  -1  -9   1    0.50    3.60
   1  -9  -1    2.70    3.50
   1  -9  -1    2.00    2.40
   1   9  -1   -0.90    3.60
  -1   9   1   -2.70    3.90
  -1   9   1    0.30    5.20
   1   9  -1    4.10    3.60
   1   9  -1   10.20    4.90
  -1   9   1    2.20    3.40
   1  -9   1   -1.90    3.20
  -1  -9  -1   -0.30    2.80
  -1  -9  -1   -4.80    2.70
   1  -9   1   -0.20    2.70
  -1  -9  -1   -4.50    3.40
   1  -9   1    3.40    3.20
  -1  -9  -1   -5.90    4.50
  -1  -9  -1   -0.60    4.10
   1  -9   1   -1.80    3.40
   1   9   1   -2.40    4.20
   1   9   1    2.00    4.20
   1   9   1    2.50    4.00
  -1   9  -1   -5.10    2.90
   1   9   1   -0.70    2.80
  -1   9  -1   -0.20    5.00
   3  -9   1  443.76   27.20
  -3  -9  -1  410.76   28.90
   3  -9   1  428.06   29.20
   3  -9   1  383.26   28.40
  -3  -9  -1  420.76   35.00
  -3  -9  -1  364.66   28.10
   3  -9   1  386.46   21.40
  -3  -9  -1  391.66   28.20
  -3  -9  -1  391.36   25.30
  -3  -9  -1  373.36   33.50
  -3  -9  -1  414.16   25.00
   3  -9   1  378.76   27.50
   3  -9   1  441.26   29.20
   3   9   1  416.66   24.20
   3   9   1  449.16   26.80
   3   9   1  382.76   27.70
   3   9   1  398.46   27.90
  -3   9  -1  410.36   22.70
  -3   9  -1  409.96   27.90
  -3   9  -1  415.96   23.50
   5  -9   1  132.89   17.10
  -5  -9  -1  114.79   15.30
   5  -9   1  115.89   11.00
  -5  -9  -1  104.69   14.20
  -5  -9  -1  113.09   13.60
  -5  -9  -1  146.99   16.10
  -5  -9  -1  103.99   15.60
   5  -9   1   90.69   13.80
  -5  -9  -1   93.69   13.20
   5  -9   1  106.69   15.20
   5  -9   1   98.59   15.00
   5  -9   1  117.29   16.30
  -5   9  -1  116.89   15.50
   5   9   1  104.39   15.30
   5   9   1   98.19   17.60
   5   9   1   99.89   14.80
   5   9   1  120.79   13.50
  -5   9  -1  126.49   11.40
   7  -9   1  107.89   15.40
   7  -9   1   88.79   13.80
   7  -9   1   98.49   15.00
   7  -9   1  103.69   11.10
  -7  -9  -1   91.59   13.90
  -7  -9  -1  109.39   14.70
   7  -9   1  103.89   14.60
  -7  -9  -1   89.19   16.80
  -7  -9  -1  102.59   16.00
  -7  -9  -1  121.79   16.30
  -7  -9  -1  113.99   13.40
   7  -9   1  108.59   14.80
  -7  -9  -1   92.49   13.20
   7   9   1  118.19   16.00
   7   9   1  105.69   14.70
  -7   9  -1  108.49   10.80
   7   9   1  112.19   11.90
  -7   9  -1   99.59   10.50
  -7   9  -1  122.09   15.20
  -9  -9  -1  683.93   29.60
   9  -9   1  668.13   36.60
  -9  -9  -1  693.03   38.80
   9  -9   1  671.83   36.30
  -9  -9  -1  673.63   37.70
  -9  -9  -1  679.63   36.40
   9  -9   1  693.53   36.00
  -9  -9  -1  675.63   36.30
   9  -9   1  672.03   37.10
   9  -9   1  702.23   52.89
  -9  -9  -1  706.73   37.60
  -9  -9  -1  692.13   37.00
   9  -9   1  696.83   40.00
   9  -9   1  684.63   40.80
  -9   9  -1  618.44   33.30
   9   9   1  728.03   40.00
   9   9   1  662.03   33.40
   9   9   1  683.33   37.70
  -9   9  -1  706.33   24.70
  -9   9  -1  650.53   26.30
  -9   9  -1  666.73   35.80
 -11  -9  -1   69.29   13.10
 -11  -9  -1   55.19   11.60
 -11  -9  -1   39.90   13.30
  11  -9   1   66.09   13.30
  11  -9   1   79.29   12.20
 -11  -9  -1   53.19   14.20
 -11  -9  -1   54.79    9.40
 -11  -9  -1   60.89    9.30
  11  -9   1   49.00   13.20
  11  -9   1   51.09   10.00
 -11  -9  -1   51.59   10.90
  11  -9   1   63.89   11.60
  11   9   1   57.19   10.30
 -11   9  -1   53.19   12.20
 -11   9  -1   55.79    6.80
  11   9   1   70.99   13.00
  11   9   1   50.99   11.00
  13  -9   1    3.20    2.20
 -13  -9  -1    3.90    2.90
 -13  -9  -1   -2.40    4.60
 -13  -9  -1   -6.50    4.20
  13  -9   1   -6.00    3.20
 -13  -9  -1    0.20    3.40
 -13  -9  -1   -0.30    2.90
 -13  -9  -1    0.50    3.30
  13  -9   1   -1.00    3.70
  13  -9   1   -3.70    2.90
 -13  -9  -1   -4.70    4.90
  13   9   1    0.60    3.20
  13   9   1    5.10    4.80
 -13   9  -1    0.60    3.70
  13   9   1    1.70    4.10
  13   9   1   -3.50    3.90
  15  -9   1  252.87   25.50
  15  -9   1  204.98   19.20
 -15  -9  -1  247.08   14.30
 -15  -9  -1  249.28   22.20
 -15  -9  -1  250.77   22.90
  15  -9   1  246.38   22.30
  15  -9   1  238.98   19.40
 -15  -9  -1  279.17   23.20
 -15  -9  -1  236.38   21.20
  15   9   1  250.57   24.00
 -15   9  -1  219.88   19.20
  15   9   1  233.78   21.70
  15   9   1  305.87   22.80
  15   9   1  248.18   22.50
 -17  -9  -1    8.40    7.90
  17  -9   1   21.50    6.10
 -17  -9  -1   16.20    6.40
  17  -9   1   32.60    6.40
 -17   9  -1   18.90    6.60
  17   9   1   10.10    6.30
  17   9   1   11.00    6.10
  17   9   1   27.00    7.60
  19  -9   1   45.80   11.60
  19  -9   1   95.39   13.50
  19  -9   1   75.69   15.10
 -19  -9  -1   81.39   13.40
  19  -9   1   64.69   11.50
  19   9   1   47.50   15.70
  19   9   1   89.69   14.70
  19   9   1   58.69   12.20
 -21  -9  -1    4.30    4.90
  21  -9   1    1.00    5.90
  21  -9   1    6.50    5.90
  21   9   1   11.70    6.80
  21   9   1    8.50    6.70
  23  -9   1   11.00    7.30
  23  -9   1    9.70    4.50
 -23  -9  -1   11.50    4.50
  23  -9   1    5.90    4.30
  23   9   1    9.80    5.20
  23   9   1    4.10    7.20
  23   9   1    9.90    6.30
 -25  -9  -1  122.89   18.00
  25  -9   1  115.29   15.10
  25  -9   1  133.09   19.70
  25   9   1  144.69   17.30
  25   9   1  121.99   18.90
  25   9   1  127.39   21.90
  27  -9   1   85.19   16.40
  27  -9   1   73.89   10.50
 -27  -9  -1   67.09   14.10
  27   9   1   70.19   14.30
  27   9   1   87.99   13.90
  27   9   1   84.39   16.00
 -29  -9  -1    6.70    7.10
  29  -9   1    3.40    5.80
  29  -9   1   -4.70    3.70
  29   9   1   -0.30    6.80
  29   9   1    1.90    4.80
 -31  -9  -1  112.29   14.70
  31  -9   1  135.29   21.60
  31  -9   1   87.59   12.50
  31   9   1  130.19   18.20
  31   9   1   92.29   18.20
  31   9   1   62.89   15.90
  33  -9   1    4.40    3.40
  33   9   1   11.50    8.70
  32 -10  -1   10.40   10.90
  32 -10  -1   14.90    7.20
  32  10  -1   22.20    8.50
  32  10  -1    3.30   11.30
  30 -10  -1   13.50    6.00
  30  10  -1   -2.90    7.50
  30  10  -1    5.30    9.70
  30  10  -1   11.00    8.50
  28 -10  -1   20.50    7.20
 -28 -10   1   15.10    7.60
  28 -10  -1   20.20   10.80
  28  10  -1   32.90   10.90
  28  10  -1   13.20    9.50
  26 -10  -1   15.70    5.70
  26 -10  -1    4.40    7.60
  26  10  -1   15.90    8.20
  26  10  -1   13.70    8.70
  26  10  -1   -0.50    7.60
  24 -10  -1   19.70   11.20
  24 -10  -1    8.10    7.00
  24  10  -1   33.70   11.10
  24  10  -1   19.40    7.50
  24  10  -1   11.40    6.80
  22 -10  -1   63.69   11.80
  22 -10  -1   64.09   13.50
  22 -10  -1   75.89   17.10
  22  10  -1   67.69   13.90
  22  10  -1   70.39   14.90
  22  10  -1   79.29   16.70
  20 -10  -1   -3.20    4.80
  20 -10  -1    3.30    5.20
  20 -10  -1   -2.90    3.40
  20  10  -1   -5.40    3.90
  20  10  -1   -1.90    6.20
  20  10  -1   -1.80    5.10
  18 -10  -1   11.80    5.90
  18 -10  -1    4.60    3.40
  18 -10  -1   13.30    8.40
  18  10  -1   11.00    8.00
  18  10  -1   14.10    8.20
  18  10  -1    3.60    7.20
  16 -10  -1   26.20    9.10
  16 -10  -1   16.80    5.70
 -16 -10   1   40.00    9.90
  16 -10  -1   39.00    9.50
  16  10  -1   20.20   10.50
  16  10  -1   19.70    7.20
  16  10  -1   25.80   10.30
 -16  10   1   14.10    9.60
  16  10  -1   14.20    6.80
 -14 -10   1   29.20    9.30
 -14 -10   1    7.90    6.00
  14 -10  -1   18.20    7.60
 -14 -10   1    2.20    7.20
  14  10  -1   14.40    7.90
  14  10  -1   29.10   11.40
  14  10  -1   13.50    6.90
 -14  10   1   14.30    7.30
  12 -10  -1   46.70   11.70
 -12 -10   1   57.49   11.20
 -12 -10   1   56.59   14.00
 -12 -10   1   62.59   11.00
  12 -10  -1   54.99    9.50
 -12 -10   1   84.69   14.20
  12  10  -1   67.89   14.60
  12  10  -1   65.59   11.20
  12  10  -1   83.69   13.70
 -12  10   1   74.09   11.90
  12  10  -1   47.10   10.50
 -10 -10   1   80.99   12.20
 -10 -10   1   97.19   15.60
 -10 -10   1   95.19   16.00
  10 -10  -1   80.99   13.60
  10 -10  -1   89.49   14.90
 -10 -10   1   54.39   11.60
  10 -10  -1   76.19   14.70
 -10  10   1   74.79   11.00
 -10  10   1   95.19   14.30
  10  10  -1   99.29   11.70
  10  10  -1   87.99   12.90
  10  10  -1   77.39   14.50
  -8 -10   1  470.35   33.80
  -8 -10   1  455.65   28.90
   8 -10  -1  453.65   30.70
  -8 -10   1  494.55   31.40
   8 -10  -1  402.76   24.10
   8 -10  -1  433.86   32.40
  -8 -10   1  445.06   27.40
  -8 -10   1  453.35   32.60
   8 -10  -1  446.66   31.80
   8  10  -1  477.85   33.60
  -8  10   1  457.35   30.50
   8  10  -1  418.26   32.10
   8  10  -1  464.95   27.80
   8  10  -1  477.65   31.80
  -8  10   1  459.95   24.70
  -6 -10   1   12.90    8.10
  -6 -10   1    7.00    4.30
   6 -10  -1    9.30    5.80
  -6 -10   1    6.40    6.20
   6 -10  -1    5.50    5.80
   6 -10  -1    7.50    5.20
   6 -10  -1   10.50    7.30
   6 -10  -1   17.60    8.20
  -6 -10   1   10.20    6.60
   6  10  -1    5.90    4.70
  -6  10   1    7.90    7.20
  -6  10   1    9.60    5.20
  -6  10   1    5.80    6.70
   6  10  -1   12.50    6.40
  -4 -10   1   10.80    6.20
   4 -10  -1    7.30    5.90
  -4 -10   1    8.60    5.70
   4 -10  -1    7.40    5.00
   4 -10  -1   16.20    7.30
  -4 -10   1    9.90    6.00
  -4 -10   1   15.80    8.50
   4 -10  -1   30.80    8.80
   4 -10  -1   11.20    6.80
   4  10  -1   13.30    8.30
   4  10  -1   20.50    6.40
   4  10  -1   12.40    6.70
  -4  10   1   12.30    4.90
  -4  10   1    6.00    6.00
  -4  10   1    8.30    6.60
   4  10  -1   10.10    7.60
  -2 -10   1  131.09   17.40
   2 -10  -1  144.79   17.70
  -2 -10   1  110.39   16.60
   2 -10  -1  110.39   16.30
  -2 -10   1  141.29   16.10
   2 -10  -1  112.99   17.30
  -2 -10   1  134.29   17.50
   2 -10  -1  147.99   18.50
   2  10  -1  153.88   15.70
  -2  10   1  143.39   13.50
  -2  10   1  104.39   16.10
  -2  10   1  142.29   16.20
   2  10  -1  140.79   18.20
   2  10  -1  102.39   16.50
   2  10  -1  145.49   14.20
  -2  10   1  126.69   16.00
   0 -10   1   11.70    8.20
   0 -10  -1   14.70    7.10
   0 -10  -1   15.20    7.70
   0 -10   1   12.50    7.30
   0 -10  -1    7.60    5.60
   0 -10   1   11.00    7.00
   0 -10   1    7.80    7.60
   0 -10   1   14.70    6.00
   0 -10  -1   15.70    6.90
   0  10  -1   19.70    8.50
   0  10   1   17.10    5.80
   0  10  -1   33.40    7.90
   0  10   1   29.10    9.40
   0  10  -1   16.40    5.70
   0  10   1   25.00    6.90
   0  10   1   15.60    7.90
   2 -10   1    2.00    4.40
   2 -10   1   -1.20    4.30
   2 -10   1    4.60    5.70
  -2 -10  -1   -1.10    4.20
   2 -10   1    0.20    4.10
   2 -10   1   11.50    4.40
  -2 -10  -1   10.20    5.50
  -2 -10  -1    3.40    4.10
   2 -10   1    9.80    7.40
  -2 -10  -1    2.00    4.20
   2  10   1   11.20    6.20
  -2  10  -1    4.80    3.80
  -2  10  -1    6.00    6.20
  -2  10  -1    4.90    5.50
   2  10   1    3.20    4.10
  -4 -10  -1   47.10   11.40
   4 -10   1   30.20   10.00
  -4 -10  -1   44.60   10.00
   4 -10   1   60.79    9.00
   4 -10   1   80.79   12.30
   4 -10   1   45.80   11.40
   4 -10   1   53.39   12.70
  -4 -10  -1   58.49   11.80
  -4 -10  -1   53.79   11.50
   4 -10   1   45.70   11.60
   4  10   1   58.79   12.30
   4  10   1   75.29   11.20
   4  10   1   80.59   12.60
  -4  10  -1   67.89    9.70
  -4  10  -1   70.19   13.60
   6 -10   1   -3.10    4.50
  -6 -10  -1   -0.60    3.20
  -6 -10  -1    5.80    4.50
  -6 -10  -1    9.80    4.70
   6 -10   1    3.10    4.60
   6 -10   1    2.70    5.50
   6 -10   1    3.70    5.50
  -6  10  -1    0.30    5.60
   6  10   1    7.60    6.20
  -6  10  -1    3.80    4.90
   6  10   1   10.00    5.60
  -6  10  -1    1.70    2.70
   6  10   1   -7.00    4.30
   8 -10   1   55.49   13.40
  -8 -10  -1   56.49   11.60
   8 -10   1   58.99   12.70
  -8 -10  -1   57.99   10.50
   8 -10   1   50.49   11.40
   8 -10   1   57.29   12.50
  -8 -10  -1   61.09   12.90
  -8 -10  -1   48.40   11.10
   8  10   1   62.79   11.90
   8  10   1   59.99   11.40
   8  10   1   81.99   13.50
  -8  10  -1   62.79   13.60
   8  10   1   40.00   11.00
  -8  10  -1   64.09    8.50
 -10 -10  -1   66.09   11.10
  10 -10   1   98.39   20.40
 -10 -10  -1   41.30    5.50
  10 -10   1   55.49   11.50
  10 -10   1   58.79   11.80
 -10 -10  -1   69.59   12.70
 -10 -10  -1   59.49   11.60
 -10 -10  -1   52.39    9.80
  10 -10   1   56.69   12.70
  10  10   1   94.49   16.10
  10  10   1   82.29   11.50
 -10  10  -1   66.39   12.10
  10  10   1   59.89   12.20
 -12 -10  -1  204.08   22.60
 -12 -10  -1  222.28   19.70
  12 -10   1  213.28   22.40
 -12 -10  -1  210.68   22.80
 -12 -10  -1  172.38   19.30
  12 -10   1  185.78   28.00
 -12  10  -1  215.08   20.40
  12  10   1  250.37   22.90
  12  10   1  234.38   21.60
  14 -10   1   96.59   14.70
 -14 -10  -1  100.59   18.70
  14 -10   1   96.59   15.70
  14 -10   1   95.89   16.20
 -14 -10  -1   88.69   14.40
  14  10   1   96.69   15.70
  14  10   1  111.29   16.10
  14  10   1   84.89   16.90
 -14  10  -1   91.19   15.60
  14  10   1  127.59   14.30
  16 -10   1   33.40    9.00
  16 -10   1   29.80   10.30
 -16 -10  -1   25.20    9.00
  16 -10   1   26.70    8.90
  16  10   1   19.40    7.90
  18 -10   1    4.70    4.40
  18 -10   1    3.60    6.70
  18  10   1    8.30    6.30
  18  10   1    8.60    6.20
  18  10   1    3.10    5.20
 -20 -10  -1   36.00    9.00
  20 -10   1   10.60    8.20
  20 -10   1   26.70   16.80
  20 -10   1   23.30    8.70
  20  10   1   24.60    8.10
  20  10   1    6.70   12.80
  22 -10   1  100.49   12.90
 -22 -10  -1  109.39   14.30
  22 -10   1   80.99   16.20
  22  10   1   80.99   14.90
  22  10   1   74.39   15.90
  24 -10   1    9.70    8.10
 -24 -10  -1   13.10    7.50
  24 -10   1   14.40    5.10
  24 -10   1   11.10    9.50
  24  10   1   13.70    8.10
  24  10   1   11.10    7.20
  26 -10   1   45.30   10.60
  26 -10   1   25.10   11.80
  26  10   1   29.70   12.50
  26  10   1   41.60   14.60
  28 -10   1   76.69   17.20
 -28 -10  -1   79.29   14.10
  28 -10   1   70.59   12.60
  28  10   1   92.59   18.30
  28  10   1   74.29   17.40
  28  10   1   72.79   16.00
  30 -10   1    0.90    5.50
  30  10   1   -4.00    6.80
  30  10   1  -14.10    7.50
  29 -11  -1   11.00    9.10
  29 -11  -1    5.20    7.50
  29  11  -1   49.99   18.30
  29  11  -1    3.40    9.50
  29  11  -1   20.60    9.90
  27 -11  -1   -4.90    5.30
  27 -11  -1   -2.30    3.70
  27  11  -1    9.60    6.70
  27  11  -1   -3.50    7.20
  25 -11  -1    2.70    5.00
  25 -11  -1   -3.60    6.20
  25  11  -1    7.40    8.00
  25  11  -1    8.70    7.90
  25  11  -1    6.90    8.40
  23 -11  -1   22.00    8.90
 -23 -11   1   17.60    7.00
  23 -11  -1   -2.90    7.10
  23 -11  -1    6.60    5.50
  23  11  -1   -4.30    7.20
  23  11  -1    3.30    7.80
  23  11  -1    4.60    9.00
 -21 -11   1  102.29   16.60
  21 -11  -1  100.09   16.80
  21 -11  -1  144.89   20.20
  21 -11  -1  109.09   15.40
  21  11  -1   94.49   17.70
  21  11  -1  102.99   18.50
  21  11  -1   64.89   15.70
  19 -11  -1    6.70    4.40
 -19 -11   1  -10.80    4.70
  19 -11  -1   -5.50    4.00
  19  11  -1   -7.80    4.00
  19  11  -1   -2.50    5.70
  19  11  -1   -3.90    5.40
 -17 -11   1   10.40    5.10
  17 -11  -1   22.20    8.10
  17 -11  -1   12.00    5.30
  17  11  -1   10.20    6.60
  17  11  -1    2.20    3.80
  17  11  -1    3.00    6.60
  15 -11  -1   12.60    7.30
 -15 -11   1   51.29   13.10
  15 -11  -1   18.70    8.10
  15 -11  -1   23.00    9.70
  15  11  -1   34.40   12.40
  15  11  -1   18.60    9.50
 -13 -11   1    6.40    8.20
  13 -11  -1   -3.50    3.80
  13 -11  -1   -5.90    3.40
  13 -11  -1  -11.30    4.40
 -13 -11   1   -0.50    4.80
 -13  11   1    8.80    6.30
  13  11  -1    5.20    5.20
 -11 -11   1    3.50    5.20
 -11 -11   1   -4.10    4.40
  11 -11  -1    3.60    4.90
 -11 -11   1    3.20    7.40
  11 -11  -1    7.80    5.60
  11 -11  -1   -1.90    4.30
  11  11  -1    0.20    4.40
  11  11  -1   -1.50    5.60
 -11  11   1   -7.40    5.50
   9 -11  -1   11.20    8.40
  -9 -11   1   14.80    6.20
  -9 -11   1    6.00    6.60
   9 -11  -1   -3.00    4.30
  -9 -11   1   -8.20    5.20
  -9 -11   1   -1.90    5.50
   9  11  -1    0.20    6.00
   9  11  -1   -4.60    4.10
  -9  11   1   -2.10    6.00
  -9  11   1    5.10    5.50
   7 -11  -1  110.99   19.30
  -7 -11   1  137.69   21.00
  -7 -11   1  126.89   18.50
   7 -11  -1  137.59   20.00
  -7 -11   1  141.09   19.30
  -7 -11   1  119.99   15.80
  -7 -11   1  100.19   16.00
  -7  11   1  147.49   17.60
   7  11  -1  170.98   17.00
  -7  11   1  139.59   15.20
  -5 -11   1  102.49   15.40
  -5 -11   1   58.69   13.70
   5 -11  -1   77.19   15.50
   5 -11  -1   84.19   15.20
  -5 -11   1  102.99   15.30
   5 -11  -1   75.29   14.90
   5  11  -1  103.99   12.80
  -5  11   1   81.49   15.20
  -5  11   1   98.39   12.90
   5  11  -1   93.79   17.30
   5  11  -1  100.59   13.50
   3 -11  -1  138.39   20.80
   3 -11  -1  126.49   18.70
  -3 -11   1  127.39   17.90
  -3 -11   1  145.29   20.00
  -3 -11   1  163.88   21.50
   3 -11  -1  133.49   18.50
  -3  11   1  158.88   13.90
   3  11  -1  139.89   14.90
  -3  11   1  138.09   19.10
   3  11  -1  154.58   20.10
  -1 -11   1  139.69   19.50
  -1 -11   1  134.29   17.80
   1 -11  -1  107.79   16.60
   1 -11  -1  104.19   17.20
   1 -11  -1  103.09   16.40
  -1 -11   1  106.49   15.80
   1 -11  -1  170.68   21.40
  -1  11   1  133.49   17.20
   1  11  -1  164.18   16.20
   1  11  -1  121.89   14.00
  -1  11   1  147.09   15.80
   1  11  -1  135.69   18.30
  -1 -11  -1   12.10    6.80
  -1 -11  -1    4.80    5.60
   1 -11   1    6.30    5.40
  -1 -11  -1    6.30    7.10
   1 -11   1   11.00    6.60
   1 -11   1    6.00    5.50
   1  11   1   10.80    5.70
  -1  11  -1    7.60    5.30
   1  11   1    3.80    6.70
   3 -11   1   -4.00    5.30
  -3 -11  -1    3.90    5.20
  -3 -11  -1   -4.00    5.80
  -3 -11  -1   10.10    6.50
   3 -11   1   -6.40    5.90
   3 -11   1    8.60   10.00
  -3 -11  -1    1.10    6.10
  -3  11  -1    3.00    4.50
   3  11   1   -3.20    3.80
   3  11   1    1.00    5.10
  -3  11  -1    4.20    5.80
  -5 -11  -1   90.79   13.20
  -5 -11  -1   68.39   11.80
   5 -11   1   37.00   17.40
  -5 -11  -1   66.09   15.30
  -5 -11  -1   56.49   12.60
   5 -11   1   74.09   15.80
   5 -11   1   68.79   14.20
  -5 -11  -1   65.19   14.80
  -5  11  -1   53.69   13.40
  -5  11  -1   84.29   10.40
   5  11   1   56.69   11.90
   5  11   1   83.89   15.00
  -7 -11  -1  111.89   15.40
  -7 -11  -1  131.99   14.40
  -7 -11  -1  121.69   17.40
  -7 -11  -1  109.89   15.40
  -7 -11  -1   85.99   16.70
  -7  11  -1  113.89   11.90
   7  11   1   91.89   14.30
  -7  11  -1  104.09   17.20
   9 -11   1    3.10    5.80
   9 -11   1   15.50    6.90
   9 -11   1   10.10    9.80
  -9 -11  -1   23.10    6.00
  -9 -11  -1    2.70    6.70
  -9 -11  -1   14.90    8.10
  -9 -11  -1   19.50    6.80
  -9  11  -1    8.70    4.80
  -9  11  -1    4.90    7.60
   9  11   1   15.00    7.50
   9  11   1    1.40    4.30
 -11 -11  -1   -4.40    8.10
  11 -11   1    6.30    5.80
  11 -11   1    0.10    4.30
 -11 -11  -1    7.80    5.90
  11 -11   1   -6.00    4.70
  11  11   1    1.70    6.30
 -11  11  -1   -8.00    5.50
  11  11   1   -8.20    4.20
  13 -11   1   -3.50    4.10
  13 -11   1   -5.10    3.70
  13  11   1    2.70    3.30
  13  11   1   -5.20    3.90
  15 -11   1   94.19   18.50
  15 -11   1  108.09   19.20
  15 -11   1   65.19   15.30
 -15 -11  -1  118.89   16.70
  15  11   1   99.49   20.00
  15  11   1   73.29   15.20
  17 -11   1  135.69   18.80
 -17 -11  -1  138.99   18.80
  17 -11   1  112.39   20.40
  17 -11   1  145.09   18.00
  17  11   1  131.19   19.50
  17  11   1  141.29   19.80
  17  11   1  143.69   19.70
  19 -11   1   -0.90    4.90
 -19 -11  -1    8.00    6.50
  19 -11   1   -2.10    5.50
  19 -11   1   -5.20    4.10
  19  11   1   -6.50    3.40
  19  11   1   -2.80    5.70
  21 -11   1    0.30    6.50
  21 -11   1   -0.90    5.10
 -21 -11  -1  -12.90    5.30
  21 -11   1  -10.10    4.00
  21  11   1   -7.60    4.60
  21  11   1   -4.00    6.50
  23 -11   1   11.20    6.60
 -23 -11  -1   -0.30    6.70
  23 -11   1   -8.50    5.40
  23  11   1   -2.20    5.00
  25 -11   1   20.70    8.10
  25  11   1    4.70    7.20
  27 -11   1    3.70    8.00
  27 -11   1   -7.30    4.70
 -27 -11  -1    9.40    8.20
  27  11   1    3.30    7.30
  27  11   1   10.40   15.80
  24 -12  -1    9.00    9.40
  24 -12  -1   -5.60    5.80
  24  12  -1    0.90    7.50
  24  12  -1  -11.20    6.70
  24  12  -1   -2.40   11.90
  22 -12  -1   35.00   10.00
  22 -12  -1   31.50   10.00
 -22 -12   1   17.20   10.10
  22  12  -1   18.90    9.30
  22  12  -1   30.30   10.30
  20 -12  -1   12.10    7.80
 -20 -12   1   15.60   10.10
  20 -12  -1    5.20    7.10
  20 -12  -1    7.10   10.60
  20  12  -1    9.30    8.40
  20  12  -1   12.30    7.20
  20  12  -1   30.40   12.00
  18 -12  -1   17.10    7.30
 -18 -12   1   38.80    9.70
  18 -12  -1    1.10    6.40
  18 -12  -1    0.60    8.80
  18  12  -1   17.50    7.30
  18  12  -1   20.60   10.70
 -16 -12   1   19.30    8.20
  16 -12  -1   22.00    8.50
  16 -12  -1   16.90    8.50
  16 -12  -1    8.30    6.90
  16  12  -1   13.10    8.60
  14 -12  -1   12.50    7.90
  14 -12  -1   13.40    7.30
 -14 -12   1    8.70    7.30
  14  12  -1   -2.40    6.20
 -12 -12   1   44.40   12.50
  12 -12  -1   29.00   12.20
  12 -12  -1   45.80   12.00
  12  12  -1   72.39   11.30
  12  12  -1   47.70   13.40
  10 -12  -1    6.00    6.00
 -10 -12   1   -3.30    5.70
 -10 -12   1   20.90    8.60
  10 -12  -1   11.80    8.80
  10 -12  -1    5.60    6.80
 -10  12   1   14.60    8.40
  10  12  -1    2.00    9.60
  -8 -12   1   19.50    7.20
  -8 -12   1    0.50    5.00
   8 -12  -1    6.90    7.40
   8 -12  -1   10.80    8.00
   8  12  -1   10.00    6.60
   8  12  -1   27.70    9.70
  -8  12   1    9.90   11.20
   6 -12  -1   16.10    7.20
   6 -12  -1    3.80    5.00
  -6 -12   1    6.20    7.40
   6 -12  -1   12.70    6.60
  -6  12   1    9.50    8.80
   6  12  -1    9.90    6.00
   6  12  -1    9.00    5.40
  -6  12   1   17.20    6.90
   4 -12  -1    3.50    6.80
   4 -12  -1   -2.50    4.50
   4 -12  -1    6.90    4.00
  -4 -12   1    1.30    6.20
  -4 -12   1   -3.80    7.20
  -4 -12   1   -2.50    6.80
   4  12  -1    0.30    4.90
  -4  12   1    1.30    5.60
   4  12  -1    3.90    7.60
  -4  12   1   10.10    5.20
  -2 -12   1   -1.50    5.00
   2 -12  -1    5.10    6.10
  -2 -12   1    4.40    7.20
   2 -12  -1    3.90    5.70
  -2 -12   1   -1.90    4.80
   2  12  -1    5.40    4.90
  -2  12   1    6.10    5.80
  -2  12   1    9.00    6.50
   0 -12  -1  160.48   21.80
   0 -12  -1  147.69   20.70
   0 -12   1  113.59   18.40
   0 -12  -1  182.78   22.20
   0 -12   1  150.58   19.50
   0  12   1  152.28   17.70
   0  12  -1  182.68   26.70
   2 -12   1    5.80    6.40
  -2 -12  -1   -3.80    5.20
  -2 -12  -1   13.20    9.40
  -2 -12  -1    6.40    5.90
   2  12   1   10.30    7.90
  -2  12  -1   24.20    8.60
   2  12   1    8.30    6.80
  -2  12  -1   13.60    5.80
   4 -12   1   91.49   17.10
  -4 -12  -1   70.19   14.10
  -4 -12  -1   88.19   18.20
   4 -12   1   62.79   14.80
   4 -12   1   75.29   17.50
   4  12   1   43.00   13.90
  -4  12  -1   75.09   14.80
   4  12   1   66.29   11.90
   6 -12   1   24.30    8.80
   6 -12   1   42.30   12.50
  -6 -12  -1   81.69   22.10
   6 -12   1   23.70    8.80
  -6 -12  -1   42.90   12.30
   6  12   1   50.89   10.50
  -6  12  -1   31.90   10.00
   6  12   1   55.29   14.60
   8 -12   1    8.50    7.60
   8 -12   1   -0.40    5.10
  -8 -12  -1   15.10    7.30
   8 -12   1   -1.80    4.80
  -8  12  -1   -2.00    4.00
   8  12   1    1.20    6.30
 -10 -12  -1  138.49   21.60
  10 -12   1  102.99   18.40
  10 -12   1   93.59   22.10
  10  12   1  106.09   15.40
  10  12   1  103.69   22.30
 -12 -12  -1   14.40    7.30
  12 -12   1    5.70    5.50
  12 -12   1    2.20    4.60
  12  12   1   -1.50    6.10
  14 -12   1   17.10    8.50
 -14 -12  -1   12.40    6.60
  14 -12   1    9.10    8.90
  14  12   1   15.20    9.40
 -16 -12  -1   32.00   10.60
  16 -12   1   43.30   13.50
  16 -12   1   34.50   11.30
  16  12   1   25.30   10.00
  16  12   1   51.69   11.00
  18 -12   1   70.19   12.90
  18 -12   1   49.80   13.90
 -18 -12  -1   71.29   15.70
  18 -12   1   72.59   14.70
  18  12   1   55.49   15.70
  20 -12   1   -3.60    5.00
  20 -12   1    1.10    7.40
  20 -12   1   -0.70    4.70
  20  12   1    8.90    7.90
 -22 -12  -1   66.89   15.70
  22 -12   1   37.20   17.00
  22  12   1   13.80   13.10
  22  12   1   37.30   10.90
  22  12   1   64.59   14.70
  24 -12   1  -10.60    5.20
  24 -12   1  -11.10    5.80
  24  12   1    0.40    4.60
 -19 -13   1   96.99   18.20
  19 -13  -1   80.79   19.90
  19  13  -1  100.79   18.20
  19  13  -1   81.29   15.50
  17 -13  -1   -3.70    6.20
 -17 -13   1    9.20    7.90
  17  13  -1   11.40    7.80
  15 -13  -1   75.59   18.40
  15 -13  -1   44.50   14.90
  15 -13  -1   48.10   11.40
 -15 -13   1   78.29   17.60
  15  13  -1   74.79   16.50
  15  13  -1   84.99   16.50
  13 -13  -1   -1.30    6.60
  13  13  -1   13.90    8.30
 -11 -13   1    8.30    8.00
  11 -13  -1    0.20    6.50
  11 -13  -1    4.60    7.30
  11  13  -1   -1.50    9.10
  11  13  -1    4.10    6.70
  -9 -13   1   92.09   19.90
   9 -13  -1  133.89   20.90
   9 -13  -1  152.48   21.00
   9 -13  -1   96.59   18.90
   9  13  -1  152.48   22.80
   9  13  -1  131.79   17.40
  -7 -13   1   16.50    6.30
   7 -13  -1   13.70    9.40
   7 -13  -1    5.90    6.60
   7  13  -1    7.60    7.00
   7  13  -1   12.90    9.30
  -7  13   1    5.00    8.50
   5 -13  -1    4.80    7.30
  -5 -13   1    0.20    5.90
   5 -13  -1   10.40    7.00
  -5 -13   1    4.00    8.20
   5 -13  -1    8.50    5.10
   5  13  -1    2.50    8.20
  -5  13   1    4.20    7.90
  -3 -13   1  -12.50    6.10
   3 -13  -1    2.80    5.50
   3 -13  -1    2.00    5.10
  -3 -13   1    6.50    7.30
   3 -13  -1  -10.00    5.80
   3  13  -1   -8.40    5.10
   1 -13  -1   64.69   14.00
   1 -13  -1   68.39   17.60
  -1 -13   1   60.29   16.00
   1 -13  -1   90.39   16.60
  -1 -13   1   75.09   17.00
  -1  13   1   56.99   13.50
   1 -13   1    9.80    6.90
  -1 -13  -1    4.50    7.60
   1 -13   1   -1.40    7.80
  -1 -13  -1   -2.40    5.60
   1 -13   1    6.40    6.70
  -1 -13  -1   -2.60    5.00
   1  13   1    5.80    7.90
   1  13   1    8.60    5.70
  -1  13  -1   -2.00    8.20
  -3 -13  -1   62.19   15.80
  -3 -13  -1   72.59   13.70
   3  13   1   73.59   13.60
   3  13   1   85.79   14.40
   5 -13   1   14.10   10.60
  -5 -13  -1   27.00   19.60
   5 -13   1   15.50    8.60
   5  13   1   11.80    6.10
  -5  13  -1   23.10    8.80
   5  13   1   22.80   11.80
   7 -13   1   58.09   15.80
  -7 -13  -1   83.79   17.10
   7 -13   1   61.69   17.80
   7 -13   1   83.49   17.10
   7  13   1   59.89   15.40
   9 -13   1    9.20   10.50
  -9 -13  -1   23.60   10.10
   9 -13   1   20.70   10.80
   9 -13   1   14.80    6.20
   9  13   1   16.90   10.40
  11 -13   1  159.58   21.80
  11 -13   1  163.68   21.70
 -11 -13  -1  153.58   21.80
  11 -13   1  194.78   23.20
  11  13   1  168.48   24.20
  11  13   1  205.58   23.10
 -13 -13  -1    0.90    8.10
  13 -13   1   10.90    7.30
  13 -13   1  -13.20    6.00
  13  13   1   -6.30    6.50
  13  13   1    5.50    4.00
 -15 -13  -1    4.70    9.80
  15 -13   1   29.30   11.70
  15 -13   1   16.50   10.50
  15 -13   1   14.20    9.30
  15  13   1   26.80   10.30
  15  13   1   48.90   12.30
 -17 -13  -1    4.20    6.60
  17 -13   1    4.60    6.60
  17  13   1    5.00    6.70
  17  13   1   18.30    5.70
  19 -13   1   13.00    7.30
  19 -13   1   10.70    7.80
  19 -13   1   -7.60    9.40
  19  13   1   31.20    8.40
  19  13   1   12.00    8.50
  12 -14  -1   -4.50    7.10
 -12 -14   1    0.60    7.40
  12 -14  -1   -2.50    8.50
  12  14  -1  -11.30    9.80
 -10 -14   1    3.10   10.50
  10 -14  -1   20.70   11.40
  10 -14  -1   48.60   12.80
  10  14  -1   40.70   14.40
   8 -14  -1   68.19   13.90
   8 -14  -1   61.39   12.20
  -8 -14   1   66.59   16.00
   8  14  -1   60.19   13.80
   6 -14  -1   80.39   14.40
   6  14  -1   88.79   15.30
   4 -14  -1   29.30   10.00
   4 -14  -1    6.40   14.20
  -4  14   1  -11.30    9.40
   4  14  -1   -5.20    9.90
   2 -14  -1   95.69   17.50
   2 -14  -1   66.99   16.60
  -2 -14   1   38.00   19.60
   2  14  -1   37.60   14.90
  -2  14   1   58.49   14.40
   0 -14  -1    3.20    7.30
   0 -14   1   19.90    7.70
   0 -14   1   49.10   13.60
   0 -14  -1    6.90   10.20
   0  14   1    8.10    8.40
   0  14  -1   17.50   10.30
   2 -14   1  125.19   22.40
  -2 -14  -1   73.29   18.90
   2 -14   1  107.39   21.50
  -2  14  -1   77.69   20.90
   2  14   1   88.99   19.30
   4 -14   1   38.70   14.00
   4 -14   1   56.09   13.80
   6 -14   1    3.10    5.40
   6  14   1    7.70    5.30
   8 -14   1    3.10    8.80
  -8 -14  -1    2.90    7.90
   8  14   1    3.90    9.70
  10 -14   1    0.70   18.00
  10 -14   1   16.00   10.30
 -10 -14  -1   -3.70    9.90
  12 -14   1   14.60    8.70
 -12 -14  -1   -1.30   10.20
  12  14   1   18.30   10.10
  12  14   1    9.80   11.30
  44   0  -2   55.19   14.70
  42   0  -2    4.80    8.60
  40   0  -2   33.40    7.00
  38   0  -2    5.20    4.20
  38   0  -2    8.40    6.40
  36   0  -2   21.40    5.40
  36   0  -2   45.30   12.60
  36   0  -2   13.50    8.80
  34   0  -2   26.90    8.40
  34   0  -2   21.00    6.70
  34   0  -2   15.80    6.20
  32   0  -2    1.40    5.10
 -32   0   2   13.10    5.10
  32   0  -2   -0.50    3.40
  32   0  -2    6.20    3.20
  32   0  -2    5.70    2.80
  30   0  -2   36.50    6.90
 -30   0   2   31.40    7.20
  30   0  -2   20.20    6.10
  30   0  -2   18.70    7.40
  30   0  -2   24.80    7.50
 -30   0   2   36.40    3.10
  30   0  -2   18.80    5.00
 -30   0   2   27.60    3.80
  28   0  -2    1.40    3.00
 -28   0   2    4.90    2.20
  28   0  -2   -6.40    3.50
  28   0  -2   -0.40    3.50
  28   0  -2   -3.20    1.30
 -28   0   2    9.30    5.60
 -28   0   2   -3.30    3.20
  28   0  -2    0.30    2.00
 -28   0   2   -0.50    1.20
  28   0  -2   -1.60    1.80
  26   0  -2   73.29    9.20
 -26   0   2   49.20    7.90
  26   0  -2   73.19    8.50
 -26   0   2   66.69    9.10
  26   0  -2   60.09   10.20
  26   0  -2   74.59   10.10
 -26   0   2   67.99    9.70
  26   0  -2   72.79    8.00
 -24   0   2   48.60    7.80
  24   0  -2   26.30    7.10
 -24   0   2   45.00    5.00
  24   0  -2   39.80    7.00
  24   0  -2   32.30    5.80
  24   0  -2   32.10    4.80
  24   0  -2   45.40    5.90
 -24   0   2   30.60    6.50
 -22   0   2  264.07   15.60
 -22   0   2  270.67   11.70
  22   0  -2  263.37   13.20
  22   0  -2  251.47   14.30
 -22   0   2  248.38   16.80
 -22   0   2  252.27   13.10
  22   0  -2  262.57   18.90
  22   0  -2  269.07   18.10
  22   0  -2  252.17   15.90
  22   0  -2  260.87   13.90
  22   0  -2  271.97   14.40
 -20   0   2  312.27   13.00
  20   0  -2  328.77   17.50
  20   0  -2  344.77   14.70
  20   0  -2  312.57   18.70
  20   0  -2  327.17   15.50
 -20   0   2  313.57   14.90
 -20   0   2  346.77   18.60
  20   0  -2  337.27   20.40
 -20   0   2  346.17   16.70
  20   0  -2  356.66   15.70
  20   0  -2  329.37   14.80
  18   0  -2    1.70    1.40
  18   0  -2    6.00    2.20
  18   0  -2    5.60    2.70
  18   0  -2   -1.80    2.20
  18   0  -2    3.20    2.40
 -18   0   2    1.60    1.70
  18   0  -2    1.60    1.40
 -18   0   2    0.70    1.30
 -18   0   2    0.70    2.30
 -18   0   2    1.10    2.00
  16   0  -2    0.20    1.30
 -16   0   2   -0.90    1.10
  16   0  -2   -0.60    1.30
 -16   0   2    1.10    1.20
  16   0  -2    1.00    1.80
 -16   0   2   -1.70    1.70
  16   0  -2   -0.10    1.30
 -14   0   2 6156.58   99.39
  14   0  -2 6433.56   99.19
  14   0  -2 6461.45  106.49
 -14   0   2 6222.18   97.19
  14   0  -2 6452.75   98.29
  14   0  -2 6427.56   97.99
 -14   0   2 6406.86  105.19
  14   0  -2 6269.07  109.29
 -14   0   2 6221.48   89.69
  14   0  -2 6324.77  103.99
  14   0  -2 6272.87   99.89
 -14   0   2 6198.08   98.69
 -12   0   2  208.68    9.30
 -12   0   2  201.78   12.20
  12   0  -2  176.98   10.70
 -12   0   2  185.68    7.10
 -12   0   2  187.08   10.60
  12   0  -2  208.68   10.00
 -12   0   2  195.28    9.00
 -12   0   2  184.38    9.50
  12   0  -2  185.28   11.70
  12   0  -2  190.48   10.70
  12   0  -2  177.18    8.70
  12   0  -2  190.78    9.20
  12   0  -2  200.88    9.70
  -4   0   2  730.03   15.70
   4   0  -2  719.53   16.70
   4   0  -2  724.43   16.50
   4   0  -2  667.93   16.50
  -4   0   2  714.93   16.90
   4   0  -2  719.63   16.00
  -4   0   2  686.93   15.90
  -4   0   2  711.13   16.40
  -4   0   2  723.73   16.20
  -4   0   2  722.43   16.80
   4   0  -2  740.23   16.00
  -2   0   2  356.86    9.70
   2   0  -2  368.66    9.80
  -2   0   2  353.26    9.40
   2   0  -2  361.76    9.80
  -2   0   2  370.36   10.00
   2   0  -2  331.77    9.20
  -2   0   2  347.17    9.00
   2   0  -2  339.37    8.90
   2   0  -2  344.97    9.90
   0   0   2  209.98    6.50
   0   0   2  206.88    6.90
   0   0  -2  197.98    5.90
   0   0  -2  199.18    6.30
   0   0  -2  200.48    6.80
   0   0  -2  195.78    4.60
   0   0   2  197.18    4.60
   0   0   2  196.58    6.40
  -2   0  -2 1626.64   27.10
  -2   0  -2 1676.03   30.90
  -2   0  -2 1663.23   29.20
   2   0   2 1686.63   27.10
   2   0   2 1678.93   29.10
   2   0   2 1667.33   29.20
   2   0   2 1662.23   26.00
  -2   0  -2 1713.03   29.50
  -2   0  -2 1647.84   25.70
   2   0   2 1665.43   26.70
  -2   0  -2 1657.13   26.60
   2   0   2 1643.84   26.50
   8   0   2    1.40    0.60
   8   0   2   -0.50    1.00
  -8   0  -2    0.80    1.10
   8   0   2    0.20    1.00
   8   0   2    0.80    0.40
   8   0   2    0.10    0.90
   8   0   2    0.00    0.70
   8   0   2    0.60    0.50
  -8   0  -2    1.30    1.30
  10   0   2  313.77   15.10
  10   0   2  304.87   12.40
  10   0   2  304.27   13.60
  10   0   2  305.37   12.20
 -10   0  -2  307.37   15.20
  10   0   2  317.07   14.30
  10   0   2  298.07    6.70
  10   0   2  279.17    6.80
 -10   0  -2  297.47   13.80
  12   0   2   38.00    2.70
  12   0   2   38.90    5.60
 -12   0  -2   43.30    5.60
 -12   0  -2   35.70    5.50
  12   0   2   38.10    4.90
  12   0   2   34.00    4.20
  12   0   2   34.30    2.10
  12   0   2   38.20    5.70
  12   0   2   28.10    4.50
  14   0   2 4927.51   93.39
 -14   0  -2 4898.71   94.09
 -14   0  -2 4935.51   89.99
  14   0   2 5365.16  100.49
  14   0   2 4930.41   69.99
  14   0   2 4894.91   72.49
  14   0   2 5000.20   83.99
  14   0   2 4911.71   70.09
  14   0   2 5104.89   92.69
  14   0   2 4892.91   86.79
  16   0   2  414.96    9.60
  16   0   2  409.86    9.40
 -16   0  -2  412.76   21.50
  16   0   2  411.86    9.30
 -16   0  -2  393.26   19.40
  16   0   2  413.26   11.30
  16   0   2  411.76   18.80
  16   0   2  431.66   21.80
  16   0   2  410.26    9.20
  16   0   2  414.86   21.00
  16   0   2  394.46   16.80
  16   0   2  454.15   19.60
  18   0   2   93.19    5.00
  18   0   2   94.09    8.50
 -18   0  -2   93.89   10.90
  18   0   2   95.69    5.40
 -18   0  -2   80.89    9.20
  18   0   2   97.89    4.00
  18   0   2   97.99    9.00
  18   0   2  104.49    4.10
  18   0   2   92.29   10.80
  18   0   2  101.89    4.80
  18   0   2   98.89   10.70
  18   0   2   84.59    9.20
  20   0   2  720.83   31.50
  20   0   2  706.53   16.90
 -20   0  -2  694.43   31.70
  20   0   2  688.03   25.00
 -20   0  -2  690.83   28.90
  20   0   2  690.83   13.20
  20   0   2  738.93   31.50
  20   0   2  680.83   13.00
  20   0   2  695.13   23.20
  20   0   2  706.63   27.90
  20   0   2  716.23   28.50
 -22   0  -2   37.60    7.20
  22   0   2   32.00    3.70
  22   0   2   25.00    5.40
  22   0   2   34.00    7.30
  22   0   2   21.30    6.20
 -22   0  -2   29.30    7.60
  22   0   2   33.40    7.40
  22   0   2   29.40    3.30
  22   0   2   15.20    5.60
  24   0   2  276.07   16.60
  24   0   2  272.97   21.00
  24   0   2  258.97   19.50
  24   0   2  296.27   19.90
 -24   0  -2  289.17   20.00
  24   0   2  291.07   12.00
 -24   0  -2  250.17   20.10
  26   0   2  476.15   17.10
  26   0   2  479.55   28.20
  26   0   2  493.25   27.10
 -26   0  -2  474.55   27.20
  26   0   2  484.85   22.80
  26   0   2  495.65   29.90
 -28   0  -2   34.10    8.80
  28   0   2   40.70    7.50
  28   0   2   25.20    7.50
  28   0   2   36.10    5.30
 -30   0  -2   14.10    6.80
  30   0   2   12.70    6.70
  30   0   2   19.30    7.90
 -32   0  -2    0.80    4.80
  32   0   2    2.20    3.80
  32   0   2   -2.20    2.60
  32   0   2   -6.00    3.10
  34   0   2  438.66   31.10
 -34   0  -2  460.45   30.70
  34   0   2  432.16   29.10
  36   0   2   16.20    6.40
 -36   0  -2    8.50    6.60
  36   0   2    4.50    4.10
 -38   0  -2   86.09   14.70
  38   0   2   73.99   13.00
  40   0   2    8.90    4.70
 -40   0  -2    5.00    7.20
 -42   0  -2   12.90   12.00
  43  -1  -2   18.60    6.30
  43   1  -2    2.50    7.70
  43   1  -2   -6.60    6.90
  41  -1  -2  -11.40    5.00
  41  -1  -2    1.70    1.90
  41   1  -2   -1.20    5.70
  41   1  -2    7.00    7.70
  39  -1  -2   -0.60    3.90
  39  -1  -2    0.10    2.40
  39   1  -2   -6.90    6.00
  39   1  -2   -5.60    2.70
  39   1  -2   10.10    6.20
 -37  -1   2   16.50    8.30
  37  -1  -2   29.00   11.00
  37  -1  -2   24.50   10.50
  37   1  -2   55.29   14.40
  37   1  -2   29.20   10.10
  37   1  -2   43.30    8.30
  35  -1  -2    7.30    2.70
 -35  -1   2    9.80    5.30
  35  -1  -2   -1.00    1.50
  35   1  -2   -2.10    2.20
  35   1  -2    6.70    3.20
  33  -1  -2   21.20    5.10
  33  -1  -2   10.00    6.40
 -33  -1   2    6.30    4.40
  33  -1  -2   10.30    5.50
  33   1  -2   11.00    4.60
  33   1  -2   13.70    4.90
  33   1  -2   12.50    4.50
  33   1  -2   23.80    7.30
  33   1  -2   12.00    6.70
  31  -1  -2   13.20    7.00
  31  -1  -2   18.80    5.00
 -31  -1   2   26.00    6.60
  31  -1  -2   19.80    5.20
  31  -1  -2   23.60    7.00
  31  -1  -2   27.40    8.30
 -31  -1   2   21.50    5.00
  31   1  -2   12.50    6.80
  31   1  -2   18.20    6.30
  31   1  -2   17.00    6.70
  31   1  -2   30.00    8.50
  31   1  -2   31.50    6.90
  29  -1  -2    0.60    1.80
 -29  -1   2    0.70    1.20
  29  -1  -2   -1.10    3.50
  29  -1  -2    1.80    2.10
  29  -1  -2    5.10    3.80
  29  -1  -2   -2.40    2.10
  29  -1  -2   -1.40    2.60
  29  -1  -2    6.40    3.30
  29   1  -2    1.10    2.70
  29   1  -2    1.50    3.70
  29   1  -2    2.90    2.50
  29   1  -2   -3.90    2.70
  29   1  -2    0.00    2.80
 -29   1   2    3.80    2.60
  27  -1  -2   -1.90    1.90
  27  -1  -2   -0.20    3.10
 -27  -1   2    2.50    2.50
  27  -1  -2   -4.10    2.80
 -27  -1   2    0.10    2.50
  27  -1  -2    0.70    2.40
  27   1  -2    2.80    1.60
  27   1  -2   -0.10    1.80
  27   1  -2    1.30    2.20
  27   1  -2    1.60    2.60
 -27   1   2    1.00    1.10
  27   1  -2   -1.70    1.80
  25  -1  -2   62.19    8.50
 -25  -1   2   57.79    8.70
 -25  -1   2   57.19    8.20
 -25  -1   2   59.49    7.80
  25  -1  -2   60.99   10.20
  25  -1  -2   74.49    6.80
  25  -1  -2   59.79    8.80
  25  -1  -2   69.89   10.40
  25  -1  -2   58.29    7.00
  25  -1  -2   73.69    7.50
  25   1  -2   49.40    8.20
 -25   1   2   65.19   10.60
 -25   1   2   75.09    5.30
  25   1  -2   60.09    8.20
  25   1  -2   74.59    7.90
  25   1  -2   70.09   11.10
  25   1  -2   72.29    8.80
  25   1  -2   65.79    8.20
 -25   1   2   58.49    6.70
  23  -1  -2  474.15   18.30
  23  -1  -2  464.45   21.00
  23  -1  -2  439.36   18.00
 -23  -1   2  482.05   18.10
  23  -1  -2  445.36   28.10
 -23  -1   2  452.35   20.20
  23  -1  -2  472.85   26.00
 -23  -1   2  491.65   22.30
 -23  -1   2  479.75   21.30
  23  -1  -2  451.65   18.70
  23  -1  -2  445.36   25.70
  23  -1  -2  508.05   23.20
  23   1  -2  481.35   20.90
 -23   1   2  452.85   24.70
  23   1  -2  491.55   21.50
  23   1  -2  509.35   27.30
  23   1  -2  479.65   23.40
  23   1  -2  486.95   20.10
 -23   1   2  433.96   21.40
  23   1  -2  466.65   21.20
 -23   1   2  435.96   14.60
  21  -1  -2   23.20    5.60
  21  -1  -2   32.00    6.70
  21  -1  -2   20.00    4.10
  21  -1  -2   27.20    4.20
 -21  -1   2   25.70    5.20
 -21  -1   2   29.60    5.50
 -21  -1   2   17.30    4.40
 -21  -1   2   14.00    4.90
 -21  -1   2   18.70    4.10
  21  -1  -2   20.70    5.90
  21   1  -2   19.70    5.20
 -21   1   2   23.60    5.10
  21   1  -2   21.90    6.10
 -21   1   2   18.90    3.40
  21   1  -2   33.40    5.70
  21   1  -2   21.60    4.90
 -21   1   2   16.60    6.10
  21   1  -2   11.70    3.80
 -19  -1   2   84.09    6.90
  19  -1  -2   74.49    9.00
 -19  -1   2   76.09    8.10
 -19  -1   2   85.19    8.10
  19  -1  -2   70.39    6.70
  19  -1  -2   78.19    7.50
 -19  -1   2   90.99   10.60
 -19  -1   2   74.79    7.20
  19  -1  -2   79.79    9.80
  19  -1  -2   80.49    9.80
  19  -1  -2   67.29    6.20
  19  -1  -2   76.19    6.60
 -19   1   2   74.79    7.90
  19   1  -2   61.89    9.20
 -19   1   2   65.29    8.20
  19   1  -2   72.09    7.40
  19   1  -2   69.09    8.00
 -19   1   2   74.29    5.90
  19   1  -2   61.79    7.20
  19   1  -2   83.99    7.60
  19   1  -2   73.69    7.60
 -17  -1   2  594.74   21.70
 -17  -1   2  616.04   20.20
  17  -1  -2  605.24   21.20
 -17  -1   2  572.54   15.20
  17  -1  -2  623.74   18.80
  17  -1  -2  570.04   25.50
 -17  -1   2  667.13   41.50
  17  -1  -2  623.84   26.40
  17  -1  -2  595.14   19.50
 -17  -1   2  598.84   14.40
  17  -1  -2  613.14   19.00
 -17  -1   2  596.54   21.40
 -17  -1   2  610.14   21.70
  17  -1  -2  639.44   25.20
 -17   1   2  627.94   17.90
  17   1  -2  608.64   21.50
  17   1  -2  569.04   25.60
  17   1  -2  631.64   21.30
  17   1  -2  610.94   21.00
  17   1  -2  614.24   22.40
 -17   1   2  609.54   25.30
 -17   1   2  597.34   19.20
 -17   1   2  579.54   21.40
  17   1  -2  613.74   22.20
  15  -1  -2  235.68   11.20
  15  -1  -2  248.68   12.50
 -15  -1   2  256.17   15.30
  15  -1  -2  260.47   12.60
  15  -1  -2  235.38   14.20
 -15  -1   2  256.07    9.50
 -15  -1   2  261.87   11.80
 -15  -1   2  259.27   12.80
 -15  -1   2  262.67   12.20
 -15  -1   2  237.88   10.20
  15  -1  -2  249.48   11.10
  15  -1  -2  262.17   11.00
  15  -1  -2  266.97   15.90
 -15  -1   2  246.08   13.10
  15  -1  -2  254.07   15.80
 -15   1   2  274.07   10.80
  15   1  -2  268.87   13.20
  15   1  -2  263.17   13.10
 -15   1   2  259.97   15.30
  15   1  -2  265.37   12.50
  15   1  -2  272.97   16.20
 -15   1   2  259.67   11.60
  15   1  -2  251.37   12.70
  15   1  -2  276.77   13.80
  13  -1  -2   76.09    7.90
  13  -1  -2   67.39    5.90
 -13  -1   2   62.99    5.20
  13  -1  -2   65.19    5.90
 -13  -1   2   77.79    5.40
 -13  -1   2   74.69    6.20
  13  -1  -2   69.29    7.60
 -13  -1   2   68.39    7.70
  13  -1  -2   72.29    5.80
  13  -1  -2   77.69    7.80
 -13  -1   2   67.29    6.10
 -13  -1   2   70.19    6.80
  13  -1  -2   69.29    5.60
  13   1  -2   73.19    6.60
 -13   1   2   69.49    7.40
 -13   1   2   71.89    5.80
  13   1  -2   73.59    6.50
  13   1  -2   72.39    6.30
  13   1  -2   79.19    8.30
 -13   1   2   66.09    5.20
  13   1  -2   74.59    6.10
  13   1  -2   79.19    7.10
 -13   1   2   69.69    3.80
 -11  -1   2  923.61   20.90
  11  -1  -2  929.51   22.40
  11  -1  -2  931.51   22.70
  11  -1  -2  985.80   29.00
 -11  -1   2  939.91   25.60
  11  -1  -2  945.91   22.70
  11  -1  -2  916.51   21.60
 -11  -1   2  935.11   27.70
  11  -1  -2  957.50   23.60
 -11  -1   2  946.61   24.50
  11  -1  -2  930.61   27.20
 -11  -1   2  940.11   21.90
 -11  -1   2  987.10   24.10
 -11   1   2  894.21   22.50
  11   1  -2  967.80   25.30
  11   1  -2  904.91   25.10
  11   1  -2  937.51   23.20
  11   1  -2  939.11   22.70
  11   1  -2  937.21   24.70
 -11   1   2  925.31   27.60
  11   1  -2  923.01   27.90
 -11   1   2  914.51   21.70
 -11   1   2  943.91   19.60
   5  -1  -2 1497.55   31.50
   5  -1  -2 1519.45   28.50
   5  -1  -2 1531.35   24.80
  -5  -1   2 1460.85   31.90
  -5  -1   2 1555.44   28.70
   5  -1  -2 1485.05   28.70
  -5  -1   2 1467.95   30.00
  -5  -1   2 1543.95   31.00
   5  -1  -2 1543.95   29.10
  -5  -1   2 1533.35   31.40
  -5  -1   2 1540.45   31.40
   5   1  -2 1492.85   31.40
   5   1  -2 1519.35   30.90
  -5   1   2 1546.15   31.90
  -5   1   2 1503.45   28.60
   5   1  -2 1580.64   32.80
  -5   1   2 1485.15   25.00
   5   1  -2 1531.85   31.20
   5   1  -2 1511.05   31.00
  -5   1   2 1546.35   29.30
   5   1  -2 1507.55   28.70
  -5   1   2 1543.35   28.40
  -3  -1   2  767.92   18.50
  -3  -1   2  696.53   17.90
  -3  -1   2  726.33   16.80
  -3  -1   2  738.33   18.00
  -3  -1   2  731.23   17.60
   3  -1  -2  722.13   17.90
   3  -1  -2  708.13   13.80
  -3  -1   2  707.33   18.10
   3  -1  -2  710.53   16.50
   3  -1  -2  691.23   16.50
   3  -1  -2  714.13   16.70
  -3   1   2  701.13   16.80
  -3   1   2  703.73   13.80
  -3   1   2  713.53   16.60
   3   1  -2  744.73   18.30
  -3   1   2  693.83   16.70
   3   1  -2  730.53   18.10
   3   1  -2  732.63   18.20
   3   1  -2  753.42   18.60
  -3   1   2  694.03   16.50
  -3   1   2  704.23   17.80
   1  -1  -2    0.30    0.50
   1  -1  -2    1.20    0.80
  -1  -1   2    1.60    0.80
   1  -1  -2    0.60    0.60
  -1  -1   2    1.50    0.70
   1  -1  -2    0.70    0.50
  -1  -1   2    0.60    0.70
   1  -1  -2    0.60    0.60
   1  -1  -2    0.80    0.50
  -1  -1   2    1.10    0.60
  -1  -1   2    0.70    0.60
  -1  -1   2    0.50    0.50
  -1   1   2    0.80    0.70
   1   1  -2    0.20    0.50
   1   1  -2    0.80    0.80
   1   1  -2    1.10    0.90
  -1   1   2    1.00    0.60
  -1   1   2    1.00    0.70
   1   1  -2    1.30    0.80
  -1   1   2    0.80    0.70
   1   1  -2    0.20    0.40
  -1   1   2    0.20    0.40
   1   1  -2    1.30    0.70
  -3  -1  -2   99.69    4.90
  -3  -1  -2   99.29    4.50
   3  -1   2   97.99    3.10
   3  -1   2   98.89    6.60
   3  -1   2   99.89    4.10
   3  -1   2   94.59    4.50
   3  -1   2   99.29    4.70
  -3  -1  -2   97.99    3.80
  -3  -1  -2   94.19    4.70
  -3  -1  -2   98.49    5.90
  -3  -1  -2  100.59    5.20
   3  -1   2  108.99    6.20
   3   1   2   95.49    5.70
  -3   1  -2  100.79    6.00
  -3   1  -2  101.99    4.70
   3   1   2  104.39    5.10
  -3   1  -2   98.49    5.10
   3   1   2   98.79    3.80
   3   1   2   97.19    5.60
  -3   1  -2   98.09    4.50
   3   1   2   95.19    4.40
  -3   1  -2   92.99    6.40
  -5  -1  -2 5152.88   81.69
   5  -1   2 5357.96   86.19
  -5   1  -2 5173.48   73.49
  -7  -1  -2  145.59    6.30
   7  -1   2  143.69    4.40
  -7  -1  -2  133.79    6.60
   7  -1   2  153.48    8.90
  -7  -1  -2  138.29    7.00
  -7  -1  -2  140.89    6.60
  -7  -1  -2  139.49    4.90
   7  -1   2  152.88    7.30
  -7  -1  -2  132.99    8.80
   7  -1   2  145.39    9.80
  -7  -1  -2  135.89    8.10
  -7  -1  -2  150.78    8.80
  -7  -1  -2  138.39    4.40
   7   1   2  124.49    8.30
  -7   1  -2  145.59    9.80
   7   1   2  147.89    6.70
  -7   1  -2  145.89    3.90
   7   1   2  138.59    6.30
  -7   1  -2  144.09    3.80
   7   1   2  137.59    6.70
   7   1   2  147.29    7.30
  -7   1  -2  150.78    9.00
   7   1   2  131.39    5.90
  -9  -1  -2   66.19    4.20
   9  -1   2   57.29    2.20
  -9  -1  -2   61.49    4.40
   9  -1   2   65.99    5.30
   9  -1   2   61.99    6.10
   9  -1   2   59.59    6.90
  -9  -1  -2   56.89    5.10
  -9  -1  -2   62.59    6.30
  -9   1  -2   74.39    7.70
   9   1   2   67.79    5.20
   9   1   2   58.79    4.30
   9   1   2   57.49    4.00
   9   1   2   57.89    4.50
   9   1   2   58.79    3.70
  -9   1  -2   62.79    6.30
   9   1   2   58.19    6.30
   9   1   2   58.59    4.30
   9   1   2   58.99    5.90
   9   1   2   57.99    5.20
 -11  -1  -2    2.10    1.70
  11  -1   2    3.20    1.40
  11  -1   2    0.60    1.20
 -11  -1  -2    2.20    1.60
 -11  -1  -2    1.20    0.80
 -11  -1  -2    0.80    0.80
  11  -1   2    1.30    1.40
 -11  -1  -2    0.40    1.20
  11  -1   2    0.50    1.40
  11   1   2    0.40    0.90
  11   1   2    1.50    1.10
 -11   1  -2    1.00    1.60
  11   1   2    0.20    0.70
  11   1   2   -0.20    1.40
  11   1   2    0.70    0.70
  11   1   2    1.20    0.70
  11   1   2    1.20    1.50
 -11   1  -2    1.30    1.80
  11   1   2    0.70    0.80
  13  -1   2  402.96   17.80
 -13  -1  -2  362.76   15.80
 -13  -1  -2  345.87   17.30
  13  -1   2  393.66   17.00
 -13  -1  -2  379.66   11.10
 -13  -1  -2  381.86   17.20
  13  -1   2  376.16   19.70
 -13  -1  -2  360.46   11.20
  13  -1   2  383.66   18.50
  13   1   2  349.77   11.90
  13   1   2  382.66   12.20
  13   1   2  367.46   12.30
 -13   1  -2  369.66   17.80
  13   1   2  373.36   18.70
 -13   1  -2  385.56   20.10
  13   1   2  368.16   17.40
  13   1   2  362.96   16.10
  13   1   2  376.26   12.70
  13   1   2  379.26   12.40
 -15  -1  -2   32.40    5.40
  15  -1   2   34.50    7.00
 -15  -1  -2   42.00    3.60
 -15  -1  -2   42.10    3.60
  15  -1   2   35.50    1.90
 -15  -1  -2   39.30    5.60
  15  -1   2   43.10    6.40
  15  -1   2   32.00    5.20
 -15  -1  -2   35.80    6.20
  15   1   2   42.80    4.20
  15   1   2   43.30    7.00
 -15   1  -2   34.10    5.70
  15   1   2   43.20    4.40
  15   1   2   60.79   10.00
  15   1   2   33.90    3.90
 -15   1  -2   48.20    8.00
  15   1   2   41.50    4.20
  15   1   2   38.40    5.60
  15   1   2   44.70    4.30
  17  -1   2  360.66   21.50
 -17  -1  -2  337.67    9.80
 -17  -1  -2  301.47   17.20
 -17  -1  -2  328.67   17.30
  17  -1   2  318.47   17.20
  17  -1   2  325.37    7.60
 -17  -1  -2  325.47   18.80
 -17  -1  -2  323.77    9.80
  17  -1   2  311.07   17.00
  17  -1   2  319.67   17.30
  17   1   2  329.67   12.30
  17   1   2  328.47   17.50
  17   1   2  326.27   19.90
  17   1   2  339.37   12.80
  17   1   2  333.67   13.20
  17   1   2  318.97   12.60
 -17   1  -2  309.87   20.20
  17   1   2  336.07   12.20
 -17   1  -2  301.77   17.80
  17   1   2  342.87   18.60
 -19  -1  -2    1.60    1.90
  19  -1   2    2.60    2.30
  19  -1   2    2.70    0.70
  19  -1   2    1.60    2.10
 -19  -1  -2    3.50    1.00
  19  -1   2    0.30    1.80
  19  -1   2    3.00    0.90
 -19  -1  -2    1.70    3.00
  19   1   2    3.20    1.70
  19   1   2    1.00    2.40
  19   1   2    4.00    1.80
  19   1   2    7.20    2.60
  19   1   2    2.90    1.60
  19   1   2    0.50    1.40
 -19   1  -2    0.50    1.90
  19   1   2    1.80    1.50
  19   1   2    3.10    2.30
  21  -1   2   35.20    6.70
  21  -1   2   43.20    6.90
  21  -1   2   53.79    8.10
 -21  -1  -2   31.90    6.80
  21  -1   2   42.50    2.90
  21  -1   2   39.50    7.00
 -21  -1  -2   44.80    7.40
  21  -1   2   31.30    7.30
 -21   1  -2   25.10    7.30
  21   1   2   32.60    7.10
 -21   1  -2   44.30    7.90
  21   1   2   39.00    5.10
  21   1   2   37.80    4.30
  21   1   2   37.90    4.10
  21   1   2   41.00    7.90
  21   1   2   37.60    5.10
  21   1   2   32.30   11.10
  23  -1   2  142.39   14.30
  23  -1   2  122.29   11.90
  23  -1   2  126.99   13.10
 -23  -1  -2  152.08   14.10
  23  -1   2  138.79    5.00
  23  -1   2  150.78   14.90
 -23  -1  -2  154.68   15.20
  23  -1   2  136.19    6.10
  23   1   2  120.19   12.90
  23   1   2  122.39   12.40
  23   1   2  154.58   10.40
  23   1   2  152.38    7.90
  23   1   2  149.59   15.60
 -23   1  -2  137.99   13.90
  23   1   2  145.39    9.60
  23   1   2  145.49    8.00
 -25  -1  -2  465.25   26.00
  25  -1   2  454.65   13.70
  25  -1   2  487.55   28.30
 -25  -1  -2  488.25   28.00
  25  -1   2  417.36   41.80
  25  -1   2  460.15   26.00
 -25   1  -2  462.15   26.50
  25   1   2  483.45   26.30
  25   1   2  441.26   18.80
  25   1   2  470.65   14.60
  25   1   2  489.15   29.50
  25   1   2  450.35   14.30
  25   1   2  483.55   26.60
  25   1   2  480.75   19.50
  27  -1   2   11.70    5.00
  27  -1   2    6.90    4.00
  27  -1   2   12.20    5.10
 -27  -1  -2   15.30    5.60
 -27   1  -2   11.90    6.00
  27   1   2   10.80    4.00
  27   1   2    9.60    4.90
  27   1   2    8.10    2.10
  27   1   2    3.50    4.50
  27   1   2   10.50    2.50
  27   1   2   12.90    4.20
  29  -1   2   14.60    5.80
  29  -1   2   16.20    6.10
  29  -1   2   23.80    8.30
 -29  -1  -2   12.50    7.00
  29  -1   2   16.60    5.70
  29  -1   2   12.80    3.60
  29   1   2   19.70    6.10
  29   1   2   19.30    2.50
  29   1   2   14.30    7.60
  29   1   2   22.80    5.70
  29   1   2    9.30    3.90
 -29   1  -2   18.50    6.20
  29   1   2   18.80    2.60
  31  -1   2   24.30    6.90
  31  -1   2   43.80    9.00
  31  -1   2   47.40   10.60
  31  -1   2   32.10    9.10
 -31  -1  -2   22.70    9.00
  31   1   2   63.69   11.40
  31   1   2   39.60    9.90
 -31   1  -2   43.90   11.00
  31   1   2   34.60    9.20
  33  -1   2   10.50    5.20
  33  -1   2    5.40    5.80
 -33  -1  -2    8.80    7.40
  33  -1   2   10.40    4.80
  33  -1   2    4.20    4.50
 -33   1  -2    5.20    5.20
  33   1   2   -1.60    6.10
  33   1   2   13.10    6.00
  35  -1   2   19.80    8.80
 -35  -1  -2   12.70    7.50
 -35   1  -2   18.30    8.80
  35   1   2   13.30    8.60
  37  -1   2    5.40    4.80
 -37  -1  -2    5.40    7.30
  37  -1   2   -4.10    5.60
 -37   1  -2   -6.50    6.70
  37   1   2    2.70    7.20
 -39  -1  -2    1.70    9.50
  39  -1   2    2.80    5.70
  39   1   2   12.50    6.20
  39   1   2   -1.10    6.90
  41   1   2   45.60    7.50
  42  -2  -2   18.50    7.10
  42   2  -2   33.40    8.70
  40  -2  -2   -1.70    6.60
  40  -2  -2    6.80    2.50
  40   2  -2   -8.00    5.90
  38   2  -2   18.50    6.00
  38   2  -2   -2.40    7.20
  38   2  -2    5.20    3.70
 -36  -2   2   62.99   11.40
  36  -2  -2   45.00   12.10
  36  -2  -2   65.89    6.60
  36  -2  -2   68.99   11.50
  36   2  -2   40.00   13.20
  36   2  -2   36.70    8.30
  36   2  -2   50.49    8.20
  36   2  -2   48.50   12.60
  34  -2  -2  109.79   13.80
 -34  -2   2  124.39   13.60
  34  -2  -2  114.89   10.60
  34   2  -2  131.89   13.00
  34   2  -2  104.79   12.50
  34   2  -2   98.79   17.60
  34   2  -2  115.39   14.60
  34   2  -2  127.69   11.40
 -32  -2   2  114.99   14.00
  32  -2  -2  121.59    9.50
  32  -2  -2  119.29   16.90
  32  -2  -2  147.29   15.10
  32  -2  -2  102.49   15.40
  32   2  -2  106.89   14.70
  32   2  -2  111.79   17.90
  32   2  -2  118.49   16.10
  32   2  -2  117.79   14.50
  32   2  -2  120.69   12.50
  30  -2  -2   -1.50    2.20
 -30  -2   2    2.70    3.60
  30  -2  -2    0.50    1.90
 -30  -2   2    5.50    2.70
  30  -2  -2   -6.40    3.40
  30  -2  -2    5.30    3.00
  30   2  -2   -0.20    2.30
  30   2  -2    2.30    4.50
  30   2  -2   -0.30    3.40
  30   2  -2   -1.20    2.90
  30   2  -2    1.70    4.10
  28  -2  -2  126.39   10.10
  28  -2  -2  110.99   14.10
 -28  -2   2  112.59   11.90
 -28  -2   2  134.19   15.80
 -28  -2   2  110.89   11.40
  28  -2  -2  109.89   14.70
  28  -2  -2  115.59    8.50
  28  -2  -2  138.79   14.50
  28  -2  -2  123.79   10.30
 -28  -2   2  102.89   11.30
  28  -2  -2  114.19   11.80
 -28  -2   2  119.09   10.30
  28   2  -2  121.19   11.30
  28   2  -2   99.59   11.20
  28   2  -2  119.29   11.80
  28   2  -2  116.09   15.10
 -28   2   2  123.99    8.50
  28   2  -2  125.39   10.40
  28   2  -2  142.59   16.30
  28   2  -2  135.39   17.50
  26  -2  -2   30.00    7.90
 -26  -2   2   28.60    6.30
 -26  -2   2   34.20    7.70
 -26  -2   2   20.00    5.60
 -26  -2   2   31.90    6.40
  26  -2  -2   21.00    5.90
  26  -2  -2   31.50    7.30
 -26  -2   2   23.70    4.80
  26  -2  -2   27.60    5.20
  26  -2  -2   25.30    4.50
  26  -2  -2   29.30    5.30
 -26  -2   2   19.00    5.10
  26   2  -2   26.90    5.60
 -26   2   2   23.40    4.30
  26   2  -2   24.60    8.50
 -26   2   2   28.60    3.30
  26   2  -2   24.80    6.30
  26   2  -2   38.00    6.60
  26   2  -2   18.60    5.40
  26   2  -2   27.00    7.70
  26   2  -2   32.80    6.60
 -24  -2   2  155.08   11.10
  24  -2  -2  146.99   10.20
 -24  -2   2  125.69   11.30
  24  -2  -2  154.48   15.20
 -24  -2   2  152.58   19.20
 -24  -2   2  134.39   11.50
 -24  -2   2  141.49   11.50
  24  -2  -2  130.19   14.60
  24  -2  -2  147.59   10.90
  24  -2  -2  136.69   14.50
  24  -2  -2  146.69    9.30
  24  -2  -2  178.28   12.80
  24  -2  -2  125.59    9.60
 -24   2   2  148.99   10.50
  24   2  -2  137.79   11.70
  24   2  -2  141.49   12.60
  24   2  -2  165.88   16.30
  24   2  -2  143.09   10.30
 -24   2   2  142.99    7.80
 -24   2   2  122.79   13.60
  24   2  -2  140.09   11.50
  24   2  -2  142.69   16.40
  24   2  -2  141.89   13.20
 -22  -2   2   25.40    7.00
  22  -2  -2   40.10    8.20
 -22  -2   2   32.10    2.50
 -22  -2   2   33.90    2.50
 -22  -2   2   19.20    5.20
  22  -2  -2   32.20    5.10
 -22  -2   2   34.80    6.30
 -22  -2   2   33.90    5.90
 -22  -2   2   30.10    5.30
  22  -2  -2   25.10    5.00
  22  -2  -2   35.70    5.10
  22  -2  -2   30.60    7.40
  22  -2  -2   36.80    8.50
  22   2  -2   36.50    4.90
  22   2  -2   27.10    6.30
  22   2  -2   27.80    6.00
 -22   2   2   35.60    4.00
  22   2  -2   29.50    7.60
 -22   2   2   30.80    7.50
  22   2  -2   32.30    5.60
  22   2  -2   33.60    5.00
 -20  -2   2  315.87   17.60
 -20  -2   2  322.97   15.30
  20  -2  -2  330.67   15.10
 -20  -2   2  308.97   19.80
  20  -2  -2  351.56   17.50
  20  -2  -2  328.17   20.90
 -20  -2   2  292.57   15.10
  20  -2  -2  315.37   14.50
 -20  -2   2  350.46   16.50
  20  -2  -2  312.97   20.60
 -20  -2   2  317.77   11.00
  20  -2  -2  319.67   13.70
  20  -2  -2  307.67   14.00
 -20  -2   2  310.47   11.90
  20   2  -2  334.67   14.90
  20   2  -2  309.67   20.60
 -20   2   2  320.67   12.70
  20   2  -2  301.97   15.30
 -20   2   2  322.57   20.90
  20   2  -2  302.57   17.50
  20   2  -2  333.67   17.10
  20   2  -2  301.87   17.40
  18  -2  -2  471.95   17.10
  18  -2  -2  482.15   25.10
 -18  -2   2  449.95   15.10
 -18  -2   2  460.25   17.60
 -18  -2   2  433.96   20.20
 -18  -2   2  460.15   19.40
  18  -2  -2  508.15   21.00
 -18  -2   2  456.65   16.30
 -18  -2   2  494.65   24.10
  18  -2  -2  453.05   17.30
  18  -2  -2  476.25   24.30
  18  -2  -2  444.56   16.40
 -18  -2   2  480.75   18.50
  18  -2  -2  480.65   17.10
  18  -2  -2  470.65   23.50
  18   2  -2  466.85   20.40
  18   2  -2  474.25   17.40
  18   2  -2  444.06   20.70
  18   2  -2  478.75   21.50
  18   2  -2  450.35   17.80
 -18   2   2  461.75   17.00
  18   2  -2  454.95   29.50
 -18   2   2  485.55   16.00
  16  -2  -2 2232.38   44.30
 -16  -2   2 2159.88   50.79
  16  -2  -2 2239.18   49.80
  16  -2  -2 2214.28   42.70
 -16  -2   2 2250.37   43.70
 -16  -2   2 2254.47   65.59
 -16  -2   2 2163.78   45.40
  16  -2  -2 2227.58   44.10
  16  -2  -2 2191.28   44.90
 -16  -2   2 2249.27   45.00
  16  -2  -2 2134.39   54.59
  16  -2  -2 2272.37   58.49
 -16  -2   2 2323.87   49.80
  16   2  -2 2246.88   51.79
  16   2  -2 2277.77   44.70
 -16   2   2 2266.17   44.90
  16   2  -2 2261.47   44.30
 -16   2   2 2203.18   56.49
  16   2  -2 2323.47   51.29
  16   2  -2 2149.98   51.29
 -16   2   2 2160.08   44.20
  16   2  -2 2253.57   56.59
  14  -2  -2  605.64   24.70
 -14  -2   2  606.34   19.20
 -14  -2   2  623.14   22.00
  14  -2  -2  608.34   18.80
 -14  -2   2  594.44   24.20
 -14  -2   2  609.84   20.50
 -14  -2   2  569.74   18.00
  14  -2  -2  619.24   21.70
  14  -2  -2  604.64   18.60
 -14  -2   2  622.04   18.70
  14  -2  -2  585.14   18.70
  14  -2  -2  614.64   16.40
 -14  -2   2  559.34   22.10
  14   2  -2  629.64   23.20
 -14   2   2  583.84   24.80
  14   2  -2  553.64   22.10
  14   2  -2  605.74   18.30
  14   2  -2  617.44   22.50
 -14   2   2  588.04   18.90
  14   2  -2  580.84   24.60
 -14   2   2  625.34   18.40
  14   2  -2  620.94   17.50
 -12  -2   2  579.54   17.00
 -12  -2   2  556.54   20.50
 -12  -2   2  566.04   21.40
  12  -2  -2  579.34   19.90
  12  -2  -2  571.24   23.00
  12  -2  -2  576.34   17.90
 -12  -2   2  584.74   19.20
  12  -2  -2  566.04   17.60
 -12  -2   2  621.74   23.60
 -12  -2   2  582.24   17.10
  12  -2  -2  576.64   13.90
  12  -2  -2  567.64   17.90
  12   2  -2  568.04   21.50
 -12   2   2  557.84   15.10
 -12   2   2  557.64   17.70
  12   2  -2  595.74   21.60
 -12   2   2  610.94   24.20
  12   2  -2  565.44   21.00
  12   2  -2  566.24   14.80
 -12   2   2  550.94   17.20
  12   2  -2  563.24   22.80
  12   2  -2  590.44   17.20
  10  -2  -2  609.64   12.60
  10  -2  -2  628.94   18.50
  10  -2  -2  620.74   19.80
 -10  -2   2  637.74   20.20
 -10  -2   2  629.74   22.00
  10  -2  -2  640.04   18.50
 -10  -2   2  646.54   21.60
  10  -2  -2  632.34   18.40
 -10  -2   2  634.64   22.80
  10  -2  -2  637.14   23.30
 -10  -2   2  624.14   17.10
  10   2  -2  641.94   17.60
  10   2  -2  613.44   21.50
 -10   2   2  644.34   18.80
 -10   2   2  628.14   23.50
  10   2  -2  610.74   13.10
 -10   2   2  633.34   18.30
 -10   2   2  618.94   17.10
  10   2  -2  621.54   22.90
  10   2  -2  630.24   21.80
  10   2  -2  615.64   21.80
   8  -2  -2  872.51   26.60
   8  -2  -2  857.21   22.10
   8  -2  -2  874.01   23.50
   8  -2  -2  902.41   14.30
  -8  -2   2  872.91   25.30
   8  -2  -2  876.81   22.20
  -8  -2   2  895.11   24.70
  -8  -2   2  878.81   26.00
  -8  -2   2  882.01   20.80
  -8  -2   2  858.71   25.60
  -8   2   2  899.11   27.30
  -8   2   2  861.91   22.30
   8   2  -2  862.91   25.60
  -8   2   2  890.91   22.10
   8   2  -2  851.81   25.60
  -8   2   2  880.21   22.20
   8   2  -2  909.81   26.00
   6  -2  -2 1348.67   29.30
   6  -2  -2 1354.26   29.70
   6  -2  -2 1410.16   30.00
  -6  -2   2 1377.06   33.10
  -6  -2   2 1371.96   32.50
  -6  -2   2 1348.77   32.50
   6  -2  -2 1339.07   29.40
   6  -2  -2 1377.86   33.60
  -6  -2   2 1372.26   28.10
  -6  -2   2 1354.06   32.00
  -6   2   2 1358.66   29.50
   6   2  -2 1389.86   33.20
   6   2  -2 1399.06   33.40
   6   2  -2 1391.16   34.20
  -6   2   2 1315.87   20.90
   6   2  -2 1321.47   32.30
   6   2  -2 1389.56   33.10
  -6   2   2 1376.46   29.70
  -6   2   2 1396.76   33.80
  -6   2   2 1300.57   29.00
  -4  -2   2 3483.85   61.39
  -4  -2   2 3539.65   61.29
  -4  -2   2 3370.56   61.39
   4  -2  -2 3447.35   58.99
  -4  -2   2 3454.85   62.09
  -4  -2   2 3445.86   49.80
   4  -2  -2 3435.96   61.29
   4  -2  -2 3465.15   57.39
   4  -2  -2 3441.16   58.59
   4  -2  -2 3447.05   58.69
   4   2  -2 3397.66   60.79
  -4   2   2 3459.55   57.69
  -4   2   2 3425.76   58.39
   4   2  -2 3553.64   62.19
  -4   2   2 3462.35   58.89
   4   2  -2 3474.65   62.29
   4   2  -2 3528.45   62.49
   4   2  -2 3418.16   61.49
  -4   2   2 3426.76   50.59
  -4   2   2 3565.04   62.39
  -4   2   2 3659.93   59.89
   2  -2  -2 2108.99   39.90
  -2  -2   2 2106.49   41.00
  -2  -2   2 2063.89   41.30
   2  -2  -2 2056.39   39.40
   2  -2  -2 2041.70   39.70
  -2  -2   2 1988.60   34.60
  -2  -2   2 2087.39   41.40
   2  -2  -2 1900.21   38.50
   2  -2  -2 2053.49   37.60
  -2  -2   2 2133.69   40.60
  -2  -2   2 2157.48   41.30
  -2   2   2 2116.29   40.00
  -2   2   2 2055.39   39.90
   2   2  -2 2054.09   40.20
  -2   2   2 2045.60   39.90
   2   2  -2 2095.09   35.20
  -2   2   2 2015.00   37.60
   2   2  -2 2067.09   41.30
   2   2  -2 2093.09   41.40
   2   2  -2 2160.48   40.70
  -2   2   2 1998.30   38.80
   2   2  -2 2099.79   40.90
   2   2  -2 2045.30   36.60
   0  -2   2  170.68    9.00
   0  -2  -2  163.78    7.90
   0  -2  -2  165.58    8.60
   0  -2   2  157.58    8.50
   0  -2  -2  169.88    8.70
   0  -2  -2  153.68    8.30
   0  -2   2  164.98    8.20
   0  -2   2  162.28    7.90
   0  -2   2  166.28    8.60
   0  -2   2  156.68    8.10
   0   2  -2  159.08    7.90
   0   2  -2  160.78    8.60
   0   2  -2  170.18    8.90
   0   2  -2  168.48    8.50
   0   2   2  161.98    8.70
   0   2  -2  155.28    8.10
   0   2   2  177.38    8.20
   0   2   2  167.88    8.80
   0   2   2  152.08    8.20
   0   2  -2  160.58    5.70
  -2  -2  -2 3354.06   57.19
  -2  -2  -2 3380.56   52.19
  -2  -2  -2 3249.87   56.99
   2  -2   2 3281.67   56.19
   2  -2   2 3241.98   54.89
   2  -2   2 3269.97   53.99
  -2  -2  -2 3316.47   54.69
   2  -2   2 3263.97   55.99
   2  -2   2 3385.36   55.79
   2  -2   2 3485.75   58.79
  -2  -2  -2 3258.07   56.59
  -2  -2  -2 3355.06   57.19
   2  -2   2 3344.07   46.80
   2   2   2 3294.47   57.49
   2   2   2 3248.27   54.09
   2   2   2 3287.77   56.79
  -2   2  -2 3241.98   56.09
  -2   2  -2 3274.17   53.49
  -2   2  -2 3430.46   58.79
  -2   2  -2 3242.78   53.69
   2   2   2 3402.56   52.49
   2   2   2 3296.87   56.39
   2   2   2 3438.56   57.99
  -6  -2  -2 5899.51   96.89
  -6  -2  -2 5473.45   79.19
   6  -2   2 6257.57   97.19
  -6  -2  -2 5803.52   90.99
   6  -2   2 6015.90   99.89
  -6  -2  -2 6010.90   93.09
  -6  -2  -2 5739.83   89.69
  -6  -2  -2 5867.41   91.29
   6  -2   2 6051.19   88.19
  -6   2  -2 5731.53   99.59
   6   2   2 5793.02   91.09
   6   2   2 5790.82   92.39
  -6   2  -2 5562.14   86.69
   6   2   2 5937.71   91.79
   6   2   2 5985.80   93.49
   8  -2   2 7224.88  106.79
  -8  -2  -2 7368.56  113.89
  -8  -2  -2 7468.25  111.09
  -8  -2  -2 7138.09  108.69
   8  -2   2 7603.14  118.89
   8  -2   2 7494.75  123.49
   8   2   2 7425.76  114.59
   8   2   2 7414.66  113.59
   8   2   2 7371.46  114.49
   8   2   2 7351.96  113.99
  -8   2  -2 7367.16  123.79
 -10  -2  -2  242.28   14.70
  10  -2   2  260.27   17.20
 -10  -2  -2  231.28    9.10
  10  -2   2  259.57   10.20
 -10  -2  -2  259.47   12.40
 -10  -2  -2  240.58   11.20
 -10  -2  -2  236.28   12.20
  10  -2   2  243.48   13.60
  10  -2   2  256.37    8.60
 -10  -2  -2  254.07   13.10
 -10  -2  -2  245.48   10.00
  10  -2   2  268.37   15.00
 -10  -2  -2  246.48   11.70
  10   2   2  235.48   14.10
 -10   2  -2  234.98   13.50
 -10   2  -2  261.27    7.90
  10   2   2  241.08   11.50
 -10   2  -2  242.98   15.50
  10   2   2  247.08   11.90
  10   2   2  236.18   11.70
 -10   2  -2  252.07    8.30
  10   2   2  247.28   12.40
  10   2   2  225.68   11.20
 -12  -2  -2  573.94   20.60
  12  -2   2  589.64   25.70
 -12  -2  -2  586.54   19.00
  12  -2   2  616.04   24.70
 -12  -2  -2  570.34   18.20
 -12  -2  -2  573.14   13.90
 -12  -2  -2  551.44   20.80
 -12  -2  -2  537.35   20.70
 -12  -2  -2  579.74   14.60
  12  -2   2  600.54   24.10
  12  -2   2  546.75   13.20
  12  -2   2  556.64   16.90
  12   2   2  556.64   19.20
 -12   2  -2  552.44   12.50
  12   2   2  584.44   19.10
 -12   2  -2  562.14   25.50
 -12   2  -2  551.64   11.90
  12   2   2  583.74   19.30
 -12   2  -2  573.64   23.10
  12   2   2  574.84   19.20
  12   2   2  549.45   23.40
  12   2   2  562.34   20.70
 -14  -2  -2  150.88    9.00
  14  -2   2  151.08    5.80
 -14  -2  -2  161.68   11.40
 -14  -2  -2  146.09   10.70
  14  -2   2  165.68   12.00
  14  -2   2  148.69   13.50
 -14  -2  -2  137.09   10.80
 -14  -2  -2  146.29    4.10
  14  -2   2  137.09   11.60
 -14  -2  -2  156.18    9.30
  14  -2   2  149.29    8.90
  14   2   2  156.88    9.90
  14   2   2  151.08    9.80
 -14   2  -2  145.79    4.40
  14   2   2  154.88    4.90
  14   2   2  167.88   13.60
  14   2   2  145.89    9.50
 -14   2  -2  144.89   11.80
  14   2   2  165.18    9.80
 -14   2  -2  152.28   13.70
 -14   2  -2  147.99    4.20
  14   2   2  145.79   10.90
  16  -2   2    8.20    3.80
  16  -2   2    2.20    2.40
 -16  -2  -2   -0.50    1.80
 -16  -2  -2    2.60    2.70
 -16  -2  -2    3.40    1.60
 -16  -2  -2    1.40    1.90
 -16  -2  -2    6.20    2.20
  16  -2   2    3.70    2.00
  16   2   2    4.40    1.90
  16   2   2    4.40    2.20
 -16   2  -2    4.40    3.60
  16   2   2    0.90    1.40
  16   2   2    3.30    1.90
  16   2   2    3.60    1.20
  16   2   2    9.20    3.90
 -16   2  -2    2.90    3.20
  16   2   2    3.10    2.40
 -18  -2  -2   99.99   10.40
  18  -2   2   94.69   10.20
 -18  -2  -2   97.99    7.50
 -18  -2  -2   99.39   10.30
 -18  -2  -2  119.49    7.90
  18  -2   2  112.99   12.30
  18  -2   2  101.79    8.30
  18  -2   2  107.89    4.60
  18  -2   2   97.69   10.60
 -18  -2  -2  104.19   10.30
  18  -2   2  114.99   11.20
  18   2   2  110.49    8.60
  18   2   2  121.29    9.30
  18   2   2   92.79   10.90
  18   2   2   93.09    8.00
  18   2   2  107.09    9.10
  18   2   2  106.99   10.50
 -18   2  -2   99.09   10.90
  18   2   2  114.29    5.80
  20  -2   2   78.79    9.90
  20  -2   2   77.69    4.30
  20  -2   2   84.79   10.90
 -20  -2  -2   83.99    9.60
 -20  -2  -2   78.79    6.20
 -20  -2  -2   75.19    6.30
  20  -2   2   53.99    8.40
  20  -2   2   83.19    8.20
  20  -2   2   92.89    9.10
 -20  -2  -2   61.09    8.60
 -20  -2  -2   70.79    9.10
 -20   2  -2   73.79   10.00
  20   2   2   81.29   11.10
  20   2   2   78.79    7.40
  20   2   2   73.79    7.00
  20   2   2   73.39    5.20
  20   2   2   85.59    8.30
  20   2   2   78.79    9.40
  20   2   2   73.79    9.30
 -22  -2  -2   87.79    6.50
 -22  -2  -2  111.79   12.40
  22  -2   2   99.39   11.90
 -22  -2  -2  108.79    7.00
 -22  -2  -2   84.39   10.50
  22  -2   2   92.09    9.10
  22  -2   2   80.49   10.30
 -22  -2  -2  109.09   12.00
  22  -2   2   87.99   11.10
  22  -2   2   91.19    3.90
  22  -2   2   91.79    5.10
  22   2   2  108.19   11.90
  22   2   2   93.39   12.70
  22   2   2  115.29    9.90
  22   2   2   99.09   10.90
 -22   2  -2  103.49   12.30
  22   2   2   95.39    6.40
  24  -2   2   12.20    4.50
 -24  -2  -2    7.80    4.50
  24  -2   2   14.30    5.20
 -24  -2  -2    4.10    3.90
  24  -2   2   11.80    2.40
 -24  -2  -2   10.40    2.60
 -24  -2  -2   21.20    5.80
  24  -2   2    6.10    4.00
  24   2   2   12.70    4.50
 -24   2  -2    9.80    5.30
  24   2   2    9.10    3.40
  24   2   2    7.10    2.70
  24   2   2    5.30    2.90
  24   2   2    5.50    4.40
  24   2   2    9.20    2.50
  24   2   2   10.30    3.50
 -26  -2  -2  253.67    8.70
  26  -2   2  233.38   21.50
  26  -2   2  235.08   15.70
  26  -2   2  227.08   18.50
  26  -2   2  256.47   20.50
 -26  -2  -2  229.28   18.90
  26  -2   2  212.48    9.20
  26  -2   2  250.57   20.00
 -26  -2  -2  253.77   19.30
  26   2   2  252.37   13.10
  26   2   2  246.48   12.90
 -26   2  -2  225.28   19.20
  26   2   2  249.38   11.50
  26   2   2  267.27   22.70
  26   2   2  239.68   15.30
  26   2   2  277.97   20.80
 -28  -2  -2    3.60    3.80
  28  -2   2   10.70    5.10
  28  -2   2    3.20    3.20
  28  -2   2    9.70    5.50
  28  -2   2    4.40    3.80
  28   2   2    3.60    3.10
 -28   2  -2    4.40    4.90
  28   2   2    8.10    2.70
  28   2   2    7.50    3.80
  28   2   2    5.90    2.30
  28   2   2   18.10    7.20
  30  -2   2   77.59   12.80
  30  -2   2   65.39   12.30
  30  -2   2   58.39   11.30
 -30  -2  -2   46.30   10.30
  30   2   2   55.99   11.00
  30   2   2   64.69    8.60
 -30   2  -2   64.29   11.40
  30   2   2   65.99    6.70
  30   2   2   53.59   13.00
 -32  -2  -2    8.40    4.50
  32  -2   2    1.30    3.40
  32  -2   2    2.90    3.70
  32  -2   2    2.70    2.90
  32   2   2    3.20    3.80
  32   2   2    6.20    5.10
  32   2   2   -0.60    1.80
  34  -2   2   30.40    8.30
  34  -2   2    9.30    8.20
 -34  -2  -2   27.70    8.70
  34   2   2   22.20    8.40
  34   2   2   21.70    7.10
 -36  -2  -2    3.50    4.40
  36  -2   2   17.60    5.90
  36   2   2   -7.50    4.50
  38  -2   2    2.30    5.70
  38  -2   2   -5.30    4.80
 -38  -2  -2   -7.80    5.60
  38   2   2   -1.00    4.60
  38   2   2   11.00    7.80
  40  -2   2    8.60    6.40
 -40  -2  -2   17.30   10.40
  40   2   2   20.40    8.80
  42   2   2   79.09   16.80
  43   3  -2    7.60    6.90
  43   3  -2   20.30    6.90
  41   3  -2   13.40    5.30
  39  -3  -2   13.90    6.30
  39  -3  -2   21.90    3.50
  39   3  -2   41.90    9.20
  39   3  -2    9.10    8.90
  37  -3  -2    5.20    5.60
  37  -3  -2    5.40    4.80
  37   3  -2    2.00    3.70
  37   3  -2    1.40    6.90
  37   3  -2    6.40    4.80
  35  -3  -2    9.40    5.80
  35  -3  -2    7.00    3.30
 -35  -3   2    4.30    4.80
  35  -3  -2    2.70    5.10
  35   3  -2   -0.50    5.90
  35   3  -2    8.50    5.40
  35   3  -2    9.70    4.20
  35   3  -2    7.30    4.70
 -33  -3   2   27.50    8.00
  33  -3  -2   14.40    4.60
  33  -3  -2   27.90    6.90
  33   3  -2   15.90    5.90
  33   3  -2   30.60    9.80
  33   3  -2   18.40    7.30
  33   3  -2   28.20    8.40
  31  -3  -2  160.58   12.90
  31  -3  -2  185.48   19.70
 -31  -3   2  152.98   14.80
  31  -3  -2  155.38   19.20
  31  -3  -2  156.48   11.50
  31   3  -2  163.28   15.40
  31   3  -2  153.08   18.00
  31   3  -2  167.58   16.50
  31   3  -2  159.38   21.60
  31   3  -2  166.68   19.40
  31   3  -2  154.98   14.50
  29  -3  -2    0.80    2.30
 -29  -3   2    9.00    4.00
 -29  -3   2   -1.60    3.00
  29  -3  -2    0.40    2.00
 -29  -3   2    1.50    2.50
  29  -3  -2    3.40    4.20
  29  -3  -2   -4.30    3.30
  29  -3  -2   -0.20    1.80
  29   3  -2   -2.90    3.30
  29   3  -2   -0.80    2.80
  29   3  -2   -6.50    3.60
  29   3  -2   -1.20    1.60
  29   3  -2   -2.60    2.00
  29   3  -2    3.40    5.10
  27  -3  -2   -2.80    1.60
 -27  -3   2   -4.10    2.30
  27  -3  -2   -6.10    2.40
  27  -3  -2   -2.90    4.30
 -27  -3   2   -5.00    2.00
 -27  -3   2   -3.20    2.70
  27  -3  -2   -1.30    1.10
 -27  -3   2   -7.50    3.80
  27  -3  -2   -0.20    1.90
  27  -3  -2    4.30    2.10
 -27  -3   2   -1.00    1.90
  27  -3  -2   -4.10    2.60
  27   3  -2   -1.70    2.20
  27   3  -2   -0.70    2.30
 -27   3   2   -1.20    1.90
  27   3  -2   -1.20    2.10
 -25  -3   2    8.20    3.30
  25  -3  -2   19.70    4.70
  25  -3  -2   12.20    3.70
  25  -3  -2    4.00    4.20
 -25  -3   2   18.10    5.20
 -25  -3   2   18.50    2.20
  25  -3  -2   12.90    3.50
  25  -3  -2   14.30    4.00
 -25  -3   2    4.70    4.30
 -25  -3   2   13.80    4.60
 -25  -3   2   11.10    4.20
  25  -3  -2   18.10    4.00
  25  -3  -2   10.40    5.40
  25   3  -2   14.50    3.60
  25   3  -2   12.40    6.20
 -25   3   2   13.40    3.40
  25   3  -2   10.00    4.30
  25   3  -2    7.10    4.00
  25   3  -2   16.40    6.50
  25   3  -2   20.10    4.90
  23  -3  -2  113.79    8.90
 -23  -3   2  114.79   10.50
 -23  -3   2  115.69   10.30
  23  -3  -2  102.79   13.20
 -23  -3   2  109.59    8.90
 -23  -3   2  118.39    7.30
 -23  -3   2  107.79    7.60
  23  -3  -2  127.39   11.50
  23  -3  -2  113.29   20.70
  23  -3  -2  115.89    9.40
  23  -3  -2  128.19   14.90
 -23  -3   2  120.29   17.40
 -23  -3   2  108.09   11.20
  23  -3  -2  126.89    7.90
 -23   3   2  114.19    8.00
  23   3  -2  137.79   16.70
  23   3  -2  112.69   14.80
  23   3  -2  112.69    8.70
  23   3  -2  125.99   14.50
  23   3  -2  107.79   11.00
  23   3  -2  131.19   12.80
 -21  -3   2   30.30    6.60
 -21  -3   2   31.20    7.80
 -21  -3   2   38.30    5.40
 -21  -3   2   31.90    5.70
 -21  -3   2   31.80    4.90
  21  -3  -2   37.80    5.40
  21  -3  -2   31.40    3.80
  21  -3  -2   38.10    5.50
  21  -3  -2   35.70    4.90
 -21  -3   2   34.00    5.90
  21  -3  -2   29.90    7.90
 -21  -3   2   26.80    5.20
  21  -3  -2   38.50    7.50
  21   3  -2   21.80    5.90
 -21   3   2   36.10    8.40
  21   3  -2   39.10    7.40
 -21   3   2   28.10    4.80
  21   3  -2   28.10    4.30
  21   3  -2   20.50    6.60
 -21   3   2   32.50    4.90
  21   3  -2   42.20    9.60
  21   3  -2   29.20    5.40
 -19  -3   2  283.57   13.60
  19  -3  -2  285.87   13.80
 -19  -3   2  272.67   17.30
 -19  -3   2  272.27   16.30
  19  -3  -2  278.67   20.60
  19  -3  -2  293.37   20.00
  19  -3  -2  269.17   13.90
  19  -3  -2  308.07   17.70
 -19  -3   2  286.07   19.60
 -19  -3   2  269.47   12.60
 -19  -3   2  273.67   14.70
  19  -3  -2  256.27   13.50
 -19  -3   2  268.57   14.40
  19  -3  -2  276.07   10.40
 -19   3   2  266.67   13.40
  19   3  -2  270.77   17.00
  19   3  -2  272.07   12.40
  19   3  -2  286.87   18.10
 -19   3   2  282.67   13.20
  19   3  -2  290.97   21.80
  19   3  -2  292.97   19.70
  19   3  -2  259.97   17.40
 -19   3   2  259.87   20.00
 -17  -3   2   27.60    5.90
  17  -3  -2   18.50    6.60
 -17  -3   2   18.60    3.80
  17  -3  -2   18.70    2.30
  17  -3  -2   18.40    4.00
  17  -3  -2   25.90    4.60
 -17  -3   2   18.60    5.10
 -17  -3   2   12.70    3.20
 -17  -3   2    9.60    4.40
  17  -3  -2   15.80    2.10
  17  -3  -2   16.70    4.90
  17  -3  -2   26.40    4.20
  17  -3  -2   16.50    3.90
 -17  -3   2   19.80    4.30
 -17  -3   2   20.70    4.30
  17   3  -2   13.90    4.40
 -17   3   2   18.70    5.70
 -17   3   2   16.50    3.80
  17   3  -2   13.90    5.00
  17   3  -2   21.10    5.50
  17   3  -2   20.70    5.40
  17   3  -2   14.40    4.90
 -17   3   2   15.70    3.90
 -15  -3   2  506.45   22.30
  15  -3  -2  534.65   19.10
  15  -3  -2  540.95   19.30
  15  -3  -2  533.15   10.50
 -15  -3   2  514.15   21.40
 -15  -3   2  522.55   19.00
  15  -3  -2  557.74   19.70
 -15  -3   2  517.75   20.30
  15  -3  -2  543.65   10.80
  15  -3  -2  527.15   25.30
 -15  -3   2  566.94   25.20
  15  -3  -2  534.15   22.20
 -15  -3   2  496.05   22.90
 -15  -3   2  522.35   16.80
 -15   3   2  541.15   32.90
 -15   3   2  523.25   18.70
 -15   3   2  505.35   18.70
  15   3  -2  506.35   23.40
  15   3  -2  516.95   26.10
  15   3  -2  527.75   23.40
  15   3  -2  519.45   23.50
  15   3  -2  523.65   24.90
 -13  -3   2 1334.97   40.20
 -13  -3   2 1445.26   38.40
  13  -3  -2 1420.66   43.00
 -13  -3   2 1376.46   39.90
  13  -3  -2 1474.45   34.60
 -13  -3   2 1445.56   39.60
  13  -3  -2 1415.66   34.60
 -13  -3   2 1496.65   37.90
 -13  -3   2 1440.56   30.80
  13  -3  -2 1401.76   34.20
  13  -3  -2 1478.05   46.30
  13   3  -2 1427.66   40.60
  13   3  -2 1377.16   41.30
 -13   3   2 1401.56   43.40
  13   3  -2 1459.95   40.80
 -13   3   2 1390.76   34.10
  13   3  -2 1477.15   44.70
  13   3  -2 1525.65   41.50
 -13   3   2 1415.56   34.10
  11  -3  -2  215.98   14.90
 -11  -3   2  199.68   13.50
  11  -3  -2  202.78   11.40
  11  -3  -2  222.58   12.30
 -11  -3   2  199.48   13.70
 -11  -3   2  213.68   12.90
 -11  -3   2  199.48   13.10
  11  -3  -2  211.38   11.40
 -11  -3   2  206.28   13.10
  11  -3  -2  215.28   11.60
 -11  -3   2  200.88    9.50
  11   3  -2  199.08   13.50
  11   3  -2  201.98   13.80
 -11   3   2  214.98   11.50
  11   3  -2  209.68   14.50
  11   3  -2  201.58   13.40
 -11   3   2  223.68   15.20
 -11   3   2  210.88   10.70
 -11   3   2  207.88   11.20
  11   3  -2  222.28   14.10
  -9  -3   2  248.78   14.60
   9  -3  -2  275.87   16.00
   9  -3  -2  213.38   11.70
   9  -3  -2  233.08   11.90
  -9  -3   2  233.08   10.40
  -9  -3   2  248.88   14.30
   9  -3  -2  241.28   12.00
  -9  -3   2  230.38   13.40
   9  -3  -2  250.77   12.30
  -9  -3   2  225.38   13.70
   9   3  -2  240.58   14.30
   9   3  -2  216.28   13.70
  -9   3   2  214.58   14.60
   9   3  -2  249.48   14.60
  -9   3   2  244.58   12.00
   9   3  -2  230.78   14.00
  -9   3   2  248.18   12.00
  -9   3   2  236.58   12.20
   9   3  -2  239.88   14.20
   7  -3  -2    3.80    1.70
   7  -3  -2    4.70    2.40
  -7  -3   2    3.60    2.00
  -7  -3   2    4.60    0.80
   7  -3  -2    2.90    1.50
  -7  -3   2    3.80    2.00
  -7  -3   2    6.60    3.00
  -7   3   2    4.20    2.00
   7   3  -2    4.20    2.40
   7   3  -2    4.30    2.20
   7   3  -2    4.20    2.00
   7   3  -2    6.40    2.80
   7   3  -2    2.50    1.90
  -7   3   2    4.10    2.40
   7   3  -2    4.00    2.20
  -7   3   2    3.10    1.80
   5  -3  -2  169.18    9.10
   5  -3  -2  167.68   10.00
  -5  -3   2  165.68   10.90
  -5  -3   2  169.38   11.00
  -5  -3   2  160.68   11.10
  -5  -3   2  156.28   10.80
   5  -3  -2  178.08   11.60
   5  -3  -2  169.08   10.00
   5  -3  -2  176.38   10.50
  -5  -3   2  167.88    6.40
   5   3  -2  162.58    9.90
   5   3  -2  160.28   10.90
  -5   3   2  184.18   10.70
   5   3  -2  157.98   10.50
   5   3  -2  157.88   10.70
  -5   3   2  165.18   10.20
  -5   3   2  169.58    9.20
   5   3  -2  171.88   11.30
  -5   3   2  176.78   11.60
  -5   3   2  187.08   10.40
   5   3  -2  165.58   11.20
  -3  -3   2   33.60    4.80
   3  -3  -2   37.40    4.90
   3  -3  -2   30.40    4.40
   3  -3  -2   33.90    4.00
  -3  -3   2   31.90    5.00
  -3  -3   2   31.90    3.30
   3  -3  -2   41.70    5.20
  -3  -3   2   28.00    4.80
   3  -3  -2   34.70    4.80
  -3  -3   2   36.30    5.20
  -3   3   2   28.90    4.50
  -3   3   2   38.40    4.90
  -3   3   2   30.50    4.60
  -3   3   2   34.90    4.60
   3   3  -2   30.40    3.90
   3   3  -2   32.00    4.80
   3   3  -2   29.60    4.70
  -3   3   2   32.70    4.00
   3   3  -2   44.90    5.50
   3   3  -2   31.40    4.80
  -1  -3   2    3.40    1.80
   1  -3  -2    6.20    2.30
  -1  -3   2    5.20    2.10
   1  -3  -2    1.10    1.40
  -1  -3   2    3.70    1.30
  -1  -3   2    5.50    2.20
   1  -3  -2    4.80    2.10
   1  -3  -2    4.20    1.90
   1  -3  -2    2.90    1.50
  -1  -3   2    3.10    1.50
  -1  -3   2    4.20    1.50
   1   3  -2    4.90    1.60
  -1   3   2    3.40    1.80
   1   3  -2    7.00    2.30
  -1   3   2    3.40    1.40
   1   3  -2    4.00    2.00
  -1   3   2    2.90    1.50
  -1   3   2    2.40    1.50
   1   3  -2    1.80    1.50
   1   3  -2    3.30    1.70
   1   3  -2    5.90    2.10
   1  -3   2 2258.17   46.90
  -1  -3  -2 2245.88   43.30
  -1  -3  -2 2274.97   47.40
  -1  -3  -2 2342.87   47.80
   1  -3   2 2324.07   38.60
   1  -3   2 2286.17   47.70
   1  -3   2 2293.67   44.60
  -1  -3  -2 2242.08   44.80
   1  -3   2 2288.87   46.30
  -1  -3  -2 2273.97   47.60
  -1  -3  -2 2281.37   45.00
   1  -3   2 2277.97   46.20
   1  -3   2 2275.37   45.90
  -1   3  -2 2273.37   37.40
  -1   3  -2 2309.47   47.50
   1   3   2 2339.07   48.50
  -1   3  -2 2260.67   46.70
   1   3   2 2305.77   44.80
   1   3   2 2195.48   46.40
   1   3   2 2262.87   48.20
  -1   3  -2 2161.08   44.20
   1   3   2 2182.18   43.50
  -1   3  -2 2246.58   43.60
   3  -3   2    1.70    1.00
  -3  -3  -2   -0.40    1.20
   3  -3   2   -0.80    0.80
  -3  -3  -2   -0.90    0.50
   3  -3   2    1.80    0.80
  -3  -3  -2   -0.10    0.80
  -3  -3  -2   -0.10    0.90
  -3  -3  -2   -0.20    1.20
   3  -3   2    0.20    1.00
  -3  -3  -2    3.80    2.00
  -3  -3  -2   -0.30    0.90
   3  -3   2    0.80    1.40
   3  -3   2   -0.60    1.00
   3  -3   2    0.20    1.00
   3   3   2    0.50    1.30
   3   3   2    2.70    1.70
   3   3   2    0.60    1.00
  -3   3  -2    0.30    0.60
  -3   3  -2   -0.20    0.90
  -3   3  -2   -0.30    1.20
   3   3   2    0.80    1.30
   3   3   2    0.50    0.80
  -3   3  -2    1.30    1.40
  -5  -3  -2  505.75   18.10
  -5  -3  -2  470.15   18.80
   5  -3   2  480.45   17.20
  -5  -3  -2  512.15   18.80
   5  -3   2  508.25   15.10
   5  -3   2  542.55   19.80
  -5  -3  -2  466.15   18.80
  -5  -3  -2  522.75   18.80
   5  -3   2  500.05   11.50
   5  -3   2  528.25   21.20
   5  -3   2  487.25   17.20
  -5  -3  -2  467.25   12.90
  -5  -3  -2  518.35   19.20
  -5   3  -2  503.35   17.20
   5   3   2  505.45   18.90
   5   3   2  482.25   18.60
   5   3   2  501.65   17.80
   5   3   2  492.15   19.30
  -5   3  -2  489.05   17.40
  -5   3  -2  486.05   14.30
   5   3   2  497.95   19.30
  -7  -3  -2 1071.39   29.50
   7  -3   2 1114.19   21.60
  -7  -3  -2 1117.89   19.80
  -7  -3  -2 1077.49   28.90
   7  -3   2 1087.99   31.50
  -7  -3  -2 1138.59   31.20
   7  -3   2 1103.59   27.50
   7  -3   2 1068.09   24.00
  -7  -3  -2 1149.08   30.20
  -7  -3  -2 1081.79   30.20
   7  -3   2 1153.98   37.00
   7  -3   2 1109.19   27.70
  -7  -3  -2 1164.38   33.40
  -7   3  -2 1097.79   23.50
   7   3   2 1096.29   31.70
   7   3   2 1092.59   29.40
   7   3   2 1201.18   32.40
  -7   3  -2 1045.90   26.30
   7   3   2 1116.49   30.60
  -7   3  -2 1071.59   27.20
   7   3   2 1110.39   30.10
   7   3   2 1132.19   31.60
   7   3   2 1135.49   31.70
  -9  -3  -2 1691.33   41.20
  -9  -3  -2 1770.92   45.90
  -9  -3  -2 1703.83   39.60
   9  -3   2 1725.23   33.00
  -9  -3  -2 1719.83   40.70
   9  -3   2 1804.52   48.10
   9  -3   2 1749.62   32.70
  -9  -3  -2 1662.43   40.20
  -9  -3  -2 1669.33   38.10
   9  -3   2 1748.93   36.50
   9  -3   2 1758.82   36.50
   9  -3   2 1725.13   61.99
   9   3   2 1741.13   40.90
   9   3   2 1694.33   43.90
   9   3   2 1749.32   42.20
  -9   3  -2 1759.12   36.40
   9   3   2 1772.62   42.40
   9   3   2 1663.23   40.60
  -9   3  -2 1689.93   32.30
  -9   3  -2 1774.52   35.40
   9   3   2 1833.42   41.70
 -11  -3  -2   29.00    4.30
 -11  -3  -2   32.10    4.80
 -11  -3  -2   40.30    5.80
 -11  -3  -2   31.50    5.10
  11  -3   2   29.70    6.00
  11  -3   2   30.10    4.80
 -11  -3  -2   30.80    4.80
 -11  -3  -2   30.80    6.10
  11  -3   2   21.90    3.20
  11  -3   2   29.90    6.00
  11  -3   2   33.00    4.00
  11  -3   2   33.40    4.30
  11   3   2   31.10    5.10
  11   3   2   34.40    5.40
  11   3   2   36.00    5.70
 -11   3  -2   29.40    3.90
  11   3   2   27.50    4.80
  11   3   2   32.80    5.20
  11   3   2   28.10    5.80
  13  -3   2 3143.79   72.39
 -13  -3  -2 3192.08   57.79
  13  -3   2 3247.78   55.59
 -13  -3  -2 3247.48   59.89
 -13  -3  -2 3162.28   63.29
  13  -3   2 3232.08   55.39
  13  -3   2 3304.17   76.59
  13  -3   2 3228.48   69.69
 -13  -3  -2 3213.98   63.59
 -13  -3  -2 3358.46   67.29
 -13  -3  -2 3130.59   73.49
  13   3   2 3424.46   66.29
 -13   3  -2 3193.48   65.89
  13   3   2 3215.88   64.79
  13   3   2 3337.07   66.59
 -13   3  -2 3273.17   55.49
  13   3   2 3232.08   72.29
  13   3   2 3231.48   67.09
  13   3   2 3373.16   67.09
  15  -3   2  182.68   15.20
 -15  -3  -2  190.18   13.60
 -15  -3  -2  173.08   12.10
 -15  -3  -2  191.88   13.10
 -15  -3  -2  165.28   11.70
  15  -3   2  168.28   13.60
  15  -3   2  180.28   15.80
  15  -3   2  195.98    8.80
 -15  -3  -2  158.08    8.50
  15  -3   2  194.68    9.70
 -15  -3  -2  183.18    9.70
 -15  -3  -2  184.68   12.00
 -15   3  -2  186.98    8.50
  15   3   2  197.08   13.20
 -15   3  -2  187.08    7.90
  15   3   2  210.18   16.50
  15   3   2  175.88   12.40
  15   3   2  178.88   13.10
  15   3   2  179.18   12.20
  15   3   2  191.08   13.10
 -17  -3  -2   54.89    6.70
 -17  -3  -2   47.90    7.00
 -17  -3  -2   50.59    4.10
  17  -3   2   48.50    4.70
 -17  -3  -2   45.50    4.20
 -17  -3  -2   48.20    7.30
  17  -3   2   43.70    6.50
 -17  -3  -2   47.20    6.10
  17  -3   2   51.39    8.30
 -17  -3  -2   40.50    6.70
  17  -3   2   53.49    5.50
  17   3   2   44.50    8.20
  17   3   2   53.99    7.50
 -17   3  -2   47.40    3.60
 -17   3  -2   51.69    3.90
  17   3   2   45.70    7.00
  17   3   2   51.79    7.70
  17   3   2   40.60    6.30
  19  -3   2    1.50    0.90
  19  -3   2    1.90    1.50
 -19  -3  -2   -1.70    1.50
  19  -3   2    0.50    2.80
 -19  -3  -2   -0.30    1.40
  19  -3   2    2.70    2.70
  19  -3   2    5.80    2.20
 -19  -3  -2    4.70    2.50
  19  -3   2   -1.40    1.80
 -19  -3  -2    2.50    2.80
  19   3   2    1.70    4.00
  19   3   2   -0.60    2.50
  19   3   2    5.90    2.50
 -19   3  -2    0.40    0.70
  19   3   2   -1.50    1.70
  19   3   2    0.80    2.40
 -19   3  -2    1.90    0.70
 -21  -3  -2  604.44   21.90
 -21  -3  -2  641.94   27.40
  21  -3   2  581.04   29.90
 -21  -3  -2  621.14   28.10
 -21  -3  -2  599.34   22.50
  21  -3   2  617.34   17.90
  21  -3   2  630.14   50.99
  21  -3   2  605.74   21.00
 -21  -3  -2  577.74   27.40
  21  -3   2  583.54   15.60
  21   3   2  590.54   28.30
  21   3   2  655.53   25.30
  21   3   2  590.34   23.50
  21   3   2  544.15   30.50
  21   3   2  648.94   26.40
 -23  -3  -2   54.59    6.70
  23  -3   2   43.40    4.10
  23  -3   2   54.49    4.20
  23  -3   2   47.90    6.50
 -23  -3  -2   35.30    5.80
 -23  -3  -2   48.00    8.90
  23  -3   2   49.30    9.50
  23  -3   2   49.80    9.40
  23  -3   2   47.10    5.00
 -23  -3  -2   51.29    9.00
 -23  -3  -2   66.69    9.30
  23  -3   2   55.99    8.50
  23   3   2   64.69    8.00
  23   3   2   62.09   11.20
  23   3   2   42.90    7.10
  23   3   2   50.39    8.30
  23   3   2   35.40    7.80
  25  -3   2   -1.40    1.50
 -25  -3  -2    2.30    3.80
  25  -3   2   -4.70    2.90
  25  -3   2    4.10    4.00
  25  -3   2   -1.30    0.90
  25  -3   2    0.10    2.20
 -25  -3  -2   -4.80    2.60
  25  -3   2    1.90    1.10
  25  -3   2   -0.70    4.10
 -25  -3  -2    3.20    2.00
 -25  -3  -2   -2.70    1.90
  25   3   2    1.60    2.70
  25   3   2   -0.20    1.90
  25   3   2   -0.10    2.70
  25   3   2    1.30    2.60
  25   3   2   -2.70    2.00
 -27  -3  -2  180.58   16.40
  27  -3   2  174.68    9.30
 -27  -3  -2  185.28   10.80
 -27  -3  -2  193.48   13.00
  27  -3   2  190.48   18.10
  27  -3   2  179.18   12.80
 -27  -3  -2  169.48   16.70
  27  -3   2  179.58   17.90
 -27  -3  -2  142.99   15.30
  27   3   2  173.88   17.10
  27   3   2  216.88   20.80
  27   3   2  203.38   15.70
  27   3   2  190.98   13.30
 -29  -3  -2    4.40    5.20
 -29  -3  -2    4.10    4.00
  29  -3   2    6.70    3.40
  29  -3   2    8.70    5.40
 -29  -3  -2   13.50    3.30
  29  -3   2    8.10    4.90
  29   3   2    5.10    3.30
  29   3   2    6.40    4.30
  29   3   2    6.90    3.20
  29   3   2    7.80    6.50
 -31  -3  -2  125.39    5.70
  31  -3   2  114.79   15.80
  31  -3   2  125.99   16.30
  31  -3   2  113.59   15.30
 -31  -3  -2  117.39   14.30
  31   3   2   95.59    9.60
  31   3   2  141.19   13.90
  31   3   2  106.89   14.50
 -33  -3  -2   20.20    8.20
  33  -3   2   12.90    5.30
  33  -3   2   39.80    8.60
  33  -3   2   18.40    5.80
  33   3   2   26.90    5.30
  33   3   2   27.80    8.90
  33   3   2   29.50    8.20
  35  -3   2    5.90    4.50
  35  -3   2    1.20    3.00
 -35  -3  -2    3.40    4.20
  35   3   2    9.60    4.30
  37  -3   2   69.79   13.20
 -37  -3  -2   80.19   13.10
  37   3   2   63.69   13.70
  37   3   2   37.30   13.10
 -39  -3  -2  -14.30    6.60
  39  -3   2   -4.60    4.30
  39   3   2    1.40    4.90
  39   3   2    9.60    5.90
  41  -3   2    7.10    5.10
  41   3   2   14.40   10.90
  42  -4  -2   -1.10    6.10
  40  -4  -2   16.20    8.10
  40   4  -2   18.20   11.90
  38  -4  -2   -2.40    2.40
  38  -4  -2   -8.30    6.40
  38  -4  -2   -0.10    4.50
  38   4  -2   -7.70    5.60
  38   4  -2    6.50    4.80
  38   4  -2    3.60    2.50
  36  -4  -2   22.10    6.10
  36  -4  -2   14.20    8.90
  36  -4  -2   15.70    3.90
  36   4  -2   15.10    8.50
 -34  -4   2    2.70    5.10
  34  -4  -2    7.80    3.30
  34  -4  -2    1.60    3.80
  34   4  -2   -3.40    4.10
  34   4  -2    2.20    5.70
  34   4  -2   -0.50    5.90
  34   4  -2    3.10    5.20
  34   4  -2    4.30    3.90
  32  -4  -2   -3.40    2.30
 -32  -4   2   -3.20    3.80
  32  -4  -2    2.60    3.40
  32   4  -2    0.80    4.70
  32   4  -2    1.80    1.70
  32   4  -2   -6.90    5.20
  32   4  -2   -4.50    3.00
 -30  -4   2   -2.80    3.50
  30  -4  -2   -0.20    2.10
  30  -4  -2    1.30    4.60
  30  -4  -2    1.90    2.80
  30  -4  -2    0.50    3.20
  30   4  -2    1.30    3.20
  30   4  -2   -1.00    6.20
  30   4  -2    5.30    3.40
  28  -4  -2   -2.70    3.60
  28  -4  -2   -0.80    3.50
  28  -4  -2   -1.90    1.70
  28  -4  -2   -4.30    1.90
 -28  -4   2    1.40    3.60
 -28  -4   2    7.90    4.50
  28   4  -2   -1.30    2.20
  28   4  -2   -2.50    3.30
  28   4  -2   -2.40    2.60
  28   4  -2   -6.50    2.90
  28   4  -2    0.00    3.30
 -26  -4   2   17.00    7.50
 -26  -4   2   12.20    3.40
 -26  -4   2    8.60    5.00
  26  -4  -2    9.70    2.10
  26  -4  -2    6.40    5.50
 -26  -4   2    0.80    3.70
 -26  -4   2    6.60    3.30
  26  -4  -2   10.90    2.10
  26  -4  -2   10.80    5.30
  26  -4  -2    9.20    3.20
  26  -4  -2   13.00    3.10
 -26  -4   2    3.70    4.20
 -26  -4   2    8.50    2.80
  26   4  -2   13.30    5.70
  26   4  -2   17.60    5.60
  26   4  -2    4.30    3.80
  26   4  -2    5.00    4.40
  26   4  -2    9.70    4.80
 -24  -4   2   61.89    9.70
 -24  -4   2   45.80    8.50
  24  -4  -2   63.19    7.10
  24  -4  -2   61.19   12.00
 -24  -4   2   41.60    9.00
  24  -4  -2   60.59    7.50
 -24  -4   2   34.00    8.90
  24  -4  -2   48.70    7.00
  24  -4  -2   48.70   11.00
 -24  -4   2   51.89    6.00
  24  -4  -2   48.90    2.70
 -24  -4   2   53.19    7.80
 -24  -4   2   60.39    5.80
 -24  -4   2   45.70    6.70
  24   4  -2   53.89   10.70
  24   4  -2   42.70    8.70
  24   4  -2   42.30    7.70
  24   4  -2   42.70    9.60
  24   4  -2   35.50    9.00
 -24   4   2   57.79    6.10
 -22  -4   2   -3.10    2.10
  22  -4  -2   -2.90    1.80
 -22  -4   2   -1.70    1.60
 -22  -4   2    0.20    3.30
  22  -4  -2    1.10    1.30
 -22  -4   2    0.30    2.60
 -22  -4   2   -0.90    2.10
  22  -4  -2    0.40    2.00
 -22  -4   2   -1.90    2.30
 -22  -4   2   -1.60    1.50
 -22  -4   2    1.00    1.70
  22  -4  -2   -1.30    1.30
  22   4  -2    1.10    1.90
 -22   4   2   -0.60    1.90
  22   4  -2   -0.20    2.60
  22   4  -2   -1.50    2.30
  22   4  -2   -2.70    4.00
  22   4  -2    1.20    3.60
  20  -4  -2   53.19    7.00
 -20  -4   2   46.00    7.10
  20  -4  -2   52.79    6.70
 -20  -4   2   35.70    6.80
  20  -4  -2   68.69    9.60
  20  -4  -2   40.70    6.90
  20  -4  -2   46.80    9.40
 -20  -4   2   49.10    8.80
 -20  -4   2   49.00    5.30
 -20  -4   2   50.19    9.20
  20  -4  -2   51.39    6.90
 -20  -4   2   43.40    6.80
  20   4  -2   44.40    7.10
  20   4  -2   44.20    9.30
 -20   4   2   40.10    6.20
 -20   4   2   47.70    6.50
  20   4  -2   57.69    9.30
  20   4  -2   45.00    9.10
  20   4  -2   45.30    8.10
  18  -4  -2  170.08   13.20
  18  -4  -2  173.48   16.50
  18  -4  -2  174.88   11.40
  18  -4  -2  171.38   16.40
 -18  -4   2  170.28   12.10
 -18  -4   2  175.68    9.50
  18  -4  -2  180.48   12.50
 -18  -4   2  187.98   13.20
 -18  -4   2  187.38   15.00
 -18  -4   2  160.78   12.70
 -18  -4   2  169.08   14.80
  18  -4  -2  179.78   14.30
 -18  -4   2  164.78   14.90
  18  -4  -2  158.98   11.30
 -18   4   2  183.98   12.00
 -18   4   2  173.18   16.80
  18   4  -2  157.48   13.80
 -18   4   2  169.28   11.20
  18   4  -2  173.88   15.00
  18   4  -2  165.68   15.40
  18   4  -2  156.48   15.80
 -16  -4   2   -1.50    1.80
  16  -4  -2   -1.70    1.90
 -16  -4   2   -0.90    3.10
  16  -4  -2   -2.00    2.00
 -16  -4   2   -2.80    1.50
  16  -4  -2    0.60    1.30
  16  -4  -2    0.20    1.90
  16  -4  -2   -0.90    1.50
 -16  -4   2   -0.40    1.00
 -16  -4   2    1.60    2.00
  16  -4  -2    1.80    2.40
  16   4  -2   -1.30    2.40
 -16   4   2   -0.20    1.90
  16   4  -2   -1.10    1.90
  16   4  -2   -0.80    1.90
 -16   4   2   -0.90    1.60
 -16   4   2   -2.50    1.80
  16   4  -2   -0.90    0.80
  14  -4  -2  255.57   14.20
 -14  -4   2  284.07   17.90
  14  -4  -2  282.07   15.20
 -14  -4   2  255.87   11.40
 -14  -4   2  228.18   15.40
  14  -4  -2  273.77   15.10
 -14  -4   2  264.57   17.50
 -14  -4   2  231.48   16.60
 -14  -4   2  247.48   15.60
  14  -4  -2  272.17   14.80
  14  -4  -2  264.47   15.80
  14  -4  -2  285.17   19.40
 -14   4   2  273.57   14.80
  14   4  -2  235.58   16.50
  14   4  -2  251.17   20.90
  14   4  -2  240.38   19.20
  14   4  -2  251.77   17.20
  14   4  -2  306.37   30.20
 -14   4   2  244.48   13.70
 -14   4   2  238.98   18.50
 -12  -4   2    0.80    1.60
  12  -4  -2    1.20    1.60
  12  -4  -2   -0.60    1.70
 -12  -4   2   -1.70    1.50
 -12  -4   2   -1.30    1.10
  12  -4  -2   -0.90    1.60
  12  -4  -2   -0.10    1.60
 -12  -4   2    2.80    2.00
  12  -4  -2    0.40    1.70
 -12  -4   2    1.40    1.90
 -12   4   2    3.80    1.90
  12   4  -2    0.20    1.10
 -12   4   2    2.20    2.40
  12   4  -2   -1.10    1.80
  12   4  -2    3.30    2.50
  12   4  -2    1.40    2.50
 -12   4   2    2.70    1.70
  12   4  -2    3.20    2.70
 -10  -4   2    0.40    1.20
 -10  -4   2    1.40    1.90
  10  -4  -2    0.20    1.40
 -10  -4   2   -1.10    1.80
  10  -4  -2    1.20    2.10
  10  -4  -2    1.00    2.10
  10  -4  -2   -0.90    0.80
  10  -4  -2    0.20    1.40
 -10  -4   2   -0.50    1.30
 -10  -4   2   -0.50    1.40
 -10  -4   2   -0.10    0.50
 -10   4   2    0.30    1.80
  10   4  -2   -2.00    1.10
  10   4  -2    0.40    1.40
  10   4  -2   -0.10    2.00
 -10   4   2    1.20    2.40
 -10   4   2   -0.70    1.30
  10   4  -2   -1.10    1.80
  10   4  -2    1.20    1.80
  -8  -4   2  320.07   17.80
   8  -4  -2  292.87   15.10
   8  -4  -2  317.77   15.90
  -8  -4   2  322.77   18.30
  -8  -4   2  317.27   17.60
  -8  -4   2  302.27   17.20
   8  -4  -2  300.37   15.90
  -8  -4   2  329.37   18.20
   8  -4  -2  306.27   18.00
   8  -4  -2  334.47   14.60
   8   4  -2  334.57   18.70
   8   4  -2  316.07   17.60
  -8   4   2  323.67   14.90
  -8   4   2  310.87   15.30
  -8   4   2  322.17   19.00
   8   4  -2  307.87   16.80
  -8   4   2  327.87   16.10
   8   4  -2  329.07   18.60
   8   4  -2  293.87   17.90
  -8   4   2  308.97    7.40
  -8   4   2  322.57   16.40
   8   4  -2  320.77   17.90
  -8   4   2  297.37    7.70
   6  -4  -2 1616.04   43.70
   6  -4  -2 1647.64   37.00
  -6  -4   2 1658.53   43.50
   6  -4  -2 1560.34   39.90
  -6  -4   2 1636.44   43.60
  -6  -4   2 1649.93   44.30
   6  -4  -2 1589.04   40.50
  -6  -4   2 1602.54   44.20
   6  -4  -2 1575.34   41.00
   6   4  -2 1618.44   43.30
  -6   4   2 1580.54   37.10
  -6   4   2 1631.14   40.10
   6   4  -2 1666.63   44.60
   6   4  -2 1705.63   45.10
   6   4  -2 1642.04   40.50
  -6   4   2 1722.93   46.40
   6   4  -2 1690.53   44.20
  -6   4   2 1672.43   41.90
   6   4  -2 1699.33   45.20
  -6   4   2 1666.03   41.70
   4  -4  -2    1.00    1.90
  -4  -4   2    1.80    2.00
   4  -4  -2    1.50    1.80
   4  -4  -2    0.10    1.40
  -4  -4   2    3.60    1.60
   4  -4  -2   -1.40    1.50
  -4  -4   2    0.40    1.10
  -4  -4   2    2.40    2.20
   4  -4  -2    1.30    1.10
  -4  -4   2   -1.70    1.20
   4   4  -2    0.80    1.20
  -4   4   2    1.20    1.40
  -4   4   2   -1.30    1.30
   4   4  -2   -0.40    1.20
   4   4  -2    3.40    2.60
  -4   4   2    0.70    1.60
   4   4  -2   -0.70    1.40
  -4   4   2    0.40    1.40
  -4   4   2    1.20    1.60
   4   4  -2    1.60    2.20
   4   4  -2    0.20    1.20
  -2  -4   2   59.99    7.40
   2  -4  -2   74.79    7.90
  -2  -4   2   72.89    6.50
  -2  -4   2   67.89    6.30
   2  -4  -2   64.29    7.60
  -2  -4   2   68.69    7.40
  -2  -4   2   58.69    7.20
   2  -4  -2   86.49    8.20
  -2  -4   2   67.59    7.60
   2  -4  -2   77.69    6.70
   2  -4  -2   80.29    8.10
   2   4  -2   60.39    7.10
  -2   4   2   70.29    7.90
  -2   4   2   74.69    7.70
  -2   4   2   77.49    6.80
   2   4  -2   66.79    7.80
  -2   4   2   73.69    7.70
   2   4  -2   65.59    7.70
  -2   4   2   69.29    7.70
   2   4  -2   63.69    5.90
   2   4  -2   67.09    7.40
   2   4  -2   63.69    7.10
   0  -4   2  682.43   22.80
   0  -4  -2  688.03   25.20
   0  -4  -2  712.03   22.60
   0  -4  -2  695.93   23.00
   0  -4  -2  658.93   24.30
   0  -4   2  662.93   24.00
   0  -4   2  675.63   19.30
   0  -4   2  680.13   25.30
   0  -4  -2  681.43   24.90
   0  -4   2  707.33   25.40
   0  -4   2  683.93   24.50
   0  -4  -2  682.93   23.40
   0   4  -2  686.63   23.90
   0   4   2  652.73   24.80
   0   4   2  671.43   21.70
   0   4  -2  680.53   18.50
   0   4   2  746.53   26.40
   0   4  -2  670.13   22.50
   0   4   2  671.63   24.30
   0   4  -2  690.13   25.00
   0   4  -2  715.53   25.60
   0   4  -2  699.23   25.60
   2  -4   2  491.45   18.20
  -2  -4  -2  527.95   20.00
   2  -4   2  514.25   20.20
  -2  -4  -2  476.85   20.70
  -2  -4  -2  472.35   20.50
   2  -4   2  469.85   14.40
  -2  -4  -2  474.65   19.30
  -2  -4  -2  502.55   20.50
   2  -4   2  505.75   20.50
   2  -4   2  490.85   20.00
  -2  -4  -2  462.05   20.50
   2  -4   2  501.95   20.90
  -2  -4  -2  480.05   17.70
   2  -4   2  510.95   20.80
  -2   4  -2  480.15   20.20
   2   4   2  504.35   21.60
   2   4   2  523.25   21.70
   2   4   2  463.35   18.40
   2   4   2  492.85   21.50
  -2   4  -2  481.05   13.90
  -2   4  -2  514.15   21.00
  -2   4  -2  501.45   17.70
   4  -4   2 1215.78   33.80
  -4  -4  -2 1255.17   36.30
   4  -4   2 1214.18   29.70
  -4  -4  -2 1232.08   34.90
  -4  -4  -2 1205.28   34.40
  -4  -4  -2 1143.79   28.20
   4  -4   2 1227.28   34.10
  -4  -4  -2 1184.58   33.10
  -4  -4  -2 1236.68   35.50
  -4  -4  -2 1256.87   35.50
   4  -4   2 1245.28   24.80
   4  -4   2 1205.88   32.40
   4  -4   2 1254.77   34.30
   4  -4   2 1204.28   35.70
   4   4   2 1199.58   32.90
  -4   4  -2 1206.08   28.60
   4   4   2 1169.58   32.90
   4   4   2 1266.27   37.00
   4   4   2 1217.68   36.30
   4   4   2 1184.98   34.70
  -4   4  -2 1217.88   33.50
  -4   4  -2 1178.98   33.60
  -4   4  -2 1173.18   24.10
   6  -4   2   -1.90    1.10
   6  -4   2    0.70    1.40
  -6  -4  -2    2.80    1.20
   6  -4   2    0.50    1.20
  -6  -4  -2    1.30    1.90
   6  -4   2    2.30    1.50
  -6  -4  -2    1.40    1.20
  -6  -4  -2   -0.20    1.80
  -6  -4  -2   -0.50    1.10
   6  -4   2    0.90    1.00
  -6  -4  -2    1.10    1.30
  -6  -4  -2    2.30    1.90
  -6  -4  -2    0.20    1.90
   6   4   2    0.10    1.60
  -6   4  -2    0.90    1.00
  -6   4  -2    0.60    1.40
   6   4   2   -0.30    1.50
   6   4   2   -1.00    1.10
   6   4   2    0.80    1.40
  -6   4  -2    0.30    1.10
   6   4   2   -1.60    1.40
   6   4   2   -0.80    1.90
   8  -4   2  142.89   12.70
   8  -4   2  149.19    8.00
   8  -4   2  121.09    9.50
  -8  -4  -2  144.29   11.00
   8  -4   2  135.19   10.00
  -8  -4  -2  129.59   11.00
  -8  -4  -2  124.99   10.60
  -8  -4  -2  117.59   10.50
   8  -4   2  132.09    6.70
   8  -4   2  126.59   11.00
  -8  -4  -2  133.19   10.70
  -8  -4  -2  126.89    6.40
  -8  -4  -2  136.19   11.90
   8   4   2  123.99   11.00
   8   4   2  145.79   11.00
   8   4   2  131.39   11.30
  -8   4  -2  130.19    7.10
   8   4   2  136.49   11.30
  -8   4  -2  126.19    9.30
   8   4   2  137.99   11.40
  -8   4  -2  131.69    9.50
  10  -4   2    1.10    1.60
  10  -4   2   -0.70    0.80
  10  -4   2    2.20    1.20
  10  -4   2   -2.40    1.20
 -10  -4  -2   -0.80    0.50
 -10  -4  -2    2.10    2.40
 -10  -4  -2   -1.40    2.80
  10  -4   2    0.40    1.30
 -10  -4  -2    0.60    1.70
 -10  -4  -2   -0.40    1.40
 -10  -4  -2   -2.00    1.10
  10  -4   2    1.00    1.70
 -10  -4  -2   -1.70    1.40
  10   4   2   -1.80    1.50
  10   4   2   -1.30    1.00
  10   4   2    1.00    2.30
  10   4   2   -0.20    1.50
  10   4   2    1.60    2.40
 -10   4  -2   -0.50    1.50
 -10   4  -2    0.20    1.40
 -10   4  -2    0.90    1.10
  12  -4   2  211.48   12.20
  12  -4   2  204.48   11.80
  12  -4   2  211.68   12.30
 -12  -4  -2  200.48   16.10
 -12  -4  -2  203.78   14.10
  12  -4   2  209.18   10.10
  12  -4   2  204.58    9.10
 -12  -4  -2  221.38   13.90
 -12  -4  -2  240.08   15.60
  12  -4   2  216.58   17.30
 -12  -4  -2  208.98   13.10
 -12  -4  -2  215.98   12.40
  12  -4   2  195.28   16.60
 -12  -4  -2  232.68   15.00
  12  -4   2  225.98   15.90
 -12   4  -2  211.38    9.10
  12   4   2  228.58   14.90
  12   4   2  231.48   15.10
  12   4   2  211.38   14.30
  12   4   2  223.68   15.40
  12   4   2  218.78   15.10
 -12   4  -2  217.38   11.30
 -12   4  -2  196.58   11.60
  14  -4   2  147.59    7.80
  14  -4   2  144.69   14.70
 -14  -4  -2  143.59   10.50
  14  -4   2  152.28   10.20
  14  -4   2  147.99    9.70
 -14  -4  -2  148.89   12.40
  14  -4   2  141.69    9.00
 -14  -4  -2  135.89   10.30
  14  -4   2  151.68   12.60
  14  -4   2  138.39   10.00
 -14  -4  -2  132.79   11.70
 -14  -4  -2  135.19   10.80
  14   4   2  156.28   14.50
  14   4   2  144.09   12.20
  14   4   2  148.79   12.70
 -14   4  -2  144.79    8.90
 -14   4  -2  156.48   10.00
  14   4   2  136.79   12.20
  14   4   2  144.59   12.30
  14   4   2  165.88   13.30
  16  -4   2 1122.39   25.70
 -16  -4  -2 1140.19   32.30
  16  -4   2 1169.48   43.70
 -16  -4  -2 1171.58   37.30
  16  -4   2 1185.68   31.30
 -16  -4  -2 1127.69   37.70
  16  -4   2 1156.98   45.20
 -16  -4  -2 1149.98   31.10
 -16  -4  -2 1139.19   33.60
  16  -4   2 1092.99   39.20
  16  -4   2 1123.19   28.60
  16  -4   2 1100.69   29.80
  16   4   2 1089.49   36.00
  16   4   2 1074.39   40.90
  16   4   2 1170.18   38.10
  16   4   2 1170.68   38.90
  16   4   2 1145.99   41.40
  16   4   2 1166.68   37.60
 -16   4  -2 1098.49   28.70
 -18  -4  -2   -0.60    2.40
  18  -4   2    0.10    1.40
 -18  -4  -2    5.60    2.90
  18  -4   2    1.50    1.40
 -18  -4  -2   -1.70    2.10
 -18  -4  -2   -0.10    2.30
  18  -4   2    0.10    2.40
  18  -4   2    0.90    1.60
  18  -4   2    0.50    1.30
 -18  -4  -2   -1.10    2.20
 -18  -4  -2    2.50    1.90
 -18   4  -2   -1.80    1.20
 -18   4  -2    0.60    1.60
  18   4   2    0.90    1.50
  18   4   2   -0.70    2.90
  18   4   2   -1.10    2.60
  18   4   2    0.20    2.50
  18   4   2    0.30    2.70
 -20  -4  -2   42.80    8.30
  20  -4   2   34.00    8.20
  20  -4   2   31.00    8.50
  20  -4   2   29.40    4.30
  20  -4   2   27.40    4.50
  20  -4   2   30.20    4.40
 -20  -4  -2   39.30    4.30
 -20  -4  -2   23.50    6.00
 -20  -4  -2   28.90    6.30
 -20  -4  -2   40.30    7.70
 -20  -4  -2   28.20    4.20
 -20  -4  -2   32.40    3.80
  20  -4   2   28.40    5.20
  20   4   2   38.50    7.40
  20   4   2   28.50    7.10
 -20   4  -2   33.90    3.90
  20   4   2   42.00    8.90
  20   4   2   39.70    7.30
  20   4   2   26.60    6.30
  22  -4   2  301.07   13.40
 -22  -4  -2  279.37   20.10
  22  -4   2  276.97   13.70
  22  -4   2  287.67   12.20
 -22  -4  -2  270.27   16.60
  22  -4   2  282.07   12.80
  22  -4   2  249.38   21.90
 -22  -4  -2  284.67   16.40
  22  -4   2  296.27   22.90
 -22  -4  -2  265.97   17.10
 -22  -4  -2  267.47    7.90
 -22  -4  -2  247.58   18.10
 -22  -4  -2  276.07    7.70
  22   4   2  276.67   22.80
  22   4   2  295.27   18.80
  22   4   2  241.08   16.90
 -22   4  -2  271.67    8.80
 -22   4  -2  286.07    9.30
  22   4   2  280.87   27.70
  22   4   2  269.87   20.20
 -24  -4  -2   -4.50    3.20
  24  -4   2   -1.30    1.30
 -24  -4  -2    0.30    3.10
  24  -4   2    2.20    1.10
  24  -4   2   -1.90    1.20
 -24  -4  -2   -1.10    3.60
 -24  -4  -2   -0.90    2.50
  24  -4   2   -1.80    1.60
 -24  -4  -2   -2.70    3.50
  24  -4   2   -0.80    3.30
  24   4   2   -2.80    2.10
  24   4   2   -1.30    3.20
  24   4   2    8.90    5.10
  24   4   2   -2.50    2.60
 -26  -4  -2   68.39    9.30
 -26  -4  -2   81.79   11.10
 -26  -4  -2   67.09   10.80
  26  -4   2   63.09   11.30
  26  -4   2   68.39    5.30
 -26  -4  -2   62.09   10.90
  26  -4   2   51.59   11.20
  26  -4   2   82.79    7.80
 -26  -4  -2   71.39    8.30
  26  -4   2   55.09    6.60
  26  -4   2   69.59    5.80
  26   4   2   60.29   10.90
  26   4   2   57.69   11.00
  26   4   2   57.69    9.10
  26   4   2   50.29   10.40
  28  -4   2    7.60    4.80
  28  -4   2   10.10    2.20
  28  -4   2    7.60    4.10
  28  -4   2    8.30    4.90
 -28  -4  -2   11.30    5.40
 -28  -4  -2    4.30    6.10
 -28  -4  -2    6.30    4.40
  28   4   2    4.00    5.80
  28   4   2   13.10    5.30
  28   4   2   11.90    4.20
  28   4   2    7.20    5.10
  30  -4   2   -8.60    3.90
 -30  -4  -2    0.40    4.90
  30   4   2   -4.10    3.50
  30   4   2    1.00    2.20
  30   4   2   -2.10    3.80
  32  -4   2    5.90    3.60
  32  -4   2    1.20    3.70
  32  -4   2    8.60    2.70
 -32  -4  -2   -4.30    5.00
  32   4   2    1.10    5.00
  32   4   2    2.90    2.40
  34  -4   2   -2.40    5.00
  34  -4   2   -2.60    4.10
 -34  -4  -2   -3.70    2.80
  34   4   2    2.80    4.20
  34   4   2   -2.70    2.80
  34   4   2    8.30    5.70
  36  -4   2    7.70    6.30
  36   4   2    0.90    6.10
  36   4   2   -7.00    4.00
 -38  -4  -2    1.40    8.80
  38  -4   2    9.10    7.00
  38   4   2   -6.70    5.80
  38   4   2   19.50    6.20
  40  -4   2    6.30    6.50
  40   4   2   12.60   11.90
  41  -5  -2  -14.10    5.90
  41   5  -2  -16.60    7.50
  41   5  -2   -0.30    7.60
  39  -5  -2   50.09    5.50
  39  -5  -2   62.29   12.20
  39  -5  -2   44.20   12.40
  39   5  -2   49.50    7.70
  39   5  -2   69.09   11.50
  39   5  -2   30.00   11.30
  37  -5  -2   -3.40    5.90
  37   5  -2   11.00    4.30
  37   5  -2    4.80    3.70
  35  -5  -2    6.50    5.30
  35  -5  -2    4.80    3.60
  35   5  -2    2.90    6.60
  35   5  -2   -4.90    6.20
  35   5  -2    8.60    7.50
  33  -5  -2    5.90    4.40
 -33  -5   2   13.60    6.50
  33  -5  -2    2.30    2.80
  33  -5  -2    6.20    5.10
  33   5  -2    8.10    4.30
  33   5  -2    5.60    4.80
  33   5  -2   17.20    8.70
  33   5  -2    3.80    5.80
  31  -5  -2   -6.30    3.60
  31  -5  -2   -6.60    3.90
  31   5  -2   -4.70    3.50
  31   5  -2   -5.70    5.40
  31   5  -2    1.50    3.20
  29  -5  -2    7.40    4.80
  29  -5  -2    9.20    3.60
  29  -5  -2   29.20    8.00
  29  -5  -2   11.20    4.30
 -29  -5   2   12.90    6.10
  29  -5  -2   15.10    6.40
  29   5  -2    2.00    8.70
  29   5  -2   18.30    7.70
  29   5  -2   13.80    4.60
  29   5  -2   16.00    6.40
 -27  -5   2    9.70    3.60
  27  -5  -2    4.70    3.50
  27  -5  -2   -0.10    4.40
  27  -5  -2   12.80    4.20
 -27  -5   2    7.00    5.00
  27  -5  -2    7.30    4.10
  27   5  -2    1.60    3.90
  27   5  -2    0.10    5.30
  27   5  -2   16.10    6.90
  27   5  -2    3.50    5.20
  27   5  -2    6.80    4.10
  27   5  -2    8.20    5.20
 -25  -5   2    3.00    2.10
 -25  -5   2    1.80    2.20
 -25  -5   2    1.70    1.70
  25  -5  -2    0.40    2.30
  25  -5  -2   -3.80    2.50
 -25  -5   2    1.50    4.10
  25  -5  -2   -1.90    3.40
  25  -5  -2   -1.30    2.00
 -25  -5   2    9.10    4.70
  25   5  -2    5.50    4.10
  25   5  -2   -0.70    2.70
  25   5  -2   -1.70    2.80
  25   5  -2    6.00    4.40
 -25   5   2    0.40    2.20
  23  -5  -2   32.00    6.10
 -23  -5   2   26.70    6.00
 -23  -5   2   18.90    5.40
 -23  -5   2   40.00    8.40
 -23  -5   2   30.50    8.50
  23  -5  -2   23.00    5.90
  23  -5  -2   10.90    5.70
  23  -5  -2   15.00    4.80
 -23  -5   2   27.90    6.20
  23  -5  -2   21.00    6.70
 -23   5   2   25.90    5.60
  23   5  -2   42.20    9.40
  23   5  -2   43.90   10.40
  23   5  -2   20.90    7.10
  23   5  -2   31.30    8.50
  23   5  -2   27.40    7.40
 -21  -5   2  126.89   12.00
 -21  -5   2  121.69   13.10
  21  -5  -2  153.68   17.20
 -21  -5   2  159.18   13.10
 -21  -5   2  140.29    8.30
  21  -5  -2  145.69   13.30
 -21  -5   2  151.88   15.90
  21  -5  -2  166.68   17.20
  21  -5  -2  158.48   13.00
 -21  -5   2  149.39   14.90
  21  -5  -2  134.99   11.80
  21  -5  -2  156.28   12.50
 -21  -5   2  162.68   15.30
  21   5  -2  142.59   15.60
 -21   5   2  157.98   12.50
  21   5  -2  154.38   14.80
 -21   5   2  172.28   12.40
  21   5  -2  165.68   16.50
  21   5  -2  153.68   15.70
  21   5  -2  163.38   17.70
 -19  -5   2   31.30    8.80
 -19  -5   2   23.50    3.90
 -19  -5   2   25.80    6.20
  19  -5  -2   13.20    4.10
  19  -5  -2   25.60    6.00
 -19  -5   2   14.20    5.70
 -19  -5   2   26.60    7.20
  19  -5  -2   22.30    5.80
  19  -5  -2   16.60    6.60
  19  -5  -2   19.30    4.10
  19  -5  -2   26.50    8.00
 -19   5   2   22.10    5.40
  19   5  -2   16.20    6.10
  19   5  -2   13.10    5.80
  19   5  -2   18.60    5.70
 -19   5   2   18.90    4.50
  19   5  -2   26.20    7.30
  19   5  -2   19.40    6.20
  17  -5  -2   10.40    3.80
  17  -5  -2    9.50    3.70
  17  -5  -2   12.40    4.30
  17  -5  -2   10.80    5.00
 -17  -5   2    8.00    3.30
 -17  -5   2   14.50    5.30
 -17  -5   2    7.00    3.90
 -17  -5   2   11.60    4.80
 -17  -5   2    8.80    3.00
  17  -5  -2   18.50    4.50
  17  -5  -2    4.00    2.70
 -17  -5   2    7.40    5.10
  17  -5  -2   16.90    6.50
 -17  -5   2    7.80    3.70
 -17   5   2   18.80    4.80
  17   5  -2    5.90    3.80
  17   5  -2   11.60    5.10
  17   5  -2   10.80    4.50
 -17   5   2    8.20    2.80
  17   5  -2   12.20    5.20
  15  -5  -2    0.60    2.00
 -15  -5   2   -2.00    1.80
 -15  -5   2   -0.40    2.20
  15  -5  -2   -1.90    1.70
 -15  -5   2   -2.30    1.50
  15  -5  -2   -1.70    1.30
 -15  -5   2   -2.50    2.60
  15  -5  -2    1.50    2.20
 -15  -5   2   -2.10    2.20
  15   5  -2   -2.50    2.10
 -15   5   2   -2.10    2.00
  15   5  -2   -2.90    2.10
  15   5  -2   -1.60    2.50
 -15   5   2    0.20    1.50
  15   5  -2   -1.40    1.80
 -13  -5   2   -0.80    3.00
 -13  -5   2   -0.30    1.90
 -13  -5   2    0.00    2.30
  13  -5  -2   -0.40    1.70
 -13  -5   2    2.40    2.40
 -13  -5   2   -2.30    1.80
  13  -5  -2    1.00    2.00
  13  -5  -2   -1.90    1.70
 -13  -5   2   -1.80    1.30
  13  -5  -2   -1.60    1.30
  13  -5  -2   -1.20    1.40
  13   5  -2   -2.10    2.00
  13   5  -2   -0.40    1.80
 -13   5   2    0.70    1.50
  13   5  -2    0.10    2.60
  13   5  -2   -2.40    1.80
 -13   5   2   -0.50    1.80
  11  -5  -2   40.20    6.60
  11  -5  -2   36.00    5.30
 -11  -5   2   31.80    6.40
 -11  -5   2   46.60   10.00
  11  -5  -2   39.90    6.30
 -11  -5   2   33.40    7.10
 -11  -5   2   38.30    7.60
 -11  -5   2   29.70    6.40
  11  -5  -2   28.60    5.60
  11  -5  -2   47.70    8.40
  11   5  -2   35.90    6.90
  11   5  -2   42.20    7.90
  11   5  -2   25.20    6.40
 -11   5   2   46.50    6.60
  11   5  -2   39.90    7.60
  11   5  -2   30.80    6.60
 -11   5   2   49.30    7.40
  11   5  -2   33.60    7.70
  -9  -5   2  171.68   14.20
  -9  -5   2  156.38   14.10
   9  -5  -2  164.48   12.70
   9  -5  -2  157.98   12.20
  -9  -5   2  150.08   13.60
   9  -5  -2  146.19   12.50
  -9  -5   2  169.18   14.50
   9  -5  -2  162.18   15.20
   9  -5  -2  157.18   10.70
   9   5  -2  148.89   13.30
  -9   5   2  151.18   11.00
  -9   5   2  158.08    5.70
   9   5  -2  151.58   13.40
  -9   5   2  175.68   13.30
  -9   5   2  158.98   12.10
   9   5  -2  168.48   14.50
   9   5  -2  157.18   14.40
  -9   5   2  150.28    5.80
   9   5  -2  160.28   12.80
   9   5  -2  154.38   13.70
   7  -5  -2  146.19   13.00
  -7  -5   2  155.38   13.40
  -7  -5   2  137.79   12.70
   7  -5  -2  133.09    9.80
  -7  -5   2  136.19   13.10
   7  -5  -2  131.79   11.50
  -7  -5   2  177.28   15.20
  -7  -5   2  148.99   13.90
   7  -5  -2  135.09   11.80
   7  -5  -2  144.19   11.80
   7   5  -2  113.39   10.30
  -7   5   2  131.19   10.00
   7   5  -2  132.79   12.30
   7   5  -2  166.18   13.50
  -7   5   2  142.99    7.60
  -7   5   2  131.09   11.10
   7   5  -2  155.78   13.70
   7   5  -2  149.29   13.30
  -7   5   2  137.09   11.70
   5  -5  -2  398.56   19.90
  -5  -5   2  417.36   21.10
  -5  -5   2  406.76   21.80
   5  -5  -2  364.26   20.20
  -5  -5   2  385.76   21.60
   5  -5  -2  392.26   20.30
  -5  -5   2  436.66   22.60
  -5  -5   2  400.76   19.20
   5  -5  -2  387.06   20.10
  -5  -5   2  380.66   21.30
   5  -5  -2  411.26   17.30
  -5  -5   2  407.26   21.40
  -5   5   2  418.46   21.10
  -5   5   2  424.66   17.80
   5   5  -2  365.46   20.90
   5   5  -2  396.56   21.00
   5   5  -2  371.66   20.50
   5   5  -2  388.36   20.70
   5   5  -2  381.16   21.30
   5   5  -2  404.86   18.30
  -5   5   2  408.26   21.00
   5   5  -2  399.06   22.40
  -5   5   2  397.56   19.70
  -3  -5   2   65.19    8.70
  -3  -5   2   44.90    7.20
   3  -5  -2   52.19    7.60
   3  -5  -2   68.59    8.60
  -3  -5   2   62.59    6.30
  -3  -5   2   50.69    8.10
  -3  -5   2   56.39    8.20
  -3  -5   2   65.09    8.30
  -3  -5   2   62.59    7.00
   3  -5  -2   61.19    6.60
   3  -5  -2   51.69    7.60
   3  -5  -2   65.69    8.40
  -3  -5   2   61.89    8.50
   3   5  -2   59.19    7.80
   3   5  -2   56.69    8.50
  -3   5   2   62.09    6.70
  -3   5   2   60.09    8.10
   3   5  -2   60.39    6.50
   3   5  -2   58.69    8.30
   3   5  -2   58.89    7.90
   3   5  -2   60.09    7.80
  -3   5   2   50.99    7.20
  -3   5   2   56.59    8.00
  -1  -5   2   31.20    6.20
  -1  -5   2   40.70    5.30
   1  -5  -2   29.20    5.80
   1  -5  -2   29.60    6.20
   1  -5  -2   30.90    5.30
  -1  -5   2   35.40    6.40
   1  -5  -2   38.80    6.10
   1  -5  -2   33.00    5.90
  -1  -5   2   37.90    6.80
  -1  -5   2   43.50    6.90
   1  -5  -2   41.10    6.90
  -1  -5   2   28.20    5.80
  -1  -5   2   34.60    5.30
  -1   5   2   40.50    6.60
  -1   5   2   39.00    6.70
   1   5  -2   31.00    6.20
   1   5  -2   37.70    4.90
  -1   5   2   40.90    6.60
   1   5  -2   43.70    6.50
   1   5  -2   35.80    6.40
   1   5  -2   36.80    6.20
  -1   5   2   40.90    5.60
  -1  -5  -2   49.90    7.00
  -1  -5  -2   74.79    8.60
   1  -5   2   67.19    7.70
   1  -5   2   61.39    7.80
  -1  -5  -2   59.79    7.40
   1  -5   2   63.09    8.40
  -1  -5  -2   67.49    7.90
   1  -5   2   51.39    7.70
   1  -5   2   55.89    7.60
  -1  -5  -2   55.39    7.20
  -1  -5  -2   60.69    8.20
  -1  -5  -2   71.79    8.80
   1  -5   2   59.69    8.20
   1  -5   2   59.99    6.00
   1   5   2   56.99    6.90
  -1   5  -2   64.99    7.20
   1   5   2   56.29    7.70
   1   5   2   61.59    8.50
   1   5   2   54.89    8.20
  -1   5  -2   60.99    8.10
  -1   5  -2   58.29    5.40
  -1   5  -2   53.29    7.80
   3  -5   2  132.09   11.60
   3  -5   2  145.19   12.40
  -3  -5  -2  164.18   13.50
  -3  -5  -2  157.08   13.00
  -3  -5  -2  163.28   13.30
   3  -5   2  160.78    8.90
  -3  -5  -2  162.58   12.90
   3  -5   2  149.19   12.30
  -3  -5  -2  145.79   10.40
  -3  -5  -2  161.08   11.90
  -3  -5  -2  138.09   12.20
   3  -5   2  149.09   12.30
   3  -5   2  161.88   12.40
  -3  -5  -2  151.68   12.10
   3  -5   2  166.78   12.50
  -3   5  -2  148.59   10.10
   3   5   2  155.18   11.40
   3   5   2  172.68   14.00
   3   5   2  147.19   12.90
  -3   5  -2  171.18   12.90
  -3   5  -2  163.18   13.10
   3   5   2  146.49   12.50
  -3   5  -2  139.49    8.00
  -5  -5  -2  121.09   11.60
  -5  -5  -2   94.69   10.20
   5  -5   2  114.29   10.70
   5  -5   2  129.29   11.50
   5  -5   2  126.39   10.80
   5  -5   2  118.79   10.80
   5  -5   2  118.59    7.20
   5  -5   2  113.59   11.30
   5  -5   2  121.59   10.90
  -5  -5  -2  125.99   11.00
  -5  -5  -2  121.49    8.80
  -5  -5  -2  109.19   10.80
  -5  -5  -2  116.79   11.30
  -5  -5  -2  112.09   11.50
   5   5   2  128.59   12.10
  -5   5  -2  126.39   11.10
  -5   5  -2  124.89    8.60
  -5   5  -2  120.39   10.70
  -5   5  -2  115.79    7.00
   5   5   2  124.79   15.20
   5   5   2  120.59   11.80
   5   5   2  111.39   10.30
   5   5   2   98.89    9.50
   5   5   2  113.89   11.10
  -7  -5  -2    4.20    2.60
   7  -5   2    8.40    3.10
  -7  -5  -2    3.40    2.50
  -7  -5  -2    1.10    2.50
   7  -5   2    1.40    1.80
   7  -5   2    0.70    1.10
   7  -5   2    0.80    2.00
   7  -5   2    2.80    2.10
  -7  -5  -2    1.60    2.50
  -7  -5  -2    5.00    2.80
   7  -5   2    2.20    2.50
  -7  -5  -2    5.50    2.00
   7  -5   2    2.50    1.90
  -7   5  -2    0.90    2.40
   7   5   2    1.60    2.20
  -7   5  -2   -1.40    1.40
   7   5   2    1.40    2.50
   7   5   2    4.70    3.00
   7   5   2    7.30    3.10
   7   5   2    1.10    2.50
  -9  -5  -2  706.23   28.30
  -9  -5  -2  713.23   29.00
   9  -5   2  744.43   27.20
   9  -5   2  743.13   33.40
  -9  -5  -2  701.53   19.30
  -9  -5  -2  691.83   30.10
   9  -5   2  751.22   21.20
   9  -5   2  759.32   32.70
   9  -5   2  774.22   30.20
   9  -5   2  708.63   32.80
  -9  -5  -2  657.03   28.00
  -9  -5  -2  753.52   29.10
  -9  -5  -2  738.93   30.20
   9  -5   2  713.93   27.40
   9  -5   2  706.83   19.20
   9   5   2  710.83   30.40
   9   5   2  679.43   28.60
   9   5   2  695.33   27.80
  -9   5  -2  755.52   29.50
  -9   5  -2  720.23   25.80
  -9   5  -2  728.43   19.60
   9   5   2  690.53   29.90
 -11  -5  -2   57.39    8.10
  11  -5   2   58.99    7.30
  11  -5   2   45.50    8.70
 -11  -5  -2   62.79    8.60
 -11  -5  -2   71.99    9.30
  11  -5   2   61.69    5.40
 -11  -5  -2   52.79    8.90
  11  -5   2   55.99    9.70
  11  -5   2   59.59    5.30
 -11  -5  -2   63.99    7.90
  11  -5   2   51.59    7.50
  11  -5   2   45.30    7.90
  11  -5   2   69.59    8.20
 -11  -5  -2   64.09    9.20
 -11  -5  -2   56.49    4.20
  11   5   2   40.00    8.10
 -11   5  -2   59.09    5.00
  11   5   2   55.99    8.30
  11   5   2   65.09    8.90
 -11   5  -2   54.29    7.00
 -11   5  -2   56.19    7.40
  11   5   2   54.19    8.20
  11   5   2   54.59    8.30
  11   5   2   83.79   10.30
 -13  -5  -2   10.40    4.30
  13  -5   2    9.10    2.60
  13  -5   2    8.70    3.20
  13  -5   2    5.30    4.30
  13  -5   2    5.70    1.90
  13  -5   2    2.30    2.50
 -13  -5  -2   11.50    5.20
 -13  -5  -2   10.90    3.70
 -13  -5  -2    9.40    3.80
  13  -5   2    8.80    4.60
  13  -5   2    5.60    2.60
 -13  -5  -2   11.20    4.30
  13  -5   2   15.90    3.70
 -13  -5  -2   13.10    4.30
 -13   5  -2   11.30    4.00
  13   5   2    7.70    4.20
  13   5   2   12.40    4.60
  13   5   2    7.10    4.30
 -13   5  -2    7.90    2.10
  13   5   2    6.20    3.50
 -13   5  -2   10.70    3.60
  13   5   2    8.30    4.60
  15  -5   2  111.19   10.00
  15  -5   2   99.69   10.00
 -15  -5  -2  122.59   12.30
 -15  -5  -2  108.39   10.60
 -15  -5  -2  112.89   11.20
  15  -5   2  109.89   13.90
  15  -5   2  104.29    6.40
  15  -5   2   99.79    8.00
 -15  -5  -2  105.79    9.60
 -15  -5  -2   91.19   10.50
  15  -5   2  117.89   14.10
 -15  -5  -2  108.99   11.10
  15  -5   2  120.39   10.00
  15   5   2  104.49   12.60
 -15   5  -2  118.39    9.60
  15   5   2  113.59   11.90
  15   5   2  112.99   12.10
  15   5   2  104.69   11.60
  15   5   2  118.09   12.70
 -15   5  -2  110.39    8.60
 -17  -5  -2  126.79   12.10
 -17  -5  -2  108.59   14.40
  17  -5   2   97.19    8.90
  17  -5   2  122.99   14.60
  17  -5   2  117.79   10.40
  17  -5   2  100.09    8.30
 -17  -5  -2  107.69    9.70
 -17  -5  -2   94.99    9.80
  17  -5   2  108.49    9.60
 -17  -5  -2   89.99   10.00
 -17  -5  -2  106.69   11.00
  17  -5   2  116.09    6.50
  17  -5   2  105.59   14.20
  17   5   2  113.99   13.60
  17   5   2  104.79   11.70
  17   5   2   93.89   11.70
 -17   5  -2  117.39    8.90
 -17   5  -2  104.89    9.40
  17   5   2  132.19   13.80
  17   5   2  119.49   12.90
 -19  -5  -2    3.90    3.00
  19  -5   2   -0.30    1.40
  19  -5   2    0.00    2.10
 -19  -5  -2    0.90    2.30
  19  -5   2    2.90    1.40
  19  -5   2    0.30    4.50
 -19  -5  -2    6.90    2.90
 -19  -5  -2    0.50    2.40
  19  -5   2    3.70    2.00
 -19  -5  -2    2.10    3.10
  19   5   2    5.90    3.30
  19   5   2    0.10    2.60
 -19   5  -2    0.50    2.00
  19   5   2    2.00    2.70
  19   5   2    2.50    3.30
  19   5   2    0.80    3.60
  21  -5   2   85.49   13.30
 -21  -5  -2  105.59   10.20
  21  -5   2  102.59    9.30
  21  -5   2  100.59    8.70
 -21  -5  -2   92.09    8.60
 -21  -5  -2  103.99   12.70
 -21  -5  -2   94.79    8.80
 -21  -5  -2   84.99   11.40
 -21  -5  -2  102.19   11.50
  21  -5   2  105.69   10.00
 -21  -5  -2   84.89   11.10
  21  -5   2   96.89    6.10
  21  -5   2  103.19    9.70
  21   5   2  117.79   14.00
  21   5   2   99.69   11.80
  21   5   2   93.39   13.20
 -21   5  -2  104.69    8.80
  21   5   2   91.29   11.60
  21   5   2   88.39   11.60
 -21   5  -2  105.39    7.70
 -23  -5  -2  249.38   18.70
  23  -5   2  227.18   13.60
 -23  -5  -2  244.38   19.10
 -23  -5  -2  242.58   11.90
 -23  -5  -2  243.08   17.60
 -23  -5  -2  210.28   15.50
 -23  -5  -2  233.38   11.60
  23  -5   2  209.98   20.50
  23  -5   2  243.88    9.90
  23  -5   2  236.98   15.40
  23  -5   2  238.18   14.70
  23  -5   2  220.88   12.20
 -23  -5  -2  241.78   17.40
  23   5   2  248.58   22.70
  23   5   2  264.27   20.70
 -23   5  -2  239.98   10.70
 -23   5  -2  234.08   11.10
  23   5   2  237.38   18.50
  23   5   2  228.98   17.60
  23   5   2  247.98   19.00
  25  -5   2    6.50    2.20
  25  -5   2    3.10    2.40
  25  -5   2    2.60    4.40
 -25  -5  -2   -4.40    4.30
  25  -5   2    7.10    3.70
 -25  -5  -2    6.50    4.10
 -25  -5  -2   -1.20    4.10
  25  -5   2    8.90    3.10
  25   5   2    3.30    4.70
  25   5   2    8.00    4.80
  25   5   2    5.00    4.30
 -25   5  -2   14.60    3.30
  25   5   2    6.20    4.10
  27  -5   2  418.06   31.10
  27  -5   2  406.66   16.00
 -27  -5  -2  415.66   26.80
  27  -5   2  413.66   17.00
  27  -5   2  397.06   24.10
 -27  -5  -2  420.46   22.90
  27   5   2  399.46   26.30
  27   5   2  432.46   29.00
  27   5   2  419.06   24.30
  27   5   2  419.86   31.30
  29  -5   2   -3.20    1.30
 -29  -5  -2   12.50    5.40
  29  -5   2   -4.20    4.10
  29  -5   2   -1.80    4.40
 -29  -5  -2    0.30    3.20
  29   5   2    3.60    4.80
  29   5   2   -0.70    4.00
  29   5   2   -4.40    3.40
  29   5   2   -0.50    3.80
  31  -5   2  122.79    5.80
  31  -5   2  121.79    6.20
 -31  -5  -2  123.29   16.00
  31  -5   2  131.69   16.80
  31   5   2   96.79   17.00
  31   5   2  137.59   15.60
  31   5   2  124.39   14.10
  31   5   2  152.48   13.50
 -33  -5  -2   59.29   12.60
  33  -5   2   28.90    9.40
  33  -5   2   49.10   12.90
  33   5   2   45.50   15.30
 -35  -5  -2   12.00    5.90
  35  -5   2    3.80    6.00
  35   5   2   20.50    6.90
  35   5   2   19.10    9.00
 -37  -5  -2   15.40    9.70
  37   5   2    7.80    5.30
  37   5   2   35.00   10.80
  39  -5   2   -6.10    7.10
  40  -6  -2   24.70   12.90
  40   6  -2   17.80    9.80
  38  -6  -2   58.09    5.20
  38   6  -2   72.99   12.50
  36  -6  -2    1.80    7.30
  36  -6  -2    2.30    4.00
  36   6  -2   -2.10    5.90
  36   6  -2    1.90    8.80
  36   6  -2    7.30    6.30
  34  -6  -2   -6.70    3.70
  34  -6  -2    0.10    4.70
  34   6  -2  -13.70    9.10
  34   6  -2    4.70    6.40
  32  -6  -2   -0.90    2.10
  32  -6  -2   -2.90    3.50
 -32  -6   2   -3.60    5.70
  32   6  -2   -2.30    3.30
  32   6  -2   -5.80    9.80
  32   6  -2   -3.10    5.40
  32   6  -2    6.30    5.30
  30  -6  -2   27.30    6.70
  30  -6  -2   45.10   12.10
  30  -6  -2   32.50   10.00
 -30  -6   2   32.90    8.70
  30   6  -2   46.40   10.20
  30   6  -2   19.30    8.20
  30   6  -2   32.90    9.10
  30   6  -2   16.30    8.40
[truncated: 2,594,905 more chars]
