# Supplementary material for: Crystals as Rockets: Modulation of the Salient Temperature in Cocrystals by Solvent Mixture Composition
Source: Angew Chem Int Ed Engl. 2026 Mar 18;65(18):e26010. doi: 10.1002/anie.202526010 (PMC13110762; doi:10.1002/anie.202526010)
Supplement: Supplementary file 2 — Supporting File 2: anie71541‐sup‐0002‐Data.zip. [file ANIE-65-e26010-s004.zip › ICZ_BPE_AcOEt_298K.cif]

 
data_ICZ_BPE_AcOEt_298K
 
_audit_creation_method            'SHELXL-2019/3'
_shelx_SHELXL_version_number      '2019/3'
_chemical_name_systematic         ?
_chemical_name_common             ?
_chemical_melting_point           ?
_chemical_formula_moiety          
 'C18 H12 N2, 1.5(C12 H10 N2), 0.5(C4 H8 O2)'
_chemical_formula_sum
 'C38 H31 N5 O' 
_chemical_formula_weight          573.68

loop_
 _atom_type_symbol
 _atom_type_description
 _atom_type_scat_dispersion_real
 _atom_type_scat_dispersion_imag
 _atom_type_scat_source
 'C'  'C'   0.0033   0.0016
 'International Tables Vol C Tables 4.2.6.8 and 6.1.1.4'
 'H'  'H'   0.0000   0.0000
 'International Tables Vol C Tables 4.2.6.8 and 6.1.1.4'
 'N'  'N'   0.0061   0.0033
 'International Tables Vol C Tables 4.2.6.8 and 6.1.1.4'
 'O'  'O'   0.0106   0.0060
 'International Tables Vol C Tables 4.2.6.8 and 6.1.1.4'
 
_space_group_crystal_system       monoclinic
_space_group_IT_number            15
_space_group_name_H-M_alt         'C 2/c'
_space_group_name_Hall            '-C 2yc'
 
_shelx_space_group_comment
;
The symmetry employed for this shelxl refinement is uniquely defined
by the following loop, which should always be used as a source of
symmetry information in preference to the above space-group names.
They are only intended as comments.
;
 
loop_
 _space_group_symop_operation_xyz
 'x, y, z'
 '-x, y, -z+1/2'
 'x+1/2, y+1/2, z'
 '-x+1/2, y+1/2, -z+1/2'
 '-x, -y, -z'
 'x, -y, z-1/2'
 '-x+1/2, -y+1/2, -z'
 'x+1/2, -y+1/2, z-1/2'
 
_cell_length_a                    31.5491(10)
_cell_length_b                    10.3951(3)
_cell_length_c                    18.7299(6)
_cell_angle_alpha                 90
_cell_angle_beta                  98.7368(12)
_cell_angle_gamma                 90
_cell_volume                      6071.3(3)
_cell_formula_units_Z             8
_cell_measurement_temperature     298(2)
_cell_measurement_reflns_used      9842
_cell_measurement_theta_min        2.29
_cell_measurement_theta_max       29.95

_exptl_crystal_description       'prism'
_exptl_crystal_colour            'light-yellow'
_exptl_crystal_density_meas       ?
_exptl_crystal_density_method     ?
_exptl_crystal_density_diffrn     1.255          
_exptl_crystal_F_000              2416
_exptl_transmission_factor_min    ?
_exptl_transmission_factor_max    ?
_exptl_crystal_size_max           0.386
_exptl_crystal_size_mid           0.279
_exptl_crystal_size_min           0.272
_exptl_absorpt_coefficient_mu     0.077
_shelx_estimated_absorpt_T_min    0.971
_shelx_estimated_absorpt_T_max    0.979
_exptl_absorpt_correction_type    'multi-scan'
_exptl_absorpt_correction_T_min   0.7309
_exptl_absorpt_correction_T_max   0.7445
_exptl_absorpt_process_details    
;
 SADABS 2016/2: Krause, L., Herbst-Irmer, R., Sheldrick G.M. & Stalke D.,
 J. Appl. Cryst. 48 (2015) 3-10
;
_exptl_absorpt_special_details    ?
_diffrn_ambient_temperature       298(2)
_diffrn_radiation_wavelength      0.71073
_diffrn_radiation_type            MoK\a
_diffrn_source                    'micro-focus X-ray source'
_diffrn_radiation_monochromator   'Helios multilayer mirror'  
_diffrn_measurement_device_type   
'Bruker D8 Venture \k geometry diffractometer 208039-1' 
_diffrn_measurement_method        '\f and \w-scans'
_diffrn_detector_area_resol_mean  73.909836
_diffrn_reflns_number             58452
_diffrn_reflns_av_unetI/netI      0.0194
_diffrn_reflns_av_R_equivalents   0.0406
_diffrn_reflns_limit_h_min        -39
_diffrn_reflns_limit_h_max        39
_diffrn_reflns_limit_k_min        -12
_diffrn_reflns_limit_k_max        12
_diffrn_reflns_limit_l_min        -23
_diffrn_reflns_limit_l_max        23
_diffrn_reflns_theta_min          2.200
_diffrn_reflns_theta_max          26.371
_diffrn_reflns_theta_full         25.242
_diffrn_measured_fraction_theta_max   0.996
_diffrn_measured_fraction_theta_full  0.995
_diffrn_reflns_Laue_measured_fraction_max    0.996
_diffrn_reflns_Laue_measured_fraction_full   0.995
_diffrn_reflns_point_group_measured_fraction_max   0.996
_diffrn_reflns_point_group_measured_fraction_full  0.995
_reflns_number_total              6172
_reflns_number_gt                 4147
_reflns_threshold_expression      'I > 2\s(I)'
_reflns_Friedel_coverage          0.000
_reflns_Friedel_fraction_max      .
_reflns_Friedel_fraction_full     .
 
_reflns_special_details
;
 Reflections were merged by SHELXL according to the crystal
 class for the calculation of statistics and refinement.
 
 _reflns_Friedel_fraction is defined as the number of unique
 Friedel pairs measured divided by the number that would be
 possible theoretically, ignoring centric projections and
 systematic absences.
;
 
_computing_data_collection        'APEX5 v2023.9-2-0(Bruker, 2023)'
_computing_cell_refinement        'APEX5 v2023.9-2(Bruker, 2023)'
_computing_data_reduction         'SAINT V8.40B (Bruker, 2014)'
_computing_structure_solution     'SHELXS-2012 (Bruker, 2013)'
_computing_structure_refinement   'SHELXL-2019/3 (Sheldrick, 2015)'
_computing_molecular_graphics     'SHELXLe (H?bschle et al, 2011)'
_computing_publication_material   'CIFTAB V 2013/2 (Sheldrick, 2013)'
_refine_special_details           ?
_refine_ls_structure_factor_coef  Fsqd
_refine_ls_matrix_type            full
_refine_ls_weighting_scheme       calc
_refine_ls_weighting_details
'w=1/[\s^2^(Fo^2^)+(0.1510P)^2^+8.8395P] where P=(Fo^2^+2Fc^2^)/3'
_atom_sites_solution_primary      direct
_atom_sites_solution_secondary    difmap
_atom_sites_solution_hydrogens    mixed
_refine_ls_hydrogen_treatment     mixed
_refine_ls_extinction_method      'SHELXL-2019/2 (Sheldrick 2019)'
_refine_ls_extinction_coef        0.014(2)
_refine_ls_extinction_expression
 'Fc^*^=kFc[1+0.001xFc^2^\l^3^/sin(2\q)]^-1/4^'
_refine_ls_number_reflns          6172
_refine_ls_number_parameters      465
_refine_ls_number_restraints      180
_refine_ls_R_factor_all           0.1389
_refine_ls_R_factor_gt            0.1060
_refine_ls_wR_factor_ref          0.3214
_refine_ls_wR_factor_gt           0.2791
_refine_ls_goodness_of_fit_ref    1.114
_refine_ls_restrained_S_all       1.109
_refine_ls_shift/su_max           0.000
_refine_ls_shift/su_mean          0.000
 
loop_
 _atom_site_label
 _atom_site_type_symbol
 _atom_site_fract_x
 _atom_site_fract_y
 _atom_site_fract_z
 _atom_site_U_iso_or_equiv
 _atom_site_adp_type
 _atom_site_occupancy
 _atom_site_site_symmetry_order  
 _atom_site_calc_flag
 _atom_site_refinement_flags_posn
 _atom_site_refinement_flags_adp
 _atom_site_refinement_flags_occupancy
 _atom_site_disorder_assembly
 _atom_site_disorder_group
C1 C 0.36666(11) 0.6390(4) 0.44810(18) 0.0734(9) Uani 1 1 d . . . . .
H1 H 0.356036 0.625958 0.399554 0.088 Uiso 1 1 calc R U . . .
C2 C 0.36712(14) 0.7606(4) 0.4776(2) 0.0860(11) Uani 1 1 d . . . . .
H2 H 0.356731 0.829885 0.448740 0.103 Uiso 1 1 calc R U . . .
C3 C 0.38302(14) 0.7805(4) 0.5503(2) 0.0865(11) Uani 1 1 d . . . . .
H3 H 0.382914 0.863195 0.569142 0.104 Uiso 1 1 calc R U . . .
C4 C 0.39894(13) 0.6805(4) 0.5949(2) 0.0809(10) Uani 1 1 d . . . . .
H4 H 0.409409 0.694380 0.643475 0.097 Uiso 1 1 calc R U . . .
N5 N 0.41365(9) 0.4454(3) 0.59699(15) 0.0722(8) Uani 1 1 d . . . . .
H5 H 0.4243(13) 0.433(4) 0.644(2) 0.087 Uiso 1 1 d . U . . .
C6 C 0.41898(12) 0.2188(4) 0.55419(19) 0.0790(10) Uani 1 1 d . . . . .
H6 H 0.431526 0.187184 0.598906 0.095 Uiso 1 1 calc R U . . .
C7 C 0.41163(12) 0.1398(4) 0.49565(19) 0.0791(10) Uani 1 1 d . . . . .
H7 H 0.419586 0.053715 0.500165 0.095 Uiso 1 1 calc R U . . .
C8 C 0.38387(13) 0.0057(4) 0.3301(2) 0.0863(11) Uani 1 1 d . . . . .
H8 H 0.397927 -0.058601 0.359002 0.104 Uiso 1 1 calc R U . . .
C9 C 0.36685(15) -0.0197(5) 0.2592(2) 0.0970(13) Uani 1 1 d . . . . .
H9 H 0.369491 -0.101637 0.240422 0.116 Uiso 1 1 calc R U . . .
C10 C 0.34586(14) 0.0758(5) 0.2157(2) 0.0937(12) Uani 1 1 d . . . . .
H10 H 0.334275 0.056576 0.168227 0.112 Uiso 1 1 calc R U . . .
C11 C 0.34187(12) 0.1985(4) 0.24159(19) 0.0809(10) Uani 1 1 d . . . . .
H11 H 0.328036 0.262441 0.212032 0.097 Uiso 1 1 calc R U . . .
N12 N 0.35880(9) 0.3381(3) 0.35156(13) 0.0670(7) Uani 1 1 d . . . . .
H12A H 0.347912 0.409879 0.334966 0.080 Uiso 1 1 calc R U . . .
C13 C 0.38216(10) 0.5368(3) 0.49152(16) 0.0633(8) Uani 1 1 d . . . . .
C14 C 0.39876(10) 0.5596(3) 0.56505(17) 0.0678(8) Uani 1 1 d . . . . .
C15 C 0.40734(10) 0.3480(3) 0.54580(16) 0.0666(8) Uani 1 1 d . . . . .
C16 C 0.38753(9) 0.4008(3) 0.47972(15) 0.0620(7) Uani 1 1 d . . . . .
C17 C 0.37910(9) 0.3165(3) 0.42146(15) 0.0626(8) Uani 1 1 d . . . . .
C18 C 0.39203(10) 0.1877(3) 0.42818(18) 0.0695(8) Uani 1 1 d . . . . .
C19 C 0.37981(11) 0.1287(4) 0.35791(18) 0.0713(8) Uani 1 1 d . . . . .
C20 C 0.35901(10) 0.2246(3) 0.31296(17) 0.0684(8) Uani 1 1 d . . . . .
N21 N 0.44434(10) 0.4391(4) 0.75470(16) 0.0855(9) Uani 1 1 d . . . . .
C22 C 0.45275(14) 0.5496(5) 0.7898(2) 0.0923(12) Uani 1 1 d . . . . .
H22 H 0.447889 0.625723 0.763737 0.111 Uiso 1 1 calc R U . . .
C23 C 0.46828(13) 0.5580(4) 0.86267(19) 0.0839(11) Uani 1 1 d . . . . .
H23 H 0.473053 0.638218 0.884330 0.101 Uiso 1 1 calc R U . . .
C24 C 0.47670(10) 0.4489(4) 0.90315(16) 0.0685(9) Uani 1 1 d . . . . .
C25 C 0.46802(14) 0.3347(4) 0.8667(2) 0.0890(11) Uani 1 1 d . . . . .
H25 H 0.472733 0.257199 0.891443 0.107 Uiso 1 1 calc R U . . .
C26 C 0.45246(15) 0.3341(5) 0.7941(2) 0.0946(12) Uani 1 1 d . . . . .
H26 H 0.447339 0.254924 0.771335 0.114 Uiso 1 1 calc R U . . .
C27 C 0.49385(11) 0.4496(4) 0.98030(17) 0.0737(9) Uani 1 1 d . . . . .
H27 H 0.496217 0.370293 1.003592 0.088 Uiso 1 1 calc R U . . .
C28 C 0.27054(11) 0.8386(3) 0.10986(17) 0.0693(8) Uani 1 1 d . . . . .
H28 H 0.247848 0.889673 0.119354 0.083 Uiso 1 1 calc R U . . .
C29 C 0.28505(11) 0.8604(3) 0.04902(17) 0.0704(8) Uani 1 1 d . . . . .
H29 H 0.307962 0.809775 0.040032 0.084 Uiso 1 1 calc R U . . .
N30 N 0.31409(10) 0.5590(3) 0.27139(15) 0.0794(8) Uani 1 1 d . . . . .
C31 C 0.33158(12) 0.5685(4) 0.21090(19) 0.0773(10) Uani 1 1 d . . . . .
H31 H 0.353611 0.512033 0.204768 0.093 Uiso 1 1 calc R U . . .
C32 C 0.31901(11) 0.6562(4) 0.15759(17) 0.0729(9) Uani 1 1 d . . . . .
H32 H 0.332416 0.658202 0.116671 0.087 Uiso 1 1 calc R U . . .
C33 C 0.28633(10) 0.7422(3) 0.16439(16) 0.0636(8) Uani 1 1 d . . . . .
C34 C 0.26846(11) 0.7337(4) 0.22770(17) 0.0722(9) Uani 1 1 d . . . . .
H34 H 0.246836 0.790108 0.235943 0.087 Uiso 1 1 calc R U . . .
C35 C 0.28296(13) 0.6418(4) 0.27770(18) 0.0803(10) Uani 1 1 d . . . . .
H35 H 0.270046 0.637104 0.319077 0.096 Uiso 1 1 calc R U . . .
N36 N 0.24207(10) 1.1343(3) -0.11705(16) 0.0830(9) Uani 1 1 d . . . . .
C37 C 0.22459(13) 1.1276(4) -0.0567(2) 0.0867(11) Uani 1 1 d . . . . .
H37 H 0.202613 1.185051 -0.051768 0.104 Uiso 1 1 calc R U . . .
C38 C 0.23663(13) 1.0420(4) -0.00111(19) 0.0812(10) Uani 1 1 d . . . . .
H38 H 0.222910 1.042679 0.039467 0.097 Uiso 1 1 calc R U . . .
C39 C 0.26936(10) 0.9549(3) -0.00608(16) 0.0653(8) Uani 1 1 d . . . . .
C40 C 0.28739(11) 0.9603(4) -0.06923(19) 0.0739(9) Uani 1 1 d . . . . .
H40 H 0.309317 0.903913 -0.076099 0.089 Uiso 1 1 calc R U . . .
C41 C 0.27275(12) 1.0490(4) -0.1215(2) 0.0820(10) Uani 1 1 d . . . . .
H41 H 0.285363 1.049321 -0.163226 0.098 Uiso 1 1 calc R U . . .
O1 O 0.5126(7) 1.0741(13) 0.8090(10) 0.184(4) Uani 0.25 1 d DG U P A -1
O2 O 0.5056(7) 0.8671(12) 0.7764(9) 0.160(4) Uani 0.25 1 d DG U P A -1
C51 C 0.5014(6) 0.9666(14) 0.8228(8) 0.164(4) Uani 0.25 1 d DG U P A -1
C52 C 0.5030(12) 0.914(2) 0.8975(9) 0.142(5) Uani 0.25 1 d DG U P A -1
H52A H 0.492444 0.826900 0.894767 0.212 Uiso 0.25 1 calc R U P A -1
H52B H 0.532013 0.914783 0.921822 0.212 Uiso 0.25 1 calc R U P A -1
H52C H 0.485410 0.965527 0.923772 0.212 Uiso 0.25 1 calc R U P A -1
C53 C 0.5166(7) 0.9093(18) 0.7070(9) 0.164(5) Uani 0.25 1 d DG U P A -1
H53A H 0.523783 0.836250 0.678945 0.197 Uiso 0.25 1 calc R U P A -1
H53B H 0.540709 0.968080 0.714081 0.197 Uiso 0.25 1 calc R U P A -1
C54 C 0.4765(10) 0.976(2) 0.6694(9) 0.172(7) Uani 0.25 1 d DG U P A -1
H54A H 0.481428 1.006799 0.622982 0.258 Uiso 0.25 1 calc R U P A -1
H54B H 0.452959 0.916785 0.663272 0.258 Uiso 0.25 1 calc R U P A -1
H54C H 0.469777 1.047769 0.698182 0.258 Uiso 0.25 1 calc R U P A -1
O1B O 0.5350(8) 0.7749(16) 0.8510(10) 0.184(4) Uani 0.25 1 d D U P B -2
O2B O 0.5111(9) 0.9465(15) 0.7839(8) 0.173(4) Uani 0.25 1 d D U P B -2
C51B C 0.5191(10) 0.881(2) 0.8473(8) 0.166(4) Uani 0.25 1 d D U P B -2
C52B C 0.4970(14) 0.943(3) 0.9024(12) 0.159(5) Uani 0.25 1 d D U P B -2
H52D H 0.484007 1.021482 0.883658 0.238 Uiso 0.25 1 calc R U P B -2
H52E H 0.517336 0.960217 0.944819 0.238 Uiso 0.25 1 calc R U P B -2
H52F H 0.475235 0.885584 0.914634 0.238 Uiso 0.25 1 calc R U P B -2
C53B C 0.5109(13) 0.868(2) 0.7198(9) 0.159(5) Uani 0.25 1 d D U P B -2
H53C H 0.492258 0.794103 0.721253 0.191 Uiso 0.25 1 calc R U P B -2
H53D H 0.539592 0.837672 0.716465 0.191 Uiso 0.25 1 calc R U P B -2
C54B C 0.4945(14) 0.953(3) 0.6563(9) 0.159(6) Uani 0.25 1 d D U P B -2
H54D H 0.493772 0.905365 0.612257 0.238 Uiso 0.25 1 calc R U P B -2
H54E H 0.466147 0.982604 0.660440 0.238 Uiso 0.25 1 calc R U P B -2
H54F H 0.513230 1.025941 0.655677 0.238 Uiso 0.25 1 calc R U P B -2
 
loop_
 _atom_site_aniso_label
 _atom_site_aniso_U_11
 _atom_site_aniso_U_22
 _atom_site_aniso_U_33
 _atom_site_aniso_U_23
 _atom_site_aniso_U_13
 _atom_site_aniso_U_12
C1 0.075(2) 0.085(2) 0.0592(18) 0.0074(16) 0.0065(15) -0.0001(17)
C2 0.099(3) 0.084(2) 0.077(2) 0.0085(19) 0.020(2) 0.009(2)
C3 0.097(3) 0.083(2) 0.082(2) -0.0048(19) 0.019(2) -0.005(2)
C4 0.089(2) 0.094(3) 0.0603(19) -0.0044(18) 0.0136(17) -0.009(2)
N5 0.0730(16) 0.091(2) 0.0493(14) 0.0062(13) -0.0003(12) -0.0043(14)
C6 0.085(2) 0.085(2) 0.0630(19) 0.0158(17) -0.0013(16) -0.0007(18)
C7 0.085(2) 0.077(2) 0.073(2) 0.0156(17) 0.0014(17) 0.0020(17)
C8 0.090(2) 0.083(2) 0.087(3) -0.006(2) 0.020(2) -0.010(2)
C9 0.102(3) 0.100(3) 0.092(3) -0.022(2) 0.023(2) -0.019(2)
C10 0.093(3) 0.111(3) 0.076(2) -0.015(2) 0.010(2) -0.017(2)
C11 0.079(2) 0.101(3) 0.0624(19) -0.0035(19) 0.0093(16) -0.0072(19)
N12 0.0695(15) 0.0799(17) 0.0501(13) 0.0022(12) 0.0044(11) 0.0014(13)
C13 0.0580(15) 0.081(2) 0.0507(15) 0.0036(14) 0.0066(12) -0.0010(14)
C14 0.0628(17) 0.086(2) 0.0550(16) 0.0045(15) 0.0094(13) -0.0053(15)
C15 0.0630(17) 0.084(2) 0.0514(16) 0.0076(14) 0.0045(13) -0.0040(15)
C16 0.0557(15) 0.0794(19) 0.0505(15) 0.0066(14) 0.0065(12) -0.0012(14)
C17 0.0553(15) 0.082(2) 0.0504(15) 0.0056(14) 0.0061(12) -0.0030(14)
C18 0.0660(18) 0.077(2) 0.0639(18) 0.0076(15) 0.0063(14) -0.0014(15)
C19 0.0674(18) 0.082(2) 0.0649(18) -0.0017(16) 0.0114(14) -0.0063(16)
C20 0.0646(17) 0.084(2) 0.0579(17) -0.0026(15) 0.0127(13) -0.0058(15)
N21 0.0745(18) 0.123(3) 0.0550(16) -0.0064(17) -0.0015(13) 0.0010(17)
C22 0.099(3) 0.113(3) 0.059(2) 0.005(2) -0.0048(19) 0.015(2)
C23 0.094(3) 0.097(3) 0.0570(19) -0.0047(17) -0.0021(17) 0.012(2)
C24 0.0602(16) 0.094(2) 0.0500(16) -0.0013(15) 0.0047(13) 0.0056(15)
C25 0.107(3) 0.096(3) 0.060(2) -0.0068(18) -0.0004(19) -0.008(2)
C26 0.107(3) 0.107(3) 0.064(2) -0.012(2) -0.005(2) -0.011(2)
C27 0.074(2) 0.095(2) 0.0513(17) -0.0018(15) 0.0050(14) 0.0043(17)
C28 0.0726(19) 0.076(2) 0.0575(17) 0.0002(15) 0.0044(14) 0.0077(15)
C29 0.0703(18) 0.079(2) 0.0610(18) -0.0001(15) 0.0062(14) 0.0054(15)
N30 0.089(2) 0.092(2) 0.0549(15) 0.0053(14) 0.0028(13) 0.0143(16)
C31 0.077(2) 0.092(2) 0.0630(19) 0.0074(17) 0.0083(15) 0.0160(18)
C32 0.0728(19) 0.089(2) 0.0569(17) 0.0055(16) 0.0099(14) 0.0068(16)
C33 0.0671(17) 0.0681(18) 0.0532(16) -0.0033(13) 0.0011(13) 0.0022(14)
C34 0.078(2) 0.081(2) 0.0571(17) 0.0021(15) 0.0099(14) 0.0126(16)
C35 0.094(2) 0.093(2) 0.0532(17) 0.0038(16) 0.0111(16) 0.012(2)
N36 0.0838(19) 0.094(2) 0.0690(18) 0.0160(16) 0.0040(14) -0.0002(17)
C37 0.090(2) 0.094(3) 0.075(2) 0.0076(19) 0.0087(18) 0.021(2)
C38 0.089(2) 0.095(3) 0.0603(19) 0.0058(17) 0.0144(17) 0.0140(19)
C39 0.0661(17) 0.0727(19) 0.0547(16) 0.0003(14) 0.0014(13) -0.0022(14)
C40 0.0715(19) 0.084(2) 0.0679(19) 0.0057(16) 0.0151(15) 0.0026(16)
C41 0.077(2) 0.102(3) 0.069(2) 0.0162(19) 0.0151(17) -0.0032(19)
O1 0.244(11) 0.110(5) 0.193(9) 0.005(6) 0.021(8) -0.012(7)
O2 0.203(10) 0.107(5) 0.167(8) 0.009(6) 0.016(8) -0.008(8)
C51 0.198(10) 0.116(6) 0.176(8) 0.000(6) 0.018(8) -0.013(8)
C52 0.141(12) 0.109(10) 0.177(9) -0.006(8) 0.030(11) 0.002(10)
C53 0.203(11) 0.113(7) 0.174(8) 0.016(7) 0.021(8) -0.003(8)
C54 0.204(14) 0.130(11) 0.174(12) 0.034(10) 0.008(12) -0.017(11)
O1B 0.244(11) 0.110(5) 0.193(9) 0.005(6) 0.021(8) -0.012(7)
O2B 0.209(10) 0.126(6) 0.180(8) 0.014(6) 0.019(8) -0.011(7)
C51B 0.201(10) 0.116(6) 0.176(8) 0.006(7) 0.013(8) -0.011(7)
C52B 0.169(13) 0.124(11) 0.180(10) 0.017(9) 0.016(10) -0.019(10)
C53B 0.202(11) 0.104(7) 0.169(8) 0.034(7) 0.018(9) -0.002(8)
C54B 0.181(14) 0.107(10) 0.182(9) 0.049(9) 0.011(13) -0.005(12)
 
_geom_special_details
;
 All esds (except the esd in the dihedral angle between two l.s. planes)
 are estimated using the full covariance matrix.  The cell esds are taken
 into account individually in the estimation of esds in distances, angles
 and torsion angles; correlations between esds in cell parameters are only
 used when they are defined by crystal symmetry.  An approximate (isotropic)
 treatment of cell esds is used for estimating esds involving l.s. planes.
;
 
loop_
 _geom_bond_atom_site_label_1
 _geom_bond_atom_site_label_2
 _geom_bond_distance
 _geom_bond_site_symmetry_2
 _geom_bond_publ_flag
C1 C2 1.378(5) . ?
C1 C13 1.382(5) . ?
C1 H1 0.9300 . ?
C2 C3 1.392(6) . ?
C2 H2 0.9300 . ?
C3 C4 1.380(6) . ?
C3 H3 0.9300 . ?
C4 C14 1.375(5) . ?
C4 H4 0.9300 . ?
N5 C14 1.380(4) . ?
N5 C15 1.388(4) . ?
N5 H5 0.90(4) . ?
C6 C7 1.361(5) . ?
C6 C15 1.395(5) . ?
C6 H6 0.9300 . ?
C7 C18 1.410(5) . ?
C7 H7 0.9300 . ?
C8 C9 1.380(6) . ?
C8 C19 1.393(6) . ?
C8 H8 0.9300 . ?
C9 C10 1.387(7) . ?
C9 H9 0.9300 . ?
C10 C11 1.378(6) . ?
C10 H10 0.9300 . ?
C11 C20 1.391(5) . ?
C11 H11 0.9300 . ?
N12 C20 1.384(4) . ?
N12 C17 1.385(4) . ?
N12 H12A 0.8600 . ?
C13 C14 1.417(4) . ?
C13 C16 1.444(5) . ?
C15 C16 1.410(4) . ?
C16 C17 1.394(4) . ?
C17 C18 1.400(5) . ?
C18 C19 1.450(5) . ?
C19 C20 1.402(5) . ?
N21 C26 1.320(6) . ?
N21 C22 1.331(5) . ?
C22 C23 1.381(5) . ?
C22 H22 0.9300 . ?
C23 C24 1.367(5) . ?
C23 H23 0.9300 . ?
C24 C25 1.376(5) . ?
C24 C27 1.464(4) . ?
C25 C26 1.373(5) . ?
C25 H25 0.9300 . ?
C26 H26 0.9300 . ?
C27 C27 1.307(7) 5_667 ?
C27 H27 0.9300 . ?
C28 C29 1.311(5) . ?
C28 C33 1.463(4) . ?
C28 H28 0.9300 . ?
C29 C39 1.456(5) . ?
C29 H29 0.9300 . ?
N30 C35 1.325(5) . ?
N30 C31 1.337(5) . ?
C31 C32 1.366(5) . ?
C31 H31 0.9300 . ?
C32 C33 1.385(5) . ?
C32 H32 0.9300 . ?
C33 C34 1.391(5) . ?
C34 C35 1.367(5) . ?
C34 H34 0.9300 . ?
C35 H35 0.9300 . ?
N36 C41 1.324(5) . ?
N36 C37 1.332(5) . ?
C37 C38 1.379(5) . ?
C37 H37 0.9300 . ?
C38 C39 1.387(5) . ?
C38 H38 0.9300 . ?
C39 C40 1.389(5) . ?
C40 C41 1.373(5) . ?
C40 H40 0.9300 . ?
C41 H41 0.9300 . ?
O1 C51 1.2119 . ?
O2 C51 1.3703 . ?
O2 C53 1.4609 . ?
C51 C52 1.4964 . ?
C52 H52A 0.9600 . ?
C52 H52B 0.9600 . ?
C52 H52C 0.9600 . ?
C53 C54 1.5203 . ?
C53 H53A 0.9700 . ?
C53 H53B 0.9700 . ?
C54 H54A 0.9600 . ?
C54 H54B 0.9600 . ?
C54 H54C 0.9600 . ?
O1B C51B 1.213(9) . ?
O2B C51B 1.357(9) . ?
O2B C53B 1.449(10) . ?
C51B C52B 1.475(9) . ?
C52B H52D 0.9600 . ?
C52B H52E 0.9600 . ?
C52B H52F 0.9600 . ?
C53B C54B 1.511(10) . ?
C53B H53C 0.9700 . ?
C53B H53D 0.9700 . ?
C54B H54D 0.9600 . ?
C54B H54E 0.9600 . ?
C54B H54F 0.9600 . ?
 
loop_
 _geom_angle_atom_site_label_1
 _geom_angle_atom_site_label_2
 _geom_angle_atom_site_label_3
 _geom_angle
 _geom_angle_site_symmetry_1
 _geom_angle_site_symmetry_3
 _geom_angle_publ_flag
C2 C1 C13 119.2(3) . . ?
C2 C1 H1 120.4 . . ?
C13 C1 H1 120.4 . . ?
C1 C2 C3 120.5(4) . . ?
C1 C2 H2 119.7 . . ?
C3 C2 H2 119.7 . . ?
C4 C3 C2 121.6(4) . . ?
C4 C3 H3 119.2 . . ?
C2 C3 H3 119.2 . . ?
C14 C4 C3 117.5(3) . . ?
C14 C4 H4 121.2 . . ?
C3 C4 H4 121.2 . . ?
C14 N5 C15 109.0(3) . . ?
C14 N5 H5 127(3) . . ?
C15 N5 H5 124(3) . . ?
C7 C6 C15 118.7(3) . . ?
C7 C6 H6 120.7 . . ?
C15 C6 H6 120.7 . . ?
C6 C7 C18 120.5(4) . . ?
C6 C7 H7 119.8 . . ?
C18 C7 H7 119.8 . . ?
C9 C8 C19 119.4(4) . . ?
C9 C8 H8 120.3 . . ?
C19 C8 H8 120.3 . . ?
C8 C9 C10 120.6(4) . . ?
C8 C9 H9 119.7 . . ?
C10 C9 H9 119.7 . . ?
C11 C10 C9 121.1(4) . . ?
C11 C10 H10 119.4 . . ?
C9 C10 H10 119.4 . . ?
C10 C11 C20 118.4(4) . . ?
C10 C11 H11 120.8 . . ?
C20 C11 H11 120.8 . . ?
C20 N12 C17 108.5(3) . . ?
C20 N12 H12A 125.7 . . ?
C17 N12 H12A 125.7 . . ?
C1 C13 C14 119.2(3) . . ?
C1 C13 C16 134.6(3) . . ?
C14 C13 C16 106.1(3) . . ?
C4 C14 N5 129.0(3) . . ?
C4 C14 C13 121.8(3) . . ?
N5 C14 C13 109.2(3) . . ?
N5 C15 C6 128.1(3) . . ?
N5 C15 C16 108.7(3) . . ?
C6 C15 C16 123.2(3) . . ?
C17 C16 C15 116.6(3) . . ?
C17 C16 C13 136.3(3) . . ?
C15 C16 C13 107.1(3) . . ?
N12 C17 C16 130.1(3) . . ?
N12 C17 C18 109.1(3) . . ?
C16 C17 C18 120.9(3) . . ?
C17 C18 C7 120.0(3) . . ?
C17 C18 C19 106.8(3) . . ?
C7 C18 C19 133.2(4) . . ?
C8 C19 C20 119.3(3) . . ?
C8 C19 C18 134.5(4) . . ?
C20 C19 C18 106.2(3) . . ?
N12 C20 C11 129.5(3) . . ?
N12 C20 C19 109.4(3) . . ?
C11 C20 C19 121.1(3) . . ?
C26 N21 C22 115.5(3) . . ?
N21 C22 C23 123.8(4) . . ?
N21 C22 H22 118.1 . . ?
C23 C22 H22 118.1 . . ?
C24 C23 C22 120.4(4) . . ?
C24 C23 H23 119.8 . . ?
C22 C23 H23 119.8 . . ?
C23 C24 C25 115.7(3) . . ?
C23 C24 C27 123.7(3) . . ?
C25 C24 C27 120.6(3) . . ?
C26 C25 C24 120.6(4) . . ?
C26 C25 H25 119.7 . . ?
C24 C25 H25 119.7 . . ?
N21 C26 C25 124.0(4) . . ?
N21 C26 H26 118.0 . . ?
C25 C26 H26 118.0 . . ?
C27 C27 C24 126.5(5) 5_667 . ?
C27 C27 H27 116.8 5_667 . ?
C24 C27 H27 116.8 . . ?
C29 C28 C33 126.8(3) . . ?
C29 C28 H28 116.6 . . ?
C33 C28 H28 116.6 . . ?
C28 C29 C39 127.4(3) . . ?
C28 C29 H29 116.3 . . ?
C39 C29 H29 116.3 . . ?
C35 N30 C31 115.8(3) . . ?
N30 C31 C32 123.9(3) . . ?
N30 C31 H31 118.1 . . ?
C32 C31 H31 118.1 . . ?
C31 C32 C33 120.1(3) . . ?
C31 C32 H32 120.0 . . ?
C33 C32 H32 120.0 . . ?
C32 C33 C34 116.2(3) . . ?
C32 C33 C28 123.9(3) . . ?
C34 C33 C28 119.9(3) . . ?
C35 C34 C33 119.4(3) . . ?
C35 C34 H34 120.3 . . ?
C33 C34 H34 120.3 . . ?
N30 C35 C34 124.6(3) . . ?
N30 C35 H35 117.7 . . ?
C34 C35 H35 117.7 . . ?
C41 N36 C37 114.8(3) . . ?
N36 C37 C38 124.9(4) . . ?
N36 C37 H37 117.6 . . ?
C38 C37 H37 117.6 . . ?
C37 C38 C39 119.6(3) . . ?
C37 C38 H38 120.2 . . ?
C39 C38 H38 120.2 . . ?
C38 C39 C40 115.9(3) . . ?
C38 C39 C29 124.7(3) . . ?
C40 C39 C29 119.4(3) . . ?
C41 C40 C39 119.8(3) . . ?
C41 C40 H40 120.1 . . ?
C39 C40 H40 120.1 . . ?
N36 C41 C40 125.1(3) . . ?
N36 C41 H41 117.4 . . ?
C40 C41 H41 117.4 . . ?
C51 O2 C53 113.4 . . ?
O1 C51 O2 120.0 . . ?
O1 C51 C52 124.7 . . ?
O2 C51 C52 108.9 . . ?
C51 C52 H52A 109.5 . . ?
C51 C52 H52B 109.5 . . ?
H52A C52 H52B 109.5 . . ?
C51 C52 H52C 109.5 . . ?
H52A C52 H52C 109.5 . . ?
H52B C52 H52C 109.5 . . ?
O2 C53 C54 104.9 . . ?
O2 C53 H53A 110.8 . . ?
C54 C53 H53A 110.8 . . ?
O2 C53 H53B 110.8 . . ?
C54 C53 H53B 110.8 . . ?
H53A C53 H53B 108.8 . . ?
C53 C54 H54A 109.5 . . ?
C53 C54 H54B 109.5 . . ?
H54A C54 H54B 109.5 . . ?
C53 C54 H54C 109.5 . . ?
H54A C54 H54C 109.5 . . ?
H54B C54 H54C 109.5 . . ?
C51B O2B C53B 114.9(9) . . ?
O1B C51B O2B 121.7(9) . . ?
O1B C51B C52B 126.0(11) . . ?
O2B C51B C52B 110.6(9) . . ?
C51B C52B H52D 109.5 . . ?
C51B C52B H52E 109.5 . . ?
H52D C52B H52E 109.5 . . ?
C51B C52B H52F 109.5 . . ?
H52D C52B H52F 109.5 . . ?
H52E C52B H52F 109.5 . . ?
O2B C53B C54B 106.3(10) . . ?
O2B C53B H53C 110.5 . . ?
C54B C53B H53C 110.5 . . ?
O2B C53B H53D 110.5 . . ?
C54B C53B H53D 110.5 . . ?
H53C C53B H53D 108.7 . . ?
C53B C54B H54D 109.5 . . ?
C53B C54B H54E 109.5 . . ?
H54D C54B H54E 109.5 . . ?
C53B C54B H54F 109.5 . . ?
H54D C54B H54F 109.5 . . ?
H54E C54B H54F 109.5 . . ?
 
loop_
 _geom_torsion_atom_site_label_1
 _geom_torsion_atom_site_label_2
 _geom_torsion_atom_site_label_3
 _geom_torsion_atom_site_label_4
 _geom_torsion
 _geom_torsion_site_symmetry_1
 _geom_torsion_site_symmetry_2
 _geom_torsion_site_symmetry_3
 _geom_torsion_site_symmetry_4
 _geom_torsion_publ_flag
C13 C1 C2 C3 0.0(6) . . . . ?
C1 C2 C3 C4 0.3(6) . . . . ?
C2 C3 C4 C14 0.3(6) . . . . ?
C15 C6 C7 C18 -0.9(6) . . . . ?
C19 C8 C9 C10 0.0(6) . . . . ?
C8 C9 C10 C11 0.8(7) . . . . ?
C9 C10 C11 C20 -0.7(6) . . . . ?
C2 C1 C13 C14 -0.9(5) . . . . ?
C2 C1 C13 C16 -178.4(4) . . . . ?
C3 C4 C14 N5 178.2(3) . . . . ?
C3 C4 C14 C13 -1.2(5) . . . . ?
C15 N5 C14 C4 -179.2(3) . . . . ?
C15 N5 C14 C13 0.3(4) . . . . ?
C1 C13 C14 C4 1.6(5) . . . . ?
C16 C13 C14 C4 179.7(3) . . . . ?
C1 C13 C14 N5 -177.9(3) . . . . ?
C16 C13 C14 N5 0.2(3) . . . . ?
C14 N5 C15 C6 177.6(3) . . . . ?
C14 N5 C15 C16 -0.6(4) . . . . ?
C7 C6 C15 N5 -176.8(3) . . . . ?
C7 C6 C15 C16 1.2(5) . . . . ?
N5 C15 C16 C17 179.3(3) . . . . ?
C6 C15 C16 C17 1.0(5) . . . . ?
N5 C15 C16 C13 0.7(3) . . . . ?
C6 C15 C16 C13 -177.6(3) . . . . ?
C1 C13 C16 C17 -1.1(6) . . . . ?
C14 C13 C16 C17 -178.8(3) . . . . ?
C1 C13 C16 C15 177.1(4) . . . . ?
C14 C13 C16 C15 -0.5(3) . . . . ?
C20 N12 C17 C16 178.7(3) . . . . ?
C20 N12 C17 C18 -0.7(3) . . . . ?
C15 C16 C17 N12 177.2(3) . . . . ?
C13 C16 C17 N12 -4.7(6) . . . . ?
C15 C16 C17 C18 -3.4(4) . . . . ?
C13 C16 C17 C18 174.7(3) . . . . ?
N12 C17 C18 C7 -176.8(3) . . . . ?
C16 C17 C18 C7 3.8(5) . . . . ?
N12 C17 C18 C19 1.4(3) . . . . ?
C16 C17 C18 C19 -178.0(3) . . . . ?
C6 C7 C18 C17 -1.5(5) . . . . ?
C6 C7 C18 C19 -179.2(4) . . . . ?
C9 C8 C19 C20 -0.9(5) . . . . ?
C9 C8 C19 C18 177.7(4) . . . . ?
C17 C18 C19 C8 179.7(4) . . . . ?
C7 C18 C19 C8 -2.4(7) . . . . ?
C17 C18 C19 C20 -1.6(4) . . . . ?
C7 C18 C19 C20 176.3(4) . . . . ?
C17 N12 C20 C11 178.7(3) . . . . ?
C17 N12 C20 C19 -0.3(4) . . . . ?
C10 C11 C20 N12 -179.2(4) . . . . ?
C10 C11 C20 C19 -0.2(5) . . . . ?
C8 C19 C20 N12 -179.8(3) . . . . ?
C18 C19 C20 N12 1.2(4) . . . . ?
C8 C19 C20 C11 1.0(5) . . . . ?
C18 C19 C20 C11 -178.0(3) . . . . ?
C26 N21 C22 C23 -1.0(6) . . . . ?
N21 C22 C23 C24 1.2(7) . . . . ?
C22 C23 C24 C25 -1.0(6) . . . . ?
C22 C23 C24 C27 179.0(4) . . . . ?
C23 C24 C25 C26 0.8(6) . . . . ?
C27 C24 C25 C26 -179.1(4) . . . . ?
C22 N21 C26 C25 0.8(6) . . . . ?
C24 C25 C26 N21 -0.8(7) . . . . ?
C23 C24 C27 C27 -5.1(7) . . . 5_667 ?
C25 C24 C27 C27 174.9(5) . . . 5_667 ?
C33 C28 C29 C39 179.2(3) . . . . ?
C35 N30 C31 C32 -0.2(6) . . . . ?
N30 C31 C32 C33 0.0(6) . . . . ?
C31 C32 C33 C34 0.9(5) . . . . ?
C31 C32 C33 C28 -179.5(3) . . . . ?
C29 C28 C33 C32 -1.9(6) . . . . ?
C29 C28 C33 C34 177.8(4) . . . . ?
C32 C33 C34 C35 -1.5(5) . . . . ?
C28 C33 C34 C35 178.9(3) . . . . ?
C31 N30 C35 C34 -0.4(6) . . . . ?
C33 C34 C35 N30 1.3(6) . . . . ?
C41 N36 C37 C38 0.9(6) . . . . ?
N36 C37 C38 C39 0.2(7) . . . . ?
C37 C38 C39 C40 -0.9(5) . . . . ?
C37 C38 C39 C29 179.7(4) . . . . ?
C28 C29 C39 C38 2.5(6) . . . . ?
C28 C29 C39 C40 -176.8(4) . . . . ?
C38 C39 C40 C41 0.5(5) . . . . ?
C29 C39 C40 C41 180.0(3) . . . . ?
C37 N36 C41 C40 -1.3(6) . . . . ?
C39 C40 C41 N36 0.6(6) . . . . ?
C53 O2 C51 O1 -10.7 . . . . ?
C53 O2 C51 C52 -163.8 . . . . ?
C51 O2 C53 C54 -69.6 . . . . ?
C53B O2B C51B O1B 17(4) . . . . ?
C53B O2B C51B C52B -149(3) . . . . ?
C51B O2B C53B C54B 171(3) . . . . ?
 
loop_
 _geom_hbond_atom_site_label_D 
 _geom_hbond_atom_site_label_H 
 _geom_hbond_atom_site_label_A 
 _geom_hbond_distance_DH 
 _geom_hbond_distance_HA 
 _geom_hbond_distance_DA 
 _geom_hbond_angle_DHA 
 _geom_hbond_site_symmetry_A 
 _geom_hbond_publ_flag
N5 H5 N21  0.90(4) 2.08(4) 2.966(4) 169(4) . yes
C6 H6 O1^a  0.93 2.56 3.437(18) 157.6 2_646 yes
N12 H12A N30  0.86 2.14 2.979(4) 165.6 . yes
C23 H23 O1B^b  0.93 2.57 3.12(2) 118.0 . yes
 
_refine_diff_density_max    0.430
_refine_diff_density_min   -0.770
_refine_diff_density_rms    0.057

_shelx_res_file
;
TITL 226RMB25
    226RMB25.res
    created by SHELXL-2019/3 at 08:45:26 on 23-May-2025
CELL 0.71073  31.54910  10.39510  18.72990  90.0000  98.7368  90.0000
ZERR    8.00   0.00100   0.00030   0.00060   0.0000   0.0012   0.0000
LATT  7
SYMM -X, Y, 0.5-Z
SFAC C H N O
UNIT 304 248 40 8
OMIT -8 0 2
OMIT -6 0 2
OMIT 0 2 1
OMIT 1 1 0
OMIT -21 3 3
OMIT 6 6 9
OMIT 21 3 3
OMIT -12 0 12
OMIT -18 0 6
OMIT -27 3 6
TEMP 25.150
SIZE 0.272 0.279 0.386
LIST 4
TEMP 25.150
SIZE 0.272 0.279 0.386
ACTA
L.S. 20
FMAP 2
PLAN 5
HTAB N5 N21
EQIV $2 -x+1, y-1, -z+3/2
HTAB C6 O1_$2
HTAB N12 N30
HTAB C23 O1B
BOND $H
CONF
WGHT    0.151000    8.839499
EXTI    0.013840
FVAR       0.49024
C1    1    0.366657    0.639012    0.448101    11.00000    0.07509    0.08488 =
         0.05921    0.00741    0.00652   -0.00013
AFIX  43
H1    2    0.356036    0.625958    0.399554    11.00000   -1.20000
AFIX   0
C2    1    0.367123    0.760579    0.477601    11.00000    0.09880    0.08439 =
         0.07669    0.00855    0.01965    0.00914
AFIX  43
H2    2    0.356731    0.829885    0.448740    11.00000   -1.20000
AFIX   0
C3    1    0.383024    0.780476    0.550255    11.00000    0.09691    0.08276 =
         0.08162   -0.00484    0.01896   -0.00497
AFIX  43
H3    2    0.382914    0.863195    0.569142    11.00000   -1.20000
AFIX   0
C4    1    0.398943    0.680511    0.594943    11.00000    0.08943    0.09377 =
         0.06033   -0.00445    0.01360   -0.00858
AFIX  43
H4    2    0.409409    0.694380    0.643475    11.00000   -1.20000
AFIX   0
N5    3    0.413648    0.445371    0.596994    11.00000    0.07296    0.09137 =
         0.04927    0.00625   -0.00029   -0.00427
H5    2    0.424276    0.433001    0.643984    11.00000   -1.20000
C6    1    0.418985    0.218753    0.554194    11.00000    0.08482    0.08521 =
         0.06300    0.01578   -0.00133   -0.00069
AFIX  43
H6    2    0.431526    0.187184    0.598906    11.00000   -1.20000
AFIX   0
C7    1    0.411629    0.139822    0.495650    11.00000    0.08489    0.07677 =
         0.07250    0.01562    0.00142    0.00204
AFIX  43
H7    2    0.419586    0.053715    0.500165    11.00000   -1.20000
AFIX   0
C8    1    0.383868    0.005747    0.330064    11.00000    0.09050    0.08338 =
         0.08706   -0.00566    0.02046   -0.01001
AFIX  43
H8    2    0.397927   -0.058601    0.359002    11.00000   -1.20000
AFIX   0
C9    1    0.366855   -0.019700    0.259196    11.00000    0.10225    0.09953 =
         0.09161   -0.02159    0.02255   -0.01862
AFIX  43
H9    2    0.369491   -0.101637    0.240422    11.00000   -1.20000
AFIX   0
C10   1    0.345859    0.075758    0.215690    11.00000    0.09344    0.11071 =
         0.07616   -0.01511    0.01017   -0.01703
AFIX  43
H10   2    0.334275    0.056576    0.168227    11.00000   -1.20000
AFIX   0
C11   1    0.341870    0.198535    0.241591    11.00000    0.07887    0.10114 =
         0.06237   -0.00351    0.00929   -0.00718
AFIX  43
H11   2    0.328036    0.262441    0.212032    11.00000   -1.20000
AFIX   0
N12   3    0.358804    0.338063    0.351564    11.00000    0.06948    0.07992 =
         0.05012    0.00221    0.00441    0.00140
AFIX  43
H12A  2    0.347912    0.409879    0.334966    11.00000   -1.20000
AFIX   0
C13   1    0.382160    0.536775    0.491524    11.00000    0.05797    0.08065 =
         0.05067    0.00361    0.00656   -0.00102
C14   1    0.398757    0.559634    0.565049    11.00000    0.06279    0.08583 =
         0.05499    0.00447    0.00940   -0.00534
C15   1    0.407339    0.347959    0.545799    11.00000    0.06301    0.08413 =
         0.05144    0.00757    0.00447   -0.00405
C16   1    0.387534    0.400827    0.479724    11.00000    0.05568    0.07940 =
         0.05053    0.00660    0.00647   -0.00117
C17   1    0.379096    0.316462    0.421459    11.00000    0.05533    0.08161 =
         0.05037    0.00561    0.00608   -0.00301
C18   1    0.392026    0.187660    0.428179    11.00000    0.06597    0.07744 =
         0.06392    0.00756    0.00626   -0.00141
C19   1    0.379810    0.128661    0.357914    11.00000    0.06736    0.08206 =
         0.06486   -0.00168    0.01139   -0.00632
C20   1    0.359014    0.224644    0.312964    11.00000    0.06464    0.08362 =
         0.05789   -0.00262    0.01265   -0.00583
N21   3    0.444336    0.439055    0.754705    11.00000    0.07455    0.12337 =
         0.05497   -0.00635   -0.00153    0.00099
C22   1    0.452751    0.549620    0.789799    11.00000    0.09922    0.11282 =
         0.05949    0.00516   -0.00484    0.01539
AFIX  43
H22   2    0.447889    0.625723    0.763737    11.00000   -1.20000
AFIX   0
C23   1    0.468285    0.557952    0.862666    11.00000    0.09352    0.09692 =
         0.05703   -0.00468   -0.00211    0.01246
AFIX  43
H23   2    0.473053    0.638218    0.884330    11.00000   -1.20000
AFIX   0
C24   1    0.476696    0.448879    0.903153    11.00000    0.06024    0.09418 =
         0.04996   -0.00134    0.00468    0.00564
C25   1    0.468020    0.334699    0.866704    11.00000    0.10671    0.09585 =
         0.06027   -0.00678   -0.00039   -0.00802
AFIX  43
H25   2    0.472733    0.257199    0.891443    11.00000   -1.20000
AFIX   0
C26   1    0.452463    0.334111    0.794121    11.00000    0.10697    0.10723 =
         0.06418   -0.01198   -0.00473   -0.01098
AFIX  43
H26   2    0.447339    0.254924    0.771335    11.00000   -1.20000
AFIX   0
C27   1    0.493846    0.449554    0.980297    11.00000    0.07378    0.09451 =
         0.05128   -0.00181    0.00501    0.00431
AFIX  43
H27   2    0.496217    0.370293    1.003592    11.00000   -1.20000
AFIX   0
C28   1    0.270539    0.838578    0.109857    11.00000    0.07260    0.07607 =
         0.05753    0.00020    0.00437    0.00766
AFIX  43
H28   2    0.247848    0.889673    0.119354    11.00000   -1.20000
AFIX   0
C29   1    0.285045    0.860390    0.049021    11.00000    0.07030    0.07878 =
         0.06100   -0.00005    0.00621    0.00541
AFIX  43
H29   2    0.307962    0.809775    0.040032    11.00000   -1.20000
AFIX   0
N30   3    0.314090    0.558998    0.271391    11.00000    0.08922    0.09168 =
         0.05488    0.00533    0.00279    0.01435
C31   1    0.331583    0.568494    0.210901    11.00000    0.07652    0.09178 =
         0.06297    0.00742    0.00829    0.01596
AFIX  43
H31   2    0.353611    0.512033    0.204768    11.00000   -1.20000
AFIX   0
C32   1    0.319014    0.656212    0.157586    11.00000    0.07280    0.08903 =
         0.05687    0.00550    0.00994    0.00683
AFIX  43
H32   2    0.332416    0.658202    0.116671    11.00000   -1.20000
AFIX   0
C33   1    0.286335    0.742187    0.164386    11.00000    0.06705    0.06812 =
         0.05319   -0.00327    0.00108    0.00217
C34   1    0.268462    0.733723    0.227700    11.00000    0.07821    0.08119 =
         0.05710    0.00206    0.00985    0.01256
AFIX  43
H34   2    0.246836    0.790108    0.235943    11.00000   -1.20000
AFIX   0
C35   1    0.282956    0.641823    0.277697    11.00000    0.09438    0.09336 =
         0.05324    0.00378    0.01107    0.01164
AFIX  43
H35   2    0.270046    0.637104    0.319077    11.00000   -1.20000
AFIX   0
N36   3    0.242073    1.134262   -0.117045    11.00000    0.08376    0.09379 =
         0.06905    0.01602    0.00404   -0.00019
C37   1    0.224585    1.127643   -0.056734    11.00000    0.09011    0.09410 =
         0.07472    0.00765    0.00866    0.02086
AFIX  43
H37   2    0.202613    1.185051   -0.051768    11.00000   -1.20000
AFIX   0
C38   1    0.236632    1.042007   -0.001106    11.00000    0.08918    0.09496 =
         0.06029    0.00578    0.01443    0.01403
AFIX  43
H38   2    0.222910    1.042679    0.039467    11.00000   -1.20000
AFIX   0
C39   1    0.269355    0.954864   -0.006083    11.00000    0.06610    0.07274 =
         0.05472    0.00028    0.00136   -0.00216
C40   1    0.287394    0.960253   -0.069233    11.00000    0.07150    0.08377 =
         0.06790    0.00572    0.01512    0.00257
AFIX  43
H40   2    0.309317    0.903913   -0.076099    11.00000   -1.20000
AFIX   0
C41   1    0.272747    1.049033   -0.121463    11.00000    0.07710    0.10162 =
         0.06853    0.01616    0.01515   -0.00315
AFIX  43
H41   2    0.285363    1.049321   -0.163226    11.00000   -1.20000
AFIX   6
SIMU 0.01 O1 > C54B
DELU 0.005 O1 > C54B
EADP O1 O1B
PART  -1
O1    4    0.512583    1.074056    0.808986    10.25000    0.24426    0.11043 =
         0.19328    0.00458    0.02144   -0.01157
O2    4    0.505641    0.867139    0.776398    10.25000    0.20256    0.10711 =
         0.16710    0.00893    0.01629   -0.00757
C51   1    0.501370    0.966561    0.822816    10.25000    0.19826    0.11580 =
         0.17602   -0.00018    0.01774   -0.01343
C52   1    0.502951    0.913706    0.897486    10.25000    0.14093    0.10869 =
         0.17679   -0.00564    0.02996    0.00214
AFIX  33
H52A  2    0.492444    0.826900    0.894767    10.25000   -1.50000
H52B  2    0.532013    0.914783    0.921822    10.25000   -1.50000
H52C  2    0.485410    0.965527    0.923772    10.25000   -1.50000
AFIX   5
C53   1    0.516569    0.909251    0.707038    10.25000    0.20287    0.11281 =
         0.17380    0.01643    0.02050   -0.00317
AFIX  23
H53A  2    0.523783    0.836250    0.678945    10.25000   -1.20000
H53B  2    0.540709    0.968080    0.714081    10.25000   -1.20000
AFIX   5
C54   1    0.476491    0.976331    0.669401    10.25000    0.20414    0.13020 =
         0.17444    0.03359    0.00770   -0.01661
AFIX  33
H54A  2    0.481428    1.006799    0.622982    10.25000   -1.50000
H54B  2    0.452959    0.916785    0.663272    10.25000   -1.50000
H54C  2    0.469777    1.047769    0.698182    10.25000   -1.50000
AFIX   0
PART  -2
SAME 0.01 0.01 O1 > C54
O1B   4    0.535018    0.774852    0.851019    10.25000    0.24426    0.11043 =
         0.19328    0.00458    0.02144   -0.01157
O2B   4    0.511098    0.946476    0.783859    10.25000    0.20871    0.12614 =
         0.18031    0.01436    0.01929   -0.01076
C51B  1    0.519146    0.881403    0.847299    10.25000    0.20104    0.11603 =
         0.17586    0.00625    0.01262   -0.01097
C52B  1    0.496997    0.942507    0.902416    10.25000    0.16931    0.12380 =
         0.17974    0.01668    0.01553   -0.01853
AFIX 137
H52D  2    0.484007    1.021482    0.883658    10.25000   -1.50000
H52E  2    0.517336    0.960217    0.944819    10.25000   -1.50000
H52F  2    0.475235    0.885584    0.914634    10.25000   -1.50000
AFIX   0
C53B  1    0.510887    0.867997    0.719844    10.25000    0.20170    0.10413 =
         0.16877    0.03385    0.01782   -0.00195
AFIX  23
H53C  2    0.492258    0.794103    0.721253    10.25000   -1.20000
H53D  2    0.539592    0.837672    0.716465    10.25000   -1.20000
AFIX   0
C54B  1    0.494516    0.953251    0.656256    10.25000    0.18106    0.10738 =
         0.18231    0.04859    0.01142   -0.00536
AFIX  33
H54D  2    0.493772    0.905365    0.612257    10.25000   -1.50000
H54E  2    0.466147    0.982604    0.660440    10.25000   -1.50000
H54F  2    0.513230    1.025941    0.655677    10.25000   -1.50000
PART 0
AFIX   0
HKLF 4


REM  226RMB25
REM wR2 = 0.3214, GooF = S = 1.114, Restrained GooF = 1.109 for all data
REM R1 = 0.1060 for 4147 Fo > 4sig(Fo) and 0.1389 for all 6172 data
REM 465 parameters refined using 180 restraints

END

WGHT      0.1510      8.8326

REM Highest difference peak  0.430,  deepest hole -0.770,  1-sigma level  0.057
Q1    1   0.4980  1.0768  0.8018  11.00000  0.05    0.43
Q2    1   0.4762  0.9376  0.6693  11.00000  0.05    0.27
Q3    1   0.5229  0.9041  0.7355  11.00000  0.05    0.23
Q4    1   0.3048  0.6438  0.2174  11.00000  0.05    0.21
Q5    1   0.3496  0.8596  0.4397  11.00000  0.05    0.20
;
_shelx_res_checksum   44593

_shelx_hkl_file
;
   4   0   0  859.51   30.30
   4   0   0  912.41   31.60
  -4   0   0  871.11   24.80
  -4   0   0  816.92   24.60
   6   0   0 2717.43   86.49
   6   0   0 2740.43   84.89
  -6   0   0 2739.83   86.19
  10   0   0 1101.79   46.60
  10   0   0 1016.30   43.30
  10   0   0 1040.00   31.60
 -10   0   0  979.30   44.20
 -10   0   0 1010.10   31.00
 -10   0   0 1001.70   31.20
 -10   0   0  988.70   30.30
  10   0   0 1007.80   30.80
 -12   0   0 2064.89   78.79
  12   0   0 2015.00   76.19
  12   0   0 2007.70   79.29
  12   0   0 1953.00   60.89
 -12   0   0 2112.79   77.89
 -12   0   0 2006.10   60.39
 -12   0   0 2224.68   60.99
 -12   0   0 2172.48   59.79
  12   0   0 2171.78   60.59
  14   0   0    3.60    4.20
 -14   0   0   -1.40    2.80
 -14   0   0    2.50    0.80
  14   0   0    2.80    1.10
 -14   0   0    3.90    4.30
 -14   0   0    2.60    1.00
  14   0   0    2.60    0.90
 -14   0   0    2.60    1.00
 -16   0   0  747.93   43.30
  16   0   0  737.43   41.10
  16   0   0  730.33   44.00
  16   0   0  729.43   25.90
 -16   0   0  709.53   25.30
 -16   0   0  723.13   25.00
  16   0   0  743.03   25.20
 -16   0   0  723.93   24.00
 -16   0   0  743.43   30.10
 -16   0   0  751.22   42.90
  18   0   0 1078.99   59.59
 -18   0   0 1238.18   44.20
  18   0   0 1110.29   56.69
 -18   0   0 1118.99   59.09
  18   0   0 1163.28   38.70
 -18   0   0 1118.69   58.89
 -18   0   0 1155.98   36.10
  18   0   0 1165.68   37.70
 -18   0   0 1199.48   38.20
 -18   0   0 1211.78   37.70
 -20   0   0  589.04   21.90
  20   0   0  572.54   39.40
  20   0   0  603.94   23.50
 -20   0   0  608.44   23.00
 -20   0   0  571.44   20.60
  20   0   0  601.24   40.90
  20   0   0  604.84   22.50
  20   0   0  579.74   24.40
 -20   0   0  528.35   39.90
 -20   0   0  593.04   40.80
 -20   0   0  607.94   28.20
 -22   0   0  821.82   30.00
 -22   0   0  822.32   27.30
 -22   0   0  810.22   28.50
  22   0   0  817.02   30.70
 -22   0   0  791.32   35.50
  22   0   0  846.82   32.40
  22   0   0  848.02   29.80
  24   0   0  115.79   13.10
  26   0   0  127.99   10.20
 -28   0   0   56.79    7.10
 -30   0   0   98.79    5.50
  30   0   0  113.99    9.50
  30   0   0  101.59    9.90
  30   0   0  108.69   11.10
 -30   0   0  110.09    8.00
 -30   0   0  105.09    9.20
 -30   0   0  121.79   14.40
  32   0   0    3.40    2.30
 -32   0   0    3.50    2.30
  32   0   0    6.00    2.00
 -32   0   0    7.10    2.50
 -34   0   0   77.99   12.70
  34   0   0   80.49    9.40
  34   0   0   76.79   10.40
  34   0   0   97.69    9.40
  36   0   0    4.60    1.80
  36   0   0    8.80    2.90
  36   0   0    4.80    2.80
 -38   0   0    1.80    2.00
  38   0   0    2.20    1.20
  38   0   0    7.60    2.60
  38   0   0   -3.40    2.00
   1  -1   0    0.00    0.10
   1  -1   0    0.10    0.10
   1  -1   0    0.00    0.10
   1  -1   0   -0.20    0.20
   1   1   0    0.00    0.10
  -1   1   0    0.00    0.10
  -3  -1   0   79.49    3.10
   3  -1   0   75.89    3.40
   3  -1   0   87.39    8.30
   3  -1   0   95.19    8.40
   3   1   0   83.39    3.90
  -3   1   0   88.39    3.90
   3   1   0   81.79    3.10
   3   1   0   82.59    5.50
  -3   1   0   76.89    3.40
  -3   1   0   79.39    3.90
  -3   1   0   82.29    8.10
   3   1   0   69.29    5.60
  -3   1   0   79.09    7.60
   5  -1   0  752.52   33.90
  -5  -1   0  756.52   23.40
   5  -1   0  766.12   32.80
   5  -1   0  756.42   22.90
   5  -1   0  674.63   22.70
  -5  -1   0  770.82   27.90
   5  -1   0  750.32   22.60
  -5  -1   0  764.52   21.60
  -5  -1   0  770.82   27.50
   5   1   0  771.22   27.20
   5   1   0  751.82   28.00
   5   1   0  708.53   21.20
  -5   1   0  735.33   23.00
   5   1   0  789.22   23.70
  -5   1   0  762.12   32.90
  -5   1   0  726.83   33.40
   5   1   0  716.73   21.50
  -5   1   0  735.13   23.00
  -5   1   0  763.62   22.70
  -5   1   0  796.22   23.10
  -7  -1   0 1446.36   50.89
   7  -1   0 1454.95   42.00
  -7  -1   0 1408.86   48.60
   7  -1   0 1399.86   56.49
  -7  -1   0 1407.76   40.40
   7  -1   0 1368.16   41.70
  -7  -1   0 1407.16   42.90
   7  -1   0 1417.06   41.90
   7  -1   0 1468.55   55.39
   7   1   0 1422.76   51.29
  -7   1   0 1443.26   41.90
  -7   1   0 1398.66   55.09
   7   1   0 1417.86   48.00
  -7   1   0 1438.36   41.90
   7   1   0 1383.06   40.20
  -7   1   0 1444.16   42.10
   7   1   0 1443.86   40.50
   7   1   0 1451.65   43.20
  -7   1   0 1464.15   56.89
  -9  -1   0 3643.74  110.59
   9  -1   0 3639.44  120.89
  -9  -1   0 3602.84  110.99
  -9  -1   0 3456.05   96.99
  -9  -1   0 3511.75  101.99
   9  -1   0 3713.83  118.49
  -9   1   0 3505.45  119.69
   9   1   0 3650.53  109.29
   9   1   0 3203.28   98.79
   9   1   0 3643.74  112.29
  -9   1   0 3549.74  100.09
  -9   1   0 3746.13  100.79
  11  -1   0  158.88   17.20
  11  -1   0  167.88   16.90
 -11  -1   0  186.08   10.30
 -11  -1   0  166.58   14.70
 -11  -1   0  177.28    6.00
 -11  -1   0  186.38    7.00
  11  -1   0  175.28    8.60
 -11  -1   0  189.58   14.60
 -11  -1   0  170.38    7.60
  11  -1   0  199.38    9.10
  11   1   0  161.18   13.60
 -11   1   0  183.08   18.50
  11   1   0  167.88   14.80
 -11   1   0  177.08    8.60
 -11   1   0  182.48    9.10
 -11   1   0  172.78    8.60
  11   1   0  175.38    7.50
  11   1   0  182.78    8.20
 -13  -1   0 1859.61   60.59
  13  -1   0 1937.81   78.39
 -13  -1   0 1876.81   56.49
  13  -1   0 1934.51   57.99
 -13  -1   0 1898.41   53.89
 -13  -1   0 1923.91   72.09
  13  -1   0 2034.90   58.49
 -13  -1   0 1984.50   73.29
 -13  -1   0 1954.50   54.39
  13  -1   0 1919.21   58.59
  13  -1   0 2000.20   82.59
  13   1   0 2035.20   71.69
  13   1   0 1992.60   57.39
 -13   1   0 2008.40   58.39
 -13   1   0 1889.81   57.69
 -13   1   0 1900.61   58.49
  13   1   0 1987.40   56.29
  13   1   0 1869.41   73.69
 -13   1   0 1987.00   81.29
 -15  -1   0 1017.90   32.50
  15  -1   0 1078.89   34.50
  15  -1   0 1076.39   34.10
  15  -1   0 1039.60   34.80
 -15  -1   0  989.30   30.00
 -15  -1   0 1012.50   29.60
 -15  -1   0  984.20   36.80
  15  -1   0  970.90   55.09
 -15  -1   0 1021.10   48.60
 -15  -1   0 1015.60   48.10
  15  -1   0 1027.60   53.09
  15   1   0 1050.29   33.40
 -15   1   0 1013.70   33.30
 -15   1   0 1078.19   34.60
 -15   1   0 1015.80   34.00
  15   1   0 1048.10   47.00
  15   1   0 1004.30   49.90
  15   1   0 1034.20   32.20
 -15   1   0 1055.49   55.49
 -17  -1   0   74.19   11.50
 -17  -1   0   79.09   11.10
  17  -1   0   74.09    6.50
 -17  -1   0   76.99    7.90
  17  -1   0   86.39   16.20
  17  -1   0   72.19    6.20
 -17  -1   0   75.69    3.70
  17  -1   0   88.49   15.30
 -17  -1   0   74.19    3.90
 -17  -1   0   74.99    5.80
  17   1   0   80.09    6.20
  17   1   0   87.69   12.10
  17   1   0   73.49   12.10
  17   1   0   84.29    5.60
 -17   1   0   72.49    5.80
 -17   1   0   80.49    6.40
 -17   1   0   66.49    6.20
 -17   1   0   61.29   13.70
  19  -1   0  135.99   19.60
 -19  -1   0  151.58    8.90
 -19  -1   0  157.28   18.70
  19  -1   0  148.99   10.30
 -19  -1   0  149.39    5.80
 -19  -1   0  153.08   12.10
  19  -1   0  165.28   22.90
  19  -1   0  154.48    9.80
 -19  -1   0  161.08   19.00
 -19  -1   0  141.09    5.90
  19  -1   0  156.58    9.50
 -19   1   0  106.59   18.60
  19   1   0  155.68   17.80
  19   1   0  140.89   21.20
  19   1   0  151.48    9.30
 -19   1   0  145.89    9.70
  19   1   0  141.89    8.20
 -19   1   0  153.18    9.60
 -19   1   0  120.99   19.30
 -19   1   0  149.99    9.00
 -21  -1   0  351.76   20.00
  21  -1   0  334.97   16.00
  21  -1   0  375.56   17.90
 -21  -1   0  334.17   10.50
 -21  -1   0  362.16   15.70
  21  -1   0  321.87   16.40
 -21   1   0  353.76   16.80
 -21   1   0  355.06   15.50
 -21   1   0  340.77   16.40
  21   1   0  323.37   15.90
  21   1   0  347.67   14.80
  23  -1   0    0.20    0.80
 -23  -1   0    0.70    1.00
 -23  -1   0    0.90    1.10
  23  -1   0    1.20    1.10
  23  -1   0    0.70    1.10
 -23   1   0    2.90    1.40
 -23   1   0    0.70    1.20
  23   1   0    0.80    0.90
  23   1   0   -0.30    1.10
 -23   1   0    2.70    1.30
  25  -1   0   44.00    6.50
  25  -1   0   39.90    5.70
 -25  -1   0   33.20    7.50
  25  -1   0   40.00    6.00
 -25  -1   0   44.40    5.60
 -25   1   0   44.70    6.50
 -25   1   0   43.80    6.00
  25   1   0   42.70    6.40
  25   1   0   36.90    5.00
 -25   1   0   44.50    8.30
 -25   1   0   38.70    5.20
  25   1   0   42.70    6.10
  27  -1   0   51.79    6.60
  27  -1   0   53.49    7.90
 -27  -1   0   51.79    6.50
  27  -1   0   67.29    8.40
  27  -1   0   47.00    6.70
 -27  -1   0   50.99    9.10
  27   1   0   51.79    7.40
  27   1   0   58.09    7.10
 -27   1   0   65.09   10.60
  27   1   0   53.09    5.90
 -27   1   0   61.19    7.00
 -27   1   0   56.09    7.00
 -27   1   0   58.89    6.20
 -29  -1   0    4.20    2.00
  29  -1   0    5.40    2.00
  29  -1   0    8.30    2.50
 -29  -1   0    2.00    1.50
 -29   1   0    2.00    1.50
  29   1   0    5.70    2.40
 -29   1   0    4.40    2.10
 -29   1   0    2.40    2.10
  29   1   0    4.20    2.30
  29   1   0    3.90    1.40
  29   1   0   12.50    3.30
 -29   1   0    5.30    1.60
  31  -1   0   19.60    5.20
 -31  -1   0    2.80    1.80
  31  -1   0    5.00    1.70
  31  -1   0    6.30    2.50
 -31  -1   0    6.90    2.10
 -31   1   0    6.20    1.90
  31   1   0    5.40    2.00
  31   1   0    3.90    1.40
  31   1   0    8.60    2.60
  33  -1   0    1.30    1.60
  33  -1   0    2.40    1.30
 -33  -1   0    3.00    2.40
  33   1   0    2.30    2.10
  33   1   0    4.10    2.40
 -33   1   0    1.90    1.50
  33   1   0    3.10    1.50
  33   1   0    2.00    1.50
 -33   1   0    0.70    1.60
  35  -1   0    0.00    1.70
  35  -1   0   -1.30    1.50
 -35  -1   0   -1.40    1.30
  35  -1   0   -1.90    0.90
  35   1   0    0.90    1.10
 -35   1   0    0.40    1.70
  35   1   0    0.70    1.60
  35   1   0   -3.70    1.70
  37  -1   0    2.80    2.00
 -37  -1   0    2.50    2.10
  37  -1   0    2.50    2.60
  37  -1   0    2.00    1.50
  37   1   0    2.80    1.70
  37   1   0    1.50    1.60
  37   1   0    5.80    2.50
 -37   1   0    0.70    1.60
   0  -2   0 3969.20  119.69
   0   2   0 3965.80  120.79
   0   2   0 3933.91  119.79
  -2  -2   0 2970.80   91.29
   2  -2   0 2999.50   97.89
  -2   2   0 2963.50   95.99
   2   2   0 2987.40   91.19
   2   2   0 3001.10   92.29
  -2   2   0 2991.60   97.89
  -6  -2   0  751.12   29.70
  -6  -2   0  789.82   22.30
   6  -2   0  753.12   23.30
   6  -2   0  782.92   24.10
   6  -2   0  718.83   39.00
   6  -2   0  682.73   24.20
   6  -2   0  783.62   37.90
  -6   2   0  791.92   24.80
   6   2   0  758.12   22.40
   6   2   0  752.92   24.50
  -6   2   0  797.22   39.90
   6   2   0  773.92   29.30
  -6   2   0  764.42   24.30
  -6   2   0  700.13   24.20
  -6   2   0  725.83   37.50
  -6   2   0  735.33   23.30
   8  -2   0   12.90    4.90
  -8  -2   0   13.80    4.30
  -8  -2   0   10.50    2.40
   8  -2   0   11.80    6.20
  -8  -2   0    9.10    3.00
  -8  -2   0    8.70    1.50
   8  -2   0   14.10    2.50
   8   2   0   10.50    3.10
  -8   2   0   14.70    2.50
   8   2   0   11.10    2.60
  -8   2   0   14.00    2.40
  -8   2   0   13.70    2.10
  -8   2   0   17.50    6.60
   8   2   0   12.20    1.50
  -8   2   0   11.30    2.30
   8   2   0   10.40    1.50
   8   2   0    9.00    3.40
 -10  -2   0  383.76   15.90
  10  -2   0  376.96   15.00
  10  -2   0  392.06   15.40
 -10  -2   0  387.46   13.00
  10  -2   0  378.16   29.50
 -10  -2   0  395.56   21.40
  10  -2   0  382.06   14.70
  10  -2   0  414.56   28.80
 -10   2   0  375.56   15.30
  10   2   0  384.36   13.10
 -10   2   0  382.86   15.50
  10   2   0  378.06   16.10
 -10   2   0  367.26   15.20
 -10   2   0  393.56   29.70
 -10   2   0  393.56   28.90
  10   2   0  398.86   20.70
  12  -2   0  183.28   18.50
 -12  -2   0  162.48   14.20
  12  -2   0  153.78    8.90
 -12  -2   0  165.58    9.80
  12  -2   0  163.38    9.00
  12  -2   0  145.09   18.90
  12  -2   0  161.88    8.80
 -12  -2   0  129.29   13.20
 -12  -2   0  178.18    7.40
  12   2   0  168.18    7.10
  12   2   0  177.28   10.40
 -12   2   0  157.58    9.10
 -12   2   0  143.29   18.20
  12   2   0  152.08   15.60
 -12   2   0  161.78    9.10
  12   2   0  164.68    7.60
 -12   2   0  166.48    9.20
  12   2   0  153.68   14.30
 -12   2   0  157.68   20.10
  14  -2   0  227.68   23.10
 -14  -2   0  241.88   10.10
  14  -2   0  241.88   25.90
  14  -2   0  261.67   12.40
 -14  -2   0  252.47   13.50
  14  -2   0  229.68   11.90
  14  -2   0  270.97   12.40
 -14  -2   0  236.18   18.50
 -14  -2   0  262.87   22.70
  14   2   0  247.98   10.80
 -14   2   0  232.68   24.50
  14   2   0  236.88   13.50
 -14   2   0  237.18   12.20
  14   2   0  277.77   20.00
  14   2   0  240.58    9.80
 -14   2   0  258.57   12.80
 -14   2   0  236.78   12.10
 -14   2   0  238.68   25.70
  14   2   0  274.07   18.40
  16  -2   0   82.49    6.90
 -16  -2   0   95.09    5.80
 -16  -2   0   88.99   11.90
  16  -2   0   96.39    7.30
  16  -2   0   85.39   13.90
  16  -2   0  101.29   16.00
 -16  -2   0   80.69   12.00
  16  -2   0   84.19    7.40
 -16   2   0   94.59    7.60
  16   2   0   78.69   11.60
 -16   2   0   91.39    7.20
  16   2   0   88.39    6.30
  16   2   0  102.99   11.40
 -16   2   0  105.49   17.10
  16   2   0   86.09    5.40
 -16   2   0   92.99    7.30
 -16   2   0   90.69   15.90
  18  -2   0  299.97   29.90
 -18  -2   0  320.87   25.10
  18  -2   0  318.17   15.60
 -18  -2   0  332.97   13.60
  18  -2   0  334.87   15.90
 -18  -2   0  319.47   24.70
 -18  -2   0  318.17   17.50
  18  -2   0  340.67   15.90
  18  -2   0  336.67   32.90
 -18   2   0  351.96   33.50
 -18   2   0  297.17   15.00
  18   2   0  328.87   13.10
  18   2   0  358.46   26.60
 -18   2   0  330.77   16.10
  18   2   0  346.17   24.50
 -18   2   0  330.57   15.90
 -18   2   0  312.67   31.60
  18   2   0  316.17   14.30
  20  -2   0   -0.30    1.00
  20  -2   0   -0.30    0.50
 -20  -2   0   -0.60    0.70
 -20  -2   0    0.30    0.60
  20  -2   0    0.00    0.80
 -20   2   0   -0.40    1.10
  20   2   0   -0.90    0.70
 -20   2   0   -0.50    0.80
  20   2   0    0.80    0.80
 -20   2   0   -0.80    0.60
  22  -2   0   -0.10    1.00
  22  -2   0    1.30    0.90
  22  -2   0    0.00    1.10
 -22  -2   0   -0.40    0.80
 -22  -2   0   -0.10    0.60
 -22   2   0   -1.30    0.90
  22   2   0   -0.80    0.60
 -22   2   0   -0.60    1.00
 -22   2   0   -0.30    1.00
  22   2   0    0.20    1.00
 -24  -2   0    4.60    1.40
 -24  -2   0    0.40    0.90
  24  -2   0    2.60    1.80
  24  -2   0    2.70    1.60
  24  -2   0    1.60    1.00
 -24   2   0    1.50    1.40
  24   2   0    1.80    1.10
 -24   2   0    3.60    1.40
 -24   2   0    4.30    2.00
  24   2   0    3.20    1.50
 -26  -2   0    8.00    2.10
 -26  -2   0    3.10    1.40
  26  -2   0    5.30    1.50
  26  -2   0    4.40    2.30
  26  -2   0    8.20    2.50
 -26   2   0    9.90    2.70
 -26   2   0   19.30    4.60
  26   2   0   15.50    3.40
 -26   2   0   20.80    5.30
  28  -2   0   45.40    7.00
  28  -2   0   45.90    7.20
 -28  -2   0   33.10    5.90
  28  -2   0   37.00    6.60
 -28  -2   0   45.30    9.30
 -28   2   0   41.90    7.00
  28   2   0   48.90    6.60
 -28   2   0   54.59    7.00
  28   2   0   42.50    5.10
  28   2   0   42.20    7.30
  30  -2   0   -1.40    1.20
  30  -2   0   -0.10    0.90
 -30  -2   0   -1.90    1.30
  30  -2   0   -0.90    1.20
 -30  -2   0   -0.10    1.40
  30   2   0   -1.50    1.20
  30   2   0   -0.80    0.60
  30   2   0    0.20    1.10
 -30   2   0    0.60    1.40
 -30   2   0    0.20    1.50
  30   2   0   -0.30    1.50
  32  -2   0    4.60    2.10
 -32  -2   0    5.30    1.70
  32  -2   0    2.30    2.00
 -32  -2   0   -0.80    1.30
 -32   2   0    0.80    1.70
 -32   2   0   -0.40    1.20
  32   2   0    2.00    1.80
 -32   2   0   -1.60    1.50
  32   2   0    0.30    1.20
  34  -2   0    7.30    2.50
 -34  -2   0    3.50    1.90
  34  -2   0    3.60    2.10
  34  -2   0    1.10    1.20
  34   2   0    7.80    2.80
 -34   2   0    2.70    2.20
  34   2   0    5.10    2.60
  34   2   0    0.80    1.00
  34   2   0    5.50    2.00
  36  -2   0    1.40    2.00
  36   2   0    0.00    1.30
  36   2   0   -2.10    1.40
 -36   2   0   -0.20    1.70
 -38  -2   0   -1.90    1.80
  38   2   0   -2.50    1.40
 -38   2   0    1.50    1.70
   1  -3   0   36.80    7.30
  -1  -3   0   22.00    5.90
   1  -3   0   30.20    2.10
  -1  -3   0   36.00    2.10
  -1  -3   0   31.70    2.20
   1  -3   0   44.00    7.70
  -1  -3   0   35.10    3.00
   1  -3   0   33.40    2.50
  -1   3   0   34.20    3.20
  -1   3   0   29.00    2.00
  -1   3   0   34.00    6.70
  -1   3   0   34.20    3.10
  -1   3   0   30.80    2.70
   1   3   0   34.50    2.90
   1   3   0   33.30    2.90
   1   3   0   33.30    2.10
   1   3   0   27.00    5.50
  -1   3   0   33.10    3.00
   1   3   0   38.00    3.20
  -1   3   0   30.70    7.30
   1   3   0   33.10    2.20
   1   3   0   22.20    6.00
  -3  -3   0 1009.90   43.90
  -3  -3   0 1097.89   44.10
   3  -3   0 1112.39   33.40
  -3  -3   0 1115.39   33.00
   3  -3   0 1141.89   32.10
   3  -3   0 1138.49   33.50
   3  -3   0 1083.39   51.19
  -3  -3   0 1143.99   30.90
  -3   3   0 1054.19   49.50
   3   3   0 1121.29   32.10
  -3   3   0 1118.69   34.80
   3   3   0 1008.90   33.00
   3   3   0 1178.18   44.80
  -3   3   0 1089.79   34.40
  -3   3   0 1099.39   32.20
  -3   3   0 1147.69   51.59
   3   3   0 1087.69   33.10
  -3   3   0 1159.88   33.90
   3   3   0 1128.19   45.60
  -3   3   0 1096.99   34.50
   3   3   0 1161.98   31.00
  -5  -3   0  482.95   24.30
  -5  -3   0  447.36   23.80
   5  -3   0  456.05   31.00
   5  -3   0  467.95   29.70
   5  -3   0  435.16   16.10
   5  -3   0  397.96   16.30
  -5  -3   0  431.96   14.60
   5  -3   0  437.46   14.60
   5  -3   0  435.26   15.80
  -5   3   0  441.66   14.90
   5   3   0  468.85   13.00
  -5   3   0  453.15   17.00
   5   3   0  403.76   14.70
   5   3   0  435.46   22.70
  -5   3   0  410.56   29.70
  -5   3   0  472.45   16.50
  -5   3   0  470.45   16.90
   5   3   0  450.35   24.50
   5   3   0  453.95   14.80
  -5   3   0  466.45   30.80
  -7  -3   0   14.50    3.40
   7  -3   0   14.00    5.80
   7  -3   0   17.10    7.20
  -7   3   0   26.90    8.60
   7   3   0    3.90    3.00
  -7   3   0    9.30    1.90
  -7   3   0   29.80    9.10
   9  -3   0  394.86   14.80
   9  -3   0  379.86   29.60
   9  -3   0  372.06   31.40
   9  -3   0  384.96   15.70
  -9  -3   0  394.36   21.60
  -9  -3   0  372.16   23.10
   9  -3   0  393.96   16.40
  -9  -3   0  416.76   13.50
  -9   3   0  436.26   32.10
   9   3   0  395.26   13.50
  -9   3   0  408.26   16.30
  -9   3   0  395.76   15.20
   9   3   0  426.86   21.40
  -9   3   0  392.86   31.60
  -9   3   0  406.36   16.80
   9   3   0  404.26   16.70
  -9   3   0  438.06   17.10
   9   3   0  409.26   22.80
   9   3   0  406.16   13.90
  11  -3   0 1883.31   58.19
  11  -3   0 2018.60   59.49
  11  -3   0 1963.70   60.09
  11  -3   0 1930.41   87.99
 -11  -3   0 1883.51   55.89
 -11  -3   0 1949.20   70.39
  11  -3   0 2035.10   85.19
 -11  -3   0 1993.60   68.99
  11   3   0 1890.81   56.29
 -11   3   0 1880.81   59.99
 -11   3   0 2091.89   60.89
  11   3   0 1961.10   68.59
 -11   3   0 1996.30   87.89
 -11   3   0 1955.50   60.49
  11   3   0 2028.50   56.29
  11   3   0 2047.60   61.39
 -11   3   0 1967.40   85.89
  11   3   0 1985.90   67.89
  13  -3   0    0.30    4.40
 -13  -3   0    7.10    5.00
 -13  -3   0    3.70    4.10
  13  -3   0    3.60    1.30
  13  -3   0    4.90    1.40
  13  -3   0    1.70    7.70
 -13   3   0    5.30    1.80
  13   3   0   12.60    4.70
 -13   3   0    5.00    1.50
  13   3   0    2.40    0.80
 -13   3   0    2.40    1.30
  13   3   0   10.80    4.90
 -13   3   0   -4.60    5.00
 -13   3   0    5.00    6.20
  15  -3   0    1.50    0.70
 -15  -3   0    1.90    0.70
  15  -3   0   10.20    6.50
  15  -3   0    2.30    1.20
 -15  -3   0    2.70    0.80
 -15  -3   0   -2.20    3.40
  15  -3   0    0.80    3.50
 -15  -3   0    4.60    4.00
 -15   3   0    1.80    1.40
  15   3   0   -0.30    3.50
 -15   3   0   -0.70    6.00
 -15   3   0    2.70    1.30
  15   3   0    1.90    0.80
 -15   3   0   -0.30    4.00
 -15   3   0    0.90    1.30
 -17  -3   0   -8.60    3.30
  17  -3   0    0.70    0.50
  17  -3   0    1.80    1.30
 -17  -3   0    1.80    0.80
 -17  -3   0   -2.40    3.50
  17  -3   0    0.50    0.90
  17  -3   0    7.60    7.60
 -17  -3   0    0.80    0.50
 -17   3   0   -0.50    1.10
 -17   3   0    0.20    1.10
 -17   3   0   -0.40    0.70
  17   3   0   -0.10    0.50
  17   3   0    2.40    2.90
  17   3   0   -0.80    0.50
 -17   3   0   -1.60    5.40
  17   3   0   -0.20    0.60
 -19  -3   0  103.29    6.40
  19  -3   0  103.09    8.50
  19  -3   0   82.19    7.60
  19  -3   0   89.99    8.00
 -19  -3   0   90.39    8.80
 -19   3   0  104.99    8.80
 -19   3   0  105.59    8.80
  19   3   0  105.49    6.10
  19   3   0   99.79    7.10
  21  -3   0   95.09    8.50
 -21  -3   0   92.49    6.30
  21  -3   0   85.59    8.10
  21  -3   0   82.79    8.70
 -21  -3   0   89.39    9.10
  21  -3   0   88.19    7.90
 -21   3   0   73.39    7.90
 -21   3   0   80.79    7.90
  21   3   0   87.69    6.00
  21   3   0   90.69    7.20
 -21   3   0   88.49    8.80
 -23  -3   0   77.89    9.60
  23  -3   0   82.29    9.20
  23  -3   0   94.79    8.90
 -23  -3   0   94.59    6.70
  23  -3   0   74.39    7.90
  23  -3   0   75.19    8.00
 -23   3   0   82.29    9.00
  23   3   0   91.59    6.10
 -23   3   0   77.19    8.70
 -23   3   0   95.89    8.70
  23   3   0   88.99    7.50
 -25  -3   0   99.09   11.30
  25  -3   0   96.49   10.20
  25  -3   0   90.09    9.10
  25  -3   0   98.99    9.40
 -25  -3   0   85.79    7.00
  25  -3   0   93.59    9.10
  25   3   0  105.49    6.90
  25   3   0  106.59    8.80
 -25   3   0   96.79    9.40
 -25   3   0  102.79    9.70
 -25   3   0  113.99   10.60
  27  -3   0    2.00    2.20
  27  -3   0    6.00    2.00
  27  -3   0    2.20    1.00
 -27  -3   0    0.80    1.10
  27  -3   0    2.00    1.70
 -27  -3   0    2.10    1.20
 -27   3   0    3.00    2.00
  27   3   0    3.40    1.80
 -27   3   0    2.40    1.80
  27   3   0    3.70    1.30
  29  -3   0   32.80    7.90
  29  -3   0   49.60    7.50
 -29  -3   0   53.09    9.60
 -29  -3   0   42.90    6.20
  29  -3   0   45.90    7.40
  29  -3   0   51.99    7.70
  29   3   0   48.00    5.10
  29   3   0   57.39    7.50
 -29   3   0   49.20    8.30
 -29   3   0   44.90    7.00
  29   3   0   41.90    6.20
 -31  -3   0    0.30    1.30
  31  -3   0    0.70    1.50
  31  -3   0   -1.50    1.00
 -31  -3   0   -2.60    1.40
  31   3   0    2.50    1.70
  31   3   0    0.20    1.10
  31   3   0   -0.20    1.20
 -31   3   0   -2.10    1.40
  31   3   0    0.50    0.90
 -33  -3   0   -0.50    1.80
  33  -3   0   -2.40    1.00
  33  -3   0   -1.60    1.00
  33  -3   0   -0.30    1.70
  33   3   0   -1.20    1.10
  33   3   0    2.80    1.90
  33   3   0   -0.30    1.10
  33   3   0    2.50    2.70
 -33   3   0   -1.50    1.70
 -33   3   0   -2.30    2.20
  35  -3   0   -0.10    2.10
  35  -3   0   -0.20    1.00
 -35  -3   0   -0.60    1.30
  35  -3   0    0.60    1.80
 -35   3   0    1.40    1.70
  35   3   0   -0.20    1.30
  35   3   0    1.60    1.30
 -37  -3   0    3.20    1.90
  37  -3   0    1.70    2.90
  37  -3   0    0.70    1.30
 -37   3   0    0.50    1.40
  37   3   0   -1.10    1.30
  37   3   0   -1.70    1.20
   0  -4   0  700.93   38.10
   0  -4   0  681.73   21.50
   0  -4   0  705.93   21.80
   0   4   0  707.53   39.50
   0   4   0  700.63   24.30
   0   4   0  742.13   23.20
   0   4   0  684.23   21.30
   0   4   0  740.03   24.10
   0   4   0  721.43   24.00
   0   4   0  702.43   38.20
   2  -4   0   30.70    7.30
   2  -4   0   23.10    2.10
   2  -4   0   21.20    8.60
  -2  -4   0   15.00    5.00
  -2  -4   0   20.50    1.80
   2  -4   0   22.80    2.80
  -2   4   0   18.30    2.90
  -2   4   0   19.60    7.10
   2   4   0   22.70    2.10
  -2   4   0   22.40    2.70
  -2   4   0   22.00    2.10
   2   4   0   12.90    5.30
   2   4   0   24.30    2.90
   2   4   0   23.50    2.70
   2   4   0   24.60    3.10
  -2   4   0   19.90    6.60
  -2   4   0   27.60    3.40
   2   4   0   24.00    5.90
  -2   4   0   25.90    3.20
   4  -4   0  231.28   23.90
  -4  -4   0  221.18    9.50
  -4  -4   0  224.28   18.30
  -4  -4   0  207.98   18.00
  -4  -4   0  223.58    7.20
   4  -4   0  232.68    8.60
   4  -4   0  208.38    9.70
   4  -4   0  210.98    9.80
   4  -4   0  242.58   22.40
  -4   4   0  201.98   21.00
  -4   4   0  195.28   21.10
   4   4   0  223.58    9.80
   4   4   0  224.08    9.70
   4   4   0  227.28   18.20
   4   4   0  224.58   19.20
   4   4   0  228.88    8.60
   4   4   0  225.68    7.30
  -4   4   0  218.98   10.80
  -4   4   0  211.88   10.20
  -4   4   0  219.88    8.70
  -4   4   0  236.68   11.10
   6  -4   0   25.40    3.50
   6  -4   0   16.70    6.20
  -6  -4   0   30.50    7.20
   6  -4   0   22.00    3.00
   6  -4   0   20.70    8.60
  -6  -4   0   22.80    2.60
   6  -4   0   23.90    3.30
   6  -4   0   23.60    2.50
  -6  -4   0   10.40    5.20
   6   4   0   26.60    6.80
   6   4   0   24.60    2.80
  -6   4   0   12.20    7.30
  -6   4   0   22.70    3.50
  -6   4   0   23.00    2.60
   6   4   0   22.60    6.00
  -6   4   0   23.30    3.40
   6   4   0   22.80    1.40
  -6   4   0   15.60    7.00
   6   4   0   25.00    2.90
  -6   4   0   24.40    3.50
  -6   4   0   21.70    3.50
   8  -4   0    3.90    1.20
   8  -4   0    0.60    0.40
   8  -4   0    3.80    1.20
   8  -4   0    2.60    6.80
  -8  -4   0    5.30    2.70
   8  -4   0   -0.40    5.10
  -8  -4   0    5.30    2.90
   8  -4   0    0.80    0.80
  -8  -4   0    1.60    0.70
  -8   4   0    1.00    0.90
   8   4   0   -1.10    2.70
  -8   4   0   -0.10    0.60
   8   4   0    1.80    0.70
   8   4   0    1.20    0.60
  -8   4   0    8.50    8.70
   8   4   0    0.70    0.50
  -8   4   0    6.10    5.80
  -8   4   0    0.70    1.00
   8   4   0   -2.40    2.50
 -10  -4   0   16.20    5.60
  10  -4   0   18.70    2.80
  10  -4   0   13.90    5.10
  10  -4   0   16.60    3.10
  10  -4   0   18.50    3.80
 -10  -4   0   18.80    2.30
  10  -4   0   12.80    8.80
  10  -4   0   13.40    3.40
 -10   4   0   19.70    3.80
  10   4   0   17.10    1.80
 -10   4   0   13.30    5.30
 -10   4   0   15.50    9.60
 -10   4   0   18.90    3.00
  10   4   0   16.90    2.40
  10   4   0   14.60    2.40
 -10   4   0   17.20    3.50
  10   4   0   14.80    3.50
  12  -4   0  224.78   24.30
 -12  -4   0  248.48   19.70
 -12  -4   0  246.08    9.40
 -12  -4   0  256.17   18.60
  12  -4   0  231.18   12.80
  12  -4   0  227.88   11.10
  12  -4   0  202.08   26.90
  12  -4   0  236.38   12.60
  12  -4   0  221.18   12.70
 -12   4   0  213.08   12.80
  12   4   0  239.48    9.90
  12   4   0  243.08   16.30
 -12   4   0  223.08   26.10
  12   4   0  241.08   18.50
 -12   4   0  243.58   13.00
  12   4   0  240.58   10.00
  12   4   0  232.38   13.00
 -12   4   0  217.08   11.30
 -12   4   0  244.48   28.60
 -12   4   0  224.98   12.70
  14  -4   0  143.39   26.30
  14  -4   0  182.98    9.80
  14  -4   0  168.08   10.30
  14  -4   0  184.38   11.30
  14  -4   0  148.89   22.90
 -14  -4   0  168.58   15.70
 -14  -4   0  171.18   16.20
 -14  -4   0  159.18    7.40
  14  -4   0  180.88   11.60
 -14   4   0  209.68   26.80
  14   4   0  148.59   10.80
  14   4   0  153.98   13.40
  14   4   0  170.08    8.50
 -14   4   0  148.19   22.70
 -14   4   0  166.08   11.30
  14   4   0  165.58    7.80
  14   4   0  159.38   15.00
 -14   4   0  160.88   12.60
 -14   4   0  175.08   11.20
  16  -4   0   44.40    6.30
  16  -4   0   55.49   13.00
  16  -4   0   49.50    5.50
 -16  -4   0   54.29    4.00
 -16  -4   0   39.10    9.10
  16  -4   0   48.70    6.10
  16  -4   0   52.59    6.00
 -16  -4   0   53.49    9.20
  16  -4   0   39.40   16.50
 -16   4   0   54.69    6.50
  16   4   0   53.29    6.20
 -16   4   0   47.40    5.80
 -16   4   0   45.80    6.20
  16   4   0   56.89    4.10
  16   4   0   60.09    9.20
 -16   4   0   41.00   11.10
  16   4   0   48.50    4.60
  16   4   0   61.49    8.70
 -18  -4   0   -0.80    0.60
  18  -4   0   -0.50    1.00
  18  -4   0    0.20    1.00
  18  -4   0    0.10    0.60
  18  -4   0   -0.70    0.80
 -18   4   0   -0.30    0.90
  18   4   0   -0.70    0.70
  18   4   0    0.20    0.80
  18   4   0    0.40    0.40
 -18   4   0    0.10    1.00
 -18   4   0    3.30    1.60
  20  -4   0   13.10    3.50
  20  -4   0    4.90    1.30
 -20  -4   0   17.30    4.70
  20  -4   0    7.30    2.20
  20  -4   0    7.10    2.20
 -20   4   0    6.10    1.90
  20   4   0   10.70    2.40
 -20   4   0    4.90    2.00
  20   4   0   13.30    3.00
  22  -4   0   23.80    5.20
 -22  -4   0   20.40    5.00
  22  -4   0   22.00    5.20
 -22  -4   0   19.30    3.90
  22   4   0   25.00    3.50
  22   4   0   16.80    3.70
 -22   4   0   21.00    5.70
  24  -4   0   -0.50    1.40
  24  -4   0   -1.40    1.10
  24  -4   0    0.70    0.80
 -24  -4   0   -0.60    0.60
  24  -4   0   -0.50    1.00
 -24  -4   0   -0.20    0.90
 -24   4   0   -1.10    1.20
 -24   4   0    0.00    1.30
  24   4   0   -1.20    0.50
 -24   4   0   -0.50    1.20
  24   4   0   -0.50    0.90
  26  -4   0   22.20    5.50
 -26  -4   0   15.50    3.50
  26  -4   0   27.70    5.80
  26   4   0   17.00    4.00
  26   4   0   18.90    3.90
 -26   4   0    9.90    3.20
  26   4   0   16.30    3.20
 -28  -4   0   -1.10    1.00
  28  -4   0   -0.20    0.80
  28  -4   0   -0.30    1.60
  28  -4   0    0.00    1.70
 -28  -4   0   -1.90    1.10
  28   4   0    0.70    0.90
 -28   4   0   -1.90    2.30
  28   4   0   -0.30    1.40
  28   4   0    1.10    1.10
 -28   4   0    0.50    1.70
  30  -4   0    1.10    1.10
  30  -4   0   -0.20    1.50
 -30  -4   0    1.90    1.20
 -30  -4   0    2.90    1.20
 -30   4   0    4.80    3.00
 -30   4   0    2.30    2.10
  30   4   0    1.10    1.70
  30   4   0    1.70    1.80
 -30   4   0    4.70    2.60
  30   4   0    0.70    1.10
  32  -4   0   28.20    7.10
  32  -4   0   11.20    3.20
 -32  -4   0    8.20    2.20
 -32   4   0   28.20    7.50
  32   4   0   14.40    3.50
  32   4   0    6.80    2.00
 -32   4   0   10.90    3.70
  34  -4   0   -2.00    1.80
 -34  -4   0   -1.70    1.50
  34   4   0   -1.90    0.80
  34   4   0    0.10    1.30
 -34   4   0    1.10    2.50
  36  -4   0    1.30    2.20
  36  -4   0    0.10    1.10
 -36  -4   0    1.80    1.50
  36   4   0   -0.20    1.40
   1  -5   0  288.17   11.20
  -1  -5   0  281.87   10.60
  -1  -5   0  298.77   10.40
   1  -5   0  287.27   25.70
  -1  -5   0  252.77   23.00
   1  -5   0  256.57   10.30
   1  -5   0  287.27   27.60
  -1   5   0  261.57   10.20
  -1   5   0  298.87   13.30
  -1   5   0  314.97   13.60
   1   5   0  295.87   13.40
  -1   5   0  298.37   12.40
  -1   5   0  300.27   13.90
   1   5   0  290.97   12.00
   1   5   0  314.17   25.60
  -1   5   0  264.77   25.20
   1   5   0  276.67   12.70
  -1   5   0  278.67   26.50
   1   5   0  276.67   10.20
   1   5   0  261.47   24.70
   1   5   0  286.77   13.00
   3  -5   0  961.90   52.39
  -3  -5   0  973.90   50.69
  -3  -5   0  902.31   47.00
  -3  -5   0  920.91   27.10
   3  -5   0  978.10   28.40
   3  -5   0  903.81   54.39
   3  -5   0  908.81   29.90
  -3   5   0  962.40   32.30
   3   5   0  837.42   30.20
   3   5   0  923.61   49.00
   3   5   0  954.30   31.00
   3   5   0  924.11   47.40
   3   5   0  953.20   29.60
  -3   5   0 1037.50   55.89
  -3   5   0  968.40   31.30
   3   5   0  947.61   28.20
  -3   5   0  899.51   28.50
  -3   5   0  943.11   32.20
  -3   5   0  905.01   32.70
  -3   5   0 1094.59   55.99
   3   5   0  876.71   31.00
   5  -5   0  409.46   35.50
  -5  -5   0  382.76   15.30
   5  -5   0  354.26   31.20
  -5  -5   0  397.36   12.00
   5  -5   0  412.06   16.10
  -5  -5   0  428.36   29.00
   5  -5   0  431.56   14.20
   5  -5   0  377.06   15.70
  -5  -5   0  360.56   28.00
  -5   5   0  451.35   14.80
   5   5   0  423.36   29.90
  -5   5   0  403.66   17.40
  -5   5   0  404.56   17.40
  -5   5   0  352.66   32.30
   5   5   0  351.96   15.50
  -5   5   0  343.27   31.60
   5   5   0  384.76   13.90
   5   5   0  391.96   15.60
  -5   5   0  392.06   17.90
   5   5   0  405.76   27.90
  -5   5   0  407.16   16.80
   7  -5   0    0.00    0.70
  -7  -5   0   -1.10    4.10
  -7  -5   0    1.10    0.80
   7  -5   0    0.20    0.30
   7  -5   0    2.80    7.00
   7  -5   0   -7.10    3.50
  -7  -5   0   -0.90    3.40
   7  -5   0    0.60    0.80
  -7   5   0    0.00    0.30
  -7   5   0   -0.40    0.90
  -7   5   0    4.00    7.50
   7   5   0   -0.20    0.50
   7   5   0    0.30    0.20
   7   5   0   -0.20    0.60
   7   5   0    0.30    0.30
  -7   5   0    0.80    0.90
   7   5   0    1.50    4.60
  -7   5   0   -1.90    4.60
  -7   5   0    0.50    0.90
  -7   5   0    0.40    0.90
  -9  -5   0   26.70    6.00
   9  -5   0   10.40    2.50
   9  -5   0    9.00    9.60
  -9  -5   0   15.50    2.60
  -9  -5   0    7.40    6.70
   9  -5   0    0.70    7.50
  -9   5   0   18.00    4.40
   9   5   0   21.10    5.40
  -9   5   0   11.70    2.60
   9   5   0   17.00    3.90
   9   5   0   12.50    1.20
   9   5   0   12.50    2.80
  -9   5   0   11.00    8.70
  -9   5   0   24.90    8.20
  11  -5   0   50.89   13.60
 -11  -5   0   63.29    4.60
  11  -5   0   63.79    6.50
  11  -5   0   73.09    6.30
  11  -5   0   64.89    5.40
  11  -5   0   70.29   15.50
 -11  -5   0   59.49   11.10
 -11  -5   0   70.39   11.20
 -11   5   0   63.79   18.00
  11   5   0   70.99    5.20
  11   5   0   91.49   13.00
 -11   5   0   70.09    5.90
 -11   5   0   68.39    7.10
 -11   5   0   66.99    6.90
  11   5   0   73.29    3.50
  11   5   0   81.59   10.50
 -11   5   0   72.09    7.60
 -11   5   0   38.80   13.30
  11   5   0   71.99    5.20
  11   5   0   78.59    7.40
 -13  -5   0    1.40    0.70
  13  -5   0    1.70    1.00
 -13  -5   0   -0.50    4.40
  13  -5   0    4.90    6.60
  13  -5   0    2.80    1.50
  13  -5   0    0.00    6.90
 -13  -5   0    1.00    4.50
  13  -5   0    2.40    1.30
  13  -5   0    1.30    0.60
 -13   5   0    0.70    4.20
 -13   5   0   -0.80    3.70
  13   5   0    3.30    2.20
  13   5   0    2.20    0.80
 -13   5   0    2.10    1.20
 -13   5   0    3.00    1.40
  13   5   0    1.10    0.40
  13   5   0   -3.30    5.40
 -13   5   0    0.00    1.10
 -13   5   0    1.90    1.50
 -13   5   0    1.80    0.70
  13   5   0    1.20    1.00
  13   5   0    1.30    0.50
  15  -5   0   20.00    4.10
  15  -5   0   15.70    3.40
  15  -5   0    7.10    1.90
 -15  -5   0   11.70    2.50
  15   5   0   12.70    2.50
 -15   5   0   16.40    4.20
  15   5   0   15.00    3.00
  15   5   0   11.50    2.20
 -17  -5   0   27.80    3.10
  17  -5   0   32.10    4.80
  17  -5   0   28.90    4.40
  17  -5   0   27.90    5.50
  17  -5   0   26.50    5.40
  17   5   0   22.30    5.00
 -17   5   0   36.10    6.00
 -17   5   0   39.40    6.00
  17   5   0   22.50    3.70
  17   5   0   24.30    3.00
 -17   5   0   20.10    4.70
 -19  -5   0    0.70    0.80
  19  -5   0   -2.30    1.20
  19  -5   0   -0.80    1.10
  19  -5   0   -1.00    0.50
  19  -5   0   -0.50    1.40
  19   5   0    1.00    1.00
 -19   5   0   -0.50    1.40
 -19   5   0    0.90    1.30
 -19   5   0    1.00    1.70
  19   5   0   -0.40    0.50
  19   5   0   -0.60    0.50
  21  -5   0    2.80    1.00
  21  -5   0    3.80    2.00
  21  -5   0    6.80    2.40
  21  -5   0    5.50    2.00
 -21  -5   0    5.10    1.10
  21   5   0    4.80    1.70
 -21   5   0    5.30    2.30
  21   5   0    4.10    1.30
 -21   5   0    5.70    2.20
 -21   5   0    4.50    2.10
  23  -5   0    6.80    2.60
  23  -5   0    8.00    2.60
 -23  -5   0    5.00    1.50
  23  -5   0    5.00    2.20
 -23   5   0    5.30    2.50
 -23   5   0    6.20    2.60
  23   5   0    4.60    1.60
 -23   5   0    7.20    2.50
  23   5   0    4.00    1.50
  25  -5   0    2.20    2.00
  25  -5   0    3.60    1.60
  25  -5   0    0.70    1.60
  25  -5   0    1.00    1.00
 -25  -5   0    1.50    1.00
  25   5   0    1.20    0.80
 -25   5   0    0.40    1.50
 -25   5   0    0.90    2.00
  25   5   0    1.90    1.30
 -25   5   0    1.20    2.20
  27  -5   0    5.30    2.30
 -27  -5   0   10.90    2.80
  27  -5   0    2.00    1.90
  27  -5   0    2.80    1.30
 -27   5   0    5.60    3.20
 -27   5   0    5.50    2.50
  27   5   0    5.90    2.00
  27   5   0    5.70    1.30
 -27   5   0    5.70    2.90
  29  -5   0    0.20    1.90
  29  -5   0   -0.10    1.80
  29  -5   0    1.40    1.00
  29   5   0    4.30    1.10
 -29   5   0    4.10    2.00
  29   5   0    2.10    1.70
 -29   5   0    3.00    3.50
 -29   5   0    3.20    2.10
  31  -5   0    0.50    1.10
  31  -5   0    0.40    1.80
 -31   5   0    3.10    2.50
 -31   5   0   -2.40    1.60
  31   5   0    2.50    1.00
  33  -5   0   27.60    6.70
  33   5   0   37.50    8.50
 -33   5   0   34.50    8.40
  35  -5   0   -1.40    1.20
  35  -5   0   -0.20    2.00
 -35   5   0    3.90    3.00
   0  -6   0   71.99   14.10
   0  -6   0   70.49    4.60
   0  -6   0   67.19    4.60
   0   6   0   66.69    4.30
   0   6   0   71.79    5.80
   0   6   0   66.79   13.50
   0   6   0   77.19    6.50
   0   6   0   63.59    6.20
   0   6   0   61.39   13.40
   0   6   0   63.19    5.90
   2  -6   0   21.60    9.70
   2  -6   0   35.10    3.20
   2  -6   0   28.00   10.20
  -2  -6   0   31.40    2.70
   2  -6   0   31.90    3.60
  -2  -6   0   28.80    9.80
   2   6   0   27.30    4.20
   2   6   0   29.90    4.20
  -2   6   0   37.10    5.00
  -2   6   0   27.90    3.90
   2   6   0   31.20    2.90
  -2   6   0   31.50    3.00
   2   6   0   30.10    3.80
  -2   6   0   25.10   10.30
  -2   6   0   31.70    4.60
  -2   6   0   13.10    7.40
   2   6   0   32.40   11.00
   2   6   0   18.20    8.90
  -2   6   0   33.00    4.30
  -4  -6   0  327.57   10.90
   4  -6   0  342.07   14.30
  -4  -6   0  314.27   27.10
  -4  -6   0  336.37   29.90
   4  -6   0  320.57   12.40
   4  -6   0  306.07   30.50
   4  -6   0  340.27   34.20
   4   6   0  351.96   14.90
  -4   6   0  356.36   13.10
   4   6   0  353.76   30.40
   4   6   0  318.27   12.20
   4   6   0  341.77   13.80
  -4   6   0  385.36   35.00
   4   6   0  319.47   27.10
  -4   6   0  321.87   15.30
  -4   6   0  377.56   34.00
  -4   6   0  331.37   16.00
   4   6   0  305.97   15.00
  -4   6   0  352.06   16.50
   6  -6   0  223.28   25.10
   6  -6   0  236.48   29.10
  -6  -6   0  247.08   22.90
   6  -6   0  224.78   11.70
   6  -6   0  248.38   12.00
   6  -6   0  246.78   10.10
  -6  -6   0  221.38   23.70
  -6   6   0  205.88   12.70
   6   6   0  235.68   11.40
   6   6   0  242.48   12.10
   6   6   0  245.88   12.30
   6   6   0  243.88   24.70
  -6   6   0  271.97   11.00
   6   6   0  208.98   20.70
  -6   6   0  225.08   13.40
  -6   6   0  224.98   13.50
   6   6   0  223.88    9.70
  -6   6   0  224.38   12.40
  -6   6   0  271.77   28.50
  -6   6   0  234.38   26.70
   8  -6   0  118.99    8.50
   8  -6   0  104.79    7.80
   8  -6   0  106.79   18.60
  -8  -6   0  108.59    7.00
  -8  -6   0  105.39   15.90
   8  -6   0  125.89    6.80
   8  -6   0  138.89   23.30
  -8  -6   0   90.19   15.40
   8   6   0  115.29    6.50
  -8   6   0  101.99    6.70
  -8   6   0  105.59   18.10
  -8   6   0  110.39   20.70
  -8   6   0  130.49    9.90
  -8   6   0  111.49    8.80
   8   6   0  117.69    7.80
  -8   6   0  109.99    8.90
  -8   6   0  111.09    9.50
   8   6   0  115.99    7.60
   8   6   0  130.19   14.00
 -10  -6   0   -2.50    4.70
  10  -6   0    5.70    8.20
  10  -6   0   -0.50    8.60
  10  -6   0   -0.20    1.00
  10  -6   0    0.00    0.90
  10  -6   0    0.50    0.40
 -10  -6   0   -0.40    0.70
 -10   6   0    0.00    0.40
 -10   6   0   -2.80    6.40
 -10   6   0   -0.10    1.00
  10   6   0   -0.20    0.40
  10   6   0    0.80    0.60
 -10   6   0   -0.60    1.00
  10   6   0    0.80    0.80
 -10   6   0   -0.20    1.10
  10   6   0   -2.80    4.10
 -10   6   0    0.00    1.10
  10   6   0    0.90    0.80
 -10   6   0   -3.50    5.30
 -12  -6   0  163.18    8.60
  12  -6   0  197.38    9.90
  12  -6   0  200.58   11.70
  12  -6   0  177.78   11.90
  12   6   0  181.68    5.80
 -12   6   0  178.98   12.70
 -12   6   0  191.38   12.30
  12   6   0  182.18   10.10
  12   6   0  179.48   12.20
 -12   6   0  177.88   12.40
 -12   6   0  162.58   12.00
 -12   6   0  167.58   10.10
  12   6   0  176.58   10.00
  14  -6   0   28.10    5.40
 -14  -6   0   30.50    3.50
  14  -6   0   27.90    4.20
  14  -6   0   28.00    4.90
 -14   6   0   19.00    4.20
  14   6   0   27.20    4.10
 -14   6   0   23.30    4.30
 -14   6   0   24.90    5.10
 -14   6   0   26.70    5.20
  14   6   0   25.20    2.20
  14   6   0   32.50    5.60
 -14   6   0   24.50    4.90
 -16  -6   0    0.30    0.80
  16  -6   0   -0.40    1.00
  16  -6   0    1.30    0.70
  16  -6   0    1.80    1.40
  16   6   0    0.40    1.00
 -16   6   0    0.80    1.40
 -16   6   0    0.40    1.30
 -16   6   0    2.40    1.50
  16   6   0    0.30    0.70
  16   6   0    0.00    0.50
 -16   6   0    0.70    1.40
  18  -6   0    4.50    1.20
  18  -6   0    6.10    2.80
 -18   6   0    3.10    1.90
 -18   6   0    6.90    2.70
 -18   6   0    7.50    2.60
 -18   6   0    8.80    2.70
  18   6   0   11.80    2.50
  18   6   0    4.20    1.30
  20  -6   0   -1.90    0.90
  20  -6   0    0.20    1.10
  20  -6   0   -0.10    0.70
 -20   6   0   -2.30    1.10
  20   6   0   -0.40    0.70
 -20   6   0   -1.50    1.40
  20   6   0   -0.10    0.70
  20   6   0    1.20    1.00
 -20   6   0   -0.40    1.40
  20   6   0   -0.90    0.70
 -20   6   0   -1.20    1.30
  20   6   0   -0.80    0.60
  22  -6   0   31.50    7.20
  22  -6   0   36.90    6.00
  22  -6   0   41.30    6.70
 -22  -6   0   48.40    4.10
 -22   6   0   43.70    7.90
 -22   6   0   44.90    7.60
 -22   6   0   33.20    7.00
  22   6   0   36.40    4.60
  22   6   0   42.50    4.50
  22   6   0   45.30    3.70
  22   6   0   32.80    5.30
 -24  -6   0    0.60    0.70
  24  -6   0    0.50    0.90
  24  -6   0   -1.50    1.30
 -24   6   0   -1.00    1.80
  24   6   0    0.40    1.10
  24   6   0   -1.10    1.00
 -24   6   0   -1.50    1.70
  24   6   0   -0.90    1.30
 -24   6   0   -1.30    1.70
 -24   6   0   -1.40    2.20
  24   6   0   -0.70    0.60
  26  -6   0   -2.20    1.60
  26  -6   0   -3.50    1.30
  26  -6   0   -0.60    0.70
  26   6   0   -0.70    0.50
 -26   6   0    1.20    2.00
 -26   6   0    1.00    2.40
 -26   6   0    1.40    2.50
  26   6   0   -0.60    1.00
  26   6   0    3.00    1.40
  28  -6   0    0.20    1.00
  28  -6   0   -1.50    1.60
 -28   6   0   -2.60    1.70
  28   6   0    0.20    0.60
 -28   6   0    2.70    2.70
  30  -6   0   -0.80    1.90
  30  -6   0    0.60    0.90
 -30   6   0    0.50    2.30
  32  -6   0   -0.30    1.40
  32  -6   0    0.70    2.30
 -32   6   0    1.80    2.60
  34  -6   0   -0.80    1.00
  34  -6   0   -2.10    2.10
 -34   6   0   -1.30    2.70
 -34   6   0   -2.20    3.00
  34   6   0   -0.80    0.90
   1  -7   0   12.10    2.60
  -1   7   0    6.40    2.10
   1   7   0   14.80    3.50
  -1   7   0    7.20    1.80
   1   7   0    6.00    1.80
  -1   7   0    4.90    1.70
   1   7   0    6.60    1.80
   1   7   0    4.70    1.90
  -1   7   0   14.50    3.50
   3  -7   0  112.19    6.30
   3  -7   0  120.09    7.50
  -3  -7   0  101.89    5.20
   3   7   0  111.89    8.50
  -3   7   0  113.69    9.20
  -3   7   0  111.89    6.40
   3   7   0   96.19    5.70
   3   7   0  111.09    8.30
  -3   7   0  113.29    8.50
   3   7   0  112.09    8.80
   3   7   0  119.59    9.10
  -3   7   0  105.59    8.80
  -3   7   0  101.89    9.20
   5  -7   0    1.30    1.10
   5  -7   0    0.70    0.40
  -5  -7   0    1.10    0.40
   5   7   0    1.50    1.20
  -5   7   0    0.10    1.10
   5   7   0    0.50    1.00
  -5   7   0    0.60    1.00
   5   7   0   -1.10    0.70
  -5   7   0    0.10    0.40
  -5   7   0    3.10    1.70
   5   7   0    0.90    0.90
   5   7   0    0.60    0.40
  -5   7   0    2.00    1.20
   7  -7   0  132.79    9.10
   7  -7   0  127.19    7.20
  -7   7   0  133.39    7.80
  -7   7   0  119.79    9.90
  -7   7   0  130.19   10.10
   7   7   0  113.49    6.70
  -7   7   0  126.59   10.60
   7   7   0  125.49    8.70
  -7   7   0  100.49    8.80
   7   7   0  133.19    9.30
   7   7   0  135.79    8.60
   9  -7   0   21.80    5.50
   9  -7   0   22.40    3.50
   9  -7   0   15.10    3.70
   9   7   0   16.60    3.10
   9   7   0   16.30    4.00
  -9   7   0   20.80    4.90
   9   7   0   15.30    3.30
   9   7   0   17.70    4.00
  11  -7   0  137.49    8.40
  11  -7   0  142.29   10.50
  11  -7   0  132.09   10.00
 -11   7   0  141.29   11.50
  11   7   0  141.39    9.80
 -11   7   0  131.79   10.70
  11   7   0  157.18    8.70
 -11   7   0  138.89   11.50
 -11   7   0  155.88    9.50
  11   7   0  148.29    9.30
  11   7   0  168.68    9.10
 -11   7   0  140.79   11.70
  11   7   0  147.79   11.40
  13  -7   0  188.98   10.30
  13  -7   0  183.08   12.60
  13  -7   0  172.48   11.80
 -13   7   0  154.78   10.50
  13   7   0  158.38   12.50
 -13   7   0  180.18   13.20
 -13   7   0  184.48   13.80
 -13   7   0  162.88   12.50
  13   7   0  192.88   10.50
  13   7   0  184.18   11.20
 -13   7   0  185.88   13.40
  13   7   0  188.38   10.10
  13   7   0  182.68    9.50
  15  -7   0   30.20    4.80
  15  -7   0   32.60    6.90
  15  -7   0   27.70    5.40
 -15   7   0   34.50    6.80
 -15   7   0   27.50    6.50
  15   7   0   26.60    4.20
  15   7   0   29.90    6.10
  15   7   0   23.80    4.80
 -15   7   0   31.70    6.50
  17  -7   0   31.20    6.40
  17  -7   0   31.30    6.00
 -17  -7   0   35.50    4.10
  17  -7   0   44.10    5.80
  17   7   0   36.30    4.50
 -17   7   0   33.60    7.10
 -17   7   0   33.50    7.50
 -17   7   0   41.80    7.20
  17   7   0   42.60    7.30
  17   7   0   31.80    2.10
 -17   7   0   26.30    5.90
  17   7   0   32.10    2.00
  17   7   0   31.80    5.00
  19  -7   0    5.10    2.50
  19  -7   0    4.70    1.30
  19  -7   0    9.50    2.80
 -19   7   0    9.40    2.90
  19   7   0    5.20    1.90
 -19   7   0    7.30    3.20
 -19   7   0    9.80    3.10
 -19   7   0    9.40    3.10
  21  -7   0   59.59    8.30
  21  -7   0   54.59    9.00
  21  -7   0   45.10    6.80
 -21   7   0   50.39    8.40
  21   7   0   46.80    4.40
 -21   7   0   51.69    8.60
  21   7   0   50.39    6.70
  21   7   0   49.20    3.90
  21   7   0   49.99    6.40
 -21   7   0   39.80    7.50
 -21   7   0   42.10    8.20
  23  -7   0   -1.30    1.40
  23  -7   0    0.20    0.90
  23   7   0   -1.00    0.90
 -23   7   0   -3.50    1.50
 -23   7   0    0.50    1.80
 -23   7   0    3.10    2.50
  23   7   0    0.50    1.30
  23   7   0    0.00    0.60
  23   7   0    2.20    1.00
  25  -7   0    1.00    0.90
  25  -7   0    2.30    2.40
 -25   7   0    1.70    2.00
  25   7   0    1.10    1.30
 -25   7   0    2.60    2.80
  27  -7   0   -1.20    1.80
  27  -7   0    0.50    1.10
 -27   7   0   -0.40    2.20
 -27   7   0    1.50    2.40
  29  -7   0   -0.20    1.00
  29  -7   0    1.60    2.00
 -29   7   0    0.30    3.00
 -29   7   0    1.20    2.50
  31  -7   0    1.00    2.30
  31  -7   0   -0.80    1.20
 -31   7   0    2.50    2.90
 -31   7   0    4.40    3.40
   0  -8   0  266.37   11.40
   0   8   0  257.47   14.20
   0   8   0  280.37   15.30
   0   8   0  253.07   14.90
   0   8   0  268.37   11.30
   0   8   0  276.57   16.20
   2  -8   0  299.57   12.40
  -2  -8   0  285.97   11.00
   2  -8   0  281.17   12.70
   2   8   0  273.87   15.50
  -2   8   0  261.17   16.50
   2   8   0  280.87   15.30
  -2   8   0  281.47   12.10
   2   8   0  279.27   16.20
  -2   8   0  313.37   15.70
   2   8   0  272.97   11.60
  -2   8   0  254.87   15.50
  -2   8   0  309.07   16.50
   2   8   0  307.37   14.80
   4  -8   0   -0.20    0.50
  -4  -8   0   -0.60    0.50
   4  -8   0    1.70    1.00
   4   8   0   -0.60    0.30
  -4   8   0   -1.50    1.10
   4   8   0   -1.30    1.00
  -4   8   0    0.70    1.40
  -4   8   0   -0.10    0.40
   4   8   0    0.30    1.00
   4   8   0    1.10    1.40
  -4   8   0    0.50    1.50
   6  -8   0   47.60    4.80
   6  -8   0   47.90    5.80
   6   8   0   49.00    4.50
  -6   8   0   46.80    5.10
  -6   8   0   55.19    7.40
   6   8   0   50.49    6.50
   6   8   0   55.19    7.00
  -6   8   0   56.29    7.10
   6   8   0   44.80    5.50
   6   8   0   54.29    6.20
  -6   8   0   46.50    6.80
   8  -8   0   85.79    6.50
   8  -8   0   88.39    8.20
   8   8   0   78.79    6.80
  -8   8   0   82.39    8.50
   8   8   0   93.99    8.60
  -8   8   0   86.19   10.00
   8   8   0   80.39    7.70
   8   8   0   85.49    6.00
  -8   8   0  103.99    7.50
  -8   8   0   93.09    9.40
  -8   8   0   84.09    9.50
   8   8   0   95.29    7.80
  10  -8   0   -0.10    0.70
  10  -8   0    1.50    1.40
  10  -8   0   -1.70    1.20
 -10   8   0   -0.80    1.40
  10   8   0    0.40    0.60
  10   8   0    0.40    1.20
  10   8   0   -0.90    1.00
 -10   8   0   -1.10    1.80
 -10   8   0   -0.60    0.70
 -10   8   0   -0.50    1.40
 -10   8   0    2.60    2.00
  12  -8   0  123.59   10.30
  12  -8   0  109.09    7.60
  12  -8   0  106.59    9.70
  12   8   0  113.89    8.20
  12   8   0  133.19   10.20
  12   8   0  113.79   11.50
  12   8   0  109.19    8.70
 -12   8   0  104.19   10.80
  12   8   0  112.89    8.10
 -12   8   0  106.59   10.90
 -12   8   0  105.09   10.80
 -12   8   0  106.69    8.70
 -12   8   0  110.69   11.60
  14  -8   0  225.48   14.40
  14  -8   0  220.88   12.00
  14  -8   0  247.18   15.50
 -14   8   0  206.78   15.80
  14   8   0  213.68   13.30
  14   8   0  237.68   12.70
 -14   8   0  213.38   16.40
  14   8   0  221.28   11.70
  14   8   0  204.38   11.30
 -14   8   0  201.68   12.60
 -14   8   0  232.28   16.40
  16  -8   0   29.70    5.40
  16  -8   0   26.40    6.10
  16   8   0   21.00    4.90
 -16   8   0   37.10    7.80
  16   8   0   25.70    4.10
  16   8   0   24.50    4.30
  16   8   0   20.10    4.40
 -16   8   0   26.60    6.90
  18  -8   0    1.50    0.80
  18  -8   0    3.80    2.00
  18  -8   0    1.90    1.90
  18   8   0    0.90    0.80
 -18   8   0    2.10    1.60
  18   8   0   -1.30    1.30
 -18   8   0    1.80    2.00
 -18   8   0    3.20    2.30
  18   8   0    1.30    0.80
  20  -8   0    7.60    3.10
  20  -8   0    4.70    1.30
  20  -8   0    9.00    3.00
  20   8   0    6.20    1.80
 -20   8   0   11.30    3.40
 -20   8   0    2.90    2.60
 -20   8   0    7.20    2.60
 -20   8   0   12.30    3.10
  22  -8   0   -0.40    2.10
  22  -8   0    1.10    0.90
  22  -8   0   -0.70    2.20
  22   8   0   -1.40    1.00
  22   8   0    0.20    0.80
 -22   8   0    3.80    2.70
  22   8   0    2.40    1.60
  24  -8   0    9.70    3.10
  24  -8   0    2.30    1.40
 -24   8   0    3.70    2.40
  24   8   0    4.20    1.80
 -24   8   0    6.20    2.90
  26  -8   0    2.10    1.40
  26  -8   0    3.30    2.20
 -26   8   0    7.00    3.30
  28  -8   0   -0.60    1.80
  28  -8   0    0.30    1.20
 -28   8   0   -3.00    2.50
 -28   8   0    2.00    2.80
  30  -8   0    0.40    1.20
  30  -8   0    1.60    2.50
 -30   8   0   -1.30    2.80
   1  -9   0  751.02   25.60
  -1  -9   0  743.93   24.60
  -1   9   0  725.33   25.40
   1   9   0  806.52   33.20
   1   9   0  756.42   25.30
   1   9   0  669.73   30.20
  -1   9   0  731.13   32.20
  -1   9   0  734.23   32.60
  -1   9   0  783.92   31.90
  -1   9   0  769.42   30.40
   3  -9   0    4.10    1.40
  -3  -9   0    4.30    1.10
   3  -9   0    1.80    0.80
   3   9   0    2.20    1.60
   3   9   0    2.90    2.10
   3   9   0    3.40    1.90
  -3   9   0    5.60    2.30
  -3   9   0    2.30    2.10
   3   9   0    5.10    2.00
  -3   9   0    6.50    2.30
  -3   9   0    8.60    2.70
  -3   9   0    2.00    0.70
   5  -9   0  126.89    8.20
   5  -9   0  150.48   10.00
  -5  -9   0  142.29    5.00
   5   9   0  133.59   10.20
  -5   9   0  123.99   11.50
  -5   9   0  132.39   12.40
  -5   9   0  139.79   11.30
   5   9   0  139.99    7.40
   5   9   0  139.79   11.90
   5   9   0  127.49   10.30
   5   9   0  151.48   11.50
  -5   9   0  124.99   11.60
   7  -9   0  172.08   11.40
   7  -9   0  182.38    9.90
   7   9   0  205.68   12.50
  -7   9   0  176.78   10.10
   7   9   0  170.18   13.00
  -7   9   0  179.08   14.00
   7   9   0  167.08   12.00
  -7   9   0  178.38   14.80
  -7   9   0  165.28   13.00
   7   9   0  179.08   11.20
  -7   9   0  199.58   14.70
   7   9   0  172.68    9.20
   9  -9   0   55.69    5.60
   9  -9   0   47.00    7.00
  -9   9   0   45.60    8.00
  -9   9   0   58.49    8.40
   9   9   0   57.89    6.90
  -9   9   0   62.69    6.20
   9   9   0   61.69    8.00
   9   9   0   52.79    6.70
   9   9   0   43.70    5.90
  -9   9   0   62.19    9.80
   9   9   0   61.39    5.40
  11  -9   0   63.09    8.10
  11  -9   0   70.59    6.40
 -11   9   0   60.99    9.40
 -11   9   0   61.39    9.50
  11   9   0   69.79    8.60
  11   9   0   65.89    7.10
 -11   9   0   72.79    9.60
  11   9   0   78.49    7.40
 -11   9   0   58.99    6.60
  11   9   0   62.99    6.50
  13  -9   0  159.08   12.00
  13  -9   0  144.39   18.60
  13  -9   0  153.28    9.80
  13   9   0  146.39    9.40
 -13   9   0  169.98   14.70
 -13   9   0  162.78   14.20
  13   9   0  168.98   11.40
  13   9   0  184.88   13.00
 -13   9   0  148.09   10.80
  13   9   0  163.88   13.70
 -13   9   0  156.68   14.60
  15  -9   0    7.00    2.50
  15  -9   0   19.60    4.50
  15  -9   0    9.20    2.90
  15   9   0    4.90    1.70
 -15   9   0   13.80    3.60
  15   9   0    9.70    3.00
  15   9   0   21.10    4.90
 -15   9   0    9.50    3.20
  17  -9   0    4.40    2.40
  17  -9   0    5.20    3.20
  17   9   0    5.20    1.80
 -17   9   0    7.50    2.90
  17   9   0    2.70    1.30
 -17   9   0    7.30    3.10
  17   9   0    6.60    1.90
  19  -9   0    8.80    3.20
  19   9   0    9.10    2.80
 -19   9   0   11.80    4.10
 -19   9   0    2.50    2.80
 -19   9   0    8.20    3.10
  21  -9   0    0.30    0.90
  21  -9   0    1.90    2.00
  21  -9   0    0.60    1.90
  21   9   0    2.10    1.20
 -21   9   0    0.30    2.10
  21   9   0   -1.30    1.20
  23  -9   0    3.40    1.30
  23  -9   0    4.30    2.50
 -23   9   0   12.60    4.30
 -23   9   0    4.10    2.70
  25  -9   0    0.30    1.60
 -25   9   0    0.90    2.40
 -25   9   0    2.50    3.40
  27  -9   0    3.90    2.70
 -27   9   0    2.60    3.40
 -27   9   0    2.80    3.30
   0 -10   0  755.82   26.30
   0  10   0  777.52   32.90
   0  10   0  817.72   34.00
   0  10   0  774.82   35.20
   0  10   0  830.42   27.20
   0  10   0  775.12   33.40
   2 -10   0   75.49    6.40
  -2 -10   0   71.49    6.00
   2  10   0   62.49    8.60
  -2  10   0   72.99    9.70
   2  10   0   81.89    9.20
  -2  10   0   61.29    7.70
   2  10   0   62.09    5.30
   2  10   0   59.19    8.50
   2  10   0   62.29    8.00
  -2  10   0   54.79    5.70
  -2  10   0   57.19    8.40
  -2  10   0   60.79    9.00
   4 -10   0  197.18   11.60
   4 -10   0  190.28   10.10
   4  10   0  204.98   15.40
  -4  10   0  200.88   14.10
  -4  10   0  196.88   15.90
   4  10   0  163.88   12.30
   4  10   0  211.48   14.70
  -4  10   0  199.18   14.90
   4  10   0  166.08   18.00
  -4  10   0  196.78   14.90
   4  10   0  169.08    9.90
  -4  10   0  159.78    9.90
   6 -10   0   21.90    5.10
  -6  10   0    6.60    2.80
   6  10   0    9.40    2.60
   6  10   0    8.90    2.90
   6  10   0    7.80    2.40
  -6  10   0   10.40    3.40
   8 -10   0   -0.20    0.50
   8 -10   0   -0.20    1.80
   8  10   0   -0.40    1.50
   8  10   0   -2.30    1.30
   8  10   0   -0.60    1.50
  -8  10   0   -3.20    1.90
  -8  10   0   -1.00    1.40
  -8  10   0    2.50    2.50
  -8  10   0   -0.50    1.80
  10 -10   0   -0.10    0.60
  10 -10   0   -1.00    2.00
  10  10   0    0.90    1.50
 -10  10   0    1.40    2.00
  10  10   0    1.10    1.60
  10  10   0   -1.40    1.40
 -10  10   0   -0.60    2.10
 -10  10   0    0.70    2.50
  12 -10   0   -2.90    1.70
  12 -10   0    0.60    0.60
  12  10   0    0.70    1.50
 -12  10   0    3.80    3.00
  12  10   0    0.70    0.90
 -12  10   0   -2.80    2.50
  12  10   0    0.50    1.90
  12  10   0   -2.10    1.20
 -12  10   0    3.40    3.20
  14 -10   0   37.00    5.20
  14  10   0   43.80    6.20
 -14  10   0   31.20    7.10
  14  10   0   32.50    7.20
 -14  10   0   31.80    8.20
 -14  10   0   28.70    7.60
  16 -10   0   27.90    5.60
  16  10   0   38.90    7.70
  16  10   0   46.70    6.70
  16  10   0   30.20    8.20
 -16  10   0   40.90    8.90
  18 -10   0    2.70    2.10
  18 -10   0    1.50    0.90
 -18  10   0    2.40    3.00
  18  10   0    0.00    1.30
 -18  10   0    4.60    3.10
  20 -10   0    3.40    1.30
  20 -10   0    5.80    2.80
 -20  10   0    4.50    2.50
  20  10   0    5.50    1.80
 -20  10   0    5.40    2.90
  22 -10   0  126.29   13.30
  22 -10   0  143.29   11.60
 -22  10   0  121.29   15.60
 -22  10   0  144.79   15.20
  24 -10   0    1.90    1.40
  24 -10   0    0.20    2.20
 -24  10   0    0.90    2.60
 -24  10   0   -3.30    1.40
  -1  11   0    1.80    2.10
   1  11   0    0.50    1.90
  -1  11   0    1.30    1.50
  -1  11   0   -2.70    1.60
   3  11   0    3.00    2.80
   3  11   0    4.10    1.90
  -3  11   0    1.80    2.10
   5  11   0    7.60    3.00
  -5  11   0    8.40    3.00
   5  11   0    6.50    2.30
   7  11   0   -1.30    1.70
   7  11   0   -1.60    1.80
   7  11   0   -0.60    1.40
  -7  11   0    1.10    3.20
  -7  11   0   -1.10    1.50
   9 -11   0   -0.90    0.70
  -9  11   0   -2.20    1.70
  -9  11   0    0.60    1.80
   9  11   0   -1.20    1.30
   9  11   0   -3.60    1.70
  11 -11   0    1.60    0.70
 -11  11   0   -3.00    1.80
  11  11   0    0.90    1.80
 -11  11   0    0.30    1.90
 -11  11   0    2.40    2.60
  11  11   0    2.80    1.70
  13 -11   0   -0.90    0.70
 -13  11   0   -3.10    1.90
 -13  11   0   -4.80    2.20
 -13  11   0    0.90    1.70
  13  11   0    0.70    1.70
  13  11   0   -0.90    1.80
  13  11   0   -1.40    0.80
  15 -11   0    2.70    2.00
  15  11   0    6.20    2.90
  15  11   0    1.10    1.70
 -15  11   0    3.60    2.60
 -17  11   0   -5.40    2.00
  17  11   0   -0.30    1.50
 -17  11   0    0.50    1.80
  19  11   0   -1.50    1.40
 -19  11   0   -2.00    2.30
 -19  11   0   -0.70    2.90
   0  12   0    3.20    3.10
   0  12   0    6.00    2.70
  -2  12   0   -2.00    2.30
   2  12   0    1.80    1.80
  -2  12   0    0.50    1.90
  -4  12   0    2.80    2.60
   4  12   0    1.10    1.80
  -4  12   0    3.00    2.90
   6  12   0    4.50    2.10
   6  12   0    6.90    3.20
  -6  12   0    5.90    2.50
   8  12   0    0.30    1.80
   8  12   0    2.80    2.70
  -8  12   0    1.10    3.50
  -8  12   0    0.80    1.90
  10  12   0    0.00    1.70
  10  12   0    2.40    2.40
 -10  12   0    6.30    3.30
 -10  12   0    0.40    2.30
 -12  12   0   -1.10    2.50
 -12  12   0   -2.40    1.70
  12  12   0   -1.50    2.20
  14  12   0   -2.70    1.60
 -14  12   0    0.60    2.90
 -14  12   0    0.30    2.10
  38   0  -1    0.90    0.80
 -36   0   1   -2.30    2.60
  36   0  -1   -0.90    0.70
  36   0  -1   -1.50    1.40
  34   0  -1   -0.90    0.90
 -34   0   1   -1.50    1.00
  34   0  -1    1.20    1.80
  32   0  -1   -0.90    1.30
 -32   0   1   -0.30    1.50
  32   0  -1   -1.50    1.10
  30   0  -1   -0.20    1.30
 -30   0   1    1.90    1.60
  30   0  -1   -0.80    1.10
  30   0  -1    0.40    0.80
 -30   0   1   -0.30    1.00
  28   0  -1    0.80    1.30
  28   0  -1    0.10    0.90
 -28   0   1   -0.20    0.90
  28   0  -1   -0.10    1.40
 -28   0   1   -0.20    0.60
 -28   0   1   -2.60    1.10
 -26   0   1    0.20    0.80
  26   0  -1    0.50    1.10
  26   0  -1   -0.70    1.20
 -26   0   1   -0.20    0.70
  26   0  -1   -0.20    0.70
 -26   0   1   -1.00    1.20
 -26   0   1   -1.20    0.70
 -24   0   1   -0.20    1.10
 -24   0   1   -0.80    0.60
  24   0  -1   -0.70    0.50
 -24   0   1   -0.30    0.70
  24   0  -1   -0.80    0.80
 -24   0   1   -0.50    0.70
  24   0  -1   -0.90    0.80
  22   0  -1    1.00    1.10
  22   0  -1    0.00    0.50
 -22   0   1    0.20    0.90
 -22   0   1   -1.10    0.70
 -22   0   1    0.20    0.80
  22   0  -1   -0.60    0.90
 -20   0   1   -6.70    5.00
 -20   0   1   -1.20    0.70
  20   0  -1   -4.40    2.20
 -20   0   1    0.00    0.70
  20   0  -1    0.10    0.80
  20   0  -1   -0.70    0.80
 -20   0   1   -0.20    0.90
 -20   0   1   -0.20    0.70
  20   0  -1   -0.20    0.50
 -18   0   1   -0.90    0.60
 -18   0   1   -0.90    0.60
 -18   0   1    2.40    2.10
  18   0  -1   -1.10    3.90
  18   0  -1    0.10    0.50
  18   0  -1   -4.60    4.00
 -18   0   1    0.40    6.40
 -18   0   1   -0.10    0.60
  18   0  -1    0.10    0.60
  18   0  -1   -0.50    0.70
 -18   0   1    0.50    0.70
  16   0  -1   -0.40    0.30
 -16   0   1   -3.50    4.20
 -16   0   1    0.50    0.70
 -16   0   1    0.10    0.60
  16   0  -1   -2.70    2.70
 -16   0   1   -0.20    0.70
  16   0  -1   -3.20    2.70
  16   0  -1    0.10    0.70
 -16   0   1   -6.10    3.90
  16   0  -1    0.20    0.70
 -16   0   1    0.80    0.50
 -14   0   1    0.30    0.60
 -14   0   1   -6.00    2.80
 -14   0   1   -0.40    0.60
  14   0  -1    7.10    3.00
 -14   0   1   -0.70    0.50
  14   0  -1   -0.60    0.30
  14   0  -1   -0.80    0.70
 -14   0   1   -0.60    0.50
  14   0  -1   -0.80    2.40
 -12   0   1    0.00    0.50
 -12   0   1   -1.90    2.10
  12   0  -1   -0.30    0.40
 -12   0   1    0.20    0.40
 -12   0   1    0.10    0.40
  12   0  -1    1.90    2.50
  12   0  -1   -0.10    0.40
 -12   0   1   -1.60    1.70
  12   0  -1    0.00    0.60
  12   0  -1   -2.00    2.90
  12   0  -1   -0.30    0.50
 -12   0   1   -0.50    0.50
 -10   0   1   -1.60    0.60
 -10   0   1   -1.00    0.50
 -10   0   1   -1.90    3.00
  10   0  -1   -0.30    2.80
 -10   0   1   -3.70    1.70
  10   0  -1   -1.30    0.70
  10   0  -1   -2.70    3.00
  10   0  -1    0.70    0.70
 -10   0   1   -0.10    0.50
   8   0  -1   -0.50    0.60
  -8   0   1   -0.80    0.40
  -8   0   1    0.70    3.10
  -8   0   1   -2.10    2.10
   8   0  -1   -0.20    2.30
   8   0  -1   -1.20    0.50
  -8   0   1   -0.70    0.50
   8   0  -1    0.00    0.40
   8   0  -1   -0.30    0.50
  -8   0   1    0.00    0.40
   8   0  -1   -2.70    2.10
   6   0  -1    0.00    0.20
  -6   0   1   -0.10    1.10
  -6   0   1   -0.20    0.30
   6   0  -1   -2.20    1.40
  -6   0   1   -0.40    0.30
  -6   0   1    0.60    0.80
  -6   0   1    0.00    0.30
   6   0  -1    0.10    0.30
   6   0  -1    0.00    0.20
   6   0  -1    0.20    0.30
   6   0  -1    0.20    1.00
  -6   0   1    0.10    0.30
   4   0  -1    1.00    0.60
   4   0  -1    0.80    0.80
   4   0  -1    0.80    0.30
  -4   0   1    0.10    0.20
  -4   0   1    0.10    0.10
  -4   0   1    1.00    0.80
  -4   0   1    0.10    0.10
  -4   0   1    0.20    0.20
   4   0  -1    0.00    0.10
   4   0  -1    0.10    0.10
  -4   0  -1    0.10    0.20
   4   0   1    0.30    0.40
  -4   0  -1    0.40    1.00
   4   0   1    0.30    1.30
   4   0   1    0.20    0.20
   4   0   1    0.50    1.10
  -4   0  -1    0.00    0.30
   6   0   1   -0.10    0.50
  -6   0  -1    7.80    3.50
   6   0   1   -0.10    0.30
   6   0   1   -0.20    0.40
   6   0   1    1.40    2.20
   6   0   1    0.90    0.70
  -6   0  -1    0.20    0.50
   8   0   1   -0.30    0.50
   8   0   1   -0.80    1.90
   8   0   1   -0.10    0.50
  -8   0  -1   -0.50    0.50
  -8   0  -1   -0.90    3.30
  -8   0  -1   -0.90    0.40
   8   0   1   -0.30    1.80
  -8   0  -1    4.90    2.00
  10   0   1    0.20    0.60
  10   0   1   -2.40    2.40
 -10   0  -1    2.60    2.50
  10   0   1    1.40    2.50
  10   0   1    0.20    0.50
 -10   0  -1   -0.10    0.50
 -10   0  -1   -0.20    0.50
  12   0   1   -0.10    0.70
  12   0   1   -1.20    1.10
  12   0   1    4.20    2.10
 -12   0  -1   -1.10    1.20
 -12   0  -1    0.10    1.30
  12   0   1   -0.10    0.60
 -12   0  -1   -0.80    0.60
 -12   0  -1    0.40    0.70
 -12   0  -1    1.00    0.70
  14   0   1    0.70    3.20
 -14   0  -1    0.60    0.70
  14   0   1    0.30    0.70
 -14   0  -1    0.90    3.30
  14   0   1   -0.70    2.50
 -14   0  -1    8.20    5.00
 -14   0  -1    0.60    0.80
 -14   0  -1   -0.40    0.60
  14   0   1   -0.20    0.70
  16   0   1   -0.30    0.70
 -16   0  -1    4.00    2.50
  16   0   1   -1.60    2.70
 -16   0  -1   -2.00    2.50
 -16   0  -1   -1.00    0.70
 -16   0  -1   -0.30    0.80
 -16   0  -1    0.00    0.70
  16   0   1   -0.40    0.70
  16   0   1   -2.60    1.80
 -18   0  -1   -0.40    0.60
 -18   0  -1   -0.80    0.60
 -18   0  -1   -0.80    0.70
 -18   0  -1   -1.70    4.40
  18   0   1   -2.70    4.20
  18   0   1    4.00    4.40
 -18   0  -1   10.90    5.50
  18   0   1    0.10    0.80
  18   0   1   -0.60    0.90
 -20   0  -1    0.20    0.50
  20   0   1   -3.20    3.10
 -20   0  -1    0.60    1.10
 -20   0  -1   -0.40    0.80
 -20   0  -1   -5.20    4.90
  20   0   1   -1.10    0.70
 -20   0  -1   -0.80    0.60
  20   0   1    0.70    1.20
  20   0   1   -1.20    5.40
 -20   0  -1    3.80    4.30
 -22   0  -1    0.60    0.90
  22   0   1   -0.40    0.90
  22   0   1   -0.30    1.00
 -22   0  -1    0.40    0.80
 -22   0  -1   -0.50    1.00
 -22   0  -1   -0.30    0.90
  22   0   1    1.00    1.00
 -24   0  -1    1.10    0.80
  24   0   1   -0.60    0.90
 -24   0  -1    0.50    1.10
  24   0   1   -0.50    0.50
  24   0   1   -0.60    1.10
  24   0   1   -0.20    1.20
 -24   0  -1   -1.00    0.50
 -24   0  -1    1.20    1.30
 -26   0  -1   -0.60    1.20
  26   0   1   -1.30    0.90
 -26   0  -1   -0.70    1.00
 -26   0  -1   -1.30    0.80
  26   0   1   -0.40    1.30
  26   0   1    0.20    0.80
 -28   0  -1    0.20    1.00
 -28   0  -1    0.40    1.30
 -28   0  -1   -1.70    1.10
  28   0   1   -0.60    0.90
  28   0   1   -0.40    1.00
  28   0   1    1.30    1.40
 -28   0  -1   -1.50    0.70
  28   0   1   -0.50    1.20
 -30   0  -1    1.10    1.70
 -30   0  -1   -0.90    1.10
  30   0   1    0.60    2.60
  30   0   1    0.10    0.80
  30   0   1   -0.90    0.90
 -30   0  -1   -0.50    1.00
  30   0   1   -2.60    1.10
  32   0   1   -0.80    1.20
  32   0   1   -2.00    2.00
 -32   0  -1    0.50    1.80
  34   0   1   -2.00    1.80
 -34   0  -1   -0.50    1.20
  34   0   1   -0.20    1.00
  34   0   1   -2.20    1.50
  36   0   1   -1.40    1.60
 -36   0  -1   -1.60    1.20
  36   0   1    0.50    2.30
  36   0   1   -2.80    1.60
  38   0   1    0.50    1.20
 -38   0  -1   -2.70    1.50
  38   0   1   -3.10    1.40
  39  -1  -1    2.70    1.30
 -39  -1   1    4.00    2.10
  39  -1  -1    3.30    2.60
  39   1  -1    1.40    1.10
 -39   1   1   -1.50    1.90
  37  -1  -1    1.20    1.60
 -37  -1   1    0.70    1.80
  37  -1  -1    4.50    2.60
  37   1  -1   -0.90    1.00
 -37   1   1    2.90    2.40
  37   1  -1   -2.40    1.90
 -35  -1   1   -0.50    1.60
  35  -1  -1    2.20    2.10
  35  -1  -1    1.50    1.20
 -35   1   1    2.90    1.90
  35   1  -1   -0.40    1.00
  35   1  -1    0.30    1.60
  35   1  -1   -0.60    1.00
  33  -1  -1   39.40    7.30
 -33  -1   1   44.20   10.60
  33  -1  -1   28.20    6.30
  33   1  -1   49.99    7.80
  33   1  -1   28.20    6.30
  33   1  -1   39.00    5.70
  33   1  -1   38.30    8.30
  31  -1  -1    5.40    1.60
 -31  -1   1    5.30    1.90
  31  -1  -1    5.30    2.30
 -31  -1   1    5.70    2.20
  31  -1  -1    6.80    2.30
 -31   1   1    3.40    3.00
  31   1  -1    5.60    1.70
  29  -1  -1    4.70    1.60
  29  -1  -1    9.00    2.30
 -29  -1   1    5.20    1.90
  29   1  -1    4.90    1.70
  29   1  -1   17.30    4.60
  29   1  -1    4.90    1.60
 -29   1   1   10.20    2.80
 -29   1   1    6.30    2.00
  27  -1  -1    1.00    0.90
 -27  -1   1    0.40    1.10
  27  -1  -1    2.60    1.50
 -27  -1   1    4.10    1.60
  27  -1  -1    0.50    1.20
 -27   1   1   -0.30    0.90
  27   1  -1    1.10    1.00
  27   1  -1    3.30    1.10
 -27   1   1   -0.10    1.00
 -27   1   1    0.80    1.20
 -27   1   1    1.90    1.40
 -25  -1   1   51.69    6.00
  25  -1  -1   53.69    7.10
 -25  -1   1   48.40    9.40
  25  -1  -1   51.69    6.30
  25  -1  -1   63.99    7.00
 -25   1   1   50.29    6.30
  25   1  -1   61.59    5.80
  25   1  -1   46.60    7.20
 -25   1   1   54.59    5.90
 -25   1   1   58.69    9.70
  25   1  -1   64.79    6.90
 -25   1   1   54.79    6.40
  23  -1  -1  179.58   11.00
  23  -1  -1  171.98   10.90
 -23  -1   1  174.08   10.20
 -23  -1   1  166.98   14.00
  23  -1  -1  188.08   12.30
 -23   1   1  141.59   14.00
 -23   1   1  171.18   11.10
  23   1  -1  189.28   12.40
  23   1  -1  176.48   10.60
 -23   1   1  166.18   10.60
 -23   1   1  168.38    9.80
  23   1  -1  165.68    9.50
  21  -1  -1  170.98   11.30
 -21  -1   1  183.98   11.40
  21  -1  -1  179.58   10.60
  21  -1  -1  168.58   10.70
 -21  -1   1  171.08   13.80
 -21   1   1  167.58    9.80
  21   1  -1  170.88   11.40
  21   1  -1  188.78   10.30
 -21   1   1  166.88   10.50
 -21   1   1  171.48   10.40
  19  -1  -1  111.89    7.90
  19  -1  -1  127.29   18.10
  19  -1  -1  115.89    8.30
 -19  -1   1  117.99    7.20
  19  -1  -1   94.19   18.50
 -19  -1   1  119.09   15.60
  19  -1  -1  128.69    9.10
 -19  -1   1  116.79   10.70
 -19  -1   1  143.79   17.30
  19   1  -1  120.19   14.00
 -19   1   1  126.99    7.80
 -19   1   1  161.48   20.00
  19   1  -1  123.59    7.10
 -19   1   1  106.69    7.90
  19   1  -1  101.69    8.40
 -19   1   1  106.09    8.00
  19   1  -1  114.29    7.40
 -19   1   1   85.19   16.50
  19   1  -1   81.39   15.50
 -17  -1   1   14.30    5.50
  17  -1  -1    3.10    1.10
  17  -1  -1    4.60    1.40
  17  -1  -1    0.40    4.70
 -17  -1   1    9.60    2.40
  17  -1  -1    6.50    1.70
  17  -1  -1    7.20    5.00
 -17   1   1    7.90    7.30
 -17   1   1    6.40    1.70
  17   1  -1    6.80    1.70
 -17   1   1    3.40    1.20
  17   1  -1    7.50    4.40
  17   1  -1    9.10    2.40
 -17   1   1    4.20    1.40
  15  -1  -1   94.09    6.60
  15  -1  -1   93.29    6.40
 -15  -1   1   84.69    5.40
  15  -1  -1   96.99   14.30
  15  -1  -1   95.59    7.00
  15  -1  -1   94.79   14.70
 -15  -1   1   92.19   12.00
 -15  -1   1  101.09   12.30
 -15  -1   1   89.39    8.70
 -15   1   1   91.29    6.60
 -15   1   1   98.09   14.80
  15   1  -1  104.69   12.70
  15   1  -1  108.19   13.00
  15   1  -1   94.79    5.50
 -15   1   1   94.69    6.30
 -15   1   1   90.39    6.60
  15   1  -1   95.09    5.90
 -13  -1   1   15.00    5.10
  13  -1  -1   20.00    3.20
  13  -1  -1   17.70    3.10
 -13  -1   1   20.40    4.20
  13  -1  -1   23.90    3.10
 -13  -1   1   21.60    2.50
 -13  -1   1   27.80    5.50
  13  -1  -1   34.30    8.00
  13  -1  -1   11.20    4.50
  13  -1  -1   20.60    3.10
 -13   1   1   17.10    2.80
  13   1  -1   22.50    2.40
  13   1  -1   16.50    2.40
 -13   1   1   24.10    8.50
 -13   1   1   18.10    3.20
  13   1  -1   25.00    5.60
  13   1  -1   12.80    4.60
 -13   1   1   16.30    2.90
 -11  -1   1  124.59   10.90
 -11  -1   1  145.49   11.50
  11  -1  -1  128.59    7.30
  11  -1  -1  125.99    7.10
  11  -1  -1  140.39   14.40
  11  -1  -1  119.89    6.90
 -11  -1   1  139.49    9.00
  11  -1  -1  130.49    7.00
  11  -1  -1  145.19   15.80
 -11  -1   1  131.19    5.80
 -11   1   1  130.59    7.20
 -11   1   1  132.19   15.40
 -11   1   1  132.99    7.00
 -11   1   1  115.79    6.90
  11   1  -1  136.29   11.00
  11   1  -1  132.79    5.70
  11   1  -1  134.29    5.50
  11   1  -1  131.09    6.00
  11   1  -1  145.59   11.90
   9  -1  -1 5825.82  180.08
  -9  -1   1 5850.21  166.58
  -9  -1   1 5798.22  166.78
   9  -1  -1 5757.62  176.58
   9   1  -1 5768.12  165.58
   9   1  -1 5813.62  167.78
  -9   1   1 5822.02  179.28
  -5   1   1 5497.05  160.88
  -5   1   1 5386.56  162.28
   3  -1  -1 1743.53   59.19
   3  -1  -1 1743.83   58.19
  -3   1   1 1771.42   58.49
  -3   1   1 1811.52   59.49
   1  -1  -1  293.47    9.50
   1  -1  -1  292.57    9.30
   1  -1  -1  246.38   14.30
  -1  -1   1  276.47    8.60
   1   1  -1  277.07   12.50
  -1   1   1  279.57   14.80
  -1   1   1  291.67    8.60
   1   1  -1  279.17   12.20
   1   1  -1  263.27    8.50
   1   1  -1  278.47    8.30
  -1   1   1  288.17   14.50
   1  -1   1 2755.62   85.39
   1   1   1 2707.33   81.89
  -1   1  -1 2637.04   82.19
  -1   1  -1 2722.03   83.39
   3  -1   1   96.29    9.60
   3  -1   1   80.39    8.40
   3  -1   1   88.69    4.40
  -3  -1  -1   96.69    4.20
  -3  -1  -1   93.69    4.10
  -3  -1  -1   92.19    8.70
   3   1   1   97.29    3.40
  -3   1  -1   86.29    8.80
   3   1   1   95.89    8.30
   3   1   1   92.89    4.30
   3   1   1  102.69    8.50
  -3   1  -1   82.79    4.30
  -3   1  -1  104.19    4.70
   3   1   1   92.99    4.20
  -3   1  -1   89.79    4.50
   3   1   1   85.39    3.70
  -3   1  -1   84.99    8.90
  -5  -1  -1 4098.79  126.59
   5  -1   1 4111.09  131.39
   5  -1   1 4235.08  129.59
   5   1   1 4151.68  126.99
   5   1   1 4250.07  125.29
  -5   1  -1 4284.77  131.69
  -5   1  -1 4107.19  129.39
  -7  -1  -1 8538.25  247.78
   7   1   1 8676.73  250.37
   9  -1   1 3608.34  102.19
   9  -1   1 3686.03  124.59
  -9  -1  -1 3653.53  115.99
   9  -1   1 3494.45  101.39
  -9  -1  -1 3678.53  102.49
   9  -1   1 3584.54  120.49
   9  -1   1 3644.54  102.09
  -9  -1  -1 3595.74  116.59
  -9  -1  -1 3488.95  100.39
  -9  -1  -1 3455.85   99.89
   9   1   1 3460.25  117.39
   9   1   1 3600.04  101.19
   9   1   1 3663.63  114.99
  -9   1  -1 3731.83  102.39
  -9   1  -1 3660.03  121.49
  -9   1  -1 3579.54  122.99
 -11  -1  -1   49.70    3.60
 -11  -1  -1   35.50    7.80
  11  -1   1   48.10    4.60
  11  -1   1   36.70    8.70
 -11  -1  -1   45.30    3.70
 -11  -1  -1   58.59    9.60
 -11  -1  -1   46.90    4.90
  11  -1   1   46.20    4.20
  11  -1   1   49.20   11.40
 -11   1  -1   51.79    9.80
  11   1   1   39.90    8.20
 -11   1  -1   40.60    4.00
 -11   1  -1   50.49    4.40
 -11   1  -1   52.79    4.80
  11   1   1   47.70    3.80
  11   1   1   49.70    4.20
 -11   1  -1   48.90    9.60
 -13  -1  -1    0.10    0.40
  13  -1   1    1.00    3.90
  13  -1   1    0.70    0.90
 -13  -1  -1    0.40    0.50
 -13  -1  -1    0.60    0.60
 -13  -1  -1    0.40    3.00
  13  -1   1   -0.20    0.50
 -13  -1  -1    0.20    0.50
  13   1   1    1.40    3.40
 -13   1  -1   -0.80    0.70
 -13   1  -1    0.20    0.70
  13   1   1    0.90    0.60
 -13   1  -1    2.60    3.10
 -13   1  -1    0.40    0.60
  13   1   1   -0.30    0.60
  13   1   1   -5.50    2.40
 -15  -1  -1  811.92   43.70
  15  -1   1  748.93   27.20
  15  -1   1  773.22   45.50
 -15  -1  -1  747.53   25.20
  15  -1   1  748.73   27.90
 -15  -1  -1  768.02   26.40
 -15  -1  -1  886.11   45.80
  15  -1   1  817.62   49.99
 -15  -1  -1  751.02   24.10
 -15  -1  -1  775.12   29.80
 -15   1  -1  767.22   26.80
  15   1   1  763.22   44.30
 -15   1  -1  764.02   28.10
  15   1   1  799.52   27.50
 -15   1  -1  778.12   27.50
  15   1   1  859.01   42.80
  15   1   1  763.02   26.00
 -15   1  -1  850.71   49.80
  17  -1   1  261.47   28.00
 -17  -1  -1  230.68    9.40
  17  -1   1  247.98   13.00
  17  -1   1  233.98   14.40
 -17  -1  -1  231.38   10.30
 -17  -1  -1  222.78   11.20
  17  -1   1  255.37   25.40
 -17  -1  -1  226.68   16.50
 -17  -1  -1  237.38   23.70
 -17  -1  -1  209.98   22.00
  17   1   1  240.68   11.20
  17   1   1  236.48   21.90
  17   1   1  241.78   12.30
 -17   1  -1  229.28   12.70
 -17   1  -1  241.28   11.80
 -17   1  -1  236.68   24.50
 -17   1  -1  242.48   12.90
  17   1   1  227.08   23.10
  19  -1   1  104.89   18.60
 -19  -1  -1  123.69   16.60
 -19  -1  -1  135.09    8.90
 -19  -1  -1  141.69   18.20
  19  -1   1  127.49    9.60
 -19  -1  -1  121.79   10.60
  19  -1   1  137.99    9.70
  19  -1   1  128.59    8.90
  19  -1   1  123.69   20.60
  19  -1   1  129.39    9.50
 -19  -1  -1  122.39    6.90
 -19  -1  -1  123.29    6.30
  19   1   1  111.39   16.20
 -19   1  -1  121.49    8.90
 -19   1  -1  116.09    8.20
 -19   1  -1  111.79   19.20
  19   1   1  137.19    9.20
  19   1   1  132.19   16.70
 -19   1  -1  127.69    9.40
 -21  -1  -1    3.90    1.20
  21  -1   1    2.00    1.30
 -21  -1  -1    2.30    1.30
  21  -1   1    3.40    1.60
  21  -1   1    5.00    1.70
 -21  -1  -1    1.30    0.90
 -21   1  -1    4.00    1.50
  21   1   1    2.90    1.40
 -21   1  -1    3.60    1.80
  21   1   1    3.00    1.20
 -21   1  -1    1.90    1.40
 -23  -1  -1  461.95   19.80
  23  -1   1  435.46   22.10
 -23  -1  -1  432.96   15.40
 -23  -1  -1  448.96   16.10
  23  -1   1  477.25   22.10
  23  -1   1  481.05   21.50
  23  -1   1  444.66   20.30
 -23  -1  -1  451.05   24.00
 -23   1  -1  424.26   20.60
  23   1   1  454.75   20.80
  23   1   1  457.05   19.10
 -23   1  -1  453.45   20.90
 -23   1  -1  480.25   19.70
  23   1   1  466.65   21.50
  25  -1   1   56.39    9.70
 -25  -1  -1   50.99    3.40
 -25  -1  -1   48.90    8.30
  25  -1   1   63.49    7.30
  25  -1   1   63.69    7.00
 -25  -1  -1   51.69    6.30
 -25  -1  -1   53.69    3.80
  25  -1   1   56.29    7.30
 -25   1  -1   57.09    6.30
  25   1   1   59.29    6.10
  25   1   1   54.19    6.90
  25   1   1   58.89    6.80
 -25   1  -1   54.49    7.00
  27  -1   1   24.40    6.10
  27  -1   1   35.40    5.90
  27  -1   1   32.90    6.40
  27  -1   1   35.80    6.60
 -27  -1  -1   37.60    8.80
  27   1   1   33.70    6.00
 -27   1  -1   27.60    4.90
 -27   1  -1   32.40    7.90
 -27   1  -1   21.50    5.10
 -27   1  -1   28.20    5.70
  27   1   1   51.29    9.00
  27   1   1   34.20    5.10
  29  -1   1  117.59   10.20
 -29  -1  -1  120.19   13.50
  29  -1   1   98.49   13.60
  29  -1   1  107.99   10.50
  29  -1   1  112.49   11.20
 -29  -1  -1  108.69    9.70
  29   1   1  110.49    9.10
  29   1   1   99.39   10.50
  29   1   1   97.09   10.40
 -29   1  -1  110.99   10.10
  29   1   1  103.09    9.90
 -29   1  -1  107.69   14.10
 -29   1  -1  112.69    8.70
  31  -1   1   38.20    6.40
 -31  -1  -1   37.00    9.30
  31  -1   1   34.70    6.90
  31  -1   1   39.70    6.80
  31   1   1   37.80    5.80
  31   1   1   37.80    7.50
 -31   1  -1   36.00    5.70
  31   1   1   31.20    6.00
  33  -1   1   56.89    8.90
  33  -1   1   47.10    8.10
  33   1   1   57.09    8.10
  33   1   1   65.89    7.40
  33   1   1   50.29    8.50
  33   1   1   60.69    8.30
 -33   1  -1   53.59   11.90
  35  -1   1    1.90    2.20
  35  -1   1    6.50    2.00
  35  -1   1    3.00    1.80
 -35  -1  -1    1.30    1.90
  35   1   1    4.60    3.60
  35   1   1    4.50    2.40
 -35   1  -1    3.60    1.90
  35   1   1    2.30    1.60
  37  -1   1    0.90    1.70
  37  -1   1   -1.10    1.00
 -37  -1  -1    0.20    1.60
  37   1   1   -0.80    1.30
  37   1   1    0.60    2.30
  37   1   1    2.90    1.90
 -37   1  -1   -1.90    1.20
  38  -2  -1   -0.80    1.30
 -38  -2   1   -0.10    1.30
  38  -2  -1   -0.90    1.70
  38   2  -1   -1.50    1.00
 -38   2   1   -0.10    1.50
  36  -2  -1   11.50    4.00
 -36  -2   1    4.50    2.00
 -36   2   1    2.50    2.10
  36   2  -1    4.70    1.60
  34  -2  -1   -0.50    1.90
 -34  -2   1    4.70    2.00
  34  -2  -1   -0.90    1.00
 -34  -2   1    0.90    1.20
 -34   2   1    1.20    1.50
  34   2  -1    1.50    1.30
  34   2  -1    0.30    1.80
  34   2  -1    0.30    1.20
 -32  -2   1   -0.50    1.40
  32  -2  -1    1.20    1.50
 -32  -2   1   -1.10    1.20
  32   2  -1   -1.50    1.00
 -32   2   1   -0.70    1.60
 -32   2   1   -1.20    1.30
  32   2  -1   -1.70    1.40
 -32   2   1   -0.70    1.20
 -32   2   1   -1.30    1.70
  30  -2  -1   51.59    8.80
  30  -2  -1   71.89    8.80
  30  -2  -1   53.49    7.40
 -30  -2   1   50.39   10.50
 -30  -2   1   49.20    6.20
  30  -2  -1   69.69    8.20
 -30   2   1   43.10    7.80
  30   2  -1   57.99    8.80
  30   2  -1   55.59    6.90
  30   2  -1   50.39    5.70
 -30   2   1   54.49    6.70
 -30   2   1   56.79    7.50
 -30   2   1   56.79    8.30
 -28  -2   1    0.00    1.00
 -28  -2   1    0.90    1.10
  28  -2  -1   -0.90    1.00
  28  -2  -1    0.30    1.30
  28  -2  -1    1.40    0.90
  28   2  -1    1.10    0.90
 -28   2   1   -0.10    1.20
  28   2  -1    0.40    1.00
  28   2  -1    0.80    1.30
 -28   2   1    0.80    1.50
 -28   2   1    0.50    1.60
 -26  -2   1   -0.30    0.80
 -26  -2   1   -1.60    1.10
  26  -2  -1   -0.10    0.90
  26  -2  -1   -1.10    0.40
  26   2  -1   -0.40    0.70
 -26   2   1   -0.30    1.40
  26   2  -1    0.30    0.70
 -26   2   1   -3.10    1.20
 -24  -2   1    0.30    1.00
  24  -2  -1    2.70    1.60
  24  -2  -1    2.80    1.00
  24  -2  -1    2.30    1.50
 -24  -2   1    0.20    1.10
  24   2  -1    1.60    1.00
  24   2  -1    0.20    1.00
 -24   2   1    2.70    1.50
 -24   2   1    2.40    1.40
  24   2  -1    2.90    0.90
 -24   2   1    2.40    1.50
  22  -2  -1   38.40    5.50
  22  -2  -1   34.30    5.50
  22  -2  -1   45.70    5.80
 -22  -2   1   39.90    7.30
 -22  -2   1   35.10    4.20
  22   2  -1   37.20    4.80
 -22   2   1   35.30    5.30
 -22   2   1   35.30    5.60
 -22   2   1   36.70    5.40
 -20  -2   1    0.30    4.10
  20  -2  -1    1.80    1.20
  20  -2  -1    5.60    9.20
  20  -2  -1    1.00    0.60
 -20  -2   1    2.20    1.00
  20  -2  -1    3.60    1.30
 -20  -2   1    1.70    0.90
  20  -2  -1   -1.90    3.90
 -20  -2   1   11.50    5.00
  20   2  -1    2.10    0.70
 -20   2   1    2.20    1.30
 -20   2   1    8.90    8.50
 -20   2   1    3.10    1.40
 -20   2   1    2.90    1.60
  20   2  -1   -4.40    3.30
  20   2  -1    3.10    1.20
 -18  -2   1   57.79   10.30
 -18  -2   1   71.49    5.00
  18  -2  -1   67.09    6.40
  18  -2  -1   74.19   17.40
  18  -2  -1   73.39    6.60
 -18  -2   1   53.39   10.90
  18  -2  -1   61.49    6.00
 -18  -2   1   69.29    8.10
  18  -2  -1   66.09   13.90
  18   2  -1   86.19   10.70
 -18   2   1   76.19    6.70
 -18   2   1   44.50   13.30
  18   2  -1   74.29    5.60
 -18   2   1   65.89    6.40
 -18   2   1   74.19    6.90
  18   2  -1   64.79    4.60
  16  -2  -1   71.39    6.40
 -16  -2   1   71.19   10.30
  16  -2  -1   78.99   14.10
 -16  -2   1   62.69    7.20
  16  -2  -1   60.39   13.20
  16  -2  -1   70.19    6.20
  16  -2  -1   65.99    6.10
 -16  -2   1   78.89   10.20
 -16  -2   1   77.19    4.80
  16   2  -1   81.59   10.10
  16   2  -1   69.79    4.90
 -16   2   1   57.49   12.80
 -16   2   1   73.99   14.50
 -16   2   1   76.29    6.70
  16   2  -1   71.89    4.40
  16   2  -1   78.59    9.60
 -16   2   1   73.09    6.40
 -16   2   1   71.89    6.30
 -14  -2   1  721.23   31.80
  14  -2  -1  735.53   46.60
 -14  -2   1  708.43   31.60
  14  -2  -1  735.03   43.50
 -14  -2   1  698.13   27.40
 -14  -2   1  713.83   21.80
  14  -2  -1  721.33   25.10
  14  -2  -1  706.53   24.90
  14  -2  -1  679.43   25.00
 -14   2   1  689.93   25.30
 -14   2   1  709.13   25.40
 -14   2   1  740.33   45.70
 -14   2   1  678.03   43.20
  14   2  -1  681.53   22.30
  14   2  -1  675.13   30.00
  14   2  -1  668.53   27.50
  14   2  -1  719.33   21.60
 -14   2   1  682.33   25.10
  14   2  -1  671.63   32.90
  12  -2  -1  965.60   29.70
  12  -2  -1  920.21   30.10
 -12  -2   1  894.11   34.60
 -12  -2   1  870.81   31.40
 -12  -2   1  896.81   26.10
  12  -2  -1  854.11   49.40
  12  -2  -1  927.51   47.60
  12  -2  -1  779.52   29.10
  12  -2  -1  908.21   29.40
 -12  -2   1  861.51   34.70
  12   2  -1  899.91   33.60
 -12   2   1  879.01   48.10
  12   2  -1  885.01   35.80
 -12   2   1  843.42   29.70
  12   2  -1  864.61   26.10
  12   2  -1  931.91   32.50
 -12   2   1  877.21   29.70
 -12   2   1  851.61   29.60
  12   2  -1  873.31   25.90
 -12   2   1  909.61   49.60
 -10  -2   1 1685.23   53.79
  10  -2  -1 1684.13   69.39
  10  -2  -1 1638.54   50.49
  10  -2  -1 1665.13   50.29
 -10  -2   1 1685.93   46.50
  10  -2  -1 1674.43   72.69
 -10  -2   1 1670.23   51.69
  10  -2  -1 1615.04   49.60
  10  -2  -1 1750.12   49.99
  10   2  -1 1662.93   52.29
 -10   2   1 1604.14   69.39
 -10   2   1 1695.93   71.89
  10   2  -1 1678.83   52.69
 -10   2   1 1658.23   49.99
  10   2  -1 1662.63   46.40
 -10   2   1 1551.74   50.09
  10   2  -1 1658.83   53.89
 -10   2   1 1712.63   50.29
 -10   2   1 1697.83   50.79
  -8  -2   1  366.36   16.20
   8  -2  -1  355.46   14.50
   8  -2  -1  382.26   27.30
   8  -2  -1  402.46   26.40
  -8  -2   1  404.86   15.60
  -8  -2   1  393.56   16.00
   8  -2  -1  379.46   14.00
  -8  -2   1  374.06   11.50
   8  -2  -1  394.46   15.20
   8  -2  -1  405.26   14.50
  -8   2   1  406.06   27.80
   8   2  -1  377.36   15.40
  -8   2   1  387.86   15.10
  -8   2   1  410.56   14.40
  -8   2   1  387.26   26.50
   8   2  -1  405.46   16.10
   8   2  -1  387.76   15.90
  -8   2   1  397.16   14.80
  -8   2   1  369.86   14.40
  -6  -2   1  379.96   18.30
  -6  -2   1  408.36   15.70
  -6  -2   1  400.76   11.60
   6  -2  -1  379.56   24.80
   6  -2  -1  402.96   14.70
   6  -2  -1  388.36   13.40
   6  -2  -1  404.36   14.00
   6  -2  -1  385.26   25.90
  -6   2   1  399.06   26.20
  -6   2   1  351.36   14.10
   6   2  -1  399.76   15.30
   6   2  -1  394.16   15.10
  -6   2   1  378.26   14.00
  -6   2   1  407.26   14.90
  -6   2   1  385.36   24.90
   6   2  -1  391.96   16.50
   6   2  -1  399.26   11.80
  -6   2   1  386.16   13.60
  -6   2   1  415.36   14.70
   6   2  -1  398.26   12.60
   4  -2  -1   12.90    4.70
   4  -2  -1    4.50    3.00
  -4  -2   1    5.80    2.40
   4  -2  -1    6.60    1.30
  -4  -2   1    7.10    2.20
   4  -2  -1    7.40    1.90
   4   2  -1    5.80    1.90
   4   2  -1    7.70    2.30
   4   2  -1    8.70    1.20
  -4   2   1   10.10    1.50
  -4   2   1    6.10    1.60
   4   2  -1    8.00    1.00
   4   2  -1    9.60    1.10
  -4   2   1    5.50    3.50
  -4   2   1    4.90    3.00
  -4   2   1    7.00    1.70
   2  -2  -1    0.20    0.20
   2  -2  -1   -1.50    1.60
  -2  -2   1   -1.00    1.50
  -2  -2   1   -1.50    0.90
   2  -2  -1    2.10    2.40
   2  -2  -1   -0.30    0.40
  -2  -2   1    0.20    0.30
   2  -2  -1   -0.40    0.40
  -2   2   1   -1.40    2.00
  -2   2   1    0.10    0.40
   2   2  -1   -1.70    1.00
  -2   2   1    0.00    0.50
  -2   2   1    0.00    0.20
  -2   2   1    0.70    2.40
   2   2  -1    0.40    0.20
   2   2  -1   -2.50    1.70
  -2   2   1    0.20    0.50
   0  -2   1    0.00    0.10
   2  -2   1 3553.34  116.09
   2  -2   1 3755.82  118.89
   2   2   1 3767.72  113.49
  -2   2  -1 3719.33  117.09
  -2   2  -1 3727.93  118.39
   2   2   1 3748.12  115.59
   4  -2   1  570.84   18.50
  -4  -2  -1  546.15   16.90
  -4  -2  -1  571.54   28.70
   4  -2   1  553.84   31.30
  -4  -2  -1  538.65   17.40
   4  -2   1  539.55   29.50
   4  -2   1  539.55   18.50
   4  -2   1  545.15   16.90
   4  -2   1  592.94   18.40
   4   2   1  549.15   27.60
   4   2   1  493.45   26.20
   4   2   1  502.85   17.40
   4   2   1  520.05   17.50
  -4   2  -1  559.64   30.30
  -4   2  -1  565.74   31.40
  -4   2  -1  582.24   18.60
  -4   2  -1  568.14   17.20
  -4   2  -1  588.14   18.80
  -4   2  -1  550.54   18.40
  -8  -2  -1 9837.22  282.77
  -8  -2  -1 9957.70  282.87
   8  -2   1 9664.93  294.07
   8  -2   1 9644.94  290.17
  -8   2  -1 9309.67  289.67
   8   2   1 9672.93  279.87
   8   2   1 9999.00  281.37
  10  -2   1 3752.32  133.79
 -10  -2  -1 3861.21  124.49
 -10  -2  -1 3894.01  110.19
  10  -2   1 3616.14  109.09
  10  -2   1 3989.10  139.49
 -10  -2  -1 3878.91  105.89
 -10  -2  -1 3932.41  125.99
  10  -2   1 3748.02  110.79
 -10  -2  -1 3907.71  108.19
 -10   2  -1 3929.21  135.69
  10   2   1 4041.10  108.99
 -10   2  -1 3983.70  110.69
 -10   2  -1 3893.01  138.09
 -10   2  -1 3814.62  110.29
  10   2   1 3982.50  110.89
  10   2   1 3867.11  127.29
 -10   2  -1 3753.22  110.79
  10   2   1 3891.51  107.99
  10   2   1 3937.31  123.59
  12  -2   1   83.79    6.50
 -12  -2  -1   85.39   11.50
  12  -2   1   90.29    6.30
 -12  -2  -1   87.19    6.70
 -12  -2  -1   97.89   12.50
  12  -2   1   73.99   14.00
  12  -2   1  105.29    7.50
 -12  -2  -1   81.69    5.30
  12  -2   1   93.99    6.70
  12  -2   1  104.09   13.50
  12   2   1   89.29    5.30
  12   2   1  105.79   11.80
 -12   2  -1   93.09    6.70
  12   2   1   86.19    5.80
 -12   2  -1   91.19    6.90
 -12   2  -1   72.49    6.10
 -12   2  -1   63.79   12.40
  12   2   1   89.49    7.00
 -12   2  -1   84.39   15.10
  12   2   1   72.29   10.70
  14  -2   1  304.27   14.90
 -14  -2  -1  338.37   15.50
  14  -2   1  303.77   14.30
 -14  -2  -1  302.97   12.60
  14  -2   1  303.67   30.80
  14  -2   1  323.37   28.60
  14  -2   1  292.27   14.10
  14  -2   1  311.27   14.10
 -14  -2  -1  296.77   23.60
 -14  -2  -1  278.87   22.70
 -14   2  -1  277.47   27.80
 -14   2  -1  296.17   14.10
 -14   2  -1  306.87   14.40
  14   2   1  294.57   22.30
 -14   2  -1  322.87   15.10
  14   2   1  321.57   12.40
 -14   2  -1  308.97   29.80
  14   2   1  291.17   23.60
  14   2   1  298.67   13.30
 -16  -2  -1   12.00    2.60
 -16  -2  -1    8.90    5.30
  16  -2   1    2.90    4.60
  16  -2   1    3.80    1.00
  16  -2   1    6.00    2.40
 -16  -2  -1   14.10    7.00
  16  -2   1   12.40    3.20
  16  -2   1    5.40    8.30
  16   2   1    8.90    4.80
  16   2   1    1.90    3.70
 -16   2  -1    6.20    1.60
 -16   2  -1   11.70    6.80
 -16   2  -1    5.00    1.50
 -16   2  -1   11.90    7.50
  18  -2   1  343.97   17.30
  18  -2   1  359.76   33.40
  18  -2   1  318.27   16.10
 -18  -2  -1  338.67   17.80
  18  -2   1  357.26   35.60
 -18  -2  -1  357.36   28.60
  18  -2   1  347.87   16.50
 -18  -2  -1  339.27   14.50
 -18  -2  -1  353.06   28.20
 -18   2  -1  351.16   33.10
 -18   2  -1  339.47   17.00
  18   2   1  353.16   14.30
 -18   2  -1  329.37   33.20
 -18   2  -1  330.27   16.00
  18   2   1  342.17   15.60
  18   2   1  331.97   28.70
 -18   2  -1  329.97   16.30
  18   2   1  336.27   25.80
  20  -2   1   22.30    4.40
  20  -2   1   24.30    4.50
 -20  -2  -1   22.60    5.40
  20  -2   1   23.80    4.80
 -20   2  -1   15.30    4.00
  20   2   1   20.10    3.20
  20   2   1   22.30    4.10
 -20   2  -1   21.40    3.90
 -20   2  -1   27.60    4.70
 -22  -2  -1    1.80    1.20
  22  -2   1    0.40    0.60
 -22  -2  -1   -0.50    0.60
  22  -2   1    1.00    1.50
  22  -2   1    1.00    1.10
  22  -2   1    2.40    1.00
  22   2   1   -0.20    0.90
 -22   2  -1    1.10    1.20
 -22   2  -1    0.60    1.50
  22   2   1    2.00    1.00
 -22   2  -1    1.30    1.20
  22   2   1    0.70    1.10
  24  -2   1   57.39    7.30
 -24  -2  -1   61.69    6.50
 -24  -2  -1   58.89    8.80
  24  -2   1   51.79    6.80
  24  -2   1   44.40    7.00
  24  -2   1   56.09    6.70
 -24   2  -1   63.89    7.60
  24   2   1   49.00    6.70
  24   2   1   59.89    5.90
 -24   2  -1   51.49    6.70
  24   2   1   58.89    7.10
 -26  -2  -1    5.10    1.80
  26  -2   1    7.50    2.10
 -26  -2  -1    2.60    1.30
  26  -2   1    3.80    1.80
  26  -2   1    5.90    2.10
  26  -2   1    2.70    1.20
 -26   2  -1    4.20    2.50
  26   2   1    3.80    1.80
  26   2   1    3.60    1.20
 -26   2  -1    4.90    2.20
 -26   2  -1    3.10    1.70
  28  -2   1   36.80    6.10
  28  -2   1   30.40    7.60
 -28  -2  -1   40.70    8.40
 -28  -2  -1   47.60    9.50
  28  -2   1   53.69    8.00
  28   2   1   33.60    7.00
  28   2   1   41.80    5.50
 -28   2  -1   37.60    7.10
 -28   2  -1   30.10    5.70
  28   2   1   30.30    6.10
  30  -2   1    7.90    2.90
  30  -2   1    4.90    1.70
  30  -2   1   12.90    3.50
  30  -2   1    9.50    2.70
 -30  -2  -1    7.50    2.20
 -30  -2  -1    2.60    1.70
  30   2   1    6.50    1.80
 -30   2  -1   26.20    7.00
  30   2   1   10.30    2.80
 -30   2  -1    5.10    2.20
  30   2   1    9.40    2.60
 -32  -2  -1   56.29   11.50
 -32  -2  -1   47.80    7.50
  32  -2   1   58.09    8.30
  32  -2   1   52.69    8.40
  32   2   1   43.70    9.30
  32   2   1   43.20    5.90
 -32   2  -1   39.00    6.90
 -32   2  -1   54.79   11.70
  32   2   1   46.50    7.60
  34  -2   1    0.80    1.40
  34  -2   1    0.30    1.50
  34  -2   1    0.20    2.10
  34   2   1    0.20    1.10
  34   2   1    2.30    1.90
 -34   2  -1    0.80    1.30
  34   2   1    1.00    2.30
  34   2   1    4.50    1.60
  36  -2   1    9.90    3.30
  36  -2   1    7.70    2.20
  36  -2   1   10.40    3.00
  36   2   1    7.40    3.10
  38  -2   1   -3.30    1.70
  38  -2   1   -1.90    1.20
  38  -2   1    0.10    2.20
  38   2   1   -2.80    1.40
 -38   2  -1    0.00    1.60
  38   2   1   -1.50    1.00
  37  -3  -1    1.90    1.50
 -37  -3   1    3.10    3.40
  37  -3  -1    4.80    2.70
 -37   3   1    5.90    2.30
  37   3  -1    4.10    1.80
  35  -3  -1    5.50    1.80
 -35  -3   1    2.80    1.70
  35   3  -1    6.40    1.90
 -35   3   1    1.60    1.70
  33  -3  -1   10.00    2.90
  33  -3  -1    6.60    1.90
  33   3  -1   16.50    3.90
  33   3  -1    7.70    2.20
 -31  -3   1    1.10    1.30
  31  -3  -1   -1.90    1.50
  31  -3  -1   -0.70    1.10
 -31  -3   1   -0.70    1.50
  31   3  -1    0.80    1.50
  31   3  -1    0.00    1.00
 -31   3   1   -2.30    1.50
 -31   3   1    2.00    1.80
  31   3  -1    0.30    1.00
 -31   3   1    3.60    2.00
  29  -3  -1    1.10    1.50
 -29  -3   1    2.10    1.20
 -29  -3   1    0.90    1.30
  29  -3  -1    0.80    1.00
  29  -3  -1    2.40    1.70
  29  -3  -1    2.20    2.80
  29   3  -1    3.30    1.70
  29   3  -1    1.90    1.20
 -29   3   1    1.30    1.80
  29   3  -1    3.10    1.20
 -29   3   1    2.80    1.70
 -29   3   1    2.60    2.70
  27  -3  -1    2.60    1.60
  27  -3  -1    1.90    1.10
  27  -3  -1    1.60    1.50
 -27  -3   1    3.80    1.70
 -27  -3   1    4.40    1.50
 -27   3   1    4.20    1.90
 -27   3   1    3.50    2.00
 -27   3   1    1.60    1.60
  27   3  -1    0.10    0.80
  27   3  -1    2.90    1.10
  27   3  -1   -0.50    1.40
 -25  -3   1   43.70    4.70
  25  -3  -1   39.80    6.20
 -25  -3   1   50.89    8.10
  25  -3  -1   54.39    7.30
  25  -3  -1   49.80    7.00
 -25   3   1   51.49    7.20
 -25   3   1   48.20    7.10
  25   3  -1   51.19    4.30
  25   3  -1   49.00    5.80
 -25   3   1   57.89    7.80
  23  -3  -1   32.10    5.70
  23  -3  -1   32.00    5.70
 -23  -3   1   25.80    6.10
 -23  -3   1   26.90    3.70
 -23   3   1   28.20    5.40
  23   3  -1   24.40    4.10
 -23   3   1   23.10    5.10
  21  -3  -1   27.40    4.70
 -21  -3   1   36.30    6.90
  21  -3  -1   37.00    5.50
 -21  -3   1   34.80    3.70
  21  -3  -1   34.50    5.10
 -21   3   1   32.60    5.10
 -21   3   1   39.70    6.60
  21   3  -1   38.90    3.40
 -21   3   1   40.20    5.80
  21   3  -1   37.30    4.40
  19  -3  -1  137.59   10.10
  19  -3  -1  143.49   10.10
  19  -3  -1  165.18   10.90
 -19  -3   1  160.68    7.50
 -19  -3   1  147.99   11.50
  19   3  -1  172.58   13.20
  19   3  -1  166.68    8.70
 -19   3   1  157.28   10.80
  19   3  -1  154.08    7.00
 -19   3   1  149.88   10.60
 -19   3   1  163.18   10.90
 -17  -3   1    0.80    2.60
  17  -3  -1    0.60    0.90
  17  -3  -1   -0.10    0.60
  17  -3  -1    0.10    0.50
 -17  -3   1   -8.20    3.30
  17  -3  -1    5.70    4.00
 -17  -3   1    0.70    0.60
 -17  -3   1    1.00    0.70
  17  -3  -1   -0.10    3.50
 -17   3   1    0.40    1.00
 -17   3   1   -4.00    3.40
  17   3  -1    0.90    0.60
  17   3  -1   -1.70    2.20
  17   3  -1    3.20    1.10
  17   3  -1    0.00    0.50
 -17   3   1    0.00    1.00
 -17   3   1    3.30    1.60
 -17   3   1    6.80    7.00
  15  -3  -1   -4.10    2.20
 -15  -3   1   -0.30    2.60
 -15  -3   1    0.10    0.50
  15  -3  -1    0.30    0.90
  15  -3  -1    0.20    1.10
  15  -3  -1    1.30    0.70
 -15  -3   1   -5.30    2.30
  15  -3  -1   -0.90    2.40
  15   3  -1    0.30    0.50
 -15   3   1    0.70    0.80
  15   3  -1    0.30    0.50
 -15   3   1    0.10    2.00
  15   3  -1    0.10    0.50
  15   3  -1    1.10    2.20
 -15   3   1    1.00    1.10
  15   3  -1   -4.60    2.10
 -15   3   1    2.00    4.80
  13  -3  -1  127.49    7.90
 -13  -3   1  140.99    5.50
  13  -3  -1  162.28   19.50
  13  -3  -1  148.99   21.80
 -13  -3   1  115.29    9.90
  13  -3  -1  133.99    8.80
  13  -3  -1  141.69    8.60
 -13  -3   1  135.09   10.80
 -13  -3   1  138.59    9.40
 -13   3   1  133.19    9.00
  13   3  -1  136.39    9.80
 -13   3   1  134.09    8.40
 -13   3   1  126.49   18.60
  13   3  -1  130.29   10.40
 -13   3   1  137.99    8.90
  13   3  -1  133.89    5.60
  13   3  -1  152.18   10.50
  13   3  -1  155.18    6.00
 -13   3   1  125.69   19.90
 -13   3   1  119.29    8.40
 -11  -3   1  743.03   29.40
  11  -3  -1  739.83   27.40
  11  -3  -1  742.13   26.50
 -11  -3   1  742.03   22.50
  11  -3  -1  824.42   49.40
 -11  -3   1  747.33   30.90
  11  -3  -1  751.72   25.90
  11  -3  -1  830.12   46.80
  11  -3  -1  798.92   27.60
 -11   3   1  743.43   47.50
  11   3  -1  783.92   29.00
 -11   3   1  770.02   46.90
 -11   3   1  818.42   27.40
  11   3  -1  797.52   23.00
 -11   3   1  788.12   27.60
  11   3  -1  745.43   30.00
 -11   3   1  820.32   28.20
  11   3  -1  752.52   28.70
 -11   3   1  803.62   27.70
   9  -3  -1 2264.47   68.89
   9  -3  -1 2271.07   67.09
   9  -3  -1 2373.26   69.49
  -9  -3   1 2343.57   72.49
   9  -3  -1 2166.28   67.79
   9  -3  -1 2386.96   96.29
  -9  -3   1 2354.66   64.39
   9  -3  -1 2433.76   93.39
  -9  -3   1 2369.06   75.69
  -9   3   1 2368.86   69.79
   9   3  -1 2347.07   73.89
  -9   3   1 2423.26   69.39
   9   3  -1 2263.67   71.29
   9   3  -1 2394.06   70.49
   9   3  -1 2387.06   64.89
   9   3  -1 2326.77   63.99
  -9   3   1 2202.88   68.99
  -9   3   1 2279.27   92.69
  -9   3   1 2277.17   94.29
  -9   3   1 2444.86   68.99
   9   3  -1 2311.87   65.49
  -9   3   1 2273.77   67.59
   7  -3  -1   14.70    6.60
  -7  -3   1   22.60    1.90
   7  -3  -1   16.30    2.30
  -7  -3   1   21.60    4.20
   7  -3  -1   20.00    3.00
   7  -3  -1   19.50    2.50
  -7  -3   1   13.30    3.90
   7  -3  -1   15.50    6.00
   7   3  -1   11.40    4.10
  -7   3   1   18.60    2.90
  -7   3   1   13.00    2.60
  -7   3   1   11.20    5.80
   7   3  -1   15.00    1.40
  -7   3   1   14.60    6.10
  -7   3   1   19.90    3.10
  -7   3   1   19.30    2.80
   7   3  -1   19.70    3.20
   7   3  -1   21.50    1.90
  -7   3   1   18.10    2.50
   7   3  -1   15.70    4.10
   5  -3  -1 1134.99   52.39
   5  -3  -1 1090.49   35.90
  -5  -3   1 1137.89   43.30
  -5  -3   1 1179.28   42.40
  -5  -3   1 1169.88   32.50
   5  -3  -1 1080.19   33.50
   5  -3  -1 1051.89   53.39
   5  -3  -1 1181.48   34.90
  -5   3   1 1106.69   52.19
  -5   3   1 1093.29   35.60
  -5   3   1 1164.08   54.39
   5   3  -1 1180.28   43.40
  -5   3   1 1159.98   35.10
  -5   3   1 1165.98   34.00
   5   3  -1 1115.09   32.40
   5   3  -1 1175.78   33.10
  -5   3   1 1166.48   36.10
   5   3  -1 1146.99   42.10
  -5   3   1 1125.49   36.30
   3  -3  -1  126.69    5.40
   3  -3  -1  123.29    6.80
   3  -3  -1  131.19    6.20
  -3  -3   1  132.39   12.10
   3  -3  -1  107.29   13.30
  -3  -3   1  126.39    4.90
   3  -3  -1  110.89   14.20
  -3  -3   1  124.59   11.10
   3   3  -1  117.69    5.50
  -3   3   1  121.59    6.20
  -3   3   1   91.79   12.80
   3   3  -1  124.59   11.20
   3   3  -1  132.59   11.90
  -3   3   1  128.69    6.80
   3   3  -1  122.29    4.70
   3   3  -1  113.49    5.50
  -3   3   1  117.79    6.90
  -3   3   1  111.59    5.30
  -3   3   1  118.79    6.70
   3   3  -1  121.29    4.90
   1  -3  -1   -3.90    1.90
  -1  -3   1    0.00    0.20
  -1  -3   1    0.70    1.30
   1  -3  -1    0.80    2.90
   1  -3  -1    0.50    0.50
   1  -3  -1    0.30    0.20
  -1  -3   1    0.60    2.10
   1  -3  -1   -0.10    0.40
  -1   3   1   -4.20    2.10
   1   3  -1    0.30    0.40
   1   3  -1   -0.40    0.30
  -1   3   1    0.00    0.40
  -1   3   1   -0.10    0.50
  -1   3   1   -0.20    0.10
   1   3  -1   -0.90    1.80
   1   3  -1   -0.20    0.30
  -1   3   1    0.50    2.20
   1   3  -1    0.10    0.10
   1   3  -1   -0.10    0.30
  -1   3   1    0.20    0.40
   1   3  -1    0.20    2.20
   1  -3   1   54.79    4.20
   1  -3   1   65.39    3.90
   1  -3   1   69.79    9.50
  -1  -3  -1   70.69    4.40
   1  -3   1   60.19    2.80
   1  -3   1   64.09    3.80
  -1  -3  -1   55.99    4.10
  -1  -3  -1   57.29    8.60
  -1  -3  -1   62.89    2.80
  -1  -3  -1   66.29    3.60
  -1   3  -1   67.89    9.90
   1   3   1   68.29    3.50
   1   3   1   65.59    4.50
  -1   3  -1   73.19    4.20
  -1   3  -1   68.99    4.50
  -1   3  -1   89.09   11.40
   1   3   1   77.99   10.50
   1   3   1   63.39    9.40
  -1   3  -1   65.39    3.90
  -1   3  -1   57.19    2.90
   1   3   1   62.09    4.50
  -3  -3  -1 5777.22  174.68
   3  -3   1 5893.21  179.48
   3  -3   1 5595.04  182.08
  -3   3  -1 5554.64  179.18
  -3   3  -1 5922.71  182.48
   3   3   1 5733.03  176.48
   3   3   1 5741.63  173.28
  -5  -3  -1   14.10    5.50
   5  -3   1    6.30    4.50
  -5  -3  -1    6.90    1.40
   5  -3   1    3.00    3.20
  -5  -3  -1    6.20    4.00
  -5  -3  -1    8.40    1.80
   5  -3   1    9.50    1.60
   5  -3   1   12.00    2.20
   5   3   1    7.00    1.80
   5   3   1    8.80    4.10
   5   3   1   15.90    5.60
  -5   3  -1   20.60    7.30
  -5   3  -1   12.00    2.30
  -5   3  -1    9.70    2.10
  -5   3  -1    8.50    4.00
  -5   3  -1   11.10    1.70
   7  -3   1   15.10    2.50
   7  -3   1   14.70    2.80
  -7  -3  -1   14.00    1.50
   7  -3   1   14.10    2.10
  -7  -3  -1    6.60    3.60
   7  -3   1    5.60    3.50
   7  -3   1   17.10    2.80
  -7  -3  -1   14.30    5.20
   7  -3   1    2.80    4.60
   7   3   1   11.00    4.60
  -7   3  -1   18.50    3.10
   7   3   1   15.10    1.30
   7   3   1    9.10    4.60
  -7   3  -1   16.90    6.80
   7   3   1   10.70    2.20
  -7   3  -1   14.20    2.10
   7   3   1   12.30    2.40
  -7   3  -1   19.20    7.60
  -7   3  -1   17.50    2.90
   7   3   1   12.80    2.10
  -7   3  -1   12.70    2.40
  -9  -3  -1  108.79    5.80
  -9  -3  -1   96.79   11.80
   9  -3   1  110.49    7.40
   9  -3   1  102.19   16.30
   9  -3   1   95.29    7.00
   9  -3   1   92.99   14.60
   9  -3   1  110.59    7.20
   9  -3   1  123.19    6.50
  -9  -3  -1  125.79   13.70
   9   3   1  107.39    6.10
   9   3   1  106.29   11.10
  -9   3  -1  108.89   15.90
  -9   3  -1   97.89    7.20
  -9   3  -1  105.19    7.20
  -9   3  -1  105.59   15.90
   9   3   1  108.29    6.00
   9   3   1   89.09   11.30
   9   3   1  112.49    7.10
  -9   3  -1  107.79    7.30
  11  -3   1  115.69    7.80
 -11  -3  -1  113.69   13.70
  11  -3   1  144.49   17.40
  11  -3   1  115.79    8.00
  11  -3   1  101.09    7.70
  11  -3   1  119.79   18.60
 -11  -3  -1  101.99   12.50
 -11  -3  -1  114.19    6.20
  11  -3   1  108.59    6.90
 -11   3  -1  108.89    7.90
  11   3   1   87.89   11.70
  11   3   1  131.49    7.00
 -11   3  -1  112.39    8.10
 -11   3  -1  145.99   20.10
  11   3   1  135.19    8.40
  11   3   1  113.89    6.30
 -11   3  -1  112.19    8.00
 -11   3  -1  109.19   16.70
  11   3   1  129.69   13.90
  13  -3   1    2.40    1.20
  13  -3   1    3.30    0.80
  13  -3   1    2.70    5.60
  13  -3   1    3.80    1.40
 -13  -3  -1    8.70    4.00
  13  -3   1    5.40    1.60
 -13  -3  -1    2.20    0.70
  13  -3   1   17.50    9.80
 -13  -3  -1   10.60    4.80
 -13   3  -1    1.70    4.50
 -13   3  -1    6.30    1.70
 -13   3  -1    7.10    7.50
  13   3   1   10.70    4.70
 -13   3  -1    1.90    1.30
 -13   3  -1    4.10    1.40
  15  -3   1  199.18   12.40
  15  -3   1  220.08   11.60
  15  -3   1  215.38   12.30
 -15  -3  -1  214.58    9.80
 -15  -3  -1  202.88   20.50
  15  -3   1  225.48   25.80
 -15  -3  -1  223.98   20.20
  15  -3   1  213.28   27.20
 -15  -3  -1  207.38   11.80
 -15   3  -1  204.68   11.90
  15   3   1  197.38   10.60
 -15   3  -1  220.68   12.80
 -15   3  -1  209.18   12.10
  15   3   1  194.48   18.80
 -15   3  -1  206.68   25.50
 -15   3  -1  212.68   25.50
  15   3   1  214.08   18.80
  15   3   1  216.38   12.80
  15   3   1  220.28    9.80
  17  -3   1  184.78   27.20
  17  -3   1  156.48   11.20
 -17  -3  -1  159.08   17.60
  17  -3   1  167.28   22.50
 -17  -3  -1  179.68    9.00
  17  -3   1  151.78   10.10
  17  -3   1  166.98   11.20
  17  -3   1  159.98   10.70
  17   3   1  167.88   16.80
  17   3   1  210.68   19.40
 -17   3  -1  171.58   11.80
 -17   3  -1  168.18   11.20
 -17   3  -1  156.48   10.80
  17   3   1  170.38    9.90
 -17   3  -1  194.78   25.70
  17   3   1  188.78    9.00
 -17   3  -1  187.58   24.80
  19  -3   1    4.20    1.60
  19  -3   1    4.20    1.80
  19  -3   1    5.00    1.70
  19  -3   1    1.80    0.80
 -19  -3  -1    3.80    1.30
 -19  -3  -1    1.80    0.80
  19   3   1    3.60    1.10
 -19   3  -1    5.60    2.00
 -19   3  -1    3.50    1.50
 -19   3  -1    2.00    1.60
  19   3   1    3.90    1.40
  21  -3   1   74.49    7.90
 -21  -3  -1   87.29    9.30
  21  -3   1   88.59    8.40
 -21  -3  -1   77.29    6.40
  21  -3   1   94.79    9.20
  21  -3   1   91.19    8.60
  21   3   1   89.89    7.40
 -21   3  -1   88.69    8.20
  21   3   1   89.69    7.80
  21   3   1   85.59    6.10
 -21   3  -1   65.59    8.30
 -21   3  -1   90.69    8.50
 -23  -3  -1  109.89    8.00
  23  -3   1  110.09    9.70
  23  -3   1  112.19    9.90
  23  -3   1  124.09   10.20
  23  -3   1  116.79   11.20
 -23   3  -1  116.19    9.90
  23   3   1  109.29    9.00
  23   3   1  105.69    8.90
 -23   3  -1  116.79   10.20
  23   3   1  122.29    7.70
 -23   3  -1  110.99   10.40
  25  -3   1  166.48   12.60
 -25  -3  -1  160.28   13.60
 -25  -3  -1  153.08    9.90
  25  -3   1  150.88   13.10
  25  -3   1  143.49   11.60
  25  -3   1  150.98   11.90
 -25   3  -1  177.68   13.60
  25   3   1  157.08   11.30
 -25   3  -1  138.49   11.50
 -25   3  -1  153.38   12.50
  25   3   1  172.88    9.70
  25   3   1  159.98   11.30
  27  -3   1   42.20    6.80
  27  -3   1   22.80    5.70
 -27  -3  -1   30.50    7.70
  27  -3   1   24.70    6.10
  27   3   1   32.00    4.60
 -27   3  -1   24.60    5.40
 -27   3  -1   26.40    5.60
  29  -3   1    1.90    1.90
 -29  -3  -1   -0.10    0.80
  29  -3   1    0.20    1.70
 -29  -3  -1    2.30    1.70
  29  -3   1    1.30    1.20
  29   3   1    2.90    1.50
 -29   3  -1   -2.10    2.70
  29   3   1    0.80    1.30
 -29   3  -1   -1.90    1.70
  29   3   1    0.80    1.20
 -31  -3  -1    6.80    2.10
 -31  -3  -1    4.40    1.80
  31  -3   1    9.00    2.90
  31   3   1   10.60    2.90
  31   3   1   16.00    4.10
 -31   3  -1    8.80    3.00
 -33  -3  -1    0.00    2.20
  33  -3   1   -1.00    1.00
  33  -3   1   -1.70    1.50
  33   3   1   -1.40    0.80
  33   3   1   -1.90    0.90
  33   3   1   -1.50    1.70
 -33   3  -1    0.20    2.20
 -35  -3  -1   -0.10    1.60
  35  -3   1   -1.90    1.40
  35  -3   1   -0.40    2.40
  35  -3   1   -1.90    1.00
  35   3   1   -2.50    1.20
 -35   3  -1    0.90    1.60
  37  -3   1   -3.70    1.60
  37  -3   1   -1.30    0.80
  37  -3   1    0.30    2.30
 -37  -3  -1   -1.00    1.60
 -37   3  -1   -1.90    1.50
  37   3   1   -1.20    0.90
  36  -4  -1    0.80    1.20
 -36  -4   1   -2.80    1.30
 -36   4   1   -0.30    1.70
 -34  -4   1   -0.10    1.30
  34  -4  -1    5.00    2.30
  34  -4  -1    3.10    1.40
 -34   4   1    2.50    2.60
  32  -4  -1    7.10    3.10
 -32  -4   1    5.40    2.80
  32  -4  -1    6.20    1.90
 -32   4   1    5.10    2.30
 -32   4   1    7.50    2.90
  30  -4  -1    0.70    1.70
 -30  -4   1   -0.30    1.10
  30  -4  -1    0.70    1.10
  30   4  -1   -0.80    0.70
 -30   4   1   -0.40    1.40
  30   4  -1   -0.50    1.00
 -30   4   1   -1.60    1.60
 -30   4   1   -2.70    2.30
  30   4  -1   -0.20    0.80
  28  -4  -1   -0.60    1.10
 -28  -4   1    0.30    1.10
 -28  -4   1    1.30    1.00
  28  -4  -1   -0.10    0.80
 -28   4   1    1.50    2.00
  28   4  -1    3.30    1.70
 -28   4   1    2.50    1.90
  28   4  -1    1.60    0.90
 -28   4   1    0.00    2.50
 -26  -4   1   41.90    8.80
  26  -4  -1   34.90    6.20
 -26  -4   1   42.60    4.60
  26  -4  -1   40.60    6.80
  26  -4  -1   54.39    7.70
 -26   4   1   40.20    6.90
  26   4  -1   46.10    5.40
 -26   4   1   41.40    7.70
 -26   4   1   47.10    7.70
 -26   4   1   35.40    6.90
  26   4  -1   46.90    3.70
 -24  -4   1    2.50    1.10
  24  -4  -1    3.00    1.70
 -24  -4   1    1.40    0.80
  24  -4  -1    1.50    1.30
  24  -4  -1    5.40    2.10
  24  -4  -1    2.40    1.10
  24   4  -1    2.10    1.40
 -24   4   1    3.50    1.90
 -24   4   1    3.90    1.90
  24   4  -1    3.50    1.30
 -24   4   1   -0.10    1.80
 -24   4   1    1.50    1.80
 -22  -4   1   29.00    2.90
  22  -4  -1   33.40    5.60
  22  -4  -1   33.70    5.50
 -22  -4   1   36.50    6.90
  22  -4  -1   35.40    5.50
 -22   4   1   31.90    6.10
 -22   4   1   33.40    6.20
 -22   4   1   30.10    5.70
  22   4  -1   24.90    4.20
 -22   4   1   26.10    4.80
  22   4  -1   33.50    3.00
  22   4  -1   32.40    6.40
 -20  -4   1   62.49    3.90
 -20  -4   1   69.99    8.30
  20  -4  -1   68.49    7.10
  20  -4  -1   67.89    7.30
  20  -4  -1   73.69    7.60
 -20   4   1   50.59    7.40
 -20   4   1   63.59    7.50
 -20   4   1   58.99    9.60
  20   4  -1   64.09    3.90
  20   4  -1   68.19    5.60
  20   4  -1   49.30    7.40
 -20   4   1   58.09    7.20
  18  -4  -1  386.36   18.70
  18  -4  -1  390.16   18.20
  18  -4  -1  390.96   17.60
 -18  -4   1  352.36   12.40
 -18   4   1  393.16   19.20
  18   4  -1  372.66   14.80
 -18   4   1  364.96   18.80
  18   4  -1  383.06   20.40
 -18   4   1  365.16   18.80
  18   4  -1  381.86   12.80
 -18   4   1  379.36   18.70
  16  -4  -1  159.98   25.90
 -16  -4   1  167.98   13.20
  16  -4  -1  174.38   10.70
  16  -4  -1  155.68   10.70
 -16  -4   1  149.39    6.30
  16  -4  -1  130.19   20.50
 -16  -4   1  155.58   12.30
  16  -4  -1  154.78    9.60
  16   4  -1  157.68    7.60
  16   4  -1  163.68    6.60
 -16   4   1  165.98   26.40
 -16   4   1  166.98   24.30
  16   4  -1  170.98   11.90
 -16   4   1  161.98   11.00
  16   4  -1  160.48   12.20
 -16   4   1  156.38   11.10
 -16   4   1  169.98   11.10
 -16   4   1  154.58   10.80
  16   4  -1  147.49   11.60
  14  -4  -1  378.76   37.30
  14  -4  -1  420.16   36.80
 -14  -4   1  395.06   13.10
  14  -4  -1  424.46   17.90
 -14  -4   1  406.76   20.80
  14  -4  -1  403.06   18.40
 -14  -4   1  364.16   21.40
  14  -4  -1  396.96   16.70
 -14   4   1  465.75   18.30
  14   4  -1  408.76   20.00
 -14   4   1  428.56   18.90
  14   4  -1  396.46   21.00
 -14   4   1  404.96   19.10
  14   4  -1  383.06   13.90
  14   4  -1  399.96   13.50
 -14   4   1  403.56   18.70
 -14   4   1  371.36   36.70
  14   4  -1  404.96   20.00
  12  -4  -1  638.94   47.80
  12  -4  -1  645.64   22.60
 -12  -4   1  655.43   30.80
 -12  -4   1  663.53   28.40
 -12  -4   1  599.34   19.10
  12  -4  -1  648.24   52.99
  12  -4  -1  644.94   23.70
  12   4  -1  594.44   19.70
  12   4  -1  622.44   19.80
 -12   4   1  730.53   48.50
 -12   4   1  658.53   25.60
  12   4  -1  618.74   29.00
 -12   4   1  619.04   45.80
  12   4  -1  630.94   25.80
 -12   4   1  660.63   23.40
 -12   4   1  619.84   24.30
 -12   4   1  573.44   24.20
  12   4  -1  633.64   27.00
 -12   4   1  627.34   24.80
  12   4  -1  607.64   20.20
  10  -4  -1  172.28   20.00
 -10  -4   1  168.78   12.90
 -10  -4   1  165.58    6.60
  10  -4  -1  163.08    9.00
  10  -4  -1  159.98    8.30
  10  -4  -1  162.58   22.70
 -10  -4   1  145.69   13.30
  10   4  -1  157.68   14.40
  10   4  -1  170.38   12.10
 -10   4   1  142.69    8.30
 -10   4   1  170.88    9.70
  10   4  -1  154.78   10.10
  10   4  -1  161.48    6.80
 -10   4   1  159.48    9.90
 -10   4   1  135.99   20.10
 -10   4   1  132.49   20.60
 -10   4   1  163.28   10.30
 -10   4   1  149.09    9.60
  10   4  -1  165.38    6.80
   8  -4  -1  365.16   32.10
   8  -4  -1  323.37   12.70
   8  -4  -1  329.17   28.70
   8  -4  -1  349.57   14.20
   8  -4  -1  308.67   14.80
  -8  -4   1  313.57   11.50
  -8  -4   1  341.17   20.80
  -8   4   1  291.27   14.00
  -8   4   1  307.77   14.70
   8   4  -1  336.17   11.80
  -8   4   1  335.27   15.60
   8   4  -1  344.17   11.10
   8   4  -1  329.47   15.20
  -8   4   1  340.17   13.40
   8   4  -1  336.67   19.60
  -8   4   1  325.97   29.20
  -8   4   1  342.97   15.20
  -8   4   1  376.76   31.50
   8   4  -1  317.37   11.90
   8   4  -1  312.07   20.40
   6  -4  -1  413.26   33.50
  -6  -4   1  423.26   25.40
   6  -4  -1  446.16   18.00
   6  -4  -1  395.96   31.30
   6  -4  -1  434.16   16.70
  -6  -4   1  481.95   25.50
   6  -4  -1  425.26   15.30
   6   4  -1  433.06   25.30
  -6   4   1  411.86   17.50
   6   4  -1  486.95   15.50
   6   4  -1  458.75   24.50
   6   4  -1  456.05   13.90
   6   4  -1  411.86   15.20
  -6   4   1  474.05   34.90
  -6   4   1  469.05   33.90
  -6   4   1  471.65   17.50
   6   4  -1  412.36   15.00
  -6   4   1  446.76   18.00
  -6   4   1  446.16   15.80
  -6   4   1  462.15   18.60
   4  -4  -1  361.76   28.00
   4  -4  -1  375.86   30.10
   4  -4  -1  341.07   13.40
   4  -4  -1  356.76   12.40
   4  -4  -1  330.37   13.30
  -4  -4   1  346.87   22.30
  -4  -4   1  361.76   24.10
   4  -4  -1  351.46   14.80
  -4  -4   1  353.96   11.40
   4   4  -1  336.27   12.80
   4   4  -1  346.57   23.40
  -4   4   1  346.27   28.70
  -4   4   1  351.06   12.60
   4   4  -1  332.37   12.90
  -4   4   1  360.26   14.80
   4   4  -1  341.47   13.00
  -4   4   1  364.06   15.40
  -4   4   1  337.37   14.70
  -4   4   1  350.06   14.00
   4   4  -1  340.07   11.50
   4   4  -1  338.97   22.40
  -4   4   1  360.16   28.00
   2  -4  -1   25.70    3.30
   2  -4  -1   21.60    2.20
   2  -4  -1   18.10    2.40
  -2  -4   1   16.30    5.60
   2  -4  -1   12.10    4.90
  -2  -4   1   17.60    1.90
   2  -4  -1   11.70    7.10
  -2   4   1   16.70    2.00
  -2   4   1   22.80    8.40
   2   4  -1   18.40    1.90
   2   4  -1   19.60    4.90
  -2   4   1   21.00    3.30
   2   4  -1   18.00    2.50
  -2   4   1    7.80    5.10
   2   4  -1   23.90    7.30
  -2   4   1   15.30    2.40
  -2   4   1   19.90    2.80
   2   4  -1   19.80    2.60
  -2   4   1   15.20    2.70
   2   4  -1   18.50    2.60
   2   4  -1   19.20    2.20
   2   4  -1   17.20    1.60
   0  -4   1  162.38    6.00
   0  -4  -1  151.68   16.40
   0  -4  -1  145.39    8.00
   0  -4  -1  146.69    6.70
   0  -4  -1  167.68    8.50
   0  -4   1  160.38   16.30
   0  -4  -1  158.78    6.40
   0  -4   1  153.28    6.90
   0  -4  -1  167.38   18.30
   0   4  -1  151.88    8.20
   0   4  -1  167.88    7.20
   0   4  -1  157.78    5.90
   0   4  -1  147.69    7.90
   0   4   1  154.38   16.40
   0   4  -1  149.09   16.80
   0   4  -1  144.69    7.30
   0   4   1  172.18    8.60
   0   4   1  163.88    6.70
   0   4  -1  153.18    8.00
   0   4   1  160.68    8.70
   0   4  -1  159.08   16.10
   0   4   1  163.28    7.60
   0   4   1  180.98   18.50
  -2  -4  -1  138.19   15.40
  -2  -4  -1  138.79    6.50
   2  -4   1  148.89    8.00
   2  -4   1  147.49   16.30
   2  -4   1  143.29    7.10
  -2  -4  -1  141.89    5.00
   2  -4   1  132.89    5.50
  -2  -4  -1  127.79    7.20
   2  -4   1  145.89    7.10
  -2  -4  -1  125.59    7.00
   2  -4   1  129.59   16.40
   2   4   1  116.79   13.50
   2   4   1  131.59    7.70
  -2   4  -1  148.19    7.60
   2   4   1  107.59   14.30
  -2   4  -1  151.78    5.90
  -2   4  -1  133.39   16.80
   2   4   1  140.69    7.60
  -2   4  -1  128.79    7.90
  -2   4  -1  149.49    8.00
  -2   4  -1  144.29    7.20
  -2   4  -1  136.59   16.30
   2   4   1  142.79    6.20
  -2   4  -1  133.99    7.80
  -4  -4  -1 1445.26   61.79
   4  -4   1 1538.75   71.29
  -4  -4  -1 1424.16   61.09
   4  -4   1 1480.55   46.40
   4  -4   1 1462.65   42.70
   4  -4   1 1571.04   67.79
  -4  -4  -1 1517.15   44.80
   4  -4   1 1492.85   45.30
   4  -4   1 1576.44   45.40
  -4  -4  -1 1501.95   44.10
  -4   4  -1 1408.26   45.60
   4   4   1 1558.44   43.80
  -4   4  -1 1474.25   46.50
   4   4   1 1535.15   64.49
  -4   4  -1 1490.25   46.90
   4   4   1 1447.56   45.10
  -4   4  -1 1536.55   70.19
  -4   4  -1 1494.35   68.09
   4   4   1 1470.75   60.39
   6  -4   1   34.40    4.20
  -6  -4  -1   30.50    7.60
   6  -4   1   48.00    4.30
  -6  -4  -1   52.99    4.10
   6  -4   1   65.09   11.70
  -6  -4  -1   35.30    8.40
   6  -4   1   47.40    3.40
   6  -4   1   42.10    4.30
   6  -4   1   53.29   12.70
  -6   4  -1   44.50    4.70
  -6   4  -1   42.70    4.70
   6   4   1   35.70    8.60
  -6   4  -1   36.30   10.20
   6   4   1   51.99    3.80
  -6   4  -1   45.90   11.20
   6   4   1   52.49    4.30
   6   4   1   46.40    4.30
  -6   4  -1   43.20    4.40
   6   4   1   49.90    8.80
  -6   4  -1   46.80    3.70
   8  -4   1   16.50    2.60
   8  -4   1   18.80    3.50
   8  -4   1   12.50    7.80
   8  -4   1   19.60    3.40
  -8  -4  -1   21.00    2.70
   8  -4   1   20.00    3.50
   8  -4   1   14.60    5.60
  -8  -4  -1   15.40    6.10
   8   4   1   24.80    3.60
  -8   4  -1   24.90    3.70
   8   4   1   17.90    1.10
  -8   4  -1   21.10    3.60
   8   4   1   19.50    2.90
   8   4   1   21.70    7.20
   8   4   1   18.00    2.90
  -8   4  -1   19.90    2.90
  -8   4  -1   14.80    3.50
   8   4   1   23.00    6.00
  10  -4   1 1095.99   35.70
 -10  -4  -1 1140.89   35.20
  10  -4   1 1198.78   38.70
  10  -4   1 1116.39   37.70
  10  -4   1 1177.98   39.10
  10  -4   1 1207.98   63.09
 -10  -4  -1 1110.59   50.29
  10  -4   1 1184.48   67.09
  10   4   1 1197.48   33.00
 -10   4  -1 1090.69   63.59
  10   4   1 1192.48   36.10
 -10   4  -1 1128.29   38.80
 -10   4  -1 1078.59   62.29
  10   4   1 1121.49   36.10
  10   4   1 1128.89   48.60
 -10   4  -1 1086.79   38.90
  10   4   1 1192.78   38.40
 -10   4  -1 1163.58   38.90
  12  -4   1  736.73   28.40
 -12  -4  -1  747.43   24.80
 -12  -4  -1  769.72   39.80
  12  -4   1  798.42   29.10
 -12  -4  -1  751.22   41.50
  12  -4   1  747.43   26.20
  12  -4   1  752.42   53.69
  12  -4   1  769.12   49.40
 -12   4  -1  766.52   28.90
  12   4   1  785.92   28.70
  12   4   1  729.13   23.50
  12   4   1  746.53   37.40
 -12   4  -1  757.72   51.29
 -12   4  -1  761.02   29.00
  12   4   1  803.92   40.50
  12   4   1  791.22   26.30
  12   4   1  774.62   25.60
 -12   4  -1  791.02   53.89
  14  -4   1    0.10    1.00
  14  -4   1   -0.10    0.80
 -14  -4  -1    3.30    4.00
  14  -4   1    8.30    4.60
 -14  -4  -1    0.00    0.60
 -14   4  -1   -0.60    0.90
 -14   4  -1    1.20    0.90
 -14   4  -1    2.20    8.60
  14   4   1   -0.40    2.70
 -14   4  -1   -0.60    0.90
 -14   4  -1    8.30    7.60
  14   4   1    1.00    0.80
 -16  -4  -1  171.88   18.70
  16  -4   1  178.78   12.00
 -16  -4  -1  181.28   19.40
  16  -4   1  228.98   30.90
  16  -4   1  174.98   11.70
 -16  -4  -1  183.98    9.00
  16  -4   1  171.28   10.40
  16  -4   1  159.98   11.10
  16  -4   1  178.58   24.10
  16   4   1  176.08   18.20
  16   4   1  172.58   12.00
 -16   4  -1  180.58   12.00
  16   4   1  177.58    8.90
 -16   4  -1  186.08   12.30
  16   4   1  162.58    8.60
 -16   4  -1  169.68   11.50
 -16   4  -1  180.48   26.30
  16   4   1  180.58   16.40
 -16   4  -1  182.78   26.20
  16   4   1  172.68   10.10
  18  -4   1  162.38   11.50
  18  -4   1  197.98   13.10
  18  -4   1  181.78   12.40
  18  -4   1  193.08   11.60
 -18  -4  -1  177.38    9.00
 -18   4  -1  189.68   12.90
  18   4   1  175.28    9.50
  18   4   1  181.28   12.80
 -18   4  -1  177.68   12.60
  18   4   1  160.98   10.30
  18   4   1  181.28    9.00
 -18   4  -1  179.48   12.20
  20  -4   1   52.19    6.90
  20  -4   1   37.20    5.50
  20  -4   1   42.30    5.90
 -20  -4  -1   44.20    6.40
  20  -4   1   43.00    6.40
 -20   4  -1   39.60    6.40
 -20   4  -1   46.80    7.10
  20   4   1   45.70    5.50
  20   4   1   38.00    4.00
 -20   4  -1   53.79    7.20
  22  -4   1    0.60    1.30
  22  -4   1    0.80    0.80
  22  -4   1    0.30    1.40
 -22  -4  -1    0.30    0.80
  22  -4   1    3.30    2.00
 -22  -4  -1    2.00    1.00
  22   4   1    2.10    1.40
 -22   4  -1   -0.30    1.30
  22   4   1    1.30    0.90
 -22   4  -1    0.90    2.00
 -22   4  -1    0.40    1.50
  22   4   1   -0.70    0.90
 -24  -4  -1   -2.00    0.80
 -24  -4  -1   -0.10    0.60
  24  -4   1    0.30    0.80
  24  -4   1   -0.70    1.30
  24  -4   1    0.70    1.30
  24   4   1   -0.80    1.00
 -24   4  -1   -0.60    1.40
  24   4   1   -0.20    0.80
 -24   4  -1   -0.60    1.40
 -26  -4  -1    0.20    1.20
  26  -4   1    0.20    1.40
  26  -4   1    1.50    1.90
 -26  -4  -1   -0.90    0.80
  26  -4   1    0.20    0.90
  26   4   1   -1.70    1.10
 -26   4  -1   -1.00    2.00
  26   4   1   -0.80    0.80
  26   4   1   -0.20    1.20
 -26   4  -1   -0.80    1.60
  28  -4   1   30.20    6.60
  28  -4   1   28.90    6.10
  28  -4   1   35.80    7.10
 -28  -4  -1   22.50    4.70
  28   4   1   25.30    4.20
  28   4   1   22.80    5.40
  30  -4   1   27.00    7.10
 -30  -4  -1   32.80    7.90
 -30  -4  -1   29.80    7.00
  30   4   1   25.10    6.10
 -30   4  -1   35.60    7.30
 -32  -4  -1    1.20    1.40
  32  -4   1   -0.60    2.00
  32  -4   1    1.30    1.00
  32  -4   1    4.70    3.20
 -32   4  -1    2.30    2.30
  32   4   1    0.10    2.20
  32   4   1    3.50    1.60
  34  -4   1   66.09   10.10
 -34  -4  -1   67.89   17.50
  34  -4   1   76.49   12.80
  34  -4   1   61.69    9.30
  34   4   1   70.19    6.40
  34   4   1   64.19    9.90
 -34   4  -1   77.49   11.00
 -34   4  -1   72.59   13.80
  36  -4   1   -3.10    2.10
  36  -4   1    2.50    1.50
  36   4   1    2.10    1.60
  35  -5  -1   -1.30    1.00
  35   5  -1   -1.70    1.00
 -35   5   1   -2.10    2.80
  33  -5  -1   -0.30    1.10
  33  -5  -1    1.60    2.10
 -33   5   1    1.40    2.70
  33   5  -1   -1.60    0.90
 -33   5   1   -4.40    1.90
  31  -5  -1    3.10    2.10
  31  -5  -1    0.30    1.10
  31   5  -1    0.90    1.30
 -31   5   1    1.50    2.10
 -31   5   1    2.70    2.60
 -31   5   1    8.10    3.80
  29  -5  -1    3.80    2.20
  29  -5  -1    0.30    0.80
 -29   5   1   -4.50    2.70
 -29   5   1    1.50    2.20
 -29   5   1    5.30    2.40
  27  -5  -1   72.09    8.40
  27  -5  -1   83.39    9.50
 -27   5   1   70.09    9.90
 -27   5   1   78.09   10.00
  27   5  -1   79.69    7.70
 -27   5   1   65.79   10.00
  25  -5  -1   -0.20    1.60
  25  -5  -1    1.20    1.00
  25  -5  -1    2.30    1.70
  25   5  -1    0.10    1.20
 -25   5   1    2.50    2.30
 -25   5   1    1.40    1.60
  25   5  -1    0.50    0.50
 -25   5   1   -1.00    1.50
  23  -5  -1  100.29    9.30
 -23  -5   1   86.39    3.90
  23  -5  -1   92.49    9.10
  23  -5  -1   81.69    9.80
  23   5  -1   90.99    4.50
 -23   5   1  100.69   10.10
 -23   5   1   84.19   10.00
 -23   5   1  101.89   10.70
  23   5  -1   83.99    7.20
  23   5  -1   90.59   11.10
  21  -5  -1   54.99    8.10
 -21  -5   1   47.20    2.90
  21  -5  -1   46.30    6.20
  21  -5  -1   56.99    7.10
 -21   5   1   52.49    7.70
  21   5  -1   55.09    8.70
  21   5  -1   46.70    3.00
 -21   5   1   49.70    7.30
 -21   5   1   44.20    6.60
 -21   5   1   45.60    7.20
  21   5  -1   40.30    5.00
  19  -5  -1  424.16   19.80
 -19  -5   1  377.96   12.80
  19  -5  -1  415.46   21.30
  19  -5  -1  388.96   18.20
 -19   5   1  411.76   20.90
  19   5  -1  384.96   21.80
 -19   5   1  420.26   21.40
 -19   5   1  419.76   21.30
  19   5  -1  396.36   13.40
  19   5  -1  409.16   16.40
 -19   5   1  417.56   22.00
  19   5  -1  379.66   15.70
  17  -5  -1   72.99    7.10
 -17  -5   1   70.59    4.00
  17  -5  -1   71.49    8.00
  17  -5  -1   71.19    6.70
  17   5  -1   72.59    4.20
  17   5  -1   69.69    5.10
 -17   5   1   69.19    7.60
  17   5  -1   65.29    5.20
  17   5  -1   72.49    8.20
 -17   5   1   66.49    7.60
 -17   5   1   71.79    7.80
 -17   5   1   66.59    7.50
 -15  -5   1  187.98    7.40
  15  -5  -1  174.88   10.20
  15  -5  -1  166.18   11.70
  15  -5  -1  167.28   10.80
 -15   5   1  154.48   11.50
 -15   5   1  154.18   11.80
 -15   5   1  171.08   12.10
  15   5  -1  182.08    7.90
  15   5  -1  193.88    8.80
  15   5  -1  196.18    8.40
  15   5  -1  202.58   13.50
 -15   5   1  170.38   11.50
  13  -5  -1    9.00    7.60
  13  -5  -1   16.20    4.10
 -13  -5   1   10.10    4.80
 -13  -5   1   10.60    4.80
 -13  -5   1   14.90    2.20
  13  -5  -1   36.60   14.30
 -13   5   1   19.70   10.80
 -13   5   1   14.20    3.70
  13   5  -1   14.50    2.40
  13   5  -1   17.00    2.60
 -13   5   1   17.40    4.20
  13   5  -1   24.60    3.90
 -13   5   1   16.10    6.90
 -13   5   1   12.60    3.20
  13   5  -1   14.00    2.10
  11  -5  -1  237.58   26.70
  11  -5  -1  231.48   10.80
  11  -5  -1  212.18   12.30
 -11  -5   1  231.98   18.30
 -11  -5   1  216.48   18.80
  11  -5  -1  258.17   31.10
  11  -5  -1  218.98   11.90
  11   5  -1  217.18   19.00
 -11   5   1  235.08   12.90
 -11   5   1  268.37   30.30
 -11   5   1  233.18   27.40
 -11   5   1  222.58   13.50
  11   5  -1  234.18    8.60
  11   5  -1  221.38    9.80
  11   5  -1  209.88   16.10
  11   5  -1  225.98    9.80
 -11   5   1  227.68   11.50
  11   5  -1  224.18   13.30
   9  -5  -1  111.69    6.50
   9  -5  -1  123.89   18.30
   9  -5  -1  116.99    8.20
  -9  -5   1  108.39   12.80
   9  -5  -1  102.99   19.40
  -9  -5   1   97.39   12.40
  -9   5   1  114.49   19.00
  -9   5   1  115.19    8.60
   9   5  -1  103.59    6.20
  -9   5   1  108.69   18.50
  -9   5   1  126.99    7.40
   9   5  -1  108.79    4.80
   9   5  -1  122.29   12.60
  -9   5   1  101.19    9.70
   9   5  -1   84.29   12.70
  -9   5   1  111.89    8.70
   9   5  -1  113.09    7.20
   9   5  -1  117.79    6.50
  -7  -5   1  223.78   19.20
   7  -5  -1  239.78   11.80
   7  -5  -1  245.98   11.70
   7  -5  -1  236.18   10.10
   7  -5  -1  259.77   34.30
   7  -5  -1  235.28   25.50
  -7  -5   1  218.68   19.90
   7   5  -1  224.48   18.90
  -7   5   1  230.08   12.70
   7   5  -1  223.88   10.40
   7   5  -1  243.68   21.10
   7   5  -1  235.88    9.50
   7   5  -1  233.58    8.30
   7   5  -1  251.27   10.30
  -7   5   1  246.68   12.30
  -7   5   1  207.68   27.00
  -7   5   1  251.37   13.60
  -7   5   1  271.27   27.30
  -7   5   1  231.38   10.50
  -7   5   1  252.27   13.10
   7   5  -1  226.38   10.30
  -5  -5   1  310.07   10.30
  -5  -5   1  284.27   23.80
   5  -5  -1  321.57   29.00
  -5  -5   1  306.67   23.60
   5  -5  -1  302.07   12.90
   5  -5  -1  273.97   29.40
   5  -5  -1  306.27   11.60
  -5   5   1  276.87   28.40
   5   5  -1  271.17   22.10
   5   5  -1  281.07   12.40
  -5   5   1  275.47   14.00
  -5   5   1  312.47   12.00
  -5   5   1  296.97   14.90
  -5   5   1  329.97   30.10
   5   5  -1  279.77   10.10
   5   5  -1  290.17   23.40
   5   5  -1  287.97   12.10
  -5   5   1  289.37   14.10
   5   5  -1  286.37   10.60
   5   5  -1  321.77   12.70
  -5   5   1  295.57   13.40
   3  -5  -1 1608.24   72.79
   3  -5  -1 1481.65   44.40
  -3  -5   1 1530.95   67.79
   3  -5  -1 1490.95   45.50
  -3  -5   1 1516.55   43.60
   3  -5  -1 1530.85   74.79
  -3  -5   1 1526.35   64.79
  -3   5   1 1443.66   47.80
  -3   5   1 1551.64   74.19
   3   5  -1 1573.04   65.69
   3   5  -1 1540.25   46.50
  -3   5   1 1594.94   72.59
   3   5  -1 1567.24   45.40
   3   5  -1 1529.75   43.30
   3   5  -1 1507.65   66.59
  -3   5   1 1574.94   47.00
   3   5  -1 1507.45   46.30
  -3   5   1 1446.46   47.90
   3   5  -1 1550.44   46.80
  -3   5   1 1451.45   48.80
   3   5  -1 1477.45   43.90
  -3   5   1 1487.05   44.60
   1  -5  -1   75.09   14.80
   1  -5  -1  104.59    5.50
  -1  -5   1   94.09    4.70
   1  -5  -1  103.79    5.50
   1  -5  -1   91.89   14.40
  -1  -5   1   97.69   14.00
  -1  -5   1   98.49    5.20
   1   5  -1   93.09    6.60
   1   5  -1   65.39   11.70
  -1   5   1   93.49   15.30
   1   5  -1  111.79    7.30
  -1   5   1   97.79    7.00
  -1   5   1  106.09    6.60
   1   5  -1   90.79    6.30
   1   5  -1  100.09    4.50
   1   5  -1   90.19   14.50
  -1   5   1  119.99    8.10
   1   5  -1   86.29    5.20
  -1   5   1  103.59   15.70
  -1   5   1   94.69    5.30
  -1   5   1   86.69    6.70
   1   5  -1   93.19    5.90
  -1  -5  -1  615.64   39.60
   1  -5   1  662.33   20.60
  -1  -5  -1  685.63   20.60
   1  -5   1  660.23   40.90
  -1  -5  -1  646.44   24.00
   1  -5   1  687.93   22.30
  -1  -5  -1  669.73   21.80
   1   5   1  704.93   23.20
   1   5   1  683.03   25.00
  -1   5  -1  695.33   24.50
  -1   5  -1  671.83   23.50
   1   5   1  665.63   21.50
   1   5   1  684.53   24.40
  -1   5  -1  741.23   24.90
  -1   5  -1  662.93   20.70
  -1   5  -1  651.93   24.60
   1   5   1  661.43   40.60
  -1   5  -1  706.23   43.30
   1   5   1  695.03   43.00
  -1   5  -1  613.04   40.30
  -3  -5  -1   77.19    3.30
   3  -5   1   73.19    5.40
   3  -5   1   79.59    4.30
  -3  -5  -1  108.19   14.40
   3  -5   1   75.59    5.50
  -3  -5  -1   80.19    6.00
   3  -5   1   75.19   15.60
   3  -5   1   76.99   14.10
   3   5   1   79.59    6.20
   3   5   1   84.39    4.90
   3   5   1   91.29   13.90
   3   5   1   84.09    6.50
  -3   5  -1   62.19   12.20
  -3   5  -1   87.19    6.30
   3   5   1   76.69   12.60
  -3   5  -1   82.99    4.50
  -3   5  -1   75.99    6.30
  -3   5  -1   72.89    6.40
  -3   5  -1   67.89   14.30
  -3   5  -1   66.59    6.20
   5  -5   1  940.31   32.70
   5  -5   1  898.71   53.09
  -5  -5  -1  956.60   49.40
   5  -5   1  929.11   31.20
  -5  -5  -1  906.61   48.60
  -5  -5  -1  932.31   30.80
   5  -5   1  933.11   28.40
   5  -5   1  892.81   56.49
   5  -5   1  979.50   31.30
   5   5   1  969.80   31.50
   5   5   1  897.91   50.09
  -5   5  -1  920.01   32.70
  -5   5  -1  929.01   32.80
   5   5   1  947.81   47.50
   5   5   1  975.40   31.90
  -5   5  -1  945.31   54.99
  -5   5  -1  915.01   32.10
  -5   5  -1  998.10   33.80
  -5   5  -1  924.71   29.00
  -5   5  -1  966.00   56.79
   5   5   1  934.91   29.40
   7  -5   1  615.34   22.80
   7  -5   1  603.04   20.00
   7  -5   1  612.24   22.60
   7  -5   1  609.64   23.90
   7  -5   1  590.44   45.90
  -7  -5  -1  642.84   21.50
  -7  -5  -1  611.44   37.00
   7  -5   1  576.04   42.00
  -7  -5  -1  592.64   37.00
   7   5   1  582.24   21.80
   7   5   1  619.44   36.20
  -7   5  -1  581.34   43.60
  -7   5  -1  615.44   24.10
  -7   5  -1  573.94   20.50
  -7   5  -1  618.94   24.40
   7   5   1  583.04   22.10
  -7   5  -1  598.94   23.30
  -7   5  -1  633.84   46.00
   7   5   1  621.54   20.80
   7   5   1  621.04   39.30
   9  -5   1  282.87   14.10
   9  -5   1  343.67   30.70
   9  -5   1  276.77   11.70
  -9  -5  -1  286.07   25.60
   9  -5   1  269.07   13.80
   9  -5   1  300.97   32.30
  -9  -5  -1  282.27   23.90
   9  -5   1  283.97   14.70
  -9  -5  -1  282.17   12.10
  -9   5  -1  294.07   14.90
  -9   5  -1  318.17   15.70
  -9   5  -1  284.67   30.50
   9   5   1  275.67   12.60
  -9   5  -1  286.57   14.80
   9   5   1  290.17   14.10
  -9   5  -1  299.27   31.40
   9   5   1  262.67   24.70
   9   5   1  277.17   21.90
   9   5   1  285.37   13.00
  -9   5  -1  280.97   12.30
 -11  -5  -1  703.83   39.60
 -11  -5  -1  704.13   42.30
  11  -5   1  774.52   56.59
 -11  -5  -1  728.13   24.20
  11  -5   1  722.73   26.90
  11  -5   1  664.63   27.20
  11  -5   1  676.93   24.40
  11  -5   1  757.62   51.69
 -11   5  -1  732.03   54.19
 -11   5  -1  681.83   27.80
  11   5   1  672.93   37.20
  11   5   1  738.23   27.60
  11   5   1  730.63   25.60
  11   5   1  745.93   44.40
 -11   5  -1  728.83   52.69
  11   5   1  732.73   25.20
  11   5   1  708.33   20.40
 -11   5  -1  714.03   28.60
  11   5   1  769.12   20.60
  13  -5   1  419.86   19.00
  13  -5   1  396.36   37.90
  13  -5   1  393.76   19.40
 -13  -5  -1  437.16   16.10
  13  -5   1  455.95   43.40
 -13  -5  -1  400.66   31.20
 -13  -5  -1  414.66   28.80
  13  -5   1  425.56   20.10
  13  -5   1  444.96   17.40
  13   5   1  462.45   32.00
  13   5   1  413.36   19.50
 -13   5  -1  382.26   39.60
 -13   5  -1  411.16   20.30
  13   5   1  439.86   14.00
 -13   5  -1  423.06   20.20
  13   5   1  419.56   13.70
 -13   5  -1  475.35   21.00
 -13   5  -1  416.16   40.10
  13   5   1  428.26   27.60
  13   5   1  430.96   16.80
  13   5   1  437.46   17.80
  15  -5   1    1.50    0.80
  15  -5   1    3.50    1.40
  15  -5   1    1.10    1.20
  15  -5   1    1.40    1.30
 -15  -5  -1    2.10    0.90
  15   5   1    3.00    1.40
  15   5   1    1.20    0.80
 -15   5  -1    4.60    2.00
 -15   5  -1    1.90    1.30
 -15   5  -1    4.20    2.00
  15   5   1    1.30    0.70
  15   5   1    2.00    0.90
  17  -5   1  200.68   13.40
  17  -5   1  202.48   13.40
  17  -5   1  174.98   10.70
 -17  -5  -1  192.98    9.30
  17  -5   1  180.68   12.00
 -17   5  -1  182.38   13.20
  17   5   1  176.88   10.90
  17   5   1  180.88   12.70
  17   5   1  183.18    8.80
 -17   5  -1  174.78   13.10
 -17   5  -1  161.08   12.30
  19  -5   1    1.30    1.50
  19  -5   1    0.70    1.50
  19  -5   1   -0.50    0.50
  19  -5   1   -0.90    1.10
  19   5   1   -1.50    0.70
 -19   5  -1   -0.30    1.20
  19   5   1    0.40    0.70
 -19   5  -1   -1.70    0.90
  19   5   1   -0.90    0.60
  21  -5   1    2.40    1.80
  21  -5   1    6.40    2.30
  21  -5   1    3.90    1.20
  21  -5   1    6.10    2.10
 -21  -5  -1   12.60    3.10
 -21   5  -1    6.00    2.20
  21   5   1    6.20    1.60
  21   5   1    5.00    2.00
  21   5   1    2.70    1.20
 -21   5  -1    6.90    2.40
 -21   5  -1    5.20    2.20
  23  -5   1    1.10    1.40
  23  -5   1    1.70    1.80
  23  -5   1    3.90    2.10
 -23  -5  -1    4.20    1.30
  23  -5   1    2.80    1.20
  23   5   1    5.00    1.30
  23   5   1   11.40    2.90
 -23   5  -1    5.20    2.40
  23   5   1    4.30    1.70
 -23   5  -1    2.50    1.90
  25  -5   1    0.10    0.80
  25  -5   1   -1.30    1.20
  25  -5   1   -1.80    1.30
 -25  -5  -1    0.10    1.10
  25   5   1    0.60    0.90
  25   5   1    0.00    1.30
 -25   5  -1   -1.20    1.60
  25   5   1    0.20    1.20
 -25   5  -1    0.00    1.90
  27  -5   1    2.40    2.30
  27  -5   1    2.60    2.10
 -27  -5  -1    2.40    1.50
  27  -5   1    1.80    1.10
  27   5   1    2.00    1.20
  27   5   1    1.20    2.00
 -27   5  -1    3.50    2.90
  27   5   1    6.10    2.20
 -27   5  -1    1.80    2.40
  29  -5   1    2.40    1.70
  29  -5   1    3.10    1.40
  29   5   1    5.40    1.40
 -29   5  -1    6.20    2.60
  29   5   1    3.70    2.20
 -29   5  -1    6.50    2.90
  31  -5   1    3.80    2.50
  31  -5   1    1.10    1.10
  31  -5   1    3.70    2.70
 -31   5  -1    3.50    2.50
 -31   5  -1    5.40    3.50
 -31   5  -1    4.30    2.30
  31   5   1    3.20    1.30
  33  -5   1    0.20    2.00
  33  -5   1   -3.30    1.30
  33  -5   1   -2.50    0.90
 -33   5  -1   -0.10    2.30
 -33   5  -1   -0.90    2.30
  35  -5   1    3.70    1.90
  35  -5   1    5.40    2.90
 -35   5  -1    9.00    3.40
  35   5   1    5.60    2.10
  34  -6  -1    4.00    1.70
  34  -6  -1    6.70    3.00
 -34   6   1    6.20    3.30
 -34   6   1    5.40    3.50
  34   6  -1    1.90    1.50
  32  -6  -1    0.10    1.40
  32  -6  -1    0.10    2.30
 -32   6   1    0.90    3.00
  32   6  -1    0.20    1.00
  30  -6  -1   26.90    6.60
  30  -6  -1   40.10    7.60
 -30   6   1   36.80    9.30
 -28   6   1    2.30    2.30
 -28   6   1    3.40    2.80
 -28   6   1    4.60    2.90
  26  -6  -1    7.50    2.80
  26  -6  -1    4.80    1.40
  26  -6  -1    2.10    1.50
 -26   6   1    9.70    3.00
 -26   6   1    6.40    2.70
  26   6  -1    5.40    1.80
  26   6  -1    8.00    2.40
  24  -6  -1   -1.20    1.60
  24  -6  -1    0.30    0.80
 -24   6   1    1.40    2.20
 -24   6   1    0.40    1.70
  24   6  -1   -0.60    0.80
  24   6  -1   -0.40    0.90
 -24   6   1   -0.90    1.90
  22  -6  -1  238.68   14.30
  22  -6  -1  219.98   14.60
  22  -6  -1  217.68   16.20
  22   6  -1  220.98   10.90
 -22   6   1  246.98   16.70
  22   6  -1  216.18    7.80
  22   6  -1  211.58   17.20
 -22   6   1  251.57   17.00
  22   6  -1  211.38   12.10
 -22   6   1  214.48   23.80
 -22   6   1  225.08   16.70
  20  -6  -1    0.40    0.70
  20  -6  -1   -0.80    1.40
  20  -6  -1    0.40    1.10
  20   6  -1   -0.90    0.80
 -20   6   1    1.00    1.60
 -20   6   1   -1.80    1.30
  20   6  -1   -1.60    0.80
  20   6  -1   -0.20    0.70
  20   6  -1   -0.50    0.50
 -20   6   1   -1.80    0.90
  18  -6  -1    0.40    0.80
  18  -6  -1    1.60    1.50
  18  -6  -1   -1.90    1.10
  18   6  -1   -0.40    0.60
  18   6  -1   -0.40    0.60
 -18   6   1   -0.50    1.50
 -18   6   1   -1.00    1.20
  18   6  -1    0.30    0.80
 -18   6   1   -1.50    1.20
  18   6  -1    1.10    1.00
  16  -6  -1    3.30    1.50
  16  -6  -1    6.30    2.30
  16  -6  -1    3.40    0.90
 -16   6   1    5.10    2.10
 -16   6   1    4.80    1.90
 -16   6   1    6.80    2.20
 -16   6   1    2.90    0.80
 -16   6   1    4.00    1.90
  14  -6  -1    5.30    1.80
  14  -6  -1    2.20    0.70
  14  -6  -1    3.70    1.60
  14   6  -1    3.00    1.00
 -14   6   1    1.60    0.80
 -14   6   1    3.00    1.60
 -14   6   1    4.50    2.10
  14   6  -1    4.00    1.10
 -14   6   1    3.50    1.80
 -14   6   1    4.40    1.90
  14   6  -1    4.40    1.40
  14   6  -1    4.20    1.00
  12  -6  -1    2.10    0.70
  12  -6  -1    3.80    1.40
  12  -6  -1    3.70    1.50
 -12   6   1    3.10    1.20
 -12   6   1    1.60    0.70
  12   6  -1    2.80    0.90
 -12   6   1    3.10    1.60
  12   6  -1    8.90    2.40
 -12   6   1    4.30    1.70
 -12   6   1    3.80    1.70
  12   6  -1    1.60    0.70
 -10  -6   1    8.00    5.50
 -10  -6   1   17.10    6.60
  10  -6  -1    0.80    7.40
  10  -6  -1    4.60    1.70
  10  -6  -1   17.90    4.00
  10  -6  -1   11.20    8.60
  10   6  -1   10.70    2.60
  10   6  -1    9.90    4.60
 -10   6   1    7.50    8.50
 -10   6   1    3.30    1.60
 -10   6   1    3.50    1.60
 -10   6   1    5.50    2.00
  10   6  -1    9.20    5.90
 -10   6   1   15.10    3.10
  10   6  -1   10.10    2.50
  10   6  -1    4.00    1.10
  10   6  -1    9.60    2.40
 -10   6   1    4.20    8.30
 -10   6   1    5.80    2.20
  10   6  -1    7.80    1.30
   8  -6  -1  -10.10    5.00
   8  -6  -1   -0.80    0.60
   8  -6  -1    8.80    3.40
  -8  -6   1   -0.80    3.20
  -8  -6   1    4.30    3.40
   8  -6  -1   -0.20    0.80
   8  -6  -1   -0.10    0.30
  -8   6   1   -0.10    0.90
  -8   6   1   -6.50    3.30
   8   6  -1   -0.50    0.30
  -8   6   1   -1.40    0.70
  -8   6   1   -1.10    0.70
  -8   6   1   -0.50    0.30
  -8   6   1    0.40    1.10
   8   6  -1   -0.80    0.50
   8   6  -1   -0.40    0.60
  -8   6   1    3.00    8.00
   8   6  -1   -1.60    2.40
   8   6  -1   -0.50    0.60
   8   6  -1    3.70    4.80
   8   6  -1   -0.10    0.40
  -6  -6   1   56.29    3.30
  -6  -6   1   56.29   10.70
   6  -6  -1   59.79    4.60
   6  -6  -1   54.39   14.40
  -6  -6   1   33.80   10.80
   6  -6  -1   52.59    5.30
   6  -6  -1   54.39   12.10
  -6   6   1   62.29    6.60
   6   6  -1   47.10    4.90
  -6   6   1   57.39    5.90
   6   6  -1   58.19    5.30
  -6   6   1   57.09    6.90
  -6   6   1   57.19   13.70
   6   6  -1   55.19    5.00
   6   6  -1   47.10   11.00
   6   6  -1   55.29    4.40
   6   6  -1   50.89    3.30
  -6   6   1   39.60   12.20
   6   6  -1   61.49   10.50
  -6   6   1   54.59    4.50
   6   6  -1   55.89    3.80
  -6   6   1   52.89    6.10
  -4  -6   1    3.40    0.80
   4  -6  -1    3.90    1.30
   4  -6  -1    4.10    7.60
   4  -6  -1    6.70    6.30
  -4  -6   1   16.00    5.90
  -4  -6   1    9.30    5.40
   4   6  -1    3.90    1.30
  -4   6   1    5.40    5.70
  -4   6   1    2.30    1.10
   4   6  -1   -5.60    4.30
  -4   6   1    3.60    1.40
   4   6  -1    4.40    1.50
  -4   6   1    3.20    1.50
   4   6  -1    2.80    1.10
   4   6  -1    1.90    5.00
  -4   6   1    2.00    0.50
  -4   6   1    7.10    4.40
  -4   6   1    2.20    1.30
   4   6  -1    9.30    2.40
  -2  -6   1  286.77   10.90
   2  -6  -1  283.37   11.70
  -2  -6   1  279.27   25.90
  -2  -6   1  297.67   29.10
   2  -6  -1  284.57   11.50
   2  -6  -1  299.17   29.60
   2  -6  -1  263.07   29.50
  -2   6   1  307.77   30.60
  -2   6   1  289.37   14.40
   2   6  -1  278.57   12.60
  -2   6   1  253.67   13.90
  -2   6   1  278.37   28.20
   2   6  -1  290.67   13.60
  -2   6   1  282.47   11.30
   2   6  -1  295.47   14.20
   2   6  -1  299.17   28.00
  -2   6   1  294.77   15.20
   2   6  -1  277.37   10.20
  -2   6   1  293.07   13.70
   2   6  -1  284.67   26.30
   0  -6  -1  199.78   23.50
   0  -6   1  214.28    9.40
   0  -6  -1  223.48   25.90
   0  -6  -1  204.88    9.30
   0  -6  -1  212.38    8.70
   0  -6   1  210.58    8.40
   0  -6   1  187.08   22.10
   0   6   1  205.68   12.10
   0   6   1  194.48   10.40
   0   6  -1  209.38   24.40
   0   6  -1  199.78   11.20
   0   6  -1  185.48    8.10
   0   6   1  229.58   12.10
   0   6  -1  228.18   11.70
   0   6   1  233.38   24.30
   0   6  -1  204.78   11.70
   0   6  -1  201.78   22.40
   0   6   1  199.48   11.30
   0   6   1  228.18   25.40
   0   6   1  229.58    9.20
   0   6  -1  202.58   10.50
   2  -6   1  184.08    7.70
   2  -6   1  182.88   22.10
  -2  -6  -1  164.18   19.70
  -2  -6  -1  188.48    7.10
   2  -6   1  170.18   23.30
   2  -6   1  173.28    9.00
   2   6   1  172.98    9.30
  -2   6  -1  186.98   11.30
  -2   6  -1  180.28   23.30
   2   6   1  190.38   10.70
  -2   6  -1  201.48   24.10
  -2   6  -1  193.98   11.10
   2   6   1  179.18   10.20
   2   6   1  218.08   22.50
   2   6   1  188.18   11.30
  -2   6  -1  176.08    7.70
  -2   6  -1  171.58   10.50
  -2   6  -1  174.68   10.20
   2   6   1  180.08    8.20
   2   6   1  200.08   22.90
   4  -6   1  106.39    7.20
  -4  -6  -1  106.69   16.80
   4  -6   1  114.29    5.60
   4  -6   1  111.09    7.20
  -4  -6  -1  105.39   14.90
   4  -6   1  106.49   18.20
  -4  -6  -1  109.49    3.80
   4  -6   1   87.09   16.70
  -4   6  -1  115.59    6.00
  -4   6  -1   89.09   16.50
   4   6   1  101.19   17.20
   4   6   1  122.29   17.30
  -4   6  -1   91.99    7.80
   4   6   1  112.29    6.10
   4   6   1   93.29    7.60
  -4   6  -1  110.29    7.90
   4   6   1   85.59    7.60
  -4   6  -1  108.49    8.20
  -4   6  -1  116.69   19.70
  -6  -6  -1   22.10   10.60
   6  -6   1   39.30    4.70
  -6  -6  -1   49.40   13.10
   6  -6   1   44.20    3.60
   6  -6   1   42.00   14.30
   6  -6   1   29.20    4.20
   6  -6   1   61.39   13.00
  -6   6  -1   40.00    3.80
  -6   6  -1   32.50    4.80
   6   6   1   39.10    4.90
   6   6   1   28.70   10.00
  -6   6  -1   42.60    5.30
  -6   6  -1   29.90   13.80
  -6   6  -1   65.19   15.20
  -6   6  -1   42.90    5.90
   6   6   1   42.60   10.00
   6   6   1   39.90    3.80
   6   6   1   40.60    6.00
  -6   6  -1   42.20    5.40
  -8  -6  -1   63.09   13.80
   8  -6   1   60.59    6.10
   8  -6   1   65.09   17.80
   8  -6   1   62.19    5.90
   8  -6   1   44.50   11.10
   8  -6   1   62.89    4.60
  -8  -6  -1   53.09   11.20
  -8   6  -1   54.79    6.70
  -8   6  -1   62.99   22.70
   8   6   1   52.99   12.80
   8   6   1   59.89    6.00
   8   6   1   64.39    4.90
   8   6   1   63.49   11.50
  -8   6  -1   59.89    4.90
  -8   6  -1   65.79    7.50
  -8   6  -1   65.59    6.90
  -8   6  -1   72.39   19.20
   8   6   1   61.29    6.00
  -8   6  -1   68.09    6.70
  10  -6   1  103.99    9.90
  10  -6   1  107.69    8.20
 -10  -6  -1  121.09   16.40
  10  -6   1   90.39   17.30
 -10  -6  -1  138.19   24.10
  10  -6   1  109.59    6.80
  10  -6   1  106.39    9.20
 -10   6  -1   90.59    8.60
  10   6   1  118.19    8.30
 -10   6  -1  107.29    9.00
 -10   6  -1  114.19    7.40
 -10   6  -1   97.79    8.90
  10   6   1  111.49    7.70
  10   6   1  103.89   18.20
 -10   6  -1  100.59    9.10
 -10   6  -1   69.99   17.70
  10   6   1  105.79    6.90
 -10   6  -1   99.59   22.20
  10   6   1  122.39    9.10
  12  -6   1  739.63   28.40
  12  -6   1  753.32   29.60
  12  -6   1  772.92   30.80
 -12  -6  -1  791.12   26.50
  12  -6   1  794.72   26.20
 -12   6  -1  788.92   31.20
  12   6   1  712.73   26.60
 -12   6  -1  735.33   30.40
 -12   6  -1  748.83   31.30
 -12   6  -1  690.33   29.70
  12   6   1  752.82   29.70
  12   6   1  694.13   27.30
  14  -6   1  123.09   10.10
  14  -6   1  111.59    9.10
  14  -6   1  119.79   10.30
 -14  -6  -1  110.79    7.10
  14  -6   1  104.59    8.80
 -14   6  -1  116.79   10.40
 -14   6  -1   99.09   10.20
 -14   6  -1  107.39   10.20
  14   6   1  115.49    7.60
  14   6   1   98.89    9.30
  14   6   1  102.09    8.20
  16  -6   1   29.50    6.00
 -16  -6  -1   24.60    3.60
  16  -6   1   24.80    5.50
  16  -6   1   30.70    5.60
  16  -6   1   25.50    4.60
  16   6   1   23.30    2.30
  16   6   1   32.40    4.00
  16   6   1   26.30    4.40
 -16   6  -1   40.30    6.70
 -16   6  -1   24.00    5.60
 -16   6  -1   28.10    5.90
  16   6   1   24.70    2.50
 -18  -6  -1    0.90    0.90
  18  -6   1    0.50    1.60
  18  -6   1    0.30    0.70
  18  -6   1    3.80    1.80
  18  -6   1    0.40    1.40
  18   6   1   -0.90    0.60
 -18   6  -1   -0.40    1.40
  18   6   1   -0.40    0.80
  18   6   1    0.60    0.60
 -18   6  -1   -1.60    1.40
  18   6   1    1.60    1.50
 -18   6  -1    2.40    1.70
  18   6   1   -0.20    0.80
  20  -6   1   99.19    9.50
  20  -6   1   98.99    8.80
  20  -6   1   94.99   10.20
 -20  -6  -1  100.99    6.50
  20  -6   1   92.39   10.40
  20   6   1   79.69    5.60
 -20   6  -1   99.29   11.00
 -20   6  -1  100.29   10.50
  20   6   1  100.19    6.90
 -20   6  -1   89.29   10.60
  20   6   1  101.39    8.50
  20   6   1   93.59    6.00
  20   6   1  106.09   10.70
  22  -6   1   75.29    9.60
  22  -6   1   82.09    8.60
 -22  -6  -1   71.69    5.50
  22  -6   1   77.09    9.10
  22   6   1   82.89    8.10
  22   6   1   76.39    6.00
  22   6   1   81.99    5.90
  22   6   1   67.89    9.00
 -22   6  -1   75.39    9.40
  22   6   1   78.99    6.00
 -22   6  -1   79.69   10.20
 -22   6  -1   70.59   10.10
  24  -6   1   61.89    8.80
 -24  -6  -1   50.59    5.00
  24  -6   1   43.20    7.30
  24  -6   1   52.09    7.10
 -24   6  -1   34.50    8.00
  24   6   1   50.79    4.90
 -24   6  -1   66.09    9.80
 -24   6  -1   44.50    8.10
  24   6   1   54.69    7.20
  26  -6   1   32.80    7.20
 -26  -6  -1   27.00    4.00
 -26   6  -1   24.10    6.40
 -26   6  -1   37.40    7.80
  26   6   1   29.00    3.70
  28  -6   1   -1.90    1.50
  28  -6   1   -2.30    1.20
 -28   6  -1    0.40    1.60
 -28   6  -1    0.00    2.10
  30  -6   1    3.40    1.60
  30  -6   1    7.30    3.00
 -30   6  -1    6.90    3.80
  30   6   1    4.60    1.50
 -30   6  -1    5.10    3.20
  32  -6   1    0.30    1.20
 -32   6  -1   -1.20    2.60
 -32   6  -1    1.60    3.20
  34  -6   1   -0.50    1.30
 -34   6  -1   -5.60    2.80
 -34   6  -1    1.40    2.90
  33  -7  -1   -1.50    2.20
  33  -7  -1   -0.80    1.00
  33   7  -1   -0.90    1.10
 -33   7   1   -2.70    3.00
  31  -7  -1   -2.30    1.00
  31  -7  -1   -1.00    1.20
 -31   7   1   -0.60    2.50
  31   7  -1   -0.50    0.70
 -31   7   1   -0.70    1.90
  29  -7  -1    3.90    2.50
  29  -7  -1    4.20    1.60
 -29   7   1    3.80    3.20
 -29   7   1    7.00    3.70
  27  -7  -1    1.10    2.30
  27  -7  -1   -0.10    0.90
 -27   7   1   -0.70    2.30
  25  -7  -1    1.90    1.30
 -25   7   1    2.00    2.30
 -25   7   1    0.40    2.00
  23  -7  -1    3.90    2.00
  23  -7  -1    1.50    1.10
  23   7  -1    2.10    1.10
  23   7  -1    4.20    1.20
  23   7  -1    4.70    1.60
 -23   7   1    1.40    2.20
 -23   7   1    2.80    2.60
 -23   7   1   -2.20    1.50
  21  -7  -1   45.70    7.10
  21  -7  -1   48.50    6.70
  21  -7  -1   39.40   10.20
  21   7  -1   42.30    3.20
  21   7  -1   38.00    7.60
  21   7  -1   45.30    5.90
  21   7  -1   43.00    4.10
 -21   7   1   35.30    8.10
 -21   7   1   44.40    8.00
 -21   7   1   31.20    7.70
 -21   7   1   54.79    8.80
  19  -7  -1  123.09    9.70
  19  -7  -1  138.29   12.10
  19  -7  -1  143.09   11.70
  19   7  -1  129.19    6.50
 -19   7   1  110.99   12.20
 -19   7   1  144.69   12.90
 -19   7   1  132.09   12.80
  19   7  -1  123.69   13.10
  19   7  -1  130.79    6.50
  19   7  -1  123.99    8.90
 -19   7   1  127.49   12.60
  19   7  -1  128.89    6.80
  17  -7  -1   34.50    5.20
  17  -7  -1   30.90    6.40
  17   7  -1   37.90    4.10
 -17   7   1   29.20    6.60
 -17   7   1   35.80    6.50
 -17   7   1   27.40    7.00
 -17   7   1   25.70    5.70
 -17   7   1   39.00    7.10
  17   7  -1   36.20    4.70
  17   7  -1   32.50    2.70
  17   7  -1   40.40    3.60
  15  -7  -1    0.50    0.70
  15  -7  -1    1.70    1.60
  15  -7  -1    1.10    1.70
  15   7  -1    3.10    1.50
 -15   7   1    0.10    1.60
  15   7  -1    3.40    1.00
  15   7  -1    1.60    0.90
 -15   7   1    1.70    1.00
  15   7  -1    0.20    0.90
  15   7  -1    2.60    0.60
 -15   7   1   -0.30    1.40
 -15   7   1    3.00    2.30
  13  -7  -1  141.09   10.50
  13  -7  -1  132.79   10.50
  13  -7  -1  146.79    8.90
 -13   7   1  153.38   12.70
  13   7  -1  144.49    8.60
 -13   7   1  136.69   11.50
  13   7  -1  151.68    8.10
  13   7  -1  124.39    7.90
 -13   7   1  129.29   11.50
  13   7  -1  141.89    9.20
  13   7  -1  126.19   11.40
 -13   7   1  146.19   11.80
 -13   7   1  135.89    9.50
  13   7  -1  129.09    5.00
  11  -7  -1    5.80    2.10
  11  -7  -1    7.30    2.00
  11  -7  -1    3.80    1.10
 -11   7   1    3.60    1.20
 -11   7   1   17.20    4.50
  11   7  -1   11.80    2.90
 -11   7   1    9.00    2.50
  11   7  -1    6.50    1.80
 -11   7   1    7.30    2.50
 -11   7   1    5.10    2.10
   9  -7  -1   44.50    5.30
   9  -7  -1   51.49    4.80
   9  -7  -1   41.10    5.80
   9   7  -1   42.40    4.80
   9   7  -1   52.99    5.50
  -9   7   1   34.40    5.80
  -9   7   1   37.50    6.30
   9   7  -1   45.20    4.10
   9   7  -1   49.50    5.30
  -9   7   1   46.70    5.00
  -9   7   1   45.30    6.60
  -9   7   1   34.80    6.00
   7  -7  -1    1.00    0.60
   7  -7  -1    1.30    1.20
  -7   7   1    1.50    1.20
   7   7  -1    2.00    1.00
   7   7  -1    1.60    0.50
  -7   7   1    1.20    0.60
   7   7  -1    2.30    1.30
  -7   7   1    0.50    1.20
  -7   7   1    2.00    1.40
   7   7  -1    1.40    1.10
  -7   7   1    1.40    1.40
   7   7  -1    3.50    1.30
   5  -7  -1    0.60    0.40
   5  -7  -1    0.40    0.90
  -5  -7   1    1.60    0.60
   5   7  -1    2.30    1.30
   5   7  -1    1.30    1.00
  -5   7   1    2.20    1.20
  -5   7   1    1.30    0.50
  -5   7   1   -0.50    1.00
  -5   7   1    1.40    1.40
  -5   7   1   -0.20    0.90
   5   7  -1    1.50    1.10
   5   7  -1    0.70    0.90
   3  -7  -1    0.50    0.50
   3  -7  -1    0.40    0.70
  -3  -7   1    0.20    0.50
  -3   7   1    0.40    1.30
   3   7  -1    0.20    0.90
  -3   7   1   -1.60    0.70
  -3   7   1   -1.30    0.60
  -3   7   1   -0.80    0.80
   3   7  -1   -0.20    0.30
   3   7  -1    0.20    0.70
  -3   7   1   -0.10    0.30
   3   7  -1    0.70    0.80
   1  -7  -1  107.79    6.70
   1  -7  -1  116.09    6.50
  -1  -7   1  107.69    6.30
  -1   7   1  100.79    7.70
  -1   7   1  120.19    9.00
  -1   7   1  109.39    6.40
  -1   7   1  100.39    8.40
   1   7  -1  116.69    5.80
  -1   7   1  112.69    9.40
   1   7  -1  110.69    8.50
   1   7  -1  129.09   14.10
   1   7  -1   96.29    8.10
   1   7  -1  104.19    7.70
  -1  -7  -1   11.80    2.90
   1  -7   1   12.10    2.40
   1  -7   1   14.50    2.80
  -1  -7  -1   14.40    2.30
  -1   7  -1   18.50    3.70
  -1   7  -1   17.10    4.20
  -1   7  -1   11.60    2.30
  -1   7  -1   17.10    3.80
   1   7   1    8.00    2.30
  -1   7  -1   15.20    3.50
   1   7   1   15.30    2.50
   3  -7   1   57.99    4.30
  -3  -7  -1   68.39    3.50
   3  -7   1   71.19    5.80
  -3   7  -1   57.79    4.50
  -3   7  -1   65.69    7.10
   3   7   1   75.39    7.00
  -3   7  -1   60.89    7.10
   3   7   1   55.29    6.00
   3   7   1   72.39    6.10
  -3   7  -1   59.69    6.60
  -3   7  -1   55.99    6.00
   3   7   1   63.39    4.70
   5  -7   1   67.29    6.20
   5  -7   1   66.99    4.60
  -5   7  -1   60.09    6.50
   5   7   1   70.79    6.70
  -5   7  -1   66.09    5.00
  -5   7  -1   61.39    7.50
  -5   7  -1   68.99    7.30
   5   7   1   69.19    6.40
   5   7   1   70.39    6.90
   5   7   1   70.89    5.20
  -5   7  -1   64.79    7.00
   7  -7   1    0.40    1.20
  -7  -7  -1    1.10    1.10
   7  -7   1    0.20    0.40
   7  -7   1    1.90    1.20
   7   7   1    0.80    1.10
  -7   7  -1   -0.40    1.10
  -7   7  -1    1.80    1.40
   7   7   1   -0.80    0.80
   7   7   1   -0.10    0.40
  -7   7  -1    1.40    1.50
  -7   7  -1    0.10    0.40
   9  -7   1   46.40    5.70
   9  -7   1   49.80    6.30
   9  -7   1   54.59    4.80
  -9  -7  -1   48.20    5.30
  -9   7  -1   46.00    6.10
  -9   7  -1   43.30    6.10
  -9   7  -1   49.30    6.70
  -9   7  -1   50.19    7.30
   9   7   1   56.59    6.00
   9   7   1   55.29    5.10
   9   7   1   57.39    6.30
  -9   7  -1   49.60    5.20
  11  -7   1  116.39    7.40
  11  -7   1  125.59   10.00
  11  -7   1  133.79    9.70
 -11  -7  -1  113.59    8.10
 -11   7  -1  127.39   11.30
 -11   7  -1  108.39   10.20
 -11   7  -1  124.29   10.70
  11   7   1  117.89    7.80
 -11   7  -1  124.59    8.40
  11   7   1  127.49    9.40
  11   7   1  132.09    9.10
 -11   7  -1  121.59   10.70
  11   7   1  123.39   10.20
  13  -7   1   27.70    4.20
 -13  -7  -1   24.10    4.10
  13  -7   1   25.60    5.20
 -13   7  -1   30.10    5.90
  13   7   1   26.70    5.90
 -13   7  -1   24.90    5.60
  13   7   1   32.90    5.30
 -13   7  -1   26.90    6.30
  13   7   1   25.20    4.30
  13   7   1   28.40    4.60
 -13   7  -1   28.40    5.90
  15  -7   1    6.50    2.30
  15  -7   1    5.60    2.40
  15  -7   1    3.20    1.00
  15   7   1    4.60    1.10
 -15   7  -1    7.80    2.60
 -15   7  -1    7.50    2.60
  15   7   1   15.80    4.20
 -15   7  -1    8.00    2.90
  15   7   1   14.80    3.90
  15   7   1    4.70    1.40
  17  -7   1    2.10    1.00
  17  -7   1    0.40    1.60
  17  -7   1    2.00    1.90
 -17  -7  -1    3.30    1.20
 -17   7  -1    2.60    1.90
 -17   7  -1    2.40    1.70
  17   7   1    1.30    1.00
  17   7   1    1.30    0.80
 -17   7  -1    1.90    1.60
  17   7   1    5.30    2.00
 -17   7  -1    1.20    2.30
  19  -7   1   67.39    7.10
  19  -7   1   38.20    7.90
 -19  -7  -1   41.40    5.00
  19  -7   1   66.09    8.00
  19   7   1   62.29    8.50
  19   7   1   52.59    2.80
  19   7   1   53.89    2.70
  19   7   1   55.89    5.80
 -19   7  -1   51.69    8.60
 -19   7  -1   56.79    8.90
  19   7   1   56.49    7.00
  21  -7   1   78.39   10.00
 -21  -7  -1   84.89    6.20
  21  -7   1   88.89    8.40
  21  -7   1   90.69    9.80
  21   7   1   84.59    6.50
  21   7   1  102.99    9.40
 -21   7  -1  107.69   11.60
 -21   7  -1   75.49   10.30
 -21   7  -1   89.29   11.10
 -21   7  -1   78.39   10.80
  21   7   1   77.29    9.90
  21   7   1   85.19    4.70
  23  -7   1    1.40    2.00
  23  -7   1    2.80    1.20
 -23  -7  -1    2.20    1.30
 -23   7  -1    1.40    2.10
  23   7   1    1.50    1.30
  23   7   1    2.70    1.10
  23   7   1    7.10    2.20
 -23   7  -1    1.80    2.20
 -23   7  -1    2.80    2.60
  25  -7   1    1.10    1.20
  25  -7   1    3.10    2.20
  25   7   1    1.50    1.10
  25   7   1    3.30    2.20
 -25   7  -1   -0.10    2.10
 -25   7  -1    3.80    2.50
  25   7   1    0.10    1.30
  27  -7   1    0.40    1.10
  27  -7   1   -0.20    2.10
 -27   7  -1    0.80    2.30
 -27   7  -1   -2.30    2.20
  27   7   1   -0.80    0.80
  29  -7   1   -1.80    2.00
  29  -7   1   -0.70    1.00
 -29   7  -1    1.90    2.70
 -29   7  -1   -2.50    2.00
  31  -7   1   -0.10    1.20
  31  -7   1   -3.20    2.00
 -31   7  -1   -1.10    2.90
  30  -8  -1   -1.00    1.00
  30  -8  -1   -1.80    1.50
 -30   8   1    2.90    3.20
 -30   8   1   -0.50    2.80
  28  -8  -1    1.20    1.10
  28  -8  -1   -3.50    1.50
 -28   8   1   -2.80    2.20
  26  -8  -1    2.30    1.00
  26  -8  -1    2.90    2.20
 -26   8   1    4.10    3.10
 -26   8   1    3.20    3.00
  24  -8  -1   58.59    8.10
  24  -8  -1   60.69    8.90
 -24   8   1   64.99   10.40
 -24   8   1   63.69   10.50
  24   8  -1   49.10   10.30
  22  -8  -1   -0.70    0.90
  22   8  -1   -4.60    3.10
 -22   8   1   -0.30    2.20
  22   8  -1   -0.50    0.60
  22   8  -1   -1.70    0.70
 -22   8   1    0.10    2.00
  20  -8  -1   52.79    8.30
  20  -8  -1   54.99    7.00
  20  -8  -1   51.99    7.70
 -20   8   1   45.20    9.20
  20   8  -1   50.49    6.70
 -20   8   1   56.29    9.30
  20   8  -1   50.09    4.20
  20   8  -1   41.00    7.80
  18  -8  -1   24.60    6.00
  18  -8  -1   37.80    7.50
  18  -8  -1   42.80    5.90
 -18   8   1   29.80    6.10
  18   8  -1   30.50    5.60
  18   8  -1   28.90    7.40
 -18   8   1   33.20    8.10
  18   8  -1   35.00    4.10
  18   8  -1   32.50    4.40
  18   8  -1   29.30    5.10
 -18   8   1   31.10    7.00
  16  -8  -1  162.08   12.20
  16  -8  -1  161.88   13.40
  16  -8  -1  155.48   10.10
  16   8  -1  151.38   10.70
  16   8  -1  153.88    9.30
 -16   8   1  156.88   13.10
  16   8  -1  156.78    8.60
 -16   8   1  145.89   11.20
 -16   8   1  170.08   14.80
 -16   8   1  148.59   13.40
  16   8  -1  159.38    9.70
 -16   8   1  148.29   13.60
  16   8  -1  169.08   14.60
  14  -8  -1   29.10    6.50
  14  -8  -1   28.20    4.80
  14  -8  -1   25.20    5.90
 -14   8   1   25.50    5.50
 -14   8   1   23.80    6.40
  14   8  -1   20.10    4.80
  14   8  -1   38.80    5.80
  14   8  -1   28.60    4.80
 -14   8   1   42.70    8.10
 -14   8   1   29.30    6.70
  12  -8  -1    0.80    0.70
  12  -8  -1    1.90    1.70
  12  -8  -1   -1.10    1.50
 -12   8   1    2.80    2.20
  12   8  -1    1.90    1.30
  12   8  -1    1.80    1.40
 -12   8   1   -0.50    1.70
 -12   8   1    0.40    0.60
 -12   8   1    2.20    2.20
  12   8  -1    1.10    0.60
  12   8  -1    1.80    1.20
  12   8  -1    1.00    1.10
  10  -8  -1   95.69    9.10
  10  -8  -1   93.39    7.10
  10   8  -1   78.59    8.00
 -10   8   1   94.19   10.10
  10   8  -1   97.69    7.40
 -10   8   1   89.69    9.40
 -10   8   1   89.29    7.40
 -10   8   1  104.89   11.00
  10   8  -1  101.99    7.30
 -10   8   1   82.99    9.60
  10   8  -1   89.49    7.90
  10   8  -1   99.49    6.40
   8  -8  -1    0.90    0.70
   8  -8  -1    0.00    1.80
  -8   8   1   -0.20    1.70
  -8   8   1    1.60    1.80
   8   8  -1   -0.10    0.40
  -8   8   1    0.80    1.30
  -8   8   1    0.60    0.70
   8   8  -1    1.30    1.20
  -8   8   1   -0.80    1.30
   8   8  -1    2.90    1.50
   8   8  -1    0.40    1.20
   6  -8  -1    2.10    1.30
   6  -8  -1    1.20    0.60
  -6  -8   1    2.40    0.80
  -6   8   1   -1.50    1.10
   6   8  -1    0.60    1.50
  -6   8   1    1.10    0.60
   6   8  -1    1.20    1.30
  -6   8   1    1.90    1.30
   6   8  -1    0.90    0.50
   6   8  -1    1.90    1.50
  -6   8   1    0.30    1.40
   6   8  -1    1.50    1.30
   4  -8  -1   88.79    6.40
  -4  -8   1   78.09    4.80
   4  -8  -1   84.89    6.80
   4   8  -1   83.49    7.90
  -4   8   1   70.59    8.00
   4   8  -1   83.09    5.10
   4   8  -1   96.09    7.50
  -4   8   1   82.09    9.20
  -4   8   1   92.69    9.20
   4   8  -1   86.69    8.40
   4   8  -1   70.59    7.30
  -4   8   1   92.49    8.40
  -4   8   1   67.99    5.90
   2  -8  -1    0.90    1.00
   2  -8  -1    0.50    0.50
  -2  -8   1    0.70    0.70
   2   8  -1    0.00    0.40
  -2   8   1    1.40    1.60
  -2   8   1   -0.10    1.20
  -2   8   1   -0.30    1.10
  -2   8   1   -0.60    0.40
  -2   8   1   -0.80    1.20
   2   8  -1    1.10    1.30
   2   8  -1   -0.20    1.00
   2   8  -1    1.40    1.20
   2   8  -1   -1.00    0.90
   0  -8  -1   25.30    3.30
   0  -8   1   29.50    3.80
   0  -8  -1   28.60    3.90
   0   8  -1   27.90    5.60
   0   8   1   31.10    6.10
   0   8   1   27.90    3.60
   0   8   1   25.80    4.80
   0   8  -1   18.20    4.90
   0   8  -1   23.20    4.70
   0   8  -1   25.10    4.70
   2  -8   1  406.96   16.40
   2  -8   1  402.76   14.80
  -2  -8  -1  395.06   13.50
  -2   8  -1  384.16   20.40
   2   8   1  421.36   20.90
   2   8   1  374.26   15.00
   2   8   1  404.06   19.10
   2   8   1  413.56   18.20
  -2   8  -1  365.56   14.60
   2   8   1  401.86   19.50
  -2   8  -1  370.16   19.20
  -2   8  -1  393.46   18.80
  -2   8  -1  387.16   19.50
  -4  -8  -1    0.70    0.30
   4  -8   1   -0.10    0.90
   4  -8   1    0.10    0.40
   4   8   1   -0.60    1.00
   4   8   1   -1.50    1.00
  -4   8  -1   -0.80    1.30
  -4   8  -1   -0.70    1.10
  -4   8  -1    0.50    0.50
   4   8   1    0.80    1.70
   4   8   1    0.00    0.50
  -4   8  -1    1.60    1.80
  -4   8  -1   -0.60    1.50
   4   8   1   -2.20    0.80
   6  -8   1    1.60    0.70
   6  -8   1    2.80    1.50
  -6   8  -1    6.00    2.40
  -6   8  -1   -1.10    1.40
   6   8   1    3.50    1.60
   6   8   1    3.10    1.80
   6   8   1    0.40    1.40
   6   8   1    3.40    1.70
   6   8   1    1.90    0.70
  -6   8  -1    1.70    0.70
  -6   8  -1    1.50    1.50
   8  -8   1  392.76   18.70
   8  -8   1  388.86   15.70
   8  -8   1  407.66   19.10
   8   8   1  407.26   19.50
  -8   8  -1  402.36   16.90
   8   8   1  453.45   21.00
  -8   8  -1  452.45   21.40
   8   8   1  391.36   16.20
  -8   8  -1  435.66   22.20
  -8   8  -1  430.46   22.60
   8   8   1  402.26   18.70
  -8   8  -1  394.46   21.20
  10  -8   1 1062.69   40.10
  10  -8   1 1208.98   41.50
  10  -8   1 1158.28   36.60
  10   8   1 1157.78   41.90
 -10   8  -1 1165.68   43.90
 -10   8  -1 1093.89   43.00
 -10   8  -1 1181.98   44.30
  10   8   1 1078.49   39.90
 -10   8  -1 1208.08   45.50
 -10   8  -1 1128.59   38.10
  10   8   1 1159.08   39.10
  12  -8   1    2.20    1.60
  12  -8   1    2.50    1.90
  12  -8   1    1.20    0.70
  12   8   1    0.50    0.70
 -12   8  -1    1.00    1.70
  12   8   1    0.30    1.10
 -12   8  -1   -2.70    1.80
  12   8   1    1.00    1.50
  12   8   1    2.40    1.40
  12   8   1    1.10    0.80
 -12   8  -1    1.90    2.30
 -12   8  -1   -0.10    1.40
  14  -8   1   23.90    4.50
  14  -8   1   14.40    3.90
  14  -8   1   22.20    5.40
 -14  -8  -1   23.90    4.60
 -14   8  -1   36.20    6.40
  14   8   1   27.80    5.20
 -14   8  -1   35.70    7.10
 -14   8  -1   32.10    6.90
  14   8   1   20.30    5.10
  16  -8   1   38.20    5.30
  16  -8   1   37.50    7.20
 -16  -8  -1   40.60    5.30
  16  -8   1   37.20    6.60
 -16   8  -1   40.30    7.70
  16   8   1   47.10    7.50
  16   8   1   48.20    5.60
 -16   8  -1   35.50    8.20
 -16   8  -1   27.50    6.50
  16   8   1   33.80    5.30
  16   8   1   37.60    6.50
  18  -8   1   20.60    5.40
  18  -8   1    9.40    3.20
 -18  -8  -1    7.30    2.00
  18   8   1    7.80    2.70
  18   8   1    5.90    1.90
 -18   8  -1   11.10    3.30
  18   8   1    5.10    1.40
 -18   8  -1   11.10    3.60
  20  -8   1   26.80    5.90
 -20  -8  -1   23.10    4.60
  20  -8   1   25.20    5.50
  20   8   1   30.70    6.00
 -20   8  -1   22.40    5.80
  20   8   1   28.60    7.30
  20   8   1   31.50    4.40
  22  -8   1    1.20    1.90
  22  -8   1    2.30    1.40
  22  -8   1    1.30    1.00
  22   8   1    1.10    1.20
  22   8   1    1.10    2.00
  22   8   1    3.20    1.20
 -22   8  -1    2.60    2.40
  24  -8   1   -1.50    1.90
  24  -8   1    0.20    1.00
  24   8   1    0.80    0.90
 -24   8  -1    0.60    2.10
 -24   8  -1    1.00    1.90
  26  -8   1   -1.70    1.40
  26  -8   1    0.60    1.00
 -26   8  -1   -0.50    1.80
  28  -8   1    2.40    1.30
  28  -8   1    0.60    2.10
 -28   8  -1   -3.80    2.10
 -28   8  -1    4.60    2.70
  30  -8   1    1.60    1.20
  30  -8   1    0.20    2.60
 -30   8  -1    3.90    3.80
 -30   8  -1    7.70    3.10
  27  -9  -1   -2.30    1.60
  27  -9  -1   -0.90    0.90
 -27   9   1   -1.10    2.70
 -27   9   1    0.10    2.50
  25  -9  -1    1.10    1.00
 -25   9   1    1.40    2.80
  23  -9  -1   -1.10    0.70
  23  -9  -1    4.10    2.70
 -23   9   1    0.40    2.50
 -23   9   1    1.40    2.30
  21  -9  -1    1.20    1.00
  21  -9  -1    3.90    2.30
  21  -9  -1    1.10    1.50
  21   9  -1    3.00    1.00
 -21   9   1    5.60    3.40
  21   9  -1    1.60    1.50
  19  -9  -1   -1.50    1.70
  19  -9  -1    2.00    0.90
 -19   9   1    1.50    2.20
 -19   9   1    0.60    2.60
 -19   9   1   -2.40    2.10
  19   9  -1    0.40    1.00
  19   9  -1   -0.70    1.00
  17  -9  -1   71.99    7.50
  17  -9  -1  106.89   10.30
  17  -9  -1   99.79   10.30
  17   9  -1   91.69    9.00
 -17   9   1   66.09   10.00
  17   9  -1   83.29    7.10
 -17   9   1   77.89    8.70
  17   9  -1   94.39    9.70
 -17   9   1   95.79   11.30
  15  -9  -1   42.70    5.90
  15  -9  -1   38.80    7.80
 -15   9   1   49.80    9.10
  15   9  -1   43.60    5.40
  15   9  -1   42.60    8.10
 -15   9   1   40.60    7.90
  15   9  -1   34.50    5.20
  15   9  -1   52.79    6.90
 -15   9   1   40.70    6.70
  13  -9  -1    0.80    1.70
  13  -9  -1    0.10    0.70
  13   9  -1    0.30    1.30
 -13   9   1    1.20    2.40
 -13   9   1    2.90    2.40
 -13   9   1   -1.90    1.70
  13   9  -1    0.70    1.20
  13   9  -1   -0.50    0.80
  11  -9  -1    8.30    2.30
  11  -9  -1   19.30    4.40
  11   9  -1   10.20    2.40
 -11   9   1    8.70    3.00
 -11   9   1    9.80    3.00
  11   9  -1    6.40    2.00
 -11   9   1   24.20    6.40
  11   9  -1    8.20    2.30
  11   9  -1   14.90    3.50
   9  -9  -1   31.60    6.20
   9  -9  -1   42.70    5.60
  -9   9   1   41.00    7.40
   9   9  -1   38.60    4.40
  -9   9   1   32.80    7.40
  -9   9   1   37.70    5.30
   9   9  -1   40.50    5.80
  -9   9   1   41.00    7.90
   9   9  -1   36.90    6.50
   9   9  -1   40.50    6.10
  -9   9   1   40.30    7.10
   9   9  -1   31.50    6.10
   7  -9  -1    3.00    1.70
   7  -9  -1    0.70    0.70
   7   9  -1    1.30    1.50
   7   9  -1    3.00    1.90
  -7   9   1    1.00    0.60
   7   9  -1    1.80    1.50
  -7   9   1    0.60    1.70
   7   9  -1    2.50    1.80
  -7   9   1    0.90    1.60
   7   9  -1    0.80    0.60
  -7   9   1    4.20    2.70
   5  -9  -1   31.00    4.80
  -5  -9   1   29.40    3.20
   5  -9  -1   27.30    5.20
   5   9  -1   35.10    6.90
  -5   9   1   29.90    4.60
  -5   9   1   44.60    8.20
  -5   9   1   26.70    6.30
  -5   9   1   24.00    6.40
  -5   9   1   38.70    6.70
   5   9  -1   26.00    5.30
   5   9  -1   28.10    3.60
   5   9  -1   33.40    6.60
   3  -9  -1  140.39    8.60
   3  -9  -1  133.19    8.60
  -3  -9   1  144.49    7.50
   3   9  -1  131.89   11.60
  -3   9   1  123.49   11.20
   3   9  -1  129.59   10.10
   3   9  -1  147.19   11.00
  -3   9   1  142.29   11.60
  -3   9   1  126.59   11.20
   3   9  -1  140.69   11.00
  -3   9   1  130.59   12.70
  -3   9   1  122.09    8.10
   3   9  -1  145.69    7.40
  -1  -9   1    4.00    1.20
   1  -9  -1    0.90    0.80
   1  -9  -1    3.70    1.30
  -1   9   1    2.10    2.10
  -1   9   1    2.40    0.60
  -1   9   1    2.70    1.90
  -1   9   1    5.40    2.10
   1   9  -1    4.10    2.10
   1   9  -1    3.60    2.40
   1   9  -1    4.40    2.10
   1   9  -1    2.60    0.70
  -1   9   1    2.50    2.20
  -1  -9  -1    4.50    1.20
   1   9   1   11.30    2.40
  -1   9  -1    4.60    2.40
   1   9   1    6.70    2.90
  -1   9  -1   -0.10    1.90
  -1   9  -1    2.60    1.80
   1   9   1    6.50    2.00
  -1   9  -1    8.70    2.70
   1   9   1    5.40    2.20
   1   9   1    6.30    2.40
   3  -9   1   33.70    5.00
   3  -9   1   25.70    4.00
  -3  -9  -1   22.10    2.40
   3   9   1   27.20    3.40
  -3   9  -1   24.50    5.90
   3   9   1   29.80    6.50
   3   9   1   22.10    5.40
  -3   9  -1   23.00    5.80
   3   9   1   20.50    5.10
  -3   9  -1   37.70    7.30
  -3   9  -1   17.80    3.50
   3   9   1   24.90    6.10
   5  -9   1    2.40    0.80
   5   9   1    8.20    2.30
  -5   9  -1    7.90    3.10
  -5   9  -1    3.50    2.30
   5   9   1    5.00    2.40
   5   9   1    4.10    1.50
   5   9   1    3.60    0.90
  -5   9  -1    3.30    2.30
   5   9   1    5.80    2.00
  -5   9  -1   -0.30    1.40
   7  -9   1   63.99    5.50
   7  -9   1   50.99    6.90
   7   9   1   66.79    7.90
   7   9   1   60.69    8.40
  -7   9  -1   60.59    8.30
  -7   9  -1   50.69    5.40
   7   9   1   56.19    5.40
   7   9   1   42.40    6.20
  -7   9  -1   46.60    8.10
   7   9   1   51.69    6.80
  -7   9  -1   63.19    8.80
  -7   9  -1   45.20    8.00
   9  -9   1  260.07   12.20
   9  -9   1  274.67   15.40
   9   9   1  251.57   12.10
  -9   9  -1  253.97   13.10
  -9   9  -1  249.68   17.20
   9   9   1  248.98   16.40
  -9   9  -1  254.07   18.10
   9   9   1  251.87   14.50
   9   9   1  249.68   15.20
  -9   9  -1  265.67   17.70
  -9   9  -1  238.28   17.00
   9   9   1  263.27   13.80
  11  -9   1   10.10    2.70
  11  -9   1    7.70    2.50
  11   9   1    5.20    1.20
 -11   9  -1    5.40    1.30
 -11   9  -1   11.30    3.30
 -11   9  -1    9.40    3.30
  11   9   1    8.40    2.70
  11   9   1    8.10    2.20
  13  -9   1    0.50    1.80
  13  -9   1    0.00    0.60
  13  -9   1   -0.50    1.80
  13   9   1    2.10    1.30
  13   9   1   -0.70    0.70
  13   9   1   -1.20    0.60
 -13   9  -1    0.90    2.20
  13   9   1   -1.50    1.40
 -13   9  -1   -0.20    1.80
  15  -9   1   80.89   10.20
  15  -9   1   98.29   10.10
  15  -9   1   78.89    7.30
  15   9   1   96.99   10.10
  15   9   1  100.99    8.90
  15   9   1   90.59    7.90
  15   9   1  103.19   10.00
 -15   9  -1   98.89   11.30
 -15   9  -1   71.29   10.20
  17  -9   1    2.90    1.90
  17  -9   1   -3.00    1.80
  17  -9   1    0.60    0.70
 -17   9  -1   -1.00    1.70
  17   9   1    2.20    1.60
  17   9   1    1.10    0.80
  17   9   1    1.70    1.70
 -17   9  -1    2.80    2.80
  17   9   1    1.10    1.10
  19  -9   1   29.90    5.20
  19  -9   1   30.10    6.60
  19   9   1   20.70    4.90
 -19   9  -1   38.20    8.00
  19   9   1   32.90    7.10
  21  -9   1    1.70    0.90
  21  -9   1    0.10    1.50
 -21   9  -1   -0.20    1.90
  21   9   1   -0.40    1.10
 -21   9  -1   -1.50    1.70
  23  -9   1   -0.90    1.90
  23  -9   1   -0.20    1.00
  23   9   1   -2.20    0.90
 -23   9  -1    0.10    2.10
 -23   9  -1   -0.80    2.60
  25  -9   1   41.70    8.40
  25  -9   1   50.89    7.30
 -25   9  -1   36.30    9.50
  27  -9   1    4.50    1.60
  27  -9   1    4.90    3.00
 -27   9  -1    6.30    3.70
 -27   9  -1   11.20    4.50
  24 -10  -1   -0.50    2.10
 -24  10   1    2.40    3.40
  22 -10  -1    4.30    1.50
  22 -10  -1   10.30    3.40
 -22  10   1    5.30    3.30
 -22  10   1    7.10    4.00
  20 -10  -1   -1.60    0.80
  20 -10  -1    2.30    2.10
 -20  10   1   -2.50    2.20
 -20  10   1   -0.40    2.50
  20  10  -1   -1.10    1.00
 -18  10   1   -0.30    2.30
  18  10  -1    0.20    1.40
 -18  10   1    1.80    2.50
  18  10  -1   -0.40    0.90
  16 -10  -1    1.10    0.90
 -16  10   1   -0.50    2.40
 -16  10   1   -1.00    2.20
  16  10  -1    1.60    1.40
 -16  10   1    2.10    2.40
  16  10  -1    3.90    1.60
  16  10  -1    1.90    1.70
  14 -10  -1   -0.60    2.30
 -14  10   1    0.40    2.40
  14  10  -1    4.20    2.50
 -14  10   1    4.50    3.00
 -14  10   1   -2.30    2.30
  14  10  -1    1.40    1.50
  14  10  -1    2.20    1.40
  12 -10  -1    0.60    0.80
  12 -10  -1   -0.80    3.70
  12  10  -1    2.70    1.90
 -12  10   1   -1.60    1.80
  12  10  -1   -1.00    0.90
  12  10  -1    0.40    1.50
  10 -10  -1    1.80    2.20
  10 -10  -1   -0.10    0.70
 -10  10   1   -1.30    1.80
 -10  10   1   -1.00    1.40
  10  10  -1    0.90    1.50
  10  10  -1    2.90    1.90
 -10  10   1   -0.10    0.80
 -10  10   1    3.40    1.90
   8 -10  -1  107.89    7.90
   8 -10  -1  110.69    9.80
  -8  10   1  114.89   13.30
   8  10  -1  135.09   11.70
  -8  10   1  105.09   11.50
   8  10  -1  109.99    9.20
  -8  10   1  103.99    8.70
   8  10  -1  124.59   10.30
  -8  10   1   96.99   11.20
  -8  10   1   96.09   11.40
   6 -10  -1    1.20    1.70
   6 -10  -1    0.60    0.70
   6  10  -1    3.10    1.60
   6  10  -1    2.50    1.80
  -6  10   1    0.90    1.80
  -6  10   1    1.30    1.80
  -6  10   1    0.30    2.00
  -6  10   1    1.00    0.80
   6  10  -1   -0.70    1.40
  -6  10   1    1.20    1.90
   4 -10  -1    0.30    1.50
   4 -10  -1    1.30    0.70
  -4  10   1    5.50    3.10
  -4  10   1    0.50    0.70
   4  10  -1    4.60    2.30
  -4  10   1    0.50    1.80
  -4  10   1    2.50    2.10
   4  10  -1    1.40    1.90
  -4  10   1    7.80    2.50
   4  10  -1    2.10    2.00
  -2 -10   1   33.40    4.40
   2 -10  -1   21.50    4.60
  -2  10   1   44.70    8.00
  -2  10   1   25.30    6.10
  -2  10   1   33.90    7.30
   2  10  -1   41.20    6.90
  -2  10   1   20.60    4.90
   2  10  -1   24.30    5.90
   2  10  -1   35.50    7.20
   0 -10   1    0.60    1.20
   0 -10  -1    2.30    1.30
   0  10  -1    5.90    2.10
   0  10  -1    1.80    1.80
   0  10   1    6.60    2.50
   0  10   1    7.20    2.90
   0  10  -1    1.30    1.70
   0  10   1   -0.10    1.70
   0  10  -1    3.10    2.00
  -2  10  -1   10.80    3.40
  -2  10  -1   12.10    3.20
  -2  10  -1    7.60    2.80
  -2  10  -1   10.40    3.00
   2  10   1    6.60    2.50
   4 -10   1    2.70    0.80
   4 -10   1    3.40    2.00
  -4  10  -1    5.40    2.60
  -4  10  -1    7.30    3.20
   4  10   1    8.00    2.00
   4  10   1    5.20    2.20
  -4  10  -1    4.20    2.30
  -4  10  -1    4.50    3.00
   4  10   1    0.10    2.60
   4  10   1    6.30    2.70
   6 -10   1   -0.90    0.60
   6 -10   1    0.10    1.60
  -6  10  -1   -3.90    2.20
  -6  10  -1   -2.00    1.70
   6  10   1    1.90    1.70
   6  10   1   -2.40    1.20
  -6  10  -1   -0.40    1.90
   6  10   1   -0.40    0.50
  -6  10  -1   -1.00    1.40
   6  10   1    2.20    2.20
   8 -10   1   32.30    4.60
  -8  10  -1   29.00    7.10
   8  10   1   35.30    6.50
  -8  10  -1   29.30    7.20
   8  10   1   28.00    5.00
  -8  10  -1   36.30    7.70
   8  10   1   26.10    6.60
  10 -10   1   17.20    4.30
  10 -10   1    6.70    2.70
  10  10   1    7.60    2.50
 -10  10  -1   11.40    3.50
 -10  10  -1   11.50    3.30
  10  10   1   12.10    2.90
  10  10   1   28.80    6.90
  12 -10   1   80.99    9.20
  12 -10   1   87.79    6.90
  12  10   1   72.19    7.70
  12  10   1   96.89   10.40
 -12  10  -1   76.59   14.10
 -12  10  -1   81.19   12.60
  12  10   1   90.99   10.10
  12  10   1   89.89    8.80
  14 -10   1   11.10    3.30
  14  10   1    9.30    3.20
 -14  10  -1   10.30    3.80
 -14  10  -1    7.20    2.90
 -14  10  -1   10.10    3.80
  14  10   1    7.30    2.30
  16 -10   1    1.50    2.20
  16 -10   1    2.20    3.10
  16 -10   1    1.00    0.80
 -16  10  -1    2.90    2.20
  16  10   1    6.30    2.70
 -16  10  -1    9.80    3.90
  16  10   1    0.60    1.80
  16  10   1    1.60    1.60
  18 -10   1   -4.90    2.50
  18 -10   1    2.00    0.90
  18 -10   1    1.20    2.20
  18  10   1   -0.20    1.00
  18  10   1    4.60    2.70
 -18  10  -1    5.10    2.70
 -18  10  -1    2.70    2.60
  20 -10   1    1.90    2.10
  20 -10   1    1.40    1.00
  20  10   1    2.40    1.60
 -20  10  -1    0.60    2.20
  22 -10   1    3.60    1.30
  22 -10   1   -0.60    2.40
 -22  10  -1    4.00    2.90
 -22  10  -1    4.30    4.60
  24 -10   1   -1.50    2.00
  24 -10   1   -1.30    1.10
 -24  10  -1   -1.10    2.30
 -24  10  -1    0.50    2.60
  19 -11  -1   -1.20    1.10
 -19  11   1   -1.10    2.50
 -19  11   1   -1.70    2.00
  17 -11  -1    2.00    1.00
 -17  11   1    0.10    2.70
  17  11  -1    2.20    1.50
 -17  11   1    1.50    2.80
 -15  11   1    1.40    2.10
  15  11  -1    0.80    1.60
  15  11  -1   -1.50    0.90
  13 -11  -1   -0.30    0.80
  13  11  -1   -1.10    1.10
  13  11  -1   -3.10    1.10
  13  11  -1   -4.20    1.60
 -13  11   1    1.30    2.30
 -13  11   1    2.90    2.50
  11 -11  -1   -0.60    0.70
  11  11  -1   -2.50    1.50
 -11  11   1    0.00    2.20
  11  11  -1   -1.60    1.30
 -11  11   1    0.60    1.80
 -11  11   1   -1.20    2.60
  -9  11   1    3.10    1.80
  -9  11   1    1.60    3.00
   7 -11  -1    4.20    1.20
   7  11  -1   11.60    3.40
   7  11  -1    7.90    2.60
   7  11  -1    7.10    2.20
  -7  11   1    7.30    2.90
  -7  11   1    7.40    3.70
   5 -11  -1   42.80    5.70
  -5  11   1   40.60    8.10
   5  11  -1   48.90    8.40
   5  11  -1   33.70    6.90
   5  11  -1   31.50    6.80
   3  11  -1   31.70    7.50
  -3  11   1   13.40    4.00
   3  11  -1   14.80    3.50
   1  11  -1   61.29   10.70
  -1  11   1   55.89    9.50
   1  11  -1   31.70    7.80
   1  11  -1   61.09    7.50
  -1  11   1   48.20    7.30
  -1  11  -1    1.20    2.20
   1  11   1   -2.40    1.60
  -1  11  -1   -0.50    2.40
   1  11   1    2.90    2.20
   3  11   1    1.70    1.40
   3  11   1    1.90    2.00
  -3  11  -1   -0.80    1.60
   3  11   1   -1.80    1.40
  -3  11  -1   -0.80    1.60
   5  11   1    5.40    2.90
  -5  11  -1    6.70    2.60
   5  11   1   12.50    3.30
   7  11   1    7.90    2.90
  -7  11  -1    6.90    3.40
   7  11   1    7.20    2.60
  -7  11  -1    2.50    2.70
   9  11   1    2.60    1.70
   9  11   1    5.10    1.90
  -9  11  -1    3.30    3.00
  -9  11  -1    2.60    2.50
  11  11   1   -1.60    1.90
  11  11   1    2.10    2.70
 -11  11  -1   -2.70    2.10
 -11  11  -1    2.80    2.40
 -13  11  -1   -0.90    1.90
  13  11   1    2.10    1.80
 -13  11  -1   -1.90    2.10
 -13  11  -1   -0.10    2.30
  13  11   1   -4.40    1.60
  15  11   1   32.60    8.30
 -17  11  -1    9.30    3.60
  17  11   1    7.40    2.70
 -17  11  -1   14.40    4.70
 -19  11  -1    2.60    2.60
 -19  11  -1    3.30    3.00
 -14  12   1    0.70    2.70
  14  12  -1   -2.30    1.60
 -14  12   1    0.70    2.40
  12  12  -1    1.70    1.90
 -12  12   1   -2.90    2.20
  12  12  -1   -1.60    2.50
  10  12  -1   -2.40    1.50
 -10  12   1   -0.10    2.30
 -10  12   1    1.10    2.60
   8  12  -1   -3.50    1.80
  -8  12   1   -1.50    2.00
  -8  12   1   -0.10    3.10
   8  12  -1   -2.80    1.40
  -6  12   1   -0.10    2.20
   6  12  -1    0.20    1.80
  -6  12   1    2.60    3.20
   6  12  -1   -3.00    1.60
   4  12  -1   -0.90    2.50
   4  12  -1    1.60    1.90
  -4  12   1    4.30    2.90
  -4  12   1   -3.70    2.10
  -2  12   1    3.70    2.80
   2  12  -1    5.50    2.70
  -2  12   1    2.40    2.20
   0  12   1    9.20    4.30
   0  12  -1    9.20    3.10
   0  12  -1   14.20    4.50
   2  12   1    2.40    2.40
  -2  12  -1    1.40    2.10
  -2  12  -1    5.90    3.00
   2  12   1    1.60    2.20
  -4  12  -1    3.30    2.50
   4  12   1    3.00    2.10
  -4  12  -1    3.30    2.90
  -6  12  -1   -0.20    2.30
   6  12   1   -1.90    1.70
  -6  12  -1    2.70    2.40
  -8  12  -1    0.80    1.90
   8  12   1   -2.40    1.50
   8  12   1   -1.40    2.10
  -8  12  -1    1.30    2.00
  10  12   1   -1.10    1.90
 -10  12  -1    0.40    2.10
  10  12   1   -1.70    2.50
  12  12   1   -1.70    1.70
 -12  12  -1    1.60    2.30
  12  12   1   -0.80    2.30
 -12  12  -1   -1.40    2.50
 -14  12  -1    4.80    2.20
  14  12   1    2.60    1.40
 -14  12  -1    0.60    2.10
  38   0  -2   -2.20    1.90
  38   0  -2   -0.70    1.00
 -38   0   2    0.90    2.00
 -36   0   2    1.80    2.90
  36   0  -2    1.00    2.00
 -36   0   2   -0.80    1.60
  36   0  -2    1.30    1.30
  34   0  -2   -0.60    0.90
  34   0  -2   -1.40    1.60
 -34   0   2    0.90    1.60
  32   0  -2    0.30    1.10
  32   0  -2    1.00    1.80
 -32   0   2   -2.20    1.80
 -32   0   2    0.20    1.20
 -30   0   2    1.20    1.70
 -30   0   2    0.30    1.50
  30   0  -2   -0.50    1.20
 -30   0   2   -0.20    1.00
  30   0  -2    0.50    0.90
  30   0  -2   -1.20    0.80
  28   0  -2    0.30    1.00
  28   0  -2    0.40    1.30
  28   0  -2   -0.10    0.80
 -28   0   2    4.60    2.60
 -28   0   2    0.30    1.20
 -28   0   2   -1.00    1.20
  26   0  -2    4.50    1.50
  26   0  -2    3.40    1.40
  26   0  -2    7.30    2.10
 -26   0   2    2.30    1.60
 -26   0   2    1.80    1.20
  24   0  -2   21.80    3.80
 -24   0   2   22.70    3.90
  24   0  -2   24.80    4.80
 -24   0   2   19.00    2.20
  24   0  -2   20.00    4.10
 -24   0   2   24.20    2.40
  22   0  -2  137.79    8.80
 -22   0   2  128.99    8.40
  22   0  -2  114.99    9.40
 -22   0   2  120.09   12.20
 -22   0   2  119.99    6.10
  22   0  -2  117.29    7.90
 -22   0   2  126.99    6.40
  20   0  -2  176.98   18.70
 -20   0   2  188.58   21.00
  20   0  -2  189.88   11.60
 -20   0   2  173.68   10.10
 -20   0   2  164.08   19.00
 -20   0   2  177.48    8.10
  20   0  -2  162.98    9.60
 -20   0   2  181.68    7.90
  20   0  -2  156.68   20.90
 -20   0   2  178.38   14.20
  18   0  -2    2.10    1.00
 -18   0   2    1.20    0.80
  18   0  -2    4.40    1.30
  18   0  -2   -0.40    5.20
  18   0  -2    5.40    4.30
 -18   0   2    3.70    1.20
  18   0  -2    2.20    0.80
 -18   0   2    2.60    4.30
 -18   0   2    9.80    7.40
 -18   0   2    3.40    0.90
  16   0  -2   45.70    5.10
  16   0  -2   46.30    4.30
  16   0  -2   38.20    4.00
 -16   0   2   32.80    9.70
 -16   0   2   46.10    3.50
 -16   0   2   30.10    9.30
 -16   0   2   41.90    4.00
  16   0  -2   37.90    3.90
 -16   0   2   41.20    3.50
  16   0  -2   43.10   10.50
  16   0  -2   55.69   10.10
 -16   0   2   29.70    5.90
  14   0  -2 6126.09  191.28
 -14   0   2 6002.40  168.58
 -14   0   2 6055.19  188.58
 -14   0   2 6247.78  168.98
 -14   0   2 6364.36  190.78
  14   0  -2 6343.77  188.08
 -14   0   2 5976.60  182.08
 -12   0   2   16.20    5.30
  12   0  -2   13.70    4.80
 -12   0   2   15.40    2.00
 -12   0   2   13.10    2.00
 -12   0   2   16.60    2.30
 -12   0   2   10.40    4.30
  12   0  -2   17.60    2.40
  12   0  -2   12.40    2.70
 -12   0   2   14.70    4.00
  12   0  -2   14.70    2.30
  12   0  -2   10.00    4.00
  -8   0   2    0.20    0.10
  -6   0   2   -0.10    0.10
  -4   0   2  675.33   18.90
   4   0  -2  701.03   25.50
   4   0  -2  623.24   20.10
  -4   0   2  666.23   21.60
  -4   0   2  654.43   19.60
   4   0  -2  679.23   25.60
   4   0  -2  666.03   19.00
   4   0  -2  681.63   19.90
  -4   0   2  639.44   19.70
  -4   0   2  686.53   26.10
   2   0  -2  452.45   15.30
  -2   0   2  524.95   15.40
   2   0  -2  486.35   15.30
   2   0  -2  527.85   16.10
  -2   0   2  514.95   14.70
   2   0  -2  526.25   21.50
   2   0  -2  487.25   21.30
   0   0  -2  368.16   11.90
   0   0  -2  362.16   11.50
   0   0   2  369.46   11.10
   0   0  -2  333.97   18.00
   0   0   2  341.67   18.20
   0   0   2  359.56   10.60
   0   0  -2  307.77   16.80
  -2   0  -2 2349.67   76.89
  -2   0  -2 2476.45   78.99
   2   0   2 2406.96   77.29
   2   0   2 2312.77   78.49
   8   0   2   -0.10    0.40
   8   0   2    0.10    0.50
   8   0   2   -4.20    2.70
  -8   0  -2   -0.70    1.40
   8   0   2   -0.30    0.60
  -8   0  -2   -0.20    0.50
  -8   0  -2    0.10    0.50
 -10   0  -2  140.29   16.20
  10   0   2  169.48    8.70
  10   0   2  149.59    7.80
 -10   0  -2  146.89    8.20
  10   0   2  147.99   16.50
 -10   0  -2  142.69    7.80
  10   0   2  122.09   14.30
  10   0   2  154.38    8.00
 -12   0  -2   11.30    2.80
  12   0   2   10.20    4.60
 -12   0  -2   20.00    7.30
  12   0   2   16.90    2.70
  12   0   2   18.00    2.70
  12   0   2   16.50    6.30
 -12   0  -2   15.20    2.70
  12   0   2   12.90    3.00
 -14   0  -2 3879.91  109.99
 -14   0  -2 3882.91  138.09
  14   0   2 3893.81  110.39
  14   0   2 3762.02  109.79
  14   0   2 3789.12  133.79
  14   0   2 3818.72  108.99
  14   0   2 3734.73  138.79
 -14   0  -2 3692.43  109.09
 -16   0  -2  506.65   18.50
 -16   0  -2  490.15   37.20
 -16   0  -2  480.35   19.70
  16   0   2  494.45   19.40
  16   0   2  479.45   20.20
  16   0   2  510.55   39.50
 -16   0  -2  496.15   20.10
  16   0   2  467.15   20.30
  16   0   2  503.85   35.60
  18   0   2  146.29   19.30
 -18   0  -2  118.09    7.50
  18   0   2  128.99    9.40
  18   0   2  130.79    9.50
  18   0   2   99.79   17.70
 -18   0  -2  117.49    8.50
 -18   0  -2  123.79   19.60
  18   0   2  109.89    8.10
 -18   0  -2  104.19   18.00
 -18   0  -2  124.59    8.90
 -20   0  -2  418.76   18.60
 -20   0  -2  413.76   16.60
  20   0   2  384.16   18.80
  20   0   2  408.46   17.90
  20   0   2  396.16   33.40
  20   0   2  400.06   18.90
 -20   0  -2  368.96   35.20
 -20   0  -2  387.96   18.00
 -22   0  -2   31.40    7.00
 -22   0  -2   27.10    4.30
 -22   0  -2   26.00    4.60
  22   0   2   31.00    5.30
  22   0   2   29.20    4.80
  22   0   2   21.50    4.70
 -22   0  -2   30.40    5.10
 -24   0  -2  205.08   16.20
  24   0   2  183.58   13.20
  24   0   2  210.48   12.70
 -24   0  -2  196.28   10.90
 -24   0  -2  198.18   12.30
  24   0   2  205.48   13.60
 -24   0  -2  215.98   13.30
 -26   0  -2  259.07   18.80
  26   0   2  280.17   16.50
  26   0   2  248.68   14.40
 -26   0  -2  243.78   13.80
  26   0   2  253.37   18.80
 -26   0  -2  242.18   12.40
 -26   0  -2  254.27   15.30
  28   0   2    8.70    2.60
  28   0   2    6.50    2.20
 -28   0  -2    4.10    2.10
  28   0   2    4.60    2.00
 -28   0  -2    5.70    1.90
 -28   0  -2    7.70    2.40
  28   0   2    6.10    1.80
  30   0   2    1.50    1.40
  30   0   2   -0.20    1.60
  30   0   2   -2.00    1.30
 -30   0  -2    3.00    2.10
 -30   0  -2   -0.30    1.40
  30   0   2    1.00    1.00
 -30   0  -2    0.50    1.30
 -32   0  -2   -1.40    1.00
  32   0   2   -0.90    0.70
  32   0   2   -1.50    1.50
  32   0   2    0.50    1.50
 -34   0  -2  124.89   15.50
  34   0   2  102.89   11.30
  34   0   2   92.29   11.40
  36   0   2    3.40    1.90
 -36   0  -2   -3.00    1.80
  36   0   2    1.80    1.30
  36   0   2   -1.90    2.00
  38   0   2    3.20    2.50
  38   0   2    0.40    1.10
 -38   0  -2   -2.00    1.90
  39  -1  -2   -0.40    1.00
 -39  -1   2    0.50    1.60
 -39   1   2    0.80    1.60
  37  -1  -2    0.60    1.30
  37  -1  -2   -1.60    1.90
  37   1  -2   -0.90    1.30
 -37   1   2   -1.20    1.80
  35  -1  -2   -0.90    1.00
 -35  -1   2   -1.10    1.40
 -35  -1   2    1.60    2.30
  35   1  -2   -0.90    1.00
  35   1  -2    0.90    1.70
 -33  -1   2   -0.20    1.50
  33  -1  -2   -1.50    1.50
 -33  -1   2    0.90    1.70
 -33   1   2    0.10    1.10
 -31  -1   2    1.20    1.50
  31  -1  -2    2.90    2.00
  31  -1  -2    0.40    0.70
 -31  -1   2    1.60    1.40
 -31   1   2    4.60    2.50
 -31   1   2    1.00    1.80
 -31   1   2    1.90    1.30
  31   1  -2    1.10    0.90
  31   1  -2   -1.60    1.30
 -31   1   2    1.10    1.40
  29  -1  -2    0.30    1.20
  29  -1  -2   -0.40    0.90
 -29  -1   2   -0.40    0.80
 -29  -1   2    0.90    1.20
  29  -1  -2    0.00    1.10
 -29  -1   2   -1.40    1.20
 -29   1   2   -1.30    1.30
 -29   1   2    0.50    1.30
 -29   1   2   -0.30    1.40
 -29   1   2   -1.40    0.70
  29   1  -2   -1.20    0.60
  29   1  -2    0.80    1.00
 -29   1   2   -2.50    1.00
  29   1  -2   -0.40    1.10
  27  -1  -2   -0.30    0.70
 -27  -1   2   -1.00    1.10
  27  -1  -2    0.10    1.10
  27  -1  -2    1.00    1.50
 -27  -1   2    0.30    0.90
 -27   1   2   -1.10    0.70
 -27   1   2   -1.70    1.20
  27   1  -2   -1.70    0.70
 -27   1   2    0.40    1.20
 -27   1   2   -0.80    1.20
  27   1  -2   -0.60    0.80
 -27   1   2    0.10    1.20
  25  -1  -2   37.30    5.60
  25  -1  -2   39.40    5.40
 -25  -1   2   34.50    7.80
 -25  -1   2   33.40    4.90
  25  -1  -2   29.20    5.50
 -25   1   2   42.30    5.50
 -25   1   2   40.60    4.90
  25   1  -2   35.00    4.30
 -25   1   2   35.60    5.10
  25   1  -2   37.00    6.00
 -25   1   2   35.30    5.30
  25   1  -2   33.50    4.90
 -25   1   2   27.80    7.80
  23  -1  -2  265.37   14.60
 -23  -1   2  236.48   17.10
  23  -1  -2  220.48   12.50
 -23  -1   2  216.68   11.30
 -23   1   2  229.18   12.80
 -23   1   2  237.58   11.80
  23   1  -2  251.27   14.40
 -23   1   2  217.88   11.80
 -23   1   2  221.48   17.40
  23   1  -2  240.48   11.30
  23   1  -2  215.88   11.80
  21  -1  -2    2.50    1.00
 -21  -1   2    2.60    1.00
  21  -1  -2    3.40    1.30
 -21  -1   2    5.00    1.30
  21  -1  -2    1.70    1.10
 -21   1   2    2.90    1.30
 -21   1   2    5.40    1.60
  21   1  -2    5.20    1.50
  21   1  -2    2.00    0.90
  21   1  -2    6.20    1.50
 -21   1   2    3.50    1.30
 -21   1   2    1.50    1.10
  19  -1  -2   51.89   12.80
 -19  -1   2   60.29   11.00
  19  -1  -2   71.99    6.70
  19  -1  -2   60.89    6.10
  19  -1  -2   70.79   11.10
 -19  -1   2   73.99    5.30
 -19  -1   2   76.29   12.40
  19  -1  -2   62.29    5.70
 -19  -1   2   77.59    8.70
 -19   1   2   79.89   14.40
  19   1  -2   63.99    4.90
  19   1  -2   54.09   10.50
 -19   1   2   67.39    5.80
 -19   1   2   53.49   13.20
 -19   1   2   56.49    5.70
  19   1  -2   65.09    5.40
  19   1  -2   66.79    6.70
 -19   1   2   59.99    6.30
 -17  -1   2  431.96   21.80
 -17  -1   2  456.45   27.70
  17  -1  -2  430.16   31.70
 -17  -1   2  411.36   27.20
  17  -1  -2  461.65   34.70
  17  -1  -2  442.96   17.80
 -17  -1   2  441.96   16.00
  17  -1  -2  446.36   18.10
  17  -1  -2  456.75   17.90
 -17   1   2  410.26   17.40
  17   1  -2  482.85   28.60
  17   1  -2  441.06   16.50
  17   1  -2  436.16   15.70
  17   1  -2  455.85   26.60
 -17   1   2  504.05   17.90
 -17   1   2  479.15   34.30
  17   1  -2  429.86   18.70
 -17   1   2  470.95   34.70
  17   1  -2  441.96   16.00
 -17   1   2  437.26   17.90
  15  -1  -2  195.58   21.20
 -15  -1   2  229.88    9.20
 -15  -1   2  220.18   13.70
  15  -1  -2  211.38   10.50
  15  -1  -2  216.78   10.80
 -15  -1   2  191.88   16.20
  15  -1  -2  224.18   11.30
  15  -1  -2  247.08   21.90
 -15  -1   2  252.17   18.70
  15  -1  -2  215.88   10.50
  15   1  -2  229.18    9.00
  15   1  -2  226.68    9.50
 -15   1   2  223.18   10.60
  15   1  -2  228.78   11.50
 -15   1   2  205.88   10.30
 -15   1   2  227.58   10.80
 -15   1   2  200.88   20.80
  15   1  -2  227.78   16.10
  15   1  -2  220.88    9.00
  15   1  -2  236.38   17.40
  13  -1  -2  123.49    6.90
 -13  -1   2  105.19    9.90
  13  -1  -2  125.59   14.00
 -13  -1   2  116.79    9.20
  13  -1  -2  113.09    6.90
  13  -1  -2  111.79    7.20
  13  -1  -2   96.39   13.20
  13  -1  -2  112.39    6.70
 -13  -1   2  114.59    5.50
 -13  -1   2  109.89   10.90
  13   1  -2  120.19    7.40
 -13   1   2  111.39    6.70
  13   1  -2  118.79    5.70
  13   1  -2  106.09   11.40
  13   1  -2  112.19    5.30
 -13   1   2  119.99   15.20
  13   1  -2  118.99    5.30
 -13   1   2  112.09    6.90
 -13   1   2  101.49    6.70
 -13   1   2  114.59    6.90
 -11  -1   2  755.62   29.80
 -11  -1   2  731.73   27.30
  11  -1  -2  713.43   24.20
  11  -1  -2  777.82   37.80
 -11  -1   2  705.23   28.80
  11  -1  -2  733.13   38.70
  11  -1  -2  743.33   23.60
  11  -1  -2  658.13   23.80
 -11  -1   2  697.03   21.50
  11  -1  -2  749.53   23.90
  11   1  -2  724.83   28.40
 -11   1   2  714.13   23.60
 -11   1   2  737.13   38.60
  11   1  -2  733.13   30.20
 -11   1   2  715.73   23.80
  11   1  -2  720.03   27.30
 -11   1   2  742.33   24.70
  11   1  -2  712.93   21.50
  11   1  -2  745.03   21.30
  11   1  -2  721.53   21.60
  11   1  -2  710.93   24.10
 -11   1   2  757.02   24.10
 -11   1   2  693.83   23.80
  -5  -1   2 1796.62   51.29
  -5  -1   2 1799.02   51.79
  -5  -1   2 1837.62   53.19
   5  -1  -2 1786.12   62.49
   5  -1  -2 1818.92   63.69
  -5   1   2 1822.42   63.99
  -5   1   2 1747.33   51.89
   5   1  -2 1803.92   52.19
   5   1  -2 1826.52   51.49
   5   1  -2 1801.62   53.29
   5   1  -2 1821.82   51.09
  -5   1   2 1841.52   62.79
  -5   1   2 1777.02   51.19
  -3  -1   2  726.93   24.50
   3  -1  -2  729.93   31.20
   3  -1  -2  704.13   21.00
   3  -1  -2  722.13   30.30
   3  -1  -2  728.93   21.70
  -3  -1   2  715.83   20.30
  -3  -1   2  728.23   21.20
   3  -1  -2  626.04   21.80
  -3  -1   2  698.43   25.20
   3   1  -2  712.33   25.00
   3   1  -2  733.53   24.80
  -3   1   2  725.43   21.10
  -3   1   2  716.13   21.70
   3   1  -2  776.12   24.50
  -3   1   2  729.13   22.30
   3   1  -2  665.03   19.60
  -3   1   2  748.83   30.60
   3   1  -2  646.54   20.10
   3   1  -2  715.73   21.10
  -3   1   2  706.93   21.00
  -3   1   2  712.13   31.10
   3   1  -2  696.13   20.20
  -1  -1   2   -0.30    0.60
   1  -1  -2    2.20    1.80
  -1  -1   2   -0.20    0.90
  -1  -1   2    0.90    0.30
   1  -1  -2    0.60    0.40
   1  -1  -2    0.90    0.30
   1  -1  -2    1.70    0.60
   1  -1  -2    1.20    1.50
  -1   1   2    1.10    1.60
   1   1  -2   -0.10    0.80
  -1   1   2    1.10    0.40
  -1   1   2    1.10    0.50
   1   1  -2    0.70    0.30
  -1   1   2    0.90    1.40
   1   1  -2    1.40    1.70
   1   1  -2    0.70    0.30
  -3  -1  -2   70.19    4.30
   3  -1   2   77.29    4.20
   3  -1   2   62.39    9.20
  -3  -1  -2   68.89    3.20
  -3  -1  -2   70.59    9.10
   3  -1   2   70.29    4.10
   3  -1   2   68.09    8.40
  -3  -1  -2   71.79    4.10
  -3   1  -2   69.39    4.30
   3   1   2   66.89    8.50
   3   1   2   72.19    8.80
  -3   1  -2   64.99    4.00
   3   1   2   71.79    4.10
  -3   1  -2   61.19    8.60
   3   1   2   71.09    3.20
   3   1   2   74.89    4.60
  -3   1  -2   62.19    8.70
   3   1   2   79.29    2.70
  -5  -1  -2 5699.93  174.48
   5  -1   2 5692.93  176.98
   5  -1   2 5846.52  174.68
   5   1   2 5621.24  171.78
   5   1   2 5703.23  174.78
  -5   1  -2 5754.12  174.78
  -5   1  -2 5733.63  176.78
  -7  -1  -2  411.16   14.60
  -7  -1  -2  393.76   14.80
   7  -1   2  394.86   15.10
  -7  -1  -2  382.66   24.90
   7  -1   2  393.46   26.10
   7  -1   2  419.96   15.30
   7  -1   2  433.16   15.70
   7  -1   2  437.96   28.60
  -7  -1  -2  400.36   14.30
   7   1   2  397.96   26.40
   7   1   2  394.46   13.90
  -7   1  -2  429.56   15.60
  -7   1  -2  379.86   27.10
   7   1   2  373.46   23.90
  -7   1  -2  427.96   27.40
  -7   1  -2  417.56   15.90
  -7   1  -2  432.26   15.40
   7   1   2  434.76   14.80
  -9  -1  -2  195.98    9.00
   9  -1   2  179.38   18.00
   9  -1   2  195.98    9.40
  -9  -1  -2  202.48   18.30
   9  -1   2  214.68   10.20
   9  -1   2  201.28    9.70
   9  -1   2  219.48   20.50
  -9  -1  -2  206.78    9.30
  -9  -1  -2  185.98    9.10
   9   1   2  190.18    8.80
   9   1   2  212.28    8.90
  -9   1  -2  171.88    9.60
  -9   1  -2  199.28    9.60
   9   1   2  202.68    9.70
   9   1   2  206.28   17.60
   9   1   2  206.48   18.60
  -9   1  -2  211.78   19.50
  -9   1  -2  186.98   18.60
  11  -1   2   31.80    8.80
 -11  -1  -2   28.30    6.80
  11  -1   2   20.80    8.10
  11  -1   2   28.70    3.90
  11  -1   2   27.50    3.70
 -11  -1  -2   22.70    5.80
 -11  -1  -2   29.90    3.80
 -11  -1  -2   26.40    3.20
 -11  -1  -2   28.30    3.20
  11  -1   2   23.70    3.40
  11   1   2   23.30    3.10
  11   1   2   30.50    3.70
  11   1   2   25.70    3.20
 -11   1  -2   26.90    3.50
 -11   1  -2   35.80    9.20
  11   1   2   20.70    7.40
 -11   1  -2   21.90    7.90
  11   1   2   27.90    6.40
 -11   1  -2   27.00    3.70
 -13  -1  -2  528.25   34.50
 -13  -1  -2  518.75   20.80
  13  -1   2  546.15   20.90
 -13  -1  -2  528.15   34.30
  13  -1   2  491.25   37.60
  13  -1   2  547.95   36.60
 -13  -1  -2  486.75   18.80
  13  -1   2  542.25   20.20
  13  -1   2  529.65   20.60
 -13  -1  -2  503.65   19.20
 -13   1  -2  527.25   20.80
 -13   1  -2  527.05   37.80
 -13   1  -2  470.55   19.60
  13   1   2  501.15   32.40
  13   1   2  510.45   18.80
  13   1   2  520.05   19.40
  13   1   2  499.55   35.70
  13   1   2  523.65   20.30
 -13   1  -2  513.15   36.00
  15  -1   2   14.00    3.00
 -15  -1  -2   17.70    3.40
 -15  -1  -2   15.80    6.00
 -15  -1  -2   16.50    3.00
  15  -1   2    8.40    6.80
 -15  -1  -2   12.00    7.20
  15  -1   2   18.20    8.20
  15   1   2   15.30    2.90
 -15   1  -2   26.00    9.30
  15   1   2   13.40    3.20
  15   1   2   14.60    3.00
 -15   1  -2   15.90    3.50
 -15   1  -2   13.30    3.20
 -15   1  -2   16.90    3.80
  15   1   2   23.10    8.10
  15   1   2   41.40   10.90
 -15   1  -2    5.70    5.40
 -17  -1  -2  176.88    9.40
  17  -1   2  166.28   10.70
 -17  -1  -2  186.58   21.40
  17  -1   2  160.38   20.70
 -17  -1  -2  149.99    7.80
  17  -1   2  158.58    9.90
 -17  -1  -2  160.38   21.00
  17  -1   2  173.88   23.90
 -17  -1  -2  169.48    9.80
 -17  -1  -2  166.58   11.70
  17   1   2  135.69   17.70
  17   1   2  164.78    9.40
 -17   1  -2  162.18   10.80
 -17   1  -2  164.88   22.10
  17   1   2  167.98   20.90
 -17   1  -2  171.88   10.50
  17   1   2  147.79    9.70
 -17   1  -2  156.68    9.50
  17   1   2  149.29   10.00
 -19  -1  -2   13.10    4.90
 -19  -1  -2    1.00    0.80
  19  -1   2    2.40    1.30
  19  -1   2   -0.50    1.20
  19  -1   2    4.80    7.70
 -19  -1  -2    3.30    1.30
  19  -1   2    2.90    1.50
 -19  -1  -2    0.50    0.70
  19  -1   2    4.30    3.80
 -19  -1  -2    1.50    1.00
 -19   1  -2    2.20    1.30
  19   1   2    1.80    1.10
  19   1   2    0.60    0.90
  19   1   2    1.70    1.10
  19   1   2    3.00    6.50
 -19   1  -2    0.60    1.20
 -19   1  -2   -2.20    4.60
 -19   1  -2    1.50    1.10
 -21  -1  -2   21.20    4.30
  21  -1   2   15.60    3.80
 -21  -1  -2   25.80    4.10
 -21  -1  -2   24.90    3.30
 -21  -1  -2   21.40    5.20
  21  -1   2   23.20    4.70
  21   1   2   19.80    4.10
 -21   1  -2   19.20    3.90
  21   1   2   22.00    4.30
 -21   1  -2   21.50    3.80
  21   1   2   27.30    4.30
 -21   1  -2   18.90    4.80
  23  -1   2   75.09    8.40
 -23  -1  -2   80.39    5.60
  23  -1   2   81.89    7.90
  23  -1   2   80.29    8.70
 -23  -1  -2   73.49    7.50
 -23  -1  -2   89.09   10.20
 -23  -1  -2   78.39    6.10
  23   1   2   83.59    7.50
 -23   1  -2   71.99    8.10
  23   1   2   78.59    8.10
 -23   1  -2   69.69    7.70
 -23   1  -2   86.49    7.50
  25  -1   2  250.07   15.80
  25  -1   2  254.17   15.10
  25  -1   2  286.87   17.20
 -25  -1  -2  262.17   14.90
 -25  -1  -2  263.57   11.20
  25  -1   2  260.97   16.30
 -25  -1  -2  258.87   12.10
 -25  -1  -2  271.17   18.50
  25   1   2  274.37   14.60
 -25   1  -2  281.17   15.80
 -25   1  -2  262.07   15.90
  25   1   2  261.17   15.90
  25   1   2  268.77   16.00
 -27  -1  -2    3.80    1.10
  27  -1   2    3.20    1.70
  27  -1   2    2.60    1.20
  27  -1   2    3.10    1.80
 -27  -1  -2    2.60    1.70
 -27  -1  -2    2.60    1.20
  27  -1   2    1.10    1.70
 -27  -1  -2    2.40    1.50
 -27   1  -2    5.60    2.20
 -27   1  -2    1.90    1.90
 -27   1  -2    3.30    1.60
  27   1   2    4.30    1.70
  27   1   2    4.20    2.00
 -29  -1  -2    1.00    1.40
 -29  -1  -2    1.10    0.70
  29  -1   2    1.30    0.90
 -29  -1  -2    1.30    1.10
  29  -1   2    2.10    2.00
  29  -1   2    1.50    1.50
 -29   1  -2    2.30    2.30
  29   1   2    3.00    1.60
 -29   1  -2    0.60    1.80
 -29   1  -2    1.80    1.30
 -29   1  -2    0.70    1.10
  29   1   2    6.50    2.50
  31  -1   2    0.90    1.90
  31  -1   2   -1.30    1.60
 -31  -1  -2    1.80    1.40
 -31  -1  -2    3.80    1.90
  31  -1   2    2.90    2.20
  31   1   2    1.40    1.70
  31   1   2   -3.50    1.90
 -31   1  -2   -0.30    1.50
  31   1   2    2.70    1.80
 -31   1  -2    1.80    1.70
  33  -1   2    3.40    2.00
  33  -1   2    0.10    1.20
 -33  -1  -2    1.50    1.80
  33   1   2    2.70    1.70
  33   1   2    0.90    1.10
 -33   1  -2    2.50    1.60
  33   1   2   -0.40    2.10
  33   1   2   -1.40    2.00
 -35  -1  -2   -1.60    1.60
  35  -1   2   -1.10    1.30
  35  -1   2   -0.10    0.90
  35  -1   2    4.80    2.70
  35   1   2    0.00    1.30
  35   1   2    2.90    2.40
 -35   1  -2   -0.10    1.80
  35   1   2   -1.90    2.00
  37  -1   2   -2.30    1.10
 -37  -1  -2   -2.30    1.60
  37  -1   2   -1.20    1.90
  37   1   2   -1.80    2.10
  37   1   2   -2.00    1.30
  37   1   2   -0.80    0.50
 -38  -2   2   -2.40    1.30
  38  -2  -2    1.50    1.50
 -38   2   2   -1.30    2.00
  38   2  -2   -0.70    1.30
  36  -2  -2    9.50    3.20
 -36  -2   2    3.30    1.80
 -36   2   2    2.40    2.10
  36   2  -2    3.20    1.60
  34  -2  -2    8.50    2.20
  34  -2  -2    9.20    3.10
  34   2  -2    7.20    2.00
 -32  -2   2   29.80    5.70
  32  -2  -2   37.60    9.00
  32  -2  -2   40.80    6.90
 -32   2   2   39.20    6.80
  32   2  -2   36.00    5.80
  30  -2  -2    0.10    0.90
 -30  -2   2   -2.20    1.20
  30  -2  -2   -1.40    1.10
 -30  -2   2   -0.20    1.10
 -30   2   2   -1.20    1.70
  30   2  -2   -0.10    1.20
 -30   2   2   -1.50    1.20
  30   2  -2   -1.50    0.60
 -30   2   2   -0.40    1.10
 -30   2   2   -1.10    1.60
 -30   2   2    0.50    2.00
  28  -2  -2   29.80    5.80
 -28  -2   2   26.30    4.60
  28   2  -2   32.50    4.20
 -28   2   2   28.10    5.30
  28   2  -2   41.30    7.20
 -28   2   2   22.70    5.70
  28   2  -2   24.90    4.60
 -28   2   2   26.60    5.40
 -26  -2   2   15.30    3.80
  26  -2  -2    5.90    2.00
  26  -2  -2    8.10    2.40
  26  -2  -2    4.70    1.30
 -26  -2   2    3.80    1.40
 -26   2   2    5.90    2.20
 -26   2   2    5.60    1.80
  26   2  -2    6.70    1.80
 -26   2   2    5.80    1.90
 -26   2   2    4.30    1.70
  26   2  -2    3.20    1.20
 -24  -2   2   80.19    6.10
  24  -2  -2   74.29    7.30
 -24  -2   2   77.59   10.00
  24  -2  -2   92.59    8.60
  24  -2  -2   79.89    7.80
 -24   2   2   86.29    7.60
  24   2  -2   80.09    6.50
 -24   2   2   81.19    7.60
  24   2  -2   80.69    8.20
 -24   2   2   71.99    7.60
 -24   2   2   79.49    8.20
  24   2  -2   74.99    5.40
  22  -2  -2   96.79    8.40
  22  -2  -2   85.69    7.60
 -22  -2   2   79.79    5.70
 -22  -2   2   89.59    9.90
  22  -2  -2   74.09    7.10
 -22   2   2   80.49    7.70
  22   2  -2   85.29    5.40
 -22   2   2   84.49    7.90
  22   2  -2   83.09    8.00
 -22   2   2   75.69    7.50
  22   2  -2   78.19    6.10
 -22   2   2   83.29    7.50
  20  -2  -2  166.88   10.80
 -20  -2   2  157.58   15.80
 -20  -2   2  166.88   15.90
  20  -2  -2  175.08   10.70
 -20  -2   2  178.08   13.40
 -20  -2   2  161.98    8.00
  20  -2  -2  193.48   24.40
  20  -2  -2  145.29   20.70
  20   2  -2  157.28    7.50
  20   2  -2  164.18    8.80
 -20   2   2  173.68   10.60
  20   2  -2  189.18   16.80
 -20   2   2  175.08   11.10
  20   2  -2  160.98   14.70
 -20   2   2  172.98   11.00
 -20   2   2  172.38   10.90
  20   2  -2  170.88   11.00
 -20   2   2  177.68   22.60
 -18  -2   2  447.96   24.30
  18  -2  -2  451.65   18.70
  18  -2  -2  398.16   34.00
 -18  -2   2  417.96   14.80
 -18  -2   2  421.66   21.40
  18  -2  -2  414.46   36.30
  18  -2  -2  444.76   18.40
  18  -2  -2  395.36   18.20
 -18  -2   2  440.76   25.30
  18   2  -2  457.65   26.60
 -18   2   2  427.36   18.50
 -18   2   2  456.35   18.80
 -18   2   2  418.26   18.40
  18   2  -2  422.66   14.60
 -18   2   2  429.86   18.60
  18   2  -2  450.85   23.50
  18   2  -2  426.16   15.80
 -18   2   2  421.66   36.30
 -16  -2   2 1658.83   57.29
  16  -2  -2 1635.84   50.89
  16  -2  -2 1643.94   51.69
  16  -2  -2 1669.73   51.29
 -16  -2   2 1655.23   58.09
 -16  -2   2 1630.04   46.70
  16  -2  -2 1622.14   51.39
  16  -2  -2 1661.03   75.49
 -16  -2   2 1595.14   54.69
  16  -2  -2 1608.64   78.29
 -16   2   2 1614.44   77.79
  16   2  -2 1664.83   59.69
 -16   2   2 1648.14   51.39
  16   2  -2 1591.44   47.50
  16   2  -2 1661.33   55.89
  16   2  -2 1673.93   56.09
 -16   2   2 1625.14   51.29
 -16   2   2 1610.44   51.29
 -16   2   2 1562.24   50.99
  16   2  -2 1617.34   46.40
  14  -2  -2  419.06   33.80
  14  -2  -2  429.36   17.20
  14  -2  -2  409.36   31.20
  14  -2  -2  416.26   17.50
 -14  -2   2  461.75   20.00
 -14  -2   2  415.36   13.40
  14  -2  -2  419.36   17.20
 -14  -2   2  402.16   19.90
 -14  -2   2  428.86   27.10
  14  -2  -2  455.75   17.10
  14   2  -2  409.16   19.90
 -14   2   2  418.86   17.50
  14   2  -2  437.06   13.10
 -14   2   2  414.26   17.10
  14   2  -2  431.46   13.70
  14   2  -2  420.26   18.80
 -14   2   2  444.66   33.70
  14   2  -2  411.66   20.80
 -14   2   2  423.56   17.30
 -14   2   2  444.06   17.70
 -14   2   2  413.66   17.20
  14   2  -2  410.66   13.10
 -14   2   2  396.16   31.90
  12  -2  -2  548.45   19.40
  12  -2  -2  490.25   19.10
 -12  -2   2  535.15   15.50
  12  -2  -2  569.94   37.50
 -12  -2   2  534.25   20.50
 -12  -2   2  518.95   21.80
  12  -2  -2  505.25   33.80
  12  -2  -2  537.15   20.10
 -12  -2   2  545.65   20.00
 -12   2   2  545.95   35.80
  12   2  -2  546.45   22.60
 -12   2   2  531.15   19.90
 -12   2   2  512.55   19.70
  12   2  -2  520.65   15.40
 -12   2   2  542.65   20.00
  12   2  -2  535.25   20.90
 -12   2   2  555.44   20.40
 -12   2   2  521.35   19.50
 -12   2   2  562.34   36.60
  12   2  -2  522.25   19.20
  10  -2  -2  993.40   32.40
  10  -2  -2  990.90   49.10
  10  -2  -2 1012.80   51.69
  10  -2  -2 1021.70   33.50
  10  -2  -2 1055.19   32.50
 -10  -2   2 1009.90   34.90
 -10   2   2 1092.69   52.19
 -10   2   2 1055.99   33.70
 -10   2   2  989.90   49.60
  10   2  -2 1038.90   35.70
 -10   2   2 1054.49   32.80
 -10   2   2 1027.60   33.20
 -10   2   2 1048.90   33.00
 -10   2   2 1054.79   33.20
   8  -2  -2  652.33   20.20
   8  -2  -2  627.54   36.00
  -8  -2   2  575.74   21.70
   8  -2  -2  589.64   20.00
   8  -2  -2  642.94   21.40
   8  -2  -2  583.74   33.40
   8   2  -2  606.84   22.50
  -8   2   2  605.14   21.20
  -8   2   2  555.84   20.50
  -8   2   2  590.74   20.10
  -8   2   2  591.14   34.50
  -8   2   2  598.74   20.70
  -8   2   2  592.74   33.70
  -8   2   2  565.14   20.00
   6  -2  -2 1603.24   47.30
   6  -2  -2 1591.04   48.50
   6  -2  -2 1463.95   47.80
  -6  -2   2 1605.14   47.70
   6  -2  -2 1654.03   47.00
  -6  -2   2 1600.84   51.39
   6  -2  -2 1648.54   65.79
   6   2  -2 1643.14   46.50
   6   2  -2 1733.13   44.50
   6   2  -2 1655.23   47.40
  -6   2   2 1638.74   48.20
  -6   2   2 1581.14   47.10
   6   2  -2 1636.14   49.50
  -6   2   2 1689.53   47.50
  -6   2   2 1676.33   64.49
   6   2  -2 1644.04   47.30
  -6   2   2 1581.64   64.79
  -6   2   2 1686.93   48.40
  -6   2   2 1570.64   48.60
  -4  -2   2 3615.44  108.89
   4  -2  -2 3655.73  121.49
  -4  -2   2 3704.33  108.09
   4  -2  -2 3788.22  120.49
   4   2  -2 3734.73  108.69
  -4   2   2 3751.12  122.29
   4   2  -2 3846.52  113.09
  -4   2   2 3772.22  120.49
   2  -2  -2 2789.82   94.19
  -2  -2   2 2835.92   86.29
   2  -2  -2 2810.32   92.89
  -2   2   2 2896.61   93.19
   2   2  -2 2672.43   86.89
  -2   2   2 2814.42   94.69
   2   2  -2 2675.23   85.99
   0  -2   2  319.77   18.90
   0  -2   2  298.47   10.90
   0  -2  -2  293.67   19.70
   0  -2  -2  327.37   11.90
   0  -2  -2  321.97   11.60
   0  -2  -2  317.87   10.60
   0  -2   2  307.57   10.70
   0  -2  -2  296.67   20.10
   0  -2   2  310.47   10.40
   0   2  -2  323.27   11.10
   0   2   2  306.97   10.40
   0   2   2  281.27   11.80
   0   2  -2  323.07   10.80
   0   2   2  294.57   11.50
   0   2   2  316.57   21.30
   0   2   2  298.87   19.30
   0   2  -2  314.37   19.50
   0   2  -2  315.57   18.80
   0   2  -2  325.07   10.90
   2  -2   2 4992.80  153.48
  -2  -2  -2 5033.80  153.78
   2  -2   2 4889.31  155.48
  -2   2  -2 4998.00  155.58
  -2   2  -2 4960.20  153.88
   2   2   2 5135.29  152.88
   2   2   2 5012.20  155.18
   6  -2   2 7604.14  238.48
  -6  -2  -2 7540.15  232.78
   6  -2   2 7868.91  235.48
   6   2   2 7847.91  230.48
  -6   2  -2 7944.41  238.68
   6   2   2 7890.41  230.88
  -6   2  -2 7491.65  235.08
  -8  -2  -2 5355.16  169.78
   8  -2   2 5432.96  173.78
  -8  -2  -2 5038.00  146.99
   8  -2   2 5359.96  177.58
  -8  -2  -2 5305.67  169.48
  -8   2  -2 5529.75  174.98
   8   2   2 5361.06  167.88
   8   2   2 5339.67  166.38
 -10  -2  -2  529.75   19.10
  10  -2   2  537.25   20.40
  10  -2   2  545.15   20.80
  10  -2   2  584.84   37.20
  10  -2   2  532.65   38.20
 -10  -2  -2  530.55   32.80
 -10  -2  -2  523.15   17.90
 -10  -2  -2  511.65   18.90
 -10  -2  -2  550.44   32.50
  10  -2   2  527.15   20.30
 -10   2  -2  545.25   36.40
 -10   2  -2  556.64   20.60
 -10   2  -2  504.35   36.70
  10   2   2  554.44   18.20
  10   2   2  556.84   34.80
  10   2   2  539.45   20.00
  10   2   2  523.45   18.90
  10   2   2  507.75   31.10
 -10   2  -2  587.24   21.40
 -12  -2  -2  163.28    7.50
  12  -2   2  142.99   18.70
 -12  -2  -2  158.28    8.40
  12  -2   2  155.78    9.30
  12  -2   2  161.58    9.60
 -12  -2  -2  161.88    9.00
 -12  -2  -2  160.98   16.90
  12  -2   2  161.68    9.60
  12  -2   2  119.89   20.00
 -12  -2  -2  158.68   17.60
  12   2   2  163.08    9.20
 -12   2  -2  159.78    9.40
 -12   2  -2  167.08   10.10
  12   2   2  161.98    8.30
  12   2   2  160.98    8.10
  12   2   2  165.18   16.80
 -12   2  -2  154.48   20.10
  12   2   2  168.98   18.70
 -12   2  -2  177.58   21.50
 -14  -2  -2   14.40    2.20
  14  -2   2    6.30    6.40
  14  -2   2   11.20    2.90
 -14  -2  -2   18.80    3.60
  14  -2   2   19.20    9.30
 -14  -2  -2   18.40    2.90
 -14  -2  -2   10.60    4.90
  14  -2   2   16.10    3.10
 -14  -2  -2    7.30    6.70
  14  -2   2   12.60    3.30
  14  -2   2   16.70    3.80
  14   2   2    6.80    6.90
 -14   2  -2   10.60    2.80
 -14   2  -2   14.40    3.50
 -14   2  -2   14.10    7.70
  14   2   2   15.70    3.40
  14   2   2   19.30    7.20
  14   2   2   16.20    2.90
  14   2   2   21.60    3.20
 -14   2  -2   19.10   10.20
 -14   2  -2   18.80    3.50
 -16  -2  -2  117.29    7.70
  16  -2   2  113.19    8.30
  16  -2   2  110.79    8.70
 -16  -2  -2  113.79    6.00
  16  -2   2  110.49    8.30
 -16  -2  -2  114.89   17.50
  16  -2   2  112.19   19.60
 -16  -2  -2  104.79   15.20
  16  -2   2  103.89   17.00
 -16  -2  -2  108.89    5.30
  16  -2   2  104.29    8.30
 -16  -2  -2  116.69    8.90
  16   2   2  110.29   16.40
  16   2   2  119.39    7.70
 -16   2  -2  109.79    8.20
 -16   2  -2  118.39    8.60
 -16   2  -2  119.59   19.70
  16   2   2  133.99   16.10
  16   2   2  120.49    8.40
 -16   2  -2  116.09    9.10
  16   2   2  104.69    7.00
 -16   2  -2  108.99   18.20
 -18  -2  -2   31.50    2.70
  18  -2   2   29.10    4.90
 -18  -2  -2   30.20    4.30
  18  -2   2   23.80   13.20
 -18  -2  -2   19.90    8.60
  18  -2   2   23.10    4.40
  18  -2   2   33.10   12.40
  18  -2   2   34.70    4.90
  18  -2   2   29.60    4.70
 -18  -2  -2   26.60    8.20
 -18  -2  -2   31.80    2.90
  18   2   2   28.90    4.50
 -18   2  -2   33.30    4.90
 -18   2  -2   30.70    4.80
  18   2   2   27.80    9.50
  18   2   2   32.30    6.70
  18   2   2   40.30    9.10
 -18   2  -2   32.40   14.40
 -18   2  -2   27.00    5.00
  18   2   2   27.30    4.40
 -18   2  -2   11.70    9.50
  20  -2   2  134.19   10.30
 -20  -2  -2  130.69    8.80
  20  -2   2  130.19    9.80
  20  -2   2  129.49   10.20
 -20  -2  -2  131.69    5.60
 -20  -2  -2  128.99    5.80
 -20  -2  -2  129.19   10.80
  20  -2   2  105.79    9.00
  20   2   2  130.49    8.50
  20   2   2  116.59    8.60
  20   2   2  135.89    9.90
 -20   2  -2  136.19   10.70
 -20   2  -2  120.09    9.60
 -20   2  -2  122.29    9.20
  22  -2   2   38.30    5.90
 -22  -2  -2   45.50    5.50
  22  -2   2   40.10    6.00
  22  -2   2   44.90    6.00
  22  -2   2   41.70    6.00
 -22  -2  -2   33.70    6.80
 -22   2  -2   38.20    7.40
  22   2   2   44.50    5.20
  22   2   2   41.80    6.10
  22   2   2   34.00    5.60
 -22   2  -2   42.70    6.40
 -22   2  -2   37.40    5.30
  24  -2   2    3.30    1.80
 -24  -2  -2    1.90    1.10
  24  -2   2    5.40    2.30
  24  -2   2    4.50    1.90
  24  -2   2    2.40    1.10
 -24   2  -2    4.70    2.50
 -24   2  -2    4.50    2.10
 -24   2  -2    5.00    1.90
  24   2   2    6.60    2.10
  24   2   2    4.70    2.30
 -26  -2  -2   84.39    7.90
  26  -2   2   71.19    8.10
 -26  -2  -2   71.49   10.20
  26  -2   2   79.19    9.50
  26  -2   2   70.99    8.30
  26  -2   2   71.99    8.50
 -26   2  -2   59.29    8.40
 -26   2  -2   68.99    8.80
  26   2   2   68.49    8.20
 -26   2  -2   70.39    8.00
  26   2   2   82.49    8.70
  26   2   2   73.09    6.80
  28  -2   2    2.60    1.90
 -28  -2  -2    1.80    1.60
 -28  -2  -2    1.40    1.20
  28  -2   2    0.10    1.70
  28  -2   2    1.20    1.00
  28   2   2    3.50    2.10
 -28   2  -2   -2.00    2.00
  28   2   2   -2.80    1.80
  28   2   2    0.40    1.20
 -28   2  -2    1.00    1.60
 -28   2  -2   -2.70    1.70
  30  -2   2   12.10    3.10
  30  -2   2   11.20    2.80
 -30   2  -2   26.10    5.70
  30   2   2    7.70    2.90
  30   2   2   10.20    3.00
 -30   2  -2   13.90    3.20
 -32  -2  -2   -0.40    1.20
  32  -2   2   -0.40    1.10
  32  -2   2   -1.50    1.30
 -32  -2  -2   -2.60    2.00
 -32   2  -2   -0.20    1.70
  32   2   2   -2.90    2.10
  32   2   2   -2.20    1.30
  32   2   2   -1.30    1.10
  34  -2   2   12.20    4.50
  34  -2   2   -1.00    1.50
 -34  -2  -2   -1.40    2.50
  34  -2   2   -1.40    1.00
  34   2   2   -0.20    1.90
 -34   2  -2   -0.80    2.50
  34   2   2    0.20    1.20
  34   2   2   -3.30    1.50
 -34   2  -2    0.30    1.40
  34   2   2   -1.40    1.40
  36  -2   2    0.20    2.00
  36  -2   2   -1.80    1.10
 -36  -2  -2   -0.90    1.50
  36  -2   2    1.20    1.70
  36   2   2   -0.60    1.40
  36   2   2   -0.60    1.30
 -36   2  -2   -0.90    1.60
  36   2   2    2.00    2.30
 -37  -3   2   -0.50    1.10
  37  -3  -2    1.90    1.50
  37  -3  -2   -1.80    2.10
 -37   3   2   -1.60    1.00
 -35  -3   2    3.20    1.10
  35  -3  -2    0.30    1.30
 -35   3   2   -2.60    1.20
  35   3  -2   -1.60    0.80
  33  -3  -2    2.80    2.00
  33  -3  -2    0.90    1.20
 -33  -3   2    1.80    1.60
  33   3  -2   -0.20    1.10
 -33   3   2   -0.50    2.30
 -33   3   2    1.70    2.40
 -31  -3   2   43.50    4.90
  31  -3  -2   45.60    7.50
 -31  -3   2   38.90    9.30
 -31   3   2   42.40    7.30
  31   3  -2   42.20    6.30
  31   3  -2   41.60    7.50
 -31   3   2   56.49    7.60
  29  -3  -2   -1.40    1.20
 -29  -3   2   -1.80    1.10
  29  -3  -2    0.00    1.00
 -29  -3   2    2.00    1.40
  29   3  -2    0.40    1.00
 -29   3   2   -1.00    2.00
  29   3  -2   -0.60    1.20
 -29   3   2   -2.30    1.40
  27  -3  -2   -1.50    1.00
  27  -3  -2    0.20    0.90
 -27  -3   2   -0.70    0.80
 -27  -3   2    0.00    0.70
 -27  -3   2    0.80    1.10
  27   3  -2    0.00    0.90
  27   3  -2   -1.30    0.80
 -27   3   2   -1.60    1.10
 -27   3   2   -0.90    1.40
 -27   3   2    1.10    2.00
 -27   3   2   -2.40    1.40
  27   3  -2    0.40    0.60
 -25  -3   2    0.50    0.70
  25  -3  -2   -0.80    1.20
 -25  -3   2    0.80    0.90
 -25  -3   2   -0.90    0.90
  25  -3  -2    0.80    0.80
 -25   3   2    1.00    1.50
 -25   3   2    1.10    1.60
 -25   3   2    2.00    1.80
 -25   3   2    2.30    1.80
  25   3  -2    1.10    0.80
  25   3  -2    1.00    1.00
  23  -3  -2   65.29    7.30
  23  -3  -2   56.59    6.90
 -23  -3   2   52.19    4.00
 -23  -3   2   56.79    8.40
  23   3  -2   56.89    7.00
 -23   3   2   55.79    6.90
 -23   3   2   51.19    6.60
  23   3  -2   58.59    4.00
 -23   3   2   61.29    7.60
  23   3  -2   59.89    5.50
 -23   3   2   52.19   10.50
 -21  -3   2   64.49    8.10
  21  -3  -2   74.89    7.20
  21  -3  -2   53.99    6.40
 -21  -3   2   60.89    4.00
  21   3  -2   65.19    3.80
 -21   3   2   60.49    7.00
 -21   3   2   60.89    8.20
  21   3  -2   60.39    5.10
 -21   3   2   76.29    7.60
 -21   3   2   70.99    7.60
  19  -3  -2   92.29    7.60
 -19  -3   2   81.99    4.20
 -19  -3   2   83.39    8.70
  19  -3  -2   85.09    7.50
 -19   3   2   83.29    7.80
 -19   3   2   92.29    8.10
  19   3  -2   89.49    4.20
 -19   3   2   80.59    7.70
  19   3  -2   88.09    9.50
  19   3  -2   80.69    5.30
 -17  -3   2   46.20    6.60
 -17  -3   2   28.70    4.70
  17  -3  -2   37.80   10.10
  17  -3  -2   51.79   14.10
 -17  -3   2   39.50    2.30
  17  -3  -2   31.40    4.70
 -17  -3   2   37.70    5.70
  17  -3  -2   40.90    5.00
 -17   3   2   18.80   10.30
 -17   3   2   47.60    5.70
  17   3  -2   35.90    4.50
 -17   3   2   39.40    5.10
 -17   3   2   40.20    5.00
  17   3  -2   36.70    6.40
  17   3  -2   40.30    2.30
  17   3  -2   39.10    3.20
  17   3  -2   48.30    4.50
 -17   3   2   29.10   10.80
 -17   3   2   42.70    5.50
 -15  -3   2  345.77   17.80
  15  -3  -2  328.07   30.80
  15  -3  -2  377.56   35.60
  15  -3  -2  352.96   15.60
 -15  -3   2  340.67   14.20
 -15  -3   2  350.86   14.20
  15  -3  -2  376.26   17.00
  15  -3  -2  370.46   16.00
 -15   3   2  360.16   33.30
 -15   3   2  362.96   16.20
  15   3  -2  363.16   13.70
  15   3  -2  355.66   10.70
 -15   3   2  380.76   33.90
  15   3  -2  338.27   13.50
 -15   3   2  367.76   16.40
 -15   3   2  356.76   16.50
 -15   3   2  359.46   16.80
  15   3  -2  365.86   18.80
  15   3  -2  346.67   11.20
  13  -3  -2 1689.93   80.99
  13  -3  -2 1731.33   51.49
  13  -3  -2 1705.13   52.99
  13  -3  -2 1660.03   76.79
  13  -3  -2 1678.83   50.99
 -13   3   2 1532.65   51.89
  13   3  -2 1678.83   55.19
 -13   3   2 1612.14   52.69
 -13   3   2 1664.13   51.79
 -13   3   2 1595.34   76.89
 -13   3   2 1632.34   52.29
 -13   3   2 1690.83   51.69
 -13   3   2 1733.13   79.99
  11  -3  -2   95.79    6.50
  11  -3  -2   95.99    6.20
  11  -3  -2   96.79    7.10
  11  -3  -2   95.29   14.30
  11  -3  -2   76.39   14.10
 -11   3   2   88.19    6.50
 -11   3   2   91.69    7.00
  11   3  -2   92.29    7.80
 -11   3   2   90.39    6.70
 -11   3   2   76.79   14.00
 -11   3   2   97.69   16.20
 -11   3   2   84.49    6.90
 -11   3   2  100.39    6.60
  11   3  -2   92.99    5.50
   9  -3  -2  275.87   24.30
   9  -3  -2  292.77   12.50
  -9  -3   2  292.27   12.90
   9  -3  -2  295.67   13.50
   9  -3  -2  303.27   27.30
   9  -3  -2  286.97   12.00
   9   3  -2  324.87    9.20
   9   3  -2  291.27   14.30
  -9   3   2  315.77   27.10
   9   3  -2  306.67   11.20
  -9   3   2  317.97   13.60
  -9   3   2  313.67   13.20
  -9   3   2  309.87   14.00
  -9   3   2  294.97   12.40
  -9   3   2  268.57   24.50
  -9   3   2  294.27   13.40
   9   3  -2  285.47   12.30
   7  -3  -2    3.70    1.20
   7  -3  -2    8.00    4.80
  -7  -3   2    7.30    2.50
   7  -3  -2    7.20    1.80
  -7  -3   2    8.40    2.70
   7  -3  -2    5.40    4.10
   7  -3  -2    8.40    1.70
  -7   3   2    2.70    3.00
  -7   3   2    3.50    1.00
   7   3  -2    7.00    1.50
  -7   3   2    3.60    1.00
   7   3  -2    5.80    2.40
  -7   3   2    3.00    1.10
  -7   3   2    3.20    1.20
  -5  -3   2  100.29    8.70
  -5  -3   2   97.19    9.50
   5  -3  -2   92.59   13.50
   5  -3  -2   96.39    6.50
   5  -3  -2   96.39   13.30
   5  -3  -2  102.49    5.30
  -5  -3   2  100.79    4.80
   5  -3  -2  117.69    6.80
   5  -3  -2  109.39    5.90
  -5   3   2   91.69    6.40
   5   3  -2   97.39    9.00
   5   3  -2   94.49    4.50
   5   3  -2   99.19    4.70
  -5   3   2   94.19   13.60
  -5   3   2  101.09    5.40
   5   3  -2  104.39    9.10
   5   3  -2  107.99    4.70
  -5   3   2  113.29    6.10
  -5   3   2   88.29   13.50
  -5   3   2  101.59    6.50
   3  -3  -2   29.40    3.10
  -3  -3   2   19.60    5.70
  -3  -3   2   24.00    2.20
   3  -3  -2   24.60    2.30
   3  -3  -2   21.00    6.90
   3  -3  -2   29.20    3.30
  -3  -3   2   21.40    4.90
  -3   3   2   25.20    2.60
  -3   3   2   27.70    3.30
  -3   3   2   26.80    2.40
   3   3  -2   20.50    5.40
   3   3  -2   22.50    2.10
   3   3  -2   29.10    2.10
   3   3  -2   21.80    5.40
   3   3  -2   23.50    2.20
  -3   3   2   26.70    3.10
   3   3  -2   25.20    1.50
   1  -3  -2   30.20    6.60
  -1  -3   2   20.90    1.90
   1  -3  -2   21.00    2.70
  -1  -3   2   20.00    2.30
   1  -3  -2   24.00    2.90
   1  -3  -2   20.50    2.10
   1  -3  -2   29.90    6.70
  -1  -3   2   11.00    4.70
  -1  -3   2   23.00    2.20
  -1   3   2   28.30    3.20
   1   3  -2   26.50    2.70
   1   3  -2   15.20    5.60
  -1   3   2   18.70    6.40
   1   3  -2   23.30    2.20
   1   3  -2   24.70    1.20
  -1   3   2   21.20    2.10
   1   3  -2   21.10    2.10
   1   3  -2   15.20    5.10
  -1   3   2   18.90    6.40
  -1   3   2   20.80    2.70
  -1  -3  -2 2989.30  107.09
  -1  -3  -2 3238.18  107.09
   1  -3   2 3034.40   87.99
  -1  -3  -2 3195.18   88.29
   1  -3   2 3140.49  105.59
  -1   3  -2 3088.19  107.09
   1   3   2 3103.59  105.39
  -1   3  -2 3056.19  105.49
   1   3   2 3152.08   89.09
   1   3   2 3137.69  108.69
  -3  -3  -2   38.70    3.60
   3  -3   2   42.40    3.70
   3  -3   2   43.80    3.60
  -3  -3  -2   38.20    3.50
  -3  -3  -2   29.70    7.30
   3  -3   2   37.50    8.00
   3  -3   2   49.40    2.70
   3  -3   2   35.60    3.70
   3  -3   2   53.19    9.50
  -3   3  -2   50.39   10.20
  -3   3  -2   40.90    3.70
   3   3   2   40.00    8.50
   3   3   2   43.90    4.00
  -3   3  -2   50.09    8.50
   3   3   2   32.70    6.80
   3   3   2   47.60    3.40
  -3   3  -2   44.00    3.80
  -3   3  -2   46.40    4.10
   3   3   2   48.10    3.90
   5  -3   2  157.18   17.20
  -5  -3  -2  126.79   14.60
   5  -3   2  142.09    7.70
   5  -3   2  139.69    6.20
   5  -3   2  157.58    7.90
   5  -3   2  144.99    8.00
   5  -3   2  117.19   16.10
  -5  -3  -2  153.28    7.10
  -5  -3  -2  147.39    7.30
   5   3   2  125.19   15.10
  -5   3  -2  149.99    8.30
   5   3   2  155.08    7.70
  -5   3  -2  152.58   17.80
   5   3   2  149.99    7.10
  -5   3  -2  147.79    8.10
   5   3   2  148.29    7.80
   5   3   2  145.59   14.00
  -5   3  -2  153.18    8.10
  -5   3  -2  140.39   16.50
   7  -3   2  371.06   30.40
   7  -3   2  312.07   12.40
   7  -3   2  339.57   14.30
  -7  -3  -2  367.46   25.90
   7  -3   2  369.56   43.60
   7  -3   2  368.06   15.00
  -7  -3  -2  334.97   13.20
  -7  -3  -2  357.26   12.50
   7  -3   2  319.77   13.90
  -7  -3  -2  316.27   23.80
   7   3   2  345.57   10.60
   7   3   2  328.47   13.80
   7   3   2  353.66   13.20
  -7   3  -2  349.67   28.40
  -7   3  -2  355.76   14.90
  -7   3  -2  362.66   14.90
   7   3   2  326.37   23.50
  -7   3  -2  334.17   28.70
   7   3   2  313.47   25.20
   7   3   2  352.36   13.70
   9  -3   2 2292.37   97.89
   9  -3   2 2435.16   95.59
   9  -3   2 2409.06   68.89
  -9  -3  -2 2274.47   65.89
   9  -3   2 2386.76   65.99
  -9  -3  -2 2262.47   85.99
  -9  -3  -2 2330.87   88.69
  -9  -3  -2 2080.99   63.89
   9  -3   2 2347.57   68.49
   9  -3   2 2269.27   67.69
  -9   3  -2 2223.38   96.09
  -9   3  -2 2466.95   69.39
   9   3   2 2170.78   83.59
   9   3   2 2158.88   66.39
   9   3   2 2302.77   63.59
   9   3   2 2246.98   85.79
  -9   3  -2 2324.57   68.49
   9   3   2 2192.88   66.89
   9   3   2 2009.90   65.69
 -11  -3  -2    2.60    0.90
  11  -3   2    3.60    1.30
  11  -3   2   -0.90    5.70
  11  -3   2    2.50    1.20
 -11  -3  -2   -0.30    5.20
  11  -3   2   -0.80    3.20
 -11  -3  -2    6.20    6.20
  11  -3   2    4.00    1.40
 -11   3  -2    2.10    1.10
 -11   3  -2   12.40    6.50
 -11   3  -2    3.30    5.10
 -11   3  -2    3.00    1.10
  11   3   2    3.20    1.20
  11   3   2    1.60    3.70
  11   3   2    7.90    3.90
  11   3   2    2.10    0.90
 -13  -3  -2 2107.89   84.49
  13  -3   2 1966.80   62.79
  13  -3   2 2025.30   96.39
 -13  -3  -2 2029.80   55.99
 -13  -3  -2 2044.60   82.99
  13  -3   2 2109.79   63.29
  13  -3   2 1984.60   60.69
  13  -3   2 2026.70   62.49
  13  -3   2 2113.89   92.89
 -13  -3  -2 1919.51   60.29
 -13  -3  -2 2002.30   59.89
  13   3   2 1919.21   80.49
 -13   3  -2 2035.10   63.09
 -13   3  -2 2054.59   62.79
  13   3   2 2115.29   81.09
 -13   3  -2 2071.69   93.29
  13   3   2 1854.21   61.29
  13   3   2 2059.99   61.49
  13   3   2 1911.81   59.59
 -13   3  -2 1967.30   93.99
  13   3   2 2056.19   58.69
 -13   3  -2 1957.70   63.29
  15  -3   2  419.56   39.50
  15  -3   2  418.66   17.60
  15  -3   2  425.76   19.00
 -15  -3  -2  401.66   34.50
  15  -3   2  429.16   19.20
  15  -3   2  402.16   18.40
 -15  -3  -2  402.26   16.30
 -15  -3  -2  385.36   17.30
  15  -3   2  423.76   37.10
 -15  -3  -2  425.96   31.60
  15   3   2  398.16   30.20
 -15   3  -2  383.96   37.40
 -15   3  -2  380.86   18.30
  15   3   2  391.36   17.50
  15   3   2  401.46   15.70
 -15   3  -2  385.96   19.00
  15   3   2  428.36   36.90
  15   3   2  409.26   16.10
 -15   3  -2  398.86   36.60
 -17  -3  -2   12.70    3.50
  17  -3   2    5.10    4.60
  17  -3   2    6.70    1.90
  17  -3   2    3.60    1.00
  17  -3   2    4.30    1.70
 -17  -3  -2   11.30    3.00
 -17  -3  -2   18.00    6.90
  17  -3   2    4.10    1.50
  17  -3   2   13.40    7.90
  17   3   2    6.20    1.80
  17   3   2    5.60    1.40
 -17   3  -2    7.90    2.10
 -17   3  -2    8.80    6.60
 -17   3  -2   17.60    9.30
 -17   3  -2    4.40    1.90
  17   3   2   14.30    8.30
  19  -3   2    5.20    1.80
  19  -3   2    5.50    2.00
 -19  -3  -2   15.60    4.20
  19  -3   2   17.00    3.90
  19  -3   2    6.40    1.90
 -19  -3  -2   13.60    3.10
 -19   3  -2    8.70    2.40
 -19   3  -2    7.50    2.20
  19   3   2    4.70    1.20
  19   3   2    5.50    1.90
 -19   3  -2    5.40    1.90
  19   3   2   14.30    3.30
  21  -3   2  279.47   15.40
  21  -3   2  284.57   16.20
  21  -3   2  270.87   15.70
  21  -3   2  252.07   15.80
 -21  -3  -2  277.27   16.10
 -21  -3  -2  276.47   13.50
 -21   3  -2  251.27   16.30
  21   3   2  244.78   12.60
  21   3   2  275.17   13.90
 -21   3  -2  270.77   15.60
 -21   3  -2  270.37   16.00
  21   3   2  268.67   14.90
 -23  -3  -2   -0.60    0.70
 -23  -3  -2    1.20    1.30
  23  -3   2    0.30    1.40
  23  -3   2    0.40    0.80
  23  -3   2    0.90    1.50
  23  -3   2   -2.10    0.90
 -23   3  -2    1.10    1.40
  23   3   2    0.80    1.10
 -23   3  -2   -1.80    1.30
  23   3   2    0.10    0.90
  23   3   2    0.40    1.40
 -23   3  -2    0.10    1.10
 -25  -3  -2    3.70    1.30
  25  -3   2    0.60    1.90
  25  -3   2    1.00    1.20
  25  -3   2    6.70    2.60
 -25  -3  -2    4.50    1.70
  25   3   2    2.00    1.70
  25   3   2    4.10    1.40
 -25   3  -2    3.30    2.10
 -25   3  -2    0.80    1.90
 -25   3  -2    1.60    2.00
  27  -3   2   94.89   10.20
 -27  -3  -2   93.29   10.80
  27  -3   2   95.49    9.70
  27  -3   2   95.59   10.00
  27  -3   2   93.79   10.00
 -27   3  -2   93.49    9.60
 -27   3  -2  105.49   10.90
  27   3   2   79.79    7.30
  27   3   2   91.69    9.30
 -27   3  -2   76.69   10.00
  27   3   2   91.39    8.90
 -29  -3  -2    4.50    1.70
  29  -3   2    2.90    1.70
  29  -3   2    0.80    1.10
  29  -3   2    5.50    2.40
 -29  -3  -2    1.10    1.40
  29  -3   2   -0.70    1.70
 -29   3  -2   -2.00    2.90
  29   3   2    1.30    1.40
 -29   3  -2    0.60    1.40
 -29   3  -2    0.30    1.50
  29   3   2   -1.20    1.60
  29   3   2   -1.00    1.30
  31  -3   2   16.10    4.50
  31  -3   2   14.30    3.70
 -31  -3  -2    8.00    2.90
  31   3   2   29.40    6.80
  31   3   2   26.30    6.50
  33  -3   2   -2.90    1.60
  33  -3   2   -0.40    0.90
 -33  -3  -2    4.00    3.70
 -33  -3  -2   -2.60    1.10
  33   3   2    0.30    1.80
 -33   3  -2   -1.20    1.80
  33   3   2   -1.70    1.20
  35  -3   2   -2.00    1.90
  35   3   2   -0.70    1.20
  37  -3   2    3.30    1.70
  37  -3   2    5.80    2.60
 -37   3  -2   -0.30    1.90
  37   3   2    6.10    2.00
 -36  -4   2    3.20    1.70
  36  -4  -2    3.80    2.80
 -36   4   2    2.80    1.50
 -34  -4   2   -1.80    1.00
  34  -4  -2    1.00    1.20
  34  -4  -2   -1.10    1.90
 -34   4   2   -0.60    2.50
  34   4  -2    0.80    1.20
  32  -4  -2   -2.10    1.50
  32  -4  -2    0.50    1.00
 -32  -4   2   -0.20    1.70
 -32   4   2   -1.40    1.70
 -32   4   2   -3.10    2.00
  30  -4  -2    0.00    1.70
  30  -4  -2    0.40    1.00
 -30  -4   2   -0.80    1.10
  30   4  -2    0.80    1.00
  30   4  -2   -0.30    1.20
 -30   4   2   -1.20    1.50
 -30   4   2   -1.40    2.50
 -30   4   2   -2.20    1.50
  28  -4  -2    2.00    1.80
  28  -4  -2    0.70    0.90
 -28  -4   2    0.60    1.10
  28   4  -2   -1.10    0.70
  28   4  -2    1.80    1.20
 -28   4   2    0.50    1.70
 -28   4   2    3.40    2.20
 -28   4   2    1.60    2.20
  26  -4  -2    1.90    1.20
  26  -4  -2    6.30    2.40
 -26  -4   2    1.10    1.10
 -26   4   2    1.10    1.50
  26   4  -2    0.70    1.10
 -26   4   2    3.60    2.20
 -26   4   2    4.30    2.40
 -26   4   2    0.50    2.20
  26   4  -2    2.90    1.50
 -24  -4   2   38.40    7.60
  24  -4  -2   36.20    5.90
  24  -4  -2   37.10    5.90
 -24   4   2   27.00    5.80
  24   4  -2   27.40    3.90
 -24   4   2   24.40    6.10
 -24   4   2   24.80    5.60
 -24   4   2   30.20    6.40
  22  -4  -2   -1.10    1.20
 -22  -4   2    0.70    0.70
  22  -4  -2    1.20    0.70
  22   4  -2   -0.30    0.90
 -22   4   2   -0.30    1.50
  22   4  -2    0.00    0.70
 -22   4   2   -2.20    1.10
 -22   4   2   -1.50    1.20
 -22   4   2    0.20    1.40
 -20  -4   2   43.70    6.60
  20  -4  -2   39.50    5.50
  20  -4  -2   42.50    5.60
 -20   4   2   36.60    5.70
 -20   4   2   41.40    6.30
  20   4  -2   26.60    6.10
  20   4  -2   34.20    3.60
 -20   4   2   43.40    5.60
 -20   4   2   31.30    6.80
  18  -4  -2   84.99    7.40
  18  -4  -2   89.29    7.80
 -18   4   2   84.99    8.60
 -18   4   2   79.99    8.00
 -18   4   2   98.49    8.80
  18   4  -2   90.09    5.10
  18   4  -2   92.39    9.70
 -18   4   2   88.69    8.30
  16  -4  -2    0.50    0.60
  16  -4  -2    1.30    1.10
  16  -4  -2   -6.50    3.40
  16  -4  -2   -7.30    4.40
 -16   4   2    0.80    1.30
 -16   4   2   -0.40    0.40
  16   4  -2    0.60    0.50
 -16   4   2    1.00    1.20
 -16   4   2    1.20    1.20
 -16   4   2  -11.90    7.70
  16   4  -2    0.30    0.60
 -16   4   2    2.00    1.40
 -16   4   2   -4.00    3.70
  14  -4  -2  148.89   22.60
  14  -4  -2  212.38   26.10
  14  -4  -2  169.08   10.80
 -14  -4   2  153.68    8.10
  14  -4  -2  159.88    9.30
  14  -4  -2  156.78    9.60
 -14  -4   2  160.38    8.40
 -14   4   2  179.58   11.00
  14   4  -2  155.58    5.30
  14   4  -2  163.68    5.90
  14   4  -2  147.89    7.80
 -14   4   2  133.99   21.60
 -14   4   2  168.08    9.90
 -14   4   2  157.18   11.20
 -14   4   2  200.58   25.30
  14   4  -2  148.29    7.50
 -14   4   2  159.88   10.40
 -14   4   2  158.48   10.60
  14   4  -2  169.48   12.00
  14   4  -2  157.78    7.70
  12  -4  -2   -0.60    0.70
  12  -4  -2    0.80    0.90
 -12  -4   2    2.60    2.40
  12  -4  -2    0.40    0.40
 -12   4   2    0.00    0.80
  12   4  -2    0.10    0.30
  12   4  -2    3.70    1.60
  12   4  -2   -0.50    0.40
 -12   4   2    0.90    1.00
  12   4  -2   -0.40    0.50
 -12   4   2   -0.70    0.40
 -12   4   2    0.40    0.50
 -12   4   2    0.90    1.00
  12   4  -2   -0.20    0.20
 -12   4   2   -6.10    2.50
  12   4  -2    0.30    0.30
  10  -4  -2    1.20    0.90
 -10  -4   2   -3.50    1.60
  10  -4  -2    0.60    0.40
  10  -4  -2   -3.00    4.50
  10  -4  -2    1.00    0.80
  10  -4  -2    5.30    3.30
 -10   4   2    3.50    1.20
 -10   4   2    0.90    1.00
  10   4  -2    1.70    0.40
 -10   4   2   -3.00    3.40
  10   4  -2    1.20    0.50
  10   4  -2    1.70    0.70
 -10   4   2    0.80    0.90
 -10   4   2    6.20    6.00
  10   4  -2   -0.10    0.50
 -10   4   2    0.60    0.50
 -10   4   2    1.10    0.90
  10   4  -2    0.60    1.30
  10   4  -2   -1.10    1.60
   8  -4  -2  231.38   24.40
   8  -4  -2  267.27   13.40
   8  -4  -2  268.77   28.00
  -8  -4   2  260.07   17.00
  -8  -4   2  254.67   16.00
   8  -4  -2  252.77   11.80
   8  -4  -2  260.67   10.90
  -8   4   2  258.37   27.30
   8   4  -2  258.87   16.40
   8   4  -2  285.67    9.70
  -8   4   2  232.68   24.70
   8   4  -2  256.77   13.40
  -8   4   2  242.18   12.70
  -8   4   2  285.07   12.60
   8   4  -2  245.08    9.50
   8   4  -2  243.38   16.80
   8   4  -2  262.97    9.80
  -8   4   2  251.77   13.30
  -8   4   2  281.07   13.20
  -8   4   2  281.87   11.60
   6  -4  -2 1275.17   38.30
  -6  -4   2 1278.87   37.30
   6  -4  -2 1292.87   39.70
   6  -4  -2 1235.68   61.89
   6  -4  -2 1270.67   65.09
   6  -4  -2 1317.87   41.60
  -6  -4   2 1334.67   51.69
  -6  -4   2 1320.47   49.50
  -6   4   2 1235.28   61.99
  -6   4   2 1306.97   41.50
   6   4  -2 1244.98   49.30
  -6   4   2 1245.68   41.10
  -6   4   2 1301.77   64.79
  -6   4   2 1277.57   38.80
  -6   4   2 1311.37   40.30
   6   4  -2 1274.17   37.20
   6   4  -2 1245.18   37.60
  -6   4   2 1321.77   42.30
   6   4  -2 1203.58   39.10
   6   4  -2 1247.08   50.09
   4  -4  -2    3.40    4.60
   4  -4  -2    4.40    1.30
  -4  -4   2    1.20    3.30
   4  -4  -2    1.60    0.80
  -4  -4   2    2.40    2.60
   4  -4  -2    5.30    4.00
  -4  -4   2    6.20    1.50
   4   4  -2    6.60    1.60
   4   4  -2    7.10    1.70
   4   4  -2    4.90    3.30
   4   4  -2    4.10    3.70
   4   4  -2    5.00    1.30
  -4   4   2    3.70    1.40
  -4   4   2    7.40    6.00
  -4   4   2    2.20    4.70
  -4   4   2    3.80    1.20
  -4   4   2    3.20    1.10
   2  -4  -2   53.29    4.80
  -2  -4   2   56.39    9.00
   2  -4  -2   63.09   12.40
   2  -4  -2   61.39    5.10
   2  -4  -2   53.59    3.70
   2  -4  -2   65.39   11.50
  -2  -4   2   54.29    3.60
  -2   4   2   53.99    4.90
   2   4  -2   60.99    4.40
   2   4  -2   52.39    2.50
  -2   4   2   62.19    5.50
   2   4  -2   47.20    3.60
  -2   4   2   55.59    3.70
  -2   4   2   62.79   11.50
  -2   4   2   56.89    4.30
   2   4  -2   52.39    4.20
  -2   4   2   50.19   10.60
   2   4  -2   48.60    3.60
   2   4  -2   64.69    9.70
   2   4  -2   62.89    9.80
   0  -4  -2  516.65   16.60
   0  -4   2  508.55   17.90
   0  -4   2  465.35   29.80
   0  -4   2  484.85   14.40
   0  -4   2  485.05   16.40
   0  -4  -2  505.95   18.40
   0  -4  -2  456.35   18.00
   0  -4  -2  489.05   32.00
   0  -4  -2  462.75   32.30
   0  -4   2  486.55   16.60
   0   4   2  501.25   16.30
   0   4   2  501.85   18.60
   0   4   2  484.35   19.00
   0   4  -2  499.35   31.10
   0   4  -2  476.95   14.40
   0   4  -2  448.56   30.90
   0   4   2  484.55   31.80
   0   4  -2  493.45   17.20
   0   4  -2  472.15   16.80
   0   4  -2  435.86   17.40
   0   4   2  463.55   32.90
   2  -4   2  464.35   33.70
  -2  -4  -2  495.55   17.90
   2  -4   2  501.85   14.60
   2  -4   2  477.85   17.10
   2  -4   2  480.95   31.40
  -2  -4  -2  499.25   18.00
  -2  -4  -2  456.25   14.10
   2  -4   2  482.55   18.10
  -2  -4  -2  488.05   31.90
  -2  -4  -2  482.35   16.60
   2  -4   2  490.15   17.00
  -2   4  -2  491.05   18.30
  -2   4  -2  451.05   14.80
   2   4   2  439.96   31.90
   2   4   2  487.25   18.20
  -2   4  -2  477.85   33.50
   2   4   2  479.15   16.30
  -2   4  -2  459.15   32.00
   2   4   2  453.05   30.00
   2   4   2  501.95   18.90
  -2   4  -2  487.55   17.80
  -2   4  -2  459.75   17.30
   4  -4   2 1159.18   35.70
   4  -4   2 1115.69   58.99
   4  -4   2 1107.09   36.70
  -4  -4  -2 1072.89   35.10
   4  -4   2 1119.59   35.80
  -4  -4  -2 1137.09   35.70
  -4  -4  -2 1177.18   54.89
   4  -4   2 1155.28   56.79
   4  -4   2 1145.59   32.90
  -4   4  -2 1119.39   33.40
   4   4   2 1192.88   34.60
   4   4   2 1102.19   36.10
  -4   4  -2 1114.89   36.40
   4   4   2 1213.58   56.49
   4   4   2 1166.68   52.49
  -4   4  -2 1142.19   36.30
  -4   4  -2 1201.78   59.89
  -4   4  -2 1121.79   56.99
  -4   4  -2 1117.79   36.90
   4   4   2 1106.39   36.50
  -6  -4  -2    2.00    0.90
   6  -4   2    6.30    5.00
   6  -4   2    1.50    0.80
  -6  -4  -2    2.00    0.80
   6  -4   2    0.40    5.80
   6  -4   2    1.80    1.10
   6  -4   2    0.90    0.40
   6  -4   2    2.50    1.00
   6   4   2    1.20    0.80
   6   4   2    0.00    3.40
  -6   4  -2    3.60    1.30
   6   4   2   -1.30    3.50
  -6   4  -2    7.00    6.40
   6   4   2    4.40    1.30
   6   4   2    1.20    0.40
  -6   4  -2    2.30    0.90
  -6   4  -2    0.90    4.60
   8  -4   2   56.99    4.20
   8  -4   2   55.29   13.10
   8  -4   2   46.70   16.70
   8  -4   2   55.99    5.70
  -8  -4  -2   58.49    4.00
   8  -4   2   52.19    5.10
  -8  -4  -2   65.29   12.00
   8  -4   2   54.59    5.50
  -8  -4  -2   47.00   10.40
  -8  -4  -2   48.80    4.50
  -8   4  -2   61.89    5.80
   8   4   2   38.80   10.60
  -8   4  -2   60.79    5.90
   8   4   2   59.39   10.20
   8   4   2   61.89    5.40
  -8   4  -2   56.59   14.60
   8   4   2   65.19    5.20
  -8   4  -2   51.89    5.60
  -8   4  -2   90.39   15.10
   8   4   2   54.59    4.80
  10  -4   2   10.90    2.60
 -10  -4  -2    3.70    4.80
 -10  -4  -2   13.80    6.10
  10  -4   2    6.20    6.90
  10  -4   2    5.60    1.60
  10  -4   2    3.60    1.30
 -10  -4  -2   10.90    2.60
 -10   4  -2    8.20    7.30
  10   4   2   13.40    3.30
  10   4   2    4.60    1.30
  10   4   2   17.90    5.70
 -10   4  -2    4.80    1.50
  10   4   2    6.00    1.60
 -10   4  -2    5.80    1.80
  10   4   2   15.30    6.50
 -10   4  -2    6.20    7.10
 -12  -4  -2   45.80   11.70
  12  -4   2   72.99   14.30
 -12  -4  -2   29.10    9.60
  12  -4   2   43.00    4.70
 -12  -4  -2   49.20    4.50
  12  -4   2   40.40    5.60
  12  -4   2   49.40    6.40
  12  -4   2   45.80    5.50
  12  -4   2   36.90   12.50
  12   4   2   44.90    3.30
  12   4   2   44.00    9.90
 -12   4  -2   60.99   14.00
  12   4   2   45.50    5.10
  12   4   2   43.70    5.10
 -12   4  -2   51.39    5.90
 -12   4  -2   32.80   14.60
  12   4   2   22.40    8.10
 -12   4  -2   39.10    5.50
  12   4   2   43.30    4.50
  14  -4   2  363.06   34.80
  14  -4   2  309.57   14.30
  14  -4   2  333.47   16.90
  14  -4   2  355.46   16.60
 -14  -4  -2  332.17   13.80
 -14  -4  -2  306.97   26.00
 -14  -4  -2  325.67   28.60
  14  -4   2  362.46   37.20
  14  -4   2  292.57   16.00
 -14   4  -2  333.27   16.90
 -14   4  -2  303.47   33.60
  14   4   2  323.07   12.40
  14   4   2  321.27   15.00
  14   4   2  287.57   15.10
  14   4   2  334.57   14.10
 -14   4  -2  323.77   17.00
 -14   4  -2  328.67   16.80
 -14   4  -2  341.47   35.80
  14   4   2  282.17   24.80
  14   4   2  332.37   26.40
  16  -4   2  460.95   46.80
  16  -4   2  469.65   21.90
  16  -4   2  464.55   21.90
  16  -4   2  459.85   40.90
 -16  -4  -2  467.95   34.00
 -16  -4  -2  488.25   18.60
  16  -4   2  501.05   21.60
  16  -4   2  463.95   19.70
 -16  -4  -2  446.66   48.50
 -16   4  -2  485.55   44.40
  16   4   2  470.35   21.30
 -16   4  -2  451.75   21.60
 -16   4  -2  429.36   42.10
  16   4   2  480.25   17.60
 -16   4  -2  489.95   22.30
  16   4   2  490.95   20.50
 -16   4  -2  503.15   23.00
  16   4   2  493.35   33.40
  16   4   2  481.35   18.60
  18  -4   2    1.70    1.10
 -18  -4  -2    1.90    1.00
  18  -4   2    1.60    1.50
  18  -4   2    1.60    0.90
  18  -4   2   -0.60    1.10
 -18   4  -2    1.20    1.50
  18   4   2    0.90    1.00
 -18   4  -2    1.60    1.80
 -18   4  -2    1.20    1.30
  18   4   2    2.50    1.40
  18   4   2    2.40    1.10
 -20  -4  -2    1.00    0.80
 -20  -4  -2   -0.50    0.50
  20  -4   2    0.00    1.30
  20  -4   2    2.70    1.70
  20  -4   2   -1.30    0.90
  20  -4   2    0.10    0.50
 -20   4  -2    3.50    1.40
  20   4   2   -0.20    0.90
 -20   4  -2    1.70    1.30
  20   4   2   -1.30    0.60
  20   4   2    0.40    0.80
 -20   4  -2    0.30    1.50
 -22  -4  -2  213.68   13.70
  22  -4   2  203.28   14.80
  22  -4   2  200.08   14.10
  22  -4   2  208.48   14.10
  22  -4   2  215.48   13.50
 -22  -4  -2  204.18   11.30
  22   4   2  189.08   11.30
 -22   4  -2  204.88   14.40
  22   4   2  194.68   10.70
  22   4   2  200.48   12.80
 -22   4  -2  207.88   14.30
 -22   4  -2  218.58   15.40
 -24  -4  -2    0.90    1.00
  24  -4   2    0.40    0.90
  24  -4   2   -0.90    1.00
 -24  -4  -2    0.20    0.70
  24  -4   2    0.90    1.60
  24   4   2    0.10    1.30
 -24   4  -2    1.90    1.70
 -24   4  -2    0.20    1.40
  24   4   2   -0.50    0.80
  24   4   2   -1.20    1.00
  26  -4   2   41.00    6.80
  26  -4   2   41.30    7.00
 -26  -4  -2   26.00    5.00
 -26  -4  -2   44.10    7.50
  26  -4   2   38.10    6.50
  26   4   2   36.40    6.20
  26   4   2   33.40    5.30
  26   4   2   28.20    4.70
 -26   4  -2   36.00    6.80
  28  -4   2   -0.60    1.80
 -28  -4  -2    0.30    1.10
  28  -4   2   -0.10    0.80
  28  -4   2   -0.20    1.70
  28   4   2    0.60    1.40
 -28   4  -2    0.40    2.60
  28   4   2   -0.60    0.90
  28   4   2    0.90    1.60
 -28   4  -2    2.20    2.00
 -30  -4  -2   -1.90    0.90
  30  -4   2   -0.60    1.40
  30  -4   2    0.50    1.30
 -30  -4  -2   -3.30    1.80
  30  -4   2   -1.00    1.00
  30   4   2   -1.90    0.90
 -30   4  -2   -2.60    1.70
  30   4   2    0.70    1.50
 -30   4  -2   -0.80    3.20
  32  -4   2    0.80    1.50
  32  -4   2    0.30    1.80
  32  -4   2   -0.50    1.10
 -32  -4  -2    0.20    1.10
  32   4   2   -3.60    1.70
 -32   4  -2   -2.10    2.00
  32   4   2   -1.50    1.20
  34  -4   2    1.20    1.30
 -34  -4  -2   -1.40    1.40
 -34   4  -2    2.40    2.80
  36  -4   2   -1.40    1.00
  36  -4   2    2.80    3.00
  36   4   2   -2.60    1.30
  36   4   2   -1.20    1.30
  35  -5  -2   -0.10    1.20
  35  -5  -2   -3.40    2.00
 -35   5   2   -0.50    2.40
  35   5  -2   -2.20    0.90
  33  -5  -2    1.80    2.30
  33  -5  -2   -0.80    1.00
  33   5  -2    0.10    1.40
 -33   5   2    1.20    2.80
 -33   5   2    2.40    2.50
  31  -5  -2   -0.20    1.80
  31  -5  -2   -1.40    0.90
 -31   5   2   -3.50    1.90
 -31   5   2    2.60    2.00
  31   5  -2   -1.00    1.00
  29  -5  -2    0.60    1.80
  29  -5  -2    3.00    1.40
  29   5  -2    2.30    1.30
 -29   5   2    8.90    2.80
 -29   5   2    3.90    2.70
 -29   5   2    1.40    2.30
  27  -5  -2    1.60    1.10
  27  -5  -2    3.90    2.10
  27   5  -2    4.70    1.60
 -27   5   2    6.80    2.90
 -27   5   2    3.60    2.20
  27   5  -2    1.60    1.00
 -27   5   2    1.50    2.20
  25  -5  -2    1.40    1.00
  25  -5  -2    1.50    1.50
  25   5  -2   -0.60    0.90
 -25   5   2    1.30    1.80
 -25   5   2    1.40    2.20
 -25   5   2    2.60    2.10
  23  -5  -2    0.40    0.80
  23  -5  -2   -1.30    0.90
 -23   5   2   -1.60    1.00
  23   5  -2   -0.20    0.70
 -23   5   2    0.50    1.70
  23   5  -2   -0.50    0.90
 -23   5   2   -0.60    1.80
  21  -5  -2   52.79    6.60
  21  -5  -2   44.10    6.10
 -21   5   2   41.20    6.20
 -21   5   2   53.69    7.70
  21   5  -2   44.20    4.50
 -21   5   2   38.50    6.80
  21   5  -2   49.20    5.20
 -21   5   2   43.00    7.00
  19  -5  -2    2.60    1.00
  19  -5  -2    4.00    1.80
 -19   5   2   -0.30    1.10
 -19   5   2    2.20    1.50
 -19   5   2    2.60    1.80
  19   5  -2    3.70    1.10
  19   5  -2    1.90    1.00
 -19   5   2    4.30    2.20
  19   5  -2    2.00    0.90
  17  -5  -2   14.20    3.80
  17  -5  -2   29.90    4.70
 -17   5   2   19.30    4.70
  17   5  -2   17.90    3.20
  17   5  -2   17.00    2.40
  17   5  -2   22.20    6.00
  15  -5  -2    1.50    0.70
  15  -5  -2   -0.60    0.80
  15   5  -2    0.30    0.70
  15   5  -2    0.20    0.40
  15   5  -2    0.00    0.40
 -15   5   2   -0.50    0.40
 -15   5   2   -0.20    0.90
 -15   5   2    0.10    1.20
 -15   5   2   -2.00    0.80
  15   5  -2   -0.30    0.40
 -15   5   2   -1.20    0.80
  13  -5  -2    0.00    0.90
 -13  -5   2    0.40    2.60
  13  -5  -2   -3.20    3.80
  13  -5  -2    6.50    3.90
 -13  -5   2   -1.90    3.10
  13   5  -2   -0.10    0.60
  13   5  -2   -0.30    0.30
  13   5  -2   -4.40    2.00
 -13   5   2    1.30    1.20
 -13   5   2    1.00    1.20
 -13   5   2   -0.80    0.90
  13   5  -2    0.40    0.40
 -13   5   2   -0.80    0.40
  13   5  -2    0.10    0.50
  13   5  -2   -0.60    0.40
  13   5  -2    2.30    2.50
 -11  -5   2   95.69   10.90
  11  -5  -2  106.19    7.60
  11  -5  -2   98.49    6.70
  11  -5  -2  107.29    8.60
  11  -5  -2   94.29   17.40
  11  -5  -2   92.69   19.20
 -11  -5   2  122.69   11.60
 -11   5   2   88.39    6.80
 -11   5   2  100.59    8.90
  11   5  -2   96.79    9.90
 -11   5   2   97.99    7.90
  11   5  -2  100.69    5.30
  11   5  -2  100.19    5.40
 -11   5   2   95.79    8.50
  11   5  -2   99.79    5.40
  11   5  -2  105.29    8.90
  11   5  -2   97.79    5.10
 -11   5   2  104.19   19.00
 -11   5   2   79.09   16.40
  11   5  -2   72.29   10.30
   9  -5  -2  184.18   23.20
  -9  -5   2  209.78   16.80
  -9  -5   2  188.58   16.90
   9  -5  -2  183.88   10.60
   9  -5  -2  206.78   27.00
   9  -5  -2  192.48    9.40
  -9   5   2  187.48   24.60
   9   5  -2  188.78    8.60
  -9   5   2  182.18   23.30
  -9   5   2  188.88   11.70
   9   5  -2  194.88   16.10
   9   5  -2  185.68    8.60
  -9   5   2  207.18   12.60
   9   5  -2  186.98   16.60
   9   5  -2  196.48    8.00
   9   5  -2  216.48    8.60
  -9   5   2  206.88   10.20
  -9   5   2  188.28   12.70
  -9   5   2  207.48   12.10
   7  -5  -2   61.99   14.10
   7  -5  -2   76.79   17.20
  -7  -5   2   91.19   11.50
   7  -5  -2   59.29    5.40
   7  -5  -2   69.09    4.90
  -7  -5   2   74.29    4.30
   7  -5  -2   61.19    6.40
   7   5  -2   70.69    4.80
   7   5  -2   74.39    5.00
  -7   5   2   59.99    6.50
   7   5  -2   69.09   10.00
   7   5  -2   64.99    4.00
  -7   5   2   73.09   14.10
  -7   5   2   61.49    6.40
   7   5  -2   63.69    3.90
  -7   5   2   76.59    5.40
  -7   5   2   59.29   13.60
  -7   5   2   68.19    6.60
  -7   5   2   65.29    6.00
   7   5  -2   71.19    4.90
  -5  -5   2  285.97   23.10
   5  -5  -2  307.67   31.30
   5  -5  -2  308.07   11.70
  -5  -5   2  253.07   21.00
   5  -5  -2  287.57   14.10
   5  -5  -2  258.57   26.70
  -5  -5   2  287.97   10.60
  -5   5   2  266.17   12.80
  -5   5   2  293.17   14.80
   5   5  -2  289.47   11.10
  -5   5   2  286.77   14.10
   5   5  -2  275.57   11.80
  -5   5   2  284.57   14.00
   5   5  -2  298.07   10.70
   5   5  -2  270.37   21.70
   5   5  -2  277.77    9.80
  -5   5   2  329.37   30.40
  -5   5   2  272.17   11.60
   5   5  -2  278.47   22.60
  -5   5   2  279.37   28.80
   5   5  -2  279.07   11.90
   5   5  -2  278.17   11.80
   3  -5  -2  128.79   19.70
   3  -5  -2  169.98    9.90
   3  -5  -2  174.38   10.10
  -3  -5   2  147.59   18.50
   3  -5  -2  182.98   21.40
  -3  -5   2  173.08    7.60
  -3  -5   2  171.28   17.70
   3  -5  -2  178.08    8.10
  -3   5   2  162.08   20.40
   3   5  -2  175.98    7.80
  -3   5   2  166.38    9.80
  -3   5   2  172.28   10.60
   3   5  -2  183.18   18.90
   3   5  -2  154.68   16.90
  -3   5   2  167.18    7.90
  -3   5   2  172.98   21.00
   3   5  -2  158.58    8.80
   3   5  -2  175.48    8.90
   3   5  -2  154.28    6.10
  -3   5   2  176.58    9.40
   3   5  -2  169.58    8.10
  -3   5   2  184.28   10.40
   3   5  -2  165.18    8.70
   1  -5  -2   81.09    6.70
  -1  -5   2   88.19    5.20
  -1  -5   2   91.89   13.20
   1  -5  -2   98.49    5.20
   1  -5  -2   94.29    5.50
   1  -5  -2   86.69    6.70
   1  -5  -2   72.49   13.80
   1  -5  -2   97.19   16.10
   1   5  -2   89.39    6.50
   1   5  -2   84.59    5.70
  -1   5   2   85.59   14.70
   1   5  -2   59.79   10.90
   1   5  -2   86.19   13.60
   1   5  -2   87.19    6.30
  -1   5   2   94.29   15.20
  -1   5   2   95.79    7.10
   1   5  -2   83.39    3.80
   1   5  -2   84.59    5.50
  -1   5   2   82.79    7.00
  -1   5   2   92.09    6.20
  -1   5   2   87.89    5.20
   1   5  -2   94.29    6.50
  -1  -5  -2   44.00    2.80
  -1  -5  -2   41.10    3.70
   1  -5   2   36.30    2.40
   1  -5   2   51.59   12.30
   1  -5   2   41.30    4.40
  -1  -5  -2   36.80    4.30
  -1  -5  -2   36.40    4.10
   1  -5   2   38.10    3.60
  -1  -5  -2   26.70   11.40
   1  -5   2   35.90    3.70
  -1  -5  -2   23.60    8.10
  -1   5  -2   39.60    3.90
  -1   5  -2   42.30   10.00
  -1   5  -2   44.70    4.60
  -1   5  -2   32.40    2.40
  -1   5  -2   30.00    3.80
   1   5   2   40.50    9.50
  -1   5  -2   38.40   11.80
   1   5   2   25.50    9.00
   1   5   2   39.70    3.40
  -1   5  -2   35.60    4.30
  -1   5  -2   42.40    4.70
   1   5   2   29.90    4.20
   1   5   2   40.90    4.90
   3  -5   2   49.10    4.60
   3  -5   2   43.80    4.90
  -3  -5  -2   37.80    4.40
   3  -5   2   52.59   11.90
   3  -5   2   56.69    4.70
   3  -5   2   48.20    3.00
  -3  -5  -2   52.09    9.70
  -3  -5  -2   46.50    4.70
  -3  -5  -2   34.80   10.60
   3  -5   2   35.30   11.90
  -3   5  -2   49.00    4.70
  -3   5  -2   29.30    9.70
   3   5   2   49.80    5.40
   3   5   2   62.29   13.90
   3   5   2   52.69    5.30
  -3   5  -2   44.70    4.90
  -3   5  -2   44.00    4.90
  -3   5  -2   46.50    3.20
  -3   5  -2   60.99   13.40
   3   5   2   46.90    3.80
   3   5   2   43.00   12.10
  -3   5  -2   44.60    4.90
   5  -5   2   67.69    5.50
  -5  -5  -2   73.19    5.70
   5  -5   2   60.19   13.80
   5  -5   2   69.49    6.40
   5  -5   2   44.00   14.50
  -5  -5  -2   48.20   12.00
  -5  -5  -2   68.29    5.30
  -5  -5  -2   76.49   12.70
   5  -5   2   66.89    4.00
   5  -5   2   58.79    5.60
   5   5   2   71.49    6.30
  -5   5  -2   65.79    6.30
  -5   5  -2   64.69    6.40
   5   5   2   68.39   13.20
   5   5   2   75.19   12.50
  -5   5  -2   53.69   15.00
  -5   5  -2   58.89    4.20
  -5   5  -2   58.99    5.80
   5   5   2   76.49    6.30
   5   5   2   74.29    5.10
   7  -5   2   59.89   16.20
  -7  -5  -2   62.29    4.60
  -7  -5  -2   60.09    5.20
   7  -5   2   60.39   13.80
  -7  -5  -2   67.69   13.70
  -7  -5  -2   55.19   11.90
   7  -5   2   58.79    5.70
   7  -5   2   59.19    4.20
   7  -5   2   60.29    5.50
   7  -5   2   58.29    6.20
  -7   5  -2   73.19   16.50
   7   5   2   56.79    5.70
   7   5   2   67.09    5.10
  -7   5  -2   54.49    5.60
   7   5   2   63.19    9.80
  -7   5  -2   56.49    6.20
  -7   5  -2   66.79    6.50
   7   5   2   66.99    5.70
  -7   5  -2   49.70   15.10
  -9  -5  -2  448.56   31.80
   9  -5   2  421.26   17.80
  -9  -5  -2  419.06   32.40
  -9  -5  -2  424.66   16.50
   9  -5   2  416.86   15.40
   9  -5   2  388.86   38.70
   9  -5   2  458.45   19.60
   9  -5   2  410.56   18.20
  -9  -5  -2  421.56   14.40
   9  -5   2  395.56   33.00
  -9   5  -2  424.76   39.30
  -9   5  -2  400.36   37.10
   9   5   2  412.86   33.20
   9   5   2  393.76   17.20
   9   5   2  411.16   17.30
  -9   5  -2  402.66   18.80
  -9   5  -2  371.56   18.60
  -9   5  -2  386.76   18.90
   9   5   2  419.36   17.80
   9   5   2  431.66   16.50
   9   5   2  411.86   29.60
 -11  -5  -2   52.99    4.90
  11  -5   2   40.10    6.00
  11  -5   2   63.49   12.40
 -11  -5  -2   44.70   10.40
  11  -5   2   52.09    6.20
  11  -5   2   47.00    5.40
  11  -5   2   53.09   18.60
  11  -5   2   48.60    4.60
  11   5   2   57.69    9.40
 -11   5  -2   51.19    6.50
  11   5   2   42.70    5.00
 -11   5  -2   51.29    6.40
 -11   5  -2   46.20   14.80
  11   5   2   49.80    5.50
 -11   5  -2   64.99    7.40
 -11   5  -2   37.10   12.80
  11   5   2   46.70    5.20
  13  -5   2    2.20    1.40
  13  -5   2   14.80   10.30
  13  -5   2    6.50    2.00
 -13  -5  -2    4.80    6.40
 -13  -5  -2    4.50    1.30
  13  -5   2   12.10   11.70
  13  -5   2    2.50    1.30
 -13   5  -2    3.80    1.70
  13   5   2    2.10    0.80
 -13   5  -2   15.30    7.90
  13   5   2    3.80    1.70
  13   5   2    2.20    1.40
 -13   5  -2    4.70    9.20
  13   5   2    2.80    6.10
  13   5   2    6.00    1.40
 -13   5  -2    5.70    2.00
 -13   5  -2    4.10    1.40
  15  -5   2   47.30    6.50
  15  -5   2   41.80    8.30
  15  -5   2   43.90    5.90
 -15  -5  -2   45.70    5.50
  15  -5   2   44.90    6.20
 -15   5  -2   42.50    6.00
  15   5   2   38.30    3.30
 -15   5  -2   36.70    6.30
  15   5   2   55.69    6.10
  15   5   2   39.20    4.80
  15   5   2   42.50    5.80
 -15   5  -2   47.50    6.40
  17  -5   2   75.79    7.70
  17  -5   2   69.29    8.10
  17  -5   2   75.69    8.50
  17  -5   2   88.49    7.30
 -17  -5  -2   72.49    6.00
 -17   5  -2   73.29    8.10
 -17   5  -2   72.29    8.50
  17   5   2   72.69    5.10
  17   5   2   86.59    8.50
 -17   5  -2   66.09    8.60
  17   5   2   71.79    7.30
  17   5   2   75.29    6.20
  19  -5   2    2.70    2.10
  19  -5   2    0.50    0.90
  19  -5   2    3.40    1.70
 -19  -5  -2    1.00    1.10
  19  -5   2    2.10    0.90
 -19   5  -2    3.70    1.60
 -19   5  -2    7.40    2.20
  19   5   2    2.00    1.00
  19   5   2    4.10    1.40
  19   5   2    1.10    1.40
 -19   5  -2    0.30    1.90
  19   5   2    1.80    0.80
  21  -5   2   45.70    6.50
 -21  -5  -2   41.30    5.10
  21  -5   2   49.99    8.30
  21  -5   2   57.59    7.80
  21  -5   2   47.30    6.70
 -21   5  -2   44.10    7.30
 -21   5  -2   46.40    7.70
  21   5   2   44.30    6.10
  21   5   2   41.00    4.70
  21   5   2   49.10    5.10
 -21   5  -2   40.20    7.00
  23  -5   2   84.39    9.80
  23  -5   2   84.29   15.80
  23  -5   2   88.59    9.40
  23  -5   2   84.29    8.80
 -23  -5  -2   82.79    7.00
  23   5   2   82.09    8.90
 -23   5  -2  101.99   11.30
 -23   5  -2   94.89    9.80
  23   5   2   88.89    7.10
  23   5   2   95.99    7.20
 -25  -5  -2    4.10    1.40
  25  -5   2    0.30    1.50
  25  -5   2    0.50    0.90
  25  -5   2    3.10    2.40
  25   5   2   -1.00    1.30
  25   5   2    2.50    1.20
 -25   5  -2    6.30    3.20
 -25   5  -2    0.90    1.80
 -27  -5  -2  114.09    9.90
  27  -5   2  119.99   12.90
  27  -5   2  126.09   12.20
  27  -5   2  125.79   11.70
 -27   5  -2  113.49   12.70
 -27   5  -2  121.89   12.40
  27   5   2  135.99   11.50
  27   5   2  131.69    8.70
  29  -5   2   -1.10    1.50
  29  -5   2    0.20    0.90
 -29  -5  -2   -0.60    1.40
 -29   5  -2   -2.70    2.90
  29   5   2   -2.90    1.10
  29   5   2   -1.90    1.20
 -29   5  -2    1.80    2.40
  31  -5   2   36.50    7.80
  31  -5   2   48.10    8.70
 -31   5  -2   29.00    7.70
  31   5   2   38.70    5.30
  33  -5   2    0.20    2.50
  33  -5   2    1.20    1.60
 -33   5  -2   -0.70    2.50
  33   5   2   -1.00    1.30
  35  -5   2   -0.10    1.10
  35  -5   2   -2.20    2.20
  35  -5   2   -4.40    1.70
  34  -6  -2   -0.70    1.30
 -34   6   2    3.20    2.90
  34   6  -2   -0.90    1.30
 -34   6   2   -2.70    3.90
  32  -6  -2   -2.70    1.50
  32  -6  -2    0.00    1.30
 -32   6   2    0.80    2.50
  32   6  -2    0.40    1.20
 -32   6   2   -3.30    2.20
  30  -6  -2    6.90    2.80
 -30   6   2    7.20    3.30
 -30   6   2    7.00    3.40
  30   6  -2    3.40    1.50
  28  -6  -2    1.90    1.20
 -28   6   2   -3.70    2.30
  28   6  -2    0.70    1.10
 -28   6   2    3.60    2.80
  28   6  -2    0.30    1.30
 -28   6   2   -0.40    2.40
  26  -6  -2   -0.80    0.70
  26  -6  -2    4.40    2.00
  26   6  -2   -0.80    1.00
 -26   6   2   -2.70    1.80
 -26   6   2   -0.20    2.10
 -26   6   2   -1.30    1.70
  26   6  -2   -1.20    0.80
  24  -6  -2    1.80    1.10
  24  -6  -2    6.80    3.30
  24  -6  -2    2.10    1.80
 -24   6   2    4.50    2.60
  24   6  -2    1.50    1.30
 -24   6   2    2.30    2.10
  24   6  -2    3.90    1.50
 -24   6   2    2.50    2.00
  22  -6  -2   23.00    5.40
  22  -6  -2   19.60    5.10
  22  -6  -2    8.10    3.00
  22   6  -2    6.40    1.60
  22   6  -2    3.10    1.50
 -22   6   2    8.30    2.90
  22   6  -2   17.00    3.70
 -22   6   2    7.60    3.10
 -22   6   2    5.10    2.70
  20  -6  -2   72.09    7.20
  20  -6  -2   73.29    8.10
  20  -6  -2   62.89    8.30
  20   6  -2   72.99    5.80
 -20   6   2   68.39    8.70
 -20   6   2   66.89    8.60
  20   6  -2   70.99    5.70
  20   6  -2   65.49    9.90
 -20   6   2   79.79    9.50
 -20   6   2   67.49    8.70
  18  -6  -2    0.80    1.30
  18  -6  -2    2.10    0.80
  18  -6  -2   -0.20    1.20
 -18   6   2    1.30    0.90
  18   6  -2    3.20    1.10
  18   6  -2    0.90    0.90
 -18   6   2    2.00    1.90
 -18   6   2    1.00    1.40
  18   6  -2    2.70    1.00
  18   6  -2    1.10    0.40
 -18   6   2    2.50    1.90
  16  -6  -2    2.20    0.90
 -16   6   2    2.10    1.00
 -16   6   2    4.70    2.10
  16   6  -2    4.10    1.20
  16   6  -2    3.50    1.10
 -16   6   2    4.10    1.80
 -16   6   2    2.30    2.00
 -16   6   2    4.10    1.90
  14  -6  -2   93.09    7.30
  14  -6  -2  101.39    8.50
 -14   6   2   90.69    8.80
 -14   6   2  109.59    9.90
  14   6  -2  106.79    5.90
  14   6  -2  101.19    5.70
 -14   6   2  100.69    8.20
  14   6  -2  111.39    5.60
 -14   6   2  116.09   10.50
  14   6  -2  108.19    6.50
  14   6  -2   97.39    9.80
 -14   6   2  127.19   10.50
  12  -6  -2   65.39    6.50
  12  -6  -2   69.89    5.80
  12   6  -2   76.39    5.10
 -12   6   2   61.09    7.70
  12   6  -2   62.39    7.70
 -12   6   2   71.79    7.40
 -12   6   2   63.79    6.30
  12   6  -2   69.29    4.60
  12   6  -2   73.39    4.40
 -12   6   2   62.79    7.40
 -12   6   2   69.29    7.40
  12   6  -2   69.79    5.20
  10  -6  -2  116.69    8.30
 -10  -6   2  107.69   14.20
  10  -6  -2  108.79   21.20
  10  -6  -2   87.69   20.20
  10  -6  -2  125.49    8.90
 -10  -6   2  122.79   15.60
  10  -6  -2  110.29    7.00
  10   6  -2   99.69    6.50
  10   6  -2  127.89   12.90
  10   6  -2  102.99    6.80
 -10   6   2  107.89    7.60
  10   6  -2  104.69   14.20
 -10   6   2  119.09    8.90
 -10   6   2   84.59   19.50
 -10   6   2  112.19    9.90
 -10   6   2   91.29    8.60
 -10   6   2  111.79    9.20
 -10   6   2   66.49   17.30
  10   6  -2  111.49    6.40
  10   6  -2  101.79    5.30
  10   6  -2  110.59    9.60
  10   6  -2  108.89    6.20
   8  -6  -2   72.69   16.90
   8  -6  -2   74.79    6.50
  -8  -6   2   77.39   13.20
  -8  -6   2   49.20    9.50
   8  -6  -2   63.49   17.50
   8  -6  -2   73.79    5.50
   8   6  -2   64.99    5.30
  -8   6   2   65.59    7.30
  -8   6   2   65.59    6.50
   8   6  -2   67.79    5.20
   8   6  -2   67.99    4.30
  -8   6   2   57.89   15.50
   8   6  -2   50.69    8.20
   8   6  -2   69.59   11.60
   8   6  -2   73.39    4.50
   8   6  -2   77.59    5.70
   8   6  -2   74.99    4.90
  -8   6   2   79.99    8.20
  -8   6   2   70.09   16.40
  -8   6   2   76.79    6.00
   6  -6  -2  290.67   40.50
  -6  -6   2  270.77   10.60
   6  -6  -2  276.47   14.90
  -6  -6   2  309.87   24.60
   6  -6  -2  270.17   11.80
  -6  -6   2  286.77   25.60
   6  -6  -2  283.47   13.20
   6  -6  -2  254.57   28.40
  -6   6   2  281.67   30.00
   6   6  -2  296.07   12.70
   6   6  -2  283.27   10.80
  -6   6   2  299.77   15.30
  -6   6   2  291.57   15.90
  -6   6   2  253.87   13.60
   6   6  -2  286.77   10.30
   6   6  -2  280.17   12.60
   6   6  -2  294.87   13.00
  -6   6   2  290.87   15.30
   6   6  -2  280.37   23.20
  -6   6   2  262.77   30.20
   6   6  -2  294.87   11.90
   6   6  -2  258.77   23.60
  -6   6   2  288.77   12.50
  -4  -6   2  237.68   24.50
   4  -6  -2  230.38   12.60
   4  -6  -2  250.57   30.90
   4  -6  -2  222.28    9.90
  -4  -6   2  218.28    9.10
   4  -6  -2  218.98   10.50
   4  -6  -2  236.88   27.80
  -4  -6   2  219.58   22.00
  -4   6   2  251.27   28.00
  -4   6   2  211.28   12.40
   4   6  -2  209.28    7.90
  -4   6   2  219.08   10.00
   4   6  -2  208.98   10.90
  -4   6   2  180.68   25.60
   4   6  -2  225.08    9.40
   4   6  -2  215.78   10.20
   4   6  -2  202.78   21.00
   4   6  -2  220.68   11.00
   4   6  -2  197.18   21.60
  -4   6   2  207.88   13.10
   4   6  -2  215.88   11.40
  -4   6   2  207.08   11.30
  -4   6   2  215.78   12.50
  -2  -6   2   55.29    4.30
  -2  -6   2   51.09   10.00
   2  -6  -2   58.29    6.00
   2  -6  -2   59.99    4.60
   2  -6  -2   55.29   13.10
   2  -6  -2   62.69   16.40
  -2  -6   2   55.89   13.40
   2  -6  -2   60.89    4.70
   2   6  -2   61.09   12.80
   2   6  -2   56.09    3.20
  -2   6   2   50.19    5.50
  -2   6   2   50.99    7.30
   2   6  -2   61.49    5.80
   2   6  -2   50.99   12.40
  -2   6   2   51.49    4.30
  -2   6   2   68.39   15.20
   2   6  -2   60.49    4.50
   2   6  -2   56.09    5.50
  -2   6   2   71.59   15.00
   2   6  -2   56.49    5.00
  -2   6   2   55.79    5.90
   0  -6  -2  189.68   10.60
   0  -6   2  188.18    7.30
   0  -6   2  202.78    9.30
   0  -6  -2  187.28    9.10
   0  -6  -2  189.78   23.40
   0  -6  -2  193.38   11.00
   0  -6   2  206.08   22.20
   0  -6  -2  184.68   24.60
   0  -6  -2  200.18    8.10
   0   6   2  191.78   10.20
   0   6  -2  183.58   11.10
   0   6   2  205.68   12.20
   0   6   2  190.58    8.80
   0   6  -2  194.38   10.30
   0   6  -2  158.38   20.80
   0   6  -2  186.78   21.60
   0   6  -2  216.38   11.20
   0   6  -2  173.28   10.50
   0   6  -2  171.28    7.20
   0   6   2  224.28   25.30
   0   6   2  189.08   11.30
   0   6  -2  178.68    9.40
   2  -6   2  729.23   25.20
  -2  -6  -2  755.92   21.70
   2  -6   2  752.92   22.40
  -2  -6  -2  775.42   26.70
  -2  -6  -2  648.14   26.30
   2  -6   2  719.13   50.79
  -2  -6  -2  800.62   49.00
   2  -6   2  794.82   49.20
  -2   6  -2  764.82   49.50
   2   6   2  758.82   28.60
  -2   6  -2  677.53   27.00
  -2   6  -2  766.42   26.90
   2   6   2  717.33   27.50
  -2   6  -2  744.43   49.50
  -2   6  -2  696.13   27.10
   2   6   2  776.72   47.60
  -2   6  -2  732.83   28.00
   2   6   2  736.53   49.40
  -2   6  -2  685.33   22.60
   2   6   2  754.32   24.20
   4  -6   2    0.70    0.40
  -4  -6  -2    5.60    5.40
  -4  -6  -2    0.90    1.00
   4  -6   2   -0.30    0.80
   4  -6   2   -7.30    4.50
   4  -6   2   -5.30    4.50
   4  -6   2    0.10    1.20
  -4  -6  -2    1.80    1.10
   4  -6   2    1.70    1.00
   4   6   2    1.70    1.00
  -4   6  -2    1.10    1.00
  -4   6  -2    2.20    1.40
  -4   6  -2    1.90    1.20
  -4   6  -2    5.80    5.30
   4   6   2    1.60    1.40
  -4   6  -2   -0.70    2.60
   4   6   2    0.60    0.40
  -4   6  -2    0.20    0.80
   4   6   2   -1.10    2.90
   4   6   2    0.20    2.60
  -4   6  -2    0.20    0.30
   6  -6   2  185.78   10.70
  -6  -6  -2  200.58   10.80
   6  -6   2  171.18   26.20
   6  -6   2  199.58   21.20
   6  -6   2  200.08    8.30
   6  -6   2  188.98   11.80
  -6  -6  -2  221.18   24.00
   6  -6   2  192.88   10.90
  -6  -6  -2  201.98   22.80
   6   6   2  212.98   11.60
   6   6   2  183.58   11.40
  -6   6  -2  240.08   28.00
   6   6   2  220.88   25.90
  -6   6  -2  196.88    9.10
  -6   6  -2  189.88   12.30
  -6   6  -2  182.98   11.70
   6   6   2  208.48   20.40
  -6   6  -2  177.08   11.40
   6   6   2  206.18    9.70
   8  -6   2  153.88   28.30
   8  -6   2  161.98   10.30
  -8  -6  -2  165.68   21.10
  -8  -6  -2  174.78   20.60
   8  -6   2  160.28   21.60
   8  -6   2  181.18   11.80
  -8  -6  -2  179.28    9.90
   8  -6   2  162.48    8.00
   8  -6   2  172.98   10.30
   8   6   2  187.58   17.80
  -8   6  -2  195.78   12.20
   8   6   2  147.59   10.20
  -8   6  -2  163.28   11.80
  -8   6  -2  225.38   29.40
  -8   6  -2  168.68   36.10
   8   6   2  173.48    9.10
  -8   6  -2  157.48   10.90
   8   6   2  180.98   23.30
   8   6   2  174.28   10.50
  10  -6   2   86.49    7.60
  10  -6   2   86.09    8.40
  10  -6   2  100.49    6.20
  10  -6   2   88.29    8.00
 -10  -6  -2   81.49    6.50
 -10   6  -2   68.79    7.80
  10   6   2   85.19    7.50
  10   6   2   81.09    7.40
 -10   6  -2   73.09    7.40
  10   6   2   84.29    6.20
 -10   6  -2   79.89    8.40
  10   6   2   79.89    7.10
  12  -6   2  104.09    9.80
  12  -6   2  118.09    9.10
  12  -6   2  125.09   10.10
  12  -6   2  114.09    7.40
 -12  -6  -2  116.49    7.80
 -12   6  -2  105.59    9.70
  12   6   2  119.39    9.20
 -12   6  -2  129.49   10.70
  12   6   2  128.69    9.30
  12   6   2  122.09    8.70
 -12   6  -2  120.79   10.30
 -14  -6  -2   76.79    6.30
  14  -6   2   82.89    7.90
  14  -6   2   72.39    8.40
  14  -6   2   85.79    7.90
  14  -6   2   75.09    8.50
  14   6   2   75.09    7.90
 -14   6  -2   95.49    9.50
 -14   6  -2   68.89    8.00
  14   6   2   84.39    8.00
  14   6   2   83.29    7.00
 -14   6  -2   88.79    9.30
  16  -6   2  187.48   11.00
  16  -6   2  197.58   12.90
  16  -6   2  201.08   14.00
  16  -6   2  208.98   14.50
 -16  -6  -2  202.38   10.50
  16   6   2  189.98    6.90
  16   6   2  176.08   12.60
  16   6   2  222.28   13.30
  16   6   2  186.18   10.80
 -16   6  -2  173.88   13.50
  16   6   2  187.68    6.80
 -16   6  -2  194.08   13.80
  18  -6   2   60.89    7.80
  18  -6   2   51.39    7.90
  18  -6   2   46.50    6.10
  18  -6   2   57.39    7.90
 -18  -6  -2   59.79    5.60
  18   6   2   52.59    3.80
  18   6   2   57.29    5.90
  18   6   2   59.29    7.80
 -18   6  -2   59.69    8.60
 -18   6  -2   47.50    8.20
  18   6   2   65.29    7.40
  18   6   2   47.70    3.50
 -18   6  -2   50.79    8.40
  20  -6   2   77.59    9.50
  20  -6   2   48.20    8.20
 -20  -6  -2   65.69    6.00
  20  -6   2   73.59    7.80
  20  -6   2   67.69    8.20
 -20   6  -2   71.69    9.50
  20   6   2   74.89    6.60
 -20   6  -2   64.29    8.90
  20   6   2   66.79    4.90
 -20   6  -2   71.89    9.50
  20   6   2   71.09    8.00
  20   6   2   61.49    8.30
 -22  -6  -2   65.89    6.20
  22  -6   2   73.99    8.00
  22  -6   2   65.89    9.60
  22  -6   2   81.69    9.80
  22  -6   2   65.79    8.40
 -22   6  -2   50.59    9.00
  22   6   2   73.39    6.60
  22   6   2   71.59    9.20
  22   6   2   63.79    5.50
  22   6   2   66.59    8.10
 -22   6  -2   71.99    9.50
 -22   6  -2   71.59    9.60
  24  -6   2    0.20    1.60
  24  -6   2    0.90    0.90
  24  -6   2    0.70    2.00
 -24  -6  -2   -0.60    1.10
 -24   6  -2    3.70    2.50
  24   6   2    0.20    1.10
 -24   6  -2   -1.30    1.60
  24   6   2   -3.50    1.80
 -24   6  -2   -2.20    1.40
 -26  -6  -2    5.40    1.80
  26  -6   2    4.60    1.60
  26   6   2    7.30    2.90
  26   6   2    6.10    1.60
 -26   6  -2    6.90    2.90
  28  -6   2   39.90    7.70
  28  -6   2   30.10    7.30
  28   6   2   35.80    7.50
  28   6   2   22.70    4.40
  30  -6   2    4.60    2.60
  30  -6   2   -0.40    1.00
  30  -6   2   -2.40    1.80
 -30   6  -2    1.60    2.10
  30   6   2   -0.30    1.20
  32  -6   2    6.40    3.10
  32  -6   2    3.20    1.70
  32  -6   2    0.80    2.20
 -32   6  -2    0.20    2.80
 -32   6  -2    3.30    3.20
  33  -7  -2   -2.50    1.80
  33  -7  -2    3.40    1.50
 -33   7   2    1.50    3.30
  33   7  -2    3.00    0.70
  31  -7  -2   67.39   10.20
  31  -7  -2   42.80    8.90
 -31   7   2   48.50   10.10
 -31   7   2   44.20   10.30
  29  -7  -2    0.70    1.00
  29  -7  -2   -0.60    2.10
 -29   7   2    0.20    3.00
  29   7  -2   -1.00    1.30
 -29   7   2   -1.80    2.00
  29   7  -2    0.70    1.20
  27  -7  -2   71.19    8.80
  27  -7  -2   48.10    8.40
 -27   7   2   66.79   10.90
 -27   7   2   58.29   10.00
 -25   7   2    2.60    2.10
 -25   7   2    8.00    3.40
  23  -7  -2  100.59   10.50
  23  -7  -2   81.39    8.90
 -23   7   2   94.59   11.80
  23   7  -2   97.69   12.60
  23   7  -2   87.19    6.50
 -23   7   2   90.39   11.40
 -23   7   2   88.99   10.70
 -23   7   2   89.39   12.80
  23   7  -2   90.09    7.50
  21  -7  -2    0.40    0.80
  21  -7  -2    1.80    2.40
  21  -7  -2   -0.80    1.40
  21   7  -2    1.50    1.40
 -21   7   2    2.90    2.20
 -21   7   2    2.60    2.60
  21   7  -2   -0.40    0.90
  21   7  -2    2.50    1.30
 -21   7   2   -1.40    1.60
  19  -7  -2  174.58   13.60
  19  -7  -2  174.28   12.70
  19  -7  -2  174.18   11.30
 -19   7   2  171.58   14.40
  19   7  -2  160.28    8.00
  19   7  -2  167.58    6.30
 -19   7   2  169.08   14.00
 -19   7   2  156.48   13.60
 -19   7   2  150.88   14.00
  19   7  -2  165.58    9.80
 -19   7   2  168.68   14.50
  19   7  -2  150.28    6.20
  19   7  -2  160.18   15.00
  17  -7  -2   41.80    6.60
  17  -7  -2   36.50    5.40
  17   7  -2   39.90    3.60
 -17   7   2   21.80    5.60
 -17   7   2   30.60    6.90
 -17   7   2   45.70    7.30
  17   7  -2   42.50    4.00
  17   7  -2   29.10    6.70
  17   7  -2   38.30    4.70
  17   7  -2   37.30    3.00
 -17   7   2   29.40    6.20
 -17   7   2   26.80    6.30
  15  -7  -2  195.68   13.80
  15  -7  -2  198.88   11.40
  15  -7  -2  205.58   13.20
  15   7  -2  207.18    9.20
  15   7  -2  212.38   11.00
 -15   7   2  227.48   15.30
  15   7  -2  205.48   11.10
 -15   7   2  188.08   15.00
 -15   7   2  208.68   14.40
 -15   7   2  234.08   18.60
  15   7  -2  227.38   16.70
  15   7  -2  203.98    8.50
 -15   7   2  212.78   12.90
  13  -7  -2  426.36   20.60
  13  -7  -2  388.36   19.20
  13  -7  -2  409.66   17.40
 -13   7   2  399.76   21.30
  13   7  -2  404.66   16.90
 -13   7   2  370.46   18.10
 -13   7   2  408.76   22.40
  13   7  -2  428.76   22.60
  13   7  -2  417.56   16.30
  13   7  -2  420.36   16.30
 -13   7   2  433.36   21.80
  13   7  -2  405.76   15.50
  13   7  -2  400.76   13.90
 -13   7   2  430.56   21.50
  11  -7  -2   43.70    5.00
  11  -7  -2   53.19    6.50
 -11   7   2   54.49    5.90
 -11   7   2   61.69    7.70
 -11   7   2   52.19    6.60
  11   7  -2   54.99    4.60
  11   7  -2   48.80    5.40
  11   7  -2   51.79    4.90
 -11   7   2   50.09    7.00
 -11   7   2   53.69    7.90
  11   7  -2   56.79    7.70
  11   7  -2   44.90    3.50
   9  -7  -2    4.60    1.70
   9  -7  -2    3.00    1.00
  -9   7   2    4.00    1.80
  -9   7   2    3.40    1.80
  -9   7   2    2.20    1.70
   9   7  -2    5.00    1.30
   9   7  -2    2.80    1.30
  -9   7   2    4.70    2.00
  -9   7   2    2.40    1.00
   9   7  -2    2.50    0.60
  -7  -7   2   28.60    3.00
   7  -7  -2   31.00    4.80
   7  -7  -2   30.80    3.80
   7   7  -2   23.20    4.10
   7   7  -2   19.20    3.30
  -7   7   2   28.80    5.00
  -7   7   2   31.00    5.30
  -7   7   2   23.20    3.60
   7   7  -2   22.30    3.90
   7   7  -2   25.20    2.60
   7   7  -2   23.90    3.90
  -7   7   2   22.50    5.50
  -7   7   2   26.30    5.00
   7   7  -2   26.30    2.90
   5  -7  -2   52.99    4.80
   5  -7  -2   51.29    5.10
  -5  -7   2   59.49    4.30
  -5   7   2   40.80    5.90
  -5   7   2   52.89    6.70
   5   7  -2   61.59    5.80
  -5   7   2   59.29    6.30
  -5   7   2   49.20    4.80
   5   7  -2   54.09    4.20
   5   7  -2   54.99    5.40
   5   7  -2   56.79    5.80
   5   7  -2   55.09    3.60
   5   7  -2   56.39    5.20
  -5   7   2   55.79    7.40
  -3  -7   2  108.39    6.30
   3  -7  -2  119.69    7.20
   3  -7  -2  118.89    7.10
  -3   7   2  113.69    8.10
   3   7  -2  101.39    7.80
  -3   7   2  104.39    8.90
   3   7  -2  104.99    5.10
   3   7  -2   92.59    7.70
   3   7  -2   99.09    6.40
  -3   7   2  106.79    8.90
  -3   7   2  104.29    6.80
   3   7  -2  113.39    8.90
  -3   7   2   91.09    8.90
   3   7  -2  102.79    8.30
   1  -7  -2   56.39    4.20
  -1  -7   2   53.59    4.70
   1  -7  -2   46.00    4.60
   1   7  -2   53.29    3.50
  -1   7   2   56.39    6.40
   1   7  -2   43.10    5.20
   1   7  -2   44.60    5.50
  -1   7   2   46.70    5.30
  -1   7   2   58.69    7.20
  -1   7   2   49.20    4.40
   1   7  -2   53.29    6.00
  -1   7   2   46.30    5.90
  -1  -7  -2   -0.50    0.30
   1  -7   2    0.00    0.80
  -1  -7  -2    0.80    0.60
   1  -7   2    0.30    0.30
   1   7   2    0.20    0.90
  -1   7  -2   -0.10    1.00
   1   7   2    0.90    1.10
  -1   7  -2    0.50    0.30
  -1   7  -2    0.10    1.00
   1   7   2    0.70    1.30
  -1   7  -2   -0.30    0.80
   1   7   2    0.50    0.50
  -1   7  -2    0.90    1.00
   1   7   2   -0.50    0.90
  -3  -7  -2   -0.20    0.30
   3  -7   2   -0.10    0.90
   3  -7   2    0.00    0.30
  -3  -7  -2   -1.10    0.70
   3   7   2    0.30    1.00
   3   7   2   -0.60    0.60
   3   7   2    0.10    0.40
  -3   7  -2   -0.40    0.90
  -3   7  -2   -1.70    0.70
  -3   7  -2   -0.30    1.00
  -3   7  -2    0.20    0.30
  -3   7  -2   -0.30    0.70
   3   7   2   -0.50    0.70
   5  -7   2    7.30    1.90
   5  -7   2   13.90    3.40
  -5  -7  -2    6.60    1.90
  -5   7  -2    7.30    2.10
   5   7   2   12.10    2.60
  -5   7  -2    9.30    2.30
  -5   7  -2    3.40    1.40
   5   7   2    5.90    1.80
  -5   7  -2    5.90    2.00
  -7  -7  -2    0.90    1.00
   7  -7   2    0.10    0.80
   7  -7   2    0.10    0.40
  -7   7  -2   -0.10    1.30
   7   7   2    0.10    0.80
   7   7   2    0.50    1.20
  -7   7  -2    0.00    0.40
  -7   7  -2   -1.60    1.00
  -7   7  -2   -0.70    1.00
   7   7   2   -0.10    0.40
  -7   7  -2   -0.40    1.10
   9  -7   2   -0.80    1.10
   9  -7   2    1.30    1.30
   9  -7   2    0.50    0.40
  -9  -7  -2   -0.60    1.00
   9  -7   2    4.40    1.80
  -9   7  -2    0.70    1.20
  -9   7  -2    1.00    1.20
   9   7   2    0.70    1.20
   9   7   2    0.10    0.40
  -9   7  -2    0.70    1.30
  -9   7  -2    0.70    1.20
   9   7   2    2.20    1.40
  11  -7   2   -0.10    0.40
 -11  -7  -2    1.10    0.90
  11  -7   2    1.40    1.30
  11  -7   2    0.20    1.00
  11  -7   2   -0.30    1.20
  11   7   2    0.30    0.70
 -11   7  -2   -0.30    1.40
  11   7   2    1.70    1.30
  11   7   2    0.50    1.00
  11   7   2    0.20    0.60
 -11   7  -2    2.10    1.30
 -11   7  -2    0.20    1.50
  13  -7   2   40.30    6.80
  13  -7   2   28.60    5.80
 -13  -7  -2   30.70    4.70
  13  -7   2   35.40    5.70
  13  -7   2   35.50    5.80
 -13   7  -2   40.20    6.60
  13   7   2   38.20    5.00
 -13   7  -2   43.50    7.40
 -13   7  -2   45.80    6.80
  13   7   2   39.50    5.60
  13   7   2   29.70    5.70
  13   7   2   36.40    6.20
  15  -7   2  109.79   10.90
 -15  -7  -2  129.09    8.80
  15  -7   2  136.89   11.00
  15  -7   2  119.29   11.50
  15  -7   2  119.59    8.50
  15   7   2  141.89    9.50
  15   7   2  117.09   10.20
 -15   7  -2  119.79   14.00
  15   7   2  123.89   10.80
  15   7   2  123.89    9.10
 -15   7  -2  117.09   11.00
 -15   7  -2  111.69   11.60
  17  -7   2  369.26   19.90
 -17  -7  -2  335.67   15.90
  17  -7   2  418.96   22.20
  17  -7   2  365.26   20.70
  17  -7   2  402.26   17.60
  17   7   2  365.86   19.50
 -17   7  -2  408.36   22.20
  17   7   2  389.16   17.50
  17   7   2  368.16   20.40
 -17   7  -2  370.86   22.20
 -17   7  -2  375.86   22.30
 -19  -7  -2   31.60    4.50
  19  -7   2   28.80    6.20
  19  -7   2   27.60    5.30
  19  -7   2   31.00    7.30
  19   7   2   30.00    6.50
  19   7   2   29.30    4.90
 -19   7  -2   27.80    7.00
 -19   7  -2   38.80    7.60
  19   7   2   32.30    7.30
  21  -7   2    7.40    2.80
  21  -7   2    5.30    2.50
  21  -7   2    7.00    2.90
  21  -7   2    3.30    1.10
 -21  -7  -2    4.20    1.80
 -21   7  -2    1.10    2.20
  21   7   2    7.60    2.70
 -21   7  -2    6.30    2.80
 -21   7  -2    5.20    2.60
  21   7   2    4.00    1.40
  23  -7   2    9.70    3.10
 -23  -7  -2    8.40    2.00
  23  -7   2    7.30    3.90
 -23   7  -2    5.10    2.10
  23   7   2    4.00    1.70
 -23   7  -2    8.30    3.20
  25  -7   2    0.30    1.70
  25  -7   2   -2.50    1.00
  25  -7   2    0.10    0.90
 -25   7  -2   -3.00    3.40
 -25   7  -2    0.10    1.80
  25   7   2   -1.50    0.90
  25   7   2   -0.40    1.60
  27  -7   2    4.00    1.70
  27  -7   2    1.40    1.90
  27  -7   2    0.30    2.40
 -27   7  -2    3.50    2.70
 -27   7  -2    1.40    2.60
  27   7   2    2.30    1.30
  29  -7   2    0.00    1.10
 -29   7  -2    1.20    2.60
 -29   7  -2    0.30    3.20
  31  -7   2   -0.40    2.50
 -31   7  -2    7.50    3.90
 -31   7  -2    5.80    3.20
  30  -8  -2   -2.30    1.10
  30  -8  -2   -3.10    1.40
 -30   8   2   -3.40    2.00
 -30   8   2    0.80    3.60
  28  -8  -2   -0.60    1.50
  28  -8  -2   -0.50    0.90
  28   8  -2   -1.00    1.00
 -28   8   2   -2.60    2.90
  26  -8  -2    0.50    0.80
  26  -8  -2   -2.40    1.40
 -26   8   2    1.00    2.20
  26   8  -2   -1.20    1.10
 -26   8   2   -3.30    1.70
  24  -8  -2    4.00    2.60
  24  -8  -2    2.40    1.40
 -24   8   2    4.20    2.60
  24   8  -2    1.30    1.60
 -24   8   2    3.20    2.90
  22  -8  -2    4.20    1.30
 -22   8   2    7.20    2.40
 -22   8   2    4.60    3.00
 -22   8   2    5.80    3.70
  20  -8  -2    2.00    1.80
  20  -8  -2   -0.70    2.00
  20  -8  -2    1.20    1.00
  20   8  -2   -0.40    0.60
  20   8  -2   -2.20    0.90
 -20   8   2   -1.90    1.70
  20   8  -2   -2.00    1.10
 -20   8   2   -4.60    1.70
 -20   8   2   -1.10    1.50
  18  -8  -2    4.20    1.20
  18  -8  -2    8.40    2.70
  18  -8  -2    7.30    2.70
 -18   8   2    3.60    2.80
 -18   8   2    5.90    1.50
  18   8  -2    8.90    2.20
 -18   8   2    4.20    2.20
  18   8  -2    3.80    1.50
 -18   8   2    9.70    3.60
  16  -8  -2    0.20    1.40
  16  -8  -2   -0.40    1.70
  16  -8  -2    0.00    0.80
 -16   8   2   -1.00    1.30
 -16   8   2   -0.60    1.70
  16   8  -2   -1.10    0.80
  16   8  -2   -0.60    0.40
 -16   8   2   -0.90    0.60
  16   8  -2    0.20    1.30
  16   8  -2   -0.50    0.80
 -16   8   2   -1.90    1.70
  16   8  -2    1.00    0.90
  16   8  -2    0.00    0.60
  14  -8  -2    0.90    1.30
  14  -8  -2    2.40    0.90
  14  -8  -2    3.00    2.00
  14   8  -2    3.20    1.30
 -14   8   2    2.70    2.40
 -14   8   2    2.10    1.90
 -14   8   2    2.40    2.70
 -14   8   2    2.10    1.80
  14   8  -2    1.50    1.10
  14   8  -2    2.50    0.60
  14   8  -2    1.50    1.10
 -14   8   2    0.60    0.90
  14   8  -2    3.50    1.60
  14   8  -2    0.90    0.70
  12  -8  -2   32.50    5.00
  12   8  -2   21.70    3.50
  12   8  -2   27.40    7.00
  12   8  -2   20.00    3.80
 -12   8   2   18.90    4.60
  12   8  -2   24.20    4.00
  12   8  -2   22.00    4.40
 -12   8   2   31.90    6.70
  12   8  -2   21.30    4.00
 -12   8   2   22.80    5.90
  12   8  -2   21.20    2.10
  10  -8  -2  483.85   22.20
  10  -8  -2  514.95   20.00
  10   8  -2  492.75   17.70
 -10   8   2  509.05   23.80
 -10   8   2  503.25   25.10
 -10   8   2  459.55   25.20
  10   8  -2  511.65   21.70
 -10   8   2  538.95   25.40
  10   8  -2  486.45   20.00
  10   8  -2  494.75   20.50
  10   8  -2  517.35   16.20
 -10   8   2  504.85   21.00
   8  -8  -2  224.18   14.80
   8  -8  -2  216.08   11.40
  -8   8   2  259.77   16.10
   8   8  -2  212.28    9.30
   8   8  -2  237.28   12.00
  -8   8   2  234.58   15.30
   8   8  -2  228.68   13.50
  -8   8   2  215.48   11.90
  -8   8   2  227.48   14.20
   8   8  -2  245.08   12.70
   8   8  -2  241.68   13.00
  -8   8   2  236.38   16.50
  -6  -8   2   76.39    4.90
   6  -8  -2   73.09    6.70
  -6   8   2   72.69    9.00
   6   8  -2   71.69    7.20
   6   8  -2   72.09    7.20
   6   8  -2   74.29    4.50
  -6   8   2   71.29    8.20
  -6   8   2   73.59    8.70
   6   8  -2   60.29    6.60
   6   8  -2   74.29    6.50
  -6   8   2   73.79    7.50
  -6   8   2   85.89    9.60
   4  -8  -2    0.00    1.00
  -4  -8   2   -0.30    0.70
   4  -8  -2    0.00    0.50
   4   8  -2   -1.50    0.90
   4   8  -2   -0.10    1.00
  -4   8   2   -1.90    1.20
  -4   8   2   -0.30    0.50
  -4   8   2    0.10    1.50
   4   8  -2    0.30    1.20
   4   8  -2   -0.10    0.30
   4   8  -2   -0.30    1.00
  -4   8   2    2.10    1.60
  -4   8   2   -0.50    0.90
   2  -8  -2   25.50    4.00
   2  -8  -2   26.90    3.80
  -2  -8   2   26.90    3.60
  -2   8   2   21.50    5.40
  -2   8   2   18.30    4.20
   2   8  -2   28.00    2.80
  -2   8   2   27.50    5.60
   2   8  -2   20.30    4.60
  -2   8   2   26.00    6.00
   2   8  -2   18.70    4.20
   2   8  -2   27.50    5.00
  -2   8   2   22.30    3.60
   2   8  -2   25.50    4.90
   0  -8   2    0.70    1.00
   0  -8  -2   -0.10    0.50
   0  -8  -2    0.40    0.50
   0   8  -2   -0.60    1.20
   0   8   2   -2.90    1.10
   0   8  -2   -1.10    0.80
   0   8   2    0.50    0.40
   0   8   2   -1.50    1.10
   0   8  -2   -0.40    1.20
   0   8  -2   -0.20    0.30
   0   8   2   -1.00    1.10
   0   8  -2   -0.60    1.40
   0   8   2    0.30    1.20
  -2  -8  -2    8.00    1.80
   2  -8   2   11.20    2.40
   2  -8   2    5.50    1.50
   2   8   2    6.90    2.00
  -2   8  -2    8.60    2.60
   2   8   2    5.30    2.30
   2   8   2    3.80    0.80
   2   8   2    2.60    1.60
  -2   8  -2    6.20    2.20
   2   8   2    6.50    1.90
  -2   8  -2    7.50    2.40
  -2   8  -2    0.90    1.70
   4  -8   2  115.09    6.40
   4  -8   2  111.79    8.30
   4   8   2  116.29    7.50
  -4   8  -2  125.09   10.20
   4   8   2  127.09    9.70
  -4   8  -2  135.19    7.20
   4   8   2  130.69   10.30
   4   8   2  114.49   10.90
  -4   8  -2  119.49   10.90
  -4   8  -2  119.09   10.10
   4   8   2  106.09    8.30
  -4   8  -2  126.09   10.50
   6  -8   2  852.11   26.60
   6  -8   2  862.21   30.90
  -6  -8  -2  849.12   31.50
  -6   8  -2  784.12   33.30
  -6   8  -2  843.32   34.80
   6   8   2  845.02   32.50
   6   8   2  860.91   31.50
   6   8   2  859.21   33.90
  -6   8  -2  797.02   33.10
  -6   8  -2  748.43   27.20
   6   8   2  822.52   28.30
  -8  -8  -2  200.58   12.40
   8  -8   2  215.88    9.90
   8  -8   2  195.88   12.50
   8  -8   2  212.68   13.00
  -8   8  -2  205.98   15.10
   8   8   2  216.98   13.40
  -8   8  -2  211.98   10.80
  -8   8  -2  220.88   14.70
   8   8   2  207.78   11.20
  -8   8  -2  211.88   14.70
   8   8   2  212.88   14.40
  -8   8  -2  192.78   14.10
  10  -8   2    3.60    1.60
  10  -8   2   -1.00    1.30
 -10  -8  -2    2.70    1.50
  10  -8   2    1.70    0.60
 -10   8  -2   -0.30    1.50
  10   8   2    0.60    1.40
  10   8   2    1.20    1.40
  10   8   2    1.10    0.80
 -10   8  -2    2.40    2.20
 -10   8  -2    0.40    1.30
 -10   8  -2   -0.90    2.00
  12  -8   2    1.40    0.80
  12  -8   2    4.60    2.10
 -12  -8  -2    4.00    1.60
  12  -8   2    4.70    2.20
  12   8   2    2.10    1.00
  12   8   2    3.00    1.70
  12   8   2    1.50    0.90
 -12   8  -2    3.70    1.90
 -12   8  -2    2.70    2.10
  12   8   2    3.70    1.70
 -12   8  -2    3.00    2.20
 -12   8  -2    4.70    2.50
  14  -8   2    0.10    0.60
  14  -8   2   -0.50    1.50
  14  -8   2    1.30    1.50
 -14  -8  -2    0.50    1.20
 -14   8  -2   -1.00    1.50
  14   8   2    0.30    0.70
  14   8   2    0.40    0.70
  14   8   2    0.00    1.20
  14   8   2    0.40    1.30
 -14   8  -2   -0.10    1.60
  16  -8   2    0.60    1.60
  16  -8   2    1.50    2.10
  16  -8   2    0.30    0.70
 -16   8  -2    4.00    2.20
  16   8   2    1.40    1.60
  16   8   2   -0.20    0.70
 -16   8  -2    1.10    2.10
 -16   8  -2    1.40    2.10
  16   8   2    0.90    0.90
  18  -8   2    9.40    2.90
 -18   8  -2    9.20    3.40
 -18   8  -2    6.00    2.60
  18   8   2   17.50    4.40
  18   8   2    3.70    1.50
  18   8   2    6.10    2.30
  20  -8   2    1.00    0.80
  20  -8   2    2.30    2.30
 -20  -8  -2    1.30    1.40
  20   8   2   -0.40    1.60
 -20   8  -2    0.40    2.00
 -20   8  -2    1.90    1.90
  20   8   2    0.10    0.80
 -20   8  -2   -1.60    1.90
 -20   8  -2    1.40    2.30
  20   8   2    2.70    1.40
  20   8   2   -0.80    1.10
 -22  -8  -2   -0.80    1.30
  22  -8   2    0.30    0.90
 -22   8  -2    1.40    1.80
  22   8   2   -1.20    1.10
  22   8   2    0.90    1.50
 -22   8  -2   -2.40    1.80
  24  -8   2    2.40    1.90
  24  -8   2   -0.50    0.90
  24   8   2    0.40    1.20
 -24   8  -2    1.00    1.90
  26  -8   2   38.30    8.40
  26  -8   2   38.20    7.00
 -26   8  -2   43.80    9.30
 -26   8  -2   38.00    9.00
  26   8   2   24.70    4.40
  28  -8   2   -0.70    1.90
  28  -8   2    0.70    1.30
 -28   8  -2    2.20    3.50
 -28   8  -2   -2.20    1.80
  30  -8   2    0.00    1.10
  30  -8   2   -1.20    2.10
 -30   8  -2    0.70    2.50
 -30   8  -2   -1.90    2.60
  27  -9  -2    1.60    1.10
  27  -9  -2    1.30    2.20
 -27   9   2   -3.10    2.30
 -27   9   2    2.30    2.90
  25  -9  -2    1.70    2.40
 -25   9   2   -1.40    2.50
 -25   9   2    1.70    2.90
  23  -9  -2    0.40    0.80
  23  -9  -2    1.80    2.00
  23   9  -2   -0.30    1.00
 -23   9   2    1.60    2.80
 -23   9   2   -0.40    2.00
  21  -9  -2   -1.00    1.80
  21  -9  -2   -0.60    1.50
  21  -9  -2    0.60    1.00
 -21   9   2   -1.00    2.20
  19  -9  -2   -0.60    1.90
  19  -9  -2   -1.40    1.50
  19  -9  -2    1.70    1.10
  19   9  -2    2.70    1.10
  19   9  -2    1.40    1.80
  19   9  -2   -1.90    1.10
 -19   9   2    0.90    1.90
 -19   9   2   -0.20    1.70
 -19   9   2   -0.90    0.80
  17  -9  -2    0.10    0.80
  17  -9  -2    1.60    2.30
 -17   9   2    1.60    2.40
 -17   9   2   -1.80    1.00
  17   9  -2   -2.60    1.10
  17   9  -2    1.10    1.00
 -17   9   2   -2.80    2.10
  15  -9  -2   -1.40    1.40
  15  -9  -2   -1.60    0.60
  15   9  -2   -1.00    1.20
  15   9  -2    0.30    1.20
 -15   9   2   -1.60    1.90
  15   9  -2    1.40    1.40
 -15   9   2   -0.70    2.00
 -15   9   2   -0.10    0.80
 -15   9   2    0.30    2.20
  13   9  -2   17.90    4.60
 -13   9   2    8.40    2.70
 -13   9   2    6.40    3.30
 -13   9   2    2.50    2.00
  13   9  -2    4.10    1.60
  13   9  -2    7.00    2.10
 -13   9   2    3.30    1.00
  11  -9  -2   94.19    7.80
  11  -9  -2  110.99    9.90
  11   9  -2   96.89    9.10
 -11   9   2   81.29    9.90
  11   9  -2   87.79    7.50
  11   9  -2  100.29    8.50
 -11   9   2   90.99   11.00
 -11   9   2   93.29    7.90
  11   9  -2   97.39    6.20
  11   9  -2  103.79    8.10
   9  -9  -2  638.54   24.10
   9  -9  -2  588.64   25.70
   9   9  -2  621.94   24.70
   9   9  -2  629.74   25.70
  -9   9   2  671.53   32.30
   9   9  -2  629.34   27.10
   9   9  -2  656.03   21.40
  -9   9   2  622.44   31.00
  -9   9   2  661.43   30.30
   9   9  -2  668.63   25.70
  -9   9   2  658.43   29.70
  -9   9   2  590.34   24.70
   7  -9  -2   57.99    6.10
  -7  -9   2   58.09    4.40
  -7   9   2   58.69    8.80
   7   9  -2   66.79    7.40
  -7   9   2   73.29    8.80
   7   9  -2   64.49    7.80
  -7   9   2   72.29    9.80
   7   9  -2   63.69    4.60
  -7   9   2   55.79    8.00
   7   9  -2   52.69    6.60
  -7   9   2   68.09    6.40
   7   9  -2   48.80    7.40
   5  -9  -2   22.80    4.60
  -5  -9   2   29.00    3.60
   5  -9  -2   24.50    4.70
   5   9  -2   28.00    5.90
  -5   9   2   36.50    8.10
  -5   9   2   40.30    6.90
   5   9  -2   24.40    5.50
  -5   9   2   24.30    6.20
   5   9  -2   30.60    3.20
  -5   9   2   18.30    4.30
   3  -9  -2    5.40    1.60
   3   9  -2    5.30    1.80
   3   9  -2    2.80    1.80
  -3   9   2    5.50    2.50
  -3   9   2    3.10    2.40
   3   9  -2    6.00    2.40
  -3   9   2    4.50    1.00
  -3   9   2    4.10    2.10
  -3   9   2    4.70    2.00
   3   9  -2    8.00    2.50
   1  -9  -2   -0.60    0.90
  -1  -9   2    1.50    1.20
   1  -9  -2    0.80    0.80
  -1   9   2    2.80    2.30
   1   9  -2   -0.10    1.50
   1   9  -2   -1.60    1.30
  -1   9   2    0.80    0.80
  -1   9   2    4.70    2.10
   1   9  -2    2.80    2.20
   1   9  -2    0.20    0.40
  -1   9   2    0.50    1.10
  -1   9   2    0.30    1.30
   1   9  -2    4.80    1.80
   1  -9   2   15.70    4.10
  -1   9  -2    5.20    2.20
  -1   9  -2    7.90    2.70
   1   9   2    6.10    2.40
  -1   9  -2    5.50    2.20
   1   9   2    6.30    2.40
   1   9   2    8.00    2.50
  -1   9  -2    6.30    2.70
   1   9   2   10.30    2.60
   3  -9   2   47.20    6.00
   3  -9   2   47.90    4.40
  -3   9  -2   57.29    7.90
   3   9   2   41.00    6.50
   3   9   2   39.70    7.50
  -3   9  -2   35.90    4.10
   3   9   2   48.40    6.70
  -3   9  -2   39.70    6.80
  -3   9  -2   25.90    6.70
  -3   9  -2   33.20    6.40
   3   9   2   55.29    5.40
   3   9   2   55.39    7.50
   5  -9   2   89.99    6.10
   5  -9   2   84.09    8.10
   5   9   2   82.19    9.80
  -5   9  -2   84.09    9.60
  -5   9  -2   95.49   10.10
  -5   9  -2   85.79    9.80
   5   9   2   79.99   11.50
  -5   9  -2   91.99   10.20
   5   9   2   95.69    9.00
  -5   9  -2   80.99    6.10
   5   9   2   85.79    6.50
   5   9   2   95.59    9.70
   7  -9   2   23.00    3.40
   7   9   2   22.40    6.00
  -7   9  -2   26.80    6.60
   7   9   2   24.10    5.40
  -7   9  -2   27.70    6.50
   7   9   2   26.90    4.90
   7   9   2   19.20    3.50
   9  -9   2   95.99    6.50
   9  -9   2   98.19    9.50
  -9   9  -2   92.59   10.60
   9   9   2   98.29    9.90
   9   9   2   89.59    8.80
  -9   9  -2   98.29   10.70
   9   9   2   98.79    7.10
  -9   9  -2  112.19   11.90
   9   9   2   92.39   10.10
  -9   9  -2   93.79   11.30
  11  -9   2    1.00    1.70
  11  -9   2   -0.40    1.60
  11  -9   2    1.00    0.80
 -11   9  -2    0.50    1.60
  11   9   2    0.70    1.70
  11   9   2    2.40    1.90
  11   9   2   -0.70    0.50
 -11   9  -2   -2.30    2.00
 -11   9  -2   -1.00    1.30
  11   9   2   -0.10    1.40
  11   9   2   -0.20    1.60
 -11   9  -2    0.30    1.50
  13  -9   2  117.09   11.00
  13  -9   2  121.99   10.90
  13  -9   2  125.69    8.30
  13   9   2  142.49   10.90
  13   9   2  126.79   13.10
 -13   9  -2  132.79   13.50
 -13   9  -2  120.89   12.50
  13   9   2  114.59    8.80
  13   9   2  117.69   11.40
 -13   9  -2   97.89   11.50
 -15  -9  -2    0.20    1.30
  15  -9   2    0.20    1.70
  15  -9   2    0.70    0.70
  15  -9   2    2.60    1.70
 -15   9  -2    3.30    2.00
  15   9   2    1.40    1.40
  15   9   2    0.30    1.00
  15   9   2    0.80    1.70
 -15   9  -2   -2.00    1.40
 -15   9  -2    2.40    2.00
  15   9   2   -1.10    0.70
 -17  -9  -2   35.50    5.40
  17  -9   2   29.40    5.00
  17   9   2   30.50    5.50
  17   9   2   38.60    5.90
 -17   9  -2   36.60    7.50
 -19  -9  -2   -1.20    1.70
  19  -9   2    1.40    1.00
  19  -9   2    6.50    2.50
  19   9   2    0.90    1.00
  19   9   2    0.30    1.60
 -19   9  -2    4.20    2.70
  19   9   2    7.20    2.70
  21  -9   2    0.40    0.80
 -21   9  -2    1.00    1.80
 -21   9  -2   -1.40    1.70
  21   9   2    1.20    1.60
  21   9   2   -0.90    2.00
  23  -9   2   -2.90    1.40
  23  -9   2   -1.50    0.90
 -23   9  -2    1.10    2.50
 -23   9  -2    0.00    2.00
  23   9   2   -1.30    1.20
  25  -9   2   49.50    7.30
  25  -9   2   37.20    8.40
 -25   9  -2   48.10   10.80
 -25   9  -2   44.00   10.30
  27  -9   2    1.40    1.20
  27  -9   2    1.60    2.20
 -27   9  -2    5.70    3.60
  24 -10  -2   -4.20    1.50
  24 -10  -2    0.00    1.30
 -24  10   2   -4.60    1.90
  22 -10  -2    1.60    1.10
 -22  10   2   -0.80    2.40
 -22  10   2   -0.50    2.30
  20 -10  -2   -0.30    1.00
 -20  10   2   -2.10    2.40
  20  10  -2   -0.10    1.40
 -20  10   2   -1.30    2.60
  18 -10  -2    1.70    1.20
  18  10  -2    3.40    1.30
  18  10  -2    4.70    1.40
 -18  10   2    3.70    3.10
 -18  10   2    2.90    2.90
  16 -10  -2    0.60    1.00
  16 -10  -2   -0.50    2.70
  16  10  -2   -0.10    0.70
 -16  10   2   -0.40    2.30
 -16  10   2   -4.20    2.20
 -16  10   2   -1.60    2.00
  16  10  -2    0.60    1.30
  16  10  -2    0.20    1.90
  14 -10  -2    2.60    2.40
 -14  10   2    1.30    2.30
 -14  10   2   -0.80    2.30
  14  10  -2    2.70    1.20
 -14  10   2   -0.10    1.90
  14  10  -2    3.10    1.80
  12 -10  -2    1.10    2.00
  12 -10  -2    2.00    0.90
  12  10  -2    4.00    1.50
  12  10  -2   -0.50    1.60
 -12  10   2   -3.80    2.40
  12  10  -2    1.40    1.70
 -12  10   2    1.00    2.70
 -12  10   2   -1.00    1.00
  10 -10  -2    3.40    1.00
  10 -10  -2    3.40    2.40
 -10  10   2    7.00    2.70
 -10  10   2    3.80    2.60
  10  10  -2    4.00    1.80
 -10  10   2    5.50    2.70
 -10  10   2    1.90    1.20
  10  10  -2    6.40    2.10
   8 -10  -2  284.97   14.50
   8 -10  -2  292.47   15.70
   8  10  -2  297.97   16.00
  -8  10   2  265.27   20.10
   8  10  -2  307.07   18.20
  -8  10   2  279.27   15.10
   8  10  -2  300.07   16.90
  -8  10   2  301.17   20.00
  -8  10   2  317.97   20.40
  -8  10   2  303.47   18.10
   6 -10  -2    0.00    0.70
  -6  10   2   -0.70    0.70
  -6  10   2    1.00    1.70
  -6  10   2    1.00    1.60
  -6  10   2   -0.40    1.70
   6  10  -2    3.40    2.20
   6  10  -2    0.10    1.50
   6  10  -2   -1.30    1.30
  -6  10   2    2.10    1.90
   4 -10  -2    1.90    0.90
   4 -10  -2    0.00    1.30
  -4  10   2    0.60    0.70
  -4  10   2    1.70    2.20
  -4  10   2    0.10    1.60
   4  10  -2    1.20    1.70
   4  10  -2    0.40    1.90
   4  10  -2   -0.60    1.80
  -4  10   2    1.80    2.10
   2 -10  -2    5.20    1.70
   2 -10  -2    2.90    0.90
  -2 -10   2    5.20    1.50
  -2  10   2    6.30    2.60
  -2  10   2    7.30    2.40
   2  10  -2    3.60    2.00
   2  10  -2    1.30    2.00
  -2  10   2    4.30    1.90
   2  10  -2    8.20    2.50
  -2  10   2   12.50    3.60
   0 -10   2   26.50    4.70
   0  10   2   40.00    8.10
   0  10  -2   33.70    7.40
   0  10   2   36.20    5.00
   0  10  -2   36.50    7.10
   0  10   2   36.80    6.80
   0  10   2   32.60    6.60
   0  10   2   44.00    7.30
   2 -10   2    1.30    1.60
  -2  10  -2    3.30    2.40
   2  10   2   -0.70    1.30
  -2  10  -2   -0.30    1.30
   2  10   2    0.90    0.70
  -2  10  -2   -0.10    1.60
   2  10   2    1.70    2.00
   2  10   2   -1.20    1.80
   2  10   2   -1.10    1.60
  -2  10  -2    1.60    1.40
   4 -10   2    1.10    1.40
   4 -10   2    0.60    0.60
   4  10   2    0.70    1.70
   4  10   2   -1.50    1.60
   4  10   2    1.90    1.80
  -4  10  -2    2.10    2.00
  -4  10  -2    3.50    2.10
   4  10   2    0.50    0.60
   4  10   2   -1.80    1.80
  -4  10  -2    0.40    1.80
   6 -10   2    8.80    2.70
  -6  10  -2   27.20    7.20
   6  10   2   17.60    4.10
  -6  10  -2   10.30    3.50
  -6  10  -2    8.80    2.90
   6  10   2    6.70    2.20
   6  10   2    7.30    2.60
  -6  10  -2    7.40    3.10
   8 -10   2   -2.40    1.40
   8 -10   2    0.00    0.50
   8  10   2   -2.20    1.60
  -8  10  -2   -0.10    2.20
   8  10   2   -0.60    1.80
  -8  10  -2   -1.60    1.70
  -8  10  -2    1.40    2.00
   8  10   2    0.70    1.40
   8  10   2    0.50    0.50
  -8  10  -2    1.10    1.50
  10 -10   2    3.60    2.80
  10 -10   2    2.70    1.00
  10  10   2    2.20    1.60
  10  10   2    3.90    1.80
  10  10   2    4.30    2.70
 -10  10  -2    5.40    2.30
 -10  10  -2    4.50    2.60
  12 -10   2   57.39    5.80
  12 -10   2   51.29    8.60
  12  10   2   52.59    7.70
  12  10   2   43.50    8.20
 -12  10  -2   48.40   11.80
  12  10   2   61.59    9.30
 -12  10  -2   43.50   10.40
  14 -10   2    7.60    4.40
  14  10   2    9.40    3.20
 -14  10  -2    9.80    3.50
 -14  10  -2   12.20    3.60
 -14  10  -2   27.80    7.20
  16 -10   2   53.29    8.40
  16 -10   2   53.89    5.90
 -16  10  -2   74.49    9.10
  16  10   2   51.79    7.50
 -16  10  -2   45.50    9.70
  16  10   2   51.79    9.20
 -16  10  -2   65.39   10.20
  18 -10   2    2.80    2.20
  18 -10   2    1.30    1.90
 -18  10  -2    6.30    3.20
  18  10   2   -0.70    1.30
 -18  10  -2    3.30    2.60
  18  10   2    3.00    2.40
  20 -10   2   -1.00    1.90
  20 -10   2    1.60    0.90
 -20  10  -2    1.20    2.80
 -20  10  -2   -1.20    2.20
  20  10   2    1.30    1.60
  22 -10   2    1.50    2.30
  22 -10   2    0.80    1.10
 -22  10  -2    4.40    3.30
  22  10   2    2.20    1.50
 -24  10  -2   -0.10    2.40
 -24  10  -2   -2.80    2.50
  19 -11  -2   -2.00    1.00
 -19  11   2   -1.60    1.80
 -19  11   2   -1.10    2.40
  17 -11  -2   -0.30    1.00
 -17  11   2    4.40    3.60
  17  11  -2   -3.30    1.30
  15  11  -2   -0.40    1.10
  15  11  -2    2.00    1.20
 -15  11   2    2.00    2.60
  13 -11  -2   -0.30    0.90
 -13  11   2    1.50    2.10
  13  11  -2   -2.20    1.70
 -13  11   2    2.50    2.90
  13  11  -2    0.00    1.20
  13  11  -2   -0.40    1.40
 -13  11   2    0.90    2.50
  11 -11  -2    5.30    1.30
 -11  11   2    6.50    3.10
 -11  11   2   14.50    4.10
 -11  11   2    7.00    3.60
  11  11  -2    5.90    2.50
  -9  11   2    8.20    3.70
   9  11  -2    7.50    2.40
  -9  11   2    7.60    3.00
  -9  11   2    1.80    3.10
   9  11  -2    8.30    2.80
   7 -11  -2   79.09    7.60
  -7  11   2   86.49   12.20
   7  11  -2   72.59    8.70
  -7  11   2   99.09   11.50
   7  11  -2   82.59    9.10
  -7  11   2   48.40   10.50
   7  11  -2   68.09    9.50
   5 -11  -2    1.60    0.80
   5  11  -2   -0.30    1.60
   5  11  -2    2.70    2.40
  -5  11   2    0.60    1.80
   5  11  -2    1.50    1.80
   3  11  -2   45.90    8.70
   3  11  -2   52.29    7.80
  -3  11   2   55.39   10.30
  -3  11   2   70.79    9.90
   1  11  -2   36.30    7.80
  -1  11   2   40.40    8.20
  -1  11   2   28.80    6.90
   1  11  -2   39.10    6.70
  -1  11  -2   -3.70    2.00
  -1  11  -2   -0.20    2.00
  -1  11  -2   -1.60    1.80
   1  11   2   -2.10    2.20
   1  11   2    2.00    1.90
   1  11   2    1.40    2.30
  -3  11  -2   -2.40    1.60
   3  11   2    0.70    2.20
  -3  11  -2    0.80    2.10
   5  11   2   -1.20    1.10
   5  11   2    1.20    2.10
  -5  11  -2   -1.80    1.40
   7  11   2    7.00    3.10
  -7  11  -2    4.70    2.60
   7  11   2    5.30    2.60
  -7  11  -2    2.70    1.70
  -9  11  -2   -0.80    1.50
   9  11   2   -2.60    1.90
  -9  11  -2   -1.70    1.20
   9  11   2   -2.10    1.70
 -11  11  -2    2.00    2.30
 -11  11  -2    0.30    2.40
  13  11   2   -0.80    1.80
 -13  11  -2   -0.70    1.90
 -13  11  -2    0.50    2.20
 -15  11  -2   -1.60    1.90
  15  11   2   -2.20    2.00
 -15  11  -2   -2.60    3.10
 -17  11  -2   -4.60    2.10
 -17  11  -2   -2.10    1.80
 -19  11  -2    1.60    2.60
 -14  12   2   -4.20    2.60
  14  12  -2   -0.40    1.70
 -14  12   2    1.40    2.40
  12  12  -2   -0.20    1.20
  12  12  -2   -1.40    1.30
 -12  12   2   -0.60    2.00
 -10  12   2    0.10    2.70
  10  12  -2   -0.50    2.10
  10  12  -2    4.70    2.20
 -10  12   2    2.40    2.10
   8  12  -2   -2.70    1.50
   8  12  -2   -2.20    2.30
  -8  12   2   -4.60    2.00
  -6  12   2   -2.30    2.10
   6  12  -2    0.40    1.70
  -6  12   2   -0.60    1.80
   6  12  -2   -1.90    1.80
  -4  12   2    1.60    1.80
   4  12  -2   -0.90    1.20
   2  12  -2    0.10    2.70
  -2  12   2    3.70    3.00
   2  12  -2    3.90    2.20
  -2  12   2    2.20    2.20
   0  12  -2   36.10    8.80
   0  12  -2   46.50    8.60
   0  12   2   39.20    8.90
   0  12   2   36.20    8.40
  -2  12  -2    3.20    2.60
   2  12   2    0.00    3.00
  -2  12  -2    3.60    2.00
   2  12   2    6.20    2.90
   4  12   2    2.70    1.90
  -4  12  -2    7.30    3.60
   4  12   2    8.00    3.50
  -6  12  -2   10.30    3.50
   6  12   2    8.60    3.10
  -6  12  -2    8.40    4.10
  -8  12  -2    1.60    2.60
  -8  12  -2    2.30    3.70
   8  12   2    3.00    2.30
 -10  12  -2   -1.10    2.50
  10  12   2   -3.20    1.70
  12  12   2   -2.30    1.90
 -12  12  -2    0.40    2.60
 -12  12  -2    1.90    2.80
 -14  12  -2   -0.20    2.10
  14  12   2    2.80    1.40
 -14  12  -2   -1.80    2.70
 -38   0   3    1.70    1.80
  38   0  -3   -1.00    1.00
 -36   0   3   -2.60    1.80
 -36   0   3    0.20    1.30
  36   0  -3   -3.30    1.40
  36   0  -3   -0.90    1.00
 -34   0   3   -1.30    3.00
  34   0  -3   -1.80    1.40
 -34   0   3   -1.80    1.10
  34   0  -3   -0.20    1.10
 -32   0   3    1.40    1.00
 -32   0   3   -0.10    1.20
  32   0  -3   -0.10    0.60
  32   0  -3   -1.30    1.10
 -30   0   3   -2.00    0.90
  30   0  -3   -0.40    1.50
 -30   0   3   -0.80    1.00
 -30   0   3   -2.00    0.90
  30   0  -3   -0.40    0.80
 -28   0   3    0.30    1.20
  28   0  -3   -0.20    0.80
  28   0  -3   -2.70    1.00
 -28   0   3    0.00    0.90
 -28   0   3   -0.30    1.10
  26   0  -3   -1.00    1.10
 -26   0   3    0.60    1.20
  26   0  -3   -0.30    0.50
 -26   0   3    1.00    1.30
 -26   0   3    0.20    0.90
  24   0  -3   -0.90    0.70
  24   0  -3   -0.10    0.60
 -24   0   3    1.40    1.00
 -24   0   3   -0.20    1.10
 -24   0   3    0.00    0.80
 -22   0   3   -0.20    0.50
 -22   0   3   -0.30    0.80
 -22   0   3   -0.90    0.90
  22   0  -3   -0.60    0.60
 -20   0   3   -0.40    0.50
  20   0  -3    0.50    1.00
  20   0  -3   10.00    5.90
 -20   0   3   -1.30    0.80
  20   0  -3    0.30    0.70
 -20   0   3   -0.70    0.50
 -20   0   3   -0.40    0.60
 -20   0   3    3.00    4.80
  20   0  -3    0.80    0.60
  18   0  -3    0.70    0.70
  18   0  -3   -0.60    0.80
 -18   0   3    0.40    0.90
  18   0  -3    0.30    0.50
 -18   0   3    0.40    0.60
 -18   0   3   -1.10    0.80
 -18   0   3    2.00    5.10
 -18   0   3   -4.30    3.50
 -18   0   3    0.10    0.60
  16   0  -3    1.90    0.90
 -16   0   3    2.20    4.50
 -16   0   3    0.50    0.60
 -16   0   3   -2.10    2.00
  16   0  -3   -1.10    1.80
  16   0  -3    1.70    0.70
 -16   0   3    0.10    0.70
  16   0  -3    0.20    0.70
  16   0  -3    2.90    4.70
 -16   0   3    0.50    0.50
 -16   0   3    0.40    0.80
 -16   0   3    0.50    0.70
 -14   0   3    4.20    2.90
 -12   0   3   -0.80    1.90
  12   0  -3    0.50    0.40
  12   0  -3    0.60    0.50
 -12   0   3    0.30    0.40
  12   0  -3    4.10    3.20
 -12   0   3    0.90    0.50
 -12   0   3    0.70    0.40
  12   0  -3    4.50    3.80
  12   0  -3    1.00    0.50
 -12   0   3    0.30    0.40
 -12   0   3    0.00    2.90
 -12   0   3   -0.40    0.40
 -12   0   3    0.50    0.50
  10   0  -3   12.50    4.00
 -10   0   3   11.30    4.10
 -10   0   3    4.20    2.80
  -8   0   3   -0.10    0.30
   8   0  -3    1.10    1.60
  -8   0   3    1.30    2.00
  -8   0   3    0.50    0.40
   8   0  -3    0.20    0.30
   8   0  -3    0.70    0.40
   8   0  -3    0.90    0.50
   8   0  -3    0.90    1.50
  -8   0   3    0.60    0.40
   8   0  -3    0.60    0.30
  -8   0   3   -0.20    0.40
  -8   0   3   -0.70    1.80
  -6   0   3    0.30    0.50
   6   0  -3   -0.10    0.50
   6   0  -3   -0.20    0.20
  -6   0   3    0.40    0.20
  -6   0   3   -0.40    0.20
   6   0  -3    0.00    0.30
   6   0  -3   -0.90    2.20
   6   0  -3    0.50    0.40
  -6   0   3   -1.60    1.20
  -6   0   3    3.50    2.70
   6   0  -3   -0.30    1.50
  -6   0   3    0.00    0.10
   6   0  -3    0.70    0.40
  -6   0   3    0.10    0.40
  -4   0   3    0.00    0.10
  -4   0   3    0.00    0.30
   4   0  -3    0.90    1.90
   4   0  -3   -0.40    1.40
   4   0  -3    0.60    0.20
   4   0  -3    0.30    0.30
   4   0  -3    1.10    0.50
  -4   0   3    0.20    0.40
   4   0  -3    0.00    0.40
  -4   0   3   -0.10    0.30
   4   0  -3    0.80    0.50
  -4   0   3    0.00    0.30
  -4   0   3   -0.90    1.80
  -4   0   3    0.20    0.30
  -2   0   3    0.30    0.40
   2   0  -3    0.10    0.30
  -2   0   3    0.40    0.40
   2   0  -3    0.80    0.50
   2   0  -3    0.10    0.30
  -2   0   3    0.20    0.20
   2   0  -3    0.30    0.20
  -2   0   3    0.30    0.30
  -2   0   3    0.30    0.10
   0   0   3    0.30    0.30
   0   0  -3    1.20    2.60
   0   0  -3    0.20    0.30
   0   0   3    0.60    0.50
   0   0  -3    0.50    0.50
   0   0   3    0.00    1.70
   0   0   3    0.10    0.10
   0   0   3    0.50    0.30
   0   0  -3    0.20    0.20
   0   0  -3   -1.90    1.30
   0   0   3    4.10    2.70
   0   0  -3    0.10    0.20
   0   0  -3    0.40    0.30
  -2   0  -3    0.10    0.60
  -2   0  -3   -0.60    1.50
   2   0   3   -0.30    0.30
   2   0   3    0.20    0.40
   2   0   3    2.20    2.80
  -2   0  -3    0.20    0.30
   2   0   3   -2.80    1.70
   2   0   3    0.50    0.40
  -2   0  -3   -0.30    0.30
   4   0   3   -1.10    2.80
  -4   0  -3    1.00    0.60
  -4   0  -3   -0.80    2.50
  -4   0  -3    1.00    0.80
  -4   0  -3   -1.30    2.40
   4   0   3   -0.20    0.40
   4   0   3   -1.10    1.70
   4   0   3    0.10    0.50
   4   0   3    0.00    0.40
  -4   0  -3    0.00    0.40
   6   0   3    0.30    0.50
  -6   0  -3    0.60    2.50
   6   0   3   -0.10    0.50
   6   0   3    0.10    2.80
   6   0   3    0.40    2.30
  -6   0  -3    1.20    2.60
  -6   0  -3   -0.40    0.60
  -6   0  -3    0.20    0.50
  -6   0  -3    0.20    0.40
   6   0   3    0.60    0.60
  -8   0  -3    0.80    0.50
  -8   0  -3   -1.40    1.80
   8   0   3    0.20    0.50
  -8   0  -3    0.20    0.70
  -8   0  -3   -0.30    0.50
   8   0   3   -1.80    1.30
  -8   0  -3   -1.20    2.60
   8   0   3    0.30    0.40
   8   0   3    3.40    4.30
   8   0   3    0.50    0.80
 -10   0  -3    2.40    2.50
  10   0   3   -0.30    0.40
  10   0   3   -2.00    2.00
 -10   0  -3   -0.50    0.60
  10   0   3    0.30    0.80
  10   0   3   -2.80    2.60
 -10   0  -3   -1.30    2.00
 -10   0  -3   -0.40    0.60
  10   0   3    0.30    0.60
  12   0   3    0.20    0.60
 -12   0  -3    0.40    0.90
  12   0   3    2.40    2.30
 -12   0  -3    1.70    3.30
  12   0   3   -0.30    2.10
  12   0   3   -0.10    0.60
  12   0   3   -0.10    0.80
 -12   0  -3    0.50    0.70
 -14   0  -3   -0.40    0.50
  14   0   3   -3.70    1.90
  14   0   3   -0.70    0.40
  14   0   3   -0.20    0.90
 -14   0  -3   -0.30    0.90
 -14   0  -3   -4.60    3.20
  16   0   3   -0.30    0.90
  16   0   3   -2.00    3.40
 -16   0  -3   -0.50    0.70
  16   0   3   -2.20    5.90
 -16   0  -3    0.00    1.20
  16   0   3   -0.80    1.00
  16   0   3   -0.20    1.00
 -16   0  -3   -3.40    1.70
  18   0   3   -0.30    1.10
  18   0   3   -2.30    4.90
  18   0   3    1.80    1.20
  18   0   3   -8.90    4.10
 -18   0  -3   -1.70    0.90
 -18   0  -3    3.60    2.70
 -18   0  -3   -3.50    4.80
 -18   0  -3   -0.50    0.60
  18   0   3   -0.80    0.80
 -20   0  -3   -1.00    1.10
 -20   0  -3   -0.40    0.70
  20   0   3   -0.90    0.80
  20   0   3   -0.60    1.00
  20   0   3   -0.80    1.40
 -20   0  -3   -1.40    0.70
 -22   0  -3   -1.40    0.90
  22   0   3   -1.30    1.00
  22   0   3   -0.60    1.00
 -22   0  -3   -1.10    0.90
  22   0   3    1.00    1.10
 -22   0  -3    0.50    1.00
  24   0   3   -0.30    1.10
  24   0   3   -0.60    1.00
 -24   0  -3   -0.90    1.10
 -24   0  -3   -2.40    0.90
 -24   0  -3   -1.70    1.40
  24   0   3    0.50    0.90
 -24   0  -3   -0.50    0.90
 -26   0  -3   -0.20    0.90
  26   0   3    0.10    1.30
  26   0   3   -2.10    1.30
 -26   0  -3   -1.80    1.10
 -26   0  -3   -2.30    1.20
  26   0   3   -0.80    0.90
 -28   0  -3   -2.70    1.20
 -28   0  -3    1.30    1.30
  28   0   3   -1.60    1.30
 -28   0  -3   -0.90    1.60
  28   0   3   -2.00    1.30
 -28   0  -3    0.20    1.20
  28   0   3    2.30    1.80
  30   0   3   -2.50    1.40
 -30   0  -3   -0.50    1.10
 -30   0  -3   -1.50    1.30
  30   0   3    0.50    1.40
  30   0   3   -1.60    0.90
  32   0   3   -0.70    1.60
  32   0   3   -1.40    0.70
 -32   0  -3    3.60    1.40
  32   0   3   -2.80    1.30
 -34   0  -3    0.20    1.00
  34   0   3   -2.00    1.40
  34   0   3    1.00    1.90
  34   0   3   -1.10    1.00
  36   0   3   -1.40    1.30
  36   0   3   -0.40    1.70
 -36   0  -3   -3.00    1.30
 -39  -1   3   -2.70    1.40
  39  -1  -3   -2.20    0.80
  39   1  -3    2.20    1.70
 -39   1   3   -0.50    1.50
  37  -1  -3    0.20    0.80
 -37  -1   3   -1.40    1.60
 -37   1   3   -0.20    1.60
  35  -1  -3    0.10    2.20
 -35  -1   3    2.40    1.80
 -35   1   3   -0.60    1.60
  33  -1  -3   -0.90    0.80
 -33  -1   3   -1.10    1.20
  33  -1  -3    2.70    2.00
 -33  -1   3   -0.30    1.70
  33   1  -3    0.80    1.50
  33   1  -3   -0.80    1.30
 -33   1   3   -2.70    1.10
  31  -1  -3    0.10    1.40
  31  -1  -3   -0.70    0.60
 -31  -1   3    0.00    1.50
 -31   1   3    1.10    1.40
  31   1  -3   -1.00    1.20
 -31   1   3   -1.00    1.00
  31   1  -3    0.50    1.00
 -31   1   3   -0.40    1.40
 -29  -1   3    6.40    2.00
  29  -1  -3    9.50    2.60
 -29  -1   3   19.40    4.90
 -29   1   3    9.10    2.40
 -29   1   3   14.90    3.70
 -29   1   3    6.50    2.20
  29   1  -3    5.30    1.60
 -27  -1   3    1.00    1.20
 -27  -1   3    1.70    1.10
  27  -1  -3    0.80    1.30
  27  -1  -3    1.70    1.00
 -27  -1   3    1.10    1.30
  27   1  -3    1.10    0.90
 -27   1   3    2.30    1.90
 -27   1   3    2.20    1.30
 -27   1   3    2.70    1.40
 -27   1   3    1.50    1.40
 -27   1   3   -0.10    1.30
 -25  -1   3    0.70    0.60
  25  -1  -3    2.40    1.30
 -25  -1   3    0.30    1.10
 -25  -1   3    0.10    0.90
  25  -1  -3    0.90    0.90
  25   1  -3    1.00    0.80
 -25   1   3    1.60    1.30
 -25   1   3    0.30    1.10
 -25   1   3    0.40    1.20
 -25   1   3    1.30    1.10
 -25   1   3    3.40    1.20
 -23  -1   3    2.70    1.10
  23  -1  -3    3.10    1.40
  23  -1  -3    0.10    0.60
 -23  -1   3    1.80    1.10
 -23   1   3    3.80    1.50
 -23   1   3    0.60    0.80
 -23   1   3    3.20    1.40
  23   1  -3    1.40    0.90
 -23   1   3    1.60    1.10
  23   1  -3    4.60    1.40
 -23   1   3    3.90    1.40
  21  -1  -3  127.29    8.80
 -21  -1   3  140.99    7.90
 -21  -1   3  146.59   13.00
  21  -1  -3  166.48   10.80
  21  -1  -3  156.88    9.70
 -21   1   3  153.58    9.50
 -21   1   3  136.09    9.20
  21   1  -3  150.58   10.30
  21   1  -3  136.09    8.10
 -21   1   3  150.38    8.90
 -21   1   3  153.78   13.90
 -21   1   3  145.09    8.90
  21   1  -3  142.79    8.10
 -19  -1   3  627.44   34.10
  19  -1  -3  627.54   23.20
  19  -1  -3  629.84   41.90
 -19  -1   3  619.74   34.70
 -19  -1   3  655.83   21.40
  19  -1  -3  614.34   40.00
  19  -1  -3  603.74   23.70
  19  -1  -3  620.64   24.50
 -19  -1   3  651.83   29.30
  19   1  -3  632.14   21.60
  19   1  -3  618.84   33.20
 -19   1   3  635.94   23.40
 -19   1   3  608.64   41.20
 -19   1   3  585.04   25.90
  19   1  -3  640.24   24.70
 -19   1   3  634.34   41.60
 -19   1   3  618.34   29.90
 -19   1   3  631.84   22.80
  19   1  -3  653.13   36.00
  19   1  -3  623.74   21.80
 -19   1   3  599.34   22.60
 -17  -1   3 4285.97  120.19
  17  -1  -3 4395.66  147.99
 -17  -1   3 4257.77  136.09
 -17  -1   3 4285.07  136.29
  17  -1  -3 4290.17  123.29
 -17  -1   3 4333.07  129.89
  17  -1  -3 4484.25  122.69
  17  -1  -3 4291.97  151.98
 -17   1   3 4144.09  122.19
 -17   1   3 4426.86  123.09
  17   1  -3 4343.07  124.09
 -17   1   3 4338.57  122.79
 -17   1   3 4406.16  131.39
 -17   1   3 4321.77  122.19
 -17   1   3 4324.07  149.29
  17   1  -3 4383.46  135.09
  17   1  -3 4329.67  120.59
  17   1  -3 4265.17  120.59
 -17   1   3 4233.98  149.29
  17   1  -3 4307.27  138.69
  15  -1  -3  339.57   13.80
 -15  -1   3  336.67   18.00
  15  -1  -3  330.87   27.70
 -15  -1   3  343.97   12.10
  15  -1  -3  325.97   14.40
 -15  -1   3  312.47   20.00
 -15  -1   3  353.16   20.70
  15  -1  -3  348.87   26.30
  15  -1  -3  338.67   15.00
 -15   1   3  334.57   13.60
 -15   1   3  347.27   14.20
  15   1  -3  346.77   20.10
  15   1  -3  333.67   21.40
  15   1  -3  345.57   12.30
  15   1  -3  351.46   12.30
 -15   1   3  330.77   14.00
 -15   1   3  332.57   13.90
  15   1  -3  356.16   14.90
 -15   1   3  348.37   27.40
 -15   1   3  313.77   26.00
 -15   1   3  330.77   15.10
  13  -1  -3 8370.26  251.07
  13  -1  -3 8444.36  255.07
 -13  -1   3 8331.67  240.18
 -13  -1   3 8256.57  238.18
 -13   1   3 8406.46  253.47
  13   1  -3 8479.65  237.28
  13   1  -3 8117.99  239.18
 -11  -1   3   38.30    5.30
  11  -1  -3   39.60    3.90
  11  -1  -3   37.90    7.80
 -11  -1   3   35.20    5.20
 -11  -1   3   39.00    2.50
 -11  -1   3   37.60    2.50
 -11  -1   3   40.60    5.60
  11  -1  -3   41.80    3.80
  11  -1  -3   41.10    3.60
  11  -1  -3   44.10    8.20
 -11   1   3   41.50    8.50
  11   1  -3   34.00    4.90
 -11   1   3   42.20    3.90
  11   1  -3   34.90    2.20
  11   1  -3   42.10    5.00
  11   1  -3   37.00    2.40
  11   1  -3   34.50    3.60
 -11   1   3   37.40    3.90
 -11   1   3   36.80    3.50
 -11   1   3   39.60    3.70
 -11   1   3   34.60    4.00
   7  -1  -3  663.73   21.10
  -7  -1   3  671.03   23.60
   7  -1  -3  680.33   32.70
  -7  -1   3  635.14   19.10
  -7  -1   3  680.83   25.40
  -7  -1   3  660.13   23.70
   7  -1  -3  656.83   21.20
   7  -1  -3  643.54   20.50
  -7  -1   3  649.24   20.70
   7  -1  -3  631.04   32.70
   7  -1  -3  654.53   21.80
   7   1  -3  659.63   19.00
  -7   1   3  634.54   20.50
  -7   1   3  684.73   21.30
   7   1  -3  667.13   24.90
  -7   1   3  703.63   33.80
   7   1  -3  674.73   24.00
  -7   1   3  656.23   21.30
  -7   1   3  665.93   22.00
   7   1  -3  639.14   23.80
   7   1  -3  656.53   20.60
  -3  -1   3 1244.78   36.10
   3  -1  -3 1208.38   38.70
  -3  -1   3 1319.97   37.80
  -3  -1   3 1282.27   36.30
   3  -1  -3 1340.07   51.19
  -3  -1   3 1324.37   45.40
   3  -1  -3 1343.57   50.79
   3  -1  -3 1183.98   38.00
   3   1  -3 1352.06   37.40
  -3   1   3 1325.07   39.20
   3   1  -3 1275.17   46.00
   3   1  -3 1314.07   45.40
   3   1  -3 1241.98   36.80
   3   1  -3 1291.87   36.20
   3   1  -3 1358.26   39.40
  -3   1   3 1406.06   38.70
  -3   1   3 1303.37   51.49
  -1  -1   3 3075.29   96.09
   1  -1  -3 2952.80  100.49
   1  -1  -3 3014.40  100.29
  -1   1   3 3178.48  102.59
  -1   1   3 3077.99   99.89
   1   1  -3 3069.89   96.79
   1   1  -3 3137.29   98.19
  -1  -1  -3 1077.29   31.10
   1  -1   3 1106.09   32.50
  -1  -1  -3 1007.70   32.60
   1  -1   3 1088.59   32.00
  -1  -1  -3 1079.79   31.60
  -1  -1  -3 1055.49   46.00
  -1  -1  -3 1018.90   33.20
   1  -1   3 1064.19   32.30
  -1  -1  -3 1094.79   47.20
   1  -1   3 1098.99   46.00
   1  -1   3 1081.49   43.80
  -1   1  -3  997.80   44.30
  -1   1  -3 1122.39   44.50
   1   1   3 1123.09   46.30
  -1   1  -3 1139.59   32.20
   1   1   3 1178.18   31.30
   1   1   3 1103.59   47.80
   1   1   3 1071.49   32.80
  -1   1  -3 1110.69   32.50
  -1   1  -3 1023.50   32.60
   1   1   3 1090.99   33.70
   1   1   3 1098.49   31.60
   3  -1   3    1.40    0.70
  -3  -1  -3    1.70    0.70
   3  -1   3    2.30    2.60
   3  -1   3    8.80    4.30
  -3  -1  -3    4.90    1.20
   3  -1   3    2.00    0.70
  -3  -1  -3    2.00    0.80
   3  -1   3    2.20    0.70
  -3  -1  -3    4.70    2.80
   3   1   3    4.10    3.00
  -3   1  -3    2.20    0.90
  -3   1  -3    3.80    3.20
  -3   1  -3    1.70    2.60
   3   1   3    2.50    0.90
  -3   1  -3    1.90    0.80
   3   1   3    2.70    0.80
  -5  -1  -3 2064.59   63.59
  -5  -1  -3 2192.58   83.19
   5  -1   3 2210.18   63.39
   5  -1   3 2203.08   84.29
  -5  -1  -3 2157.38   62.09
   5  -1   3 2234.88   81.39
  -5  -1  -3 2173.38   81.89
  -5  -1  -3 2132.29   64.29
   5  -1   3 2146.09   63.79
   5  -1   3 2249.27   64.59
  -5   1  -3 2170.28   81.59
   5   1   3 2211.88   63.79
  -5   1  -3 2172.68   83.29
   5   1   3 2279.07   64.99
   5   1   3 2200.68   61.99
   5   1   3 2143.69   80.09
  -5   1  -3 2122.19   63.49
   5   1   3 2406.76  112.89
  -5   1  -3 2261.27   64.89
  -5   1  -3 2407.26   64.49
   7  -1   3  274.67   12.50
  -7  -1  -3  322.27   24.80
  -7  -1  -3  309.47   11.70
   7  -1   3  294.07   13.20
  -7  -1  -3  320.67   12.80
   7  -1   3  301.87   12.50
  -7  -1  -3  332.57   13.40
   7  -1   3  333.57   24.50
   7   1   3  332.57   25.40
  -7   1  -3  328.57   13.80
  -7   1  -3  327.17   13.10
   7   1   3  327.37   12.80
  -7   1  -3  308.97   12.80
   7   1   3  309.87   11.60
  -7   1  -3  312.77   25.60
   7   1   3  297.57   13.30
  -7   1  -3  317.07   24.90
   7   1   3  326.17   23.80
  -9  -1  -3   22.80    3.20
   9  -1   3   29.30    9.50
  -9  -1  -3   22.90    7.90
  -9  -1  -3   27.40    3.60
   9  -1   3   23.90    3.30
   9  -1   3   27.10    3.40
   9  -1   3   20.90    3.50
   9   1   3   27.90    7.30
   9   1   3   21.30    2.70
   9   1   3   32.10    7.30
  -9   1  -3   23.10    3.60
  -9   1  -3   21.70    3.20
   9   1   3   27.30    3.30
  -9   1  -3   25.40    8.60
  -9   1  -3   21.00    3.20
  -9   1  -3   31.40    8.80
   9   1   3   21.60    3.30
  11  -1   3  377.66   15.50
 -11  -1  -3  328.77   27.80
 -11  -1  -3  354.06   14.90
  11  -1   3  399.96   16.40
  11  -1   3  362.06   15.40
  11  -1   3  347.67   28.00
 -11  -1  -3  339.67   14.60
  11  -1   3  375.86   31.90
 -11  -1  -3  354.56   15.20
 -11   1  -3  338.47   30.10
  11   1   3  340.47   28.80
  11   1   3  393.66   16.30
  11   1   3  345.17   14.60
 -11   1  -3  387.06   30.30
  11   1   3  360.46   14.20
 -11   1  -3  332.87   15.80
  11   1   3  383.06   27.60
 -11   1  -3  363.76   15.50
  13  -1   3   22.10    3.50
 -13  -1  -3   25.20    3.90
  13  -1   3   18.20    3.60
  13  -1   3   32.70    7.90
 -13  -1  -3   22.00    3.60
  13  -1   3    9.00    8.70
  13  -1   3   23.30    3.90
 -13  -1  -3   26.30    3.70
  13   1   3   21.80    3.40
 -13   1  -3   15.60    7.80
  13   1   3   20.30    3.90
 -13   1  -3   20.80    3.80
 -13   1  -3   28.50    9.00
 -13   1  -3   17.60    3.40
  13   1   3   14.80    2.80
  13   1   3   27.80    8.80
  15  -1   3   60.49    6.00
  15  -1   3   64.39   15.10
 -15  -1  -3   64.89    6.00
 -15  -1  -3   61.59   12.80
 -15  -1  -3   63.09    5.80
 -15  -1  -3   61.69    6.10
 -15  -1  -3   65.89   12.50
  15  -1   3   65.59    6.20
  15  -1   3   57.59    6.10
  15  -1   3   55.39   12.40
  15   1   3   62.69    5.70
 -15   1  -3   70.09    6.90
 -15   1  -3   67.09   13.80
  15   1   3   50.49   11.00
  15   1   3   59.39    5.50
 -15   1  -3   56.19    5.50
  15   1   3   47.70   12.50
 -15   1  -3   53.79   13.50
  15   1   3   52.49    6.00
 -17  -1  -3  385.96   17.30
  17  -1   3  426.26   19.30
  17  -1   3  427.16   18.50
 -17  -1  -3  437.56   35.40
 -17  -1  -3  377.46   33.60
 -17  -1  -3  406.06   19.10
  17  -1   3  412.16   18.90
  17  -1   3  423.76   35.60
  17  -1   3  425.56   39.00
 -17   1  -3  418.36   19.50
  17   1   3  404.26   32.50
  17   1   3  371.56   17.50
 -17   1  -3  376.66   36.20
  17   1   3  390.76   18.60
  17   1   3  419.26   18.00
 -17   1  -3  379.66   36.20
 -17   1  -3  342.37   17.50
  17   1   3  374.56   34.80
  19  -1   3   22.30    4.20
 -19  -1  -3   32.90   13.50
  19  -1   3   10.80   10.50
  19  -1   3   19.60    4.30
  19  -1   3   21.30    8.70
 -19  -1  -3   44.10   17.20
 -19  -1  -3   32.50    4.90
  19  -1   3   26.00    5.10
 -19  -1  -3   28.70    5.50
 -19  -1  -3   19.10    4.10
 -19   1  -3   31.80    5.50
 -19   1  -3   32.40    5.10
 -19   1  -3   26.50   11.70
 -19   1  -3   23.70    4.00
  19   1   3   28.00    4.30
  19   1   3   37.60    8.20
  19   1   3   22.70    4.90
  19   1   3   21.00    4.50
  19   1   3   23.70    9.70
 -19   1  -3   15.20   11.20
  21  -1   3   57.89    6.50
 -21  -1  -3   48.10    7.30
  21  -1   3   48.30    6.80
  21  -1   3   49.10    6.80
 -21  -1  -3   55.59    6.20
 -21  -1  -3   58.99    6.10
 -21  -1  -3   57.09    5.20
  21   1   3   47.40    7.80
 -21   1  -3   58.19    7.10
 -21   1  -3   59.69    6.30
 -21   1  -3   45.60    6.70
  21   1   3   53.59    6.50
  21   1   3   51.69    5.90
  23  -1   3  329.17   18.50
 -23  -1  -3  343.27   17.40
 -23  -1  -3  329.87   14.20
 -23  -1  -3  312.47   19.10
  23  -1   3  337.77   18.70
 -23  -1  -3  312.67   15.50
  23  -1   3  335.97   17.50
  23   1   3  347.37   18.40
 -23   1  -3  350.16   18.70
 -23   1  -3  297.87   17.60
  23   1   3  326.27   16.50
  23   1   3  321.47   17.30
 -23   1  -3  343.97   16.60
 -25  -1  -3    0.50    1.00
  25  -1   3   -2.10    1.40
  25  -1   3   -0.10    1.40
 -25  -1  -3    0.10    0.80
 -25  -1  -3    1.90    1.50
  25  -1   3    0.00    1.30
  25   1   3   -0.10    1.20
 -25   1  -3   -0.50    1.10
  25   1   3   -0.50    1.40
 -25   1  -3    0.70    1.50
 -25   1  -3    1.60    1.70
  25   1   3    0.10    1.40
 -27  -1  -3   96.39    6.70
 -27  -1  -3   95.29    9.20
  27  -1   3  111.09   10.80
 -27  -1  -3   95.59   11.90
  27  -1   3  106.29    9.70
  27  -1   3   81.09    9.50
 -27  -1  -3   97.79    7.70
  27  -1   3   99.79   10.30
  27   1   3   97.99    8.90
  27   1   3   98.59    9.60
  27   1   3  107.09   10.20
 -27   1  -3  105.19    9.00
 -27   1  -3  125.19   16.30
 -27   1  -3  107.49   10.70
  29  -1   3   -1.60    0.70
  29  -1   3   -2.30    1.40
 -29  -1  -3   -0.60    0.90
  29  -1   3   -1.60    0.80
 -29  -1  -3   -2.00    1.00
 -29   1  -3    2.30    2.70
  29   1   3   -2.80    1.30
  29   1   3   -0.30    1.60
  29   1   3    0.30    1.10
 -29   1  -3    1.00    1.30
 -29   1  -3    0.00    1.30
  31  -1   3   64.49   12.00
  31  -1   3   49.50    8.20
  31  -1   3   48.60    8.00
 -31  -1  -3   60.49   10.30
  31  -1   3   58.79    8.10
 -31   1  -3   64.99    7.20
 -31   1  -3   42.10   10.80
  31   1   3   75.39    9.40
  31   1   3   56.09    7.60
  31   1   3   53.69    8.60
  33  -1   3   -3.30    1.80
 -33  -1  -3    2.20    2.40
  33  -1   3    0.70    1.10
  33  -1   3    0.80    1.50
 -33  -1  -3   -0.20    1.40
 -33   1  -3    0.50    1.40
 -33   1  -3    0.40    1.80
  33   1   3    0.30    1.10
  33   1   3    0.70    1.70
  33   1   3   -1.90    2.30
  33   1   3   -1.40    1.90
  35  -1   3   -3.10    1.30
 -35  -1  -3   -2.50    1.40
  35   1   3    3.20    2.10
 -35   1  -3   -2.70    1.40
  35   1   3   -3.00    1.60
  37  -1   3   -0.70    1.50
 -37  -1  -3   -2.40    1.90
  37  -1   3    0.20    1.40
  37  -1   3   -2.50    1.80
  37   1   3   -2.30    1.60
  37   1   3    1.40    1.20
  38  -2  -3   -0.70    1.20
  38  -2  -3   -0.10    1.90
 -38  -2   3   -1.30    1.70
  36  -2  -3   -1.00    0.70
  36  -2  -3   -0.70    1.90
 -36   2   3   -3.60    1.60
  36   2  -3    0.20    1.20
  34  -2  -3    0.00    1.90
  34  -2  -3    3.60    1.30
 -34  -2   3    2.60    1.60
  34   2  -3    3.20    1.60
 -34   2   3    2.10    1.70
  34   2  -3    2.40    1.90
 -32  -2   3    5.10    1.90
 -32  -2   3    2.50    1.60
  32  -2  -3    2.30    1.60
  32  -2  -3    5.30    2.30
 -32   2   3    7.90    2.40
 -32   2   3    4.30    2.00
 -32   2   3    3.80    2.10
  32   2  -3    7.20    2.30
  32   2  -3    5.00    1.70
 -30  -2   3   -0.60    1.10
  30  -2  -3    2.00    1.10
 -30  -2   3    3.00    1.30
  30  -2  -3    1.10    1.60
 -30   2   3   -1.90    1.20
  30   2  -3    2.20    1.30
  30   2  -3   -0.10    0.80
 -30   2   3   -0.20    1.20
 -30   2   3   -0.70    2.10
 -30   2   3   -0.60    1.30
 -30   2   3   -3.90    1.50
 -28  -2   3   -0.10    1.00
 -28  -2   3   -0.50    0.80
 -28  -2   3    0.10    0.90
  28  -2  -3   -0.30    1.10
  28  -2  -3   -1.10    0.70
 -28   2   3   -2.20    1.30
 -28   2   3    1.60    1.60
 -28   2   3    0.30    1.50
  28   2  -3    0.10    0.80
 -28   2   3   -1.30    1.60
 -26  -2   3    2.30    1.40
 -26  -2   3    3.90    1.30
 -26  -2   3    2.80    1.10
  26  -2  -3    3.40    1.20
  26  -2  -3    5.10    1.90
 -26   2   3    5.60    1.90
 -26   2   3    2.60    1.60
  26   2  -3    2.30    1.10
 -26   2   3    1.40    1.10
 -26   2   3    2.90    1.60
  26   2  -3    4.40    1.60
 -26   2   3    0.30    1.40
  24  -2  -3    0.60    1.40
 -24  -2   3    1.40    1.00
 -24  -2   3   -0.10    0.70
 -24  -2   3    1.40    1.10
  24  -2  -3    0.80    0.80
 -24   2   3    1.60    1.50
  24   2  -3    2.00    1.20
 -24   2   3    2.40    1.40
  24   2  -3    0.00    0.70
 -24   2   3    0.00    1.10
 -24   2   3    0.90    1.40
 -22  -2   3   -0.10    0.60
 -22  -2   3    0.00    0.70
 -22  -2   3    2.90    1.10
  22  -2  -3   -0.70    1.10
  22  -2  -3    0.20    0.60
  22   2  -3    0.40    0.70
 -22   2   3   -0.40    1.10
 -22   2   3    0.90    1.10
 -22   2   3   -0.40    0.90
  22   2  -3    0.40    0.70
 -22   2   3   -0.90    0.90
  20  -2  -3   33.70    5.80
  20  -2  -3   38.20    5.30
  20  -2  -3   29.10    5.00
  20  -2  -3   30.50   11.00
 -20  -2   3   27.70    6.10
 -20  -2   3   33.00    3.00
 -20  -2   3   25.80    7.70
  20  -2  -3   34.20   11.30
 -20  -2   3   31.60    3.30
 -20  -2   3   17.90    5.60
  20   2  -3   29.70    4.80
 -20   2   3   26.10    4.50
 -20   2   3   30.30   10.70
  20   2  -3   24.00    3.20
  20   2  -3   23.70    6.60
 -20   2   3   25.30    4.90
  20   2  -3   19.10    6.60
 -20   2   3   29.30    5.00
 -20   2   3   37.20    5.50
  18  -2  -3  800.42   51.99
 -18  -2   3  739.13   22.60
 -18  -2   3  753.22   23.00
  18  -2  -3  719.63   46.50
  18  -2  -3  770.32   27.20
  18  -2  -3  765.72   28.00
  18  -2  -3  733.13   28.10
 -18  -2   3  785.42   32.20
 -18  -2   3  788.12   32.10
 -18  -2   3  759.62   33.00
 -18   2   3  727.03   27.50
  18   2  -3  778.52   31.20
 -18   2   3  743.63   27.60
  18   2  -3  758.32   23.90
 -18   2   3  709.43   27.40
  18   2  -3  743.13   30.40
  18   2  -3  731.43   33.40
  18   2  -3  743.83   23.20
  18   2  -3  764.92   32.80
 -18   2   3  730.43   48.20
 -18   2   3  745.53   27.30
 -16  -2   3    1.50    1.00
  16  -2  -3    3.20    1.10
 -16  -2   3    8.90    2.90
 -16  -2   3    6.00    1.60
  16  -2  -3    1.60    4.60
  16  -2  -3    3.80    1.40
 -16  -2   3   11.30    3.10
  16  -2  -3    4.30    1.50
 -16   2   3    2.30    1.30
  16   2  -3    0.80    1.70
 -16   2   3   19.50    8.80
 -16   2   3    2.50    1.50
  16   2  -3    6.10    1.60
  16   2  -3    6.20    1.50
  16   2  -3   11.30    3.80
 -16   2   3    3.60    1.40
 -16   2   3    2.10    0.80
 -16   2   3    3.70    1.40
  16   2  -3    2.00    0.90
  16   2  -3    1.50    0.70
 -14  -2   3 1158.18   30.90
 -14  -2   3 1046.60   35.40
  14  -2  -3 1155.48   37.20
  14  -2  -3 1085.19   35.40
 -14  -2   3 1101.89   31.00
 -14  -2   3 1076.49   36.10
 -14  -2   3 1171.78   40.50
  14  -2  -3 1113.19   58.89
  14  -2  -3 1062.69   36.00
  14  -2  -3 1111.79   55.79
  14   2  -3 1123.09   36.00
 -14   2   3 1093.79   35.80
  14   2  -3 1116.19   36.90
 -14   2   3 1131.49   57.79
 -14   2   3 1178.68   37.30
 -14   2   3 1110.79   36.50
 -14   2   3 1080.09   36.70
 -14   2   3 1091.59   36.20
  14   2  -3 1119.69   40.80
  14   2  -3 1089.19   35.00
 -12  -2   3  241.48   13.70
  12  -2  -3  267.37   12.40
  12  -2  -3  270.07   11.50
  12  -2  -3  252.07   11.60
  12  -2  -3  304.07   24.60
  12  -2  -3  231.28   23.40
  12   2  -3  274.47   11.60
 -12   2   3  264.17   12.50
 -12   2   3  248.88   23.80
 -12   2   3  257.47   12.00
 -12   2   3  249.78   11.80
 -12   2   3  262.47   23.50
 -12   2   3  263.47   12.10
  12   2  -3  272.67   14.90
 -12   2   3  271.17   11.70
  10  -2  -3 1985.50   60.69
 -10  -2   3 1953.10   62.39
  10  -2  -3 2053.59   59.09
  10  -2  -3 2013.60   59.39
  10  -2  -3 2035.10   79.99
  10  -2  -3 2002.70   82.29
 -10   2   3 2010.10   59.99
 -10   2   3 1918.81   60.59
  10   2  -3 2083.09   63.79
 -10   2   3 2097.49   60.09
 -10   2   3 2051.29   60.19
 -10   2   3 2025.10   59.29
 -10   2   3 2076.89   82.29
  10   2  -3 2036.10   58.79
 -10   2   3 2071.99   80.49
   8  -2  -3    0.50    0.50
  -8  -2   3    0.10    0.40
   8  -2  -3    0.50    0.50
   8  -2  -3    0.50    0.60
   8  -2  -3    5.70    4.50
   8  -2  -3    0.10    0.30
   8   2  -3    0.30    0.50
  -8   2   3    0.20    0.30
   8   2  -3   -0.40    0.40
  -8   2   3   -2.20    1.60
  -8   2   3    1.30    0.80
   8   2  -3    0.00    0.20
  -8   2   3    1.00    0.60
  -8   2   3    1.20    1.00
   6  -2  -3    3.30    3.00
   6  -2  -3    1.50    0.70
  -6  -2   3    4.00    1.90
  -6  -2   3    1.10    0.50
   6  -2  -3    3.00    1.00
   6  -2  -3    0.80    0.40
   6  -2  -3    2.10    0.70
   6   2  -3    0.50    0.30
   6   2  -3    0.60    1.50
  -6   2   3    2.90    4.00
  -6   2   3    1.80    0.70
  -6   2   3    0.80    0.60
  -6   2   3    1.00    0.40
  -6   2   3    1.80    2.20
   6   2  -3    5.40    1.70
   6   2  -3    1.60    0.70
  -6   2   3    3.20    1.00
  -4  -2   3    6.10    1.50
   4  -2  -3    7.40    4.40
   4  -2  -3   10.00    2.40
  -4  -2   3    4.50    2.10
   4  -2  -3    8.90    4.10
   4  -2  -3    8.00    1.50
  -4  -2   3    6.80    2.90
   4   2  -3    4.70    2.00
   4   2  -3    7.60    0.90
  -4   2   3   10.60    2.50
  -4   2   3    8.10    1.60
   4   2  -3    5.30    1.10
  -4   2   3    3.00    2.90
   4   2  -3    6.80    0.90
  -4   2   3    3.90    2.90
  -4   2   3   10.80    1.60
   4   2  -3    5.40    1.40
  -4   2   3    8.30    1.90
   4   2  -3    5.20    2.30
  -2  -2   3 2362.76   64.59
   2  -2  -3 2227.38   66.29
   2  -2  -3 2422.06   65.99
   2  -2  -3 2319.37   82.49
  -2  -2   3 2304.67   77.29
   2  -2  -3 2284.97   82.99
   2   2  -3 2262.27   75.59
   2   2  -3 2259.77   76.39
  -2   2   3 2283.27   84.09
   2   2  -3 2435.86   63.99
  -2   2   3 2188.18   66.59
  -2   2   3 2321.77   81.39
   2   2  -3 2052.49   63.99
   0  -2  -3 7274.57  217.18
   0  -2  -3 7089.69  217.38
   0   2  -3 7245.88  222.88
   0   2  -3 7156.38  213.78
   4  -2   3 5703.53  177.68
  -4  -2  -3 5753.62  178.58
   4  -2   3 5459.35  180.18
   4   2   3 5586.94  176.18
  -4   2  -3 5806.12  181.08
   4   2   3 5491.75  179.58
  -4   2  -3 5709.13  177.98
  -6  -2  -3 1537.75   66.39
  -6  -2  -3 1475.75   45.80
   6  -2   3 1552.14   65.99
   6  -2   3 1453.55   46.30
  -6  -2  -3 1480.95   43.40
   6  -2   3 1552.44   46.50
  -6  -2  -3 1448.36   45.70
   6  -2   3 1481.25   46.00
   6  -2   3 1526.85   68.69
   6   2   3 1565.44   64.69
   6   2   3 1522.45   63.99
  -6   2  -3 1522.05   46.50
   6   2   3 1523.15   46.00
   6   2   3 1476.75   43.20
  -6   2  -3 1587.64   47.30
  -6   2  -3 1510.95   65.89
  -6   2  -3 1467.75   46.30
   6   2   3 1668.33   43.50
  -6   2  -3 1580.74   68.89
  -8  -2  -3  219.98   10.30
   8  -2   3  226.38   22.00
   8  -2   3  168.28   20.80
   8  -2   3  195.78   10.60
   8  -2   3  214.58   10.70
  -8  -2  -3  220.68   21.60
  -8  -2  -3  242.18   10.50
   8  -2   3  232.68   10.90
  -8  -2  -3  207.98    8.50
   8   2   3  219.28   10.20
   8   2   3  222.28    8.70
  -8   2  -3  222.68   10.90
   8   2   3  229.38   11.20
   8   2   3  228.78   20.90
   8   2   3  200.98   18.90
  -8   2  -3  235.48   11.20
  -8   2  -3  233.28   11.70
  -8   2  -3  227.08   28.70
  -8   2  -3  214.58   21.20
 -10  -2  -3  168.68    9.10
  10  -2   3  183.78   10.30
 -10  -2  -3  170.48   18.70
 -10  -2  -3  168.68   18.50
  10  -2   3  164.68    9.70
  10  -2   3  188.88   10.10
 -10  -2  -3  170.38    8.30
 -10  -2  -3  171.68    8.90
  10  -2   3  189.28   21.30
  10  -2   3  190.08   22.40
  10   2   3  175.38    9.10
 -10   2  -3  175.68   10.40
 -10   2  -3  169.98    9.90
  10   2   3  186.08    8.20
  10   2   3  188.98   19.80
 -10   2  -3  172.88   21.10
  10   2   3  209.28   20.00
  10   2   3  184.18   10.10
 -10   2  -3  175.98   21.10
  12  -2   3  465.35   39.20
  12  -2   3  524.65   20.80
  12  -2   3  525.65   21.00
  12  -2   3  528.85   20.70
 -12  -2  -3  516.55   35.40
 -12  -2  -3  493.75   19.40
 -12  -2  -3  520.55   18.90
 -12  -2  -3  501.75   35.80
  12  -2   3  491.85   37.00
 -12  -2  -3  505.75   19.00
  12   2   3  493.65   36.60
  12   2   3  502.25   33.70
 -12   2  -3  514.35   20.60
  12   2   3  502.65   20.50
 -12   2  -3  493.65   21.30
  12   2   3  503.45   18.20
  12   2   3  500.35   19.20
 -12   2  -3  562.94   40.20
 -12   2  -3  498.05   39.20
 -14  -2  -3  493.85   18.70
  14  -2   3  495.15   41.20
 -14  -2  -3  484.25   36.10
  14  -2   3  528.45   21.50
  14  -2   3  503.95   21.40
  14  -2   3  501.15   39.00
 -14  -2  -3  524.05   20.30
 -14  -2  -3  513.25   19.90
  14  -2   3  541.65   21.40
 -14  -2  -3  437.16   34.80
  14   2   3  489.15   34.40
 -14   2  -3  492.25   20.90
  14   2   3  511.35   21.10
 -14   2  -3  518.85   40.80
 -14   2  -3  468.15   39.70
 -14   2  -3  476.35   21.70
  14   2   3  517.45   19.60
  14   2   3  509.45   37.00
  14   2   3  493.05   18.80
 -16  -2  -3  571.84   20.40
  16  -2   3  477.45   25.00
  16  -2   3  556.34   46.40
 -16  -2  -3  544.05   21.60
 -16  -2  -3  531.75   22.20
  16  -2   3  596.54   42.90
  16  -2   3  513.95   22.40
 -16  -2  -3  533.95   39.50
 -16  -2  -3  605.74   41.20
  16  -2   3  571.74   23.50
 -16   2  -3  577.24   46.30
 -16   2  -3  632.34   46.60
  16   2   3  539.95   41.00
  16   2   3  536.35   20.80
 -16   2  -3  524.15   22.80
  16   2   3  562.14   23.10
 -16   2  -3  577.94   24.30
  16   2   3  534.55   37.60
  16   2   3  533.35   21.00
  18  -2   3  644.74   27.50
  18  -2   3  608.44   47.80
 -18  -2  -3  692.13   46.10
  18  -2   3  714.93   28.10
 -18  -2  -3  705.83   50.09
  18  -2   3  725.83   53.59
 -18  -2  -3  671.63   25.90
 -18  -2  -3  653.03   26.90
 -18  -2  -3  649.34   23.50
  18  -2   3  697.33   27.40
  18   2   3  673.83   27.30
  18   2   3  724.43   45.30
  18   2   3  665.33   45.90
  18   2   3  695.53   25.60
  18   2   3  653.83   24.90
 -18   2  -3  646.14   27.10
 -18   2  -3  680.53   28.50
 -18   2  -3  707.63   27.00
 -18   2  -3  718.53   52.79
 -18   2  -3  695.73   52.39
 -20  -2  -3   87.29    8.60
 -20  -2  -3   90.29    5.50
 -20  -2  -3   82.39    6.00
 -20  -2  -3   96.79    8.00
  20  -2   3   83.29    8.10
  20  -2   3   83.89    8.40
  20  -2   3   84.39    8.10
  20  -2   3   97.19    9.10
  20   2   3   76.99    6.80
 -20   2  -3   86.49    7.80
 -20   2  -3   84.79    8.20
  20   2   3   78.99    7.20
  20   2   3   88.69    8.10
 -20   2  -3   72.59    8.50
  22  -2   3   -0.20    1.10
 -22  -2  -3   -1.00    0.90
 -22  -2  -3    2.70    1.20
 -22  -2  -3    1.10    0.80
 -22  -2  -3    0.00    0.80
  22  -2   3    1.30    0.80
  22  -2   3    1.20    1.70
  22  -2   3   -0.30    0.80
  22   2   3    0.60    1.10
 -22   2  -3    2.30    1.40
  22   2   3   -0.30    1.00
  22   2   3    2.40    1.60
 -22   2  -3    0.80    1.40
 -22   2  -3    2.00    1.80
  24  -2   3  381.76   21.00
 -24  -2  -3  377.86   19.00
 -24  -2  -3  389.46   21.50
  24  -2   3  385.16   20.20
  24  -2   3  407.96   20.50
  24  -2   3  392.36   20.90
 -24  -2  -3  390.56   13.80
 -24  -2  -3  382.16   14.30
 -24   2  -3  388.76   21.50
  24   2   3  399.56   20.60
  24   2   3  400.96   18.30
 -24   2  -3  406.16   20.90
  24   2   3  374.96   19.00
 -24   2  -3  402.16   19.70
 -26  -2  -3   27.20    6.00
 -26  -2  -3   25.80    6.40
 -26  -2  -3   24.60    2.20
  26  -2   3   27.80    5.80
  26  -2   3   29.90    6.80
  26  -2   3   33.90    6.50
 -26   2  -3   28.60    6.00
  26   2   3   29.10    5.50
 -26   2  -3   32.90    6.10
  26   2   3   29.00    5.30
 -28  -2  -3   -1.10    1.20
 -28  -2  -3   -0.10    1.00
  28  -2   3    2.60    1.90
  28  -2   3   -0.70    1.00
  28  -2   3    0.00    0.80
 -28   2  -3    1.80    2.60
  28   2   3    0.20    1.50
 -28   2  -3    0.30    1.40
  28   2   3   -1.60    1.10
  28   2   3   -2.90    1.80
 -30  -2  -3    2.10    1.30
  30  -2   3    3.20    1.70
  30  -2   3    2.20    1.30
 -30  -2  -3    3.50    2.60
  30  -2   3    5.60    2.80
  30  -2   3    5.80    2.70
 -30   2  -3    4.90    2.10
  30   2   3    4.60    2.10
  30   2   3    4.80    2.00
 -30   2  -3    1.10    2.60
  30   2   3    4.30    1.80
  32  -2   3    0.10    1.70
 -32  -2  -3    1.10    1.60
  32  -2   3   -1.10    1.80
  32  -2   3    0.90    1.10
  32   2   3    0.30    1.90
  32   2   3   -0.80    1.10
  32   2   3    4.60    1.90
 -32   2  -3    0.00    2.10
 -34  -2  -3   -1.10    1.40
  34  -2   3   -1.60    1.00
  34  -2   3    0.20    1.70
 -34   2  -3    0.10    1.60
 -34   2  -3   -1.30    2.00
  36  -2   3   -2.50    1.20
 -36  -2  -3   -0.50    1.60
  36  -2   3   -1.20    2.20
  36   2   3   -0.70    1.70
  36   2   3    0.90    1.60
  36   2   3    0.40    1.10
 -36   2  -3   -1.70    1.70
  37  -3  -3    4.50    1.80
  37  -3  -3    5.50    2.60
 -37  -3   3    2.80    1.90
 -37   3   3    3.30    2.20
  35  -3  -3   -1.70    2.30
 -35  -3   3   -0.90    1.20
  35  -3  -3   -0.80    0.90
  35   3  -3    0.10    0.80
 -35   3   3    0.00    1.70
 -33  -3   3    0.10    1.30
  33  -3  -3   -0.70    1.70
  33  -3  -3    0.50    0.90
 -33   3   3   -0.20    1.80
 -33   3   3    1.00    1.50
 -33   3   3    1.00    2.30
  31  -3  -3    0.80    1.70
 -31  -3   3    1.90    1.90
  31   3  -3    1.20    1.40
 -31   3   3    1.10    1.40
 -31   3   3    1.30    1.70
  31   3  -3    1.30    1.20
 -31   3   3    0.60    1.70
  29  -3  -3   25.70    6.10
 -29  -3   3   20.80    3.20
 -29   3   3   23.90    5.60
  29   3  -3   17.40    4.20
 -29   3   3   25.80    6.20
  29   3  -3   23.60    5.70
 -29   3   3   23.90    6.10
  27  -3  -3   48.70    6.80
  27  -3  -3   43.60    6.70
 -27  -3   3   58.79    9.60
 -27  -3   3   41.20    3.40
 -27  -3   3   42.00    3.50
 -27   3   3   44.20    7.00
  27   3  -3   49.70    5.40
 -27   3   3   37.50    6.60
 -27   3   3   59.99    7.30
 -27   3   3   50.99    7.40
  27   3  -3   61.29    7.80
 -25  -3   3   -0.50    0.70
  25  -3  -3   -1.20    1.30
  25  -3  -3    0.20    0.70
 -25  -3   3   -0.10    0.50
 -25  -3   3   -1.30    0.50
  25   3  -3   -1.00    0.90
 -25   3   3   -0.30    1.40
 -25   3   3    0.10    1.50
 -25   3   3   -0.50    1.30
 -25   3   3    1.30    1.80
  25   3  -3    0.70    0.80
  23  -3  -3   24.10    5.00
  23  -3  -3   22.20    4.80
 -23  -3   3   22.10    1.90
 -23  -3   3   26.60    6.30
 -23  -3   3   20.30    2.10
 -23   3   3   28.90    5.30
  23   3  -3   24.20    3.60
  23   3  -3   20.60    5.10
 -23   3   3   22.60    5.10
  21   3  -3   64.49    9.00
 -21   3   3   58.89    6.90
  19  -3  -3   40.50    5.30
  19  -3  -3   31.50    4.80
  19  -3  -3   39.90    5.00
 -19  -3   3   32.10    6.10
  19   3  -3   41.00    5.20
 -19   3   3   27.40    4.70
 -19   3   3   22.10    6.00
  19   3  -3   42.90    3.20
 -19   3   3   34.30    5.20
  19   3  -3   33.40    6.70
  17  -3  -3  167.68   11.50
  17  -3  -3  188.88   23.10
 -17  -3   3  169.48   12.50
  17  -3  -3  184.38   10.50
  17  -3  -3  183.78   11.30
  17  -3  -3  175.68   24.80
  17   3  -3  165.78    6.00
  17   3  -3  180.18   10.20
 -17   3   3  174.28   10.50
  17   3  -3  162.88   12.70
 -17   3   3  162.58   23.10
 -17   3   3  164.28   22.70
 -17   3   3  146.89   10.20
 -17   3   3  159.58   10.40
  17   3  -3  160.58    5.60
 -17   3   3  180.18   11.00
 -17   3   3  138.19   10.30
  15  -3  -3  111.39    7.60
  15  -3  -3  100.49   16.60
  15  -3  -3  108.79    8.10
  15  -3  -3  105.69   19.20
 -15  -3   3  101.49    9.00
  15  -3  -3  126.49    9.50
 -15   3   3   99.29   17.30
  15   3  -3   99.99    7.10
  15   3  -3  110.69   10.00
 -15   3   3   93.99    9.10
 -15   3   3   97.29    7.70
 -15   3   3   91.29    7.90
 -15   3   3  115.19   18.70
 -15   3   3   99.29    9.00
 -15   3   3  104.59    7.80
  13  -3  -3  357.76   15.00
 -13  -3   3  372.76   17.70
  13  -3  -3  368.26   33.20
  13  -3  -3  335.27   16.00
  13  -3  -3  342.97   14.90
  13  -3  -3  338.77   30.10
 -13   3   3  376.46   33.10
 -13   3   3  336.87   30.30
 -13   3   3  382.46   16.90
 -13   3   3  376.46   15.80
 -13   3   3  353.36   15.90
  13   3  -3  342.87   18.20
 -13   3   3  344.47   15.90
 -13   3   3  350.36   15.60
  13   3  -3  374.36   14.40
  11  -3  -3    0.40    0.80
  11  -3  -3    1.00    3.80
  11  -3  -3    0.00    0.30
  11  -3  -3   -9.40    4.60
  11  -3  -3    0.90    0.80
 -11   3   3    0.00    0.30
  11   3  -3   -0.40    0.40
 -11   3   3    0.40    0.70
 -11   3   3   -4.70    3.50
 -11   3   3    0.50    0.80
 -11   3   3    0.30    0.80
  11   3  -3    0.10    0.50
 -11   3   3    0.30    0.60
  -9  -3   3  523.15   17.50
   9  -3  -3  527.05   37.60
   9  -3  -3  539.65   18.90
  -9  -3   3  512.35   17.00
   9  -3  -3  518.25   20.30
   9  -3  -3  524.85   18.40
   9  -3  -3  523.75   35.30
  -9   3   3  523.65   35.50
   9   3  -3  543.25   17.80
  -9   3   3  480.15   20.20
  -9   3   3  492.65   19.70
   9   3  -3  486.35   14.60
  -9   3   3  559.74   19.00
   9   3  -3  513.95   17.00
   9   3  -3  524.75   21.60
  -9   3   3  534.45   37.00
   9   3  -3  518.85   17.20
  -9   3   3  500.85   18.90
  -9   3   3  480.35   19.50
   7  -3  -3  325.97   12.70
  -7  -3   3  318.07   11.70
   7  -3  -3  337.97   28.10
   7  -3  -3  314.07   25.60
   7  -3  -3  324.17   13.70
   7  -3  -3  309.17   13.80
  -7  -3   3  323.17   15.20
   7  -3  -3  294.47   11.90
   7   3  -3  317.77   11.70
  -7   3   3  309.97   25.70
   7   3  -3  318.57   10.10
  -7   3   3  308.47   26.50
  -7   3   3  295.97   13.50
   7   3  -3  315.07   15.40
  -7   3   3  315.47   12.80
   7   3  -3  316.47   15.50
  -7   3   3  310.17   12.30
   7   3  -3  307.77   14.50
  -7   3   3  273.67   13.70
  -5  -3   3  677.93   28.70
   5  -3  -3  704.83   24.40
   5  -3  -3  715.03   22.00
  -5  -3   3  670.43   30.50
   5  -3  -3  663.53   39.80
   5  -3  -3  673.73   23.70
   5  -3  -3  682.93   39.30
  -5  -3   3  670.03   21.60
  -5   3   3  663.53   22.00
   5   3  -3  650.93   20.00
   5   3  -3  699.73   20.90
  -5   3   3  681.73   24.60
  -5   3   3  658.83   40.00
   5   3  -3  681.63   29.40
   5   3  -3  704.93   30.20
   5   3  -3  671.13   21.60
   5   3  -3  686.73   20.00
  -5   3   3  718.03   22.90
  -5   3   3  649.93   38.30
  -5   3   3  682.23   23.80
   3  -3  -3   17.50    6.60
  -3  -3   3   25.80    6.20
  -3  -3   3   25.50    2.60
   3  -3  -3   22.70    2.40
  -3  -3   3   29.60    5.50
   3  -3  -3   27.20    3.40
   3  -3  -3   24.50    3.10
   3  -3  -3   15.40    5.90
   3   3  -3   26.60    1.20
  -3   3   3   28.30    2.60
  -3   3   3   24.90    3.20
   3   3  -3   25.50    2.20
  -3   3   3   30.20    3.00
   3   3  -3   18.10    5.10
  -3   3   3   17.20    6.50
   3   3  -3   18.10    5.60
   3   3  -3   24.10    2.40
   3   3  -3   25.60    2.50
  -3   3   3   28.80    3.60
  -1  -3   3  929.41   42.60
  -1  -3   3  986.90   28.80
  -1  -3   3  932.01   29.90
   1  -3  -3 1076.89   49.30
   1  -3  -3  968.10   31.30
   1  -3  -3  950.90   48.00
   1  -3  -3  915.71   31.40
  -1  -3   3  987.90   29.90
   1  -3  -3  986.60   29.70
  -1   3   3  983.10   47.10
   1   3  -3  975.10   29.90
  -1   3   3 1004.00   49.90
   1   3  -3  911.61   30.00
  -1   3   3  971.20   31.50
   1   3  -3  951.90   44.50
  -1   3   3 1012.60   29.60
  -1   3   3 1036.40   32.60
   1   3  -3  979.50   29.70
   1   3  -3 1002.60   44.10
   1  -3   3 2573.94   73.89
  -1  -3  -3 2520.55   95.19
   1  -3   3 2720.13   74.69
   1  -3   3 2633.84   92.89
  -1  -3  -3 2594.04   74.99
  -1  -3  -3 2484.15   94.89
  -1  -3  -3 2539.45   75.19
   1  -3   3 2621.14   73.49
   1   3   3 2557.14   93.29
  -1   3  -3 2642.04   74.29
  -1   3  -3 2629.84   93.49
  -1   3  -3 2510.85   74.49
  -1   3  -3 2592.74   74.09
  -1   3  -3 2552.04   94.59
   1   3   3 2716.83   76.39
   1   3   3 2634.64   97.49
   1   3   3 2554.64   73.19
   1   3   3 2586.64   75.29
  -3  -3  -3 3355.46  117.29
   3  -3   3 3183.08   94.89
   3  -3   3 3349.06   94.39
   3  -3   3 3370.26  116.79
   3  -3   3 3418.16   94.39
   3  -3   3 3256.57  119.49
   3  -3   3 2981.80   91.29
  -3  -3  -3 3381.66   94.89
  -3  -3  -3 3392.66   94.89
   3   3   3 3361.56   93.49
  -3   3  -3 3421.16  119.79
   3   3   3 3402.46   96.09
  -3   3  -3 3386.66   95.19
   3   3   3 3337.17  114.29
  -3   3  -3 3378.56  117.19
   3   3   3 3371.66  119.49
   3   3   3 3265.27   95.19
  -3   3  -3 3366.66   95.29
  -5  -3  -3   92.79    5.80
   5  -3   3  101.19   14.80
  -5  -3  -3  113.09   15.00
   5  -3   3   80.39    5.60
  -5  -3  -3   85.49    3.60
  -5  -3  -3   82.09    5.60
   5  -3   3   89.39    6.00
   5  -3   3   94.39    4.70
   5  -3   3   80.49   12.80
   5  -3   3   87.29    6.30
  -5   3  -3   82.59    6.10
   5   3   3   85.99    5.30
   5   3   3   87.09    6.50
   5   3   3   74.09    3.30
  -5   3  -3   84.19    6.20
  -5   3  -3   88.39   14.10
   5   3   3   90.69    6.20
   5   3   3   85.89   13.10
   5   3   3  100.99   13.20
  -5   3  -3   83.39    6.10
  -5   3  -3   78.19   12.60
  -7  -3  -3  832.82   28.10
   7  -3   3  839.22   29.30
  -7  -3  -3  797.22   27.30
   7  -3   3  849.61   29.00
   7  -3   3  790.32   26.60
   7  -3   3  870.41   51.59
   7  -3   3  874.31   48.70
   7  -3   3  873.81   29.20
   7   3   3  877.61   44.70
   7   3   3  864.91   24.80
   7   3   3  834.52   45.30
  -7   3  -3  861.71   29.60
   7   3   3  875.31   28.70
   7   3   3  851.51   26.60
  -7   3  -3  849.72   48.80
  -7   3  -3  871.11   30.00
  -7   3  -3  819.32   49.70
  -7   3  -3  899.81   29.60
   7   3   3  886.41   29.70
  -9  -3  -3  471.95   17.90
   9  -3   3  477.75   17.20
  -9  -3  -3  466.75   16.90
   9  -3   3  450.85   18.70
  -9  -3  -3  462.85   33.10
  -9  -3  -3  466.95   33.60
   9  -3   3  478.15   19.30
   9  -3   3  438.96   34.60
   9  -3   3  467.65   18.90
   9  -3   3  502.15   39.40
  -9   3  -3  436.96   35.20
  -9   3  -3  504.95   19.60
  -9   3  -3  459.15   19.10
   9   3   3  453.35   31.80
   9   3   3  485.25   15.20
   9   3   3  439.36   18.70
   9   3   3  464.15   18.00
  -9   3  -3  467.15   19.70
   9   3   3  470.45   32.80
   9   3   3  441.46   16.70
  -9   3  -3  481.55   37.90
  11  -3   3  100.89    7.60
  11  -3   3  113.99   21.00
 -11  -3  -3   91.79   15.40
  11  -3   3  103.09    7.90
 -11  -3  -3  102.79   16.50
  11  -3   3   99.79    6.70
  11  -3   3  104.69   18.70
 -11  -3  -3   98.29    5.90
 -11  -3  -3   81.89    6.40
  11  -3   3  106.69    7.70
 -11   3  -3   88.99   16.70
 -11   3  -3   96.09    7.80
 -11   3  -3   95.19    7.50
  11   3   3  108.69   15.60
  11   3   3   90.89    6.20
  11   3   3   98.49    6.80
 -11   3  -3   96.49   16.50
  11   3   3  103.59    5.50
  11   3   3   92.79    7.40
  11   3   3  103.99   15.20
  13  -3   3  855.81   29.10
 -13  -3  -3  842.62   27.90
 -13  -3  -3  856.71   50.59
 -13  -3  -3  871.61   49.99
  13  -3   3  824.72   33.70
 -13  -3  -3  798.52   26.40
  13  -3   3  869.51   34.00
  13  -3   3  833.72   54.09
 -13  -3  -3  868.11   29.00
  13  -3   3  821.72   57.29
  13  -3   3  888.41   32.20
 -13   3  -3  727.43   30.00
  13   3   3  800.12   47.80
  13   3   3  844.82   26.80
  13   3   3  795.32   30.20
 -13   3  -3  799.32   31.50
  13   3   3  769.52   45.50
 -13   3  -3  831.92   63.59
 -13   3  -3  883.01   57.69
  13   3   3  852.01   28.90
 -15  -3  -3  593.34   22.40
 -15  -3  -3  615.94   44.20
  15  -3   3  595.54   23.10
 -15  -3  -3  601.24   19.80
 -15  -3  -3  570.94   22.40
  15  -3   3  628.54   24.70
  15  -3   3  650.23   47.80
  15  -3   3  570.74   47.90
  15  -3   3  579.94   24.60
 -15  -3  -3  562.34   40.50
  15  -3   3  592.44   24.40
  15   3   3  533.55   38.60
 -15   3  -3  621.04   48.30
  15   3   3  594.64   38.80
  15   3   3  586.84   21.00
 -15   3  -3  616.04   24.90
  15   3   3  580.34   24.10
 -15   3  -3  647.34   48.80
  15   3   3  590.94   22.30
 -15   3  -3  558.74   28.40
 -17  -3  -3    2.80    1.40
  17  -3   3    2.50    1.70
 -17  -3  -3    1.40    0.70
  17  -3   3    1.70    0.80
  17  -3   3    3.80    1.80
  17  -3   3    4.20    5.10
  17  -3   3    5.80    2.00
  17  -3   3   -3.60    9.70
 -17   3  -3    7.90   11.00
  17   3   3    4.10    1.30
 -17   3  -3    4.10    1.90
  17   3   3    8.60    6.80
  17   3   3    3.50    1.50
 -17   3  -3    2.40    6.20
 -17   3  -3    2.70    1.30
  17   3   3    2.70    1.10
 -17   3  -3    4.30    1.60
  19  -3   3    5.60    2.00
  19  -3   3    2.10    0.80
 -19  -3  -3    3.50    1.40
 -19  -3  -3    7.50    1.60
  19  -3   3    2.50    1.70
  19  -3   3    3.90    1.40
 -19   3  -3    1.90    1.80
 -19   3  -3    3.80    1.90
  19   3   3    8.10    2.30
  19   3   3    4.70    1.40
  19   3   3    3.60    1.40
 -19   3  -3    5.30    1.80
  21  -3   3   20.40    5.30
 -21  -3  -3   42.30    6.10
  21  -3   3   38.00    6.00
 -21  -3  -3   30.40    4.60
  21  -3   3   40.80    6.20
  21  -3   3   39.90    6.30
  21   3   3   30.30    4.70
 -21   3  -3   26.30    6.10
 -23  -3  -3   89.59    8.60
  23  -3   3  108.49   10.20
  23  -3   3  106.69   10.60
  23  -3   3   96.49    9.50
 -23  -3  -3  108.09   10.30
  23  -3   3  113.79   10.30
  23   3   3   91.39    8.20
 -23   3  -3  115.09   11.00
 -23   3  -3   91.59    9.60
 -23   3  -3   99.89    9.60
  23   3   3  106.19    8.10
  25  -3   3   57.89    7.80
 -25  -3  -3   37.80    6.50
  25  -3   3   29.80    6.70
  25  -3   3   40.80    6.80
  25  -3   3   48.10    7.30
 -25  -3  -3   40.70    6.00
 -25   3  -3   41.80    7.90
  25   3   3   42.90    6.70
  25   3   3   43.30    5.60
 -25   3  -3   33.70    6.90
  25   3   3   42.70    6.20
 -25   3  -3   51.99    7.20
 -27  -3  -3   27.90    7.10
  27  -3   3   41.70    6.90
  27  -3   3   51.49    7.70
 -27  -3  -3   39.00    5.70
  27  -3   3   32.80    7.20
  27  -3   3   39.00    6.80
  27   3   3   40.90    7.40
  27   3   3   40.50    5.70
  27   3   3   49.70    5.80
 -27   3  -3   38.00    6.70
 -27   3  -3   32.50    7.30
  29  -3   3   40.40    7.10
  29  -3   3   49.20    6.40
 -29  -3  -3   32.20    6.20
  29  -3   3   46.90    7.90
 -29  -3  -3   42.10    8.70
 -29   3  -3   40.20    7.10
  29   3   3   44.80    7.30
  29   3   3   42.60    6.00
  31  -3   3    0.60    1.90
  31  -3   3   -0.10    1.20
  31  -3   3   -0.60    1.80
 -31  -3  -3   -1.20    1.00
 -31  -3  -3   -1.10    1.40
  31   3   3   -2.00    1.60
  31   3   3   -0.70    1.40
 -31   3  -3    2.70    1.90
  31   3   3    2.20    2.00
  33  -3   3    1.20    2.00
  33  -3   3   -0.20    1.00
 -33  -3  -3   -0.80    1.30
  33  -3   3    0.20    2.20
 -33   3  -3    1.00    2.10
  33   3   3    0.70    1.60
  33   3   3   -0.60    1.70
  35  -3   3    3.30    2.00
  35  -3   3    2.60    2.40
  35  -3   3    2.00    1.50
 -35   3  -3    5.60    3.30
  35   3   3    6.30    3.20
  36  -4  -3   13.30    3.70
  36  -4  -3    7.50    2.10
 -36   4   3    7.90    2.70
 -34  -4   3   -1.70    1.00
  34  -4  -3   -1.60    1.50
  34  -4  -3   -0.80    0.80
  34   4  -3   -1.80    1.00
 -34   4   3   -0.50    1.60
 -34   4   3   -1.80    2.50
 -32  -4   3    7.10    2.20
  32  -4  -3   23.30    6.00
 -32   4   3    8.90    3.50
 -32   4   3   10.40    3.10
  32   4  -3    3.80    1.50
  30  -4  -3    2.10    1.60
 -30  -4   3   -1.00    1.20
  30  -4  -3   -1.30    0.90
 -30   4   3    2.10    1.90
 -30   4   3   -2.10    1.70
  30   4  -3   -0.10    0.80
 -30   4   3    0.10    1.90
  28  -4  -3   30.00    5.80
  28  -4  -3   44.20    7.40
 -28  -4   3   31.70    8.30
 -28   4   3   38.10    7.00
 -28   4   3   44.20    7.50
  28   4  -3   32.50    4.70
  28   4  -3   36.30    6.70
 -28   4   3   33.20    6.90
  26  -4  -3   34.00    6.20
 -26  -4   3   42.90    7.80
  26  -4  -3   41.30    6.40
 -26   4   3   50.29    7.80
 -26   4   3   36.90    6.60
  26   4  -3   36.10    6.30
  26   4  -3   44.50    4.70
 -26   4   3   41.10    7.30
 -24  -4   3  178.68   14.50
  24  -4  -3  172.88   12.20
  24  -4  -3  173.38   12.20
 -24   4   3  184.68   13.30
 -24   4   3  206.08   14.00
  24   4  -3  164.98   15.10
 -24   4   3  177.58   13.20
 -24   4   3  188.58   13.40
  24   4  -3  174.08   12.30
  24   4  -3  170.88    9.00
  22  -4  -3    2.70    1.00
 -22  -4   3    1.20    1.00
  22  -4  -3    5.30    1.80
 -22   4   3    3.60    2.20
 -22   4   3    7.10    2.50
 -22   4   3    6.10    2.10
  22   4  -3    1.70    1.20
  22   4  -3    2.70    1.10
 -22   4   3    4.50    1.90
  20  -4  -3   34.40    5.30
  20  -4  -3   27.70    4.80
 -20  -4   3   29.40    5.80
  20   4  -3   28.00    2.80
 -20   4   3   27.90    5.10
 -20   4   3   36.00    6.20
 -20   4   3   30.50    5.80
  20   4  -3   38.70    7.00
 -20   4   3   34.50    5.80
 -20   4   3   26.80    5.20
  20   4  -3   35.50    4.90
  18  -4  -3  116.79    9.40
  18  -4  -3  100.99    8.20
  18  -4  -3   97.29    8.20
 -18   4   3  111.89    9.50
  18   4  -3   96.09   10.30
 -18   4   3  105.69    8.60
 -18   4   3  117.69    9.50
 -18   4   3   95.49    9.10
  18   4  -3  105.69    4.30
 -18   4   3  109.39    9.60
  18   4  -3  121.89    7.80
  16  -4  -3   87.39    7.40
  16  -4  -3   85.99    7.00
  16  -4  -3   73.99   15.50
  16  -4  -3   77.59    7.60
  16  -4  -3   81.59   17.30
  16   4  -3  102.99   10.00
 -16   4   3   85.39    7.30
 -16   4   3   88.29   18.20
 -16   4   3   90.39    8.00
 -16   4   3   85.69    7.50
 -16   4   3   82.69    7.90
  16   4  -3   81.09    6.10
 -16   4   3   79.19    7.80
  14  -4  -3  146.79   10.40
  14  -4  -3  148.89   21.30
  14  -4  -3  147.89   21.50
  14  -4  -3  163.98    9.90
  14   4  -3  154.18   11.80
 -14   4   3  160.48   23.00
 -14   4   3  154.38   10.20
 -14   4   3  186.58   24.20
  14   4  -3  167.78    8.50
 -14   4   3  169.18   10.90
 -14   4   3  153.68   10.40
 -14   4   3  140.29   10.80
  12  -4  -3  195.48   22.60
  12  -4  -3  181.58   11.30
  12  -4  -3  171.88   23.30
  12  -4  -3  180.68   10.30
  12  -4  -3  181.18    9.50
 -12   4   3  178.18   10.30
  12   4  -3  173.28    8.40
 -12   4   3  185.98   24.10
 -12   4   3  166.18   10.60
 -12   4   3  163.88   11.00
 -12   4   3  159.98   10.40
  12   4  -3  166.18   11.90
 -12   4   3  191.68   10.20
 -12   4   3  168.48   23.10
 -10  -4   3 1274.87   42.60
  10  -4  -3 1265.07   39.10
  10  -4  -3 1290.67   69.19
 -10  -4   3 1268.97   43.20
  10  -4  -3 1265.87   40.10
  10  -4  -3 1240.68   42.20
 -10   4   3 1208.68   42.40
  10   4  -3 1288.27   43.20
 -10   4   3 1316.57   40.80
 -10   4   3 1154.58   41.00
  10   4  -3 1228.08   41.90
  10   4  -3 1170.98   35.30
 -10   4   3 1242.48   41.60
  10   4  -3 1242.98   43.20
 -10   4   3 1280.77   68.19
 -10   4   3 1245.48   39.60
  10   4  -3 1257.67   37.80
 -10   4   3 1288.77   66.19
   8  -4  -3  547.25   37.70
  -8  -4   3  493.55   24.90
   8  -4  -3  483.35   17.60
   8  -4  -3  458.35   37.60
   8  -4  -3  498.45   18.60
   8  -4  -3  510.05   20.70
  -8  -4   3  461.95   22.80
   8   4  -3  521.65   15.90
  -8   4   3  482.15   20.00
   8   4  -3  497.45   16.90
   8   4  -3  493.25   23.70
  -8   4   3  504.65   21.10
  -8   4   3  446.96   36.50
  -8   4   3  504.05   18.30
  -8   4   3  486.95   18.90
  -8   4   3  521.05   20.20
  -8   4   3  559.04   39.50
   8   4  -3  453.95   15.60
   8   4  -3  473.75   23.70
   8   4  -3  475.45   20.90
  -6  -4   3 1091.09   45.70
   6  -4  -3 1054.19   61.59
   6  -4  -3 1101.19   36.50
  -6  -4   3 1033.00   42.70
  -6  -4   3 1073.29   32.50
   6  -4  -3 1033.80   55.99
   6  -4  -3 1045.50   33.00
   6  -4  -3 1071.49   35.80
   6   4  -3 1120.69   32.20
   6   4  -3 1107.69   31.40
  -6   4   3 1092.59   57.19
   6   4  -3 1046.50   32.10
  -6   4   3 1036.90   34.40
   6   4  -3 1069.49   32.50
  -6   4   3 1068.39   33.50
   6   4  -3 1063.89   44.00
  -6   4   3 1069.89   35.90
  -6   4   3 1086.99   37.10
   6   4  -3 1075.99   44.00
  -6   4   3 1083.59   69.99
  -4  -4   3   10.20    5.10
  -4  -4   3   16.10    5.90
   4  -4  -3    7.50    4.40
  -4  -4   3   12.80    2.10
   4  -4  -3   20.70    8.30
   4  -4  -3   12.90    2.70
  -4  -4   3    9.80    2.00
   4  -4  -3   15.20    2.30
  -4   4   3   12.10    3.00
   4   4  -3    6.30    3.90
  -4   4   3   14.20    6.90
   4   4  -3    7.80    4.30
   4   4  -3   13.80    2.00
   4   4  -3   12.90    1.10
   4   4  -3   14.90    2.20
  -4   4   3   17.10    2.70
  -4   4   3    9.00    7.30
  -4   4   3   13.40    3.00
  -4   4   3   15.20    2.20
   4   4  -3   13.00    2.10
   2  -4  -3  926.61   30.60
   2  -4  -3  910.01   30.10
  -2  -4   3  886.51   42.40
   2  -4  -3  952.80   49.80
   2  -4  -3  918.11   50.39
  -2  -4   3  912.01   28.40
   2  -4  -3  879.61   27.90
  -2  -4   3  830.92   44.10
  -2  -4   3  896.41   27.80
   2   4  -3  868.11   27.90
   2   4  -3  893.31   43.30
  -2   4   3  949.31   51.59
   2   4  -3  828.42   27.60
  -2   4   3  819.92   30.00
   2   4  -3  887.41   28.60
  -2   4   3  867.61   27.60
  -2   4   3  927.21   31.40
   2   4  -3  904.81   44.60
  -2   4   3  892.21   48.20
   0  -4   3  862.21   27.40
   0  -4  -3  921.21   48.70
   0  -4  -3  876.91   29.90
   0  -4   3  889.51   29.00
   0  -4  -3  850.81   48.00
   0  -4  -3  892.71   27.90
   0  -4  -3  856.71   31.00
   0  -4   3  863.21   44.40
   0  -4   3  872.71   28.10
   0   4  -3  866.81   46.30
   0   4  -3  896.71   29.20
   0   4   3  904.41   30.20
   0   4  -3  919.21   46.00
   0   4  -3  915.31   28.70
   0   4   3  824.42   48.60
   0   4   3  894.71   27.70
   0   4   3  964.50   48.70
   0   4  -3  869.11   28.40
  -2  -4  -3 1078.29   31.50
   2  -4   3 1108.79   35.00
   2  -4   3 1029.20   31.40
  -2  -4  -3 1070.49   55.39
   2  -4   3 1065.09   53.79
  -2  -4  -3 1076.49   35.80
   2  -4   3 1126.29   57.89
  -2  -4  -3 1134.79   34.60
   2  -4   3 1160.18   36.20
  -2  -4  -3 1207.78   36.40
   2  -4   3 1071.59   34.50
  -2  -4  -3 1134.59   56.09
  -2   4  -3 1151.08   36.00
  -2   4  -3 1092.29   54.89
  -2   4  -3 1117.59   35.50
   2   4   3 1136.69   34.40
  -2   4  -3 1144.59   36.30
  -2   4  -3 1127.29   56.79
   2   4   3 1147.09   57.89
   2   4   3 1208.48   37.80
   2   4   3 1141.79   54.49
   2   4   3 1130.59   36.50
  -4  -4  -3 1483.15   66.89
   4  -4   3 1371.36   69.19
   4  -4   3 1503.65   68.09
   4  -4   3 1359.26   40.20
  -4  -4  -3 1422.56   43.50
   4  -4   3 1381.56   43.50
   4  -4   3 1306.57   44.20
   4  -4   3 1359.26   43.30
  -4  -4  -3 1451.25   44.00
   4   4   3 1430.36   45.30
  -4   4  -3 1405.26   67.09
   4   4   3 1487.95   42.70
   4   4   3 1401.56   44.40
  -4   4  -3 1376.16   44.10
  -4   4  -3 1440.16   68.89
  -4   4  -3 1477.45   44.70
   4   4   3 1356.36   62.09
   4   4   3 1444.36   67.99
  -4   4  -3 1388.86   44.70
  -6  -4  -3   91.69    6.00
  -6  -4  -3   87.29    6.50
  -6  -4  -3   94.09   14.40
   6  -4   3   90.29   16.10
   6  -4   3   90.69    6.70
   6  -4   3   86.69    6.40
   6  -4   3   91.59    5.00
   6  -4   3   94.99   16.30
   6  -4   3   94.39    7.20
  -6   4  -3   95.49    7.00
  -6   4  -3   98.09   16.10
   6   4   3   99.29   13.70
   6   4   3   93.19    7.30
   6   4   3   92.09    6.80
   6   4   3   90.99    5.90
  -6   4  -3   90.09   15.70
  -6   4  -3   95.19    7.10
  -6   4  -3   86.59    6.80
  -8  -4  -3  278.87   25.60
   8  -4   3  297.27   14.50
   8  -4   3  270.37   11.30
   8  -4   3  329.87   30.20
  -8  -4  -3  263.87   11.70
   8  -4   3  303.47   14.00
   8  -4   3  280.37   13.50
   8  -4   3  336.87   40.20
  -8  -4  -3  279.67   26.60
  -8  -4  -3  305.47   13.10
   8   4   3  278.17   23.90
   8   4   3  302.07   12.30
  -8   4  -3  323.17   30.90
   8   4   3  317.27   12.90
  -8   4  -3  283.87   31.40
  -8   4  -3  284.77   14.30
   8   4   3  301.57   28.40
   8   4   3  281.17   13.90
  -8   4  -3  271.27   14.20
   8   4   3  275.77    8.70
  -8   4  -3  291.37   14.30
 -10  -4  -3 1187.88   62.29
 -10  -4  -3 1046.60   35.20
  10  -4   3 1118.59   38.90
  10  -4   3 1138.59   39.70
 -10  -4  -3 1232.98   59.79
  10  -4   3 1106.79   68.09
  10  -4   3 1193.18   65.89
 -10  -4  -3 1180.68   37.50
  10  -4   3 1168.38   39.40
  10  -4   3 1204.88   36.60
  10   4   3 1219.68   37.50
  10   4   3 1148.89   33.20
 -10   4  -3 1170.48   66.09
 -10   4  -3 1184.68   40.30
  10   4   3 1140.99   56.39
  10   4   3 1242.08   39.80
 -10   4  -3 1149.08   40.50
 -10   4  -3 1147.49   67.69
  10   4   3 1131.29   38.00
  10   4   3 1149.89   59.19
  12  -4   3  161.58   10.80
 -12  -4  -3  170.98    7.60
  12  -4   3  159.68   10.40
  12  -4   3  139.99   23.50
  12  -4   3  148.39   22.00
 -12  -4  -3  170.58    9.50
 -12  -4  -3  164.08   21.10
 -12  -4  -3  141.29   18.40
  12  -4   3  148.09    8.90
  12   4   3  161.38    9.50
 -12   4  -3  182.88   25.60
  12   4   3  162.88    9.70
 -12   4  -3  202.78   26.40
  12   4   3  155.58   18.70
  12   4   3  153.58   10.40
 -12   4  -3  148.39   10.80
  12   4   3  160.58   19.60
  12   4   3  167.18    7.00
  14  -4   3 2093.29   66.59
  14  -4   3 2229.88   70.59
 -14  -4  -3 2187.88   96.09
  14  -4   3 2319.57   69.79
 -14  -4  -3 2234.18   66.69
  14  -4   3 2350.26   70.49
 -14  -4  -3 2307.47   94.69
  14  -4   3 2278.57  105.49
  14  -4   3 2458.85  114.79
 -14  -4  -3 2051.49   62.39
  14   4   3 2272.37   92.89
 -14   4  -3 2260.97  108.89
  14   4   3 2180.08   69.09
 -14   4  -3 2269.37  106.79
 -14   4  -3 2241.48   70.39
  14   4   3 2233.28   63.79
  14   4   3 2177.98   67.69
[truncated: 1,400,964 more chars]
