# Supplementary material for: Crystals as Rockets: Modulation of the Salient Temperature in Cocrystals by Solvent Mixture Composition
Source: Angew Chem Int Ed Engl. 2026 Mar 18;65(18):e26010. doi: 10.1002/anie.202526010 (PMC13110762; doi:10.1002/anie.202526010)
Supplement: Supplementary file 2 — Supporting File 2: anie71541‐sup‐0002‐Data.zip. [file ANIE-65-e26010-s004.zip › ICZ_BPE_H2O_150K.cif]

 
data_ICZ_BPE_H2O_150K

 loop_
_audit_author_name
_audit_author_address
'Ruben A. Toscano'
;Universidad Nacional Autonoma de Mexico, Circuito Exterior, Ciudad Universitaria, CDMX
Mexico
;

_audit_creation_method            'SHELXL-2019/3'
_shelx_SHELXL_version_number      '2019/3'
_chemical_name_systematic         ?
_chemical_name_common             ?
_chemical_melting_point           ?
_chemical_formula_moiety          
 '4(C18 H12 N2), 7(C12 H10 N2), H2 O'
_chemical_formula_sum
 'C156 H120 N22 O' 
_chemical_formula_weight          2318.73

loop_
 _atom_type_symbol
 _atom_type_description
 _atom_type_scat_dispersion_real
 _atom_type_scat_dispersion_imag
 _atom_type_scat_source
 'C'  'C'   0.0033   0.0016
 'International Tables Vol C Tables 4.2.6.8 and 6.1.1.4'
 'H'  'H'   0.0000   0.0000
 'International Tables Vol C Tables 4.2.6.8 and 6.1.1.4'
 'N'  'N'   0.0061   0.0033
 'International Tables Vol C Tables 4.2.6.8 and 6.1.1.4'
 'O'  'O'   0.0106   0.0060
 'International Tables Vol C Tables 4.2.6.8 and 6.1.1.4'
 
_space_group_crystal_system       triclinic
_space_group_IT_number            2
_space_group_name_H-M_alt         'P -1'
_space_group_name_Hall            '-P 1'
 
_shelx_space_group_comment
;
The symmetry employed for this shelxl refinement is uniquely defined
by the following loop, which should always be used as a source of
symmetry information in preference to the above space-group names.
They are only intended as comments.
;
 
loop_
 _space_group_symop_operation_xyz
 'x, y, z'
 '-x, -y, -z'
 
_cell_length_a                    9.8721(3)
_cell_length_b                    16.7361(6)
_cell_length_c                    18.5430(6)
_cell_angle_alpha                 99.9270(10)
_cell_angle_beta                  93.8590(10)
_cell_angle_gamma                 97.5750(10)
_cell_volume                      2978.74(17)
_cell_formula_units_Z             1
_cell_measurement_temperature    150(2)
_cell_measurement_reflns_used      9788
_cell_measurement_theta_min        2.36
_cell_measurement_theta_max       31.40

_exptl_crystal_description       'prism'
_exptl_crystal_colour            'yellow'
_exptl_crystal_density_meas       ?
_exptl_crystal_density_method     ?
_exptl_crystal_density_diffrn     1.293          
_exptl_crystal_F_000              1218
_exptl_transmission_factor_min    ?
_exptl_transmission_factor_max    ?
_exptl_crystal_size_max           0.340
_exptl_crystal_size_mid           0.268
_exptl_crystal_size_min           0.126
_exptl_absorpt_coefficient_mu     0.078
_shelx_estimated_absorpt_T_min    0.974
_shelx_estimated_absorpt_T_max    0.990
_exptl_absorpt_correction_type    'multi-scan'
_exptl_absorpt_correction_T_min   0.7039
_exptl_absorpt_correction_T_max   0.7462
_exptl_absorpt_process_details    '(Sheldrick, 2012)'
_exptl_absorpt_special_details    ?
_diffrn_ambient_temperature       150(2)
_diffrn_radiation_wavelength      0.71073
_diffrn_radiation_type            MoK\a
_diffrn_source                    'micro-focus X-ray source'
_diffrn_radiation_monochromator   'Helios multilayer mirror'  
_diffrn_measurement_device_type   
'Bruker D8 Venture \k geometry diffractometer 208039-1' 
_diffrn_measurement_method        '\f and \w-scans'
_diffrn_detector_area_resol_mean  73.909836
_diffrn_reflns_number             106137
_diffrn_reflns_av_unetI/netI      0.0625
_diffrn_reflns_av_R_equivalents   0.0777
_diffrn_reflns_limit_h_min        -12
_diffrn_reflns_limit_h_max        12
_diffrn_reflns_limit_k_min        -22
_diffrn_reflns_limit_k_max        22
_diffrn_reflns_limit_l_min        -24
_diffrn_reflns_limit_l_max        24
_diffrn_reflns_theta_min          2.090
_diffrn_reflns_theta_max          27.875
_diffrn_reflns_theta_full         25.242
_diffrn_measured_fraction_theta_max   0.996
_diffrn_measured_fraction_theta_full  0.997
_diffrn_reflns_Laue_measured_fraction_max    0.996
_diffrn_reflns_Laue_measured_fraction_full   0.997
_diffrn_reflns_point_group_measured_fraction_max   0.996
_diffrn_reflns_point_group_measured_fraction_full  0.997
_reflns_number_total              14131
_reflns_number_gt                 8596
_reflns_threshold_expression      'I > 2\s(I)'
_reflns_Friedel_coverage          0.000
_reflns_Friedel_fraction_max      .
_reflns_Friedel_fraction_full     .
 
_reflns_special_details
;
 Reflections were merged by SHELXL according to the crystal
 class for the calculation of statistics and refinement.
 
 _reflns_Friedel_fraction is defined as the number of unique
 Friedel pairs measured divided by the number that would be
 possible theoretically, ignoring centric projections and
 systematic absences.
;
 
_computing_data_collection        'APEX5 v2023.9-2-0(Bruker, 2023)'
_computing_cell_refinement        'APEX5 v2023.9-2(Bruker, 2023)'
_computing_data_reduction         'SAINT V8.40B (Bruker, 2014)'
_computing_structure_solution     'SHELXS-2012 (Bruker, 2013)'
_computing_structure_refinement   'SHELXL-2019/3 (Sheldrick, 2015)'
_computing_molecular_graphics     'SHELXLe (H�bschle et al, 2011)'
_computing_publication_material   'CIFTAB V 2013/2 (Sheldrick, 2013)'
_refine_ls_structure_factor_coef  Fsqd
_refine_ls_matrix_type            full
_refine_ls_weighting_scheme       calc
_refine_ls_weighting_details
'w=1/[\s^2^(Fo^2^)+(0.0489P)^2^+4.6331P] where P=(Fo^2^+2Fc^2^)/3'
_atom_sites_solution_primary      direct
_atom_sites_solution_secondary    difmap
_atom_sites_solution_hydrogens    mixed
_refine_ls_hydrogen_treatment     mixed
_refine_ls_extinction_method      none
_refine_ls_extinction_coef        .
_refine_ls_number_reflns          14131
_refine_ls_number_parameters      975
_refine_ls_number_restraints      520
_refine_ls_R_factor_all           0.1463
_refine_ls_R_factor_gt            0.0836
_refine_ls_wR_factor_ref          0.2075
_refine_ls_wR_factor_gt           0.1695
_refine_ls_goodness_of_fit_ref    1.094
_refine_ls_restrained_S_all       1.077
_refine_ls_shift/su_max           0.000
_refine_ls_shift/su_mean          0.000
 
loop_
 _atom_site_label
 _atom_site_type_symbol
 _atom_site_fract_x
 _atom_site_fract_y
 _atom_site_fract_z
 _atom_site_U_iso_or_equiv
 _atom_site_adp_type
 _atom_site_occupancy
 _atom_site_site_symmetry_order  
 _atom_site_calc_flag
 _atom_site_refinement_flags_posn
 _atom_site_refinement_flags_adp
 _atom_site_refinement_flags_occupancy
 _atom_site_disorder_assembly
 _atom_site_disorder_group
C1A C 0.7020(3) 0.24763(19) 0.48198(18) 0.0408(7) Uani 1 1 d . . . . .
H1A H 0.701889 0.223239 0.431757 0.049 Uiso 1 1 calc R U . . .
C2A C 0.5787(4) 0.2513(2) 0.51485(19) 0.0488(8) Uani 1 1 d . . . . .
H2A H 0.493931 0.229101 0.486777 0.059 Uiso 1 1 calc R U . . .
C3A C 0.5798(4) 0.2876(2) 0.5888(2) 0.0521(9) Uani 1 1 d . . . . .
H3A H 0.495515 0.289274 0.610513 0.062 Uiso 1 1 calc R U . . .
C4A C 0.7012(4) 0.3209(2) 0.6305(2) 0.0536(9) Uani 1 1 d . . . . .
H4A H 0.701505 0.345639 0.680613 0.064 Uiso 1 1 calc R U . . .
N5A N 0.9553(3) 0.34802(18) 0.62823(15) 0.0462(7) Uani 1 1 d . . . . .
H5A H 0.981(4) 0.375(2) 0.682(2) 0.055 Uiso 1 1 d . U . . .
C6A C 1.1858(3) 0.35668(19) 0.57963(17) 0.0413(8) Uani 1 1 d . . . . .
H6A H 1.234807 0.384343 0.624786 0.050 Uiso 1 1 calc R U . . .
C7A C 1.2524(4) 0.33997(19) 0.51777(18) 0.0421(8) Uani 1 1 d . . . . .
H7A H 1.348134 0.358010 0.519528 0.051 Uiso 1 1 calc R U . . .
C8A C 1.3516(3) 0.2734(2) 0.35001(19) 0.0429(8) Uani 1 1 d . . . . .
H8A H 1.431550 0.304264 0.377879 0.052 Uiso 1 1 calc R U . . .
C9A C 1.3576(4) 0.2333(2) 0.27895(19) 0.0448(8) Uani 1 1 d . . . . .
H9A H 1.442635 0.236775 0.257693 0.054 Uiso 1 1 calc R U . . .
C10A C 1.2411(4) 0.1881(2) 0.23824(19) 0.0461(8) Uani 1 1 d . . . . .
H10A H 1.248783 0.160388 0.189794 0.055 Uiso 1 1 calc R U . . .
C11A C 1.1145(3) 0.1819(2) 0.26558(17) 0.0409(7) Uani 1 1 d . . . . .
H11A H 1.035281 0.151292 0.236812 0.049 Uiso 1 1 calc R U . . .
N12A N 0.9951(3) 0.22481(16) 0.37845(14) 0.0367(6) Uani 1 1 d . . . . .
H12A H 0.899(4) 0.193(2) 0.3636(18) 0.044 Uiso 1 1 d . U . . .
C13A C 0.8221(4) 0.3176(2) 0.59803(18) 0.0453(8) Uani 1 1 d . . . . .
C14A C 1.0440(3) 0.33229(19) 0.57522(17) 0.0389(7) Uani 1 1 d . . . . .
C15A C 1.1815(3) 0.29672(18) 0.45201(17) 0.0360(7) Uani 1 1 d . . . . .
C16A C 1.2250(3) 0.26767(18) 0.38021(16) 0.0364(7) Uani 1 1 d . . . . .
C17A C 1.1076(3) 0.22201(18) 0.33655(16) 0.0345(7) Uani 1 1 d . . . . .
C18A C 1.0409(3) 0.26949(17) 0.44819(16) 0.0339(7) Uani 1 1 d . . . . .
C19A C 0.9668(3) 0.28906(18) 0.50905(17) 0.0359(7) Uani 1 1 d . . . . .
C20A C 0.8244(3) 0.28035(18) 0.52436(17) 0.0375(7) Uani 1 1 d . . . . .
N21A N 1.0491(17) 0.4191(9) 0.7854(8) 0.045(2) Uani 0.471(6) 1 d . U P A 1
C22A C 1.1735(17) 0.4591(13) 0.8130(10) 0.0460(19) Uani 0.471(6) 1 d . U P A 1
H22A H 1.235582 0.478329 0.780658 0.055 Uiso 0.471(6) 1 calc R U P A 1
C23A C 1.2132(16) 0.4727(9) 0.8874(7) 0.0466(18) Uani 0.471(6) 1 d . U P A 1
H23A H 1.300536 0.503467 0.905050 0.056 Uiso 0.471(6) 1 calc R U P A 1
C24A C 1.1305(12) 0.4433(6) 0.9374(6) 0.0389(16) Uani 0.471(6) 1 d . U P A 1
C25A C 1.0027(11) 0.4014(7) 0.9086(7) 0.0403(17) Uani 0.471(6) 1 d . U P A 1
H25A H 0.941119 0.379274 0.939755 0.048 Uiso 0.471(6) 1 calc R U P A 1
C26A C 0.9654(15) 0.3922(9) 0.8343(6) 0.045(2) Uani 0.471(6) 1 d . U P A 1
H26A H 0.875652 0.365347 0.816112 0.053 Uiso 0.471(6) 1 calc R U P A 1
N27A N 1.4288(9) 0.5034(6) 1.2780(5) 0.0465(16) Uani 0.471(6) 1 d D U P A 1
C28A C 1.3283(11) 0.4479(6) 1.2428(5) 0.0501(17) Uani 0.471(6) 1 d . U P A 1
H28A H 1.288595 0.407955 1.268813 0.060 Uiso 0.471(6) 1 calc R U P A 1
C29A C 1.2758(11) 0.4433(7) 1.1705(6) 0.0476(18) Uani 0.471(6) 1 d . U P A 1
H29A H 1.201780 0.402018 1.148967 0.057 Uiso 0.471(6) 1 calc R U P A 1
C30A C 1.332(2) 0.4993(9) 1.1303(10) 0.0372(17) Uani 0.471(6) 1 d . U P A 1
C31A C 1.4425(11) 0.5553(9) 1.1662(7) 0.0440(19) Uani 0.471(6) 1 d . U P A 1
H31A H 1.489454 0.593619 1.140780 0.053 Uiso 0.471(6) 1 calc R U P A 1
C32A C 1.4841(12) 0.5553(7) 1.2392(7) 0.0464(19) Uani 0.471(6) 1 d . U P A 1
H32A H 1.557805 0.595755 1.262645 0.056 Uiso 0.471(6) 1 calc R U P A 1
C33A C 1.1749(7) 0.4502(4) 1.0153(4) 0.0364(13) Uani 0.471(6) 1 d . U P A 1
H33A H 1.118243 0.418542 1.042574 0.044 Uiso 0.471(6) 1 calc R U P A 1
C34A C 1.2888(9) 0.4972(5) 1.0523(5) 0.0401(14) Uani 0.471(6) 1 d . U P A 1
H34A H 1.344383 0.531050 1.026369 0.048 Uiso 0.471(6) 1 calc R U P A 1
N21C N 1.0277(15) 0.4043(8) 0.7934(7) 0.0466(19) Uani 0.529(6) 1 d . U P A 2
C22C C 0.9801(13) 0.3860(8) 0.8546(6) 0.0466(19) Uani 0.529(6) 1 d . U P A 2
H22C H 0.894484 0.351401 0.850247 0.056 Uiso 0.529(6) 1 calc R U P A 2
C23C C 1.0458(11) 0.4136(7) 0.9240(5) 0.0429(17) Uani 0.529(6) 1 d . U P A 2
H23C H 1.004638 0.398534 0.965466 0.052 Uiso 0.529(6) 1 calc R U P A 2
C24C C 1.1719(9) 0.4633(5) 0.9335(5) 0.0389(15) Uani 0.529(6) 1 d . U P A 2
C25C C 1.2261(14) 0.4841(8) 0.8710(5) 0.0460(17) Uani 0.529(6) 1 d . U P A 2
H25C H 1.311892 0.518194 0.873743 0.055 Uiso 0.529(6) 1 calc R U P A 2
C26C C 1.1485(16) 0.4526(12) 0.8034(9) 0.0483(19) Uani 0.529(6) 1 d . U P A 2
H26C H 1.185681 0.467125 0.760749 0.058 Uiso 0.529(6) 1 calc R U P A 2
N27C N 1.4775(8) 0.5278(5) 1.2730(4) 0.0456(15) Uani 0.529(6) 1 d . U P A 2
C28C C 1.4794(10) 0.5789(5) 1.2242(5) 0.0429(17) Uani 0.529(6) 1 d . U P A 2
H28C H 1.537221 0.630192 1.237009 0.052 Uiso 0.529(6) 1 calc R U P A 2
C29C C 1.4032(9) 0.5617(7) 1.1574(6) 0.0397(16) Uani 0.529(6) 1 d . U P A 2
H29C H 1.406995 0.601156 1.126087 0.048 Uiso 0.529(6) 1 calc R U P A 2
C30C C 1.3198(19) 0.4857(8) 1.1354(9) 0.0374(16) Uani 0.529(6) 1 d . U P A 2
C31C C 1.3170(9) 0.4336(6) 1.1866(5) 0.0432(15) Uani 0.529(6) 1 d . U P A 2
H31C H 1.260403 0.381774 1.175784 0.052 Uiso 0.529(6) 1 calc R U P A 2
C32C C 1.3975(10) 0.4577(6) 1.2538(5) 0.0479(15) Uani 0.529(6) 1 d . U P A 2
H32C H 1.393623 0.420758 1.287394 0.058 Uiso 0.529(6) 1 calc R U P A 2
C33C C 1.2521(7) 0.4929(4) 1.0053(4) 0.0399(13) Uani 0.529(6) 1 d . U P A 2
H33C H 1.321488 0.538835 1.008802 0.048 Uiso 0.529(6) 1 calc R U P A 2
C34C C 1.2363(7) 0.4615(4) 1.0642(4) 0.0391(13) Uani 0.529(6) 1 d . U P A 2
H34C H 1.162367 0.418136 1.060998 0.047 Uiso 0.529(6) 1 calc R U P A 2
O1 O 1.4129(5) 0.5084(4) 1.4361(2) 0.0622(15) Uani 0.5 1 d D . P . .
H1C H 1.422(8) 0.5573(11) 1.456(2) 0.093 Uiso 0.5 1 d D U P . .
H1D H 1.443(3) 0.504(2) 1.3943(6) 0.093 Uiso 0.5 1 d D U P . .
N41A N 0.7318(3) 0.13027(17) 0.29419(14) 0.0395(6) Uani 1 1 d . . . . .
C42A C 0.7327(3) 0.16229(19) 0.23292(16) 0.0365(7) Uani 1 1 d . . . . .
H42A H 0.805005 0.204870 0.230219 0.044 Uiso 1 1 calc R U . . .
C43A C 0.6360(3) 0.13770(18) 0.17354(16) 0.0338(6) Uani 1 1 d . . . . .
H43A H 0.642592 0.162934 0.131526 0.041 Uiso 1 1 calc R U . . .
C44A C 0.5281(3) 0.07546(17) 0.17543(15) 0.0291(6) Uani 1 1 d . . . . .
C45A C 0.5264(3) 0.04179(19) 0.23879(16) 0.0353(7) Uani 1 1 d . . . . .
H45A H 0.455552 -0.000976 0.243011 0.042 Uiso 1 1 calc R U . . .
C46A C 0.6282(3) 0.0707(2) 0.29576(16) 0.0402(7) Uani 1 1 d . . . . .
H46A H 0.624221 0.046766 0.338593 0.048 Uiso 1 1 calc R U . . .
N47A N 0.1116(3) -0.01562(16) -0.13295(14) 0.0388(6) Uani 1 1 d . . . . .
C48A C 0.1019(3) -0.04421(19) -0.06985(17) 0.0398(7) Uani 1 1 d . . . . .
H48A H 0.025842 -0.084391 -0.067021 0.048 Uiso 1 1 calc R U . . .
C49A C 0.1952(3) -0.01885(19) -0.00904(17) 0.0369(7) Uani 1 1 d . . . . .
H49A H 0.182386 -0.040948 0.034294 0.044 Uiso 1 1 calc R U . . .
C50A C 0.3086(3) 0.03937(16) -0.01137(15) 0.0282(6) Uani 1 1 d . . . . .
C51A C 0.3205(3) 0.06826(17) -0.07675(15) 0.0304(6) Uani 1 1 d . . . . .
H51A H 0.396840 0.107284 -0.081647 0.036 Uiso 1 1 calc R U . . .
C52A C 0.2208(3) 0.03999(18) -0.13469(17) 0.0365(7) Uani 1 1 d . . . . .
H52A H 0.230573 0.061500 -0.178541 0.044 Uiso 1 1 calc R U . . .
C53A C 0.4216(3) 0.04452(17) 0.11426(16) 0.0316(6) Uani 1 1 d . . . . .
H53A H 0.352361 0.001867 0.120694 0.038 Uiso 1 1 calc R U . . .
C54A C 0.4133(3) 0.07071(17) 0.05097(15) 0.0305(6) Uani 1 1 d . . . . .
H54A H 0.481834 0.114054 0.045163 0.037 Uiso 1 1 calc R U . . .
C1B C -0.0494(3) 0.20908(18) -0.04677(16) 0.0349(7) Uani 1 1 d . . . . .
H1B H -0.074401 0.189773 -0.097784 0.042 Uiso 1 1 calc R U . . .
C2B C 0.0804(3) 0.20524(19) -0.01620(17) 0.0386(7) Uani 1 1 d . . . . .
H2B H 0.145656 0.184058 -0.046812 0.046 Uiso 1 1 calc R U . . .
C3B C 0.1173(3) 0.23183(19) 0.05859(18) 0.0390(7) Uani 1 1 d . . . . .
H3B H 0.206819 0.227637 0.078467 0.047 Uiso 1 1 calc R U . . .
C4B C 0.0260(3) 0.26421(18) 0.10439(16) 0.0354(7) Uani 1 1 d . . . . .
H4B H 0.051005 0.281814 0.155605 0.043 Uiso 1 1 calc R U . . .
N5B N -0.2106(3) 0.30243(15) 0.10696(13) 0.0338(6) Uani 1 1 d . . . . .
H5B H -0.208(3) 0.3275(19) 0.1613(18) 0.041 Uiso 1 1 d . U . . .
C6B C -0.4485(3) 0.32063(18) 0.06340(17) 0.0375(7) Uani 1 1 d . . . . .
H6B H -0.470716 0.345214 0.110388 0.045 Uiso 1 1 calc R U . . .
C7B C -0.5415(3) 0.30910(18) 0.00286(17) 0.0362(7) Uani 1 1 d . . . . .
H7B H -0.628578 0.326743 0.007710 0.043 Uiso 1 1 calc R U . . .
C8B C -0.7125(3) 0.26332(19) -0.16669(19) 0.0403(7) Uani 1 1 d . . . . .
H8B H -0.771905 0.289985 -0.135518 0.048 Uiso 1 1 calc R U . . .
C9B C -0.7517(3) 0.2370(2) -0.2403(2) 0.0452(8) Uani 1 1 d . . . . .
H9B H -0.838464 0.246035 -0.260145 0.054 Uiso 1 1 calc R U . . .
C10B C -0.6659(3) 0.1970(2) -0.28639(18) 0.0454(8) Uani 1 1 d . . . . .
H10B H -0.695622 0.179089 -0.337085 0.054 Uiso 1 1 calc R U . . .
C11B C -0.5386(3) 0.18299(19) -0.26008(17) 0.0384(7) Uani 1 1 d . . . . .
H11B H -0.480862 0.155116 -0.291443 0.046 Uiso 1 1 calc R U . . .
N12B N -0.3754(3) 0.20765(15) -0.14612(13) 0.0324(5) Uani 1 1 d . . . . .
H12B H -0.300(3) 0.1790(19) -0.1666(17) 0.039 Uiso 1 1 d . U . . .
C13B C -0.1029(3) 0.27038(16) 0.07388(15) 0.0305(6) Uani 1 1 d . . . . .
C14B C -0.3199(3) 0.29539(17) 0.05445(16) 0.0327(6) Uani 1 1 d . . . . .
C15B C -0.5092(3) 0.27159(17) -0.06592(16) 0.0316(6) Uani 1 1 d . . . . .
C16B C -0.5848(3) 0.25048(17) -0.13829(16) 0.0332(6) Uani 1 1 d . . . . .
C17B C -0.4988(3) 0.21131(18) -0.18590(16) 0.0333(6) Uani 1 1 d . . . . .
C18B C -0.3810(3) 0.24420(16) -0.07394(15) 0.0291(6) Uani 1 1 d . . . . .
C19B C -0.2826(3) 0.25708(17) -0.01389(15) 0.0296(6) Uani 1 1 d . . . . .
C20B C -0.1431(3) 0.24180(17) -0.00140(15) 0.0296(6) Uani 1 1 d . . . . .
N21B N -0.1742(3) 0.37126(17) 0.26037(14) 0.0506(8) Uani 1 1 d . . . . .
C22B C -0.0437(5) 0.3980(2) 0.2849(2) 0.0586(10) Uani 1 1 d . . . . .
H22B H 0.023622 0.392000 0.250825 0.070 Uiso 1 1 calc R U . . .
C23B C 0.0005(5) 0.4345(2) 0.3575(2) 0.0594(11) Uani 1 1 d . . . . .
H23B H 0.095347 0.451799 0.372422 0.071 Uiso 1 1 calc R U . . .
C24B C -0.0965(5) 0.4448(2) 0.40747(18) 0.0538(10) Uani 1 1 d . . . . .
C25B C -0.2319(5) 0.4180(2) 0.38250(19) 0.0613(11) Uani 1 1 d . . . . .
H25B H -0.301726 0.424422 0.415000 0.074 Uiso 1 1 calc R U . . .
C26B C -0.2655(5) 0.3816(2) 0.30952(19) 0.0593(10) Uani 1 1 d . . . . .
H26B H -0.359545 0.362813 0.293514 0.071 Uiso 1 1 calc R U . . .
C27B C -0.0610(5) 0.4845(2) 0.48529(19) 0.0602(11) Uani 1 1 d . . . . .
H27B H -0.133867 0.487270 0.516171 0.072 Uiso 1 1 calc R U . . .
N41B N -0.1768(3) 0.12592(16) -0.22975(13) 0.0366(6) Uani 1 1 d . . . . .
C42B C -0.1571(3) 0.1648(2) -0.28597(17) 0.0416(7) Uani 1 1 d . . . . .
H42B H -0.201586 0.211422 -0.288343 0.050 Uiso 1 1 calc R U . . .
C43B C -0.0747(3) 0.1407(2) -0.34132(17) 0.0463(8) Uani 1 1 d . . . . .
H43B H -0.063601 0.170522 -0.380260 0.056 Uiso 1 1 calc R U . . .
C44B C -0.0088(3) 0.0725(2) -0.33915(17) 0.0427(8) Uani 1 1 d . . . . .
C45B C -0.0295(3) 0.0332(2) -0.28144(18) 0.0446(8) Uani 1 1 d . . . . .
H45B H 0.013388 -0.013717 -0.277597 0.054 Uiso 1 1 calc R U . . .
C46B C -0.1117(3) 0.0610(2) -0.22906(17) 0.0412(7) Uani 1 1 d . . . . .
H46B H -0.123274 0.032217 -0.189491 0.049 Uiso 1 1 calc R U . . .
N47B N 0.3912(3) -0.00935(16) -0.60901(13) 0.0371(6) Uani 1 1 d . . . . .
C48B C 0.3631(3) -0.0538(2) -0.55735(17) 0.0396(7) Uani 1 1 d . . . . .
H48B H 0.403227 -0.102469 -0.558266 0.048 Uiso 1 1 calc R U . . .
C49B C 0.2788(3) -0.0331(2) -0.50232(17) 0.0456(8) Uani 1 1 d . . . . .
H49B H 0.262152 -0.067136 -0.466865 0.055 Uiso 1 1 calc R U . . .
C50B C 0.2188(3) 0.0381(2) -0.49957(18) 0.0446(8) Uani 1 1 d . . . . .
C51B C 0.2489(3) 0.0835(2) -0.5524(2) 0.0478(8) Uani 1 1 d . . . . .
H51B H 0.211594 0.132963 -0.552708 0.057 Uiso 1 1 calc R U . . .
C52B C 0.3321(3) 0.0581(2) -0.60444(19) 0.0444(8) Uani 1 1 d . . . . .
H52B H 0.349553 0.091261 -0.640521 0.053 Uiso 1 1 calc R U . . .
C53B C 0.0836(5) 0.0370(3) -0.3921(3) 0.0305(14) Uani 0.767(13) 1 d . . P B 1
H53B H 0.114568 -0.013027 -0.386131 0.037 Uiso 0.767(13) 1 calc R U P B 1
C54B C 0.1247(5) 0.0722(3) -0.4471(3) 0.0310(14) Uani 0.767(13) 1 d . . P B 1
H54B H 0.092251 0.121780 -0.453443 0.037 Uiso 0.767(13) 1 calc R U P B 1
C53D C 0.0636(15) 0.0825(11) -0.4099(8) 0.030(5) Uani 0.233(13) 1 d . . P B 2
H53D H 0.050777 0.124327 -0.437299 0.036 Uiso 0.233(13) 1 calc R U P B 2
C54D C 0.1435(15) 0.0276(10) -0.4277(8) 0.028(4) Uani 0.233(13) 1 d . . P B 2
H54D H 0.155718 -0.014485 -0.400455 0.033 Uiso 0.233(13) 1 calc R U P B 2
 
loop_
 _atom_site_aniso_label
 _atom_site_aniso_U_11
 _atom_site_aniso_U_22
 _atom_site_aniso_U_33
 _atom_site_aniso_U_23
 _atom_site_aniso_U_13
 _atom_site_aniso_U_12
C1A 0.050(2) 0.0380(17) 0.0357(17) 0.0116(14) 0.0041(14) 0.0061(14)
C2A 0.048(2) 0.056(2) 0.047(2) 0.0211(17) 0.0010(16) 0.0103(17)
C3A 0.047(2) 0.071(3) 0.049(2) 0.0234(19) 0.0150(17) 0.0252(18)
C4A 0.059(2) 0.069(3) 0.0409(19) 0.0157(18) 0.0063(17) 0.031(2)
N5A 0.0551(18) 0.0512(17) 0.0318(15) 0.0015(13) -0.0012(13) 0.0170(14)
C6A 0.0476(19) 0.0380(17) 0.0335(17) -0.0020(13) -0.0084(14) 0.0065(14)
C7A 0.0446(19) 0.0354(17) 0.0443(19) 0.0047(14) -0.0046(15) 0.0064(14)
C8A 0.0426(18) 0.0396(18) 0.049(2) 0.0130(15) 0.0032(15) 0.0070(14)
C9A 0.0451(19) 0.048(2) 0.047(2) 0.0168(16) 0.0120(16) 0.0145(16)
C10A 0.055(2) 0.050(2) 0.0376(18) 0.0097(15) 0.0039(16) 0.0196(17)
C11A 0.0487(19) 0.0409(18) 0.0330(17) 0.0054(14) -0.0016(14) 0.0113(15)
N12A 0.0383(15) 0.0369(14) 0.0329(14) 0.0041(11) -0.0001(11) 0.0024(11)
C13A 0.051(2) 0.049(2) 0.0389(18) 0.0100(15) 0.0009(15) 0.0195(16)
C14A 0.0496(19) 0.0369(17) 0.0327(16) 0.0092(13) 0.0009(14) 0.0137(14)
C15A 0.0407(17) 0.0299(15) 0.0379(17) 0.0063(13) 0.0013(13) 0.0082(13)
C16A 0.0470(18) 0.0299(15) 0.0341(16) 0.0088(13) 0.0024(14) 0.0089(13)
C17A 0.0390(17) 0.0302(15) 0.0372(16) 0.0108(13) 0.0032(13) 0.0092(13)
C18A 0.0473(18) 0.0248(14) 0.0293(15) 0.0032(12) -0.0017(13) 0.0089(13)
C19A 0.0399(17) 0.0297(15) 0.0394(17) 0.0114(13) -0.0022(13) 0.0059(13)
C20A 0.0461(18) 0.0325(16) 0.0361(17) 0.0115(13) -0.0004(14) 0.0089(14)
N21A 0.053(4) 0.043(4) 0.040(3) 0.009(3) 0.008(3) 0.006(3)
C22A 0.055(4) 0.040(4) 0.043(3) 0.012(3) 0.004(3) 0.004(3)
C23A 0.056(4) 0.039(4) 0.043(3) 0.006(3) 0.007(3) 0.001(3)
C24A 0.047(4) 0.033(4) 0.038(2) 0.005(3) 0.008(3) 0.008(3)
C25A 0.046(4) 0.038(4) 0.038(3) 0.004(3) 0.008(3) 0.012(3)
C26A 0.052(4) 0.044(4) 0.037(4) 0.006(4) 0.006(3) 0.008(3)
N27A 0.047(4) 0.038(4) 0.053(3) 0.010(3) 0.001(3) 0.000(3)
C28A 0.052(4) 0.045(3) 0.049(3) 0.011(3) 0.000(3) -0.009(3)
C29A 0.049(4) 0.044(3) 0.048(3) 0.013(3) 0.003(3) -0.004(3)
C30A 0.039(3) 0.030(4) 0.042(3) 0.004(3) 0.007(3) 0.007(3)
C31A 0.044(4) 0.036(3) 0.050(3) 0.009(3) 0.004(3) -0.002(3)
C32A 0.047(3) 0.037(4) 0.052(3) 0.009(3) -0.003(3) -0.003(3)
C33A 0.040(3) 0.030(3) 0.041(3) 0.007(2) 0.011(2) 0.005(2)
C34A 0.046(3) 0.031(3) 0.042(3) 0.007(3) 0.007(3) 0.001(3)
N21C 0.057(4) 0.039(4) 0.042(3) 0.006(3) 0.002(3) 0.006(3)
C22C 0.052(3) 0.044(3) 0.043(4) 0.005(4) 0.002(3) 0.008(3)
C23C 0.047(4) 0.041(4) 0.040(3) 0.001(3) 0.006(3) 0.008(3)
C24C 0.046(3) 0.032(3) 0.040(2) 0.003(2) 0.007(2) 0.010(2)
C25C 0.062(4) 0.035(4) 0.040(3) 0.009(3) 0.006(3) 0.001(3)
C26C 0.064(4) 0.038(4) 0.041(3) 0.005(3) 0.004(3) 0.003(3)
N27C 0.051(3) 0.037(3) 0.048(3) 0.012(2) 0.000(3) 0.000(3)
C28C 0.046(3) 0.030(3) 0.051(3) 0.010(2) 0.001(3) -0.001(3)
C29C 0.043(4) 0.030(3) 0.046(3) 0.010(2) 0.001(3) 0.003(3)
C30C 0.038(3) 0.031(3) 0.043(3) 0.004(2) 0.005(3) 0.005(3)
C31C 0.043(4) 0.035(3) 0.052(3) 0.012(2) 0.001(3) 0.001(3)
C32C 0.052(4) 0.038(3) 0.054(3) 0.015(3) -0.001(3) 0.000(3)
C33C 0.041(3) 0.037(3) 0.041(2) 0.002(2) 0.006(2) 0.006(2)
C34C 0.040(3) 0.032(3) 0.044(2) 0.003(2) 0.006(2) 0.003(2)
O1 0.058(3) 0.097(4) 0.025(2) 0.022(3) -0.008(2) -0.019(3)
N41A 0.0375(14) 0.0464(16) 0.0315(14) 0.0027(12) 0.0026(11) 0.0006(12)
C42A 0.0327(16) 0.0366(17) 0.0370(17) 0.0020(13) 0.0034(13) -0.0009(13)
C43A 0.0367(16) 0.0321(15) 0.0325(16) 0.0068(12) 0.0043(13) 0.0032(12)
C44A 0.0299(14) 0.0300(15) 0.0272(14) 0.0013(11) 0.0061(11) 0.0072(12)
C45A 0.0319(16) 0.0378(17) 0.0354(16) 0.0078(13) 0.0060(13) -0.0007(13)
C46A 0.0395(18) 0.053(2) 0.0282(16) 0.0094(14) 0.0047(13) 0.0037(15)
N47A 0.0388(15) 0.0362(14) 0.0385(15) 0.0016(11) -0.0028(11) 0.0051(11)
C48A 0.0379(17) 0.0348(17) 0.0431(18) 0.0060(14) -0.0007(14) -0.0047(13)
C49A 0.0355(16) 0.0369(17) 0.0362(17) 0.0064(13) 0.0041(13) -0.0018(13)
C50A 0.0280(14) 0.0248(14) 0.0311(15) 0.0022(11) 0.0021(11) 0.0055(11)
C51A 0.0321(15) 0.0246(14) 0.0344(16) 0.0053(12) 0.0022(12) 0.0044(11)
C52A 0.0392(17) 0.0352(16) 0.0355(16) 0.0066(13) 0.0003(13) 0.0086(13)
C53A 0.0290(15) 0.0302(15) 0.0345(16) 0.0045(12) 0.0041(12) 0.0019(12)
C54A 0.0278(14) 0.0280(14) 0.0343(16) 0.0035(12) 0.0037(12) 0.0017(11)
C1B 0.0426(17) 0.0332(16) 0.0261(15) 0.0021(12) -0.0009(13) 0.0018(13)
C2B 0.0384(17) 0.0379(17) 0.0426(18) 0.0097(14) 0.0112(14) 0.0104(14)
C3B 0.0312(16) 0.0390(17) 0.0462(19) 0.0126(14) -0.0046(14) 0.0005(13)
C4B 0.0425(17) 0.0303(15) 0.0298(15) 0.0050(12) -0.0061(13) -0.0026(13)
N5B 0.0365(14) 0.0359(14) 0.0262(13) -0.0002(11) 0.0021(10) 0.0034(11)
C6B 0.0433(18) 0.0348(16) 0.0314(16) -0.0043(13) 0.0121(13) 0.0044(13)
C7B 0.0301(15) 0.0349(16) 0.0436(18) 0.0052(14) 0.0087(13) 0.0048(12)
C8B 0.0333(16) 0.0326(16) 0.054(2) 0.0088(14) 0.0016(14) 0.0003(13)
C9B 0.0352(17) 0.0407(18) 0.058(2) 0.0161(16) -0.0120(16) -0.0013(14)
C10B 0.049(2) 0.0438(19) 0.0358(17) 0.0060(14) -0.0147(15) -0.0097(15)
C11B 0.0434(18) 0.0348(16) 0.0343(16) 0.0027(13) 0.0038(14) 0.0004(14)
N12B 0.0328(13) 0.0392(14) 0.0241(12) 0.0019(10) 0.0013(10) 0.0070(11)
C13B 0.0347(16) 0.0234(14) 0.0317(15) 0.0034(11) 0.0062(12) -0.0009(11)
C14B 0.0347(16) 0.0299(15) 0.0307(15) 0.0042(12) -0.0001(12) -0.0017(12)
C15B 0.0324(15) 0.0271(14) 0.0338(16) 0.0068(12) -0.0011(12) -0.0006(12)
C16B 0.0357(16) 0.0285(15) 0.0337(16) 0.0082(12) -0.0012(13) -0.0031(12)
C17B 0.0281(15) 0.0318(15) 0.0394(17) 0.0121(13) -0.0047(12) -0.0014(12)
C18B 0.0397(16) 0.0223(13) 0.0244(14) 0.0024(11) 0.0076(12) 0.0012(11)
C19B 0.0293(14) 0.0263(14) 0.0339(15) 0.0057(12) 0.0074(12) 0.0039(11)
C20B 0.0303(15) 0.0257(14) 0.0312(15) 0.0059(12) 0.0001(12) -0.0010(11)
N21B 0.080(2) 0.0394(16) 0.0273(14) -0.0006(12) -0.0058(15) 0.0044(15)
C22B 0.079(3) 0.052(2) 0.040(2) -0.0074(17) -0.0074(19) 0.017(2)
C23B 0.085(3) 0.046(2) 0.040(2) -0.0072(16) -0.020(2) 0.018(2)
C24B 0.102(3) 0.0302(17) 0.0274(17) 0.0027(14) -0.0069(19) 0.0126(19)
C25B 0.096(3) 0.046(2) 0.0346(19) -0.0024(16) 0.004(2) -0.005(2)
C26B 0.090(3) 0.043(2) 0.0355(19) -0.0003(16) -0.0008(19) -0.009(2)
C27B 0.107(3) 0.038(2) 0.0321(19) 0.0031(15) -0.0091(19) 0.009(2)
N41B 0.0392(14) 0.0459(15) 0.0247(12) 0.0009(11) 0.0023(10) 0.0137(12)
C42B 0.0468(19) 0.0452(19) 0.0314(16) 0.0040(14) -0.0026(14) 0.0091(15)
C43B 0.0438(19) 0.062(2) 0.0266(16) 0.0083(15) -0.0022(14) -0.0135(17)
C44B 0.0274(16) 0.056(2) 0.0328(17) -0.0151(15) -0.0001(13) -0.0058(14)
C45B 0.0398(18) 0.048(2) 0.0424(19) -0.0064(15) 0.0024(15) 0.0117(15)
C46B 0.0406(18) 0.0489(19) 0.0349(17) 0.0069(14) 0.0022(14) 0.0105(15)
N47B 0.0360(14) 0.0430(15) 0.0325(14) 0.0077(11) 0.0083(11) 0.0026(12)
C48B 0.0434(18) 0.0398(18) 0.0363(17) 0.0075(14) 0.0040(14) 0.0073(14)
C49B 0.0465(19) 0.057(2) 0.0264(16) 0.0080(15) -0.0004(14) -0.0160(16)
C50B 0.0272(16) 0.057(2) 0.0354(17) -0.0195(16) 0.0005(13) -0.0055(14)
C51B 0.0418(19) 0.0430(19) 0.056(2) -0.0007(16) 0.0088(16) 0.0076(15)
C52B 0.0445(19) 0.0424(19) 0.047(2) 0.0119(15) 0.0068(15) 0.0039(15)
C53B 0.034(2) 0.033(3) 0.023(2) 0.0023(19) 0.0005(19) 0.0041(18)
C54B 0.033(2) 0.030(2) 0.029(3) 0.0066(19) -0.002(2) 0.0016(17)
C53D 0.027(7) 0.038(9) 0.025(8) 0.017(6) -0.002(6) -0.012(6)
C54D 0.032(8) 0.030(8) 0.020(7) 0.001(6) 0.003(6) -0.001(6)
 
_geom_special_details
;
 All esds (except the esd in the dihedral angle between two l.s. planes)
 are estimated using the full covariance matrix.  The cell esds are taken
 into account individually in the estimation of esds in distances, angles
 and torsion angles; correlations between esds in cell parameters are only
 used when they are defined by crystal symmetry.  An approximate (isotropic)
 treatment of cell esds is used for estimating esds involving l.s. planes.
;
 
loop_
 _geom_bond_atom_site_label_1
 _geom_bond_atom_site_label_2
 _geom_bond_distance
 _geom_bond_site_symmetry_2
 _geom_bond_publ_flag
C1A C20A 1.388(4) . ?
C1A C2A 1.402(5) . ?
C1A H1A 0.9500 . ?
C2A C3A 1.399(5) . ?
C2A H2A 0.9500 . ?
C3A C4A 1.377(5) . ?
C3A H3A 0.9500 . ?
C4A C13A 1.375(5) . ?
C4A H4A 0.9500 . ?
N5A C14A 1.374(4) . ?
N5A C13A 1.388(4) . ?
N5A H5A 1.03(4) . ?
C6A C7A 1.366(5) . ?
C6A C14A 1.398(5) . ?
C6A H6A 0.9500 . ?
C7A C15A 1.396(4) . ?
C7A H7A 0.9500 . ?
C8A C9A 1.381(5) . ?
C8A C16A 1.402(4) . ?
C8A H8A 0.9500 . ?
C9A C10A 1.387(5) . ?
C9A H9A 0.9500 . ?
C10A C11A 1.378(5) . ?
C10A H10A 0.9500 . ?
C11A C17A 1.381(4) . ?
C11A H11A 0.9500 . ?
N12A C18A 1.391(4) . ?
N12A C17A 1.399(4) . ?
N12A H12A 1.02(3) . ?
C13A C20A 1.404(4) . ?
C14A C19A 1.426(4) . ?
C15A C18A 1.396(4) . ?
C15A C16A 1.450(4) . ?
C16A C17A 1.417(4) . ?
C18A C19A 1.401(4) . ?
C19A C20A 1.447(4) . ?
N21A C22A 1.341(17) . ?
N21A C26A 1.361(15) . ?
C22A C23A 1.380(19) . ?
C22A H22A 0.9500 . ?
C23A C24A 1.386(13) . ?
C23A H23A 0.9500 . ?
C24A C25A 1.384(13) . ?
C24A C33A 1.461(13) . ?
C25A C26A 1.378(13) . ?
C25A H25A 0.9500 . ?
C26A H26A 0.9500 . ?
N27A C32A 1.309(12) . ?
N27A C28A 1.316(12) . ?
C28A C29A 1.390(13) . ?
C28A H28A 0.9500 . ?
C29A C30A 1.380(15) . ?
C29A H29A 0.9500 . ?
C30A C31A 1.387(19) . ?
C30A C34A 1.474(19) . ?
C31A C32A 1.389(16) . ?
C31A H31A 0.9500 . ?
C32A H32A 0.9500 . ?
C33A C34A 1.353(12) . ?
C33A H33A 0.9500 . ?
C34A H34A 0.9500 . ?
N21C C22C 1.324(13) . ?
N21C C26C 1.332(16) . ?
C22C C23C 1.376(12) . ?
C22C H22C 0.9500 . ?
C23C C24C 1.385(11) . ?
C23C H23C 0.9500 . ?
C24C C25C 1.387(11) . ?
C24C C33C 1.474(11) . ?
C25C C26C 1.403(16) . ?
C25C H25C 0.9500 . ?
C26C H26C 0.9500 . ?
N27C C32C 1.304(10) . ?
N27C C28C 1.348(9) . ?
C28C C29C 1.371(12) . ?
C28C H28C 0.9500 . ?
C29C C30C 1.400(16) . ?
C29C H29C 0.9500 . ?
C30C C31C 1.394(14) . ?
C30C C34C 1.471(17) . ?
C31C C32C 1.398(12) . ?
C31C H31C 0.9500 . ?
C32C H32C 0.9500 . ?
C33C C34C 1.302(11) . ?
C33C H33C 0.9500 . ?
C34C H34C 0.9500 . ?
O1 H1C 0.830(10) . ?
O1 H1D 0.843(10) . ?
N41A C46A 1.337(4) . ?
N41A C42A 1.337(4) . ?
C42A C43A 1.376(4) . ?
C42A H42A 0.9500 . ?
C43A C44A 1.395(4) . ?
C43A H43A 0.9500 . ?
C44A C45A 1.388(4) . ?
C44A C53A 1.467(4) . ?
C45A C46A 1.383(4) . ?
C45A H45A 0.9500 . ?
C46A H46A 0.9500 . ?
N47A C52A 1.334(4) . ?
N47A C48A 1.343(4) . ?
C48A C49A 1.376(4) . ?
C48A H48A 0.9500 . ?
C49A C50A 1.392(4) . ?
C49A H49A 0.9500 . ?
C50A C51A 1.387(4) . ?
C50A C54A 1.472(4) . ?
C51A C52A 1.381(4) . ?
C51A H51A 0.9500 . ?
C52A H52A 0.9500 . ?
C53A C54A 1.323(4) . ?
C53A H53A 0.9500 . ?
C54A H54A 0.9500 . ?
C1B C2B 1.380(4) . ?
C1B C20B 1.394(4) . ?
C1B H1B 0.9500 . ?
C2B C3B 1.390(4) . ?
C2B H2B 0.9500 . ?
C3B C4B 1.379(4) . ?
C3B H3B 0.9500 . ?
C4B C13B 1.381(4) . ?
C4B H4B 0.9500 . ?
N5B C14B 1.383(4) . ?
N5B C13B 1.385(4) . ?
N5B H5B 1.02(3) . ?
C6B C7B 1.371(4) . ?
C6B C14B 1.401(4) . ?
C6B H6B 0.9500 . ?
C7B C15B 1.398(4) . ?
C7B H7B 0.9500 . ?
C8B C9B 1.373(5) . ?
C8B C16B 1.391(4) . ?
C8B H8B 0.9500 . ?
C9B C10B 1.395(5) . ?
C9B H9B 0.9500 . ?
C10B C11B 1.380(5) . ?
C10B H10B 0.9500 . ?
C11B C17B 1.387(4) . ?
C11B H11B 0.9500 . ?
N12B C18B 1.380(3) . ?
N12B C17B 1.395(4) . ?
N12B H12B 1.00(3) . ?
C13B C20B 1.407(4) . ?
C14B C19B 1.413(4) . ?
C15B C18B 1.410(4) . ?
C15B C16B 1.454(4) . ?
C16B C17B 1.407(4) . ?
C18B C19B 1.396(4) . ?
C19B C20B 1.444(4) . ?
N21B C22B 1.329(5) . ?
N21B C26B 1.331(5) . ?
C22B C23B 1.394(5) . ?
C22B H22B 0.9500 . ?
C23B C24B 1.383(6) . ?
C23B H23B 0.9500 . ?
C24B C25B 1.375(6) . ?
C24B C27B 1.478(5) . ?
C25B C26B 1.384(5) . ?
C25B H25B 0.9500 . ?
C26B H26B 0.9500 . ?
C27B C27B 1.291(8) 2_566 ?
C27B H27B 0.9500 . ?
N41B C42B 1.333(4) . ?
N41B C46B 1.334(4) . ?
C42B C43B 1.390(5) . ?
C42B H42B 0.9500 . ?
C43B C44B 1.392(5) . ?
C43B H43B 0.9500 . ?
C44B C45B 1.363(5) . ?
C44B C53B 1.487(6) . ?
C44B C53D 1.559(16) . ?
C45B C46B 1.367(4) . ?
C45B H45B 0.9500 . ?
C46B H46B 0.9500 . ?
N47B C52B 1.331(4) . ?
N47B C48B 1.332(4) . ?
C48B C49B 1.386(4) . ?
C48B H48B 0.9500 . ?
C49B C50B 1.394(5) . ?
C49B H49B 0.9500 . ?
C50B C51B 1.364(5) . ?
C50B C54B 1.485(6) . ?
C50B C54D 1.594(17) . ?
C51B C52B 1.358(5) . ?
C51B H51B 0.9500 . ?
C52B H52B 0.9500 . ?
C53B C54B 1.324(9) . ?
C53B H53B 0.9500 . ?
C54B H54B 0.9500 . ?
C53D C54D 1.30(3) . ?
C53D H53D 0.9500 . ?
C54D H54D 0.9500 . ?
 
loop_
 _geom_angle_atom_site_label_1
 _geom_angle_atom_site_label_2
 _geom_angle_atom_site_label_3
 _geom_angle
 _geom_angle_site_symmetry_1
 _geom_angle_site_symmetry_3
 _geom_angle_publ_flag
C20A C1A C2A 118.6(3) . . ?
C20A C1A H1A 120.7 . . ?
C2A C1A H1A 120.7 . . ?
C3A C2A C1A 120.4(3) . . ?
C3A C2A H2A 119.8 . . ?
C1A C2A H2A 119.8 . . ?
C4A C3A C2A 120.9(3) . . ?
C4A C3A H3A 119.5 . . ?
C2A C3A H3A 119.5 . . ?
C13A C4A C3A 118.6(3) . . ?
C13A C4A H4A 120.7 . . ?
C3A C4A H4A 120.7 . . ?
C14A N5A C13A 108.9(3) . . ?
C14A N5A H5A 127(2) . . ?
C13A N5A H5A 124(2) . . ?
C7A C6A C14A 118.7(3) . . ?
C7A C6A H6A 120.6 . . ?
C14A C6A H6A 120.6 . . ?
C6A C7A C15A 120.8(3) . . ?
C6A C7A H7A 119.6 . . ?
C15A C7A H7A 119.6 . . ?
C9A C8A C16A 118.6(3) . . ?
C9A C8A H8A 120.7 . . ?
C16A C8A H8A 120.7 . . ?
C8A C9A C10A 120.8(3) . . ?
C8A C9A H9A 119.6 . . ?
C10A C9A H9A 119.6 . . ?
C11A C10A C9A 122.3(3) . . ?
C11A C10A H10A 118.8 . . ?
C9A C10A H10A 118.8 . . ?
C10A C11A C17A 117.2(3) . . ?
C10A C11A H11A 121.4 . . ?
C17A C11A H11A 121.4 . . ?
C18A N12A C17A 108.2(3) . . ?
C18A N12A H12A 124.9(18) . . ?
C17A N12A H12A 126.4(18) . . ?
C4A C13A N5A 128.9(3) . . ?
C4A C13A C20A 121.7(3) . . ?
N5A C13A C20A 109.4(3) . . ?
N5A C14A C6A 128.6(3) . . ?
N5A C14A C19A 108.8(3) . . ?
C6A C14A C19A 122.5(3) . . ?
C18A C15A C7A 120.6(3) . . ?
C18A C15A C16A 106.5(3) . . ?
C7A C15A C16A 132.8(3) . . ?
C8A C16A C17A 119.0(3) . . ?
C8A C16A C15A 134.0(3) . . ?
C17A C16A C15A 106.9(3) . . ?
C11A C17A N12A 129.5(3) . . ?
C11A C17A C16A 122.0(3) . . ?
N12A C17A C16A 108.4(3) . . ?
N12A C18A C15A 109.9(3) . . ?
N12A C18A C19A 129.4(3) . . ?
C15A C18A C19A 120.7(3) . . ?
C18A C19A C14A 116.6(3) . . ?
C18A C19A C20A 137.0(3) . . ?
C14A C19A C20A 106.4(3) . . ?
C1A C20A C13A 119.8(3) . . ?
C1A C20A C19A 133.7(3) . . ?
C13A C20A C19A 106.5(3) . . ?
C22A N21A C26A 116.7(15) . . ?
N21A C22A C23A 121.3(18) . . ?
N21A C22A H22A 119.4 . . ?
C23A C22A H22A 119.4 . . ?
C22A C23A C24A 122.5(14) . . ?
C22A C23A H23A 118.7 . . ?
C24A C23A H23A 118.7 . . ?
C25A C24A C23A 115.9(10) . . ?
C25A C24A C33A 120.4(9) . . ?
C23A C24A C33A 123.6(11) . . ?
C26A C25A C24A 119.5(11) . . ?
C26A C25A H25A 120.3 . . ?
C24A C25A H25A 120.3 . . ?
N21A C26A C25A 124.0(13) . . ?
N21A C26A H26A 118.0 . . ?
C25A C26A H26A 118.0 . . ?
C32A N27A C28A 115.4(8) . . ?
N27A C28A C29A 125.2(9) . . ?
N27A C28A H28A 117.4 . . ?
C29A C28A H28A 117.4 . . ?
C30A C29A C28A 119.2(12) . . ?
C30A C29A H29A 120.4 . . ?
C28A C29A H29A 120.4 . . ?
C29A C30A C31A 115.7(15) . . ?
C29A C30A C34A 123.5(13) . . ?
C31A C30A C34A 120.6(11) . . ?
C30A C31A C32A 119.9(13) . . ?
C30A C31A H31A 120.1 . . ?
C32A C31A H31A 120.1 . . ?
N27A C32A C31A 124.5(10) . . ?
N27A C32A H32A 117.7 . . ?
C31A C32A H32A 117.7 . . ?
C34A C33A C24A 126.5(8) . . ?
C34A C33A H33A 116.8 . . ?
C24A C33A H33A 116.8 . . ?
C33A C34A C30A 124.4(9) . . ?
C33A C34A H34A 117.8 . . ?
C30A C34A H34A 117.8 . . ?
C22C N21C C26C 114.5(14) . . ?
N21C C22C C23C 124.7(12) . . ?
N21C C22C H22C 117.6 . . ?
C23C C22C H22C 117.6 . . ?
C22C C23C C24C 120.1(10) . . ?
C22C C23C H23C 119.9 . . ?
C24C C23C H23C 119.9 . . ?
C23C C24C C25C 117.3(9) . . ?
C23C C24C C33C 123.8(9) . . ?
C25C C24C C33C 118.8(8) . . ?
C24C C25C C26C 117.0(13) . . ?
C24C C25C H25C 121.5 . . ?
C26C C25C H25C 121.5 . . ?
N21C C26C C25C 126.3(16) . . ?
N21C C26C H26C 116.9 . . ?
C25C C26C H26C 116.9 . . ?
C32C N27C C28C 116.3(8) . . ?
N27C C28C C29C 124.3(9) . . ?
N27C C28C H28C 117.8 . . ?
C29C C28C H28C 117.8 . . ?
C28C C29C C30C 119.7(12) . . ?
C28C C29C H29C 120.1 . . ?
C30C C29C H29C 120.1 . . ?
C31C C30C C29C 115.6(13) . . ?
C31C C30C C34C 120.9(10) . . ?
C29C C30C C34C 123.5(11) . . ?
C30C C31C C32C 120.0(10) . . ?
C30C C31C H31C 120.0 . . ?
C32C C31C H31C 120.0 . . ?
N27C C32C C31C 124.0(8) . . ?
N27C C32C H32C 118.0 . . ?
C31C C32C H32C 118.0 . . ?
C34C C33C C24C 125.7(7) . . ?
C34C C33C H33C 117.1 . . ?
C24C C33C H33C 117.1 . . ?
C33C C34C C30C 127.4(8) . . ?
C33C C34C H34C 116.3 . . ?
C30C C34C H34C 116.3 . . ?
H1C O1 H1D 110.3(14) . . ?
C46A N41A C42A 115.8(3) . . ?
N41A C42A C43A 124.4(3) . . ?
N41A C42A H42A 117.8 . . ?
C43A C42A H42A 117.8 . . ?
C42A C43A C44A 119.6(3) . . ?
C42A C43A H43A 120.2 . . ?
C44A C43A H43A 120.2 . . ?
C45A C44A C43A 116.5(3) . . ?
C45A C44A C53A 120.3(3) . . ?
C43A C44A C53A 123.3(3) . . ?
C46A C45A C44A 119.8(3) . . ?
C46A C45A H45A 120.1 . . ?
C44A C45A H45A 120.1 . . ?
N41A C46A C45A 123.9(3) . . ?
N41A C46A H46A 118.0 . . ?
C45A C46A H46A 118.0 . . ?
C52A N47A C48A 115.9(3) . . ?
N47A C48A C49A 124.0(3) . . ?
N47A C48A H48A 118.0 . . ?
C49A C48A H48A 118.0 . . ?
C48A C49A C50A 119.6(3) . . ?
C48A C49A H49A 120.2 . . ?
C50A C49A H49A 120.2 . . ?
C51A C50A C49A 116.7(3) . . ?
C51A C50A C54A 119.7(2) . . ?
C49A C50A C54A 123.6(3) . . ?
C52A C51A C50A 119.6(3) . . ?
C52A C51A H51A 120.2 . . ?
C50A C51A H51A 120.2 . . ?
N47A C52A C51A 124.1(3) . . ?
N47A C52A H52A 117.9 . . ?
C51A C52A H52A 117.9 . . ?
C54A C53A C44A 125.8(3) . . ?
C54A C53A H53A 117.1 . . ?
C44A C53A H53A 117.1 . . ?
C53A C54A C50A 126.5(3) . . ?
C53A C54A H54A 116.8 . . ?
C50A C54A H54A 116.8 . . ?
C2B C1B C20B 118.8(3) . . ?
C2B C1B H1B 120.6 . . ?
C20B C1B H1B 120.6 . . ?
C1B C2B C3B 121.1(3) . . ?
C1B C2B H2B 119.4 . . ?
C3B C2B H2B 119.4 . . ?
C4B C3B C2B 121.0(3) . . ?
C4B C3B H3B 119.5 . . ?
C2B C3B H3B 119.5 . . ?
C3B C4B C13B 118.3(3) . . ?
C3B C4B H4B 120.9 . . ?
C13B C4B H4B 120.9 . . ?
C14B N5B C13B 109.0(2) . . ?
C14B N5B H5B 126.3(18) . . ?
C13B N5B H5B 124.7(18) . . ?
C7B C6B C14B 118.5(3) . . ?
C7B C6B H6B 120.7 . . ?
C14B C6B H6B 120.7 . . ?
C6B C7B C15B 120.5(3) . . ?
C6B C7B H7B 119.7 . . ?
C15B C7B H7B 119.7 . . ?
C9B C8B C16B 119.2(3) . . ?
C9B C8B H8B 120.4 . . ?
C16B C8B H8B 120.4 . . ?
C8B C9B C10B 120.8(3) . . ?
C8B C9B H9B 119.6 . . ?
C10B C9B H9B 119.6 . . ?
C11B C10B C9B 121.6(3) . . ?
C11B C10B H10B 119.2 . . ?
C9B C10B H10B 119.2 . . ?
C10B C11B C17B 117.2(3) . . ?
C10B C11B H11B 121.4 . . ?
C17B C11B H11B 121.4 . . ?
C18B N12B C17B 108.6(2) . . ?
C18B N12B H12B 126.8(18) . . ?
C17B N12B H12B 124.4(18) . . ?
C4B C13B N5B 129.6(3) . . ?
C4B C13B C20B 121.4(3) . . ?
N5B C13B C20B 109.0(2) . . ?
N5B C14B C6B 128.3(3) . . ?
N5B C14B C19B 108.6(3) . . ?
C6B C14B C19B 123.0(3) . . ?
C7B C15B C18B 120.5(3) . . ?
C7B C15B C16B 133.2(3) . . ?
C18B C15B C16B 106.3(2) . . ?
C8B C16B C17B 119.1(3) . . ?
C8B C16B C15B 134.2(3) . . ?
C17B C16B C15B 106.6(2) . . ?
C11B C17B N12B 128.9(3) . . ?
C11B C17B C16B 122.1(3) . . ?
N12B C17B C16B 109.0(3) . . ?
N12B C18B C19B 130.1(3) . . ?
N12B C18B C15B 109.5(2) . . ?
C19B C18B C15B 120.4(2) . . ?
C18B C19B C14B 116.9(3) . . ?
C18B C19B C20B 136.3(3) . . ?
C14B C19B C20B 106.8(2) . . ?
C1B C20B C13B 119.4(3) . . ?
C1B C20B C19B 134.0(3) . . ?
C13B C20B C19B 106.6(2) . . ?
C22B N21B C26B 116.2(3) . . ?
N21B C22B C23B 124.0(4) . . ?
N21B C22B H22B 118.0 . . ?
C23B C22B H22B 118.0 . . ?
C24B C23B C22B 118.6(4) . . ?
C24B C23B H23B 120.7 . . ?
C22B C23B H23B 120.7 . . ?
C25B C24B C23B 117.8(3) . . ?
C25B C24B C27B 119.2(4) . . ?
C23B C24B C27B 123.0(4) . . ?
C24B C25B C26B 119.3(4) . . ?
C24B C25B H25B 120.4 . . ?
C26B C25B H25B 120.4 . . ?
N21B C26B C25B 124.0(4) . . ?
N21B C26B H26B 118.0 . . ?
C25B C26B H26B 118.0 . . ?
C27B C27B C24B 125.3(6) 2_566 . ?
C27B C27B H27B 117.3 2_566 . ?
C24B C27B H27B 117.3 . . ?
C42B N41B C46B 115.8(3) . . ?
N41B C42B C43B 123.4(3) . . ?
N41B C42B H42B 118.3 . . ?
C43B C42B H42B 118.3 . . ?
C42B C43B C44B 119.4(3) . . ?
C42B C43B H43B 120.3 . . ?
C44B C43B H43B 120.3 . . ?
C45B C44B C43B 116.9(3) . . ?
C45B C44B C53B 115.2(4) . . ?
C43B C44B C53B 127.9(4) . . ?
C45B C44B C53D 150.1(8) . . ?
C43B C44B C53D 93.0(8) . . ?
C44B C45B C46B 120.2(3) . . ?
C44B C45B H45B 119.9 . . ?
C46B C45B H45B 119.9 . . ?
N41B C46B C45B 124.4(3) . . ?
N41B C46B H46B 117.8 . . ?
C45B C46B H46B 117.8 . . ?
C52B N47B C48B 115.0(3) . . ?
N47B C48B C49B 123.9(3) . . ?
N47B C48B H48B 118.1 . . ?
C49B C48B H48B 118.1 . . ?
C48B C49B C50B 119.3(3) . . ?
C48B C49B H49B 120.4 . . ?
C50B C49B H49B 120.4 . . ?
C51B C50B C49B 116.5(3) . . ?
C51B C50B C54B 114.3(4) . . ?
C49B C50B C54B 129.2(4) . . ?
C51B C50B C54D 148.7(7) . . ?
C49B C50B C54D 94.8(7) . . ?
C52B C51B C50B 120.1(3) . . ?
C52B C51B H51B 120.0 . . ?
C50B C51B H51B 120.0 . . ?
N47B C52B C51B 125.3(3) . . ?
N47B C52B H52B 117.4 . . ?
C51B C52B H52B 117.4 . . ?
C54B C53B C44B 122.8(5) . . ?
C54B C53B H53B 118.6 . . ?
C44B C53B H53B 118.6 . . ?
C53B C54B C50B 123.3(5) . . ?
C53B C54B H54B 118.3 . . ?
C50B C54B H54B 118.3 . . ?
C54D C53D C44B 113.2(15) . . ?
C54D C53D H53D 123.4 . . ?
C44B C53D H53D 123.4 . . ?
C53D C54D C50B 113.4(15) . . ?
C53D C54D H54D 123.3 . . ?
C50B C54D H54D 123.3 . . ?
 
loop_
 _geom_torsion_atom_site_label_1
 _geom_torsion_atom_site_label_2
 _geom_torsion_atom_site_label_3
 _geom_torsion_atom_site_label_4
 _geom_torsion
 _geom_torsion_site_symmetry_1
 _geom_torsion_site_symmetry_2
 _geom_torsion_site_symmetry_3
 _geom_torsion_site_symmetry_4
 _geom_torsion_publ_flag
C20A C1A C2A C3A 0.2(5) . . . . ?
C1A C2A C3A C4A 0.6(5) . . . . ?
C2A C3A C4A C13A -0.2(5) . . . . ?
C14A C6A C7A C15A -2.4(5) . . . . ?
C16A C8A C9A C10A -0.2(5) . . . . ?
C8A C9A C10A C11A 1.1(5) . . . . ?
C9A C10A C11A C17A -0.9(5) . . . . ?
C3A C4A C13A N5A 178.7(3) . . . . ?
C3A C4A C13A C20A -1.0(5) . . . . ?
C14A N5A C13A C4A -178.8(3) . . . . ?
C14A N5A C13A C20A 0.9(4) . . . . ?
C13A N5A C14A C6A 175.2(3) . . . . ?
C13A N5A C14A C19A -1.2(4) . . . . ?
C7A C6A C14A N5A -174.5(3) . . . . ?
C7A C6A C14A C19A 1.4(5) . . . . ?
C6A C7A C15A C18A -0.1(5) . . . . ?
C6A C7A C15A C16A -176.9(3) . . . . ?
C9A C8A C16A C17A -0.9(4) . . . . ?
C9A C8A C16A C15A 176.1(3) . . . . ?
C18A C15A C16A C8A -178.6(3) . . . . ?
C7A C15A C16A C8A -1.5(6) . . . . ?
C18A C15A C16A C17A -1.4(3) . . . . ?
C7A C15A C16A C17A 175.7(3) . . . . ?
C10A C11A C17A N12A -178.4(3) . . . . ?
C10A C11A C17A C16A -0.2(4) . . . . ?
C18A N12A C17A C11A 176.7(3) . . . . ?
C18A N12A C17A C16A -1.7(3) . . . . ?
C8A C16A C17A C11A 1.1(4) . . . . ?
C15A C16A C17A C11A -176.6(3) . . . . ?
C8A C16A C17A N12A 179.6(3) . . . . ?
C15A C16A C17A N12A 1.9(3) . . . . ?
C17A N12A C18A C15A 0.7(3) . . . . ?
C17A N12A C18A C19A 179.9(3) . . . . ?
C7A C15A C18A N12A -177.1(3) . . . . ?
C16A C15A C18A N12A 0.4(3) . . . . ?
C7A C15A C18A C19A 3.7(4) . . . . ?
C16A C15A C18A C19A -178.8(3) . . . . ?
N12A C18A C19A C14A 176.5(3) . . . . ?
C15A C18A C19A C14A -4.4(4) . . . . ?
N12A C18A C19A C20A -6.8(6) . . . . ?
C15A C18A C19A C20A 172.2(3) . . . . ?
N5A C14A C19A C18A 178.6(3) . . . . ?
C6A C14A C19A C18A 1.9(4) . . . . ?
N5A C14A C19A C20A 0.9(3) . . . . ?
C6A C14A C19A C20A -175.7(3) . . . . ?
C2A C1A C20A C13A -1.3(4) . . . . ?
C2A C1A C20A C19A -178.2(3) . . . . ?
C4A C13A C20A C1A 1.8(5) . . . . ?
N5A C13A C20A C1A -178.0(3) . . . . ?
C4A C13A C20A C19A 179.4(3) . . . . ?
N5A C13A C20A C19A -0.3(4) . . . . ?
C18A C19A C20A C1A -0.1(6) . . . . ?
C14A C19A C20A C1A 176.8(3) . . . . ?
C18A C19A C20A C13A -177.3(3) . . . . ?
C14A C19A C20A C13A -0.4(3) . . . . ?
C26A N21A C22A C23A -1(3) . . . . ?
N21A C22A C23A C24A 3(3) . . . . ?
C22A C23A C24A C25A -2(2) . . . . ?
C22A C23A C24A C33A 174.0(16) . . . . ?
C23A C24A C25A C26A -0.5(17) . . . . ?
C33A C24A C25A C26A -176.9(11) . . . . ?
C22A N21A C26A C25A -2(2) . . . . ?
C24A C25A C26A N21A 3(2) . . . . ?
C32A N27A C28A C29A -2.5(15) . . . . ?
N27A C28A C29A C30A 1.2(19) . . . . ?
C28A C29A C30A C31A 2(2) . . . . ?
C28A C29A C30A C34A 176.9(14) . . . . ?
C29A C30A C31A C32A -3(2) . . . . ?
C34A C30A C31A C32A -178.6(13) . . . . ?
C28A N27A C32A C31A 0.8(16) . . . . ?
C30A C31A C32A N27A 2(2) . . . . ?
C25A C24A C33A C34A -171.4(9) . . . . ?
C23A C24A C33A C34A 12.5(15) . . . . ?
C24A C33A C34A C30A -177.2(12) . . . . ?
C29A C30A C34A C33A 12(2) . . . . ?
C31A C30A C34A C33A -173.3(13) . . . . ?
C26C N21C C22C C23C 0(2) . . . . ?
N21C C22C C23C C24C -0.9(19) . . . . ?
C22C C23C C24C C25C 0.8(15) . . . . ?
C22C C23C C24C C33C -177.4(10) . . . . ?
C23C C24C C25C C26C -0.3(18) . . . . ?
C33C C24C C25C C26C 178.0(13) . . . . ?
C22C N21C C26C C25C 0(3) . . . . ?
C24C C25C C26C N21C 0(3) . . . . ?
C32C N27C C28C C29C 0.3(14) . . . . ?
N27C C28C C29C C30C -2.0(17) . . . . ?
C28C C29C C30C C31C 3(2) . . . . ?
C28C C29C C30C C34C -179.1(13) . . . . ?
C29C C30C C31C C32C -2(2) . . . . ?
C34C C30C C31C C32C 179.8(11) . . . . ?
C28C N27C C32C C31C 0.6(13) . . . . ?
C30C C31C C32C N27C 0.3(16) . . . . ?
C23C C24C C33C C34C 18.7(13) . . . . ?
C25C C24C C33C C34C -159.6(9) . . . . ?
C24C C33C C34C C30C 175.7(11) . . . . ?
C31C C30C C34C C33C -161.8(11) . . . . ?
C29C C30C C34C C33C 20(2) . . . . ?
C46A N41A C42A C43A -0.2(5) . . . . ?
N41A C42A C43A C44A 0.1(5) . . . . ?
C42A C43A C44A C45A -0.2(4) . . . . ?
C42A C43A C44A C53A -179.1(3) . . . . ?
C43A C44A C45A C46A 0.3(4) . . . . ?
C53A C44A C45A C46A 179.2(3) . . . . ?
C42A N41A C46A C45A 0.3(5) . . . . ?
C44A C45A C46A N41A -0.4(5) . . . . ?
C52A N47A C48A C49A 0.7(5) . . . . ?
N47A C48A C49A C50A -0.6(5) . . . . ?
C48A C49A C50A C51A -0.4(4) . . . . ?
C48A C49A C50A C54A 179.5(3) . . . . ?
C49A C50A C51A C52A 1.2(4) . . . . ?
C54A C50A C51A C52A -178.7(3) . . . . ?
C48A N47A C52A C51A 0.1(4) . . . . ?
C50A C51A C52A N47A -1.1(4) . . . . ?
C45A C44A C53A C54A -179.0(3) . . . . ?
C43A C44A C53A C54A -0.2(5) . . . . ?
C44A C53A C54A C50A 178.9(3) . . . . ?
C51A C50A C54A C53A -174.3(3) . . . . ?
C49A C50A C54A C53A 5.7(5) . . . . ?
C20B C1B C2B C3B 1.3(5) . . . . ?
C1B C2B C3B C4B -1.1(5) . . . . ?
C2B C3B C4B C13B -0.7(4) . . . . ?
C14B C6B C7B C15B 1.1(4) . . . . ?
C16B C8B C9B C10B 0.6(5) . . . . ?
C8B C9B C10B C11B -0.4(5) . . . . ?
C9B C10B C11B C17B -0.9(5) . . . . ?
C3B C4B C13B N5B -177.9(3) . . . . ?
C3B C4B C13B C20B 2.4(4) . . . . ?
C14B N5B C13B C4B -180.0(3) . . . . ?
C14B N5B C13B C20B -0.2(3) . . . . ?
C13B N5B C14B C6B -179.2(3) . . . . ?
C13B N5B C14B C19B 0.7(3) . . . . ?
C7B C6B C14B N5B 178.6(3) . . . . ?
C7B C6B C14B C19B -1.3(5) . . . . ?
C6B C7B C15B C18B 0.7(4) . . . . ?
C6B C7B C15B C16B 179.2(3) . . . . ?
C9B C8B C16B C17B 0.4(4) . . . . ?
C9B C8B C16B C15B 177.7(3) . . . . ?
C7B C15B C16B C8B 4.1(6) . . . . ?
C18B C15B C16B C8B -177.3(3) . . . . ?
C7B C15B C16B C17B -178.4(3) . . . . ?
C18B C15B C16B C17B 0.3(3) . . . . ?
C10B C11B C17B N12B -177.8(3) . . . . ?
C10B C11B C17B C16B 2.0(4) . . . . ?
C18B N12B C17B C11B 179.5(3) . . . . ?
C18B N12B C17B C16B -0.3(3) . . . . ?
C8B C16B C17B C11B -1.8(4) . . . . ?
C15B C16B C17B C11B -179.8(3) . . . . ?
C8B C16B C17B N12B 178.0(3) . . . . ?
C15B C16B C17B N12B 0.0(3) . . . . ?
C17B N12B C18B C19B -178.5(3) . . . . ?
C17B N12B C18B C15B 0.4(3) . . . . ?
C7B C15B C18B N12B 178.4(3) . . . . ?
C16B C15B C18B N12B -0.4(3) . . . . ?
C7B C15B C18B C19B -2.5(4) . . . . ?
C16B C15B C18B C19B 178.6(2) . . . . ?
N12B C18B C19B C14B -178.8(3) . . . . ?
C15B C18B C19B C14B 2.4(4) . . . . ?
N12B C18B C19B C20B 2.0(5) . . . . ?
C15B C18B C19B C20B -176.9(3) . . . . ?
N5B C14B C19B C18B 179.6(2) . . . . ?
C6B C14B C19B C18B -0.5(4) . . . . ?
N5B C14B C19B C20B -0.9(3) . . . . ?
C6B C14B C19B C20B 179.0(3) . . . . ?
C2B C1B C20B C13B 0.4(4) . . . . ?
C2B C1B C20B C19B 178.2(3) . . . . ?
C4B C13B C20B C1B -2.2(4) . . . . ?
N5B C13B C20B C1B 178.0(3) . . . . ?
C4B C13B C20B C19B 179.4(3) . . . . ?
N5B C13B C20B C19B -0.4(3) . . . . ?
C18B C19B C20B C1B 2.1(6) . . . . ?
C14B C19B C20B C1B -177.2(3) . . . . ?
C18B C19B C20B C13B -179.9(3) . . . . ?
C14B C19B C20B C13B 0.8(3) . . . . ?
C26B N21B C22B C23B 0.7(5) . . . . ?
N21B C22B C23B C24B -1.0(6) . . . . ?
C22B C23B C24B C25B 0.4(5) . . . . ?
C22B C23B C24B C27B -178.5(3) . . . . ?
C23B C24B C25B C26B 0.5(5) . . . . ?
C27B C24B C25B C26B 179.4(3) . . . . ?
C22B N21B C26B C25B 0.2(5) . . . . ?
C24B C25B C26B N21B -0.8(6) . . . . ?
C25B C24B C27B C27B -176.7(5) . . . 2_566 ?
C23B C24B C27B C27B 2.2(7) . . . 2_566 ?
C46B N41B C42B C43B 0.1(5) . . . . ?
N41B C42B C43B C44B 0.2(5) . . . . ?
C42B C43B C44B C45B -0.2(4) . . . . ?
C42B C43B C44B C53B -179.6(3) . . . . ?
C42B C43B C44B C53D -178.0(5) . . . . ?
C43B C44B C45B C46B 0.0(5) . . . . ?
C53B C44B C45B C46B 179.4(3) . . . . ?
C53D C44B C45B C46B 175.6(9) . . . . ?
C42B N41B C46B C45B -0.4(5) . . . . ?
C44B C45B C46B N41B 0.4(5) . . . . ?
C52B N47B C48B C49B 0.2(5) . . . . ?
N47B C48B C49B C50B -0.1(5) . . . . ?
C48B C49B C50B C51B -0.3(4) . . . . ?
C48B C49B C50B C54B 179.2(3) . . . . ?
C48B C49B C50B C54D -178.8(5) . . . . ?
C49B C50B C51B C52B 0.7(5) . . . . ?
C54B C50B C51B C52B -178.9(3) . . . . ?
C54D C50B C51B C52B 177.7(9) . . . . ?
C48B N47B C52B C51B 0.2(5) . . . . ?
C50B C51B C52B N47B -0.7(5) . . . . ?
C45B C44B C53B C54B -173.5(4) . . . . ?
C43B C44B C53B C54B 5.9(6) . . . . ?
C44B C53B C54B C50B 178.9(3) . . . . ?
C51B C50B C54B C53B -179.9(4) . . . . ?
C49B C50B C54B C53B 0.5(6) . . . . ?
C45B C44B C53D C54D 2.6(17) . . . . ?
C43B C44B C53D C54D 178.7(9) . . . . ?
C44B C53D C54D C50B -179.5(7) . . . . ?
C51B C50B C54D C53D 7.9(16) . . . . ?
C49B C50B C54D C53D -174.9(9) . . . . ?
 
loop_
 _geom_hbond_atom_site_label_D 
 _geom_hbond_atom_site_label_H 
 _geom_hbond_atom_site_label_A 
 _geom_hbond_distance_DH 
 _geom_hbond_distance_HA 
 _geom_hbond_distance_DA 
 _geom_hbond_angle_DHA 
 _geom_hbond_site_symmetry_A 
 _geom_hbond_publ_flag
N5A H5A N21A^a  1.03(4) 1.97(4) 2.987(16) 173(3) . yes
N5A H5A N21C^b  1.03(4) 2.04(4) 3.052(14) 168(3) . yes
N12A H12A N41A  1.02(3) 2.07(3) 3.036(4) 158(3) . yes
O1 H1D N27A^a  0.843(10) 2.1501(10) 2.934(9) 154(3) . yes
O1 H1D N27C^b  0.843(10) 2.389(16) 3.193(10) 160(3) . yes
C46A H46A N47B  0.95 2.68 3.306(4) 124.3 1_556 yes
N5B H5B N21B  1.02(3) 1.85(3) 2.859(4) 171(3) . yes
N12B H12B N41B  1.00(3) 1.94(3) 2.916(3) 166(3) . yes
 
_refine_diff_density_max    0.785
_refine_diff_density_min   -0.320
_refine_diff_density_rms    0.062

_shelx_res_file
;
TITL 184RMB24
    184RMB24.res
    created by SHELXL-2019/3 at 12:52:48 on 08-Oct-2024
CELL 0.71073 9.8721 16.7361 18.5430 99.9270 93.8590 97.5750
ZERR 1.00 0.0003 0.0006 0.0006 0.0010 0.0010 0.0010
LATT 1
SFAC C H N O
UNIT 156 120 22 1
OMIT 0 -12 6
OMIT 0 -14 7
OMIT -6 12 3
OMIT 0 -15 6
OMIT -1 -1 2
LIST 4
TEMP -123.150
SIZE  0.126 0.268 0.340
ACTA
L.S. 20
FMAP 2
PLAN 5
DFIX 0.85 0.01 O1 H1C O1 H1D
DANG 1.373 0.001 H1C H1D
DFIX 2.150 0.001 N27A H1D
HTAB N5A N21A
HTAB N5A N21C
HTAB N12A N41A
HTAB O1 N27A
HTAB O1 N27C
EQIV $2 x, y, z+1
HTAB C46A N47B_$2
HTAB N5B N21B
HTAB N12B N41B
BOND $H
CONF
WGHT    0.048900    4.633100
FVAR       0.62204   0.47110   0.76680
C1A   1    0.702049    0.247631    0.481980    11.00000    0.05027    0.03798 =
         0.03567    0.01157    0.00409    0.00606
AFIX  43
H1A   2    0.701889    0.223239    0.431757    11.00000   -1.20000
AFIX   0
C2A   1    0.578712    0.251339    0.514854    11.00000    0.04768    0.05634 =
         0.04685    0.02109    0.00102    0.01028
AFIX  43
H2A   2    0.493931    0.229101    0.486777    11.00000   -1.20000
AFIX   0
C3A   1    0.579766    0.287600    0.588770    11.00000    0.04692    0.07108 =
         0.04873    0.02345    0.01499    0.02519
AFIX  43
H3A   2    0.495515    0.289274    0.610513    11.00000   -1.20000
AFIX   0
C4A   1    0.701229    0.320912    0.630470    11.00000    0.05919    0.06880 =
         0.04093    0.01573    0.00631    0.03101
AFIX  43
H4A   2    0.701505    0.345639    0.680613    11.00000   -1.20000
AFIX   0
N5A   3    0.955285    0.348018    0.628229    11.00000    0.05513    0.05118 =
         0.03178    0.00151   -0.00120    0.01699
H5A   2    0.981444    0.375007    0.682235    11.00000   -1.20000
C6A   1    1.185753    0.356681    0.579634    11.00000    0.04765    0.03796 =
         0.03349   -0.00204   -0.00839    0.00652
AFIX  43
H6A   2    1.234807    0.384343    0.624786    11.00000   -1.20000
AFIX   0
C7A   1    1.252406    0.339974    0.517766    11.00000    0.04459    0.03544 =
         0.04433    0.00472   -0.00456    0.00639
AFIX  43
H7A   2    1.348134    0.358010    0.519528    11.00000   -1.20000
AFIX   0
C8A   1    1.351573    0.273419    0.350013    11.00000    0.04256    0.03960 =
         0.04852    0.01298    0.00320    0.00703
AFIX  43
H8A   2    1.431550    0.304264    0.377879    11.00000   -1.20000
AFIX   0
C9A   1    1.357631    0.233327    0.278949    11.00000    0.04515    0.04800 =
         0.04727    0.01676    0.01201    0.01447
AFIX  43
H9A   2    1.442635    0.236775    0.257693    11.00000   -1.20000
AFIX   0
C10A  1    1.241078    0.188083    0.238238    11.00000    0.05507    0.04957 =
         0.03756    0.00970    0.00390    0.01965
AFIX  43
H10A  2    1.248783    0.160388    0.189794    11.00000   -1.20000
AFIX   0
C11A  1    1.114503    0.181887    0.265581    11.00000    0.04874    0.04093 =
         0.03301    0.00542   -0.00160    0.01130
AFIX  43
H11A  2    1.035281    0.151292    0.236812    11.00000   -1.20000
AFIX   0
N12A  3    0.995136    0.224815    0.378453    11.00000    0.03826    0.03688 =
         0.03292    0.00406   -0.00010    0.00241
H12A  2    0.899384    0.193290    0.363631    11.00000   -1.20000
C13A  1    0.822126    0.317643    0.598025    11.00000    0.05113    0.04949 =
         0.03885    0.00996    0.00092    0.01951
C14A  1    1.043960    0.332288    0.575224    11.00000    0.04958    0.03695 =
         0.03268    0.00916    0.00089    0.01371
C15A  1    1.181504    0.296720    0.452008    11.00000    0.04074    0.02986 =
         0.03790    0.00634    0.00130    0.00821
C16A  1    1.224956    0.267675    0.380207    11.00000    0.04696    0.02989 =
         0.03412    0.00883    0.00241    0.00891
C17A  1    1.107629    0.222012    0.336550    11.00000    0.03896    0.03015 =
         0.03716    0.01081    0.00318    0.00924
C18A  1    1.040927    0.269493    0.448193    11.00000    0.04731    0.02481 =
         0.02925    0.00320   -0.00173    0.00887
C19A  1    0.966820    0.289059    0.509045    11.00000    0.03991    0.02974 =
         0.03936    0.01139   -0.00222    0.00587
C20A  1    0.824378    0.280347    0.524358    11.00000    0.04611    0.03254 =
         0.03610    0.01152   -0.00035    0.00895
SIMU 0.01 N21A > C34C
DELU 0.005 N21A > C34C
PART 1
N21A  3    1.049129    0.419124    0.785408    21.00000    0.05305    0.04278 =
         0.04035    0.00903    0.00805    0.00613
C22A  1    1.173526    0.459055    0.812978    21.00000    0.05539    0.03979 =
         0.04338    0.01200    0.00354    0.00417
AFIX  43
H22A  2    1.235582    0.478329    0.780658    21.00000   -1.20000
AFIX   0
C23A  1    1.213193    0.472707    0.887402    21.00000    0.05607    0.03914 =
         0.04255    0.00622    0.00653    0.00071
AFIX  43
H23A  2    1.300536    0.503467    0.905050    21.00000   -1.20000
AFIX   0
C24A  1    1.130517    0.443273    0.937386    21.00000    0.04682    0.03266 =
         0.03809    0.00534    0.00801    0.00829
C25A  1    1.002658    0.401432    0.908583    21.00000    0.04582    0.03787 =
         0.03813    0.00419    0.00758    0.01167
AFIX  43
H25A  2    0.941119    0.379274    0.939755    21.00000   -1.20000
AFIX   0
C26A  1    0.965360    0.392182    0.834305    21.00000    0.05198    0.04413 =
         0.03737    0.00582    0.00564    0.00797
AFIX  43
H26A  2    0.875652    0.365347    0.816112    21.00000   -1.20000
AFIX   0
N27A  3    1.428840    0.503362    1.277996    21.00000    0.04724    0.03785 =
         0.05274    0.00999    0.00089    0.00008
C28A  1    1.328342    0.447932    1.242770    21.00000    0.05165    0.04538 =
         0.04920    0.01127    0.00030   -0.00855
AFIX  43
H28A  2    1.288595    0.407955    1.268813    21.00000   -1.20000
AFIX   0
C29A  1    1.275789    0.443279    1.170474    21.00000    0.04938    0.04381 =
         0.04793    0.01299    0.00281   -0.00428
AFIX  43
H29A  2    1.201780    0.402018    1.148967    21.00000   -1.20000
AFIX   0
C30A  1    1.332353    0.499273    1.130318    21.00000    0.03940    0.02983 =
         0.04242    0.00446    0.00730    0.00652
C31A  1    1.442519    0.555295    1.166154    21.00000    0.04440    0.03561 =
         0.05029    0.00868    0.00383   -0.00167
AFIX  43
H31A  2    1.489454    0.593619    1.140780    21.00000   -1.20000
AFIX   0
C32A  1    1.484139    0.555291    1.239209    21.00000    0.04709    0.03749 =
         0.05160    0.00949   -0.00269   -0.00321
AFIX  43
H32A  2    1.557805    0.595755    1.262645    21.00000   -1.20000
AFIX   0
C33A  1    1.174931    0.450177    1.015261    21.00000    0.04028    0.02962 =
         0.04057    0.00686    0.01102    0.00545
AFIX  43
H33A  2    1.118243    0.418542    1.042574    21.00000   -1.20000
AFIX   0
C34A  1    1.288802    0.497160    1.052345    21.00000    0.04563    0.03143 =
         0.04232    0.00653    0.00729    0.00089
AFIX  43
H34A  2    1.344383    0.531050    1.026369    21.00000   -1.20000
AFIX   0
PART 2
N21C  3    1.027651    0.404262    0.793409   -21.00000    0.05738    0.03917 =
         0.04204    0.00614    0.00166    0.00604
C22C  1    0.980116    0.386022    0.854582   -21.00000    0.05185    0.04386 =
         0.04283    0.00465    0.00205    0.00763
AFIX  43
H22C  2    0.894484    0.351401    0.850247   -21.00000   -1.20000
AFIX   0
C23C  1    1.045816    0.413602    0.923982   -21.00000    0.04690    0.04084 =
         0.03952    0.00134    0.00571    0.00768
AFIX  43
H23C  2    1.004638    0.398534    0.965466   -21.00000   -1.20000
AFIX   0
C24C  1    1.171881    0.463294    0.933459   -21.00000    0.04557    0.03172 =
         0.03981    0.00279    0.00676    0.01042
C25C  1    1.226063    0.484112    0.870959   -21.00000    0.06214    0.03501 =
         0.04008    0.00874    0.00649    0.00088
AFIX  43
H25C  2    1.311892    0.518194    0.873743   -21.00000   -1.20000
AFIX   0
C26C  1    1.148473    0.452597    0.803435   -21.00000    0.06374    0.03843 =
         0.04060    0.00491    0.00371    0.00333
AFIX  43
H26C  2    1.185681    0.467125    0.760749   -21.00000   -1.20000
AFIX   0
N27C  3    1.477530    0.527765    1.273042   -21.00000    0.05080    0.03723 =
         0.04782    0.01225    0.00006   -0.00027
C28C  1    1.479354    0.578869    1.224238   -21.00000    0.04636    0.03038 =
         0.05091    0.01049    0.00071   -0.00079
AFIX  43
H28C  2    1.537221    0.630192    1.237009   -21.00000   -1.20000
AFIX   0
C29C  1    1.403203    0.561687    1.157360   -21.00000    0.04295    0.03046 =
         0.04569    0.01022    0.00108    0.00302
AFIX  43
H29C  2    1.406995    0.601156    1.126087   -21.00000   -1.20000
AFIX   0
C30C  1    1.319828    0.485711    1.135363   -21.00000    0.03778    0.03119 =
         0.04252    0.00391    0.00492    0.00509
C31C  1    1.317009    0.433622    1.186559   -21.00000    0.04284    0.03460 =
         0.05210    0.01195    0.00142    0.00117
AFIX  43
H31C  2    1.260403    0.381774    1.175784   -21.00000   -1.20000
AFIX   0
C32C  1    1.397488    0.457690    1.253755   -21.00000    0.05221    0.03791 =
         0.05351    0.01528   -0.00094   -0.00018
AFIX  43
H32C  2    1.393623    0.420758    1.287394   -21.00000   -1.20000
AFIX   0
C33C  1    1.252123    0.492876    1.005254   -21.00000    0.04085    0.03660 =
         0.04078    0.00193    0.00586    0.00635
AFIX  43
H33C  2    1.321488    0.538835    1.008802   -21.00000   -1.20000
AFIX   0
C34C  1    1.236259    0.461529    1.064245   -21.00000    0.04032    0.03163 =
         0.04370    0.00263    0.00645    0.00313
AFIX  43
H34C  2    1.162367    0.418136    1.060998   -21.00000   -1.20000
AFIX   0
PART 0
O1    4    1.412947    0.508396    1.436087    10.50000    0.05823    0.09670 =
         0.02546    0.02202   -0.00824   -0.01941
H1C   2    1.422468    0.557302    1.456349    10.50000   -1.50000
H1D   2    1.443105    0.504034    1.394321    10.50000   -1.50000
N41A  3    0.731835    0.130271    0.294188    11.00000    0.03753    0.04635 =
         0.03148    0.00272    0.00255    0.00064
C42A  1    0.732728    0.162292    0.232922    11.00000    0.03272    0.03659 =
         0.03695    0.00196    0.00344   -0.00091
AFIX  43
H42A  2    0.805005    0.204870    0.230219    11.00000   -1.20000
AFIX   0
C43A  1    0.635969    0.137699    0.173537    11.00000    0.03667    0.03214 =
         0.03246    0.00675    0.00433    0.00321
AFIX  43
H43A  2    0.642592    0.162934    0.131526    11.00000   -1.20000
AFIX   0
C44A  1    0.528078    0.075462    0.175431    11.00000    0.02992    0.02998 =
         0.02719    0.00127    0.00606    0.00716
C45A  1    0.526410    0.041795    0.238793    11.00000    0.03192    0.03779 =
         0.03543    0.00776    0.00596   -0.00072
AFIX  43
H45A  2    0.455552   -0.000976    0.243011    11.00000   -1.20000
AFIX   0
C46A  1    0.628192    0.070694    0.295759    11.00000    0.03953    0.05299 =
         0.02818    0.00939    0.00469    0.00372
AFIX  43
H46A  2    0.624221    0.046766    0.338593    11.00000   -1.20000
AFIX   0
N47A  3    0.111644   -0.015615   -0.132952    11.00000    0.03881    0.03619 =
         0.03853    0.00161   -0.00284    0.00505
C48A  1    0.101856   -0.044209   -0.069847    11.00000    0.03787    0.03477 =
         0.04310    0.00604   -0.00073   -0.00469
AFIX  43
H48A  2    0.025842   -0.084391   -0.067021    11.00000   -1.20000
AFIX   0
C49A  1    0.195229   -0.018846   -0.009043    11.00000    0.03554    0.03688 =
         0.03620    0.00643    0.00412   -0.00185
AFIX  43
H49A  2    0.182386   -0.040948    0.034294    11.00000   -1.20000
AFIX   0
C50A  1    0.308598    0.039365   -0.011369    11.00000    0.02797    0.02482 =
         0.03106    0.00225    0.00208    0.00553
C51A  1    0.320508    0.068261   -0.076755    11.00000    0.03214    0.02462 =
         0.03438    0.00532    0.00225    0.00439
AFIX  43
H51A  2    0.396840    0.107284   -0.081647    11.00000   -1.20000
AFIX   0
C52A  1    0.220809    0.039992   -0.134686    11.00000    0.03923    0.03517 =
         0.03549    0.00659    0.00033    0.00860
AFIX  43
H52A  2    0.230573    0.061500   -0.178541    11.00000   -1.20000
AFIX   0
C53A  1    0.421584    0.044521    0.114264    11.00000    0.02901    0.03019 =
         0.03450    0.00449    0.00405    0.00185
AFIX  43
H53A  2    0.352361    0.001867    0.120694    11.00000   -1.20000
AFIX   0
C54A  1    0.413341    0.070707    0.050970    11.00000    0.02785    0.02802 =
         0.03426    0.00353    0.00371    0.00172
AFIX  43
H54A  2    0.481834    0.114054    0.045163    11.00000   -1.20000
AFIX   0
C1B   1   -0.049365    0.209075   -0.046767    11.00000    0.04264    0.03316 =
         0.02610    0.00207   -0.00094    0.00179
AFIX  43
H1B   2   -0.074401    0.189773   -0.097784    11.00000   -1.20000
AFIX   0
C2B   1    0.080424    0.205237   -0.016203    11.00000    0.03840    0.03793 =
         0.04257    0.00966    0.01120    0.01040
AFIX  43
H2B   2    0.145656    0.184058   -0.046812    11.00000   -1.20000
AFIX   0
C3B   1    0.117339    0.231825    0.058590    11.00000    0.03118    0.03900 =
         0.04621    0.01263   -0.00457    0.00053
AFIX  43
H3B   2    0.206819    0.227637    0.078467    11.00000   -1.20000
AFIX   0
C4B   1    0.025951    0.264211    0.104392    11.00000    0.04255    0.03031 =
         0.02977    0.00495   -0.00607   -0.00265
AFIX  43
H4B   2    0.051005    0.281814    0.155605    11.00000   -1.20000
AFIX   0
N5B   3   -0.210599    0.302426    0.106956    11.00000    0.03651    0.03586 =
         0.02621   -0.00018    0.00209    0.00335
H5B   2   -0.207773    0.327469    0.161308    11.00000   -1.20000
C6B   1   -0.448465    0.320635    0.063405    11.00000    0.04333    0.03477 =
         0.03142   -0.00431    0.01214    0.00436
AFIX  43
H6B   2   -0.470716    0.345214    0.110388    11.00000   -1.20000
AFIX   0
C7B   1   -0.541498    0.309097    0.002861    11.00000    0.03013    0.03492 =
         0.04362    0.00520    0.00873    0.00478
AFIX  43
H7B   2   -0.628578    0.326743    0.007710    11.00000   -1.20000
AFIX   0
C8B   1   -0.712530    0.263316   -0.166688    11.00000    0.03328    0.03262 =
         0.05365    0.00878    0.00161    0.00035
AFIX  43
H8B   2   -0.771905    0.289985   -0.135518    11.00000   -1.20000
AFIX   0
C9B   1   -0.751730    0.236961   -0.240321    11.00000    0.03524    0.04068 =
         0.05814    0.01611   -0.01195   -0.00127
AFIX  43
H9B   2   -0.838464    0.246035   -0.260145    11.00000   -1.20000
AFIX   0
C10B  1   -0.665858    0.197042   -0.286389    11.00000    0.04890    0.04380 =
         0.03585    0.00595   -0.01472   -0.00969
AFIX  43
H10B  2   -0.695622    0.179089   -0.337085    11.00000   -1.20000
AFIX   0
C11B  1   -0.538647    0.182992   -0.260083    11.00000    0.04344    0.03485 =
         0.03425    0.00266    0.00376    0.00040
AFIX  43
H11B  2   -0.480862    0.155116   -0.291443    11.00000   -1.20000
AFIX   0
N12B  3   -0.375418    0.207650   -0.146117    11.00000    0.03280    0.03916 =
         0.02415    0.00191    0.00128    0.00702
H12B  2   -0.300379    0.179043   -0.166628    11.00000   -1.20000
C13B  1   -0.102886    0.270383    0.073885    11.00000    0.03473    0.02343 =
         0.03169    0.00340    0.00616   -0.00091
C14B  1   -0.319922    0.295386    0.054451    11.00000    0.03473    0.02992 =
         0.03071    0.00424   -0.00015   -0.00169
C15B  1   -0.509224    0.271586   -0.065919    11.00000    0.03240    0.02708 =
         0.03377    0.00678   -0.00109   -0.00057
C16B  1   -0.584771    0.250477   -0.138294    11.00000    0.03568    0.02851 =
         0.03365    0.00823   -0.00119   -0.00309
C17B  1   -0.498750    0.211306   -0.185903    11.00000    0.02807    0.03179 =
         0.03941    0.01206   -0.00469   -0.00139
C18B  1   -0.381038    0.244201   -0.073942    11.00000    0.03967    0.02228 =
         0.02437    0.00237    0.00764    0.00119
C19B  1   -0.282568    0.257083   -0.013885    11.00000    0.02927    0.02632 =
         0.03388    0.00570    0.00740    0.00388
C20B  1   -0.143068    0.241798   -0.001403    11.00000    0.03031    0.02573 =
         0.03117    0.00591    0.00014   -0.00099
N21B  3   -0.174165    0.371256    0.260375    11.00000    0.07991    0.03936 =
         0.02733   -0.00057   -0.00580    0.00438
C22B  1   -0.043670    0.398038    0.284882    11.00000    0.07863    0.05205 =
         0.03956   -0.00737   -0.00740    0.01664
AFIX  43
H22B  2    0.023622    0.392000    0.250825    11.00000   -1.20000
AFIX   0
C23B  1    0.000535    0.434463    0.357530    11.00000    0.08473    0.04634 =
         0.04025   -0.00723   -0.02038    0.01763
AFIX  43
H23B  2    0.095347    0.451799    0.372422    11.00000   -1.20000
AFIX   0
C24B  1   -0.096534    0.444833    0.407470    11.00000    0.10174    0.03020 =
         0.02745    0.00273   -0.00693    0.01256
C25B  1   -0.231935    0.418017    0.382498    11.00000    0.09564    0.04556 =
         0.03460   -0.00241    0.00395   -0.00508
AFIX  43
H25B  2   -0.301726    0.424422    0.415000    11.00000   -1.20000
AFIX   0
C26B  1   -0.265509    0.381594    0.309519    11.00000    0.09019    0.04343 =
         0.03555   -0.00034   -0.00077   -0.00886
AFIX  43
H26B  2   -0.359545    0.362813    0.293514    11.00000   -1.20000
AFIX   0
C27B  1   -0.061007    0.484455    0.485293    11.00000    0.10669    0.03804 =
         0.03205    0.00313   -0.00913    0.00905
AFIX  43
H27B  2   -0.133867    0.487270    0.516171    11.00000   -1.20000
AFIX   0
N41B  3   -0.176826    0.125918   -0.229750    11.00000    0.03923    0.04594 =
         0.02467    0.00089    0.00228    0.01371
C42B  1   -0.157094    0.164826   -0.285971    11.00000    0.04681    0.04519 =
         0.03139    0.00399   -0.00260    0.00906
AFIX  43
H42B  2   -0.201586    0.211422   -0.288343    11.00000   -1.20000
AFIX   0
C43B  1   -0.074739    0.140720   -0.341324    11.00000    0.04383    0.06184 =
         0.02658    0.00828   -0.00224   -0.01349
AFIX  43
H43B  2   -0.063601    0.170522   -0.380260    11.00000   -1.20000
AFIX   0
C44B  1   -0.008786    0.072523   -0.339147    11.00000    0.02737    0.05600 =
         0.03276   -0.01508   -0.00008   -0.00585
C45B  1   -0.029451    0.033173   -0.281441    11.00000    0.03982    0.04769 =
         0.04240   -0.00643    0.00239    0.01170
AFIX  43
H45B  2    0.013388   -0.013717   -0.277597    11.00000   -1.20000
AFIX   0
C46B  1   -0.111704    0.061022   -0.229059    11.00000    0.04055    0.04892 =
         0.03485    0.00693    0.00219    0.01047
AFIX  43
H46B  2   -0.123274    0.032217   -0.189491    11.00000   -1.20000
AFIX   0
N47B  3    0.391226   -0.009345   -0.609010    11.00000    0.03601    0.04299 =
         0.03249    0.00772    0.00828    0.00258
C48B  1    0.363131   -0.053767   -0.557347    11.00000    0.04342    0.03980 =
         0.03628    0.00749    0.00403    0.00726
AFIX  43
H48B  2    0.403227   -0.102469   -0.558266    11.00000   -1.20000
AFIX   0
C49B  1    0.278843   -0.033120   -0.502324    11.00000    0.04650    0.05715 =
         0.02637    0.00804   -0.00044   -0.01597
AFIX  43
H49B  2    0.262152   -0.067136   -0.466865    11.00000   -1.20000
AFIX   0
C50B  1    0.218841    0.038072   -0.499574    11.00000    0.02717    0.05743 =
         0.03543   -0.01950    0.00049   -0.00552
C51B  1    0.248907    0.083514   -0.552366    11.00000    0.04181    0.04295 =
         0.05603   -0.00068    0.00884    0.00760
AFIX  43
H51B  2    0.211594    0.132963   -0.552708    11.00000   -1.20000
AFIX   0
C52B  1    0.332131    0.058145   -0.604444    11.00000    0.04453    0.04243 =
         0.04738    0.01194    0.00682    0.00393
AFIX  43
H52B  2    0.349553    0.091261   -0.640521    11.00000   -1.20000
AFIX   0
PART 1
C53B  1    0.083626    0.037044   -0.392077    31.00000    0.03407    0.03260 =
         0.02333    0.00230    0.00051    0.00410
AFIX  43
H53B  2    0.114568   -0.013027   -0.386131    31.00000   -1.20000
AFIX   0
C54B  1    0.124671    0.072215   -0.447149    31.00000    0.03322    0.02991 =
         0.02890    0.00662   -0.00156    0.00156
AFIX  43
H54B  2    0.092251    0.121780   -0.453443    31.00000   -1.20000
AFIX   0
PART 2
C53D  1    0.063642    0.082464   -0.409906   -31.00000    0.02723    0.03755 =
         0.02496    0.01652   -0.00185   -0.01177
AFIX  43
H53D  2    0.050777    0.124327   -0.437299   -31.00000   -1.20000
AFIX   0
C54D  1    0.143515    0.027621   -0.427666   -31.00000    0.03156    0.02965 =
         0.01967    0.00141    0.00270   -0.00106
AFIX  43
H54D  2    0.155718   -0.014485   -0.400455   -31.00000   -1.20000
PART 0
AFIX   0
HKLF 4 1 1 0 0 0 1 0 0 0 1


REM  184RMB24
REM wR2 = 0.2075, GooF = S = 1.094, Restrained GooF = 1.077 for all data
REM R1 = 0.0836 for 8596 Fo > 4sig(Fo) and 0.1463 for all 14131 data
REM 975 parameters refined using 520 restraints

END

WGHT      0.0489      4.6334

REM Highest difference peak  0.785,  deepest hole -0.320,  1-sigma level  0.062
Q1    1   1.4216  0.5414  1.4388  11.00000  0.05    0.78
Q2    1   1.4603  0.4759  1.4251  11.00000  0.05    0.73
Q3    1   1.4262  0.5066  1.4667  11.00000  0.05    0.58
Q4    1   0.8435  0.2345  0.4419  11.00000  0.05    0.46
Q5    1  -0.2093  0.2056 -0.0868  11.00000  0.05    0.40
;
_shelx_res_checksum   65747

_shelx_hkl_file
;
  -1   0   0 1067.69   20.70
  -1   0   0 1024.40   18.00
  -1   0   0 1089.39   16.60
   1   0   0 1052.59   25.70
  -2   0   0   17.80    3.90
  -2   0   0   21.10    3.30
  -2   0   0   25.80    3.60
  -2   0   0   15.50    4.40
  -2   0   0   18.70    3.30
  -2   0   0   18.40    2.60
  -2   0   0   17.90    3.10
   2   0   0   14.60    2.50
   2   0   0   20.70    4.60
   2   0   0   25.90    3.80
   2   0   0   21.10    3.30
   2   0   0   21.00    3.20
   2   0   0   15.90    3.10
   2   0   0   16.20    3.70
  -3   0   0  292.97   17.60
  -3   0   0  288.57   18.20
  -3   0   0  270.37   11.30
  -3   0   0  275.87   14.50
  -3   0   0  265.87   13.50
  -3   0   0  274.07   13.90
  -3   0   0  286.07   19.90
  -3   0   0  282.87   14.10
   3   0   0  265.47   13.70
   3   0   0  270.07   14.30
   3   0   0  277.67   11.60
   3   0   0  295.17   13.60
   3   0   0  272.17   18.70
   3   0   0  269.67   14.40
   3   0   0  264.07   19.40
  -4   0   0  278.67   16.80
  -4   0   0  309.07   13.40
  -4   0   0  313.57   17.40
  -4   0   0  318.97   17.30
  -4   0   0  322.57   22.40
  -4   0   0  311.27   18.90
  -4   0   0  320.87   21.20
  -4   0   0  316.37   17.00
  -4   0   0  330.77   26.80
   4   0   0  306.17   21.10
   4   0   0  304.67   16.60
   4   0   0  323.27   18.20
   4   0   0  342.47   18.70
   4   0   0  306.67   15.60
   4   0   0  320.77   14.00
  -5   0   0   41.00    6.70
  -5   0   0   36.00    8.60
  -5   0   0   38.40    6.00
  -5   0   0   43.40    8.10
  -5   0   0   38.50    8.60
  -5   0   0   46.00    9.70
  -5   0   0   40.10    7.30
  -5   0   0   33.90    7.70
  -5   0   0   45.20    5.30
   5   0   0   40.60    8.00
   5   0   0   46.10    7.90
   5   0   0   47.20   11.20
   5   0   0   37.30    6.30
  -6   0   0    7.90    4.80
  -6   0   0    7.60    2.60
  -6   0   0   12.50    3.60
  -6   0   0    9.00    4.70
  -6   0   0    1.70    6.80
  -6   0   0   11.00    1.80
  -6   0   0   -0.10    5.00
  -6   0   0    7.70    3.80
  -6   0   0   14.80    6.90
   6   0   0    5.60    3.80
   6   0   0   -1.20    5.00
   6   0   0    6.10    4.80
   6   0   0   10.20    4.70
  -7   0   0    0.00    1.10
  -7   0   0   -5.20    2.30
  -7   0   0   -2.70    1.60
  -7   0   0    3.20    4.80
  -7   0   0   -2.90    3.10
  -7   0   0    2.50    3.00
   7   0   0    2.50    2.30
   7   0   0   -5.50    2.70
  -8   0   0   25.50   10.60
  -8   0   0    4.50    5.50
  -8   0   0    8.90    5.80
  -8   0   0   10.80   13.30
  -8   0   0   15.20    6.00
  -8   0   0   14.70    7.20
  -8   0   0   21.60    8.90
   8   0   0    7.50    7.00
   8   0   0   13.20    6.80
   8   0   0   19.30    6.00
   8   0   0   10.70    6.00
   8   0   0   19.30    9.10
   8   0   0   25.30    6.60
  -9   0   0    7.10    4.10
  -9   0   0   -0.40    4.50
  -9   0   0   -3.40    4.80
  -9   0   0   -8.40    4.10
  -9   0   0    3.90    4.40
   9   0   0    6.10    7.60
   9   0   0   -6.40    6.00
   9   0   0    1.70    6.40
   9   0   0    5.40    4.20
 -10   0   0   25.70   11.80
 -10   0   0   24.20   11.20
 -10   0   0   25.40    9.00
  10   0   0   34.00   15.90
  10   0   0   21.50   11.50
  10   0   0    3.90    9.40
 -11   0   0   -3.50    5.30
 -11   0   0   -3.20    2.80
 -11   0   0   -4.40    5.20
  11   0   0    5.40    7.10
  12   0   0  -14.60   11.10
  12  -1   0   21.20   11.70
 -12   1   0   15.50    6.40
 -12   1   0   -5.20    8.70
  11  -1   0   -7.90    3.30
  11  -1   0   -1.50    7.00
 -11   1   0   -3.50    5.20
 -11   1   0   12.20    6.60
 -11   1   0   -5.50    5.10
  10  -1   0  218.18   32.60
  10  -1   0  192.98   26.90
  10  -1   0  190.98   20.30
 -10   1   0  190.88   28.70
 -10   1   0  198.68   21.50
 -10   1   0  208.88   22.80
   9  -1   0   94.19   17.60
   9  -1   0   77.09   14.20
   9  -1   0   46.20   10.60
   9  -1   0   66.69   13.40
   9  -1   0   42.70   16.80
   9  -1   0   64.99    9.70
  -9   1   0   41.30    9.90
  -9   1   0   77.79   14.80
  -9   1   0   62.69   15.20
  -9   1   0   73.29    6.60
  -9   1   0   44.10   10.90
  -9   1   0   96.49   15.60
  -9   1   0   50.89   10.90
   8  -1   0    6.20    7.10
   8  -1   0   16.60    6.40
   8  -1   0    2.50    4.40
   8  -1   0   17.00   10.40
   8  -1   0    5.40    4.70
  -8   1   0    4.60    2.30
  -8   1   0    4.60   11.20
  -8   1   0    2.40    4.10
  -8   1   0    4.80    4.70
  -8   1   0   -3.70    5.80
  -8   1   0    4.80    3.80
  -8   1   0    5.60    2.50
   7  -1   0   82.89   11.60
   7  -1   0  100.49   13.00
   7  -1   0  109.19   11.60
   7  -1   0   85.69   15.90
  -7   1   0   83.59   18.40
  -7   1   0  119.09   12.80
  -7   1   0  105.59   16.50
  -7   1   0  107.09   13.80
  -7   1   0  126.29   13.80
  -7   1   0  109.29   10.60
  -7   1   0  125.09   12.60
  -7   1   0  137.79   18.90
   6  -1   0  117.99   11.20
   6  -1   0  117.59   19.00
   6  -1   0  109.49   11.50
   6  -1   0  106.19   12.30
   6  -1   0  101.89   15.30
  -6   1   0  134.19   12.70
  -6   1   0  121.39   19.30
  -6   1   0  107.69   11.00
  -6   1   0  111.29   12.70
  -6   1   0  107.39   10.60
  -6   1   0   98.39   14.40
  -6   1   0  115.89   15.80
  -6   1   0   84.89   11.20
  -6   1   0  113.49   11.00
   5  -1   0   30.80    6.20
   5  -1   0   51.29    7.20
   5  -1   0   42.70    6.40
   5  -1   0   52.89    8.10
   5  -1   0   47.80    7.10
   5  -1   0   43.30    9.50
   5  -1   0   41.30   11.00
  -5   1   0   38.20   11.70
  -5   1   0   40.30    6.50
  -5   1   0   45.80    6.90
  -5   1   0   41.10    8.30
  -5   1   0   38.10    6.80
  -5   1   0   52.79   10.70
  -5   1   0   42.00    7.50
  -5   1   0   35.10    6.80
  -5   1   0   46.60    6.90
   4  -1   0  858.91   26.00
   4  -1   0  816.92   40.00
   4  -1   0  886.91   37.00
   4  -1   0  852.51   24.50
   4  -1   0  854.91   26.60
   4  -1   0  827.82   26.70
   4  -1   0  857.51   29.00
  -4   1   0  801.12   26.40
  -4   1   0  832.42   35.30
  -4   1   0  815.62   28.10
  -4   1   0  804.92   42.30
  -4   1   0  800.72   25.40
  -4   1   0  822.52   26.20
  -4   1   0  843.02   25.60
   3  -1   0   76.29    6.60
   3  -1   0   64.99    5.80
   3  -1   0   63.79    9.10
   3  -1   0   60.49    7.30
   3  -1   0   67.19   10.00
   3  -1   0   61.39    6.00
  -3   1   0   59.29    7.10
  -3   1   0   65.59    6.00
  -3   1   0   65.89    6.40
  -3   1   0   65.79    9.70
  -3   1   0   64.09    6.00
  -3   1   0   67.19    8.60
  -3   1   0   64.59    6.10
   2  -1   0   93.69    5.70
   2  -1   0  100.79    6.10
   2  -1   0   89.99    9.40
   2  -1   0   96.59    5.90
   2  -1   0   95.49    7.90
   2  -1   0   85.79    8.20
  -2   1   0   91.79    5.70
  -2   1   0  101.69    9.90
  -2   1   0   93.39    5.90
  -2   1   0   93.99    5.80
  -2   1   0   95.19    7.90
   1  -1   0 1214.68   23.20
   1  -1   0 1028.70   16.10
   1  -1   0 1051.69   14.40
   1  -1   0 1220.68   26.10
  -1   1   0 1145.49   17.60
  -1   1   0 1160.28   14.90
  -1   1   0 1144.49   24.80
  -1   1   0 1184.98   17.30
  -1   1   0 1160.88   17.90
  -1  -1   0    9.00    2.20
  -1  -1   0    9.80    2.20
  -1  -1   0    7.90    2.00
  -1  -1   0    9.70    2.20
   1   1   0    9.50    2.20
   1   1   0    8.00    1.90
   1   1   0    9.70    2.20
   1   1   0   11.60    2.50
   1   1   0   12.10    2.80
   1   1   0    8.80    2.20
  -2  -1   0  276.17   14.40
  -2  -1   0  274.37   14.10
  -2  -1   0  276.37   15.30
  -2  -1   0  293.57   14.30
  -2  -1   0  284.37   13.90
  -2  -1   0  258.27   14.40
  -2  -1   0  301.67   15.10
  -2  -1   0  292.67   16.60
   2   1   0  275.67   13.20
   2   1   0  277.47   14.20
   2   1   0  260.47   13.50
   2   1   0  286.67   15.50
   2   1   0  301.47   16.80
  -3  -1   0  147.89   12.30
  -3  -1   0  152.68   11.90
  -3  -1   0  146.39   13.20
  -3  -1   0  150.88   11.60
  -3  -1   0  155.28   12.50
  -3  -1   0  154.78   11.80
  -3  -1   0  158.38   13.30
  -3  -1   0  132.79   13.90
   3   1   0  144.69   13.30
   3   1   0  153.88   11.70
   3   1   0  130.69   13.60
   3   1   0  131.69   12.00
   3   1   0  167.08   11.50
  -4  -1   0 1059.69   40.40
  -4  -1   0 1079.59   36.10
  -4  -1   0 1061.39   49.10
  -4  -1   0 1021.10   38.30
  -4  -1   0 1046.30   40.80
  -4  -1   0 1097.39   37.80
  -4  -1   0 1069.29   34.80
  -4  -1   0 1047.30   35.10
   4   1   0 1077.39   45.60
   4   1   0 1075.69   35.00
   4   1   0 1065.69   33.10
   4   1   0 1054.29   39.70
   4   1   0 1085.39   36.70
  -5  -1   0  379.86   27.20
  -5  -1   0  395.96   27.20
  -5  -1   0  383.06   29.20
  -5  -1   0  403.26   22.90
  -5  -1   0  403.56   23.40
  -5  -1   0  367.36   23.30
  -5  -1   0  434.96   26.80
  -5  -1   0  377.26   24.10
   5   1   0  387.26   22.70
   5   1   0  375.56   20.70
   5   1   0  366.66   29.50
   5   1   0  379.36   23.90
   5   1   0  402.36   27.30
   5   1   0  378.06   24.20
  -6  -1   0   43.10    8.80
  -6  -1   0   54.29   10.60
  -6  -1   0   43.20   14.40
  -6  -1   0   57.59    8.40
  -6  -1   0   41.90    7.70
  -6  -1   0   45.70   10.30
  -6  -1   0   38.60    8.00
  -6  -1   0   40.70    8.40
   6   1   0   34.40   10.10
   6   1   0   42.10    9.20
   6   1   0   37.10   11.00
   6   1   0   31.90    8.20
   6   1   0   35.80   12.20
   6   1   0   41.50    7.60
  -7  -1   0    2.40    4.00
  -7  -1   0   -3.10    3.30
  -7  -1   0   -2.10    4.30
  -7  -1   0   -5.30    3.50
  -7  -1   0    6.60    4.10
  -7  -1   0   -5.00    3.40
  -7  -1   0    0.60    4.30
   7   1   0   -2.00    4.60
   7   1   0    0.40    4.20
   7   1   0    4.40    4.70
   7   1   0    7.40    4.00
   7   1   0   -6.70    3.00
  -8  -1   0  642.14   35.90
  -8  -1   0  606.64   34.20
  -8  -1   0  565.74   43.00
  -8  -1   0  623.34   39.00
  -8  -1   0  596.24   38.10
  -8  -1   0  629.54   38.10
  -8  -1   0  603.04   52.29
   8   1   0  656.83   37.70
   8   1   0  556.84   47.30
   8   1   0  640.44   35.20
   8   1   0  613.04   31.80
   8   1   0  636.84   44.70
   8   1   0  647.34   39.40
  -9  -1   0    2.10    5.70
  -9  -1   0   10.70    7.30
  -9  -1   0   -0.30    5.50
  -9  -1   0    0.30    4.90
  -9  -1   0    4.80    5.60
   9   1   0  -12.80    6.00
   9   1   0    4.90    6.50
   9   1   0   -0.30    4.90
   9   1   0   29.10   12.80
   9   1   0   21.00    8.50
 -10  -1   0   -3.20    8.00
 -10  -1   0    4.70    7.30
 -10  -1   0    4.90    6.30
  10   1   0    4.10    5.20
  10   1   0   -1.90    6.20
  10   1   0   17.60   12.30
 -11  -1   0   38.20   10.80
 -11  -1   0   24.10   12.50
 -11  -1   0   37.20   13.50
  11   1   0   26.90   14.10
 -12  -1   0   -6.90    4.70
  12   1   0   -3.30   11.80
  12  -2   0    0.90   15.60
  12  -2   0   -6.70    7.80
 -12   2   0  -14.20    7.00
  11  -2   0   29.10   15.30
  11  -2   0   13.60    9.90
 -11   2   0   31.30   17.30
 -11   2   0   12.50    4.80
 -11   2   0   17.60    7.10
  10  -2   0  228.88   37.40
  10  -2   0  297.57   22.80
  10  -2   0  262.07   17.90
  10  -2   0  298.97   35.40
 -10   2   0  254.17   29.70
 -10   2   0  315.47   25.90
 -10   2   0  273.67   24.90
   9  -2   0    5.30    6.30
   9  -2   0    9.90   10.50
   9  -2   0   25.60   11.50
   9  -2   0   10.50    5.50
   9  -2   0   13.80    4.60
  -9   2   0    7.50    3.60
  -9   2   0   -0.10    7.70
  -9   2   0    7.10    4.70
  -9   2   0    1.50    5.40
  -9   2   0    2.70    5.60
  -9   2   0    3.20    4.50
  -9   2   0    3.80    4.20
   8  -2   0   25.90   10.90
   8  -2   0   43.60    8.00
   8  -2   0   24.30   11.10
  -8   2   0   42.10    7.60
  -8   2   0   43.20    8.30
  -8   2   0   30.70   11.30
  -8   2   0   27.60    8.60
  -8   2   0   38.40    7.90
  -8   2   0   40.30    8.20
  -8   2   0   26.30    7.30
   7  -2   0   10.80    3.90
   7  -2   0    7.10    2.90
   7  -2   0    2.10    3.40
   7  -2   0    3.50    5.10
  -7   2   0    0.20    2.40
  -7   2   0    1.60    3.10
  -7   2   0    0.90    2.50
  -7   2   0    6.00    2.50
  -7   2   0   -5.00    3.50
  -7   2   0    1.90    2.00
   6  -2   0  186.18   16.30
   6  -2   0  219.38   16.00
   6  -2   0  197.68   21.90
   6  -2   0  183.08   23.60
   6  -2   0  203.88   18.00
   6  -2   0  217.98   15.30
   6  -2   0  207.88   13.70
  -6   2   0  222.28   15.30
  -6   2   0  193.58   15.20
  -6   2   0  203.48   15.90
  -6   2   0  207.58   21.10
  -6   2   0  194.28   16.50
  -6   2   0  202.58   17.20
  -6   2   0  185.78   24.00
  -6   2   0  190.28   14.20
   5  -2   0  182.98   16.40
   5  -2   0  187.48   12.90
   5  -2   0  186.78   21.40
   5  -2   0  209.68   20.20
   5  -2   0  191.68   12.70
   5  -2   0  191.28   12.30
  -5   2   0  189.28   13.70
  -5   2   0  160.58   17.00
  -5   2   0  184.48   16.20
  -5   2   0  203.78   13.10
  -5   2   0  194.48   13.30
  -5   2   0  174.88   12.40
  -5   2   0  194.98   22.20
   4  -2   0   83.59    7.80
   4  -2   0   70.99   10.50
   4  -2   0   82.39   10.50
   4  -2   0   66.29    7.00
   4  -2   0   73.89    7.00
   4  -2   0   58.09   11.00
  -4   2   0   65.29    9.40
  -4   2   0   73.39   10.70
  -4   2   0   76.79    7.40
  -4   2   0   78.99    7.80
  -4   2   0   72.09   12.00
  -4   2   0   78.79    7.90
  -4   2   0   73.09    7.30
   3  -2   0    0.00    1.60
   3  -2   0   -0.50    1.00
   3  -2   0    1.90    2.40
   3  -2   0   -0.20    1.30
   3  -2   0   -0.50    3.10
  -3   2   0    0.20    1.00
  -3   2   0   -1.90    1.40
  -3   2   0   -1.80    1.30
  -3   2   0    0.50    1.30
  -3   2   0   -0.50    0.90
  -3   2   0   -0.80    0.80
   2  -2   0   86.19    8.50
   2  -2   0   84.99    6.30
   2  -2   0   86.59    9.40
   2  -2   0   91.89    5.90
   2  -2   0   87.49    6.30
   2  -2   0   93.49    9.80
  -2   2   0   83.09    8.00
  -2   2   0   83.39    5.80
  -2   2   0   91.39    5.00
  -2   2   0   88.39    6.20
  -2   2   0   77.49    8.80
  -2   2   0   88.79    6.30
   1  -2   0   31.40    3.90
   1  -2   0   25.70    3.00
   1  -2   0   26.90    3.50
   1  -2   0   21.20    3.10
   1  -2   0   26.40    4.70
  -1   2   0   24.70    3.40
  -1   2   0   29.30    3.70
  -1   2   0   25.70    2.10
  -1   2   0   26.30    3.20
  -1   2   0   28.90    3.50
  -1   2   0   33.90    5.50
   0  -2   0  289.57   12.70
   0  -2   0  279.17   13.20
   0  -2   0  268.77   12.70
   0  -2   0  280.67    9.90
   0  -2   0  284.97   12.90
   0  -2   0  273.77   12.80
   0  -2   0  272.87   12.70
   0   2   0  282.87   13.00
   0   2   0  282.77   13.30
   0   2   0  273.57   12.30
   0   2   0  273.27   12.70
   0   2   0  266.17    9.70
   0   2   0  287.07   13.10
   0   2   0  302.27   13.30
  -1  -2   0   43.60    6.00
  -1  -2   0   38.30    4.30
  -1  -2   0   49.90    5.10
  -1  -2   0   46.70    6.00
  -1  -2   0   41.00    5.60
  -1  -2   0   39.70    6.10
  -1  -2   0   40.90    4.90
  -1  -2   0   47.20    6.10
   1   2   0   43.10    6.20
   1   2   0   41.20    4.50
   1   2   0   40.90    5.00
   1   2   0   50.09    6.30
   1   2   0   49.99    6.30
   1   2   0   51.79    6.00
   1   2   0   48.60    6.30
  -2  -2   0   12.00    3.50
  -2  -2   0    8.50    4.20
  -2  -2   0    3.00    2.40
  -2  -2   0    6.00    2.90
  -2  -2   0    7.20    2.90
  -2  -2   0    9.60    3.50
  -2  -2   0    7.10    3.10
  -2  -2   0    7.40    3.40
   2   2   0    8.70    4.00
   2   2   0    7.70    3.40
   2   2   0    7.40    3.00
   2   2   0    7.30    1.70
   2   2   0    3.20    2.40
   2   2   0    5.60    2.90
   2   2   0    3.50    2.80
  -3  -2   0    2.50    2.80
  -3  -2   0   -1.20    1.80
  -3  -2   0   -3.10    2.30
  -3  -2   0    2.90    2.70
  -3  -2   0    3.30    2.50
  -3  -2   0    0.80    1.90
   3   2   0    1.70    1.50
   3   2   0   -0.20    2.00
   3   2   0    4.20    3.00
   3   2   0    1.10    2.10
  -4  -2   0   17.90    7.70
  -4  -2   0   24.50    6.80
  -4  -2   0   30.40    6.60
  -4  -2   0   21.50    6.90
  -4  -2   0   17.40    5.70
  -4  -2   0   20.00    7.70
  -4  -2   0   13.60    5.60
   4   2   0   26.30    7.30
   4   2   0   24.40    6.40
   4   2   0   24.80    7.10
   4   2   0   26.70    6.30
   4   2   0   30.80    6.20
  -5  -2   0   25.10    7.40
  -5  -2   0   25.40    6.90
  -5  -2   0   31.00    6.90
  -5  -2   0   27.60    7.70
  -5  -2   0   24.90    7.10
  -5  -2   0   36.50    9.60
  -5  -2   0   30.60    7.50
  -5  -2   0   26.00    8.80
   5   2   0   45.20   10.20
   5   2   0   36.10    6.50
   5   2   0   39.60    8.10
   5   2   0   31.80    7.70
   5   2   0   33.60    7.10
  -6  -2   0   -0.40    7.60
  -6  -2   0    5.30    4.40
  -6  -2   0   12.20    5.00
  -6  -2   0   20.20    5.70
  -6  -2   0   12.30    6.80
  -6  -2   0   11.90    4.70
  -6  -2   0    5.10    6.70
   6   2   0    8.10    6.20
   6   2   0    0.00    4.50
   6   2   0    6.50    5.30
   6   2   0   11.00    4.60
  -7  -2   0   -6.50    5.70
  -7  -2   0    2.10    3.80
  -7  -2   0    6.10    4.00
  -7  -2   0    1.10    5.20
  -7  -2   0   -0.40    3.90
  -7  -2   0   -6.20    3.10
   7   2   0    2.60    3.70
   7   2   0    1.80    3.90
   7   2   0   -1.70    4.70
   7   2   0    3.30    5.40
  -8  -2   0   10.90    6.70
  -8  -2   0    4.00    6.40
  -8  -2   0   25.70    7.50
  -8  -2   0   12.00    8.20
  -8  -2   0   22.00   10.30
  -8  -2   0   15.10    7.30
  -8  -2   0   -0.40    9.40
   8   2   0   18.10    8.50
   8   2   0   24.00    7.70
   8   2   0    7.90    7.50
   8   2   0   21.40   10.60
   8   2   0   15.00    7.30
  -9  -2   0  203.98   23.80
  -9  -2   0  197.48   22.50
  -9  -2   0  205.08   28.50
  -9  -2   0  197.38   24.40
  -9  -2   0  243.28   25.70
   9   2   0  220.58   20.40
   9   2   0  225.38   26.80
   9   2   0  207.88   29.00
   9   2   0  213.68   24.70
   9   2   0  199.68   24.10
 -10  -2   0   87.39   18.00
 -10  -2   0   83.49   33.00
 -10  -2   0   78.09   27.80
  10   2   0   72.59   16.70
  10   2   0   40.50   15.70
 -11  -2   0   -3.70    7.00
 -11  -2   0    6.90    7.40
 -11  -2   0   -3.60    6.60
  11   2   0   -3.20    8.30
 -12  -2   0   46.70   11.10
 -12  -2   0   41.60   14.90
 -12  -2   0   28.80   13.10
  12   2   0   78.39   18.40
  12  -3   0  153.48   29.10
  12  -3   0  148.49   32.50
 -12   3   0  151.18   18.60
  11  -3   0   44.50   18.20
  11  -3   0   83.49   18.40
 -11   3   0   40.50   11.60
 -11   3   0   80.59   18.80
 -11   3   0   45.00   11.90
  10  -3   0  143.09   24.20
  10  -3   0  137.19   26.90
  10  -3   0  210.08   33.70
  10  -3   0  202.48   15.40
 -10   3   0  231.28   29.70
 -10   3   0  200.98   19.60
 -10   3   0  182.58   19.00
 -10   3   0  213.08   21.80
   9  -3   0  109.69   21.70
   9  -3   0  125.09   21.30
   9  -3   0  121.69   10.90
  -9   3   0  152.58   14.10
  -9   3   0  101.89   13.00
  -9   3   0  125.59   12.90
  -9   3   0  113.99   15.20
  -9   3   0  126.89   15.00
  -9   3   0  111.69   21.00
  -9   3   0  107.79   10.70
  -9   3   0   88.69   14.10
   8  -3   0   -0.90    2.60
   8  -3   0    0.20    2.10
   8  -3   0   -2.00    4.50
   8  -3   0    1.10    4.80
  -8   3   0   -1.80    1.90
  -8   3   0    2.00    2.80
  -8   3   0   -1.20    2.40
  -8   3   0    1.40    2.60
  -8   3   0    2.90    2.40
  -8   3   0   -4.50    2.40
   7  -3   0    5.10    5.10
   7  -3   0   18.50    4.20
   7  -3   0    8.80   10.20
   7  -3   0   10.50    4.30
   7  -3   0    7.90    3.50
  -7   3   0    7.90    4.40
  -7   3   0    6.70    4.40
  -7   3   0    8.40    3.70
  -7   3   0    8.40    4.20
  -7   3   0   14.10    2.90
  -7   3   0    9.90    4.10
  -7   3   0    6.40    3.30
   6  -3   0   42.30    7.10
   6  -3   0   33.40    5.60
   6  -3   0   41.80    7.00
   6  -3   0   22.40    9.70
   6  -3   0   35.90   10.00
   6  -3   0   33.70    8.90
  -6   3   0   43.80    6.30
  -6   3   0   42.60    6.70
  -6   3   0   39.20    7.10
  -6   3   0   45.90   10.30
  -6   3   0   34.50   15.50
  -6   3   0   39.50    5.20
  -6   3   0   33.40    6.50
   5  -3   0    4.10    2.70
   5  -3   0    7.00    3.00
   5  -3   0    0.10    3.70
   5  -3   0    7.40    4.80
   5  -3   0    0.90    4.00
   5  -3   0    5.50    3.20
  -5   3   0    8.90    3.80
  -5   3   0    7.00    3.40
  -5   3   0    3.10    2.60
  -5   3   0    6.00    6.10
  -5   3   0   11.60    5.00
  -5   3   0   14.40    6.50
  -5   3   0    6.30    2.40
   4  -3   0   84.09    7.80
   4  -3   0   79.19    7.40
   4  -3   0   81.69   13.10
   4  -3   0   93.99    8.50
   4  -3   0   84.09   11.80
   4  -3   0   73.39   11.30
  -4   3   0   82.39   14.00
  -4   3   0   81.59    6.10
  -4   3   0   79.89    8.50
  -4   3   0   87.39    8.10
  -4   3   0   90.89    8.30
  -4   3   0   78.89    7.50
  -4   3   0   84.09   11.90
   3  -3   0  425.36   17.30
   3  -3   0  451.85   25.70
   3  -3   0  426.86   23.00
   3  -3   0  463.85   17.60
   3  -3   0  471.95   18.20
   3  -3   0  465.45   15.90
   3  -3   0  421.26   25.30
  -3   3   0  476.85   14.20
  -3   3   0  445.86   16.90
  -3   3   0  452.45   17.60
  -3   3   0  451.25   17.20
  -3   3   0  468.75   17.20
  -3   3   0  468.95   26.20
  -3   3   0  450.55   22.90
   2  -3   0   67.59    8.90
   2  -3   0   60.99    6.60
   2  -3   0   64.59    6.10
   2  -3   0   59.99    6.20
   2  -3   0   67.09    5.40
   2  -3   0   61.59    7.70
   2  -3   0   60.49    6.70
   2  -3   0   51.29    8.20
  -2   3   0   58.19    6.20
  -2   3   0   59.49    6.50
  -2   3   0   62.59    6.40
  -2   3   0   56.29    5.00
  -2   3   0   58.19    9.10
  -2   3   0   62.79    6.20
  -2   3   0   54.79    5.30
   1  -3   0  386.66   20.50
   1  -3   0  342.67   16.20
   1  -3   0  353.06   16.10
   1  -3   0  362.26    7.50
   1  -3   0  375.56   16.80
   1  -3   0  370.36   15.30
  -1   3   0  365.06   16.60
  -1   3   0  389.26   16.20
  -1   3   0  348.87   13.40
  -1   3   0  368.56    7.80
  -1   3   0  372.86   16.60
  -1   3   0  371.26   20.30
  -1   3   0  366.36   16.60
   0  -3   0  752.12   26.20
   0  -3   0  743.83   26.20
   0  -3   0  736.03   26.60
   0  -3   0  739.73   25.70
   0  -3   0  765.22   26.20
   0  -3   0  748.03   25.20
   0  -3   0  743.03   20.10
   0   3   0  764.82   26.50
   0   3   0  758.62   26.20
   0   3   0  772.12   20.40
   0   3   0  747.63   26.80
   0   3   0  735.03   26.10
   0   3   0  762.02   26.10
   0   3   0  736.73   24.90
  -1  -3   0  139.39   12.30
  -1  -3   0  129.69   11.60
  -1  -3   0  120.79   11.40
  -1  -3   0  124.99    9.70
  -1  -3   0  125.99    9.40
  -1  -3   0  138.39   12.60
  -1  -3   0  147.39   12.20
   1   3   0  145.59   12.00
   1   3   0  134.69   12.50
   1   3   0  125.59    9.90
   1   3   0  140.49   12.60
   1   3   0  126.79   11.80
   1   3   0  122.19   11.60
   1   3   0  143.29   10.10
  -2  -3   0  172.28   13.00
  -2  -3   0  172.18   14.30
  -2  -3   0  169.28   14.90
  -2  -3   0  157.18   14.00
  -2  -3   0  167.18   15.20
  -2  -3   0  156.78   12.40
  -2  -3   0  186.88   15.30
  -2  -3   0  174.48    9.80
   2   3   0  177.48   12.80
   2   3   0  184.88   10.40
   2   3   0  174.58   15.00
   2   3   0  175.08   14.10
   2   3   0  176.78   14.70
   2   3   0  181.68   15.90
   2   3   0  167.58   13.30
   2   3   0  170.18   14.90
  -3  -3   0  456.95   25.80
  -3  -3   0  504.75   29.00
  -3  -3   0  468.95   26.80
  -3  -3   0  445.66   24.40
  -3  -3   0  483.85   26.20
  -3  -3   0  437.26   25.30
  -3  -3   0  461.05   23.50
  -3  -3   0  469.05   26.50
   3   3   0  457.45   25.10
   3   3   0  477.05   25.90
   3   3   0  504.35   27.70
   3   3   0  468.75   27.10
   3   3   0  485.85   25.10
   3   3   0  457.65   12.20
   3   3   0  473.85   25.60
  -4  -3   0  167.48   16.20
  -4  -3   0  133.89   15.10
  -4  -3   0  148.59   15.00
  -4  -3   0  173.18   18.70
  -4  -3   0  141.19   16.40
  -4  -3   0  162.78   16.80
  -4  -3   0  168.28   17.00
  -4  -3   0  193.18   17.70
   4   3   0  173.88   15.70
   4   3   0  150.98   15.70
   4   3   0  163.18   17.20
   4   3   0  160.78   17.30
   4   3   0  129.29   15.40
  -5  -3   0  734.63   46.90
  -5  -3   0  783.22   41.80
  -5  -3   0  761.12   43.40
  -5  -3   0  793.72   40.80
  -5  -3   0  808.02   38.00
  -5  -3   0  800.62   38.80
  -5  -3   0  747.93   39.40
  -5  -3   0  755.12   42.90
   5   3   0  777.42   42.20
   5   3   0  724.93   40.40
   5   3   0  749.92   39.40
   5   3   0  742.63   35.00
  -6  -3   0   27.20    4.40
  -6  -3   0   18.10    8.50
  -6  -3   0   21.40    6.40
  -6  -3   0   14.90    6.40
  -6  -3   0   21.20    8.10
  -6  -3   0   10.20    5.80
  -6  -3   0    7.30    8.10
   6   3   0   15.50    7.00
   6   3   0   19.80    5.20
   6   3   0    5.70    6.20
   6   3   0   18.10    8.60
  -7  -3   0    3.70    3.60
  -7  -3   0   -5.60    3.60
  -7  -3   0    3.80    7.00
  -7  -3   0   -0.30    5.20
  -7  -3   0    0.60    5.10
  -7  -3   0   11.80    7.10
  -7  -3   0   -2.70    3.90
   7   3   0    7.10    5.40
   7   3   0   -7.00    4.30
   7   3   0    2.70    4.70
   7   3   0    2.90    6.20
   7   3   0   -7.00    6.60
  -8  -3   0  302.87   30.00
  -8  -3   0  302.77   31.90
  -8  -3   0  359.76   29.20
  -8  -3   0  338.97   38.90
  -8  -3   0  339.37   28.30
  -8  -3   0  303.37   30.50
  -8  -3   0  368.56   32.40
   8   3   0  337.47   31.00
   8   3   0  357.86   29.20
   8   3   0  297.87   29.40
   8   3   0  319.77   34.90
   8   3   0  330.97   26.80
  -9  -3   0  324.07   32.60
  -9  -3   0  310.17   30.70
  -9  -3   0  326.47   34.70
  -9  -3   0  297.77   31.90
   9   3   0  353.56   33.60
   9   3   0  343.17   39.70
   9   3   0  384.16   30.70
 -10  -3   0   12.20    6.70
 -10  -3   0   19.60   14.20
 -10  -3   0   -0.20   11.90
  10   3   0    0.60    7.90
 -11  -3   0    1.00    6.00
 -11  -3   0   -2.80    3.40
  11   3   0   11.80    9.60
 -12  -3   0   15.90   10.80
 -12  -3   0    1.00   11.00
  12   3   0    0.60    6.90
  12  -4   0   32.90   18.60
  12  -4   0   17.60   19.30
 -12   4   0   39.60   10.10
  11  -4   0  134.89   24.90
  11  -4   0  166.08   30.10
 -11   4   0  131.89   16.70
 -11   4   0  170.58   22.90
 -11   4   0  167.08   25.70
  10  -4   0  109.29   25.10
  10  -4   0  141.09   14.80
  10  -4   0  109.29    7.50
  10  -4   0  123.89   24.00
 -10   4   0   99.99   14.30
 -10   4   0  136.39   16.40
 -10   4   0  115.79   21.10
 -10   4   0   90.09   15.70
 -10   4   0  105.79   15.30
   9  -4   0   16.70   10.30
   9  -4   0   24.30    8.50
   9  -4   0   26.10    8.10
   9  -4   0   26.30    6.50
   9  -4   0   39.90   16.50
  -9   4   0   17.60    6.10
  -9   4   0   31.40    4.30
  -9   4   0   50.99    8.90
  -9   4   0   36.50    4.50
  -9   4   0   15.60    7.10
  -9   4   0   30.20   13.10
  -9   4   0   19.50    7.80
  -9   4   0   31.40    7.20
   8  -4   0   74.79   16.50
   8  -4   0   59.19   16.80
   8  -4   0   72.09   10.50
   8  -4   0   70.29    8.60
  -8   4   0   66.59    9.60
  -8   4   0   77.19    8.30
  -8   4   0   63.59   10.20
  -8   4   0   62.79   10.10
  -8   4   0   60.09    7.10
  -8   4   0   70.99   13.50
   7  -4   0   -0.40    2.30
   7  -4   0    1.30    4.30
   7  -4   0   -3.50    2.10
   7  -4   0    9.00    5.20
   7  -4   0    0.70    3.60
   7  -4   0   -2.40    3.90
  -7   4   0   -4.60    2.50
  -7   4   0    7.50    2.80
  -7   4   0    1.50    2.00
  -7   4   0    0.20    2.50
  -7   4   0    4.90    2.20
   6  -4   0    0.70    2.30
   6  -4   0   -1.50    5.00
   6  -4   0    3.20    3.60
   6  -4   0    4.80    3.20
   6  -4   0    6.80    3.60
   6  -4   0    1.30    3.80
  -6   4   0    8.30    6.40
  -6   4   0    1.90    2.90
  -6   4   0    1.30    1.20
  -6   4   0    6.60    4.00
  -6   4   0    1.40    2.80
   5  -4   0   14.80    4.80
   5  -4   0   10.80    3.90
   5  -4   0    9.50    5.10
   5  -4   0    9.20    5.90
   5  -4   0    7.20    6.60
   5  -4   0   16.30    4.20
  -5   4   0   18.20    4.40
  -5   4   0   24.50    8.40
  -5   4   0    8.90    3.60
  -5   4   0   16.40    3.40
  -5   4   0   12.20    4.40
  -5   4   0   12.00    5.60
   4  -4   0  504.55   31.10
   4  -4   0  509.45   20.20
   4  -4   0  506.25   29.10
   4  -4   0  515.65   19.10
   4  -4   0  477.45   21.30
   4  -4   0  504.15   21.10
   4  -4   0  524.85   32.90
  -4   4   0  529.25   32.00
  -4   4   0  491.65   20.50
  -4   4   0  487.45   20.20
  -4   4   0  475.05   27.20
  -4   4   0  514.65   16.70
  -4   4   0  489.15   20.60
  -4   4   0  490.15   21.30
   3  -4   0  113.59    7.70
   3  -4   0  106.29    9.40
   3  -4   0  118.19   10.30
   3  -4   0  109.39   13.90
   3  -4   0  128.49   14.50
   3  -4   0  124.49   10.30
   3  -4   0  114.29   12.30
   3  -4   0  126.89    9.40
  -3   4   0  111.69    9.80
  -3   4   0  110.29   14.20
  -3   4   0  114.19    9.80
  -3   4   0  120.89   10.00
  -3   4   0  116.29   10.00
  -3   4   0  107.69    8.00
   2  -4   0  587.44   24.00
   2  -4   0  615.44   31.30
   2  -4   0  577.34   19.90
   2  -4   0  557.34   22.40
   2  -4   0  572.54   23.20
  -2   4   0  560.34   23.00
  -2   4   0  540.85   29.50
  -2   4   0  575.34   22.60
  -2   4   0  559.54   13.30
  -2   4   0  584.24   23.40
  -2   4   0  552.74   20.80
  -2   4   0  554.84   22.60
   1  -4   0 2279.07   48.10
   1  -4   0 2191.98   49.60
   1  -4   0 2188.98   47.70
   1  -4   0 2254.57   50.79
   1  -4   0 2221.88   57.59
   1  -4   0 2150.98   26.60
   1  -4   0 2077.89   48.30
  -1   4   0 2234.78   48.80
  -1   4   0 2252.97   50.79
  -1   4   0 2267.67   50.29
  -1   4   0 2270.47   49.10
  -1   4   0 2135.99   57.49
  -1   4   0 2191.18   50.19
  -1   4   0 2195.78   40.80
  -1  -4   0  163.08   11.80
  -1  -4   0  180.48   15.70
  -1  -4   0  179.88   15.50
  -1  -4   0  159.28   15.00
  -1  -4   0  181.08   15.20
  -1  -4   0  171.88   15.00
  -1  -4   0  148.79   12.80
   1   4   0  178.38   15.80
   1   4   0  178.48   14.00
   1   4   0  183.58   15.80
   1   4   0  182.88   15.60
   1   4   0  159.48   13.90
   1   4   0  166.78   15.80
   1   4   0  175.78   12.40
  -2  -4   0  384.26   23.80
  -2  -4   0  420.96   20.90
  -2  -4   0  447.76   26.70
  -2  -4   0  454.15   27.60
  -2  -4   0  435.06   19.50
  -2  -4   0  440.46   25.70
  -2  -4   0  421.86   25.40
  -2  -4   0  416.86   21.60
   2   4   0  425.26   27.30
   2   4   0  419.96   25.90
   2   4   0  421.06   22.20
   2   4   0  412.16   25.20
   2   4   0  406.56   23.70
   2   4   0  461.95   26.60
   2   4   0  420.06   19.50
  -3  -4   0   72.89   11.80
  -3  -4   0   82.59   11.40
  -3  -4   0   79.89   12.20
  -3  -4   0   68.79   10.90
  -3  -4   0   66.89    9.80
  -3  -4   0   62.59   10.40
   3   4   0   53.99    8.80
   3   4   0   62.69   10.20
   3   4   0   70.49   10.30
   3   4   0   54.69   10.00
   3   4   0   91.49   12.90
   3   4   0   75.09    7.40
   3   4   0   76.89   10.60
  -4  -4   0  236.08   21.40
  -4  -4   0  219.68   21.20
  -4  -4   0  222.78   21.20
  -4  -4   0  259.47   22.50
  -4  -4   0  233.78   19.70
  -4  -4   0  201.68   21.00
  -4  -4   0  223.58   19.80
  -4  -4   0  218.78   20.50
   4   4   0  228.48    7.20
   4   4   0  240.38   21.10
   4   4   0  224.28   22.00
   4   4   0  224.68   20.10
   4   4   0  230.98   19.90
   4   4   0  222.38   20.40
   4   4   0  207.48   20.60
  -5  -4   0  205.18   22.40
  -5  -4   0  216.18   20.40
  -5  -4   0  195.78   20.70
  -5  -4   0  242.58   22.10
  -5  -4   0  203.28   23.40
  -5  -4   0  213.78   20.70
  -5  -4   0  227.58   22.40
   5   4   0  186.38   20.70
   5   4   0  234.28   20.80
   5   4   0  176.48   19.90
   5   4   0  224.38   22.60
   5   4   0  195.48   21.30
   5   4   0  198.98   20.80
  -6  -4   0  121.69   18.60
  -6  -4   0  132.79   18.90
  -6  -4   0  159.28   19.30
  -6  -4   0  114.79   17.20
  -6  -4   0  125.09   24.50
  -6  -4   0  149.79   18.90
  -6  -4   0  122.59   16.20
  -6  -4   0  135.09   20.40
   6   4   0  127.09   18.40
   6   4   0  144.19   16.90
   6   4   0  129.89   18.20
   6   4   0  111.09   15.70
   6   4   0  153.98   20.40
  -7  -4   0    7.90    6.60
  -7  -4   0   -8.40    9.30
  -7  -4   0    4.60    6.40
  -7  -4   0   19.00    8.70
  -7  -4   0   13.70    6.90
  -7  -4   0   12.00    7.80
  -7  -4   0    8.80   10.00
   7   4   0    3.80    6.50
   7   4   0    0.70    6.20
   7   4   0   29.10    8.50
   7   4   0   12.00    5.90
   7   4   0   15.30    9.60
  -8  -4   0    6.40    5.80
  -8  -4   0   -3.80    4.00
  -8  -4   0    4.20    6.10
  -8  -4   0    8.30    8.50
   8   4   0   -2.20    7.50
   8   4   0    3.80    4.80
   8   4   0   -0.30    5.80
   8   4   0   -1.60    4.80
  -9  -4   0   47.20   14.10
  -9  -4   0   57.59   17.20
  -9  -4   0   35.90   14.30
  -9  -4   0   64.49   17.00
   9   4   0   57.79   16.30
   9   4   0   36.10   15.60
   9   4   0   56.09   14.20
 -10  -4   0   68.69   17.20
 -10  -4   0   76.49   18.10
 -10  -4   0   81.59   21.90
  10   4   0  115.09   23.50
 -11  -4   0   35.80    9.00
  11   4   0   -2.20   10.60
 -12  -4   0   20.60    6.00
 -12  -4   0   21.00    6.20
  12  -5   0   19.80   14.80
 -12   5   0   20.10    7.90
  11  -5   0  101.69   22.70
  11  -5   0   80.59   22.10
 -11   5   0   81.29   19.50
 -11   5   0   73.59   13.60
 -11   5   0   99.59   16.20
  10  -5   0   97.59   13.90
  10  -5   0   96.89   22.30
  10  -5   0   83.39   19.00
 -10   5   0   58.49   12.30
 -10   5   0   94.59   20.10
 -10   5   0   82.19   17.60
 -10   5   0  107.79   15.20
 -10   5   0   78.79   13.00
   9  -5   0   44.40   17.90
   9  -5   0   28.40    8.50
   9  -5   0   28.30    8.40
   9  -5   0   28.80    5.80
   9  -5   0   30.30   14.40
   9  -5   0   33.70    5.80
  -9   5   0   12.70    5.60
  -9   5   0   26.90    7.00
  -9   5   0   24.90    7.50
  -9   5   0   46.70   11.00
  -9   5   0   19.10    2.60
  -9   5   0   26.20    7.20
  -9   5   0   23.60    2.50
   8  -5   0  325.97   20.80
   8  -5   0  306.67   19.90
   8  -5   0  331.77   37.20
   8  -5   0  309.87   16.80
   8  -5   0  310.87   33.10
   8  -5   0  270.47   16.70
  -8   5   0  285.67   19.90
  -8   5   0  308.87   29.00
  -8   5   0  309.57   21.40
  -8   5   0  285.47   13.20
  -8   5   0  285.17   20.50
  -8   5   0  288.37   12.00
  -8   5   0  330.77   21.80
   7  -5   0    3.00    3.70
   7  -5   0    0.20    4.40
   7  -5   0    5.20    4.50
   7  -5   0   11.60    6.90
   7  -5   0    4.80    5.10
  -7   5   0    6.80    5.30
  -7   5   0   10.30    3.80
  -7   5   0   12.50    4.20
  -7   5   0   -2.00    3.20
  -7   5   0   -3.60    4.40
  -7   5   0    4.70    2.20
   6  -5   0   32.70    9.30
   6  -5   0   16.60    8.50
   6  -5   0   17.70    5.80
   6  -5   0   26.60    5.60
   6  -5   0   24.80    9.40
  -6   5   0   22.60    5.30
  -6   5   0   21.10    3.50
  -6   5   0   23.30    5.90
  -6   5   0   19.70    5.60
  -6   5   0   16.20    8.20
  -6   5   0   22.30    6.00
  -6   5   0   25.90    9.40
   5  -5   0   45.20   10.70
   5  -5   0   48.50   10.90
   5  -5   0   42.50    6.10
   5  -5   0   45.20    7.30
   5  -5   0   46.90    7.40
   5  -5   0   26.30   10.50
   5  -5   0   48.20    7.50
  -5   5   0   52.09   11.80
  -5   5   0   58.29   13.50
  -5   5   0   45.10    7.20
  -5   5   0   57.19    5.60
  -5   5   0   34.10    7.20
  -5   5   0   39.50    6.80
  -5   5   0   36.90    7.00
   4  -5   0    4.80    4.00
   4  -5   0   -4.70    3.90
   4  -5   0    2.10    4.70
   4  -5   0    2.50    2.30
   4  -5   0    3.20    2.10
   4  -5   0    3.20    1.90
   4  -5   0    1.60    1.80
  -4   5   0    1.90    1.90
  -4   5   0   -1.80    1.90
  -4   5   0   -0.10    1.40
  -4   5   0    2.30    2.60
  -4   5   0   -0.10    1.60
  -4   5   0   -2.10    2.60
   3  -5   0  341.97   18.80
   3  -5   0  330.47   15.40
   3  -5   0  338.27   19.40
   3  -5   0  322.57   23.30
   3  -5   0  309.97   19.20
   3  -5   0  357.26   27.40
   3  -5   0  323.47   16.90
   3  -5   0  287.77   20.40
  -3   5   0  302.97   25.00
  -3   5   0  357.26   19.90
  -3   5   0  336.67   18.90
  -3   5   0  335.57   13.30
  -3   5   0  304.07   18.20
  -3   5   0  340.97   19.10
  -3   5   0  331.47   17.10
   2  -5   0  867.31   41.00
   2  -5   0  865.91   33.00
   2  -5   0  836.72   31.40
   2  -5   0  879.41   29.40
   2  -5   0  864.11   32.50
  -2   5   0  897.51   33.00
  -2   5   0  898.21   33.30
  -2   5   0  864.31   32.30
  -2   5   0  828.42   40.40
  -2   5   0  884.91   15.60
  -2   5   0  901.11   31.30
   1  -5   0 7570.84  126.09
   1  -5   0 7489.55  109.19
   1  -5   0 7548.74  113.99
   1  -5   0 7286.67  111.59
   1  -5   0 7422.06  112.39
  -1   5   0 7671.43  114.49
  -1   5   0 7320.37  125.39
  -1   5   0 7579.24  111.79
  -1   5   0 7494.05  110.39
  -1   5   0 7748.92  114.69
   0  -5   0    2.90    2.40
   0  -5   0    2.50    2.30
   0  -5   0    1.20    1.60
   0  -5   0    3.70    3.80
   0  -5   0    1.90    2.90
   0  -5   0    1.80    3.00
   0  -5   0    5.10    3.10
   0   5   0    4.30    3.50
   0   5   0    4.50    2.80
   0   5   0    0.70    3.10
   0   5   0    1.80    3.00
   0   5   0    6.20    3.40
   0   5   0    4.10    3.70
   0   5   0    1.30    1.60
  -1  -5   0   30.20    6.00
  -1  -5   0   42.90    9.20
  -1  -5   0   39.30    7.30
  -1  -5   0   35.50    8.10
  -1  -5   0   54.29    9.50
  -1  -5   0   27.30    8.00
  -1  -5   0   47.70    8.20
   1   5   0   37.00    6.20
   1   5   0   33.00    7.40
   1   5   0   40.30    8.00
   1   5   0   37.00    8.30
   1   5   0   52.39    8.60
   1   5   0   32.80    7.80
   1   5   0   39.20    8.30
  -2  -5   0  178.38   17.90
  -2  -5   0  180.68   14.60
  -2  -5   0  171.48   13.70
  -2  -5   0  185.48   19.10
  -2  -5   0  186.48   18.30
  -2  -5   0  166.98   17.60
  -2  -5   0  186.38   15.40
  -2  -5   0  178.18   18.60
   2   5   0  193.38   18.80
   2   5   0  191.98   18.00
   2   5   0  179.38   14.90
   2   5   0  187.18   15.80
   2   5   0  174.58   18.20
   2   5   0  170.38   19.00
   2   5   0  197.18   19.10
  -3  -5   0  901.51   44.20
  -3  -5   0  891.01   37.50
  -3  -5   0  847.12   41.30
  -3  -5   0  877.71   44.60
  -3  -5   0  813.42   35.90
   3   5   0  887.01   38.80
   3   5   0  938.91   43.50
   3   5   0  891.71   30.00
   3   5   0  927.31   44.80
   3   5   0  924.91   44.20
   3   5   0  893.81   40.40
  -4  -5   0  122.19   16.10
  -4  -5   0  106.89   16.10
  -4  -5   0   97.29   14.80
  -4  -5   0  110.39   16.20
  -4  -5   0  102.89   13.80
  -4  -5   0  107.89   14.70
  -4  -5   0  124.49   16.00
  -4  -5   0  113.39   15.70
   4   5   0  124.79   17.70
   4   5   0  108.29   16.10
   4   5   0  122.49   17.60
   4   5   0  120.19   15.80
   4   5   0  117.19    8.70
   4   5   0  120.09   17.10
  -5  -5   0   33.10    8.60
  -5  -5   0   29.00    8.50
  -5  -5   0   24.80    9.30
  -5  -5   0   22.90    9.50
  -5  -5   0   16.40    7.00
  -5  -5   0   26.50   10.00
  -5  -5   0   17.40    8.80
   5   5   0   24.60    8.80
   5   5   0   28.30   10.60
   5   5   0   32.30    8.20
   5   5   0   35.20    8.30
   5   5   0   26.90   10.10
   5   5   0   13.20    6.50
  -6  -5   0   85.99   16.90
  -6  -5   0  107.69   15.30
  -6  -5   0  106.19   17.20
  -6  -5   0   86.99   16.40
  -6  -5   0   82.19   14.70
  -6  -5   0  112.29   16.60
  -6  -5   0  104.69   16.70
   6   5   0  117.99   18.10
   6   5   0  105.49   17.30
   6   5   0   95.79   16.00
   6   5   0  104.59   15.80
   6   5   0  110.79   17.70
   6   5   0   94.29   15.60
  -7  -5   0   36.40   10.50
  -7  -5   0   47.00   12.80
  -7  -5   0   42.30   17.20
  -7  -5   0   57.99   14.70
  -7  -5   0   52.39   15.10
  -7  -5   0   42.90   12.40
  -7  -5   0   40.70   12.80
   7   5   0   50.89   13.70
   7   5   0   51.59   12.50
   7   5   0   40.40   12.40
   7   5   0   35.70   13.40
  -8  -5   0   69.19   17.40
  -8  -5   0   76.49   15.90
  -8  -5   0   48.50   19.90
  -8  -5   0   64.69   15.50
  -8  -5   0   75.89   14.90
  -8  -5   0   47.60   14.10
  -8  -5   0   68.09   17.10
   8   5   0   85.79   16.40
   8   5   0   73.69   18.50
   8   5   0   76.49   16.80
   8   5   0   72.69   15.70
  -9  -5   0   -8.40    9.50
  -9  -5   0   -5.90   10.40
  -9  -5   0    5.90    3.60
   9   5   0    2.00   11.30
   9   5   0    2.90    6.90
 -10  -5   0   17.80   10.50
 -10  -5   0   22.80    9.60
  10   5   0   39.20   16.10
 -11  -5   0   57.39   12.90
 -11  -5   0   46.10   18.00
 -12  -5   0    5.60    7.60
 -12  -5   0    1.90   10.40
 -12  -5   0    5.80   10.60
  12  -6   0   -0.10    8.50
  12  -6   0   29.60   12.70
 -12   6   0    6.20    5.60
  11  -6   0   12.60   10.10
 -11   6   0   -6.30    7.50
 -11   6   0   -1.00    4.40
 -11   6   0    2.70    5.30
  10  -6   0   -4.90    4.90
  10  -6   0   -5.80    5.50
 -10   6   0    2.40    3.50
 -10   6   0   -0.10    3.70
 -10   6   0    1.30    4.40
 -10   6   0   -5.90    9.60
 -10   6   0   -8.20    4.00
 -10   6   0   -6.10    5.80
   9  -6   0  276.27   21.00
   9  -6   0  248.08   13.20
   9  -6   0  270.27   32.60
   9  -6   0  239.38   34.70
   9  -6   0  280.37   20.70
  -9   6   0  271.67   27.70
  -9   6   0  277.37   20.20
  -9   6   0  274.27   29.80
  -9   6   0  298.57   21.00
  -9   6   0  295.77   22.40
  -9   6   0  274.27   21.70
   8  -6   0  416.96   24.90
   8  -6   0  386.96   19.10
   8  -6   0  406.86   37.90
   8  -6   0  471.95   39.70
   8  -6   0  399.06   41.40
   8  -6   0  411.26   23.80
   8  -6   0  398.26   20.50
  -8   6   0  410.66   35.90
  -8   6   0  385.46   24.50
  -8   6   0  434.66   25.60
  -8   6   0  397.46   23.90
  -8   6   0  397.96   24.80
   7  -6   0  157.38   15.60
   7  -6   0  131.09   21.30
   7  -6   0  142.09   21.50
   7  -6   0  132.89   22.80
   7  -6   0  143.99   13.20
   7  -6   0  146.59   12.00
  -7   6   0  128.49   19.50
  -7   6   0  136.89    8.70
  -7   6   0  141.29   14.00
  -7   6   0  113.29   12.60
   6  -6   0  229.68   25.00
   6  -6   0  233.88   27.70
   6  -6   0  265.67   19.50
   6  -6   0  262.47   15.90
   6  -6   0  277.67   26.90
   6  -6   0  274.97   18.20
  -6   6   0  265.47   18.00
  -6   6   0  248.58   26.80
  -6   6   0  268.57   18.40
  -6   6   0  261.17   18.60
  -6   6   0  249.28   18.40
  -6   6   0  269.17   13.40
  -6   6   0  241.48   19.30
   5  -6   0    0.30    4.40
   5  -6   0    0.30    2.00
   5  -6   0    2.60    3.60
   5  -6   0   -0.40    2.70
   5  -6   0   -1.60    3.70
   5  -6   0    2.00    1.90
  -5   6   0   -1.10    2.00
  -5   6   0    2.10    2.70
  -5   6   0    1.20    2.80
  -5   6   0    4.20    1.50
  -5   6   0    2.70    1.60
   4  -6   0   18.90    5.40
   4  -6   0   15.10    3.90
   4  -6   0   10.10    4.30
   4  -6   0   12.30    6.80
   4  -6   0   15.50    7.00
   4  -6   0   11.70    5.70
   4  -6   0   15.40    7.10
  -4   6   0   17.50    5.40
  -4   6   0   19.40    5.30
  -4   6   0    8.50    6.20
  -4   6   0   26.90    6.60
  -4   6   0   13.20    4.90
   3  -6   0  848.22   36.40
   3  -6   0  917.01   47.20
   3  -6   0  876.91   29.60
   3  -6   0  888.71   35.40
   3  -6   0  908.71   32.40
   3  -6   0  830.22   35.10
   3  -6   0  914.71   34.80
  -3   6   0  858.21   34.40
  -3   6   0  892.41   32.50
  -3   6   0  884.41   34.50
  -3   6   0  928.21   19.80
  -3   6   0  877.21   34.50
  -3   6   0  889.01   46.60
  -3   6   0  869.01   35.50
   2  -6   0 1050.79   48.70
   2  -6   0  975.10   38.10
   2  -6   0  991.40   36.20
   2  -6   0  930.41   38.10
   2  -6   0  968.00   17.30
   2  -6   0 1024.60   35.80
   2  -6   0  968.00   38.20
  -2   6   0 1043.10   38.80
  -2   6   0  991.70   18.10
  -2   6   0 1010.30   39.60
  -2   6   0  939.21   46.10
  -2   6   0  976.10   38.40
  -2   6   0 1052.79   33.50
  -2   6   0 1013.70   37.60
  -2   6   0 1038.50   39.40
   1  -6   0   44.40    8.70
   1  -6   0   39.70    6.60
   1  -6   0   46.90    9.40
   1  -6   0   47.20    8.70
   1  -6   0   47.40    4.90
   1  -6   0   46.80    9.80
   1  -6   0   61.89    9.50
   1  -6   0   50.49    9.00
  -1   6   0   55.19   10.80
  -1   6   0   48.60    6.80
  -1   6   0   65.99   10.40
  -1   6   0   47.40    9.00
  -1   6   0   49.80    9.20
  -1   6   0   56.99    9.70
  -1   6   0   55.39    9.70
   0  -6   0 1191.58   35.70
   0  -6   0 1187.28   46.90
   0  -6   0 1246.58   48.50
   0  -6   0 1226.18   46.80
   0  -6   0 1261.27   46.30
   0  -6   0 1178.68   46.40
   0  -6   0 1340.97   48.70
   0   6   0 1162.58   45.80
   0   6   0 1223.88   48.90
   0   6   0 1198.98   36.00
   0   6   0 1186.88   46.80
   0   6   0 1069.79   44.40
   0   6   0 1206.78   47.20
   0   6   0 1254.07   46.10
  -1  -6   0  247.58   21.30
  -1  -6   0  258.87   22.70
  -1  -6   0  254.87   22.00
  -1  -6   0  240.38   22.10
  -1  -6   0  247.48   20.50
  -1  -6   0  256.17   22.20
  -1  -6   0  267.57   17.80
   1   6   0  269.57   23.10
   1   6   0  258.67   17.80
   1   6   0  250.07   21.90
   1   6   0  232.88   20.20
   1   6   0  248.08   21.60
   1   6   0  276.47   22.20
   1   6   0  250.67   23.10
  -2  -6   0  194.98   19.30
  -2  -6   0  254.17   23.90
  -2  -6   0  217.18   21.60
  -2  -6   0  215.28   17.60
  -2  -6   0  208.38   15.70
  -2  -6   0  242.28   23.30
  -2  -6   0  217.48   21.30
  -2  -6   0  200.68   16.70
   2   6   0  217.88   17.70
   2   6   0  221.88   21.60
   2   6   0  217.18   20.50
   2   6   0  211.38   22.80
   2   6   0  226.28   18.90
   2   6   0  218.28   22.20
   2   6   0  195.48   20.90
  -3  -6   0  458.85   27.40
  -3  -6   0  460.05   33.90
  -3  -6   0  401.96   31.40
  -3  -6   0  415.76   26.60
  -3  -6   0  492.85   33.50
  -3  -6   0  444.06   31.90
   3   6   0  420.36   31.90
   3   6   0  450.05   24.20
   3   6   0  426.86   31.30
   3   6   0  438.36   29.80
   3   6   0  440.66   32.40
   3   6   0  485.95   35.60
   3   6   0  441.96   28.40
  -4  -6   0    6.10    3.80
  -4  -6   0    3.50    4.30
  -4  -6   0    8.80    5.00
  -4  -6   0    2.00    3.20
  -4  -6   0    4.70    4.40
  -4  -6   0    4.80    5.00
  -4  -6   0    1.60    5.00
   4   6   0    8.40    4.00
   4   6   0    2.60    5.20
   4   6   0    8.80    4.90
   4   6   0    4.80    4.20
   4   6   0    6.70    5.70
  -5  -6   0   -5.50    6.30
  -5  -6   0    7.80    3.10
  -5  -6   0   10.70    6.80
  -5  -6   0    9.20    4.60
  -5  -6   0   10.90    5.70
  -5  -6   0   12.00    6.20
  -5  -6   0   11.90    6.20
   5   6   0   13.40    6.40
   5   6   0   14.20    7.00
   5   6   0   13.50    6.50
   5   6   0    8.40    5.30
   5   6   0    9.20    6.40
  -6  -6   0    4.40    8.10
  -6  -6   0    5.10    3.50
  -6  -6   0   -4.20    4.60
  -6  -6   0   11.20    8.60
  -6  -6   0    3.60    5.50
  -6  -6   0   -1.40    7.60
  -6  -6   0   15.00    6.40
   6   6   0    9.40    6.40
   6   6   0    6.60    9.10
   6   6   0   -1.70    5.70
   6   6   0   13.60    8.80
   6   6   0   14.70    5.80
  -7  -6   0   12.70    7.30
  -7  -6   0    5.70    3.10
  -7  -6   0   -5.70    5.20
  -7  -6   0   15.00    6.40
  -7  -6   0    0.90    6.50
  -7  -6   0    5.40    4.80
   7   6   0   -3.80    6.20
   7   6   0   -7.30    7.70
   7   6   0   -2.60    5.50
   7   6   0    3.50    6.20
  -8  -6   0    5.90    9.30
  -8  -6   0   19.30   12.60
  -8  -6   0   12.80    7.20
  -8  -6   0    5.50    8.10
  -8  -6   0    2.50    6.60
   8   6   0   -5.30    8.70
   8   6   0    5.70    9.50
  -9  -6   0   68.79   16.20
  -9  -6   0  119.89   21.10
  -9  -6   0   99.29   27.50
 -10  -6   0  106.69   20.20
 -10  -6   0  100.59   21.70
 -10  -6   0  104.29   19.30
 -11  -6   0   85.19   23.60
 -11  -6   0  131.99   21.10
 -11  -6   0  127.69   22.90
  12  -7   0   37.20   20.10
  12  -7   0   30.40   17.20
 -12   7   0   25.30    9.10
 -12   7   0   36.20   12.30
  11  -7   0   -9.50    6.90
  11  -7   0    5.90    8.90
 -11   7   0    8.10    3.90
 -11   7   0   -0.30    5.30
 -11   7   0  -13.90    6.40
  10  -7   0    0.20    6.60
  10  -7   0    4.40    8.20
 -10   7   0    8.70    3.00
 -10   7   0    7.30    6.00
   9  -7   0  111.99    9.50
   9  -7   0  117.29   21.70
   9  -7   0  125.79   25.60
   9  -7   0  167.48   15.60
   9  -7   0  128.99    9.90
  -9   7   0  148.99   20.50
  -9   7   0  129.59   15.80
  -9   7   0  142.89   22.40
  -9   7   0  151.58   16.00
  -9   7   0  157.48   15.70
   8  -7   0   31.80   13.60
   8  -7   0   57.99    8.10
   8  -7   0   57.19   10.50
   8  -7   0   62.89   15.20
   8  -7   0   63.19   10.90
   8  -7   0   35.10   13.60
  -8   7   0   36.90   11.10
  -8   7   0   47.20    9.50
  -8   7   0   69.29   10.30
  -8   7   0   42.90   14.90
  -8   7   0   38.90    9.20
  -8   7   0   46.10    8.70
   7  -7   0   19.60   10.20
   7  -7   0   18.30    6.80
   7  -7   0   17.50    6.10
   7  -7   0   36.60    9.70
   7  -7   0   24.10   11.70
  -7   7   0   26.50    6.40
  -7   7   0   21.40    4.40
  -7   7   0    7.60    5.30
  -7   7   0   18.40    6.80
  -7   7   0   16.50    7.90
  -7   7   0   25.00    7.40
  -7   7   0   21.30    7.20
   6  -7   0    0.60    4.40
   6  -7   0   -7.00    5.70
   6  -7   0    3.10    3.60
   6  -7   0    0.70    3.10
   6  -7   0   -4.20    4.70
   6  -7   0   -2.60    3.60
   6  -7   0    0.90    3.20
  -6   7   0    0.20    3.90
  -6   7   0    0.60    2.10
  -6   7   0    0.60    2.90
  -6   7   0   -0.30    2.10
  -6   7   0   -3.20    2.30
  -6   7   0   -5.10    3.20
  -6   7   0    3.40    3.30
   5  -7   0   14.10    6.00
   5  -7   0   19.10    5.00
   5  -7   0   16.70    5.70
   5  -7   0   23.20   10.00
   5  -7   0   22.70   10.30
   5  -7   0   17.90    8.00
   5  -7   0   27.00    7.40
   5  -7   0   21.40    6.60
  -5   7   0   24.10    6.70
  -5   7   0   39.10    6.90
  -5   7   0   26.80    5.30
  -5   7   0   26.30    5.50
   4  -7   0    2.40    2.40
   4  -7   0    2.50    2.80
   4  -7   0    0.10    3.00
   4  -7   0    4.80    5.20
   4  -7   0    2.90    3.30
   4  -7   0    1.40    2.80
   4  -7   0    1.00    2.70
  -4   7   0    2.80    0.70
  -4   7   0    1.90    2.90
  -4   7   0    2.30    1.60
  -4   7   0    2.70    2.60
  -4   7   0    0.30    2.80
  -4   7   0    8.50    4.30
  -4   7   0    4.50    4.70
   3  -7   0  940.91   39.70
   3  -7   0  894.71   37.90
   3  -7   0  951.20   40.80
   3  -7   0  916.81   50.09
   3  -7   0  965.30   34.80
  -3   7   0  938.21   42.10
  -3   7   0  983.00   35.90
  -3   7   0  917.31   40.20
  -3   7   0  907.21   50.29
  -3   7   0  929.71   18.20
  -3   7   0  942.21   39.50
  -3   7   0  951.10   39.80
  -3   7   0  965.10   37.90
   2  -7   0   15.00    6.00
   2  -7   0   16.20    4.60
   2  -7   0   17.50    7.30
   2  -7   0   19.40    2.20
   2  -7   0    9.60    5.20
  -2   7   0   14.10    6.20
  -2   7   0   20.00    5.50
  -2   7   0   16.80    6.30
  -2   7   0   20.60    7.20
  -2   7   0   12.30    6.00
  -2   7   0   10.20    4.10
   1  -7   0  601.44   32.50
   1  -7   0  699.03   40.70
   1  -7   0  697.93   34.90
   1  -7   0  694.03   36.70
   1  -7   0  641.04   34.50
   1  -7   0  634.84   35.20
   1  -7   0  650.63   27.60
   1  -7   0  670.33   20.30
  -1   7   0  671.43   36.10
  -1   7   0  627.14   33.70
  -1   7   0  667.33   40.20
  -1   7   0  675.53   36.20
  -1   7   0  698.03   37.10
  -1   7   0  691.13   36.20
  -1   7   0  606.44   26.70
   0  -7   0  112.99   15.50
   0  -7   0   91.39   10.60
   0  -7   0   90.99   14.00
   0  -7   0   99.09   14.10
   0  -7   0  109.19   14.90
   0  -7   0  107.89   14.90
   0  -7   0   87.49   13.70
   0   7   0   99.69   14.60
   0   7   0  103.59   14.70
   0   7   0   98.79   14.70
   0   7   0  103.79   11.20
   0   7   0  101.99   15.70
   0   7   0  118.89   15.10
   0   7   0   99.19   14.90
  -1  -7   0   34.80    9.20
  -1  -7   0   32.70    6.70
  -1  -7   0   43.30   10.10
  -1  -7   0   32.80    7.30
  -1  -7   0   28.00    8.30
  -1  -7   0   35.20    9.40
  -1  -7   0   21.10    8.80
   1   7   0   39.30    9.50
   1   7   0   44.70    8.00
   1   7   0   43.70   10.80
   1   7   0   20.90    7.50
   1   7   0   32.50   10.00
   1   7   0   24.00    8.20
   1   7   0   26.30   10.00
  -2  -7   0   19.10    6.50
  -2  -7   0   22.20    9.10
  -2  -7   0   16.40    7.80
  -2  -7   0   25.60    9.60
  -2  -7   0   17.90    8.30
  -2  -7   0   27.60    7.10
  -2  -7   0   15.30    6.30
  -2  -7   0   28.00    6.30
   2   7   0   38.60    8.90
   2   7   0   15.00    7.00
   2   7   0   25.70    8.90
   2   7   0   27.40   10.00
   2   7   0   28.30   10.00
   2   7   0   16.90    9.40
   2   7   0   28.40    6.80
  -3  -7   0   38.60   10.80
  -3  -7   0   34.00    8.00
  -3  -7   0   38.60   10.50
  -3  -7   0   45.90    9.20
  -3  -7   0   48.90   11.60
  -3  -7   0   45.80   11.00
   3   7   0   49.40   11.60
   3   7   0   67.59   13.50
   3   7   0   41.20   11.10
   3   7   0   62.89   12.00
   3   7   0   47.50   11.60
   3   7   0   27.20    9.20
   3   7   0   47.90    9.10
  -4  -7   0  147.79   20.70
  -4  -7   0  130.19   18.90
  -4  -7   0  117.89   19.20
  -4  -7   0  128.89   19.50
  -4  -7   0  121.59   16.30
  -4  -7   0  116.99   14.50
  -4  -7   0   96.69   18.10
   4   7   0  150.68   21.50
   4   7   0  133.79   18.40
   4   7   0  125.49   17.00
   4   7   0  122.89   12.80
   4   7   0   99.89   17.90
   4   7   0  107.89   18.80
  -5  -7   0   61.99   14.60
  -5  -7   0   64.09   14.90
  -5  -7   0   76.99   13.90
  -5  -7   0   69.29   17.50
  -5  -7   0   74.79   15.00
  -5  -7   0   61.09   14.00
  -5  -7   0   75.29   13.40
  -5  -7   0   91.09   13.60
   5   7   0   61.39   15.60
   5   7   0   88.79   14.50
   5   7   0   89.69   17.30
   5   7   0   78.59    8.40
   5   7   0   55.89   13.00
   5   7   0   64.89   13.90
  -6  -7   0   31.40   10.90
  -6  -7   0    9.60    5.80
  -6  -7   0   -0.70    7.20
  -6  -7   0   14.60    9.90
  -6  -7   0    6.50    7.10
  -6  -7   0   23.90   10.40
  -6  -7   0   25.20   10.30
   6   7   0    2.70    1.90
   6   7   0   12.30    8.20
   6   7   0    3.10    8.60
   6   7   0    5.80    6.00
   6   7   0    1.10    9.00
  -7  -7   0    3.00    3.90
  -7  -7   0   -2.80    4.60
  -7  -7   0  -10.40    6.60
  -7  -7   0   -3.00    5.10
  -7  -7   0    5.70    8.40
  -7  -7   0   -2.40    4.00
  -7  -7   0    0.30   10.00
   7   7   0  -11.60    5.80
   7   7   0    2.50    5.50
   7   7   0  -10.20    5.70
  -8  -7   0   63.09   16.40
  -8  -7   0   42.90   11.70
  -8  -7   0   49.50   12.00
   8   7   0   36.60   15.10
  -9  -7   0   -0.50    7.00
  -9  -7   0    5.90    6.10
 -10  -7   0    7.40   11.90
 -10  -7   0   -1.10    6.50
 -11  -7   0   27.50   12.80
  12  -8   0   27.10   17.30
  12  -8   0   30.60   19.90
  11  -8   0   16.00   13.00
  11  -8   0    6.20   14.80
  10  -8   0   15.80    6.80
  10  -8   0   -2.10    6.70
 -10   8   0    2.70    3.10
 -10   8   0    2.80    5.60
   9  -8   0  118.89   25.70
   9  -8   0   85.79    9.00
   9  -8   0  129.49   16.50
   9  -8   0  103.89   20.60
   9  -8   0  104.99    9.10
  -9   8   0   97.99   18.00
  -9   8   0  123.39   14.00
  -9   8   0   89.49   13.50
  -9   8   0   88.19   16.10
  -9   8   0  119.39   14.50
   8  -8   0   12.50    7.30
   8  -8   0    5.00    4.60
   8  -8   0   11.90    8.40
   8  -8   0   -1.80   11.90
   8  -8   0    3.20   10.20
   8  -8   0    3.00    5.30
  -8   8   0    2.10    4.30
  -8   8   0   16.40    5.80
  -8   8   0   11.70    5.30
  -8   8   0   10.70    5.60
  -8   8   0   16.70    6.10
   7  -8   0  292.47   22.10
   7  -8   0  286.67   17.90
   7  -8   0  319.47   23.90
   7  -8   0  316.17   32.30
   7  -8   0  316.47   31.50
   7  -8   0  279.47   33.40
   7  -8   0  310.57   20.60
  -7   8   0  311.97   23.60
  -7   8   0  292.87   23.40
  -7   8   0  304.87   34.10
  -7   8   0  284.97   20.70
  -7   8   0  301.97   21.10
  -7   8   0  271.77   21.00
  -7   8   0  288.37   15.20
   6  -8   0    8.80    3.60
   6  -8   0   -1.30    2.40
   6  -8   0   -0.70    2.40
   6  -8   0    0.70    5.80
   6  -8   0   -2.70    3.60
   6  -8   0    1.50    3.90
  -6   8   0    4.80    3.50
  -6   8   0    3.60    2.30
  -6   8   0   -2.60    2.60
  -6   8   0    0.10    3.60
  -6   8   0    1.60    2.00
   5  -8   0  210.58   19.60
   5  -8   0  194.98   16.20
   5  -8   0  210.58   18.30
   5  -8   0  182.38   18.00
   5  -8   0  166.08   23.80
   5  -8   0  220.18   15.00
   5  -8   0  217.88   24.90
   5  -8   0  193.48   21.60
  -5   8   0  207.98   27.10
  -5   8   0  213.38   12.80
  -5   8   0  201.18   19.00
  -5   8   0  204.58   18.10
  -5   8   0  213.88   19.40
  -5   8   0  202.68   16.30
  -5   8   0  190.08   18.40
   4  -8   0   -0.20    2.80
   4  -8   0    7.00    4.80
   4  -8   0    5.80    4.50
   4  -8   0    7.80    4.10
   4  -8   0    5.00    8.60
   4  -8   0   -4.90    4.70
  -4   8   0    2.90    1.40
  -4   8   0    0.80    2.60
  -4   8   0    1.30    1.80
  -4   8   0    4.70    2.60
  -4   8   0    0.50    2.30
  -4   8   0    7.70    4.20
  -4   8   0   -0.60    2.80
   3  -8   0  210.28   18.10
   3  -8   0  201.78   19.60
   3  -8   0  255.67   23.80
   3  -8   0  219.18   20.30
  -3   8   0  197.48   18.50
  -3   8   0  234.58   20.70
  -3   8   0  177.28    7.00
  -3   8   0  170.88   18.10
  -3   8   0  198.58   19.80
  -3   8   0  216.58   26.00
  -3   8   0  191.58   20.00
  -3   8   0  222.78   17.90
   2  -8   0  830.82   38.50
   2  -8   0  801.92   40.60
   2  -8   0  741.23   39.80
   2  -8   0  763.92   16.50
   2  -8   0  758.32   37.80
   2  -8   0  786.32   47.50
   2  -8   0  809.92   41.00
  -2   8   0  776.42   39.20
  -2   8   0  825.32   49.10
  -2   8   0  775.12   32.50
  -2   8   0  818.82   41.50
  -2   8   0  849.41   42.50
  -2   8   0  838.22   41.90
  -2   8   0  835.42   40.90
   1  -8   0  539.05   34.40
   1  -8   0  508.45   19.20
   1  -8   0  553.84   27.30
   1  -8   0  491.45   33.40
   1  -8   0  568.54   33.90
   1  -8   0  547.45   34.80
   1  -8   0  528.45   37.40
   1  -8   0  527.15   32.90
  -1   8   0  523.35   34.40
  -1   8   0  515.05   32.70
  -1   8   0  528.65   26.70
  -1   8   0  544.25   34.80
  -1   8   0  517.75   34.00
  -1   8   0  525.35   37.80
  -1   8   0  528.65   34.30
   0  -8   0  309.37   26.60
   0  -8   0  291.47   19.10
   0  -8   0  311.57   27.60
   0  -8   0  320.57   28.20
   0  -8   0  340.47   21.70
   0  -8   0  304.67   26.60
   0  -8   0  279.77   25.40
   0  -8   0  288.37   26.50
   0   8   0  315.67   28.00
   0   8   0  319.37   27.90
   0   8   0  310.37   20.90
   0   8   0  290.77   26.90
   0   8   0  309.57   27.40
   0   8   0  334.67   29.40
   0   8   0  303.67   26.00
  -1  -8   0 1379.06   60.39
  -1  -8   0 1424.16   57.99
  -1  -8   0 1505.95   60.99
  -1  -8   0 1499.75   61.79
  -1  -8   0 1472.15   61.89
  -1  -8   0 1408.06   47.20
  -1  -8   0 1491.15   63.69
   1   8   0 1331.67   59.59
   1   8   0 1448.56   61.69
   1   8   0 1466.05   61.29
   1   8   0 1429.56   63.09
   1   8   0 1451.45   59.19
   1   8   0 1395.16   58.09
   1   8   0 1423.36   48.50
  -2  -8   0    9.50    4.40
  -2  -8   0   12.20    6.60
  -2  -8   0    8.30    3.30
  -2  -8   0    4.20    4.70
  -2  -8   0   -2.00    4.50
  -2  -8   0    4.30    6.30
  -2  -8   0    7.50    4.30
  -2  -8   0    4.30    4.40
   2   8   0   11.50    7.70
   2   8   0   14.40    5.60
   2   8   0    7.80    6.10
   2   8   0   -0.90    4.90
   2   8   0   14.00    7.00
   2   8   0    3.80    5.00
   2   8   0   16.00    7.90
  -3  -8   0   -2.60    1.30
  -3  -8   0   -2.10    3.40
  -3  -8   0    2.70    4.30
  -3  -8   0   -1.90    3.10
  -3  -8   0    1.60    4.20
  -3  -8   0   -3.40    2.80
   3   8   0    3.70    3.60
   3   8   0   -1.70    3.70
   3   8   0   -0.30    2.20
   3   8   0    2.20    5.60
   3   8   0   -0.90    3.10
   3   8   0   -0.60    2.10
   3   8   0    0.10    4.40
  -4  -8   0    2.00    3.60
  -4  -8   0    5.10    5.40
  -4  -8   0   -2.90    6.60
  -4  -8   0    3.30    6.20
  -4  -8   0    3.10    3.30
  -4  -8   0   -4.00    2.60
   4   8   0   -3.20    6.40
   4   8   0    4.00    4.00
   4   8   0   -0.50    1.90
   4   8   0   -5.90    5.30
   4   8   0   -0.60    4.80
   4   8   0   -3.50    3.00
  -5  -8   0    7.30    5.30
  -5  -8   0    1.00    5.30
  -5  -8   0    3.20    4.00
  -5  -8   0    9.00    6.00
  -5  -8   0    9.40    6.40
  -5  -8   0   -1.30    4.00
   5   8   0    5.00    6.20
   5   8   0   -4.20    5.80
   5   8   0   -2.70    3.30
   5   8   0    2.70    7.50
  -6  -8   0  149.19   21.30
  -6  -8   0  155.08   25.30
  -6  -8   0  145.79   23.40
  -6  -8   0  181.38   23.00
  -6  -8   0  135.89   20.40
  -6  -8   0  176.08   25.30
  -6  -8   0  139.89   22.40
   6   8   0  126.09   22.00
   6   8   0  139.59    7.60
   6   8   0  143.99   23.10
   6   8   0  164.58   22.90
   6   8   0  181.38   27.70
   6   8   0  205.78   27.80
  -7  -8   0    9.30    6.30
  -7  -8   0   -1.30   13.70
  -7  -8   0   35.80    9.70
  -7  -8   0   21.70   17.30
  -7  -8   0   15.20    9.30
  -7  -8   0    7.30    6.80
  -7  -8   0   16.30    9.70
   7   8   0   -2.90   10.60
   7   8   0   25.30   13.30
   7   8   0   14.50    7.30
  -8  -8   0    8.60   13.00
  -8  -8   0   13.70   10.70
  -8  -8   0   24.00   12.40
  -8  -8   0   -3.30    8.70
  -9  -8   0  106.39   20.60
  -9  -8   0   81.69   18.90
  -9  -8   0   52.89   19.60
  -9  -8   0  124.29   22.60
 -10  -8   0   16.90    8.60
 -11  -8   0    1.10   12.30
 -11  -8   0    1.60   12.30
  12  -9   0   34.60   17.40
  12  -9   0   34.00   19.50
 -12   9   0   11.70    8.20
 -12   9   0   18.70    4.90
 -11   9   0   21.70   10.90
 -11   9   0   11.50    5.90
  10  -9   0   15.80   11.00
  10  -9   0   29.10   14.60
 -10   9   0   11.70   10.80
 -10   9   0    2.40    9.30
 -10   9   0   11.00    7.00
   9  -9   0   53.09    9.80
   9  -9   0   65.69   15.20
   9  -9   0   70.89   19.10
   9  -9   0   41.80   17.50
  -9   9   0   71.89   13.00
  -9   9   0   66.29   18.80
  -9   9   0   58.39   11.30
  -9   9   0   64.09   11.70
   8  -9   0   -3.10    4.20
   8  -9   0   -2.90    4.00
   8  -9   0   -8.20    4.50
   8  -9   0    5.90    8.20
   8  -9   0    1.30    5.60
   8  -9   0   -0.50    6.10
  -8   9   0   -5.60    4.40
  -8   9   0    2.30    4.10
  -8   9   0    4.10    5.10
   7  -9   0    0.60    5.40
   7  -9   0   -0.70    3.30
   7  -9   0   -2.40    3.80
   7  -9   0    5.30    4.30
   7  -9   0   16.60    8.10
  -7   9   0    3.60    4.60
  -7   9   0    1.30    4.60
  -7   9   0   14.40    6.40
  -7   9   0   -3.30    3.40
  -7   9   0   -8.60    5.80
  -7   9   0   -0.60    3.40
   6  -9   0  140.09   13.60
   6  -9   0  100.29   19.70
   6  -9   0   94.39   13.90
   6  -9   0  109.69   15.20
   6  -9   0  106.79   11.10
   6  -9   0  103.09   17.90
   6  -9   0  112.99   13.80
   6  -9   0   99.89   20.70
  -6   9   0  115.19   14.10
  -6   9   0  116.29   16.00
  -6   9   0   95.19   11.80
  -6   9   0  117.79   16.00
  -6   9   0  121.59   21.20
  -6   9   0  124.09   16.20
  -6   9   0  110.09   10.60
   5  -9   0   15.40    5.90
   5  -9   0    5.30    2.90
   5  -9   0   14.10    9.10
   5  -9   0   13.70    8.90
   5  -9   0   15.00    7.90
   5  -9   0    9.60    6.70
   5  -9   0   14.80    6.80
   5  -9   0    8.70    7.00
  -5   9   0   10.20    2.90
  -5   9   0    5.20    4.20
  -5   9   0    3.90    4.30
  -5   9   0    4.10    5.50
  -5   9   0   16.70    6.70
  -5   9   0   13.10    5.60
  -5   9   0   14.80    7.90
   4  -9   0  485.05   26.50
   4  -9   0  476.45   32.90
   4  -9   0  458.55   32.60
   4  -9   0  506.45   35.60
   4  -9   0  466.25   28.60
   4  -9   0  497.25   31.50
   4  -9   0  421.16   29.80
   4  -9   0  459.75   40.60
  -4   9   0  468.75   40.90
  -4   9   0  439.56   30.20
  -4   9   0  492.35   31.90
  -4   9   0  464.45   31.70
  -4   9   0  462.55   28.20
  -4   9   0  481.35   29.80
  -4   9   0  487.45   12.60
  -4   9   0  508.65   31.70
   3  -9   0  799.12   51.99
   3  -9   0  814.72   37.90
   3  -9   0  764.72   42.30
   3  -9   0  785.22   41.40
   3  -9   0  822.22   42.90
   3  -9   0  814.32   39.70
  -3   9   0  876.21   42.80
  -3   9   0  770.02   51.39
  -3   9   0  825.22   41.90
  -3   9   0  796.72   43.00
  -3   9   0  795.22   42.50
  -3   9   0  857.31   39.60
  -3   9   0  872.71   47.80
   2  -9   0    0.90    5.30
   2  -9   0   -2.90    2.10
   2  -9   0    2.50    2.70
   2  -9   0    4.90    6.00
   2  -9   0   -0.10    1.10
   2  -9   0    1.70    2.80
   2  -9   0    0.00    3.90
  -2   9   0    0.20    1.90
  -2   9   0    4.00    4.20
  -2   9   0    0.70    4.70
  -2   9   0    1.60    2.10
  -2   9   0    4.20    3.80
  -2   9   0    5.80    5.40
   1  -9   0    5.50    5.60
   1  -9   0   11.60    5.00
   1  -9   0   11.20    6.40
   1  -9   0   11.50    3.00
   1  -9   0    7.80    6.10
   1  -9   0   13.30    7.40
   1  -9   0   19.80    5.60
  -1   9   0   13.80    5.90
  -1   9   0    5.20    6.30
  -1   9   0    9.30    7.20
  -1   9   0    7.00    3.30
  -1   9   0    6.80    5.10
  -1   9   0    8.90    6.40
   0  -9   0  533.15   36.90
   0  -9   0  604.84   40.70
   0  -9   0  542.25   38.40
   0  -9   0  618.54   41.20
   0  -9   0  566.24   41.60
   0  -9   0  550.94   38.00
   0  -9   0  542.55   27.40
   0  -9   0  613.34   31.20
   0   9   0  613.94   40.90
   0   9   0  618.94   41.10
   0   9   0  612.04   38.70
   0   9   0  538.55   38.50
   0   9   0  613.84   42.20
   0   9   0  551.14   39.50
   0   9   0  593.34   31.10
  -1  -9   0   60.19   12.60
  -1  -9   0   58.19   13.10
  -1  -9   0   72.99   14.50
  -1  -9   0   84.79   12.50
  -1  -9   0   78.89   14.60
  -1  -9   0   78.29   15.10
   1   9   0   68.69   14.30
   1   9   0   62.99   10.20
   1   9   0   59.79   14.30
   1   9   0   70.39   13.20
   1   9   0   74.39   15.10
   1   9   0   81.89   19.50
   1   9   0   71.99   20.50
  -2  -9   0   57.39   13.50
  -2  -9   0   79.29    9.90
  -2  -9   0   72.39   14.40
  -2  -9   0   82.29   17.00
  -2  -9   0   37.90   13.20
  -2  -9   0   62.09   12.10
  -2  -9   0   64.69   11.50
  -2  -9   0   58.29   12.50
   2   9   0   73.49   13.60
   2   9   0   68.29   12.00
   2   9   0   55.29   13.10
   2   9   0   60.39   16.10
   2   9   0   50.49   12.20
   2   9   0   59.69   14.90
   2   9   0   54.59   13.80
  -3  -9   0   11.80    7.30
  -3  -9   0   20.50   11.60
  -3  -9   0   33.40    8.00
  -3  -9   0   17.60    7.40
  -3  -9   0   19.60    8.80
  -3  -9   0   26.70   10.40
   3   9   0   28.20    6.60
   3   9   0   16.70   10.30
   3   9   0   12.30    6.20
   3   9   0   21.50    9.60
   3   9   0    9.50    7.00
   3   9   0   18.00    9.10
  -4  -9   0    9.20    8.90
  -4  -9   0   21.40    6.10
  -4  -9   0   17.90   11.00
  -4  -9   0   18.80    9.10
   4   9   0   12.90    6.00
   4   9   0    2.90    5.30
   4   9   0   12.10   10.40
   4   9   0    8.00    6.50
   4   9   0    4.60    4.20
   4   9   0   -1.10    5.50
  -5  -9   0    2.80    5.50
  -5  -9   0   13.10    8.70
  -5  -9   0   -3.30    4.50
  -5  -9   0    3.30    5.70
  -5  -9   0   -5.00    5.30
  -5  -9   0   -0.50    5.50
  -5  -9   0   -0.30    5.10
   5   9   0   -0.90    2.80
   5   9   0   -7.20    7.00
   5   9   0    4.10    2.30
   5   9   0   -9.20    4.10
  -6  -9   0  108.39   23.70
  -6  -9   0  139.79   21.10
  -6  -9   0  104.29   23.60
  -6  -9   0  179.38   26.50
  -6  -9   0  118.19   23.70
  -6  -9   0   76.39   20.30
  -6  -9   0  136.79   22.20
   6   9   0  124.49   26.00
   6   9   0  183.98   31.10
   6   9   0  122.99   23.00
   6   9   0  149.59   25.80
   6   9   0  126.19   10.50
   6   9   0  128.49   25.40
  -7  -9   0   21.90    9.50
  -7  -9   0    6.40    5.00
  -7  -9   0    1.40    7.20
  -7  -9   0   -6.50    7.70
  -7  -9   0   11.50    8.00
  -7  -9   0   -2.30    7.10
   7   9   0   17.20   17.90
   7   9   0   -2.60   10.10
   7   9   0    5.90    5.40
  -8  -9   0   30.10   13.10
  -8  -9   0   46.20   20.40
   8   9   0   12.20   16.00
  -9  -9   0    0.80    9.60
  -9  -9   0  -11.30    9.30
  -9  -9   0   18.90    8.10
 -10  -9   0   48.20   19.30
 -10  -9   0   55.49   17.80
 -10  -9   0   63.99   16.70
  12 -10   0  -13.10   13.70
  12 -10   0    8.30   12.00
 -12  10   0    9.40    4.10
 -11  10   0   44.50   11.90
  10 -10   0   10.20    9.20
 -10  10   0   15.40    8.70
   9 -10   0    3.30    9.80
   9 -10   0   10.30    5.80
   9 -10   0   15.00    7.80
   9 -10   0    3.30    9.60
   9 -10   0    1.70    6.20
  -9  10   0   10.50    5.10
  -9  10   0   33.30    9.80
  -9  10   0   -0.90    5.00
   8 -10   0   24.80   13.40
   8 -10   0    9.70   10.90
   8 -10   0   10.70    7.60
   8 -10   0    4.90   13.30
   8 -10   0   21.90   14.30
   8 -10   0   27.10    8.10
  -8  10   0   15.30    8.50
  -8  10   0   20.10    7.60
  -8  10   0   23.90    8.40
  -8  10   0   15.70    8.10
   7 -10   0   63.59   14.60
   7 -10   0   85.09   14.40
   7 -10   0   92.79   18.20
   7 -10   0  118.99   21.70
   7 -10   0  109.29   14.60
   7 -10   0  100.09   12.00
   7 -10   0  112.59   23.50
  -7  10   0  122.99   15.70
  -7  10   0  100.49   11.10
  -7  10   0   84.49   13.10
  -7  10   0  113.99   21.00
  -7  10   0   95.99   14.90
  -7  10   0  103.29   11.20
  -7  10   0  123.59   16.60
   6 -10   0   -6.90    5.10
   6 -10   0   -2.80    4.80
   6 -10   0   -6.80    2.90
   6 -10   0    2.50    8.10
   6 -10   0   -3.80    2.50
   6 -10   0    2.60    3.50
   6 -10   0    0.10    4.10
  -6  10   0   -0.40    3.00
  -6  10   0    3.00    3.40
  -6  10   0    3.10    1.80
  -6  10   0   -5.70    2.60
  -6  10   0   -4.20    3.20
   5 -10   0   41.40    9.20
   5 -10   0   37.90   13.50
   5 -10   0   39.50   15.60
   5 -10   0   38.80    8.50
   5 -10   0   41.70   12.00
   5 -10   0   46.40   13.60
   5 -10   0   16.30    9.30
   5 -10   0   31.10    9.50
  -5  10   0   27.80    9.70
  -5  10   0   37.20    4.00
  -5  10   0   41.50   10.80
  -5  10   0   40.70   14.50
  -5  10   0   22.50    8.10
  -5  10   0   39.90   10.30
  -5  10   0   54.39   10.20
  -5  10   0   37.10    9.60
   4 -10   0  255.47   32.00
   4 -10   0  270.77   25.70
   4 -10   0  291.67   27.00
   4 -10   0  284.67   22.20
   4 -10   0  241.38   25.20
   4 -10   0  283.57   25.40
  -4  10   0  326.87   28.40
  -4  10   0  249.08   24.90
  -4  10   0  313.67   25.60
  -4  10   0  284.77   22.80
  -4  10   0  262.97   33.20
  -4  10   0  280.67   25.40
  -4  10   0  312.37   27.10
   3 -10   0   92.49   12.80
   3 -10   0   82.19   14.50
   3 -10   0   90.89   16.10
   3 -10   0   66.09   12.90
   3 -10   0   64.69   14.30
   3 -10   0   57.09   15.30
  -3  10   0  108.99   16.60
  -3  10   0   82.39   15.30
  -3  10   0   77.99   16.30
  -3  10   0   86.59   15.20
  -3  10   0   90.79   13.00
  -3  10   0   87.49   15.20
  -3  10   0   97.29   15.80
   2 -10   0  402.56   37.50
   2 -10   0  401.56   32.50
   2 -10   0  390.86   32.80
   2 -10   0  383.56   13.40
   2 -10   0  443.86   32.20
   2 -10   0  354.46   31.40
   2 -10   0  355.86   29.80
  -2  10   0  410.36   33.10
  -2  10   0  365.66   29.70
  -2  10   0  376.66   32.00
  -2  10   0  406.76   31.50
  -2  10   0  430.26   34.00
  -2  10   0  404.16   26.10
  -2  10   0  352.46   36.00
   1 -10   0  210.68   26.40
   1 -10   0  194.98   23.70
   1 -10   0  199.48   24.90
   1 -10   0  206.98   18.70
   1 -10   0  193.68   13.80
   1 -10   0  183.38   22.10
   1 -10   0  180.78   23.20
   1 -10   0  187.48   23.10
  -1  10   0  218.68   24.40
  -1  10   0  225.38   24.20
  -1  10   0  208.18   18.90
  -1  10   0  202.48   23.60
  -1  10   0  227.48   25.60
  -1  10   0  179.58   27.10
  -1  10   0  251.17   25.80
   0 -10   0  560.94   41.70
   0 -10   0  543.25   39.10
   0 -10   0  571.24   29.40
   0 -10   0  573.44   40.80
   0 -10   0  529.25   32.70
   0 -10   0  544.35   50.09
   0 -10   0  538.45   40.50
   0 -10   0  630.84   43.80
   0  10   0  536.55   31.30
   0  10   0  625.94   45.20
   0  10   0  612.94   47.90
   0  10   0  567.04   42.10
   0  10   0  548.75   38.90
   0  10   0  551.84   41.00
   0  10   0  593.64   42.00
  -1 -10   0  301.57   31.10
  -1 -10   0  330.67   32.00
  -1 -10   0  351.36   32.50
  -1 -10   0  348.77   25.90
  -1 -10   0  367.36   32.40
   1  10   0  319.97   32.40
   1  10   0  353.56   32.50
   1  10   0  300.77   31.80
   1  10   0  360.76   35.10
   1  10   0  320.37   31.40
   1  10   0  319.87   25.70
   1  10   0  312.87   30.20
  -2 -10   0   21.70   12.10
  -2 -10   0   21.40    9.10
  -2 -10   0   19.50    8.60
  -2 -10   0   18.60    7.00
  -2 -10   0   24.10    9.50
  -2 -10   0   11.80    5.90
  -2 -10   0   24.00   10.70
   2  10   0   15.40    6.70
   2  10   0   15.60   12.00
   2  10   0    9.80    6.80
   2  10   0   20.80   10.80
   2  10   0   16.90    8.30
  -3 -10   0   19.10   10.40
  -3 -10   0   34.60    9.80
  -3 -10   0   28.20    9.40
  -3 -10   0   43.00   10.60
  -3 -10   0   19.10    8.00
   3  10   0   19.90    8.90
   3  10   0   28.30   12.10
   3  10   0   18.80   10.20
   3  10   0   35.30    9.20
   3  10   0   25.70   11.50
   3  10   0   29.60    7.20
  -4 -10   0    6.00    6.80
  -4 -10   0    1.60    4.30
  -4 -10   0   -1.30    4.50
  -4 -10   0    1.50    4.70
  -4 -10   0   -7.40    5.80
  -4 -10   0   -1.30    5.00
   4  10   0   -0.30    4.80
   4  10   0   10.00    4.50
   4  10   0    1.90    6.90
   4  10   0   -0.40    3.80
   4  10   0   17.70   10.20
   4  10   0   -5.50    5.10
  -5 -10   0   10.80   12.10
  -5 -10   0    1.40    5.80
  -5 -10   0   41.20   15.60
  -5 -10   0   16.10   16.10
  -5 -10   0   33.30    8.10
  -5 -10   0   22.50    9.00
  -5 -10   0    5.90   11.30
   5  10   0   38.80   16.80
   5  10   0   21.40    9.90
   5  10   0   14.10    6.80
   5  10   0   13.40   12.00
   5  10   0   15.90    9.80
  -6 -10   0   41.50   12.20
  -6 -10   0   35.10   14.90
  -6 -10   0   74.69   18.50
  -6 -10   0   30.20   13.90
  -6 -10   0   48.60   10.50
  -6 -10   0   36.90   16.10
  -6 -10   0   45.20   16.80
   6  10   0   37.60    9.00
   6  10   0   38.50   15.90
   6  10   0   39.10   13.00
   6  10   0   32.50   11.90
   6  10   0   83.79   21.90
  -7 -10   0   27.70   17.00
  -7 -10   0   -1.80   10.40
  -7 -10   0    3.60    8.40
  -7 -10   0   18.70   10.10
  -7 -10   0   17.50    7.90
  -7 -10   0   24.00   10.00
   7  10   0   13.20   10.10
  -8 -10   0    2.10    9.10
  -8 -10   0   12.10   13.00
  -8 -10   0   -3.50    7.30
  -9 -10   0    4.50    7.10
  -9 -10   0    7.90    9.70
  -9 -10   0  -13.60    8.50
 -10 -10   0   -4.10    6.40
 -10 -10   0    2.80    9.70
 -10 -10   0   12.50   12.20
  12 -11   0   -5.20    8.80
  12 -11   0  -16.70    8.90
  11 -11   0    2.90    4.80
  11 -11   0    5.20   13.00
 -11  11   0    2.70    3.80
 -11  11   0   10.40    8.10
  10 -11   0   58.29   22.00
  10 -11   0   40.20   16.60
 -10  11   0   43.30    9.90
 -10  11   0   38.80   10.90
   9 -11   0    7.80   11.20
   9 -11   0   31.80   16.80
   9 -11   0   18.40   15.30
   9 -11   0   18.80   10.90
  -9  11   0   13.50    5.70
  -9  11   0   10.90    7.00
  -9  11   0   32.00   12.80
   8 -11   0   12.50   10.60
   8 -11   0    7.70   13.30
   8 -11   0    2.00    7.60
  -8  11   0   15.70    7.90
  -8  11   0   13.50    8.00
  -8  11   0   28.40   11.60
  -8  11   0   17.40    8.40
   7 -11   0  -12.00    8.50
   7 -11   0    9.80    9.70
   7 -11   0    6.30    6.00
   7 -11   0    1.90    6.70
   7 -11   0   23.70   10.80
   7 -11   0   10.30    6.50
  -7  11   0    2.80    6.70
  -7  11   0    8.90    2.60
  -7  11   0   14.00    8.10
  -7  11   0    6.30    4.30
  -7  11   0   -0.40    5.30
   6 -11   0  100.79   19.00
   6 -11   0  108.59   17.10
   6 -11   0   93.09   16.10
   6 -11   0   64.49   13.50
   6 -11   0  103.89   18.50
   6 -11   0   83.69   11.40
   6 -11   0   72.99   14.50
   6 -11   0   68.39   21.40
  -6  11   0   99.99    6.60
  -6  11   0   76.89   13.30
  -6  11   0   95.09   15.20
  -6  11   0   97.09   15.90
  -6  11   0   76.59   14.60
  -6  11   0   78.39   13.90
  -6  11   0   69.49   18.10
   5 -11   0   13.00    7.60
   5 -11   0   -2.10    6.30
   5 -11   0    8.90    6.40
   5 -11   0   10.20    6.10
   5 -11   0   -3.50    5.00
   5 -11   0    2.60    4.90
   5 -11   0   17.60    7.60
  -5  11   0    8.10    4.70
  -5  11   0   -3.20    3.80
  -5  11   0   -4.90    3.50
  -5  11   0   -0.80    3.60
  -5  11   0   -5.10    3.90
  -5  11   0    2.00    3.70
   4 -11   0   45.60   12.20
   4 -11   0   47.10   10.60
   4 -11   0   66.49   14.90
   4 -11   0   64.89   13.80
   4 -11   0   60.89   17.60
   4 -11   0   52.09   12.70
  -4  11   0   49.60   12.70
  -4  11   0   52.29   12.30
  -4  11   0   41.40   11.60
  -4  11   0   62.19   14.30
  -4  11   0   53.89   10.40
  -4  11   0   35.70   15.40
  -4  11   0   78.79   14.70
   3 -11   0  228.78   23.50
   3 -11   0  272.87   27.90
   3 -11   0  223.38   25.30
   3 -11   0  222.28   30.10
   3 -11   0  183.18   21.90
   3 -11   0  223.98   26.10
  -3  11   0  237.08   26.00
  -3  11   0  199.08   28.80
  -3  11   0  248.98   26.30
  -3  11   0  205.38   19.90
  -3  11   0  296.97   28.90
  -3  11   0  219.48   23.50
  -3  11   0  227.68   25.60
   2 -11   0   -1.00    6.60
   2 -11   0   14.30    7.50
   2 -11   0    2.20    5.80
   2 -11   0   22.20   10.60
   2 -11   0   11.00    5.70
   2 -11   0   16.70    8.70
   2 -11   0   15.30    3.60
  -2  11   0   21.40    9.50
  -2  11   0   16.50    7.60
  -2  11   0   15.00    9.90
  -2  11   0    9.30    8.30
  -2  11   0   16.30    5.50
  -2  11   0   16.90    8.10
  -2  11   0   17.00    9.40
   1 -11   0   39.00   13.50
   1 -11   0   46.50   12.10
   1 -11   0   37.70   12.50
   1 -11   0   44.20    7.10
   1 -11   0   35.80   10.70
   1 -11   0   32.00   12.20
   1 -11   0   71.99   13.80
   1 -11   0   40.70    9.90
  -1  11   0   54.49    9.90
  -1  11   0   31.10   12.00
  -1  11   0   53.49   11.30
  -1  11   0   61.79   14.30
  -1  11   0   48.80   14.30
  -1  11   0   45.10   13.20
  -1  11   0   57.09   12.60
   0 -11   0  175.98   21.50
   0 -11   0  186.68   31.50
   0 -11   0  187.28   19.20
   0 -11   0  154.08   21.90
   0 -11   0  145.49   20.50
   0 -11   0  162.58   20.80
   0 -11   0  183.68   23.50
   0 -11   0  154.48   15.60
   0  11   0  191.78   25.90
   0  11   0  197.18   26.70
   0  11   0  196.58   24.10
   0  11   0  170.88   18.20
   0  11   0  181.08   22.00
   0  11   0  175.78   25.00
  -1 -11   0   56.09   14.50
  -1 -11   0   34.90   12.30
  -1 -11   0   73.19   14.30
  -1 -11   0   42.50   14.10
  -1 -11   0   64.59   11.90
  -1 -11   0   54.39   14.40
   1  11   0   65.59   16.00
   1  11   0   82.79   15.90
   1  11   0   48.00   16.80
   1  11   0   54.99   14.30
   1  11   0   59.39   15.10
   1  11   0   70.79   13.30
   1  11   0   54.79   11.20
  -2 -11   0    2.40    3.50
  -2 -11   0   -0.50    4.30
  -2 -11   0   -5.20    5.80
  -2 -11   0    2.30    4.20
  -2 -11   0    8.10    6.60
  -2 -11   0    4.10    4.80
   2  11   0    4.10    3.40
   2  11   0    0.30    4.40
   2  11   0    2.40    5.90
   2  11   0    6.20    4.20
  -3 -11   0   56.79   14.90
  -3 -11   0   57.09   12.20
  -3 -11   0   97.69   19.60
  -3 -11   0   62.29   15.50
  -3 -11   0   68.29   11.70
  -3 -11   0   64.59   17.60
   3  11   0   56.49   15.20
   3  11   0   55.29   16.00
   3  11   0   51.69   15.10
   3  11   0   44.10   16.20
   3  11   0   62.29   17.20
   3  11   0   84.79   13.10
  -4 -11   0   14.30    9.80
  -4 -11   0   -2.70    7.90
  -4 -11   0    5.20    4.80
  -4 -11   0    5.00    6.40
  -4 -11   0   -1.50    5.10
   4  11   0   -3.20    8.30
   4  11   0   -2.50    3.50
   4  11   0   -0.20    3.70
   4  11   0    4.10    6.20
  -5 -11   0   26.90    9.20
  -5 -11   0   24.10   11.80
  -5 -11   0   23.90    9.40
  -5 -11   0   34.30   12.70
   5  11   0   34.60   14.00
   5  11   0   50.29   12.40
   5  11   0   20.00    9.20
   5  11   0   14.00   10.60
  -6 -11   0  107.79   22.60
  -6 -11   0   87.79   22.70
  -6 -11   0  113.09   18.10
  -6 -11   0   96.49   21.10
  -6 -11   0   88.99   20.30
   6  11   0   70.99   17.90
   6  11   0   89.59   23.40
   6  11   0   67.89   19.00
   6  11   0  113.69   14.50
   6  11   0  136.79   23.90
  -7 -11   0   21.30   11.40
  -7 -11   0   43.10   19.30
  -7 -11   0   51.49   14.50
  -8 -11   0   16.10   11.20
  -8 -11   0   40.80   15.40
  -8 -11   0   12.70   10.80
   8  11   0   36.20   17.70
  -9 -11   0   17.20   14.10
  -9 -11   0   11.50   17.60
  -9 -11   0   36.40   13.10
 -10 -11   0   -0.30   15.50
 -10 -11   0    6.50    7.10
 -10 -11   0   11.10   14.30
  11 -12   0   -0.70    9.00
 -11  12   0    3.50    6.40
 -11  12   0   28.30   12.80
  10 -12   0   72.79   17.70
  10 -12   0   45.50   20.70
 -10  12   0   90.09   12.60
 -10  12   0   85.79   14.10
   9 -12   0   -5.20   10.80
   9 -12   0   12.90   11.80
  -9  12   0   12.10    7.60
  -9  12   0   19.80    8.50
   8 -12   0    7.60    9.80
   8 -12   0   30.90   13.60
   8 -12   0    2.30   16.50
  -8  12   0   28.40   10.60
  -8  12   0   27.00   11.30
  -8  12   0   35.90   14.00
   7 -12   0  300.87   38.90
   7 -12   0  257.67   26.10
   7 -12   0  274.67   20.40
   7 -12   0  307.47   27.00
   7 -12   0  260.97   33.10
   7 -12   0  275.37   32.60
   7 -12   0  297.87   31.10
   7 -12   0  303.37   24.70
  -7  12   0  245.08   36.10
  -7  12   0  277.37   26.80
  -7  12   0  239.78   27.20
  -7  12   0  308.37   26.20
  -7  12   0  283.67   23.30
   6 -12   0    2.60    7.30
   6 -12   0   17.60   10.50
   6 -12   0    8.50    8.30
   6 -12   0    6.80    7.90
   6 -12   0   15.70    9.90
   6 -12   0   -1.50    6.50
  -6  12   0   11.70    8.90
  -6  12   0    9.30    7.20
  -6  12   0   24.50    9.30
  -6  12   0   20.90   11.50
  -6  12   0   12.00    5.00
  -6  12   0   16.20    7.80
   5 -12   0   -9.00    4.30
   5 -12   0  -10.00    4.80
   5 -12   0    0.10    6.00
   5 -12   0   -7.60    5.30
   5 -12   0   12.40    5.20
   5 -12   0    3.70   10.10
   5 -12   0   -1.70    3.70
   5 -12   0   -1.70    7.10
  -5  12   0    0.60    4.90
  -5  12   0   -8.40    5.00
  -5  12   0   -2.60    5.00
  -5  12   0   -7.90    4.00
  -5  12   0   -3.20    4.10
  -5  12   0    2.30    4.30
   4 -12   0   60.19   13.50
   4 -12   0   48.10   18.10
   4 -12   0   39.50   12.70
   4 -12   0   44.60   12.70
   4 -12   0   70.49   13.70
   4 -12   0   37.90   12.00
  -4  12   0   67.39   13.90
  -4  12   0   55.69   12.50
  -4  12   0   52.09   11.40
  -4  12   0   53.39   12.80
  -4  12   0   62.99   13.60
  -4  12   0   36.40   13.70
  -4  12   0   67.89   11.80
   3 -12   0   56.09   13.80
   3 -12   0   87.09   16.60
   3 -12   0   68.89   13.80
   3 -12   0   38.80   12.60
  -3  12   0   85.59   19.50
  -3  12   0   54.79   14.20
  -3  12   0   57.99   13.40
  -3  12   0   73.29   12.00
  -3  12   0   67.59   15.40
  -3  12   0   84.99   19.40
  -3  12   0   85.09   17.80
   2 -12   0   -0.90    4.60
   2 -12   0    1.70    3.20
   2 -12   0    0.70    1.80
   2 -12   0    3.20    5.30
   2 -12   0    4.10    6.40
  -2  12   0   -5.90    5.60
  -2  12   0    0.70    3.60
  -2  12   0   -1.80    4.60
  -2  12   0    0.30    3.70
  -2  12   0    1.70    3.70
  -2  12   0    1.40    2.50
  -2  12   0    4.10    6.80
   1 -12   0    0.80    5.50
   1 -12   0   -3.60    2.60
   1 -12   0    5.30    4.30
   1 -12   0    0.80    3.40
   1 -12   0   -5.80    5.20
   1 -12   0    0.20    5.10
   1 -12   0    2.80    2.60
  -1  12   0   -1.70    3.10
  -1  12   0   -2.50    6.60
  -1  12   0   -0.30    3.90
  -1  12   0    2.20    5.10
  -1  12   0   -7.10    5.40
   0 -12   0  118.19   21.90
   0 -12   0  124.39   20.00
   0 -12   0  112.89   18.80
   0 -12   0  121.99   20.60
   0 -12   0  129.29   20.20
   0 -12   0  121.59   19.10
   0 -12   0  135.69   14.50
   0 -12   0  110.19   16.10
   0  12   0  100.39   18.30
   0  12   0  118.99   21.60
   0  12   0  112.89   15.80
   0  12   0  115.39   23.00
   0  12   0  134.59   22.60
   0  12   0  123.59   19.50
   0  12   0  142.09   23.10
  -1 -12   0  181.28   28.00
  -1 -12   0  165.98   26.00
  -1 -12   0  169.18   25.70
  -1 -12   0  146.39   23.60
  -1 -12   0  126.19   17.50
  -1 -12   0  173.78   25.60
  -1 -12   0  147.69   18.40
  -1 -12   0  150.98   23.10
   1  12   0  194.08   25.80
   1  12   0  176.28   25.90
   1  12   0  161.98   26.30
   1  12   0  157.68   18.90
   1  12   0  129.29   21.10
  -2 -12   0   35.40   15.20
  -2 -12   0   22.50   12.50
  -2 -12   0   27.30   13.70
  -2 -12   0   37.40   11.50
  -2 -12   0   32.70   14.40
  -2 -12   0   27.90    7.40
  -2 -12   0    6.80    9.50
  -2 -12   0   14.40    8.10
   2  12   0   32.30   13.20
   2  12   0   26.10   10.70
   2  12   0   32.10   12.70
   2  12   0   44.30   17.10
   2  12   0   20.00    8.30
   2  12   0   42.60   18.90
  -3 -12   0  133.69   16.00
  -3 -12   0  113.99   17.30
  -3 -12   0  100.99   22.20
  -3 -12   0   71.29   19.40
  -3 -12   0  113.09   22.20
   3  12   0  111.89   24.90
   3  12   0  121.59   20.60
   3  12   0  113.59   21.80
   3  12   0   82.49   15.50
   3  12   0   86.89   19.70
   3  12   0  100.69   21.90
  -4 -12   0    1.90    5.10
  -4 -12   0    0.50    7.60
  -4 -12   0   -0.20    4.10
  -4 -12   0   -2.40    7.10
  -4 -12   0    5.80    7.40
   4  12   0   -7.00    4.60
   4  12   0   -3.50    6.00
   4  12   0   -7.60    5.80
   4  12   0   -2.40    6.90
   4  12   0  -10.00    7.20
  -5 -12   0    2.40   10.30
  -5 -12   0   -7.10    6.20
  -5 -12   0    1.80    8.90
  -5 -12   0   17.70    9.20
  -5 -12   0   -1.00    6.00
  -5 -12   0   11.20    9.70
  -5 -12   0    4.00    6.70
   5  12   0  -10.90    5.40
   5  12   0   15.20   10.70
   5  12   0   -4.10    6.10
   5  12   0   -5.00    9.60
  -6 -12   0  112.49   22.80
  -6 -12   0   85.89   23.70
  -6 -12   0  107.29   19.10
   6  12   0  125.89   16.00
   6  12   0  106.19   23.00
   6  12   0   82.79   23.30
  -7 -12   0   20.80   12.10
  -7 -12   0   10.30   12.40
   7  12   0   11.60   14.80
  -8 -12   0    9.80   15.40
  -8 -12   0   35.10   16.80
   8  12   0   59.39   20.40
  -9 -12   0   37.30   14.60
  -9 -12   0   39.00   17.50
  -9 -12   0   45.20   19.80
  11 -13   0   28.50   13.50
  11 -13   0    0.10   10.10
 -11  13   0    8.90   10.90
 -11  13   0   16.60    6.90
  10 -13   0   -7.50    8.00
 -10  13   0   -2.80    6.60
   9 -13   0   50.89   22.50
   9 -13   0   68.49   18.80
  -9  13   0   62.89   15.10
  -9  13   0   72.79   12.40
  -9  13   0   70.09   18.10
   8 -13   0  -10.00    6.80
   8 -13   0    9.70    8.00
   8 -13   0   -4.10   11.20
  -8  13   0    8.50    8.30
  -8  13   0    2.60    5.80
  -8  13   0    9.90    9.20
   7 -13   0   -7.90    7.70
   7 -13   0   -2.20    9.40
   7 -13   0   14.40   11.20
   7 -13   0   22.30   19.40
  -7  13   0   27.40    9.80
  -7  13   0    9.90    6.70
  -7  13   0   10.40    9.60
  -7  13   0    7.40   13.60
  -7  13   0    3.40    8.50
   6 -13   0  192.08   30.10
   6 -13   0  209.28   21.20
   6 -13   0  191.48   23.80
   6 -13   0  221.98   23.20
   6 -13   0  198.48   27.20
   6 -13   0  179.18   25.50
   6 -13   0  254.77   27.00
   6 -13   0  199.28   23.50
  -6  13   0  223.28   24.60
  -6  13   0  226.48   26.60
  -6  13   0  207.28   23.80
  -6  13   0  177.78   33.90
  -6  13   0  191.88   23.40
  -6  13   0  201.78   22.90
  -6  13   0  188.18   24.60
   5 -13   0  219.18   24.20
   5 -13   0  149.19   20.90
   5 -13   0  146.19   22.50
   5 -13   0  152.78   23.90
   5 -13   0  172.08   24.10
   5 -13   0  220.88   22.00
  -5  13   0  164.28   20.10
  -5  13   0  185.08   23.70
  -5  13   0  175.68   23.60
  -5  13   0  155.98   20.90
  -5  13   0  155.18   23.50
  -5  13   0  154.38   29.40
  -5  13   0  159.68   22.20
   4 -13   0   75.59   15.90
   4 -13   0   58.59   16.70
   4 -13   0   58.09   20.70
   4 -13   0   39.20   13.90
   4 -13   0   62.79   12.00
   4 -13   0   63.19   14.30
   4 -13   0   62.29   13.70
  -4  13   0   47.80   14.10
  -4  13   0   74.29   12.90
  -4  13   0   65.49   16.90
  -4  13   0   46.10   12.10
  -4  13   0   75.79   17.00
   3 -13   0    9.50   10.20
   3 -13   0   28.10   10.30
   3 -13   0   17.30   12.50
   3 -13   0    8.80   10.00
   3 -13   0   15.80    8.30
   3 -13   0   15.00    8.70
  -3  13   0   27.40   11.70
  -3  13   0   16.00    7.00
  -3  13   0   18.60   10.00
  -3  13   0    5.80    9.10
  -3  13   0   11.80    6.80
  -3  13   0    6.60    8.30
  -3  13   0   -3.50    6.90
   2 -13   0    3.40    5.70
   2 -13   0    5.90    3.80
   2 -13   0    1.60   10.10
  -2  13   0   -5.80    6.60
  -2  13   0   -2.70    3.30
  -2  13   0    3.80    4.90
  -2  13   0    7.00    3.30
  -2  13   0   -6.10    5.00
  -2  13   0    3.60    5.20
   1 -13   0    6.70    8.10
   1 -13   0    8.70    5.10
   1 -13   0   22.00    5.20
   1 -13   0    9.10    8.50
  -1  13   0   10.10    7.20
  -1  13   0   14.60    8.70
  -1  13   0   16.00    7.20
  -1  13   0   29.40   12.50
  -1  13   0    0.20    6.60
  -1  13   0    4.30    7.10
  -1  13   0   12.00    8.90
   0 -13   0   94.89   12.90
   0 -13   0   55.09   15.50
   0 -13   0   85.59   17.30
   0 -13   0   72.69   18.50
   0 -13   0   77.29   22.80
   0 -13   0   73.59   13.50
   0 -13   0   97.39   19.70
   0 -13   0   89.89   19.50
   0  13   0   92.79   20.50
   0  13   0  105.49   20.00
   0  13   0   57.39   18.20
   0  13   0   80.39   17.40
   0  13   0   68.39   12.90
   0  13   0   82.29   17.20
   0  13   0   90.89   22.00
  -1 -13   0   -2.60    6.60
  -1 -13   0   10.60    7.50
  -1 -13   0    5.60    4.80
  -1 -13   0    3.90    4.20
   1  13   0   31.40   11.30
   1  13   0    5.80    9.60
   1  13   0    3.30    6.70
   1  13   0   -2.00    2.90
   1  13   0   -3.60    5.40
   1  13   0   -3.00    6.10
  -2 -13   0   -9.50    5.10
  -2 -13   0    5.80    5.50
  -2 -13   0   -6.40   10.20
  -2 -13   0    0.40    5.60
  -2 -13   0   -7.30    6.90
  -2 -13   0   -2.30    4.80
  -2 -13   0   11.40    7.40
   2  13   0   12.60    8.40
   2  13   0   -8.70    3.60
   2  13   0   -8.00    5.90
   2  13   0    1.50    5.00
   2  13   0    9.10    4.90
   2  13   0    8.20    9.50
   2  13   0    5.10    3.50
  -3 -13   0   39.70   16.10
  -3 -13   0   54.39   14.70
  -3 -13   0   49.99   17.60
  -3 -13   0   43.70   15.60
  -3 -13   0   87.49   20.10
   3  13   0   76.79   19.70
   3  13   0   36.80   17.10
   3  13   0   78.59   16.80
   3  13   0   26.10   11.20
   3  13   0   62.79   19.10
  -4 -13   0   86.19   17.20
  -4 -13   0  119.79   19.30
  -4 -13   0   48.20   19.70
  -4 -13   0  130.79   25.80
  -4 -13   0   66.79   22.30
   4  13   0   85.59   18.50
   4  13   0   96.29   19.60
   4  13   0   96.09   18.00
   4  13   0  139.29   36.10
   4  13   0   86.49   25.70
   4  13   0  103.29   21.90
  -5 -13   0    3.30    5.60
  -5 -13   0   -8.60    8.80
  -5 -13   0   25.40    7.10
   5  13   0    9.80    6.10
   5  13   0   -9.40   12.00
   5  13   0    7.60    8.30
   5  13   0    7.60    9.30
  -6 -13   0   -1.10    7.10
  -6 -13   0  -29.90   14.60
  -6 -13   0    7.40   11.90
   6  13   0   -8.90    7.30
  -7 -13   0   20.60   16.10
  -7 -13   0   17.10   10.20
  -7 -13   0   11.80   11.10
  -8 -13   0   50.09   14.90
  -8 -13   0   37.80   19.20
  -8 -13   0   41.80   28.90
  -9 -13   0    1.30   12.30
  -9 -13   0   20.60   11.90
  -9 -13   0   -9.50    8.90
  11 -14   0    5.00   13.10
 -11  14   0   -1.30    9.30
 -11  14   0  -11.00    4.60
  10 -14   0   33.90   16.50
  10 -14   0    6.30    9.40
 -10  14   0   17.80   11.10
   9 -14   0   -9.10    5.70
   9 -14   0    5.90   10.60
  -9  14   0   -8.80    4.70
  -9  14   0   -0.70    7.80
   8 -14   0   -6.40    6.30
   8 -14   0   -6.60    7.20
  -8  14   0   -5.30    5.80
  -8  14   0   17.80    8.70
   7 -14   0  174.88   29.10
   7 -14   0  117.09   23.90
   7 -14   0  151.58   24.90
  -7  14   0  180.78   21.50
  -7  14   0  185.88   34.40
  -7  14   0  158.08   23.20
  -7  14   0  121.19   18.40
  -7  14   0  152.28   17.50
   6 -14   0   -3.40    2.80
   6 -14   0  -12.70    9.40
   6 -14   0    0.00    4.50
   6 -14   0  -22.10    9.20
   6 -14   0    2.10    6.20
  -6  14   0   -4.60    6.90
  -6  14   0    5.20    5.80
  -6  14   0   -4.20    4.50
  -6  14   0   -5.00    3.50
   5 -14   0   50.09   17.80
   5 -14   0   43.40   11.80
   5 -14   0   41.50   15.40
   5 -14   0   27.60   11.00
   5 -14   0   31.40   13.20
  -5  14   0   30.20   13.60
  -5  14   0   36.60   13.70
  -5  14   0   33.70    9.30
  -5  14   0   36.40   14.50
  -5  14   0   29.00   11.00
  -5  14   0   22.10   10.90
  -5  14   0   29.30   11.50
   4 -14   0   90.39   16.30
   4 -14   0   83.29   15.50
   4 -14   0   92.09   17.00
   4 -14   0   59.19   19.30
   4 -14   0   87.99   35.90
  -4  14   0   83.29   14.00
  -4  14   0   98.89   20.10
  -4  14   0   88.49   22.40
  -4  14   0  110.79   18.10
  -4  14   0   68.69   20.00
  -4  14   0   82.79   16.00
  -4  14   0   82.29   17.50
   3 -14   0   70.59   23.40
   3 -14   0  111.49   23.00
   3 -14   0  115.09   20.90
   3 -14   0   94.99   20.70
   3 -14   0   99.49   20.80
   3 -14   0   78.39   14.20
  -3  14   0  113.79   17.70
  -3  14   0  119.59   22.50
  -3  14   0   82.39   24.80
  -3  14   0  122.39   21.30
  -3  14   0   84.19   19.60
  -3  14   0  128.99   21.30
  -3  14   0   97.29   18.60
   2 -14   0   90.79   20.00
   2 -14   0   59.89   16.10
   2 -14   0   75.59   16.50
   2 -14   0   73.19   21.40
   2 -14   0   56.59   16.50
   2 -14   0   79.69    7.90
   2 -14   0   45.70   18.50
  -2  14   0   62.59   19.10
  -2  14   0   78.79   19.90
  -2  14   0   77.99   13.10
  -2  14   0   50.29   11.00
  -2  14   0   81.69   20.80
  -2  14   0   93.69   19.60
  -2  14   0   62.59   17.70
   1 -14   0   62.49   16.30
   1 -14   0   48.10   18.40
   1 -14   0   54.29   18.70
   1 -14   0   61.79   17.70
   1 -14   0   88.59   15.90
   1 -14   0   55.09   13.20
   1 -14   0   44.20   16.20
  -1  14   0   47.00   16.30
  -1  14   0   32.90   15.80
  -1  14   0   27.90   10.60
  -1  14   0   45.40   17.60
  -1  14   0   58.59   17.50
  -1  14   0   54.39   19.30
  -1  14   0   53.59   14.10
   0 -14   0   26.70   12.90
   0 -14   0   19.50   10.00
   0 -14   0    9.70    9.60
   0 -14   0   47.40   10.60
   0 -14   0   26.70   10.90
   0 -14   0   27.50   13.80
   0 -14   0   14.00   11.40
   0 -14   0   21.20   13.20
   0  14   0    8.00    7.60
   0  14   0   48.90   13.80
   0  14   0   23.50   11.60
   0  14   0   32.20   13.80
   0  14   0   51.59   17.50
   0  14   0   34.10   13.60
   0  14   0   20.40    9.90
  -1 -14   0   88.89   22.70
  -1 -14   0  106.59   20.90
  -1 -14   0   74.79   14.20
  -1 -14   0   67.39   18.50
  -1 -14   0   99.39   21.50
  -1 -14   0   78.59   20.10
   1  14   0   62.99   20.40
   1  14   0   67.49   19.90
   1  14   0   74.79   19.10
   1  14   0   81.89   23.60
   1  14   0  109.09   19.40
   1  14   0   85.49   22.80
   1  14   0  114.19   15.40
  -2 -14   0    1.40    8.30
  -2 -14   0  -11.10    7.00
  -2 -14   0   16.40   11.70
  -2 -14   0    8.00    6.60
  -2 -14   0    9.70    9.10
  -2 -14   0   -4.30    5.30
  -2 -14   0    0.90    7.60
   2  14   0    9.30    7.60
   2  14   0   11.00    9.90
   2  14   0    2.20    5.00
   2  14   0    7.50    5.50
   2  14   0   -7.00    5.30
  -3 -14   0   -8.20    7.50
  -3 -14   0   -4.90    6.60
  -3 -14   0   -3.40    8.00
  -3 -14   0    9.40    6.00
  -3 -14   0    1.90    7.90
   3  14   0   -1.20    9.90
   3  14   0   -5.50    7.60
   3  14   0    3.20    3.80
   3  14   0   -7.20    8.00
   3  14   0   -5.10    6.00
   3  14   0    0.60    8.40
  -4 -14   0    5.30   10.10
  -4 -14   0    9.00    7.70
  -4 -14   0   11.80    4.60
  -4 -14   0  -10.00   11.60
   4  14   0   -6.20   15.60
   4  14   0   17.00    5.90
   4  14   0   10.60    5.50
   4  14   0   -0.60    6.70
   4  14   0   27.50    8.80
  -5 -14   0   -5.80    8.80
  -5 -14   0    7.90   13.40
   5  14   0   16.60   10.10
   5  14   0    0.50    9.50
   5  14   0    6.50   18.00
  -6 -14   0   73.39   28.20
  -6 -14   0  101.99   22.00
   6  14   0   62.19   21.40
  -7 -14   0  -14.20   11.90
  -7 -14   0   -2.40   12.60
   7  14   0  -12.60   19.50
  -8 -14   0   15.10   14.50
  -8 -14   0    8.00    9.70
  -8 -14   0   -7.70   13.00
  10 -15   0   -4.30   12.20
 -10  15   0   -6.30    6.70
 -10  15   0  -14.50    7.50
 -10  15   0  -15.80   18.90
   9 -15   0   17.00   13.50
   9 -15   0   18.60   10.90
  -9  15   0   19.70   11.40
  -9  15   0   17.50   12.20
   8 -15   0    8.00    9.70
   8 -15   0   12.80   10.10
  -8  15   0    6.70    5.60
  -8  15   0   -2.50    7.80
  -8  15   0    6.40    6.60
   7 -15   0   56.29   16.40
   7 -15   0   50.99   19.50
  -7  15   0   35.30   17.00
  -7  15   0   56.59   11.90
  -7  15   0   46.30   14.90
  -7  15   0   41.60   13.10
   6 -15   0    3.40    6.40
   6 -15   0   24.20    9.40
   6 -15   0   13.40   10.60
  -6  15   0   20.10   11.60
  -6  15   0   17.90    7.30
  -6  15   0    7.50    8.80
  -6  15   0   27.10   11.30
  -6  15   0    5.30    7.60
   5 -15   0   14.40    9.20
   5 -15   0    0.70   10.60
   5 -15   0   26.60    8.70
   5 -15   0   26.50   13.50
  -5  15   0    1.90    7.50
  -5  15   0    7.60    8.20
  -5  15   0   10.70    8.90
  -5  15   0    7.60    7.90
  -5  15   0   13.10    6.70
   4 -15   0    6.70   17.00
   4 -15   0    7.20    9.90
   4 -15   0   15.70    8.80
  -4  15   0    2.10    8.80
  -4  15   0   30.40   12.20
  -4  15   0   16.00    8.70
  -4  15   0   30.70   14.90
  -4  15   0   13.20   14.00
   3 -15   0   14.30   10.90
   3 -15   0   27.70   11.80
   3 -15   0   11.10    8.70
   3 -15   0   26.30   13.80
   3 -15   0   14.80    7.40
  -3  15   0   21.40    8.60
  -3  15   0   22.60    8.10
  -3  15   0   18.70    9.40
  -3  15   0   24.70   13.50
  -3  15   0   14.90   11.40
  -3  15   0    1.20    7.50
  -3  15   0   16.10   10.60
   2 -15   0  100.39    8.90
   2 -15   0   93.49   17.50
   2 -15   0  101.99   21.60
   2 -15   0   81.19   21.40
   2 -15   0  119.69   21.00
   2 -15   0   89.69   18.60
  -2  15   0   55.79   19.20
  -2  15   0  119.29   24.80
  -2  15   0   95.59   15.00
  -2  15   0   63.99   24.20
  -2  15   0   76.09   21.90
  -2  15   0   72.19   19.20
  -2  15   0   90.29   20.10
   1 -15   0    6.40    5.60
   1 -15   0    5.80    7.20
   1 -15   0   -2.50    5.60
   1 -15   0   -0.10    5.20
   1 -15   0    9.10   11.40
  -1  15   0   -5.40    5.10
  -1  15   0    0.40    5.70
  -1  15   0   -9.60   11.00
  -1  15   0   -4.30    4.00
  -1  15   0    5.60    8.60
  -1  15   0    7.50    8.00
  -1  15   0   -2.30    4.50
   0 -15   0   60.09   13.80
   0 -15   0   20.50   12.30
   0 -15   0   63.59   14.60
   0 -15   0   47.10   17.60
   0 -15   0   58.59   20.40
   0 -15   0   51.69   10.60
   0  15   0   18.70   12.70
   0  15   0   44.70   18.60
   0  15   0   60.29   13.90
   0  15   0   39.10   14.80
   0  15   0   41.00   11.30
   0  15   0   34.30   14.00
   0  15   0   29.00   11.20
  -1 -15   0  -10.40    6.20
  -1 -15   0    3.60    5.00
  -1 -15   0   -1.60    8.10
  -1 -15   0  -18.80    9.60
  -1 -15   0  -11.70    6.50
  -1 -15   0  -21.90    8.90
  -1 -15   0  -23.70   12.00
  -1 -15   0   -0.80    5.10
   1  15   0   -5.30    3.10
   1  15   0  -11.40    5.00
   1  15   0   -9.00    8.30
   1  15   0   -2.50    9.40
   1  15   0   -3.80    9.80
   1  15   0   11.90    6.90
   1  15   0  -13.60    7.10
  -2 -15   0   35.40   14.60
  -2 -15   0   28.20   16.90
  -2 -15   0   13.10   15.40
  -2 -15   0   27.50   12.80
  -2 -15   0    4.00   10.20
   2  15   0   34.60   20.10
   2  15   0   37.30   18.20
   2  15   0   69.59   16.60
   2  15   0   21.20   13.20
   2  15   0   13.60   10.30
  -3 -15   0   78.69   18.80
  -3 -15   0  110.09   20.90
  -3 -15   0  117.69   26.70
  -3 -15   0  166.58   27.40
  -3 -15   0  142.29   29.40
  -3 -15   0  123.59   24.40
   3  15   0  131.09   27.50
   3  15   0  107.59   17.70
   3  15   0  134.79   30.50
   3  15   0  134.89   23.80
   3  15   0  139.09   35.50
   3  15   0   92.49   23.10
  -4 -15   0  -13.60   13.30
  -4 -15   0    2.10   16.20
  -4 -15   0   -0.60    8.30
   4  15   0   12.80   13.40
   4  15   0   -4.10    7.80
   4  15   0   10.20    7.60
   4  15   0   -0.50   10.70
  -5 -15   0  -12.40    7.90
  -5 -15   0   -3.50    9.40
  -5 -15   0   -2.60    8.30
   5  15   0    4.60    8.80
   5  15   0    1.10   13.10
  -6 -15   0   15.60   12.20
  -6 -15   0    6.00    8.40
  -6 -15   0    5.40   10.70
   6  15   0    0.50   21.20
  -7 -15   0   52.39   16.00
  -7 -15   0   -1.50   23.80
   7  15   0   38.30   21.70
  10 -16   0   41.10   17.00
  10 -16   0   46.00   16.40
 -10  16   0   14.00    8.20
 -10  16   0   -3.70   16.00
   9 -16   0   27.30   13.20
   9 -16   0   12.50   12.30
  -9  16   0    7.40   14.60
  -9  16   0   25.10    9.60
  -9  16   0   39.80   10.20
   8 -16   0  -12.30    7.40
   8 -16   0    7.00   10.10
  -8  16   0    3.10   12.10
  -8  16   0   -7.20   11.10
  -8  16   0   10.90    3.60
   7 -16   0   66.09   21.50
   7 -16   0   59.49   21.20
  -7  16   0   85.99   19.00
  -7  16   0   30.80   16.50
   6 -16   0    7.70    6.00
   6 -16   0    0.40    7.90
  -6  16   0    5.00    4.50
  -6  16   0    3.90    5.20
  -6  16   0   -0.90    6.40
  -6  16   0   -0.10    8.80
  -6  16   0    0.90    8.80
   5 -16   0   -6.90    7.30
   5 -16   0   -8.10   15.10
   5 -16   0   -9.50    6.10
   5 -16   0  -10.60    9.70
  -5  16   0    9.50    5.80
  -5  16   0    9.10    6.10
  -5  16   0   -0.10    5.10
  -5  16   0    4.80   12.40
   4 -16   0   38.20   14.00
   4 -16   0   21.00    9.00
   4 -16   0   38.40   14.30
  -4  16   0   22.60   13.00
  -4  16   0   28.90   11.00
  -4  16   0   10.60   12.40
  -4  16   0   45.40   16.90
  -4  16   0   38.20   11.10
   3 -16   0   11.00    9.80
   3 -16   0   -2.70    6.10
   3 -16   0   -1.80    8.20
   3 -16   0   -6.30    9.20
  -3  16   0   10.20   11.30
  -3  16   0   -0.80    7.60
  -3  16   0  -10.90    5.20
  -3  16   0   -6.70    3.60
  -3  16   0   -0.40    2.80
  -3  16   0   -3.70    6.40
   2 -16   0   35.50   13.70
   2 -16   0   19.20    5.70
   2 -16   0   12.60   10.80
   2 -16   0    5.80   12.50
   2 -16   0   33.30   13.60
   2 -16   0   10.00   13.20
  -2  16   0   15.50    6.30
  -2  16   0   29.20   16.50
  -2  16   0   15.70   10.30
  -2  16   0   27.20   11.60
  -2  16   0   18.60   10.10
  -2  16   0   15.90   13.20
   1 -16   0  204.38   33.30
   1 -16   0  212.18   30.20
   1 -16   0  216.48   17.30
   1 -16   0  269.77   32.60
   1 -16   0  223.48   25.80
   1 -16   0  181.38   31.30
   1 -16   0  140.69   32.90
  -1  16   0  221.88   33.50
  -1  16   0  192.28   32.20
  -1  16   0  234.28   34.60
  -1  16   0  191.58   36.50
  -1  16   0  176.88   32.50
  -1  16   0  190.58   27.60
  -1  16   0  175.58   22.50
   0 -16   0   31.90   20.60
   0 -16   0   -4.00   14.70
   0 -16   0   22.90   27.50
   0 -16   0   27.00   13.90
   0 -16   0   23.40   11.30
   0 -16   0   41.30   12.20
   0 -16   0   23.60    8.40
   0  16   0   35.70   17.80
   0  16   0   30.40   14.50
   0  16   0   35.70   16.30
   0  16   0   22.60   12.50
   0  16   0   49.20   14.80
   0  16   0   32.10   17.60
  -1 -16   0  137.89   19.40
  -1 -16   0  125.09   26.70
  -1 -16   0  111.99   21.00
  -1 -16   0  133.69   25.30
  -1 -16   0   75.99   22.10
   1  16   0  134.69   26.60
   1  16   0   86.39   18.30
   1  16   0   85.19   22.60
   1  16   0  153.28   29.50
   1  16   0   97.69   24.50
  -2 -16   0   34.80   14.40
  -2 -16   0   35.60   11.70
  -2 -16   0   19.40   15.30
  -2 -16   0   46.60   12.10
   2  16   0   43.20   17.20
   2  16   0   61.49   17.50
   2  16   0   33.70   15.20
   2  16   0   66.99   19.60
   2  16   0   27.30   15.80
  -3 -16   0   20.60   16.00
  -3 -16   0   15.60    9.70
  -3 -16   0    3.10    7.30
  -3 -16   0   -8.70   10.10
  -3 -16   0   -3.90   12.60
   3  16   0   29.20   18.50
   3  16   0   14.90    9.50
   3  16   0   15.60   15.50
   3  16   0   -6.80    9.50
  -4 -16   0   90.59   21.10
  -4 -16   0  117.69   25.30
  -4 -16   0   53.79   21.40
  -4 -16   0  143.39   32.60
   4  16   0   83.79   22.70
   4  16   0  110.89   24.40
   4  16   0  106.69   30.60
  -5 -16   0  -17.70    8.60
  -5 -16   0  -10.90    6.90
  -5 -16   0   -5.60    6.20
  -6 -16   0    8.70   12.20
  -6 -16   0   13.00   12.50
  -6 -16   0   -1.50    5.00
  -7 -16   0    2.00    9.20
  -7 -16   0   16.50   14.70
  -7 -16   0  -15.70   12.00
   7  16   0   11.90   17.70
   9 -17   0   17.10   12.60
   9 -17   0  -11.50   16.80
  -9  17   0    7.60   14.50
  -9  17   0    2.90   10.00
   8 -17   0    9.50   11.30
   8 -17   0   29.30   14.80
  -8  17   0   -3.00    7.40
  -8  17   0   -2.80    9.70
   7 -17   0   20.10   10.10
   7 -17   0    7.80    6.90
  -7  17   0   -4.30    8.40
  -7  17   0   -6.90   10.20
   6 -17   0    4.00   10.00
   6 -17   0   -1.90    5.40
  -6  17   0    5.30    7.80
  -6  17   0   -9.80    7.80
  -6  17   0   -3.30    9.40
   5 -17   0   39.30   18.90
   5 -17   0   35.40   16.70
   5 -17   0   38.80   15.00
  -5  17   0   30.50   14.50
  -5  17   0   78.79   20.10
  -5  17   0   51.89   17.60
   4 -17   0   28.80   15.60
   4 -17   0   28.90   11.60
  -4  17   0    8.60   17.40
  -4  17   0   17.90   13.20
  -4  17   0   15.20   13.10
  -4  17   0   27.30   12.70
  -4  17   0   21.30    6.20
   3 -17   0   -0.90    6.20
   3 -17   0   23.90    8.50
  -3  17   0   10.50    9.60
  -3  17   0   13.20    5.70
  -3  17   0   20.30   10.20
  -3  17   0   10.10   11.10
  -3  17   0   -7.30   13.10
   2 -17   0   12.70    9.90
   2 -17   0   19.20   11.00
   2 -17   0   -4.90   17.20
  -2  17   0    9.50    8.30
  -2  17   0   -3.70    8.50
  -2  17   0  -14.00   14.60
  -2  17   0   13.40   14.10
   1 -17   0   59.59    9.80
   1 -17   0   80.29   17.20
   1 -17   0   40.20   15.00
   1 -17   0   60.89   15.70
   1 -17   0   82.19   28.10
  -1  17   0   45.90   19.60
  -1  17   0   31.90   12.50
  -1  17   0   71.69   19.90
  -1  17   0   41.40   20.00
  -1  17   0   58.79   16.90
  -1  17   0   30.10   17.00
   0 -17   0   14.20   10.80
   0 -17   0   16.60    8.10
   0 -17   0   40.20   13.40
   0 -17   0   43.70   21.20
   0 -17   0   28.60   13.30
   0 -17   0   31.30   11.80
   0  17   0   41.60   13.20
   0  17   0   32.20   15.50
   0  17   0   31.70   12.60
   0  17   0   51.49   19.70
  -1 -17   0   51.99   12.40
  -1 -17   0   28.90   11.40
  -1 -17   0   63.99   16.00
  -1 -17   0   51.09   15.00
   1  17   0   59.79   16.30
  -2 -17   0   36.40   16.90
  -2 -17   0   -4.20    8.30
  -2 -17   0   -9.60    7.30
  -2 -17   0    8.40    7.70
   2  17   0    8.10   11.40
   2  17   0   28.50   15.30
  -3 -17   0   11.60   10.80
  -3 -17   0   13.40   10.90
  -3 -17   0   11.70   15.20
  -3 -17   0   20.30   18.40
   3  17   0   40.70   16.10
   3  17   0   19.10   14.80
   3  17   0   51.59   21.60
  -4 -17   0   27.60   18.10
  -4 -17   0   28.30   19.00
  -4 -17   0   36.80   15.50
   4  17   0   47.70   16.60
   4  17   0   31.70   29.00
   4  17   0   52.59   23.30
  -5 -17   0    7.80   10.00
  -5 -17   0   17.30   15.80
  -5 -17   0   12.50   15.70
  -5 -17   0   -0.30    8.40
   5  17   0   -6.90   19.50
  -6 -17   0   28.30   18.00
  -6 -17   0   79.19   19.50
  -6 -17   0   79.89   22.10
   6  17   0    4.90   21.30
   8 -18   0   34.20   18.90
   8 -18   0    6.10   11.80
  -8  18   0   -3.00   11.50
  -8  18   0   27.80   22.30
  -8  18   0    2.30    9.60
   7 -18   0    6.50   12.10
   7 -18   0    2.40   13.10
  -7  18   0   -2.80    6.30
  -7  18   0  -15.00    7.50
  -7  18   0  -20.70   10.00
   6 -18   0  -23.60   13.40
   6 -18   0    2.50    8.20
  -6  18   0    2.90   11.90
  -6  18   0    9.20    6.20
   5 -18   0    9.20   11.10
   5 -18   0   -7.20   12.40
  -5  18   0    3.20    6.70
  -5  18   0    3.50   11.00
  -5  18   0   32.00   16.20
   4 -18   0   39.10   15.20
   4 -18   0   31.50   15.80
  -4  18   0   62.19   21.00
  -4  18   0   41.20   18.20
  -4  18   0   67.29   19.30
  -4  18   0   45.60   17.80
   3 -18   0   -3.50   11.90
  -3  18   0   33.60   14.60
  -3  18   0    6.90   10.80
  -3  18   0   35.20   15.90
  -3  18   0  -14.70   10.00
   2 -18   0   48.80   16.60
  -2  18   0   35.00   13.40
  -2  18   0   23.10   16.40
  -2  18   0   24.30   11.40
   1 -18   0   17.10    8.50
   1 -18   0   27.80   17.10
  -1  18   0   52.29   17.20
  -1  18   0   14.10   13.20
  -1  18   0   18.80   10.60
   0 -18   0   15.80   10.60
   0 -18   0    4.90    6.00
   0 -18   0    2.50   14.00
   0  18   0   -1.10   20.80
   0  18   0    6.80    9.50
   0  18   0   -2.60   10.70
  -1 -18   0   10.80    8.00
  -1 -18   0   23.20   16.60
   1  18   0   24.30   16.60
   1  18   0   19.70   18.20
  -2 -18   0    9.80   18.00
  -2 -18   0   -1.10   13.40
  -2 -18   0   12.40    9.90
   2  18   0    8.00   13.60
   2  18   0   20.10   17.00
   2  18   0   -0.60    8.90
  -3 -18   0    5.80    4.80
  -3 -18   0   17.10    7.40
  -3 -18   0   24.20   11.50
  -3 -18   0    9.00   10.50
   3  18   0    3.90   17.80
   3  18   0   32.30   10.50
   3  18   0   -0.70   12.50
  -4 -18   0   -4.60    9.80
  -4 -18   0    5.80    4.90
  -4 -18   0    0.10   15.40
  -5 -18   0    9.20   10.80
  -5 -18   0    4.50   18.80
  -5 -18   0    0.70   17.70
  -5 -18   0  -21.00   13.20
   5  18   0    3.80   10.70
   7 -19   0   28.80   13.80
   7 -19   0   14.50   15.60
  -7  19   0    1.20   14.40
   6 -19   0  -13.90    8.60
   6 -19   0   -9.10   11.40
  -6  19   0    6.20    9.70
  -6  19   0   -9.10    8.10
   5 -19   0  -12.70   10.70
  -5  19   0   -5.40    9.10
  -5  19   0  -10.30   10.30
  -5  19   0    5.30   16.00
  -4  19   0  111.09   32.60
  -4  19   0  135.39   30.20
  -4  19   0  142.89   21.80
   3 -19   0   10.20   13.70
  -3  19   0   -6.70    6.80
  -3  19   0    4.60    9.30
  -3  19   0    2.10   10.50
   2 -19   0    7.90    9.90
  -2  19   0   10.10   12.80
  -2  19   0   -9.90   14.50
  -2  19   0    7.60   14.50
   1 -19   0   33.60   12.10
  -1  19   0   30.50   18.90
  -1  19   0   24.70   15.20
  -1  19   0   11.00   12.90
   0 -19   0   16.50   11.70
   0 -19   0    8.50   12.70
   0  19   0   -1.80   12.40
   0  19   0   24.50   13.70
  -1 -19   0   -6.30    5.10
  -1 -19   0    2.60    9.90
   1  19   0    4.70   11.00
   1  19   0   -3.60   11.90
  -2 -19   0   71.29   13.60
  -2 -19   0   44.00   22.20
   2  19   0   40.00   18.00
   2  19   0   29.10   21.90
   2  19   0   37.50   17.20
  -3 -19   0    8.40    9.90
  -3 -19   0   12.50    3.90
  -3 -19   0   15.30   19.10
   3  19   0    9.50   18.20
   3  19   0    9.80   14.10
   3  19   0    4.00   15.70
  -4 -19   0   32.10   22.30
  -4 -19   0   35.00   21.50
  -4 -19   0   11.50   11.70
  -4 -19   0   17.10   16.80
   4  19   0   10.70   10.30
   6 -20   0   -3.70   11.30
  -6  20   0  -11.10    7.80
  -6  20   0    3.10   12.20
   5 -20   0   14.50   12.90
  -5  20   0   21.50   14.90
  -5  20   0   11.30   13.80
  -4  20   0    7.90   12.80
  -4  20   0   24.90   12.00
  -4  20   0  -18.00   11.70
   3 -20   0  102.09   22.10
  -3  20   0   72.49   25.70
  -3  20   0   64.19   16.30
   2 -20   0   20.20   13.00
  -2  20   0    0.30   11.80
  -2  20   0   30.30   16.70
   1 -20   0   66.49   39.40
  -1  20   0   15.90   20.00
  -1  20   0   29.00   16.70
  -1  20   0   37.10   17.30
   0 -20   0   -9.70    7.00
   0 -20   0    6.00   10.40
   0  20   0   -2.60   15.20
   0  20   0   -7.70   10.80
   0  20   0    0.90   12.10
  -1 -20   0    7.60   16.30
   1  20   0   21.80   13.90
   1  20   0  -19.20   17.60
   1  20   0   -1.50   10.10
  -2 -20   0   10.90   15.70
  -2 -20   0   -7.50   11.40
   2  20   0   -1.80   14.80
   2  20   0    6.60   25.90
   2  20   0   20.90   17.50
  -3 -20   0    9.70    8.40
   3  20   0    4.70   13.20
   5 -21   0   -4.90    5.80
  -5  21   0   15.60   10.70
  -5  21   0   -0.30    8.80
  -5  21   0    8.60   11.70
  -4  21   0   45.90   19.90
  -4  21   0   14.90   13.50
  -4  21   0   24.10   15.90
  -3  21   0   23.50   19.20
  -3  21   0   13.20   14.40
  -3  21   0   12.60   12.80
  -2  21   0   20.70   14.20
  -2  21   0   -4.40    6.90
  -2  21   0    1.80    9.50
   1 -21   0   50.69   24.70
  -1  21   0   34.40   18.20
  -1  21   0   52.79   18.60
  -1  21   0   37.10   19.60
   0 -21   0   18.20   14.70
   0  21   0   45.70   18.20
   0  21   0   -3.10   14.10
   0  21   0   23.60   12.00
  -1 -21   0    3.00   11.80
  -1 -21   0   16.50   10.40
   1  21   0    7.00   17.80
   1  21   0   37.40   17.40
   1  21  -1   30.90   21.70
   1  21  -1   -2.80   17.10
  -1 -21   1   56.79   18.80
   0  21  -1   58.19   24.80
   0  21  -1  119.69   35.40
   0  21  -1   55.49   26.40
   0 -21   1   60.79   19.60
   0 -21   1  122.29   30.30
  -1  21  -1   -1.80   17.50
  -1  21  -1    0.00   10.80
  -1  21  -1   -3.90   15.10
  -2  21  -1   15.80   13.40
  -2  21  -1    8.50   14.30
  -2  21  -1   17.80   16.90
  -3  21  -1  -11.50   10.70
  -3  21  -1   16.80   14.40
  -3  21  -1    1.00   11.00
  -4  21  -1   22.50   18.80
  -4  21  -1   11.20   12.80
   3  20  -1    9.70   15.10
  -3 -20   1   10.40    9.10
  -3 -20   1   11.20   16.30
  -2 -20   1   33.50   18.30
   1  20  -1   27.00   17.40
   1  20  -1   47.10   24.20
   1  20  -1    7.40   18.00
  -1 -20   1   34.50   24.20
   0  20  -1   20.40   10.00
   0  20  -1   -5.60    7.70
   0  20  -1  -12.80    8.70
   0 -20   1  -28.50   14.30
   0 -20   1    4.40   10.00
  -1  20  -1   55.09   13.50
  -1  20  -1   24.40   20.40
   1 -20   1   64.49   27.50
  -2  20  -1   11.30    9.00
  -2  20  -1   18.70   11.20
  -2  20  -1    5.80   13.30
   2 -20   1   -4.70   12.10
  -3  20  -1   -8.10   11.70
  -3  20  -1    8.00    9.90
  -3  20  -1   10.80   14.30
   3 -20   1    4.30   16.20
  -4  20  -1   -1.60   11.60
  -4  20  -1   18.70    7.50
  -4  20  -1   12.60   13.30
  -5  20  -1  -10.20   11.70
  -5  20  -1    3.80    9.70
  -5  20  -1   -2.60   13.50
  -6  20  -1   26.80   18.30
  -6  20  -1    0.80    9.20
   6 -20   1   -8.40   12.60
   4  19  -1   12.80   12.70
  -4 -19   1    1.90   11.80
  -4 -19   1   16.80   13.70
  -4 -19   1   24.70   17.10
  -4 -19   1    1.90    9.30
   3  19  -1   67.69   28.00
   3  19  -1   40.20   17.50
  -3 -19   1    9.60   16.40
  -3 -19   1   43.50   16.60
  -3 -19   1   29.40   17.40
  -3 -19   1   40.60   13.60
   2  19  -1    0.20   12.50
   2  19  -1   -0.90   11.20
   2  19  -1    9.60   14.00
  -2 -19   1   17.40    9.50
  -2 -19   1  -20.00   22.90
  -2 -19   1   14.40    8.60
   1  19  -1   -9.60   15.50
   1  19  -1   34.50   13.70
  -1 -19   1   22.70   19.10
  -1 -19   1   17.40   15.30
   0  19  -1   85.39   25.80
   0  19  -1   57.09   21.80
   0  19  -1   73.09   19.80
   0 -19   1   72.29   19.90
  -1  19  -1   67.99   24.90
  -1  19  -1  113.79   30.80
   1 -19   1  102.89   24.00
  -2  19  -1   24.90   16.40
   2 -19   1    5.80   14.60
  -3  19  -1    8.10   12.90
  -3  19  -1   -4.00    7.00
  -3  19  -1   -5.20    8.00
   3 -19   1   -7.40   13.00
  -4  19  -1   -2.10    8.10
  -4  19  -1   -3.20    7.90
  -4  19  -1   10.30    7.00
   4 -19   1   38.00   16.20
  -5  19  -1   59.39   23.30
  -5  19  -1   47.00   18.10
   5 -19   1   42.10   19.30
  -6  19  -1  -10.80    9.10
  -6  19  -1    7.70    5.70
   6 -19   1   25.80   12.00
   6 -19   1    9.30   13.30
  -7  19  -1   11.20    6.80
  -7  19  -1    0.60   12.30
   7 -19   1    8.40    7.00
   7 -19   1  -14.30   15.20
   5  18  -1  151.68   31.60
  -5 -18   1   76.89   29.20
  -5 -18   1  119.79   23.70
  -5 -18   1  130.49   29.90
   4  18  -1   -1.60   14.50
  -4 -18   1   16.00   11.00
  -4 -18   1    5.70   10.10
  -4 -18   1    5.10   13.80
   3  18  -1   67.29   19.00
   3  18  -1    7.80    8.80
   3  18  -1   28.50   15.00
  -3 -18   1   18.80   13.50
  -3 -18   1    3.10    8.30
  -3 -18   1   19.50   10.40
  -3 -18   1   24.30   13.70
   2  18  -1   32.00   19.90
   2  18  -1   34.50   19.00
   2  18  -1   25.10   11.50
  -2 -18   1   65.99   19.20
  -2 -18   1   24.10   15.10
  -2 -18   1    7.00    8.90
  -2 -18   1    9.00   10.90
   1  18  -1   29.30   13.10
   1  18  -1   31.70   15.70
   1  18  -1   12.80   13.90
  -1 -18   1   19.30   16.30
  -1 -18   1   25.10   11.60
  -1 -18   1    8.60   11.30
  -1 -18   1   47.90   19.60
   0  18  -1   28.40   16.00
   0  18  -1   13.80   15.80
   0  18  -1   11.80   13.50
   0  18  -1   16.50   12.70
   0 -18   1   32.50   18.90
   0 -18   1   26.40   13.80
  -1  18  -1  165.78   30.90
  -1  18  -1  114.19   29.50
  -1  18  -1  135.89   32.10
  -1  18  -1  155.78   28.30
   1 -18   1  178.68   36.40
   1 -18   1  181.08   29.10
  -2  18  -1    7.00    4.90
  -2  18  -1    0.90    9.10
   2 -18   1   24.80   13.80
  -3  18  -1    5.80   10.40
  -3  18  -1   21.90   23.10
  -3  18  -1    1.90    9.10
   3 -18   1    9.20   15.60
  -4  18  -1    0.40    7.90
  -4  18  -1    4.30    7.30
  -4  18  -1   -6.50   11.70
   4 -18   1  -27.10   13.50
  -5  18  -1    4.00    8.90
   5 -18   1   10.50    8.40
  -6  18  -1    6.10    8.60
  -6  18  -1   -2.70    8.90
  -6  18  -1   -4.60    6.90
   6 -18   1   -2.90    6.10
   6 -18   1  -10.40   11.40
  -7  18  -1    1.30   11.30
  -7  18  -1  -11.20    8.90
  -7  18  -1   11.20   10.00
   7 -18   1    7.50   11.60
  -8  18  -1   51.19   12.40
  -8  18  -1   55.39   25.50
   8 -18   1   30.70   15.60
   8 -18   1   30.90   15.50
   6  17  -1    2.30   23.60
  -6 -17   1    7.30    6.60
  -6 -17   1   -8.10   11.50
  -6 -17   1   12.20   12.40
  -5 -17   1  104.29   21.30
  -5 -17   1  108.59   25.40
  -5 -17   1  101.79   28.50
   4  17  -1   22.80   19.00
   4  17  -1   15.30   20.60
   4  17  -1   35.90   16.60
  -4 -17   1    5.30   11.20
  -4 -17   1   10.00   15.40
  -4 -17   1   22.50   12.30
  -4 -17   1   12.80   16.40
   3  17  -1   27.70   11.20
   3  17  -1   18.30   14.10
   3  17  -1   -8.20   14.90
  -3 -17   1    5.00   14.20
  -3 -17   1   15.60    9.60
  -3 -17   1   23.40   12.60
  -3 -17   1  -11.00   14.40
   2  17  -1    0.70   10.70
   2  17  -1    5.50   12.30
   2  17  -1    6.10    7.30
   2  17  -1    7.10   12.10
  -2 -17   1    3.10   11.60
  -2 -17   1    7.30    7.50
   1  17  -1   68.49   19.60
   1  17  -1   17.40   17.60
   1  17  -1   30.40   16.80
   1  17  -1  -11.10   28.40
   1  17  -1   30.00   11.10
  -1 -17   1   24.60   13.00
  -1 -17   1   16.70    9.30
  -1 -17   1   51.79   17.90
  -1 -17   1   53.89   15.40
  -1 -17   1   18.50   10.80
  -1 -17   1   19.60   12.90
   0  17  -1   41.80   21.00
   0  17  -1   29.40   15.30
   0  17  -1   59.09   18.10
   0  17  -1    9.80   11.60
   0 -17   1   36.90   12.20
   0 -17   1   89.19   23.30
   0 -17   1   19.10   14.40
   0 -17   1   39.30   14.20
   0 -17   1   33.00   12.30
  -1  17  -1   31.10   12.70
  -1  17  -1   13.40    6.50
  -1  17  -1    1.70   10.70
  -1  17  -1   12.70    7.80
   1 -17   1  -10.40   11.20
   1 -17   1    3.50   14.80
   1 -17   1    7.70    6.30
   1 -17   1   18.80    7.00
   1 -17   1   -3.30   16.50
  -2  17  -1  136.19   28.20
  -2  17  -1  118.29   20.00
  -2  17  -1  143.19   27.20
  -2  17  -1  148.69   30.40
  -2  17  -1  152.08   26.50
   2 -17   1  141.49   24.70
   2 -17   1  161.48   27.30
   2 -17   1  153.98   27.60
  -3  17  -1   23.30   15.00
  -3  17  -1    8.80    8.70
  -3  17  -1    8.90    9.90
  -3  17  -1    8.80   14.80
  -3  17  -1    9.60   10.00
   3 -17   1   -2.70   19.10
   3 -17   1   13.80    9.00
  -4  17  -1   68.59   26.90
  -4  17  -1   39.70   20.10
  -4  17  -1   44.80   18.20
   4 -17   1   68.19   15.50
   4 -17   1   68.59   18.90
  -5  17  -1   92.49   21.20
  -5  17  -1  156.38   30.00
  -5  17  -1  107.79   31.90
   5 -17   1  141.59   24.40
   5 -17   1  133.89   24.20
  -6  17  -1   31.60   13.10
  -6  17  -1   32.90   14.30
  -6  17  -1   16.30   11.20
   6 -17   1   27.40   13.60
   6 -17   1   27.00   10.10
  -7  17  -1    6.00    6.00
  -7  17  -1    7.30    9.20
   7 -17   1    9.30   13.50
   7 -17   1   -4.30    4.20
  -8  17  -1    8.80    8.40
  -8  17  -1    5.20    8.50
  -8  17  -1   13.50   11.40
   8 -17   1    8.40   11.10
   8 -17   1  -10.20    7.30
  -9  17  -1   -3.80    6.80
  -9  17  -1  -12.20    8.40
  -9  17  -1    9.90    9.20
   9 -17   1    3.60   12.10
   9 -17   1   -4.40   17.30
   7  16  -1    1.00   12.20
  -7 -16   1   -9.70    8.50
  -7 -16   1  -17.70   10.00
  -7 -16   1    5.00   17.00
  -6 -16   1    9.70   17.30
  -6 -16   1    4.90   12.80
  -6 -16   1   17.90   13.60
  -6 -16   1  -14.20   15.40
   5  16  -1   24.40   21.50
  -5 -16   1   60.79   20.20
  -5 -16   1   58.89   16.10
  -5 -16   1  113.09   25.40
   4  16  -1   46.00   17.80
   4  16  -1   76.79   18.30
  -4 -16   1   96.99   27.20
  -4 -16   1   30.60   16.60
  -4 -16   1   44.40   20.20
  -4 -16   1   21.50   10.50
   3  16  -1    5.00    6.30
   3  16  -1    1.50   10.10
   3  16  -1  -17.30   10.10
   3  16  -1    2.60    7.30
  -3 -16   1   12.80   13.40
  -3 -16   1   -2.80    5.90
   2  16  -1    1.50    9.10
   2  16  -1    3.30    7.80
   2  16  -1    6.20    9.50
   2  16  -1   -5.10    9.70
   2  16  -1   -5.60    8.70
  -2 -16   1  -16.60    9.00
  -2 -16   1   -4.30   11.20
  -2 -16   1    2.90    8.50
  -2 -16   1    1.00    7.40
  -2 -16   1   -0.90    4.70
  -2 -16   1  -15.10   10.20
  -2 -16   1    1.40    6.40
   1  16  -1   -2.50   11.00
   1  16  -1  -11.00   10.50
   1  16  -1  -12.80   11.10
   1  16  -1    1.40   12.40
  -1 -16   1  -16.60   11.60
  -1 -16   1   11.90    9.00
  -1 -16   1   13.50   14.00
  -1 -16   1    2.40    6.60
  -1 -16   1   -3.20    6.60
   0  16  -1   21.80   13.00
   0  16  -1   17.70   13.70
   0  16  -1   10.50    8.70
   0  16  -1   14.70   12.40
   0  16  -1   20.40   17.80
   0  16  -1    9.80    9.20
   0 -16   1  -13.20   14.50
   0 -16   1   43.30   10.60
   0 -16   1   34.50    9.30
   0 -16   1   19.90   17.50
   0 -16   1   44.10   22.80
   0 -16   1   26.10   11.70
   0 -16   1   28.20   11.10
   0 -16   1   43.90   10.20
  -1  16  -1   16.40   10.30
  -1  16  -1   13.50   11.10
  -1  16  -1  -13.90    9.10
  -1  16  -1    2.70    9.40
  -1  16  -1    4.30    8.90
  -1  16  -1   -6.50   12.40
   1 -16   1    5.20    5.90
   1 -16   1   27.30   14.50
   1 -16   1   19.10   13.70
   1 -16   1    2.40   10.50
   1 -16   1   11.80    7.40
   1 -16   1   19.10    6.50
  -2  16  -1   22.60   23.40
  -2  16  -1    5.50   13.70
  -2  16  -1   -1.00    4.50
  -2  16  -1  -11.00    5.80
  -2  16  -1   -7.40    6.60
   2 -16   1   -3.50    6.10
   2 -16   1   -3.10    9.00
   2 -16   1   -2.60    4.90
   2 -16   1   -4.30    5.60
   2 -16   1  -19.00    8.40
   2 -16   1    4.30    2.70
  -3  16  -1    0.10    8.50
  -3  16  -1    9.30    7.80
  -3  16  -1   -5.50    5.40
  -3  16  -1    1.90    6.30
  -3  16  -1    7.30    8.00
   3 -16   1   14.20   10.70
   3 -16   1   -7.20    7.10
   3 -16   1    4.00    8.40
   3 -16   1  -10.80   10.10
   3 -16   1    9.80   11.30
  -4  16  -1    4.20   12.70
  -4  16  -1    2.90    8.50
  -4  16  -1   -0.80    7.50
  -4  16  -1   -3.10   11.00
  -4  16  -1    8.90    9.30
   4 -16   1   -0.30   14.70
   4 -16   1    2.20    8.20
  -5  16  -1    9.70    5.80
  -5  16  -1   11.60   10.10
  -5  16  -1    0.00    6.50
  -5  16  -1    2.00   13.40
   5 -16   1    8.50    8.80
   5 -16   1   22.10   12.50
   5 -16   1   30.10   12.10
  -6  16  -1   85.59   18.10
   6 -16   1   67.89   18.80
   6 -16   1   59.59   20.10
  -7  16  -1  -14.40    7.00
  -7  16  -1   -2.30    8.80
   7 -16   1    5.10    8.60
   7 -16   1   -4.80    7.00
  -8  16  -1   -5.50    5.10
  -8  16  -1   -3.50    9.30
  -8  16  -1    2.30   12.20
   8 -16   1   19.00   11.30
   8 -16   1   -4.20    4.90
  -9  16  -1   -0.40    8.40
  -9  16  -1    2.00    8.30
   9 -16   1   23.80   19.30
   9 -16   1    6.20    9.70
 -10  16  -1   47.40   16.10
 -10  16  -1   78.09   16.60
 -10  16  -1  123.19   31.80
  10 -16   1   28.30   24.70
  10 -16   1   74.59   26.40
  -8 -15   1    7.50    9.50
  -8 -15   1   18.50   12.80
  -8 -15   1   15.10   11.30
   7  15  -1    6.70   15.50
  -7 -15   1    7.80    7.10
  -7 -15   1   13.70   10.60
  -7 -15   1    8.50    8.30
  -7 -15   1   17.90   13.10
   6  15  -1   15.10   13.90
  -6 -15   1   10.20   11.20
  -6 -15   1   -9.50    8.90
  -6 -15   1    4.10   12.00
   5  15  -1   19.00   11.20
   5  15  -1   26.80   12.60
   5  15  -1   -6.90   17.40
  -5 -15   1   20.40   11.10
  -5 -15   1    8.60   10.30
  -5 -15   1   11.50   17.30
  -5 -15   1   18.20   16.40
  -5 -15   1    3.80    8.50
   4  15  -1    0.50   11.80
   4  15  -1   23.60   11.10
   4  15  -1    7.30   13.80
   4  15  -1    5.60    6.80
  -4 -15   1   33.20   14.90
  -4 -15   1    6.40   17.70
  -4 -15   1   11.70   10.00
  -4 -15   1   17.80   13.70
   3  15  -1   49.10   15.80
   3  15  -1   80.39   17.70
   3  15  -1   67.99   19.40
   3  15  -1   68.69   23.30
   3  15  -1   37.30   13.10
  -3 -15   1   45.80   16.70
  -3 -15   1   72.99   21.40
  -3 -15   1   32.20   15.00
  -3 -15   1   42.30   15.20
  -3 -15   1   18.00   13.00
   2  15  -1   59.19   14.10
   2  15  -1   39.20   17.20
   2  15  -1   30.60   11.90
   2  15  -1   32.20   16.20
   2  15  -1   55.89   15.40
   2  15  -1   32.30   14.80
  -2 -15   1   55.29   13.00
  -2 -15   1   59.29   18.90
  -2 -15   1   44.70   15.50
  -2 -15   1   46.70   17.70
  -2 -15   1   43.20   11.10
  -2 -15   1   39.50   19.80
  -2 -15   1   78.99   18.70
   1  15  -1   81.89   18.80
   1  15  -1   52.89   13.90
   1  15  -1   57.09   22.70
   1  15  -1   43.70   17.80
   1  15  -1   41.40   15.00
  -1 -15   1   58.19   13.00
  -1 -15   1   53.59   14.30
  -1 -15   1   54.39   21.60
  -1 -15   1   82.79   21.00
  -1 -15   1   47.50   12.50
  -1 -15   1   27.70   17.30
  -1 -15   1   30.60   15.90
  -1 -15   1   31.10   13.10
   0  15  -1   13.60    6.10
   0  15  -1   16.60    9.70
   0  15  -1    5.50    8.00
   0  15  -1   11.80    5.20
   0  15  -1   -9.30    6.30
   0 -15   1   -2.20    8.00
   0 -15   1   -6.10    5.70
   0 -15   1    3.10    8.20
   0 -15   1   -0.10    5.50
   0 -15   1  -12.20    7.70
   0 -15   1    1.60   11.40
   0 -15   1    7.80    8.70
   0 -15   1  -11.10    7.70
  -1  15  -1   -8.70    6.30
  -1  15  -1   -3.40    5.70
  -1  15  -1   -0.90    9.20
  -1  15  -1   -9.10    6.80
  -1  15  -1   14.90    8.60
   1 -15   1    0.70    3.40
   1 -15   1   18.40    8.10
   1 -15   1    2.10    7.80
   1 -15   1    1.70    3.50
   1 -15   1  -13.40    7.70
   1 -15   1   -2.60    9.30
  -2  15  -1    7.80    7.60
  -2  15  -1    3.40    4.30
  -2  15  -1    5.10    7.70
  -2  15  -1    9.00    8.90
  -2  15  -1    1.50    4.70
  -2  15  -1    7.10    8.10
   2 -15   1    4.50    9.40
   2 -15   1   -8.60    6.70
   2 -15   1    2.80    5.10
   2 -15   1   -4.40    8.40
  -3  15  -1   47.80   14.30
  -3  15  -1   43.00   17.40
  -3  15  -1   39.70   15.40
  -3  15  -1   36.10   13.10
  -3  15  -1   74.49   20.40
  -3  15  -1   27.10   13.30
  -3  15  -1   72.69   16.50
   3 -15   1   67.29   18.60
   3 -15   1   28.00   14.10
   3 -15   1   39.00   17.10
   3 -15   1   36.00   13.70
   3 -15   1   43.00    4.30
  -4  15  -1   24.40   11.80
  -4  15  -1   29.60   17.50
  -4  15  -1   27.20   11.20
  -4  15  -1   26.80   13.80
  -4  15  -1   29.20   13.10
   4 -15   1   10.30   11.90
   4 -15   1   39.90   17.70
   4 -15   1   27.60    9.90
   4 -15   1   39.10   14.80
  -5  15  -1    7.70    5.00
  -5  15  -1    7.50   10.60
  -5  15  -1    5.10    4.80
  -5  15  -1    6.10    3.90
   5 -15   1   -1.10    3.90
   5 -15   1   -8.70    7.30
   5 -15   1   18.40   10.20
  -6  15  -1    2.00    7.70
  -6  15  -1   16.40   12.20
  -6  15  -1   20.80    8.80
   6 -15   1    7.10    9.60
   6 -15   1   32.70   13.90
   6 -15   1   18.40   11.50
  -7  15  -1   27.20   14.00
  -7  15  -1   43.70   12.10
  -7  15  -1   19.20   11.80
   7 -15   1   16.70   12.00
   7 -15   1   38.90   15.40
  -8  15  -1   -1.10    6.10
  -8  15  -1   22.20    8.60
   8 -15   1    9.60    8.70
   8 -15   1   16.70    9.00
  -9  15  -1    0.50   12.60
  -9  15  -1    7.10    7.20
  -9  15  -1   -2.00    6.10
   9 -15   1  -24.00   10.20
   9 -15   1    5.30    7.30
 -10  15  -1   -4.10   13.80
 -10  15  -1    7.20   10.10
 -10  15  -1    4.70    8.80
  10 -15   1   36.60   22.90
  10 -15   1   29.00   17.60
  -8 -14   1   -4.40    8.30
  -8 -14   1    2.90    4.30
  -8 -14   1   40.60   13.60
   7  14  -1   55.09   20.50
  -7 -14   1    4.20    8.30
  -7 -14   1   -9.20   14.00
   6  14  -1   27.70   19.60
   5  14  -1   34.30   17.80
   5  14  -1   14.90    8.20
  -5 -14   1   45.10   18.90
  -5 -14   1   19.50   14.60
  -5 -14   1   50.39   22.00
  -5 -14   1   12.10    7.90
   4  14  -1  -19.30   14.40
   4  14  -1  -13.00    8.50
   4  14  -1    7.60    8.60
   4  14  -1    4.80   13.70
  -4 -14   1   -0.60    6.30
  -4 -14   1  -11.70    4.70
  -4 -14   1    8.70    9.10
  -4 -14   1   -1.40    3.90
  -4 -14   1   20.80   11.00
  -4 -14   1   -1.60    4.60
   3  14  -1   43.80   17.00
   3  14  -1    5.60   10.90
   3  14  -1   21.70   11.00
   3  14  -1   33.60   16.40
   3  14  -1   32.80   14.90
   3  14  -1   22.50   17.70
  -3 -14   1    2.30   10.80
  -3 -14   1   16.90   10.90
  -3 -14   1   38.70   11.50
  -3 -14   1   11.80   10.90
  -3 -14   1   25.50   12.40
  -3 -14   1   30.20   15.70
  -3 -14   1   12.70    7.80
  -3 -14   1    9.90   13.10
   2  14  -1   22.50   13.40
   2  14  -1   21.20   11.10
   2  14  -1    7.50    9.50
   2  14  -1   16.60   10.50
   2  14  -1   43.50   10.80
   2  14  -1    6.60   10.10
  -2 -14   1   20.90    9.90
  -2 -14   1   19.40   13.60
  -2 -14   1   22.70   13.40
  -2 -14   1   -3.40   12.70
  -2 -14   1   26.40   10.70
  -2 -14   1    8.00    8.00
  -2 -14   1   42.10   11.80
   1  14  -1    8.60   10.20
   1  14  -1    1.60    7.70
   1  14  -1   -4.20    5.60
  -1 -14   1    6.20    7.90
  -1 -14   1    2.70    8.10
  -1 -14   1   16.20   10.00
  -1 -14   1    1.70   12.90
  -1 -14   1    9.60    9.80
  -1 -14   1   -3.70    8.30
   0  14  -1    0.10    4.70
   0  14  -1    2.30    4.10
   0  14  -1   -6.60    3.80
   0  14  -1   -1.10    9.00
   0  14  -1    5.30    5.30
   0 -14   1    8.20    8.90
   0 -14   1   -1.60    2.90
   0 -14   1    1.00    4.20
   0 -14   1   -5.00    5.80
   0 -14   1    4.50   14.80
   0 -14   1   -9.50    8.00
  -1  14  -1   55.59   19.00
  -1  14  -1   56.99   16.50
  -1  14  -1   48.80   17.10
  -1  14  -1   75.09   17.70
  -1  14  -1   96.29   22.50
  -1  14  -1   75.49   15.30
  -1  14  -1   59.19   19.20
   1 -14   1   40.30   13.50
   1 -14   1   91.39   18.70
   1 -14   1   45.00   16.10
   1 -14   1   54.09   17.50
   1 -14   1   75.99   10.60
   1 -14   1   68.09   17.00
   1 -14   1   52.89   12.10
   1 -14   1   49.60   19.70
  -2  14  -1   -4.00    3.90
  -2  14  -1   17.80    6.90
  -2  14  -1    6.70    4.90
  -2  14  -1   -9.80    4.40
  -2  14  -1    3.60    6.50
   2 -14   1    1.90    4.10
   2 -14   1    0.40    2.90
   2 -14   1  -12.00    5.50
   2 -14   1   -8.00    5.90
   2 -14   1  -10.80    6.80
  -3  14  -1    0.30    6.20
  -3  14  -1   -4.60    8.30
  -3  14  -1   -4.30    3.30
  -3  14  -1    1.70    5.60
  -3  14  -1    1.70    2.80
  -3  14  -1   -2.20    4.40
   3 -14   1    5.60    6.20
   3 -14   1   -2.30    8.00
   3 -14   1    4.20    2.30
   3 -14   1    5.30    7.60
   3 -14   1   -4.40    8.70
   3 -14   1    7.60    5.30
  -4  14  -1   -1.60    6.00
  -4  14  -1   31.60   13.10
  -4  14  -1   -0.30    8.40
  -4  14  -1    9.90    6.70
  -4  14  -1   14.10    8.20
  -4  14  -1    4.30    5.20
   4 -14   1   13.00   11.30
   4 -14   1    6.20    9.10
   4 -14   1   14.00    3.70
  -5  14  -1  324.67   42.90
  -5  14  -1  278.77   27.70
  -5  14  -1  282.77   31.10
  -5  14  -1  288.97   33.50
  -5  14  -1  267.47   31.50
  -5  14  -1  281.37   27.80
  -5  14  -1  306.47   33.00
   5 -14   1  209.58   31.80
   5 -14   1  242.78   30.90
   5 -14   1  289.57   31.10
   5 -14   1  292.47   33.90
   5 -14   1  322.07   28.00
   5 -14   1  254.57   30.10
  -6  14  -1   -0.80    8.10
  -6  14  -1    5.90    4.60
  -6  14  -1    8.50    5.70
  -6  14  -1   11.90    4.90
   6 -14   1   -4.00    5.80
   6 -14   1   -4.00    4.50
  -7  14  -1   56.49   14.20
  -7  14  -1   84.59   23.70
  -7  14  -1   68.19   16.10
   7 -14   1   57.19   20.80
   7 -14   1   72.89   17.50
  -8  14  -1    8.10   10.20
  -8  14  -1   -3.20    5.00
  -8  14  -1    5.70    7.20
   8 -14   1   10.80   10.70
  -9  14  -1   26.60   16.40
  -9  14  -1   18.90   10.00
  -9  14  -1   -8.10    6.80
   9 -14   1   -3.60    7.10
   9 -14   1  -14.50   11.60
 -10  14  -1    6.00    5.70
 -10  14  -1   17.10   11.90
  10 -14   1   12.20    9.50
  10 -14   1   19.60   10.40
 -11  14  -1   11.40   10.80
 -11  14  -1   17.80    7.40
  11 -14   1   17.40   14.20
  -9 -13   1  -18.60    9.90
  -9 -13   1   -2.90   10.20
  -9 -13   1   11.80   14.90
  -8 -13   1   -2.30    7.30
  -8 -13   1    9.10    6.40
  -7 -13   1   35.30   14.20
  -7 -13   1   32.00   15.10
  -7 -13   1   36.30   16.20
   6  13  -1   13.10    9.50
  -6 -13   1   17.90    9.80
  -6 -13   1   -7.30   10.90
  -6 -13   1   14.40   11.30
   5  13  -1   15.30    6.70
   5  13  -1   23.50    8.40
   5  13  -1   10.20   16.00
  -5 -13   1   16.20   12.00
  -5 -13   1    3.60    5.00
  -5 -13   1    3.60    6.40
  -5 -13   1    4.80   12.80
   4  13  -1   17.90    9.60
   4  13  -1    7.80    8.30
   4  13  -1    1.80    5.60
   4  13  -1   -6.80    7.30
   4  13  -1   -6.40    8.00
   4  13  -1   -1.50    8.70
  -4 -13   1   -2.70    4.50
  -4 -13   1  -13.80    5.60
  -4 -13   1  -18.60    9.10
  -4 -13   1    8.10    7.60
  -4 -13   1  -11.90    8.00
   3  13  -1    8.20   10.00
   3  13  -1   13.70   13.30
   3  13  -1   14.70    8.20
   3  13  -1   -3.20    8.60
   3  13  -1   26.10   13.30
  -3 -13   1   13.90   10.70
  -3 -13   1   10.50    7.60
   2  13  -1   24.50   15.30
   2  13  -1    9.60    7.20
   2  13  -1   17.80    9.30
   2  13  -1   41.50   18.50
   2  13  -1   40.20   16.10
   2  13  -1   28.60   11.00
  -2 -13   1   18.80    8.80
  -2 -13   1   25.90   11.90
  -2 -13   1   31.40   13.20
  -2 -13   1   16.10   10.70
  -2 -13   1   14.80   12.50
  -2 -13   1   15.90    7.90
  -2 -13   1   13.00    8.00
  -2 -13   1   22.70   14.20
   1  13  -1    7.80    8.00
   1  13  -1    4.40    7.30
   1  13  -1    9.30    9.80
   1  13  -1    4.80    5.60
   1  13  -1    2.90    7.80
   1  13  -1   -3.10    9.00
  -1 -13   1  -19.30    9.00
  -1 -13   1    1.60    3.20
  -1 -13   1    2.50    7.50
  -1 -13   1    7.30    9.60
  -1 -13   1    1.30    4.80
  -1 -13   1    0.30    6.40
  -1 -13   1   -1.80    6.00
   0  13  -1   10.10    9.50
   0  13  -1    8.10    6.90
   0  13  -1    9.50   10.40
   0  13  -1   13.90    8.30
   0  13  -1   16.30    9.70
   0 -13   1    5.70    9.80
   0 -13   1   12.00    6.00
   0 -13   1    4.70    8.00
   0 -13   1    2.70    8.50
   0 -13   1   14.40   10.40
   0 -13   1    9.60   11.20
   0 -13   1   11.50    6.70
   0 -13   1    5.00    5.70
  -1  13  -1   38.90   14.30
  -1  13  -1   48.00   13.60
  -1  13  -1   53.99   14.60
  -1  13  -1   38.70    9.20
  -1  13  -1   35.90   13.20
  -1  13  -1   14.70    9.80
  -1  13  -1   31.30   13.40
   1 -13   1   34.30    8.00
   1 -13   1   45.20   15.70
   1 -13   1   44.70   15.30
   1 -13   1   43.90    9.60
   1 -13   1   21.50   11.60
   1 -13   1   23.40   10.70
   1 -13   1   38.50   14.80
   1 -13   1   38.70   15.10
  -2  13  -1    9.00    8.00
  -2  13  -1   26.20   13.00
  -2  13  -1   16.60    7.30
  -2  13  -1   33.90   11.80
  -2  13  -1   14.80    9.70
  -2  13  -1   21.90   10.50
  -2  13  -1   25.20   11.90
   2 -13   1   23.50   10.50
   2 -13   1   20.60    5.00
   2 -13   1   26.10   11.10
   2 -13   1   25.80   12.40
   2 -13   1   17.40   10.40
  -3  13  -1  238.28   27.90
  -3  13  -1  316.97   29.00
  -3  13  -1  278.47   32.20
  -3  13  -1  340.37   40.40
  -3  13  -1  292.77   31.40
  -3  13  -1  243.18   28.90
   3 -13   1  285.77   31.10
   3 -13   1  234.78   30.50
   3 -13   1  251.67   26.10
   3 -13   1  280.87   30.70
   3 -13   1  260.07   28.60
   3 -13   1  264.17   11.50
   3 -13   1  270.47   35.90
  -4  13  -1    6.20    4.60
  -4  13  -1    6.10    6.20
  -4  13  -1    6.50    5.60
  -4  13  -1    9.20    7.80
  -4  13  -1    7.60    5.80
  -4  13  -1   -0.70    4.80
   4 -13   1   -9.00    7.10
   4 -13   1   -5.50    9.20
   4 -13   1    2.00    7.20
   4 -13   1    7.20    9.00
   4 -13   1    3.10    5.50
   4 -13   1    6.40    7.90
  -5  13  -1    5.70    6.50
  -5  13  -1    2.90    7.20
  -5  13  -1    9.00    4.70
  -5  13  -1   -4.80    7.20
  -5  13  -1    6.80    8.00
  -5  13  -1    7.40    8.40
  -5  13  -1    4.00    4.40
   5 -13   1   -2.00    7.30
   5 -13   1   21.70    8.70
   5 -13   1    0.50    8.80
   5 -13   1    1.80    7.40
  -6  13  -1   16.90    9.90
  -6  13  -1    8.60   11.00
  -6  13  -1   26.30    9.10
  -6  13  -1   12.10    6.50
  -6  13  -1   22.50   10.10
   6 -13   1   20.70    8.50
   6 -13   1   10.00    8.30
   6 -13   1   27.50    9.00
   6 -13   1   18.90    9.80
   6 -13   1   58.89   15.20
   6 -13   1    7.50    8.80
   6 -13   1   24.00    8.90
   6 -13   1   32.90   12.90
  -7  13  -1    1.20    5.40
  -7  13  -1   -2.90    8.10
  -7  13  -1   -3.70    6.60
  -7  13  -1    4.00    5.00
   7 -13   1   -6.80    6.20
   7 -13   1    1.90    6.60
   7 -13   1   -3.70   10.40
   7 -13   1    4.80    6.40
  -8  13  -1   -5.40    4.60
   8 -13   1   20.20    9.20
   8 -13   1  -11.60    7.50
   8 -13   1   -8.50    9.70
  -9  13  -1   -3.90    5.00
  -9  13  -1   -5.30    6.00
  -9  13  -1    2.30    6.80
   9 -13   1   24.20   12.80
   9 -13   1   -6.70    3.80
 -10  13  -1   -6.60    8.70
  10 -13   1   -1.30    5.80
  10 -13   1   -5.30   10.20
 -11  13  -1    7.50    7.40
 -11  13  -1    6.80   10.90
  11 -13   1   -1.60    6.90
  11 -13   1    5.50   12.30
  -9 -12   1  -11.10   12.10
  -9 -12   1  -17.90   14.50
  -9 -12   1    0.20    9.50
   8  12  -1   26.30   19.00
  -8 -12   1  -14.60   11.40
  -8 -12   1   10.10    8.30
   7  12  -1   -6.50   13.30
  -7 -12   1   -6.10    9.10
  -7 -12   1    1.40    9.20
  -7 -12   1    3.70   10.50
   6  12  -1   20.00    8.40
   6  12  -1    5.10    4.60
   6  12  -1   12.90   15.20
  -6 -12   1    3.90   14.30
   5  12  -1   -3.10    6.40
   5  12  -1    9.60    8.00
   5  12  -1   -7.30   10.10
   5  12  -1  -11.00    7.40
   5  12  -1   -0.50    5.70
  -5 -12   1    1.90    2.10
  -5 -12   1   10.90   10.30
  -5 -12   1    7.30   11.40
  -5 -12   1   16.20    9.20
  -5 -12   1   13.90   10.20
  -5 -12   1    9.50    9.10
  -5 -12   1   -1.20    7.10
   4  12  -1    2.20    6.30
   4  12  -1   16.20    7.80
   4  12  -1   -2.30    7.10
   4  12  -1  -15.10    7.30
  -4 -12   1   -7.70    7.70
  -4 -12   1   -3.00    4.10
  -4 -12   1   -2.60    5.20
  -4 -12   1  -19.00    8.50
  -4 -12   1    0.80    7.30
   3  12  -1   35.40   14.40
   3  12  -1   61.79   13.00
   3  12  -1   21.40   14.30
   3  12  -1   29.60   13.90
   3  12  -1   53.09   12.80
  -3 -12   1   26.50    9.90
  -3 -12   1   64.69   16.30
  -3 -12   1   42.90   15.10
  -3 -12   1   29.70   13.00
  -3 -12   1   31.00   17.80
  -3 -12   1   51.49   12.10
  -3 -12   1   37.50   15.50
   2  12  -1    1.70    6.20
   2  12  -1    7.50    5.70
   2  12  -1   -1.90    5.80
  -2 -12   1    5.70    8.50
  -2 -12   1    0.40    6.90
  -2 -12   1   -9.80    7.00
  -2 -12   1    8.10   10.90
  -2 -12   1   -1.70    4.70
  -2 -12   1    6.50    5.30
   1  12  -1  526.45   45.90
   1  12  -1  585.14   46.30
   1  12  -1  583.74   45.00
   1  12  -1  563.24   45.50
   1  12  -1  585.84   37.80
   1  12  -1  606.34   49.70
  -1 -12   1  607.54   47.90
  -1 -12   1  564.14   45.50
  -1 -12   1  525.05   45.60
  -1 -12   1  471.05   41.90
  -1 -12   1  542.25   46.20
  -1 -12   1  558.74   35.90
  -1 -12   1  553.94   44.10
  -1 -12   1  595.14   37.10
   0  12  -1   30.80   10.70
   0  12  -1   43.00   14.20
   0  12  -1   43.00   11.50
   0  12  -1   50.69   11.60
   0  12  -1   29.10   11.90
   0 -12   1   34.50   13.70
   0 -12   1   22.10   11.90
   0 -12   1   34.10   12.00
   0 -12   1   10.80    9.90
   0 -12   1   28.30    9.70
   0 -12   1   52.79   13.80
   0 -12   1   54.89   12.50
  -1  12  -1   -3.30    2.60
  -1  12  -1    4.40    4.00
  -1  12  -1   -6.90    3.50
  -1  12  -1   -3.40    3.90
  -1  12  -1    7.20    4.00
  -1  12  -1   -3.20    4.20
   1 -12   1   -4.70    9.50
   1 -12   1    0.90    4.70
   1 -12   1  -13.50    7.70
   1 -12   1   -1.60    3.80
   1 -12   1   -6.60    3.80
   1 -12   1    0.20    1.80
   1 -12   1   -2.40    1.40
   1 -12   1    4.60    2.50
  -2  12  -1   24.10   11.90
  -2  12  -1   24.20   10.30
  -2  12  -1   58.89   13.90
  -2  12  -1   24.30    6.90
  -2  12  -1   11.10    7.30
  -2  12  -1   38.80    9.10
  -2  12  -1   30.20   11.70
   2 -12   1   25.40   10.90
   2 -12   1   32.60    5.20
   2 -12   1   22.70   10.30
   2 -12   1   34.70   12.40
   2 -12   1   35.70   13.80
   2 -12   1   16.30   11.50
  -3  12  -1   21.10   11.50
  -3  12  -1   32.70    8.00
  -3  12  -1   27.00    9.80
  -3  12  -1   12.80    8.90
  -3  12  -1   20.00    9.00
   3 -12   1   20.20    8.30
   3 -12   1   38.60    9.10
   3 -12   1   65.19   16.20
   3 -12   1   45.80   12.30
   3 -12   1   23.70    9.70
   3 -12   1   32.10    4.40
   3 -12   1   23.10   11.10
  -4  12  -1    2.30    4.00
  -4  12  -1   -2.90    3.10
  -4  12  -1   -1.30    5.10
  -4  12  -1    3.10    3.50
  -4  12  -1    1.30    4.00
  -4  12  -1    2.50    3.40
   4 -12   1    3.50    4.60
   4 -12   1   -6.50    5.40
   4 -12   1    4.20    9.60
   4 -12   1    2.00    4.40
   4 -12   1    0.70    5.60
  -5  12  -1    3.60   10.20
  -5  12  -1   13.80    7.70
  -5  12  -1    8.30    6.40
  -5  12  -1   12.50    6.70
  -5  12  -1    0.60    5.80
  -5  12  -1    9.80    4.60
   5 -12   1    8.80    9.40
   5 -12   1   12.60   10.40
   5 -12   1   14.00    9.00
   5 -12   1   21.30    8.70
   5 -12   1   10.90    7.50
   5 -12   1   -2.90    5.40
   5 -12   1    8.40    5.20
  -6  12  -1   -5.20    5.70
  -6  12  -1   11.70    7.20
  -6  12  -1    0.20    5.10
  -6  12  -1   -3.90    5.00
  -6  12  -1   16.20    8.80
  -6  12  -1    0.50    2.40
  -6  12  -1    5.80    6.50
  -6  12  -1   10.40    6.80
   6 -12   1    4.20    5.70
   6 -12   1   -3.20    7.80
   6 -12   1   21.10   10.60
   6 -12   1    3.50    7.20
   6 -12   1   -2.50   11.30
   6 -12   1    9.30    7.60
   6 -12   1    3.50    6.80
   6 -12   1    8.00    7.40
  -7  12  -1   13.50    6.50
  -7  12  -1   44.20    8.70
  -7  12  -1    7.30   10.40
  -7  12  -1   30.20   10.70
   7 -12   1   29.80    8.40
   7 -12   1   25.40    9.70
   7 -12   1   23.40   10.00
   7 -12   1   29.30   13.20
   7 -12   1   31.00   13.40
   7 -12   1   24.20    9.80
   7 -12   1   25.80   13.70
  -8  12  -1   98.39   16.60
  -8  12  -1   84.39   14.40
  -8  12  -1   92.39   23.10
   8 -12   1  120.89   24.20
   8 -12   1   96.79   20.80
   8 -12   1  107.49   26.10
   8 -12   1  119.89   25.20
  -9  12  -1   76.49   13.50
  -9  12  -1   57.89   12.50
  -9  12  -1   60.79   18.50
   9 -12   1   48.00   18.20
   9 -12   1   57.99   20.80
   9 -12   1   76.19   20.60
  10 -12   1   14.40   10.80
  10 -12   1    8.30   11.00
 -11  12  -1   -2.70    5.90
  11 -12   1   14.80   16.70
  11 -12   1  -13.90    8.20
 -10 -11   1   58.09   19.40
 -10 -11   1   55.99   20.60
 -10 -11   1   68.39   19.60
  -9 -11   1    3.10   10.30
  -9 -11   1  -13.20    9.40
  -9 -11   1    9.70    7.80
   8  11  -1   -5.00   17.40
  -8 -11   1  -13.70    6.20
  -8 -11   1   -5.30   11.00
  -8 -11   1    1.40    9.20
   7  11  -1   14.40   12.10
  -7 -11   1    8.90    8.20
  -7 -11   1    3.10   15.20
   6  11  -1   54.49   15.10
   6  11  -1   30.60   15.60
   6  11  -1   16.50   14.70
   6  11  -1   49.60    9.30
  -6 -11   1   53.39   14.00
  -6 -11   1   73.09   16.90
  -6 -11   1   44.10   17.40
  -6 -11   1   42.80   19.30
  -6 -11   1   49.90   18.40
  -6 -11   1   74.09   19.80
   5  11  -1   -9.90    4.70
   5  11  -1   -0.40    2.00
   5  11  -1   -1.70    4.80
  -5 -11   1    5.90    8.00
  -5 -11   1   -0.80    3.40
  -5 -11   1   -3.60   15.10
  -5 -11   1    7.60    7.70
  -5 -11   1   -9.90    4.00
  -5 -11   1    0.20    4.90
  -5 -11   1    6.90    8.10
   4  11  -1    0.30    6.30
   4  11  -1    3.70    8.20
   4  11  -1    8.40   12.40
   4  11  -1   11.00    6.90
   4  11  -1   -0.30    8.40
  -4 -11   1   25.70   12.30
  -4 -11   1   13.20   10.10
  -4 -11   1    8.10    8.60
  -4 -11   1    9.00    8.70
  -4 -11   1   14.60    7.60
  -4 -11   1   16.10    6.00
   3  11  -1   27.70   14.80
   3  11  -1   79.39   19.60
   3  11  -1   42.70   14.40
   3  11  -1   41.90   12.80
   3  11  -1   38.60   15.50
   3  11  -1   74.89   20.00
  -3 -11   1   59.89   15.00
  -3 -11   1   55.79   16.20
  -3 -11   1   69.89   15.20
  -3 -11   1   57.39   11.10
  -3 -11   1   55.89   12.40
  -3 -11   1   60.19   14.70
  -3 -11   1   68.49   14.00
  -3 -11   1   84.39   16.20
   2  11  -1   80.59   18.40
   2  11  -1   78.29   17.30
   2  11  -1   89.99   17.00
   2  11  -1   83.69   14.30
   2  11  -1   78.09   16.10
   2  11  -1   83.09   15.20
  -2 -11   1   85.09   13.90
  -2 -11   1  112.19   18.70
  -2 -11   1   55.69   16.20
  -2 -11   1   86.09   18.00
  -2 -11   1  120.09   16.70
  -2 -11   1  105.39   21.20
   1  11  -1  129.69   33.10
   1  11  -1   87.39   18.40
   1  11  -1  108.59   20.10
   1  11  -1  112.49   20.60
   1  11  -1  106.99   20.80
   1  11  -1  106.89   18.00
   1  11  -1  100.29   14.10
  -1 -11   1   66.09   16.20
  -1 -11   1  101.79   19.30
  -1 -11   1   71.89   17.50
  -1 -11   1   97.39   19.30
  -1 -11   1  122.29   16.10
  -1 -11   1  136.59   19.80
  -1 -11   1  100.99   15.20
  -1 -11   1  109.09   19.80
   0  11  -1   77.69   12.50
   0  11  -1   91.39   17.70
   0  11  -1   93.39   18.00
   0  11  -1   62.69   14.00
   0  11  -1   68.19   12.90
   0  11  -1   79.89   17.20
   0  11  -1   49.40   13.20
   0 -11   1   70.39   12.40
   0 -11   1   69.59   14.90
   0 -11   1   78.09   16.60
   0 -11   1   65.89   14.60
   0 -11   1   57.79   12.60
   0 -11   1   70.19   10.80
   0 -11   1  104.69   16.60
  -1  11  -1  126.29   15.60
  -1  11  -1  149.19   22.10
  -1  11  -1  145.39   22.00
  -1  11  -1  129.69   22.20
  -1  11  -1  162.68   21.40
  -1  11  -1  150.88   22.00
  -1  11  -1  135.59   22.00
   1 -11   1  157.48   21.30
   1 -11   1  148.49   17.20
   1 -11   1  153.18   21.20
   1 -11   1  159.98   23.70
   1 -11   1  162.68   22.30
   1 -11   1  143.29   12.60
   1 -11   1  149.69   22.00
   1 -11   1  161.18   23.00
  -2  11  -1    0.50    3.30
  -2  11  -1   -0.60    4.10
  -2  11  -1   -0.70    3.30
  -2  11  -1    0.90    2.60
  -2  11  -1    3.00    4.50
  -2  11  -1    1.40    5.20
  -2  11  -1    4.90    4.50
   2 -11   1    2.20    5.60
   2 -11   1    1.50    2.80
   2 -11   1   -8.60    4.50
   2 -11   1    6.90    6.60
   2 -11   1   -3.60    4.30
   2 -11   1    0.60    2.20
  -3  11  -1    6.80    6.70
  -3  11  -1    8.80    5.90
  -3  11  -1   -4.30    5.20
  -3  11  -1   -1.80    5.50
  -3  11  -1   17.10    6.30
  -3  11  -1   11.90    6.70
  -3  11  -1    6.90    5.10
   3 -11   1   -1.30    3.40
   3 -11   1    5.00    2.10
   3 -11   1    6.00    6.20
   3 -11   1    8.20    2.50
   3 -11   1   13.20    7.40
   3 -11   1    1.80    4.50
   3 -11   1    4.80    6.10
  -4  11  -1    6.90    4.80
  -4  11  -1    4.40    5.80
  -4  11  -1   15.40    8.50
  -4  11  -1   12.90    6.40
  -4  11  -1    1.80    7.40
  -4  11  -1   26.60    7.00
  -4  11  -1    1.90    5.50
   4 -11   1   13.90    6.90
   4 -11   1   16.50   10.10
   4 -11   1    3.30    4.90
   4 -11   1   12.60    6.10
   4 -11   1   31.20    8.10
  -5  11  -1  237.38   26.30
  -5  11  -1  233.28   24.70
  -5  11  -1  264.27   22.50
  -5  11  -1  250.57   12.10
  -5  11  -1  204.68   29.00
  -5  11  -1  241.48   23.40
  -5  11  -1  244.48   23.40
  -5  11  -1  271.47   34.20
   5 -11   1  238.08   23.20
   5 -11   1  218.98   24.90
   5 -11   1  213.68   39.00
   5 -11   1  269.87   30.00
   5 -11   1  272.67   28.30
   5 -11   1  307.07   25.50
   5 -11   1  234.58   26.40
   5 -11   1  239.38   20.00
  -6  11  -1  187.88   17.70
  -6  11  -1  195.88   23.20
  -6  11  -1  164.68   19.70
  -6  11  -1  213.48   23.80
  -6  11  -1  179.08   21.30
  -6  11  -1  146.09   25.90
  -6  11  -1  184.48   12.00
   6 -11   1  179.98   22.40
   6 -11   1  196.28   21.80
   6 -11   1  197.68   16.40
   6 -11   1  183.68   27.30
   6 -11   1  185.88   19.80
   6 -11   1  194.58   25.30
   6 -11   1  177.28   30.20
  -7  11  -1   26.30    9.10
  -7  11  -1   45.30   12.80
  -7  11  -1   48.00   11.10
  -7  11  -1   44.20    7.70
  -7  11  -1   41.10   11.10
  -7  11  -1   43.60   16.40
   7 -11   1   60.79   10.10
   7 -11   1   50.89   13.50
   7 -11   1   50.79   11.70
   7 -11   1   65.79   16.70
   7 -11   1   66.99   12.20
   7 -11   1   18.60   12.70
  -8  11  -1    2.40   10.10
  -8  11  -1    9.80    4.50
  -8  11  -1   -4.90    3.70
   8 -11   1    0.00    6.30
   8 -11   1   20.20   13.80
   8 -11   1    3.70    7.30
   8 -11   1   -1.70    5.80
  -9  11  -1   17.90    8.00
  -9  11  -1    2.50    5.10
  -9  11  -1   -6.10    4.70
   9 -11   1    3.90    8.20
   9 -11   1    8.80   17.20
   9 -11   1   21.10   12.00
   9 -11   1   -6.50    7.10
  10 -11   1   24.10   12.50
 -11  11  -1   -4.70    6.40
  11 -11   1    0.70    4.60
  11 -11   1   -4.00   13.00
 -12  11  -1   17.40    7.50
  12 -11   1   -2.00   12.50
 -10 -10   1   11.70   10.30
 -10 -10   1   26.50   14.60
 -10 -10   1   -3.30   10.60
  -9 -10   1   42.30   19.00
  -9 -10   1   27.00   13.60
  -9 -10   1   43.90   16.90
   8  10  -1   -8.10    9.00
  -8 -10   1    2.00    6.20
  -8 -10   1  -16.10    9.00
  -8 -10   1    7.60    6.90
   7  10  -1   18.50    7.60
  -7 -10   1    3.50   13.50
  -7 -10   1   29.20   13.30
  -7 -10   1   15.00   11.70
  -7 -10   1   15.10    9.20
  -7 -10   1   -7.50   14.50
  -7 -10   1   21.70   11.50
   6  10  -1   54.79    9.80
   6  10  -1   77.49   18.00
   6  10  -1   36.60   16.90
   6  10  -1   76.89   14.20
  -6 -10   1   42.10   23.50
  -6 -10   1   55.49   18.80
  -6 -10   1   64.09   14.50
  -6 -10   1   51.59   15.00
  -6 -10   1   59.39   17.60
  -6 -10   1   56.49   20.60
  -6 -10   1   28.60   11.40
   5  10  -1   47.10   10.40
   5  10  -1   40.90   16.20
   5  10  -1   64.49   14.50
   5  10  -1   23.80   11.70
   5  10  -1   37.60   14.30
   5  10  -1   50.49   13.60
  -5 -10   1   39.10   14.40
  -5 -10   1   59.29   12.90
  -5 -10   1   61.69   17.20
  -5 -10   1   53.89   12.40
  -5 -10   1   34.40   15.00
  -5 -10   1   61.49   17.20
  -5 -10   1   57.09   14.40
   4  10  -1   30.80   13.50
   4  10  -1   32.30   12.40
   4  10  -1   41.10   13.70
   4  10  -1   61.19   10.60
   4  10  -1   27.80   13.10
   4  10  -1   38.80   15.20
  -4 -10   1   41.30   11.70
  -4 -10   1   55.09   14.40
  -4 -10   1   54.29   11.80
  -4 -10   1   57.19   10.60
  -4 -10   1   59.89   13.90
  -4 -10   1   34.30   13.30
   3  10  -1   87.19   14.00
   3  10  -1   59.69   13.20
   3  10  -1   73.09   14.70
   3  10  -1  101.99   17.30
   3  10  -1   51.99   14.90
   3  10  -1   57.69   13.10
  -3 -10   1   69.09   16.50
  -3 -10   1   61.89   12.30
  -3 -10   1   84.29   15.90
  -3 -10   1   58.59   16.00
  -3 -10   1   88.79   18.30
  -3 -10   1   80.79   12.10
  -3 -10   1   50.29   11.20
  -3 -10   1   92.39   19.20
   2  10  -1   40.80   10.80
   2  10  -1   30.20   12.50
   2  10  -1   26.00    9.60
   2  10  -1   22.90   11.10
   2  10  -1   51.99   12.80
   2  10  -1   52.99   13.60
  -2 -10   1   33.10   12.20
  -2 -10   1   29.00   12.60
  -2 -10   1   43.20   12.60
  -2 -10   1   33.20   13.10
  -2 -10   1   32.40    9.20
  -2 -10   1   20.10    9.20
   1  10  -1  129.29   20.20
   1  10  -1  153.68   21.60
   1  10  -1  156.18   22.60
   1  10  -1  151.08   17.30
   1  10  -1  162.28   22.30
   1  10  -1  130.59   20.20
   1  10  -1  170.08   23.60
  -1 -10   1  171.78   23.20
  -1 -10   1  151.78   22.30
  -1 -10   1  123.99   19.00
  -1 -10   1  166.88   17.90
  -1 -10   1  138.59   16.60
  -1 -10   1  153.48   21.40
  -1 -10   1  146.59   20.90
  -1 -10   1  149.79   27.40
   0  10  -1    3.40    5.90
   0  10  -1    4.30    4.90
   0  10  -1    3.60    4.80
   0  10  -1    4.20    6.30
   0 -10   1    4.40    2.70
   0 -10   1   -3.60    6.80
   0 -10   1    8.60    4.80
   0 -10   1    1.10    6.70
   0 -10   1    3.60    4.80
   0 -10   1   -2.40    2.90
  -1  10  -1    1.90    4.40
  -1  10  -1   -3.70    1.70
  -1  10  -1   -0.90    2.60
  -1  10  -1   -2.30    2.40
  -1  10  -1    1.80    6.20
  -1  10  -1    0.60    2.80
   1 -10   1   -2.40    3.40
   1 -10   1   -1.90    1.80
   1 -10   1    0.00    5.00
   1 -10   1    4.90    5.40
   1 -10   1   -6.90    3.00
   1 -10   1   -2.80    1.30
  -2  10  -1  129.09   21.80
  -2  10  -1  102.79   14.30
  -2  10  -1  127.09   18.20
  -2  10  -1  142.49   18.20
  -2  10  -1  107.89   18.80
  -2  10  -1  121.49   18.20
  -2  10  -1  127.99   19.10
   2 -10   1  132.09   18.30
   2 -10   1  115.59   17.90
   2 -10   1  133.39   18.40
   2 -10   1  118.39   18.10
   2 -10   1  113.99   19.40
   2 -10   1  119.49    8.70
   2 -10   1  122.09   18.50
  -3  10  -1   92.29   13.20
  -3  10  -1   77.99   14.30
  -3  10  -1   53.79   11.60
  -3  10  -1   79.49   12.60
  -3  10  -1   73.59   15.40
  -3  10  -1   77.39   14.30
  -3  10  -1   63.59   14.30
   3 -10   1   80.29    6.60
   3 -10   1   62.49   12.00
   3 -10   1   51.69   12.50
   3 -10   1  100.19   16.60
   3 -10   1   69.19   13.20
   3 -10   1   74.39   13.00
   3 -10   1   68.59   17.70
  -4  10  -1  655.43   35.70
  -4  10  -1  642.24   39.10
  -4  10  -1  620.94   49.30
  -4  10  -1  696.63   41.50
  -4  10  -1  661.83   40.40
  -4  10  -1  674.73   19.90
  -4  10  -1  682.83   37.10
  -4  10  -1  649.54   41.20
   4 -10   1  695.63   42.60
   4 -10   1  691.03   39.80
   4 -10   1  699.93   52.59
   4 -10   1  706.53   41.50
   4 -10   1  656.83   32.80
  -5  10  -1   67.19   11.70
  -5  10  -1   52.39   11.90
  -5  10  -1   53.59    6.60
  -5  10  -1   55.79   12.30
  -5  10  -1   47.10   13.60
  -5  10  -1   50.29   11.00
  -5  10  -1   48.60    9.70
   5 -10   1   51.29   10.30
   5 -10   1   52.99   12.30
   5 -10   1   43.40   14.00
   5 -10   1   67.89   16.70
   5 -10   1   86.29   17.00
   5 -10   1   57.89   12.30
   5 -10   1   46.40    9.10
   5 -10   1   85.09   13.90
  -6  10  -1    4.10    4.10
  -6  10  -1    2.80    5.20
  -6  10  -1   -0.10    2.40
  -6  10  -1    5.90    5.10
  -6  10  -1   -1.20    1.50
  -6  10  -1   -1.60    3.70
   6 -10   1    3.10    4.30
   6 -10   1    1.60    5.20
   6 -10   1    1.10    7.00
   6 -10   1    2.00    3.50
   6 -10   1   -2.90    3.50
   6 -10   1   -5.00    4.40
   6 -10   1   -2.00    4.70
  -7  10  -1    4.20    2.70
  -7  10  -1   11.90    4.00
  -7  10  -1    9.00    3.60
  -7  10  -1    3.60    6.80
   7 -10   1    1.10    5.70
   7 -10   1   -2.20    5.20
   7 -10   1   -7.20    6.20
   7 -10   1    6.10   10.20
   7 -10   1   -1.40    6.30
   7 -10   1    9.50    7.70
   7 -10   1    5.10    4.60
  -8  10  -1   -1.10    5.80
  -8  10  -1    3.50    4.30
  -8  10  -1   12.60    4.30
  -8  10  -1    3.00    5.20
   8 -10   1   -5.50    8.50
   8 -10   1   -4.20    5.20
   8 -10   1    6.10    6.10
   8 -10   1    1.50   11.30
   8 -10   1   13.30    8.80
   8 -10   1   11.70    6.50
   8 -10   1  -13.60    8.10
  -9  10  -1  136.79   17.80
  -9  10  -1  103.79   14.60
  -9  10  -1  149.59   21.20
   9 -10   1  100.79   21.40
   9 -10   1  145.49   29.50
   9 -10   1  158.58   22.60
   9 -10   1  107.39   28.00
 -10  10  -1   80.49   17.00
 -10  10  -1   51.09    7.20
  10 -10   1   17.60   13.80
  11 -10   1   34.80   16.50
 -12  10  -1   -1.10    4.50
  12 -10   1    9.00   11.20
  12 -10   1   18.00    6.60
 -10  -9   1  190.48   31.70
 -10  -9   1  162.58   28.10
  -9  -9   1   -7.80    4.90
  -9  -9   1    5.50    6.00
  -9  -9   1    3.00    5.30
  -8  -9   1    4.10    9.60
  -8  -9   1   10.50   14.30
  -8  -9   1   25.10   11.30
   7   9  -1    7.60   12.30
   7   9  -1    6.80   13.40
   7   9  -1   51.69   21.10
  -7  -9   1   29.80   10.60
  -7  -9   1   25.50   12.90
  -7  -9   1    9.80   15.00
  -7  -9   1   14.90    8.40
  -7  -9   1   15.40   10.50
   6   9  -1   55.89   15.50
   6   9  -1   56.69    7.00
   6   9  -1   44.20   17.90
   6   9  -1   44.90   20.30
   6   9  -1   65.79   18.20
  -6  -9   1   52.09   17.40
  -6  -9   1   63.89   16.20
  -6  -9   1   36.40   15.40
  -6  -9   1   46.00   15.50
  -6  -9   1   80.09   16.70
  -6  -9   1   51.29   13.90
  -6  -9   1   59.49   18.90
   5   9  -1   -3.80    4.30
   5   9  -1    9.70   10.10
   5   9  -1   -1.90    5.40
   5   9  -1    0.20    9.40
   5   9  -1    6.30    3.20
   5   9  -1    4.20    4.40
  -5  -9   1    6.20    2.30
  -5  -9   1    5.10    7.00
  -5  -9   1    3.90    7.20
  -5  -9   1   14.40    8.90
  -5  -9   1    1.50    4.00
   4   9  -1  276.57   31.10
   4   9  -1  252.97   25.60
   4   9  -1  268.77   22.40
   4   9  -1  290.67   31.00
   4   9  -1  269.77   28.40
   4   9  -1  215.68   27.20
  -4  -9   1  216.88   27.80
  -4  -9   1  227.48   27.50
  -4  -9   1  224.28   22.70
  -4  -9   1  262.07   29.90
  -4  -9   1  295.97   33.30
  -4  -9   1  233.98   22.60
   3   9  -1    3.50    2.60
   3   9  -1    0.80    4.90
   3   9  -1    4.50    4.70
   3   9  -1   -4.20    4.20
   3   9  -1    2.80    3.60
   3   9  -1   -5.70    5.90
  -3  -9   1    0.10    2.70
  -3  -9   1   -3.30    2.90
  -3  -9   1    1.40    4.40
  -3  -9   1   -1.00    1.80
  -3  -9   1    0.30    5.50
  -3  -9   1   -5.70    4.30
  -3  -9   1   -4.10    5.00
   2   9  -1   62.19   15.10
   2   9  -1   49.20   12.20
   2   9  -1   57.29   12.00
   2   9  -1   64.29   13.90
   2   9  -1   60.69   10.70
  -2  -9   1   55.89   13.40
  -2  -9   1   50.79   13.30
  -2  -9   1   47.20    9.80
  -2  -9   1   53.69   13.10
  -2  -9   1   71.49   12.60
  -2  -9   1   67.19   17.40
  -2  -9   1   61.89   12.40
   1   9  -1    7.00    5.50
   1   9  -1    4.50    2.80
   1   9  -1    4.80    5.60
   1   9  -1    1.50    4.50
   1   9  -1    7.30    7.10
   1   9  -1   11.60    7.40
  -1  -9   1    7.80    3.60
  -1  -9   1    7.70    5.40
  -1  -9   1    5.10    4.70
  -1  -9   1    5.50    4.80
  -1  -9   1   10.40    6.00
  -1  -9   1   10.00    7.40
  -1  -9   1   11.80    6.10
   0   9  -1    0.70    2.80
   0   9  -1   -3.70    5.20
   0   9  -1   -1.70    2.90
   0   9  -1   -3.20    3.90
   0   9  -1    0.30    1.60
   0   9  -1   -1.30    2.80
   0   9  -1   -2.40    2.70
   0  -9   1    1.00    5.20
   0  -9   1   -2.90    1.60
   0  -9   1   -1.90    1.70
   0  -9   1   -6.20    2.60
   0  -9   1   -3.50    2.00
   0  -9   1   -3.50    3.70
   0  -9   1    4.70    3.50
  -1   9  -1   62.99   12.20
  -1   9  -1   71.29   13.60
  -1   9  -1   47.20   10.70
  -1   9  -1   57.89   12.10
  -1   9  -1   58.69   13.60
  -1   9  -1   63.49   10.00
  -1   9  -1   54.89   12.00
   1  -9   1   82.29   14.10
   1  -9   1   54.39   14.90
   1  -9   1   58.19   12.90
   1  -9   1   58.19    9.80
   1  -9   1   55.59   11.80
   1  -9   1   63.79    7.80
   1  -9   1   60.79   13.20
  -2   9  -1   98.99   15.40
  -2   9  -1   98.19   17.50
  -2   9  -1   96.29   14.10
  -2   9  -1   90.89   11.70
  -2   9  -1   96.69   14.60
  -2   9  -1  102.79   16.00
  -2   9  -1   96.49   14.60
   2  -9   1   77.69   14.00
   2  -9   1   99.79   17.80
   2  -9   1   84.69    7.10
   2  -9   1   88.99   14.00
   2  -9   1   73.49   12.50
   2  -9   1  112.19   16.90
   2  -9   1   82.09   15.40
  -3   9  -1   52.49   10.60
  -3   9  -1   42.90    9.20
  -3   9  -1   40.50   11.40
  -3   9  -1   39.70    9.90
  -3   9  -1   40.20    7.70
  -3   9  -1   34.10   11.90
  -3   9  -1   37.90    4.60
   3  -9   1   41.70   10.50
   3  -9   1   44.60   11.40
   3  -9   1   38.50    9.20
   3  -9   1   47.50    4.90
   3  -9   1   45.30    9.70
   3  -9   1   49.99    8.70
   3  -9   1   45.50    9.00
  -4   9  -1  268.97   21.80
  -4   9  -1  277.27   23.80
  -4   9  -1  275.37   21.60
  -4   9  -1  275.17   24.50
  -4   9  -1  259.17   29.70
  -4   9  -1  296.17   24.80
  -4   9  -1  269.97   12.60
  -4   9  -1  273.97   24.20
   4  -9   1  265.37   23.10
   4  -9   1  283.27   25.30
   4  -9   1  293.77   26.00
   4  -9   1  260.27   19.10
   4  -9   1  251.27   24.30
   4  -9   1  304.87   33.20
  -5   9  -1   42.20    8.90
  -5   9  -1   38.50    5.30
  -5   9  -1   29.80   11.60
  -5   9  -1   36.20    8.00
  -5   9  -1   32.10    6.10
  -5   9  -1   30.50    6.50
  -5   9  -1   24.80    8.70
   5  -9   1   32.00   10.60
   5  -9   1   38.60   10.10
   5  -9   1   49.90    9.40
   5  -9   1   25.10    8.50
   5  -9   1   30.20   12.10
   5  -9   1   26.20   10.40
   5  -9   1   37.60    8.20
   5  -9   1   34.40    6.70
  -6   9  -1   22.00    8.30
  -6   9  -1   50.09    8.80
  -6   9  -1   45.90   12.20
  -6   9  -1   34.60    8.70
  -6   9  -1   26.40    7.00
  -6   9  -1   37.20    7.00
   6  -9   1   43.50    8.60
   6  -9   1   31.40    9.00
   6  -9   1   45.00   17.00
   6  -9   1   22.50    6.80
   6  -9   1   36.90    5.50
   6  -9   1   36.30   13.40
   6  -9   1   25.40    9.50
  -7   9  -1    9.40    7.10
  -7   9  -1   17.90    7.20
  -7   9  -1   15.60    7.30
  -7   9  -1    4.70    7.50
  -7   9  -1    8.60    6.50
   7  -9   1   12.30    6.90
   7  -9   1    6.50    9.60
   7  -9   1    1.90    5.90
   7  -9   1   12.10    7.20
   7  -9   1   16.70   10.10
   7  -9   1   11.50    8.60
  -8   9  -1   51.79   10.70
  -8   9  -1   38.40    9.90
  -8   9  -1   60.19   11.60
  -8   9  -1   29.20    8.90
   8  -9   1   59.49   10.70
   8  -9   1   39.50   16.10
   8  -9   1   42.10   13.40
   8  -9   1   39.00    9.50
   8  -9   1   37.20   13.60
  -9   9  -1    1.40    6.10
  -9   9  -1   -2.30    3.30
  -9   9  -1   -5.30    3.70
   9  -9   1    5.80    6.40
   9  -9   1   10.80    6.50
   9  -9   1   12.50    5.60
   9  -9   1    2.40    8.70
   9  -9   1    0.00    6.80
 -10   9  -1    3.70    9.20
 -10   9  -1   20.60    7.70
  10  -9   1   -3.90    9.20
  10  -9   1   17.70   14.30
 -11   9  -1    4.00   10.00
 -11   9  -1    2.40    5.40
 -11   9  -1   12.80    6.10
  11  -9   1   -5.50    7.30
  12  -9   1   18.90   17.80
  12  -9   1   21.20   13.20
 -11  -8   1   14.40   12.50
 -11  -8   1    8.30    8.10
 -11  -8   1   54.29   18.60
 -10  -8   1   16.30    8.20
 -10  -8   1  -11.30    8.60
 -10  -8   1    1.70   12.00
  -9  -8   1   65.89   14.80
   8   8  -1   23.50   11.30
  -8  -8   1   16.90    7.40
  -8  -8   1   25.50   11.60
  -8  -8   1   22.50    8.00
   7   8  -1   14.00   13.80
   7   8  -1   -1.80    9.90
   7   8  -1   14.60   12.60
  -7  -8   1  -22.20   12.60
  -7  -8   1   -3.20    6.20
  -7  -8   1    2.90    8.10
  -7  -8   1   -5.00    6.80
  -7  -8   1   10.20    9.00
  -7  -8   1   15.50    7.50
  -7  -8   1    4.60    9.00
   6   8  -1  127.79   21.50
   6   8  -1  103.99   21.50
   6   8  -1  171.18   22.20
   6   8  -1   90.39   18.50
   6   8  -1  129.69   19.50
  -6  -8   1  138.09   18.40
  -6  -8   1  115.79   21.20
  -6  -8   1  126.19   18.70
  -6  -8   1  113.89   21.60
  -6  -8   1  136.29   22.10
  -6  -8   1  118.19   22.20
   5   8  -1  190.28   30.20
   5   8  -1  193.78   25.80
   5   8  -1  120.49   19.20
   5   8  -1  148.89   22.50
   5   8  -1  137.29   12.70
  -5  -8   1  164.58   22.80
  -5  -8   1  155.58   22.50
  -5  -8   1  136.39   21.70
  -5  -8   1  152.38   22.40
  -5  -8   1  144.09   19.80
  -5  -8   1  135.99   23.20
  -5  -8   1  106.89   18.20
   4   8  -1   -5.10    6.90
   4   8  -1   -0.70    2.30
   4   8  -1   -1.80    5.30
   4   8  -1    0.90    2.90
   4   8  -1   -0.60    3.40
   4   8  -1    3.80    6.70
  -4  -8   1   -5.50    3.70
  -4  -8   1    2.20    4.70
  -4  -8   1    2.00    2.70
  -4  -8   1    4.50    4.80
  -4  -8   1   -3.10    4.20
  -4  -8   1    1.30    3.60
   3   8  -1  115.89   18.40
   3   8  -1  123.59   19.10
   3   8  -1  108.09   18.70
   3   8  -1  109.89   14.10
   3   8  -1  118.29   15.60
   3   8  -1  116.79   16.70
  -3  -8   1  119.89   18.40
  -3  -8   1  119.29   15.40
  -3  -8   1   89.49   14.70
  -3  -8   1  116.69   17.70
  -3  -8   1  126.79   20.00
  -3  -8   1  122.59   14.70
  -3  -8   1   97.69   13.50
  -3  -8   1  101.99   17.60
   2   8  -1   31.60    9.50
   2   8  -1   36.10    7.80
   2   8  -1   49.30   11.50
   2   8  -1   39.00   10.50
   2   8  -1   57.79   11.10
   2   8  -1   45.30   11.20
  -2  -8   1   43.30   14.10
  -2  -8   1   49.10   11.80
  -2  -8   1   30.90    9.20
  -2  -8   1   47.20   12.10
  -2  -8   1   53.29   10.60
  -2  -8   1   40.50   10.70
  -2  -8   1   38.40    8.00
   1   8  -1   35.50    9.20
   1   8  -1   30.90   11.20
   1   8  -1   41.20   10.90
   1   8  -1   38.90    7.80
   1   8  -1   33.50   11.30
   1   8  -1   33.50    9.10
   1   8  -1   44.20   10.40
  -1  -8   1   25.70    9.80
  -1  -8   1   37.20    9.70
  -1  -8   1   36.10    8.00
  -1  -8   1   16.20    8.90
  -1  -8   1   30.10   11.20
  -1  -8   1   33.00    9.00
  -1  -8   1   26.60    7.50
   0   8  -1  126.49   18.40
   0   8  -1  132.79   17.90
   0   8  -1  140.39   18.20
   0   8  -1  130.99   13.60
   0   8  -1   99.19   16.60
   0   8  -1  167.78   19.10
   0   8  -1  134.39   16.80
   0  -8   1  128.39   12.90
   0  -8   1  131.69   13.50
   0  -8   1  111.99   16.30
   0  -8   1  106.59   16.40
   0  -8   1  139.79   18.50
   0  -8   1  140.09   18.40
   0  -8   1  132.39   17.50
   0  -8   1  140.89   17.90
  -1   8  -1  306.77   26.30
  -1   8  -1  361.56   22.30
  -1   8  -1  344.47   27.70
  -1   8  -1  376.66   28.30
  -1   8  -1  345.17   30.30
  -1   8  -1  386.46   29.40
  -1   8  -1  403.56   29.40
   1  -8   1  360.96   16.90
   1  -8   1  372.66   28.80
   1  -8   1  355.66   22.40
   1  -8   1  357.06   30.70
   1  -8   1  364.36   27.40
   1  -8   1  344.07   27.50
   1  -8   1  356.76   28.20
   1  -8   1  354.86   26.90
  -2   8  -1 1120.49   56.49
  -2   8  -1 1218.68   50.59
  -2   8  -1 1167.68   49.60
  -2   8  -1 1160.98   48.50
  -2   8  -1 1205.98   51.29
  -2   8  -1 1161.88   40.70
  -2   8  -1 1078.99   27.90
  -2   8  -1 1187.18   47.90
   2  -8   1 1164.08   46.80
   2  -8   1 1219.88   50.49
   2  -8   1 1181.78   49.99
   2  -8   1 1078.49   48.70
   2  -8   1 1141.09   57.09
   2  -8   1 1166.48   25.50
   2  -8   1 1150.98   45.20
  -3   8  -1   65.19   11.60
  -3   8  -1   62.89   11.00
  -3   8  -1   63.09   10.10
  -3   8  -1   77.19   15.50
  -3   8  -1   71.09   11.20
  -3   8  -1   68.39   10.10
  -3   8  -1   69.19   11.80
   3  -8   1   63.59    9.70
   3  -8   1   65.49   18.80
   3  -8   1   77.39   12.50
   3  -8   1   57.39   10.50
   3  -8   1   69.09   12.50
  -4   8  -1    6.60    3.90
  -4   8  -1   10.60    6.10
  -4   8  -1    9.00    2.50
  -4   8  -1    7.20    5.10
  -4   8  -1    6.30    4.40
  -4   8  -1    0.30    3.20
   4  -8   1    5.50    4.90
   4  -8   1   14.40    6.20
   4  -8   1    7.70    5.10
   4  -8   1    7.40    4.80
   4  -8   1    2.40    2.90
   4  -8   1    4.40    3.70
   4  -8   1    4.20    4.90
  -5   8  -1   18.50    9.20
  -5   8  -1   17.90    6.60
  -5   8  -1   28.30    7.00
  -5   8  -1   36.40   10.70
  -5   8  -1   21.80    6.20
  -5   8  -1   30.80    5.40
  -5   8  -1   17.30    6.90
   5  -8   1   15.60    6.00
   5  -8   1   16.50    9.40
   5  -8   1   15.60    5.90
   5  -8   1   18.40    8.40
   5  -8   1   20.00    9.40
   5  -8   1   25.70    6.40
   5  -8   1   15.30    7.30
   5  -8   1   18.30    5.50
  -6   8  -1   -0.20    3.40
  -6   8  -1    2.40    3.70
  -6   8  -1   -1.30    1.40
  -6   8  -1    2.20    4.50
  -6   8  -1    1.00    3.10
   6  -8   1   -1.00    1.70
   6  -8   1   -3.40    4.10
   6  -8   1   -3.10    3.00
   6  -8   1    0.50    2.10
   6  -8   1   -2.20    3.30
   6  -8   1   -1.40    1.10
  -7   8  -1  127.09   14.80
  -7   8  -1  120.19   15.20
  -7   8  -1   98.59   13.40
  -7   8  -1  101.79   18.80
  -7   8  -1  110.39   14.40
  -7   8  -1   93.89   13.70
   7  -8   1  110.59   21.40
   7  -8   1  114.89   14.10
   7  -8   1  111.09   13.50
   7  -8   1   96.49   12.40
   7  -8   1  153.98   20.90
   7  -8   1  113.49   13.90
   7  -8   1  135.99   21.00
  -8   8  -1  641.24   36.20
  -8   8  -1  693.33   35.20
  -8   8  -1  700.83   36.30
  -8   8  -1  684.53   38.10
  -8   8  -1  702.73   37.80
  -8   8  -1  687.63   49.60
   8  -8   1  670.23   33.60
   8  -8   1  707.93   56.79
   8  -8   1  673.93   51.89
   8  -8   1  624.94   36.80
   8  -8   1  660.63   30.60
   8  -8   1  629.64   32.40
  -9   8  -1   -2.00    3.40
  -9   8  -1    3.60    5.90
  -9   8  -1    7.30    4.30
  -9   8  -1    9.20    6.80
   9  -8   1   -6.10    7.00
   9  -8   1   -5.50    3.60
   9  -8   1  -13.90   11.00
   9  -8   1    0.70    5.30
   9  -8   1    2.20    6.20
 -10   8  -1    1.60    4.80
 -10   8  -1   -2.10    4.90
 -10   8  -1   -4.90    3.50
  10  -8   1    4.80    5.40
  10  -8   1   -0.70    8.70
  10  -8   1   -6.80    6.40
 -11   8  -1    2.20    4.90
 -11   8  -1    3.00    5.00
  11  -8   1   -9.00    8.20
 -12   8  -1    3.00    6.20
  12  -8   1    4.80   10.70
  12  -8   1   12.60   12.00
 -11  -7   1    5.80    7.20
 -11  -7   1   -0.80    6.80
 -10  -7   1    0.30    7.00
 -10  -7   1    4.20    9.00
 -10  -7   1   -6.90    7.20
  -9  -7   1   -0.80    4.40
  -9  -7   1   -0.60    8.50
  -9  -7   1   -4.80    4.70
  -9  -7   1   -3.70    7.70
   8   7  -1   -8.80    7.20
   8   7  -1    6.90    6.40
  -8  -7   1    6.70    7.60
  -8  -7   1  -18.80    8.20
  -8  -7   1    5.40    5.70
  -8  -7   1   -8.10    5.30
   7   7  -1  262.97   32.10
   7   7  -1  210.38   27.40
   7   7  -1  184.78   26.30
  -7  -7   1  202.28   30.60
  -7  -7   1  207.48   26.90
  -7  -7   1  208.78   26.50
  -7  -7   1  194.38   27.70
  -7  -7   1  195.28   25.30
  -7  -7   1  189.08   24.70
  -7  -7   1  163.28   26.60
   6   7  -1   -1.60    4.90
   6   7  -1   16.30    7.50
   6   7  -1   -4.00    6.10
   6   7  -1   -7.70    6.30
   6   7  -1   -1.20    4.40
  -6  -7   1    6.50    5.10
  -6  -7   1    1.90    5.40
  -6  -7   1    8.20    4.80
  -6  -7   1   -5.90    5.80
  -6  -7   1   -4.90    4.20
  -6  -7   1    6.00    6.00
  -6  -7   1    0.00    3.00
   5   7  -1    2.70    4.00
   5   7  -1   -5.10    4.60
   5   7  -1    0.40    1.90
   5   7  -1   -4.60    3.80
   5   7  -1    3.20    5.80
   5   7  -1    0.40    6.10
  -5  -7   1   -0.40    4.30
  -5  -7   1    3.70    4.60
  -5  -7   1    7.20    3.40
  -5  -7   1    9.50    5.00
  -5  -7   1   -0.30    2.90
  -5  -7   1   -1.10    3.20
  -5  -7   1   12.30    5.70
   4   7  -1  111.79   11.80
   4   7  -1  105.59   15.70
   4   7  -1   94.29   16.80
   4   7  -1  107.49   16.60
   4   7  -1  112.99   18.70
   4   7  -1  112.39   17.10
  -4  -7   1  112.89   15.90
  -4  -7   1  116.79   18.40
  -4  -7   1  103.69   18.70
  -4  -7   1  120.49   16.70
  -4  -7   1  107.69   15.10
  -4  -7   1  101.59   17.30
   3   7  -1   -1.20    2.70
   3   7  -1    2.30    2.40
   3   7  -1    2.70    5.30
   3   7  -1    9.30    3.90
   3   7  -1    4.40    3.00
   3   7  -1    4.60    5.60
  -3  -7   1   -1.40    3.60
  -3  -7   1    1.40    4.00
  -3  -7   1   -0.50    3.00
  -3  -7   1    4.30    3.90
  -3  -7   1    5.70    4.00
   2   7  -1    1.70    3.80
   2   7  -1    0.10    2.40
   2   7  -1    0.10    3.00
   2   7  -1   12.20    7.80
   2   7  -1    7.30    4.30
   2   7  -1    8.40    4.70
  -2  -7   1   -5.10    3.90
  -2  -7   1    0.10    2.90
  -2  -7   1    2.90    3.40
  -2  -7   1    3.80    3.70
  -2  -7   1   -1.40    1.70
  -2  -7   1    0.50    4.20
  -2  -7   1    1.50    4.20
   1   7  -1  352.66   28.10
   1   7  -1  332.77   21.60
   1   7  -1  347.17   28.10
   1   7  -1  313.77   26.00
   1   7  -1  357.06   26.80
   1   7  -1  291.37   24.10
   1   7  -1  312.97   27.10
  -1  -7   1  330.07   26.70
  -1  -7   1  385.06   29.70
  -1  -7   1  318.47   26.50
  -1  -7   1  357.26   22.10
  -1  -7   1  343.07   25.60
  -1  -7   1  384.46   29.40
  -1  -7   1  315.97   25.80
   0   7  -1  152.88   17.70
   0   7  -1  149.09   17.60
   0   7  -1  168.48   18.80
   0   7  -1  164.88   19.00
   0   7  -1  179.18   18.50
   0   7  -1  162.58   14.10
   0   7  -1  170.78   19.10
   0  -7   1  159.78   17.60
   0  -7   1  177.88   19.20
   0  -7   1  148.49   17.60
   0  -7   1  151.08   18.20
   0  -7   1  169.48   13.80
   0  -7   1  151.88   17.90
   0  -7   1  167.18   18.10
   0  -7   1  150.78   13.70
  -1   7  -1   51.79   10.40
  -1   7  -1   66.99    8.80
  -1   7  -1   63.59   11.30
  -1   7  -1   41.10   10.60
  -1   7  -1   71.49   11.30
  -1   7  -1   75.19   12.20
  -1   7  -1   71.29   11.60
   1  -7   1   51.89   10.80
   1  -7   1   69.09    9.20
   1  -7   1   51.29   10.00
   1  -7   1   57.09   10.20
   1  -7   1   75.69   12.00
   1  -7   1   68.29   12.20
   1  -7   1   64.49    6.70
   1  -7   1   75.49   13.60
  -2   7  -1   -1.60    1.60
  -2   7  -1   -1.30    2.30
  -2   7  -1    0.40    2.20
  -2   7  -1    1.30    1.40
  -2   7  -1   -1.90    2.10
  -2   7  -1    5.30    4.10
  -2   7  -1   -0.70    3.40
  -2   7  -1   -1.70    2.10
   2  -7   1    6.30    3.70
   2  -7   1   -3.00    2.40
   2  -7   1    0.00    1.30
   2  -7   1   -0.70    1.80
   2  -7   1   -2.00    2.10
   2  -7   1    3.20    4.00
   2  -7   1    0.00    2.70
  -3   7  -1   33.60    6.90
  -3   7  -1   21.80    7.40
  -3   7  -1   33.10    7.40
  -3   7  -1   27.40    4.10
  -3   7  -1   20.90    7.70
  -3   7  -1   16.30    7.60
  -3   7  -1   24.50    6.00
   3  -7   1   21.80    8.20
   3  -7   1   29.10    7.70
   3  -7   1   16.70    6.50
   3  -7   1   24.50    7.80
   3  -7   1   25.40    5.90
  -4   7  -1  789.92   36.10
  -4   7  -1  814.72   29.80
  -4   7  -1  833.52   48.80
  -4   7  -1  819.52   35.60
  -4   7  -1  779.02   24.60
  -4   7  -1  815.22   37.60
  -4   7  -1  798.72   35.90
   4  -7   1  775.62   36.00
   4  -7   1  774.92   32.20
   4  -7   1  780.52   39.70
   4  -7   1  786.02   34.70
   4  -7   1  814.02   38.10
   4  -7   1  775.52   47.60
   4  -7   1  807.62   26.50
   4  -7   1  848.02   45.00
  -5   7  -1  121.59   12.90
  -5   7  -1  131.99    9.30
  -5   7  -1  104.59   12.90
  -5   7  -1  119.49   13.70
  -5   7  -1  124.09   14.10
  -5   7  -1  114.09   11.10
  -5   7  -1  111.79   18.40
   5  -7   1  122.99   19.00
   5  -7   1   90.19   14.50
   5  -7   1  100.19   12.40
   5  -7   1  108.59    8.30
   5  -7   1  114.59   20.40
   5  -7   1  104.39   11.50
   5  -7   1  117.99   23.70
   5  -7   1  100.99   13.10
  -6   7  -1   18.70    2.90
  -6   7  -1   32.10    8.70
  -6   7  -1   33.50    8.00
  -6   7  -1   19.80    6.70
  -6   7  -1   34.00    6.60
  -6   7  -1   29.40    7.30
   6  -7   1   45.70   11.70
   6  -7   1   21.30    7.30
   6  -7   1   15.40    8.20
   6  -7   1   25.80   10.10
   6  -7   1   32.10    8.40
   6  -7   1   11.60    6.80
   6  -7   1   27.50    7.00
  -7   7  -1   26.90   10.40
  -7   7  -1   47.00    9.30
  -7   7  -1   37.10    9.00
  -7   7  -1   42.60    9.40
  -7   7  -1   35.40    8.00
  -7   7  -1   26.70    7.40
   7  -7   1   42.90    9.40
   7  -7   1   35.80    8.10
   7  -7   1   24.70    8.70
   7  -7   1   30.80    7.50
   7  -7   1   25.80   12.50
   7  -7   1   47.40    8.80
   7  -7   1   30.10   12.90
  -8   7  -1   99.69   13.90
  -8   7  -1  132.79   21.40
  -8   7  -1   96.09   11.40
  -8   7  -1   76.29   15.10
  -8   7  -1   84.29   12.50
   8  -7   1   61.89   16.80
   8  -7   1  119.49   24.50
   8  -7   1   98.19   12.50
   8  -7   1  102.99   12.30
   8  -7   1   84.09   13.30
   8  -7   1   88.49   18.80
   8  -7   1   89.19   13.20
  -9   7  -1  130.39   21.50
  -9   7  -1  112.59   15.20
  -9   7  -1  121.19   16.90
  -9   7  -1  107.79   14.60
  -9   7  -1  126.19   15.70
   9  -7   1   81.49   20.50
   9  -7   1   80.49   19.80
   9  -7   1  128.19   16.90
   9  -7   1  111.49   14.10
   9  -7   1  127.29   23.60
 -10   7  -1   -0.70    5.30
 -10   7  -1   14.30    9.30
 -10   7  -1   -0.50    5.20
  10  -7   1   -4.90    7.00
  10  -7   1   10.30   11.00
  10  -7   1   11.30    5.50
  10  -7   1   12.90   10.90
 -11   7  -1   19.60    6.30
 -11   7  -1    0.80    5.90
  11  -7   1    6.10   10.50
  11  -7   1    9.30   11.90
 -12   7  -1    8.60    6.70
 -12   7  -1  -11.80    5.80
  12  -7   1   12.70   11.90
  12  -7   1   -6.60    9.80
 -11  -6   1   51.29   12.60
 -11  -6   1   21.10    9.70
 -10  -6   1   20.20   13.00
 -10  -6   1    5.10    9.60
   9   6  -1   70.99   20.60
  -9  -6   1   83.99   18.00
  -9  -6   1   64.99   18.90
  -9  -6   1   96.69   19.70
  -9  -6   1   76.39   18.50
   8   6  -1    1.90    6.60
   8   6  -1   -4.60    6.20
   8   6  -1   -9.70   10.70
  -8  -6   1   -7.60    6.40
  -8  -6   1   -0.80    4.60
  -8  -6   1    1.40    5.40
  -8  -6   1   -0.90    6.30
  -8  -6   1    4.20    7.10
   7   6  -1   14.90    8.20
   7   6  -1    7.60    7.50
   7   6  -1    1.80    9.00
   7   6  -1   24.10   12.50
  -7  -6   1    5.00    4.10
  -7  -6   1    3.60    6.20
  -7  -6   1    9.70    5.60
  -7  -6   1   13.00    8.20
  -7  -6   1   14.90    7.30
  -7  -6   1    9.80    9.70
  -7  -6   1   18.30    9.40
   6   6  -1    0.10    7.40
   6   6  -1    7.70    5.40
  -6  -6   1    2.00    5.50
  -6  -6   1    8.60    6.20
  -6  -6   1    5.80    8.70
  -6  -6   1   11.40    6.90
  -6  -6   1    7.20    6.00
  -6  -6   1   -2.00    4.10
  -6  -6   1   -7.40    7.20
   5   6  -1   43.20   11.40
   5   6  -1   44.60   11.20
   5   6  -1   54.89   13.00
   5   6  -1   46.50    4.00
   5   6  -1   51.09   11.20
   5   6  -1   58.69   12.60
  -5  -6   1   56.79   12.20
  -5  -6   1   52.39   12.70
  -5  -6   1   39.60   11.10
  -5  -6   1   58.89   13.20
  -5  -6   1   49.90   11.90
  -5  -6   1   37.80   10.70
  -5  -6   1   35.50   10.20
  -5  -6   1   32.60    9.50
   4   6  -1   38.50    8.90
   4   6  -1   27.20    9.70
   4   6  -1   34.20   10.10
   4   6  -1   19.20    4.40
   4   6  -1   39.50    8.70
   4   6  -1   21.00    7.90
  -4  -6   1   46.30   10.30
  -4  -6   1   35.70    8.30
  -4  -6   1   25.20    8.30
  -4  -6   1   28.50    8.40
  -4  -6   1   38.90    8.50
   3   6  -1  304.67   25.10
   3   6  -1  246.88   24.30
   3   6  -1  291.67   25.60
   3   6  -1  294.07   22.80
   3   6  -1  283.67   18.70
   3   6  -1  278.37   25.40
  -3  -6   1  260.47   24.20
  -3  -6   1  262.17   18.10
  -3  -6   1  275.47   25.30
  -3  -6   1  298.07   25.90
  -3  -6   1  281.57   26.60
  -3  -6   1  274.17   23.20
  -3  -6   1  301.37   22.70
  -3  -6   1  265.47   24.20
   2   6  -1  357.76   26.00
   2   6  -1  348.57   27.00
   2   6  -1  344.77   27.20
   2   6  -1  333.87   22.10
   2   6  -1  326.17   26.20
   2   6  -1  361.56   23.00
  -2  -6   1  304.27   20.90
  -2  -6   1  312.17   26.70
  -2  -6   1  349.87   27.20
  -2  -6   1  319.07   21.40
  -2  -6   1  346.67   26.60
  -2  -6   1  332.37   26.80
  -2  -6   1  355.56   27.00
   1   6  -1    7.00    4.80
   1   6  -1    8.90    4.80
   1   6  -1   15.30    6.60
   1   6  -1   15.00    5.20
   1   6  -1   13.60    6.30
   1   6  -1    6.90    4.60
   1   6  -1    8.60    5.30
  -1  -6   1    4.70    4.00
  -1  -6   1   11.80    4.70
  -1  -6   1    5.80    4.40
  -1  -6   1    8.80    5.90
  -1  -6   1   14.70    6.50
  -1  -6   1   17.10    4.40
  -1  -6   1    4.70    4.10
   0   6  -1  463.25   29.40
   0   6  -1  484.65   29.50
   0   6  -1  453.05   28.40
   0   6  -1  500.25   23.10
   0   6  -1  443.86   27.10
   0   6  -1  473.35   28.80
   0   6  -1  482.75   29.50
   0  -6   1  433.56   28.10
   0  -6   1  480.05   22.60
   0  -6   1  456.45   28.30
   0  -6   1  458.75   21.20
   0  -6   1  475.45   28.50
   0  -6   1  390.76   25.30
   0  -6   1  488.05   29.40
   0  -6   1  505.75   29.90
  -1   6  -1  592.34   31.10
  -1   6  -1  675.43   32.20
  -1   6  -1  644.24   31.30
  -1   6  -1  572.54   20.00
  -1   6  -1  606.24   35.30
  -1   6  -1  647.24   32.20
  -1   6  -1  635.54   25.60
  -1   6  -1  615.44   32.10
   1  -6   1  665.93   33.20
   1  -6   1  615.14   18.80
   1  -6   1  705.53   32.00
   1  -6   1  615.44   30.20
   1  -6   1  647.44   32.40
   1  -6   1  616.94   31.60
   1  -6   1  597.34   35.00
   1  -6   1  569.14   24.40
  -2   6  -1 2803.62   67.59
  -2   6  -1 2709.23   78.89
  -2   6  -1 2731.83   61.29
  -2   6  -1 2730.43   40.70
  -2   6  -1 2700.63   65.79
  -2   6  -1 2791.82   67.99
  -2   6  -1 2720.93   57.49
  -2   6  -1 2573.74   63.39
   2  -6   1 2755.42   79.89
   2  -6   1 2678.33   65.19
   2  -6   1 2601.04   65.79
   2  -6   1 2786.92   63.19
   2  -6   1 2734.23   59.19
   2  -6   1 2656.33   39.90
   2  -6   1 2626.04   67.09
  -3   6  -1 2363.66   40.20
  -3   6  -1 2358.46   59.09
  -3   6  -1 2426.36   76.99
  -3   6  -1 2278.17   58.99
  -3   6  -1 2477.15   75.19
  -3   6  -1 2513.05   63.19
  -3   6  -1 2338.27   51.39
   3  -6   1 2363.86   76.79
   3  -6   1 2404.06   61.29
   3  -6   1 2362.56   48.10
   3  -6   1 2433.16   59.19
   3  -6   1 2431.06   62.69
  -4   6  -1   40.70    8.00
  -4   6  -1   44.00    7.70
  -4   6  -1   33.50    6.00
  -4   6  -1   34.80    7.80
  -4   6  -1   41.30    8.00
  -4   6  -1   28.30    9.20
   4  -6   1   34.60    4.80
   4  -6   1   37.30    8.50
   4  -6   1   39.80    7.70
   4  -6   1   39.10    7.40
   4  -6   1   31.10    7.80
   4  -6   1   39.20    7.40
   4  -6   1   41.20   10.60
   4  -6   1   40.60   10.30
  -5   6  -1   65.09    9.60
  -5   6  -1   62.99   13.30
  -5   6  -1   67.29   10.50
  -5   6  -1   70.69   10.20
  -5   6  -1   60.79    8.50
  -5   6  -1   72.89    6.00
   5  -6   1   63.29    9.50
   5  -6   1   63.69   12.90
   5  -6   1   76.79   12.80
   5  -6   1   64.79   13.50
   5  -6   1   50.99    8.50
   5  -6   1   71.69    9.30
   5  -6   1   68.59    9.30
  -6   6  -1    4.90    3.70
  -6   6  -1    7.90    5.30
  -6   6  -1   10.30    6.20
  -6   6  -1    6.50    3.90
  -6   6  -1    8.90    4.40
   6  -6   1    9.50    4.50
   6  -6   1    8.50    6.00
   6  -6   1   10.20    4.00
   6  -6   1   12.90    7.80
   6  -6   1   10.90    5.00
   6  -6   1    4.90    4.90
  -7   6  -1   -0.40    2.40
  -7   6  -1   -0.50    3.30
  -7   6  -1    3.60    4.00
  -7   6  -1   -2.80    4.40
  -7   6  -1   -0.50    4.10
  -7   6  -1   -3.70    3.10
   7  -6   1   10.50    5.30
   7  -6   1    2.10    4.70
   7  -6   1    8.40    6.90
   7  -6   1   -5.30    4.30
   7  -6   1   11.00    4.30
   7  -6   1   -8.10    4.30
  -8   6  -1   73.99   11.90
  -8   6  -1   86.19   12.50
  -8   6  -1   77.49   15.60
  -8   6  -1  120.29   12.60
  -8   6  -1  108.09   17.90
  -8   6  -1   81.89   12.10
   8  -6   1  100.09   11.40
   8  -6   1   91.79   13.90
   8  -6   1   90.49   12.30
   8  -6   1   78.69   11.30
   8  -6   1  100.59   19.40
   8  -6   1   75.09   18.10
   8  -6   1  107.89   21.00
  -9   6  -1   50.79    9.40
  -9   6  -1   55.49   10.90
  -9   6  -1   46.00   11.90
  -9   6  -1   42.90   12.10
  -9   6  -1   48.40   10.10
   9  -6   1   42.50    9.10
   9  -6   1   74.39   11.00
   9  -6   1   26.80   12.20
   9  -6   1   67.09   16.90
   9  -6   1   28.60   13.40
 -10   6  -1    1.60    5.80
 -10   6  -1   21.60   12.00
 -10   6  -1   10.60    5.20
 -10   6  -1    9.00    7.00
  10  -6   1    5.80    8.50
  10  -6   1   11.80    5.40
  10  -6   1   10.60    8.50
  10  -6   1    8.80    9.70
 -11   6  -1   19.50    8.60
 -11   6  -1   42.50    9.20
 -11   6  -1    6.70    9.10
  11  -6   1   28.50   11.50
 -12   6  -1   38.40   14.00
  12  -6   1   70.79   20.00
  12  -6   1    7.30   12.80
 -12  -5   1  -14.80    6.20
 -11  -5   1   52.49   12.60
 -11  -5   1   51.19   14.30
 -10  -5   1   55.79   12.80
 -10  -5   1   27.00   12.60
 -10  -5   1   25.90   10.80
   9   5  -1   14.90   12.70
   9   5  -1   -3.20    9.90
  -9  -5   1   18.50   14.60
  -9  -5   1   21.30   10.10
  -9  -5   1   14.50    8.40
  -9  -5   1   10.10    7.50
   8   5  -1  320.27   33.50
   8   5  -1  275.97   27.80
   8   5  -1  262.77   29.70
   8   5  -1  302.47   31.00
   8   5  -1  259.17   25.50
  -8  -5   1  249.97   26.80
  -8  -5   1  264.87   32.40
  -8  -5   1  289.77   28.60
  -8  -5   1  307.67   31.90
  -8  -5   1  260.17   30.10
  -8  -5   1  294.97   31.30
  -8  -5   1  291.47   32.00
   7   5  -1  371.86   32.30
   7   5  -1  337.87   33.30
   7   5  -1  310.07   32.50
   7   5  -1  353.96   33.70
   7   5  -1  326.77   28.10
  -7  -5   1  357.46   34.30
  -7  -5   1  331.27   30.20
  -7  -5   1  312.77   28.60
  -7  -5   1  385.66   34.70
  -7  -5   1  350.96   32.10
  -7  -5   1  348.77   32.50
   6   5  -1   54.09   12.90
   6   5  -1   35.10   10.70
   6   5  -1   45.70   11.60
   6   5  -1   42.30   10.40
  -6  -5   1   42.20   10.30
  -6  -5   1   62.89   12.40
  -6  -5   1   57.99   17.40
  -6  -5   1   50.09   15.80
  -6  -5   1   33.10   11.30
  -6  -5   1   45.70   11.60
  -6  -5   1   35.80   10.00
   5   5  -1   28.20    8.90
   5   5  -1   28.60    8.30
   5   5  -1   19.50    8.50
   5   5  -1   33.40    7.70
   5   5  -1   46.90   10.50
  -5  -5   1   18.00    6.90
  -5  -5   1   17.90    7.50
  -5  -5   1   40.80   10.20
  -5  -5   1   16.50    9.50
  -5  -5   1   28.40    9.60
  -5  -5   1   19.40    8.20
  -5  -5   1   21.30    8.70
  -5  -5   1   31.50    9.00
   4   5  -1  164.98    9.50
   4   5  -1  153.58   18.70
   4   5  -1  177.88   19.90
   4   5  -1  188.38   20.60
  -4  -5   1  154.78   18.40
  -4  -5   1  161.78   17.20
  -4  -5   1  180.88   20.00
  -4  -5   1  165.38   17.30
  -4  -5   1  156.98   19.00
  -4  -5   1  187.18   21.80
   3   5  -1  218.18   20.90
   3   5  -1  205.68   20.50
   3   5  -1  212.48   19.10
   3   5  -1  198.68   18.30
   3   5  -1  210.38   13.90
   3   5  -1  214.18   20.30
  -3  -5   1  217.48   20.60
  -3  -5   1  189.98   19.80
  -3  -5   1  187.38   19.10
  -3  -5   1  196.28   17.40
  -3  -5   1  220.98   14.60
  -3  -5   1  192.78   17.20
  -3  -5   1  172.18   18.20
  -3  -5   1  193.78   21.30
   2   5  -1 2448.96   65.09
   2   5  -1 2450.85   68.79
   2   5  -1 2526.85   59.49
   2   5  -1 2463.35   55.89
   2   5  -1 2423.26   67.39
   2   5  -1 2624.24   70.29
  -2  -5   1 2430.86   56.09
  -2  -5   1 2572.84   69.89
  -2  -5   1 2640.34   74.19
  -2  -5   1 2374.06   67.79
  -2  -5   1 2579.24   69.89
  -2  -5   1 2577.74   68.09
  -2  -5   1 2512.95   58.09
  -2  -5   1 2468.15   56.29
   1   5  -1  334.17   22.20
   1   5  -1  334.27   23.00
   1   5  -1  367.06   24.50
   1   5  -1  290.27   17.50
   1   5  -1  317.17   22.70
   1   5  -1  337.47   24.10
   1   5  -1  350.46   21.70
  -1  -5   1  297.47   22.60
  -1  -5   1  325.37   18.20
  -1  -5   1  330.57   23.30
  -1  -5   1  323.37   22.90
  -1  -5   1  301.27   20.30
  -1  -5   1  353.36   23.20
  -1  -5   1  343.17   23.80
   0   5  -1  700.03   25.30
   0   5  -1  700.73   32.10
   0   5  -1  729.83   33.50
   0   5  -1  715.33   32.50
   0   5  -1  711.43   32.20
   0   5  -1  713.23   31.50
   0   5  -1  668.23   31.90
   0  -5   1  723.63   32.70
   0  -5   1  657.03   31.30
   0  -5   1  730.53   31.90
   0  -5   1  678.13   24.80
   0  -5   1  691.13   31.90
   0  -5   1  673.63   23.90
   0  -5   1  712.03   32.10
   0  -5   1  697.53   33.10
  -1   5  -1 6816.42  103.29
  -1   5  -1 6810.62  104.99
  -1   5  -1 6903.81  107.29
  -1   5  -1 6884.41  118.69
  -1   5  -1 6993.60  108.69
  -1   5  -1 6778.22  107.29
   1  -5   1 6963.90  104.29
   1  -5   1 6855.01  119.59
   1  -5   1 7172.38  109.99
   1  -5   1 7083.49  110.39
   1  -5   1 6839.92  107.09
   1  -5   1 6919.51  102.59
  -2   5  -1  316.57   17.30
  -2   5  -1  310.17   24.40
  -2   5  -1  304.37   19.60
  -2   5  -1  282.57   18.50
  -2   5  -1  295.37   18.70
  -2   5  -1  313.67   11.60
  -2   5  -1  297.07   19.00
   2  -5   1  293.87   19.30
   2  -5   1  334.87   20.40
   2  -5   1  276.07   23.30
   2  -5   1  309.97   19.20
   2  -5   1  304.97   12.20
   2  -5   1  307.37   18.10
   2  -5   1  314.47   16.50
  -3   5  -1   44.60    7.60
  -3   5  -1   44.50    9.60
  -3   5  -1   37.70    6.70
  -3   5  -1   43.60    5.90
  -3   5  -1   37.30    5.10
  -3   5  -1   41.10    7.10
  -3   5  -1   53.79    7.60
   3  -5   1   38.30    5.00
   3  -5   1   42.80    7.40
   3  -5   1   52.29    7.70
   3  -5   1   36.50    7.40
   3  -5   1   40.30    7.10
   3  -5   1   38.10    9.10
   3  -5   1   44.10    7.70
  -4   5  -1  799.02   30.40
  -4   5  -1  858.71   43.70
  -4   5  -1  846.12   31.60
  -4   5  -1  840.12   31.60
  -4   5  -1  830.52   29.70
  -4   5  -1  844.92   32.60
  -4   5  -1  811.92   20.80
   4  -5   1  827.42   33.00
   4  -5   1  835.32   32.30
   4  -5   1  806.42   30.10
   4  -5   1  839.62   29.10
   4  -5   1  843.62   43.70
   4  -5   1  869.81   39.20
   4  -5   1  832.72   43.50
  -5   5  -1  338.47   22.00
  -5   5  -1  378.16   21.60
  -5   5  -1  361.66   21.70
  -5   5  -1  345.37    9.70
  -5   5  -1  356.16   20.80
  -5   5  -1  399.16   30.60
  -5   5  -1  354.16   20.50
   5  -5   1  377.06   27.30
   5  -5   1  373.16   21.00
   5  -5   1  384.06   32.20
   5  -5   1  378.86   20.00
   5  -5   1  408.36   29.50
   5  -5   1  358.76   21.90
   5  -5   1  319.77   27.60
  -6   5  -1   30.70   10.30
  -6   5  -1   54.89    8.50
  -6   5  -1   32.10    8.70
  -6   5  -1   62.69   11.80
  -6   5  -1   59.49    9.00
  -6   5  -1   60.79    8.90
  -6   5  -1   43.30    8.30
   6  -5   1   37.20   10.00
   6  -5   1   53.69    8.60
   6  -5   1   57.59    9.30
   6  -5   1   40.00   10.90
   6  -5   1   63.49    9.40
   6  -5   1   49.40    8.90
   6  -5   1   26.20   11.30
  -7   5  -1   86.39   11.40
  -7   5  -1   93.99   11.70
  -7   5  -1   96.39   11.90
  -7   5  -1   91.79   11.90
  -7   5  -1   49.90   13.00
   7  -5   1   71.09    9.90
   7  -5   1   81.79   11.10
   7  -5   1   52.99   14.00
   7  -5   1   78.09   10.50
   7  -5   1   93.49   16.60
   7  -5   1   77.39   11.10
   7  -5   1   81.79   17.10
  -8   5  -1    1.50    4.20
  -8   5  -1    0.30    3.80
  -8   5  -1    7.30    3.30
  -8   5  -1    5.40    4.60
  -8   5  -1    4.70    4.40
   8  -5   1    5.20    5.70
   8  -5   1   -2.60    5.50
   8  -5   1   16.20   10.50
   8  -5   1   -0.30    6.90
   8  -5   1   11.20    4.30
   8  -5   1   13.00    5.40
  -9   5  -1   95.69   14.40
  -9   5  -1  111.49   14.80
  -9   5  -1  113.59   14.80
  -9   5  -1  119.49   17.20
  -9   5  -1  113.49   12.40
   9  -5   1  125.49   26.70
   9  -5   1  100.19   18.00
   9  -5   1  143.69   13.10
   9  -5   1  108.99   14.30
   9  -5   1  115.49   13.50
 -10   5  -1    6.40    5.90
 -10   5  -1   -1.00    6.10
 -10   5  -1   14.60    6.40
 -10   5  -1   -0.50    9.10
 -10   5  -1    4.80    5.10
  10  -5   1   20.10    8.20
  10  -5   1    6.10    7.60
  10  -5   1   17.60   10.00
 -11   5  -1   16.40    8.60
 -11   5  -1   27.90    8.40
 -11   5  -1   23.30    9.30
  11  -5   1   26.70   12.90
  11  -5   1   19.70   11.30
 -12   5  -1   16.00    5.00
  12  -5   1    3.60   11.40
  12  -5   1   14.80   11.20
 -12  -4   1   -4.00    9.60
 -12  -4   1   -4.50    8.20
 -12  -4   1  -13.90    6.30
  11   4  -1    1.60    5.90
 -11  -4   1   16.00    7.30
 -11  -4   1   -1.80    9.00
  10   4  -1   -2.70    6.30
 -10  -4   1   -3.10    6.50
 -10  -4   1   11.90    5.20
 -10  -4   1    0.70    7.90
   9   4  -1    1.30    7.90
  -9  -4   1    7.90    6.60
  -9  -4   1   -4.40    4.60
  -9  -4   1   -8.20   12.50
  -9  -4   1    5.40    8.00
   8   4  -1  101.19   20.00
   8   4  -1  119.59   20.40
   8   4  -1   89.59   15.30
   8   4  -1  132.49   22.20
  -8  -4   1   89.79   18.00
  -8  -4   1   92.09   17.00
  -8  -4   1   77.69   21.60
  -8  -4   1   88.49   14.50
  -8  -4   1  103.19   19.20
  -8  -4   1  102.29   17.60
  -8  -4   1   87.29   14.60
   7   4  -1  224.98   22.70
   7   4  -1  256.87   26.50
   7   4  -1  253.07   23.00
   7   4  -1  258.77   26.40
   7   4  -1  254.37   28.30
  -7  -4   1  179.48   23.00
  -7  -4   1  241.78   25.10
  -7  -4   1  236.18   23.30
  -7  -4   1  251.27   33.30
  -7  -4   1  236.38   25.80
  -7  -4   1  259.37   27.70
  -7  -4   1  243.08   24.40
   6   4  -1  151.58   16.80
   6   4  -1  127.99   18.80
   6   4  -1  117.29   18.70
   6   4  -1  119.69   18.30
   6   4  -1  103.59   15.70
   6   4  -1  114.29   16.60
  -6  -4   1  139.99   18.30
  -6  -4   1  161.78   19.70
  -6  -4   1  104.79   18.00
  -6  -4   1  141.39   19.10
  -6  -4   1  137.09   17.20
  -6  -4   1  109.49   17.00
   5   4  -1  119.09   16.40
   5   4  -1  136.19   17.10
   5   4  -1  123.69   16.10
   5   4  -1  120.39   15.70
   5   4  -1   94.19   13.20
  -5  -4   1   96.29   14.80
  -5  -4   1  125.79   15.30
  -5  -4   1  135.79   17.70
  -5  -4   1  110.79   16.60
  -5  -4   1  125.79   16.20
  -5  -4   1  129.89   18.00
  -5  -4   1  128.49   17.00
  -5  -4   1   82.09   13.80
   4   4  -1    1.80    2.90
   4   4  -1    4.90    4.20
   4   4  -1   -2.90    2.10
   4   4  -1   -3.30    2.50
   4   4  -1    1.70    3.30
   4   4  -1    2.60    2.50
  -4  -4   1   -1.00    1.40
  -4  -4   1    0.40    2.30
  -4  -4   1    3.00    3.70
  -4  -4   1    0.60    2.60
  -4  -4   1   -2.00    1.40
  -4  -4   1   -2.10    2.40
  -4  -4   1   -3.30    4.20
  -4  -4   1   -1.30    4.20
   3   4  -1 1674.73   50.89
   3   4  -1 1656.43   53.69
   3   4  -1 1675.13   53.69
   3   4  -1 1567.54   32.00
   3   4  -1 1598.64   53.79
   3   4  -1 1566.54   49.30
  -3  -4   1 1669.63   52.09
  -3  -4   1 1637.44   53.29
  -3  -4   1 1655.23   34.60
  -3  -4   1 1689.33   53.29
  -3  -4   1 1634.14   48.70
  -3  -4   1 1680.73   53.59
  -3  -4   1 1690.63   54.99
  -3  -4   1 1737.43   59.79
   2   4  -1  157.28   15.50
   2   4  -1  191.38   16.90
   2   4  -1  197.28   14.80
   2   4  -1  194.88   16.00
   2   4  -1  195.68   12.90
   2   4  -1  181.68   16.40
  -2  -4   1  198.08   18.30
  -2  -4   1  179.08   14.00
  -2  -4   1  198.28   16.40
  -2  -4   1  196.68   17.30
  -2  -4   1  195.28   14.50
  -2  -4   1  193.18   16.90
  -2  -4   1  165.58   16.10
  -2  -4   1  219.48   13.90
   1   4  -1  121.99   12.90
   1   4  -1  132.39   12.70
   1   4  -1  150.38   14.10
   1   4  -1  131.39   10.70
   1   4  -1  120.29   12.70
   1   4  -1  114.29   10.90
  -1  -4   1  120.79   10.10
  -1  -4   1  136.19   13.40
  -1  -4   1  130.39   12.70
  -1  -4   1  144.59   13.80
  -1  -4   1  123.59   11.70
  -1  -4   1  115.99   12.60
  -1  -4   1  127.99   13.50
   0   4  -1 1550.94   44.10
   0   4  -1 1515.65   34.60
   0   4  -1 1490.85   42.70
   0   4  -1 1503.95   43.30
   0   4  -1 1582.04   44.80
   0   4  -1 1613.94   44.20
   0   4  -1 1538.35   42.00
   0  -4   1 1507.75   41.50
   0  -4   1 1598.44   45.70
   0  -4   1 1525.15   42.80
   0  -4   1 1500.15   42.90
   0  -4   1 1472.05   34.00
   0  -4   1 1557.34   43.70
   0  -4   1 1543.35   44.00
   0  -4   1 1447.16   32.90
  -1   4  -1 7446.55  114.89
   1  -4   1 7439.06  115.69
   1  -4   1 7322.97  102.49
   1  -4   1 7297.37  103.89
  -2   4  -1  860.41   29.70
  -2   4  -1  807.42   28.20
  -2   4  -1  826.42   36.00
  -2   4  -1  851.11   24.00
  -2   4  -1  859.41   29.20
  -2   4  -1  856.21   20.50
   2  -4   1  906.31   30.70
   2  -4   1  865.61   23.10
   2  -4   1  854.91   29.50
   2  -4   1  794.32   21.10
   2  -4   1  873.31   37.80
   2  -4   1  842.12   28.30
  -3   4  -1 1851.41   43.70
  -3   4  -1 1862.41   44.80
  -3   4  -1 1851.61   30.80
  -3   4  -1 1876.01   43.30
  -3   4  -1 1907.51   58.39
  -3   4  -1 1923.41   43.90
  -3   4  -1 1860.21   40.40
   3  -4   1 1733.33   49.00
   3  -4   1 1842.82   45.10
   3  -4   1 1912.31   59.19
   3  -4   1 1837.32   40.60
   3  -4   1 1827.32   27.50
   3  -4   1 1773.02   43.80
   3  -4   1 1839.72   42.50
   3  -4   1 1859.11   56.79
  -4   4  -1   27.40    5.80
  -4   4  -1   13.60    5.50
  -4   4  -1   14.80    6.40
  -4   4  -1   18.50    4.20
  -4   4  -1   14.30    2.00
  -4   4  -1   17.40    4.80
  -4   4  -1   24.50    5.60
  -4   4  -1   19.00    5.00
   4  -4   1   31.20    8.00
   4  -4   1   17.30    5.40
   4  -4   1   11.90    4.50
   4  -4   1   20.80    5.00
   4  -4   1   13.20    6.70
   4  -4   1   19.60    5.70
  -5   4  -1  350.96   20.00
  -5   4  -1  410.16   28.50
  -5   4  -1  373.96    9.10
  -5   4  -1  362.86    9.60
  -5   4  -1  373.16   20.30
  -5   4  -1  379.26   21.30
  -5   4  -1  352.26   26.00
  -5   4  -1  362.56   20.00
   5  -4   1  369.26   20.10
   5  -4   1  391.56   20.90
   5  -4   1  381.26   28.10
   5  -4   1  373.46   21.00
   5  -4   1  372.26   31.40
   5  -4   1  390.56   19.90
   5  -4   1  395.96   28.60
  -6   4  -1    3.60    2.60
  -6   4  -1   -1.20    1.00
  -6   4  -1    0.40    1.10
  -6   4  -1    8.70    5.00
  -6   4  -1    0.30    2.50
  -6   4  -1   -0.90    2.80
   6  -4   1    1.30    3.00
   6  -4   1    0.40    2.80
   6  -4   1   -1.00    2.50
   6  -4   1    2.40    3.70
   6  -4   1    6.10    5.60
   6  -4   1   -0.50    2.70
   6  -4   1    1.50    2.70
  -7   4  -1   20.60    3.10
  -7   4  -1   29.20    8.20
  -7   4  -1   26.00    6.90
  -7   4  -1   28.40    6.20
  -7   4  -1   29.90    3.10
  -7   4  -1   34.70    7.70
  -7   4  -1   28.40    7.40
   7  -4   1   32.00   11.10
   7  -4   1   22.20   10.40
   7  -4   1   18.60    8.90
   7  -4   1   36.20    7.80
   7  -4   1   30.60    7.20
   7  -4   1   28.00    7.30
   7  -4   1   26.40    7.90
  -8   4  -1   94.49   13.70
  -8   4  -1   88.59   14.90
  -8   4  -1   88.99   11.70
  -8   4  -1  103.49   12.70
  -8   4  -1   78.59    5.40
  -8   4  -1   82.39    4.90
  -8   4  -1   78.99   12.20
   8  -4   1   92.69   20.40
   8  -4   1   84.79   12.40
   8  -4   1  103.59   12.00
   8  -4   1  106.19   16.50
   8  -4   1   75.29   12.00
   8  -4   1   92.79   17.80
  -9   4  -1  117.29   15.30
  -9   4  -1  104.09   15.80
  -9   4  -1  156.98   26.80
  -9   4  -1  108.29   15.60
  -9   4  -1  128.89   15.30
  -9   4  -1   98.29    3.80
  -9   4  -1  118.49   15.30
   9  -4   1  129.49   20.70
   9  -4   1  119.19   24.10
   9  -4   1  104.09   12.70
   9  -4   1  134.09   15.70
 -10   4  -1   10.30    6.90
 -10   4  -1    1.40    6.70
 -10   4  -1   -6.40    4.60
  10  -4   1    9.00    6.80
  10  -4   1    3.80    8.10
  10  -4   1   -4.20    6.40
  10  -4   1   -9.80    8.20
 -11   4  -1   -5.90    4.60
 -11   4  -1    0.40    8.60
 -11   4  -1   -3.70    4.50
  11  -4   1   10.60   13.40
  11  -4   1   -2.50    8.60
 -12   4  -1   10.80   11.60
  12  -4   1   18.20   18.40
  12  -4   1    5.50    9.00
  12   3  -1   28.70   16.70
 -12  -3   1    9.50   12.50
 -12  -3   1   22.60   15.70
 -12  -3   1    9.10   12.10
 -11  -3   1    8.90    6.10
  10   3  -1   11.80   10.00
  10   3  -1   15.40    9.60
 -10  -3   1   32.20   11.20
 -10  -3   1    7.60    3.10
 -10  -3   1    8.80    7.20
   9   3  -1   -3.50    7.70
   9   3  -1    8.90    8.30
   9   3  -1   15.30   10.80
  -9  -3   1   11.20    7.50
  -9  -3   1   19.00   10.20
  -9  -3   1   11.40    7.10
  -9  -3   1   16.20   11.20
   8   3  -1    3.20    8.10
   8   3  -1   -9.60    5.70
   8   3  -1    2.10    8.60
   8   3  -1   -7.00    8.10
  -8  -3   1   -7.90    8.80
  -8  -3   1   17.00    9.30
  -8  -3   1   -8.90    4.20
  -8  -3   1    0.80    3.40
  -8  -3   1   -3.60    4.00
  -8  -3   1    0.80    5.00
  -8  -3   1    5.00    6.40
   7   3  -1   59.79   14.00
   7   3  -1   61.59   13.40
   7   3  -1   70.09   13.20
   7   3  -1   38.40   12.20
  -7  -3   1   78.09   11.40
  -7  -3   1   69.29   12.40
  -7  -3   1   70.59   13.10
  -7  -3   1   57.79   12.10
  -7  -3   1   68.99   14.00
  -7  -3   1   43.10   16.00
  -7  -3   1   44.60   13.40
   6   3  -1  186.08   20.20
   6   3  -1  169.68   21.90
   6   3  -1  157.88   17.40
   6   3  -1  173.18   19.90
   6   3  -1  179.08   16.90
  -6  -3   1  165.68   16.60
  -6  -3   1  191.28   21.10
  -6  -3   1  164.08   18.30
  -6  -3   1  198.58   19.80
  -6  -3   1  189.58   21.60
  -6  -3   1  159.48   27.50
  -6  -3   1  208.28   20.60
  -6  -3   1  172.88   20.60
   5   3  -1  134.19   16.90
   5   3  -1  146.49   16.90
   5   3  -1  125.09   14.60
   5   3  -1  141.39   15.80
   5   3  -1  111.59   13.40
   5   3  -1  128.99   17.10
  -5  -3   1  165.18   18.10
  -5  -3   1  154.78   15.90
  -5  -3   1  152.38   19.50
  -5  -3   1  143.39   15.20
  -5  -3   1  134.39   15.50
  -5  -3   1  147.39   17.20
  -5  -3   1  130.79   17.80
   4   3  -1    0.30    2.20
   4   3  -1    6.40    3.90
   4   3  -1    5.30    4.10
   4   3  -1    1.40    3.50
   4   3  -1    4.90    3.60
  -4  -3   1    5.30    4.00
  -4  -3   1    2.10    3.50
  -4  -3   1    9.50    5.00
  -4  -3   1    6.30    3.90
  -4  -3   1   -5.00    2.70
  -4  -3   1    1.00    2.70
  -4  -3   1    1.80    3.50
   3   3  -1  126.09   13.30
   3   3  -1  122.69    5.80
   3   3  -1  125.39   12.80
   3   3  -1  155.58   13.60
   3   3  -1  125.49   13.00
   3   3  -1  126.89   13.10
  -3  -3   1  112.09    6.20
  -3  -3   1  142.29   15.40
  -3  -3   1  126.89   13.30
  -3  -3   1  137.09   13.00
  -3  -3   1  142.59   13.90
  -3  -3   1  157.88   14.80
  -3  -3   1  117.69   13.30
  -3  -3   1  130.19   12.90
  -3  -3   1  161.18   14.70
   2   3  -1   -0.30    1.50
   2   3  -1    1.20    2.20
   2   3  -1    0.20    2.10
   2   3  -1   -1.30    1.00
   2   3  -1   -1.00    0.80
   2   3  -1   -0.90    1.60
  -2  -3   1    0.60    2.40
  -2  -3   1   -0.20    2.20
  -2  -3   1    3.70    2.50
  -2  -3   1   -1.20    1.40
  -2  -3   1    1.20    1.30
  -2  -3   1    2.30    2.30
  -2  -3   1    3.30    2.50
  -2  -3   1    0.00    1.20
   0   3  -1 1049.30   30.70
   0   3  -1 1051.59   24.90
   0   3  -1 1039.40   24.80
   0   3  -1 1093.59   31.50
   0   3  -1  951.20   29.90
   0   3  -1 1064.69   32.10
   0   3  -1 1065.59   30.90
   0   3  -1 1097.69   30.60
   0  -3   1 1064.49   31.30
   0  -3   1 1100.09   25.40
   0  -3   1 1082.89   31.70
   0  -3   1 1079.89   32.30
   0  -3   1 1078.09   31.20
   0  -3   1 1012.30   30.40
   0  -3   1 1030.70   24.30
   0  -3   1 1137.89   30.90
  -1   3  -1  859.61   17.40
  -1   3  -1  847.02   26.00
  -1   3  -1  829.72   26.00
  -1   3  -1  849.12   26.10
  -1   3  -1  830.52   23.00
  -1   3  -1  878.61   25.60
  -1   3  -1  842.42   30.40
   1  -3   1  828.82   17.10
   1  -3   1  839.32   24.60
   1  -3   1  880.61   27.00
   1  -3   1  802.92   25.60
   1  -3   1  878.61   31.50
   1  -3   1  854.11   25.90
   1  -3   1  805.02   22.30
  -2   3  -1  445.66   17.80
  -2   3  -1  410.56   17.80
  -2   3  -1  425.86   12.30
  -2   3  -1  449.06   15.90
  -2   3  -1  419.26   17.80
  -2   3  -1  436.36   18.00
  -2   3  -1  412.26   22.80
   2  -3   1  435.46   23.60
   2  -3   1  392.46   18.80
   2  -3   1  427.66   17.70
   2  -3   1  431.06   11.60
   2  -3   1  435.06   18.40
   2  -3   1  400.86   17.80
  -3   3  -1    2.20    1.60
  -3   3  -1    1.30    1.50
  -3   3  -1    1.90    2.00
  -3   3  -1   -0.70    1.70
  -3   3  -1    0.50    0.50
  -3   3  -1   -1.40    1.40
   3  -3   1   -0.40    1.50
   3  -3   1    1.00    1.30
   3  -3   1   -0.50    2.20
   3  -3   1    2.30    1.80
   3  -3   1   -0.20    1.40
   3  -3   1    1.80    1.70
   3  -3   1    1.70    2.30
  -4   3  -1    2.40    2.70
  -4   3  -1    7.70    3.50
  -4   3  -1    5.90    1.30
  -4   3  -1    8.40    5.10
  -4   3  -1    5.40    3.20
  -4   3  -1    3.30    2.40
  -4   3  -1    1.20    2.60
   4  -3   1    7.50    3.20
   4  -3   1    6.00    2.80
   4  -3   1    9.40    5.20
   4  -3   1    3.60    4.20
   4  -3   1    2.60    2.50
   4  -3   1    4.90    3.60
   4  -3   1    6.60    3.00
  -5   3  -1 1066.39   34.60
  -5   3  -1 1070.09   20.70
  -5   3  -1 1135.89   36.30
  -5   3  -1 1085.49   43.10
  -5   3  -1 1054.89   23.50
  -5   3  -1 1031.70   34.40
  -5   3  -1 1104.39   34.60
  -5   3  -1 1030.90   43.70
   5  -3   1 1072.59   46.40
   5  -3   1 1111.89   44.90
   5  -3   1 1058.09   34.90
   5  -3   1 1081.89   35.40
   5  -3   1 1051.59   33.60
   5  -3   1 1245.18   57.09
   5  -3   1 1072.79   34.10
  -6   3  -1   55.39    9.20
  -6   3  -1   41.00    9.20
  -6   3  -1   56.69    8.30
  -6   3  -1   51.49    5.80
  -6   3  -1   44.80    4.80
  -6   3  -1   53.99    9.80
  -6   3  -1   38.10    7.90
  -6   3  -1   65.49    7.40
   6  -3   1   53.19    8.50
   6  -3   1   72.09   13.00
   6  -3   1   44.00    8.50
   6  -3   1   42.90    8.20
   6  -3   1   42.20    9.80
   6  -3   1   43.40    7.80
   6  -3   1   52.89   13.40
  -7   3  -1   16.80    4.80
  -7   3  -1   30.80    6.80
  -7   3  -1   30.90    7.20
  -7   3  -1   14.10    7.90
  -7   3  -1   29.50    8.00
   7  -3   1   21.70    6.20
   7  -3   1   14.50    6.00
   7  -3   1   21.20    6.70
   7  -3   1   18.40    8.80
   7  -3   1   23.70    6.40
   7  -3   1   14.50    8.10
   7  -3   1   33.60    8.00
  -8   3  -1   38.30    5.80
  -8   3  -1   30.50    5.60
  -8   3  -1   41.40    7.60
  -8   3  -1   52.69    9.80
  -8   3  -1   39.20    8.70
  -8   3  -1   40.50    8.00
  -8   3  -1   32.70    9.00
  -8   3  -1   32.40   12.30
   8  -3   1   47.50    9.60
   8  -3   1   31.70    9.10
   8  -3   1   33.10    9.50
   8  -3   1   71.89   17.10
   8  -3   1   24.20    8.70
   8  -3   1   47.00   15.80
   8  -3   1   56.29    9.70
  -9   3  -1   -6.60    2.90
  -9   3  -1   -4.60    3.20
  -9   3  -1    0.60    5.40
  -9   3  -1   -3.60    2.80
  -9   3  -1   -5.80    2.30
  -9   3  -1    3.00    2.00
  -9   3  -1   -0.40    5.00
   9  -3   1   -2.40    4.90
   9  -3   1    3.50    3.10
   9  -3   1   -7.00    3.10
   9  -3   1   -2.20    5.70
   9  -3   1   -3.30    4.10
   9  -3   1   -1.70    3.30
 -10   3  -1   11.30    5.20
 -10   3  -1   -1.90    7.20
 -10   3  -1   12.10   10.60
  10  -3   1    6.30   10.10
  10  -3   1   13.10    8.80
  10  -3   1    3.60    9.30
 -11   3  -1    4.80    6.50
 -11   3  -1    2.20    4.80
  11  -3   1   -1.30   10.10
  11  -3   1   -7.20    6.00
 -12   3  -1    7.60    7.90
 -12   3  -1    1.30   10.10
  12  -3   1    6.80   11.10
  12  -3   1    7.00   13.20
  12   2  -1    0.20    8.50
 -12  -2   1   -1.00    6.10
 -12  -2   1   12.90    9.40
  11   2  -1   -8.80    4.80
 -11  -2   1    3.10    8.30
 -11  -2   1   -1.20    8.10
  10   2  -1   -2.10   10.30
 -10  -2   1    5.50    8.90
 -10  -2   1   13.30    5.70
   9   2  -1   12.70    5.20
   9   2  -1   -9.90    6.50
   9   2  -1   -4.60    4.30
   9   2  -1   16.40    7.40
  -9  -2   1  -12.30    6.50
  -9  -2   1    1.50    5.20
  -9  -2   1    6.40    4.60
  -9  -2   1    3.60    4.60
  -9  -2   1   -4.30    4.60
   8   2  -1    5.20    5.80
   8   2  -1    5.90    6.00
   8   2  -1  -11.10    4.50
   8   2  -1   -1.00    4.00
   8   2  -1   -8.40    5.00
  -8  -2   1   -9.80    8.30
  -8  -2   1    4.90    6.30
  -8  -2   1   -2.60    2.80
  -8  -2   1    5.40    7.80
  -8  -2   1   -0.70    4.40
   7   2  -1  126.19   14.50
   7   2  -1  132.09   18.00
   7   2  -1  148.89   22.60
   7   2  -1  162.28   17.90
   7   2  -1  128.59   14.20
  -7  -2   1  171.98   21.50
  -7  -2   1  144.19   16.60
  -7  -2   1  131.39   18.10
  -7  -2   1  145.19   23.50
  -7  -2   1  161.78   18.40
  -7  -2   1  130.39   17.20
  -7  -2   1  151.18   16.70
   6   2  -1   31.50    6.70
   6   2  -1   46.60    9.20
   6   2  -1   39.90    9.90
   6   2  -1   30.50   11.40
   6   2  -1   58.29   10.70
  -6  -2   1   30.40    8.40
  -6  -2   1   47.70    8.30
  -6  -2   1   21.00    9.80
  -6  -2   1   39.90    9.30
  -6  -2   1   43.50    9.70
  -6  -2   1   44.00    9.20
   5   2  -1  349.57   28.30
   5   2  -1  394.06   24.70
   5   2  -1  369.16   22.80
   5   2  -1  349.47   24.10
  -5  -2   1  366.46   26.70
  -5  -2   1  363.66   22.90
  -5  -2   1  320.57   23.10
  -5  -2   1  294.77   21.30
  -5  -2   1  362.36   22.70
  -5  -2   1  356.16   29.80
  -5  -2   1  343.67   26.00
  -5  -2   1  369.36   27.30
   4   2  -1  397.86   27.10
   4   2  -1  412.16   22.70
   4   2  -1  427.06   21.50
   4   2  -1  395.86   22.90
   4   2  -1  411.16   25.80
   4   2  -1  420.16   24.20
  -4  -2   1  422.46   23.80
  -4  -2   1  411.46   26.40
  -4  -2   1  439.66   29.20
  -4  -2   1  443.16   23.50
  -4  -2   1  393.76   24.90
  -4  -2   1  388.56   30.10
  -4  -2   1  454.15   25.00
  -4  -2   1  426.76   23.60
   3   2  -1    3.10    3.10
   3   2  -1    2.50    2.40
   3   2  -1    4.20    3.20
   3   2  -1    5.20    2.80
   3   2  -1    5.00    3.00
  -3  -2   1    0.90    2.00
  -3  -2   1    3.10    2.20
  -3  -2   1    4.00    3.10
  -3  -2   1    5.20    3.00
  -3  -2   1    3.60    2.50
  -3  -2   1    2.60    2.50
   2   2  -1 1722.43   40.80
   2   2  -1 1757.82   39.20
   2   2  -1 1693.03   40.10
   2   2  -1 1713.33   24.20
   2   2  -1 1759.32   42.00
   2   2  -1 1738.63   42.10
  -2  -2   1 1756.92   40.20
  -2  -2   1 1709.43   39.90
  -2  -2   1 1716.13   26.30
  -2  -2   1 1728.53   42.90
  -2  -2   1 1787.82   41.70
  -2  -2   1 1686.53   40.90
   1   2  -1   94.69    8.30
   1   2  -1  101.49    6.70
   1   2  -1   93.69    8.30
   1   2  -1   88.39    6.90
   1   2  -1   96.39    8.20
   1   2  -1   89.79    8.20
  -1  -2   1  106.89    8.80
  -1  -2   1   86.19    6.80
  -1  -2   1   83.69    7.90
  -1  -2   1   96.89    8.20
  -1  -2   1   90.09    8.00
  -1  -2   1   97.49    6.70
   0   2  -1    7.30    2.50
   0   2  -1    9.30    2.50
   0   2  -1    6.70    1.60
   0   2  -1   11.70    2.60
   0   2  -1    9.50    2.60
   0   2  -1    9.30    1.90
   0   2  -1    8.20    2.40
   0  -2   1    8.00    1.90
   0  -2   1    6.40    2.40
   0  -2   1    8.30    2.00
   0  -2   1    9.30    2.50
   0  -2   1    7.40    2.60
   0  -2   1    4.80    1.90
   0  -2   1   10.60    2.50
  -1   2  -1    9.50    2.10
  -1   2  -1    8.40    2.40
  -1   2  -1    9.90    1.70
  -1   2  -1   10.90    3.10
  -1   2  -1   10.40    2.70
  -1   2  -1    8.20    2.30
   1  -2   1    8.70    1.80
   1  -2   1    5.80    2.40
   1  -2   1    6.00    2.20
   1  -2   1    9.10    1.90
   1  -2   1    5.20    2.10
   1  -2   1   11.10    2.50
  -2   2  -1  105.69    7.90
  -2   2  -1  126.29    8.70
  -2   2  -1  110.39    8.10
  -2   2  -1  108.29    8.50
  -2   2  -1  115.89   10.50
  -2   2  -1  126.39    9.90
  -2   2  -1  117.89    8.10
   2  -2   1  120.09   11.00
   2  -2   1  127.89   10.20
   2  -2   1  115.89    8.50
   2  -2   1  106.39    8.20
   2  -2   1  103.59    7.80
  -3   2  -1   62.29    6.90
  -3   2  -1   50.89    6.00
  -3   2  -1   47.90    3.40
  -3   2  -1   59.69    8.30
  -3   2  -1   64.09    7.00
  -3   2  -1   64.49    6.90
  -3   2  -1   70.29    8.70
   3  -2   1   67.39    7.00
   3  -2   1   52.29    6.30
   3  -2   1   59.49    6.70
   3  -2   1   67.79   10.30
   3  -2   1   54.79    6.60
   3  -2   1   66.39    8.90
  -4   2  -1  443.06   20.00
  -4   2  -1  431.76   25.00
  -4   2  -1  452.65   20.10
  -4   2  -1  426.46   19.80
  -4   2  -1  450.95   20.80
  -4   2  -1  426.06   14.90
  -4   2  -1  428.86   23.10
   4  -2   1  415.16   19.60
   4  -2   1  423.06   29.30
   4  -2   1  442.26   19.60
   4  -2   1  437.36   23.90
   4  -2   1  427.56   25.50
   4  -2   1  444.86   20.20
   4  -2   1  401.86   19.60
  -5   2  -1    0.50    2.50
  -5   2  -1   -2.50    1.70
  -5   2  -1    0.50    1.20
  -5   2  -1    5.00    2.30
  -5   2  -1    3.00    2.80
  -5   2  -1   -1.70    3.10
  -5   2  -1   -1.40    1.60
   5  -2   1    2.30    2.10
   5  -2   1   -0.80    1.80
   5  -2   1   -1.30    3.10
   5  -2   1   -5.60    2.40
   5  -2   1   -0.80    2.20
   5  -2   1    3.00    3.30
   5  -2   1    0.10    2.40
  -6   2  -1  183.78   13.40
  -6   2  -1  191.08   15.80
  -6   2  -1  203.28   16.10
  -6   2  -1  205.28   21.00
  -6   2  -1  186.28   15.80
  -6   2  -1  231.68   16.70
  -6   2  -1  213.78   17.60
   6  -2   1  213.38   16.70
   6  -2   1  202.48   25.20
   6  -2   1  216.38   18.00
   6  -2   1  179.48   14.70
   6  -2   1  194.98   17.80
   6  -2   1  214.58   22.50
   6  -2   1  223.28   17.40
  -7   2  -1   45.20    7.20
  -7   2  -1   42.50    6.30
  -7   2  -1   33.60    6.70
  -7   2  -1   23.20    7.40
  -7   2  -1   37.00   10.50
  -7   2  -1   19.00    5.90
  -7   2  -1   32.60    7.90
   7  -2   1   22.30    6.40
   7  -2   1   41.20    8.40
   7  -2   1   29.40    7.70
   7  -2   1   16.60   11.90
   7  -2   1   43.80    6.50
   7  -2   1   30.30    7.80
  -8   2  -1  150.28   17.60
  -8   2  -1  154.08   23.00
  -8   2  -1  145.49   16.30
  -8   2  -1  147.29   13.20
  -8   2  -1  156.48   15.70
  -8   2  -1  185.08   18.60
  -8   2  -1  156.68   14.50
   8  -2   1  149.49   17.40
   8  -2   1  197.08   29.50
   8  -2   1  139.89   21.40
   8  -2   1  177.28   16.90
   8  -2   1  161.68   15.10
  -9   2  -1    2.10    6.90
  -9   2  -1   -2.50    4.10
  -9   2  -1   -5.70    4.60
  -9   2  -1    3.60    5.50
  -9   2  -1    5.30    3.10
   9  -2   1   -5.40    6.10
   9  -2   1    6.40    7.10
   9  -2   1    9.80    4.40
   9  -2   1    0.50    6.70
   9  -2   1    4.00    5.80
 -10   2  -1    1.50    4.50
 -10   2  -1    6.40    8.80
 -10   2  -1   11.70    6.60
  10  -2   1  -13.90    6.90
  10  -2   1    4.70    7.60
  10  -2   1  -14.20    8.50
 -11   2  -1    1.10    5.80
  11  -2   1    7.00   11.50
  11  -2   1   -1.20    7.40
 -12   2  -1   40.00   10.20
 -12   2  -1   -7.70   10.70
 -12   2  -1   16.10    6.20
  12  -2   1    7.30   14.50
  12  -2   1   13.20    8.50
  12   1  -1  -13.10    5.40
 -12  -1   1   -5.30    4.60
 -12  -1   1   -6.60    8.10
  11   1  -1  -11.50    6.20
 -11  -1   1   -9.80    7.10
 -11  -1   1   -2.70    3.60
 -11  -1   1    7.80    7.70
  10   1  -1   19.20   10.30
  10   1  -1   11.90   11.00
 -10  -1   1   25.00   10.20
 -10  -1   1   30.00   12.90
   9   1  -1  161.28   26.50
   9   1  -1  185.18   22.30
   9   1  -1  178.28   20.20
   9   1  -1  172.88   23.50
  -9  -1   1  156.38   16.50
  -9  -1   1  181.88   21.90
  -9  -1   1  174.48   26.10
  -9  -1   1  148.19   16.20
  -9  -1   1  178.18   22.20
  -9  -1   1  169.98   20.40
   8   1  -1    0.40    4.00
   8   1  -1    5.30    4.90
   8   1  -1   -9.40    5.10
   8   1  -1    6.90    4.70
  -8  -1   1    3.70    4.30
  -8  -1   1   -2.00    4.10
  -8  -1   1    0.90    3.80
  -8  -1   1   -2.10    5.00
  -8  -1   1    7.30    4.90
  -8  -1   1    2.30    9.90
   7   1  -1   36.10    9.40
   7   1  -1   49.90    9.60
   7   1  -1   47.10    9.50
   7   1  -1   55.99   16.50
   7   1  -1   47.00    8.60
   7   1  -1   46.60    6.70
  -7  -1   1   42.00    8.20
  -7  -1   1   38.00    9.10
  -7  -1   1   53.79    9.10
  -7  -1   1   34.00   11.10
  -7  -1   1   48.10    9.90
  -7  -1   1   37.70    7.30
   6   1  -1  154.98   13.40
   6   1  -1  187.78   16.90
   6   1  -1  191.18   22.80
   6   1  -1  172.68   15.30
   6   1  -1  196.38   18.20
   6   1  -1  183.58   20.40
  -6  -1   1  156.08   18.50
  -6  -1   1  176.48   17.30
  -6  -1   1  166.68   16.10
  -6  -1   1  185.88   15.60
  -6  -1   1  188.68   19.50
  -6  -1   1  171.58   25.00
  -6  -1   1  185.58   16.10
  -6  -1   1  179.68   20.40
   5   1  -1  275.37   18.30
   5   1  -1  257.57   15.90
   5   1  -1  260.87   17.60
   5   1  -1  279.87   19.70
   5   1  -1  261.47   24.90
   5   1  -1  267.57   22.20
  -5  -1   1  281.37   18.60
  -5  -1   1  260.07    8.40
  -5  -1   1  267.87   22.40
  -5  -1   1  257.07   21.00
  -5  -1   1  282.37   19.50
  -5  -1   1  255.77   21.70
  -5  -1   1  236.78   17.50
  -5  -1   1  281.87   18.10
  -5  -1   1  271.47   24.80
   4   1  -1  180.58   16.30
   4   1  -1  201.88   12.90
   4   1  -1  199.98   14.70
   4   1  -1  191.88   18.90
   4   1  -1  212.48   14.30
   4   1  -1  208.78   15.30
  -4  -1   1  197.48   19.70
  -4  -1   1  234.58   18.80
  -4  -1   1  194.88   14.20
  -4  -1   1  189.88   14.60
  -4  -1   1  190.88   16.80
  -4  -1   1  212.18   14.30
  -4  -1   1  190.08    7.60
  -4  -1   1  209.88   14.70
   3   1  -1  130.99   10.70
   3   1  -1  121.89   12.50
   3   1  -1  141.99   12.80
   3   1  -1  132.09   10.50
   3   1  -1  137.59    9.60
   3   1  -1  144.79   14.30
   3   1  -1  138.09   10.40
  -3  -1   1  148.29   10.80
  -3  -1   1  124.79   11.80
  -3  -1   1  139.89   10.50
  -3  -1   1  112.69   11.30
  -3  -1   1  144.99   11.20
  -3  -1   1  133.79   14.00
  -3  -1   1  137.89    6.10
  -3  -1   1  136.29   10.80
   2   1  -1 2458.55   42.00
   2   1  -1 2374.26   41.30
   2   1  -1 2343.77   42.10
   2   1  -1 2396.56   39.30
   2   1  -1 2263.07   44.70
   2   1  -1 2480.45   46.50
   2   1  -1 2394.86   49.90
  -2  -1   1 2443.86   42.10
  -2  -1   1 2385.76   42.20
  -2  -1   1 2494.35   51.79
  -2  -1   1 2389.66   45.40
  -2  -1   1 2354.76   41.40
  -2  -1   1 2416.16   46.10
  -2  -1   1 2360.36   40.40
   1   1  -1  823.72   18.80
   1   1  -1  804.82   19.40
   1   1  -1  796.62   19.20
   1   1  -1  877.91   19.90
  -1  -1   1  853.11   20.00
  -1  -1   1  846.92   19.20
  -1  -1   1  843.72   19.70
  -1  -1   1  829.72   19.00
  -1  -1   1  858.91   20.00
  -1  -1   1  834.42   15.00
  -1  -1   1  763.32   20.40
  -1   1  -1   46.10    4.20
  -1   1  -1   56.29    4.60
  -1   1  -1   53.69    4.50
  -1   1  -1   54.29    4.60
  -1   1  -1   53.59    5.10
   1  -1   1   49.00    4.50
   1  -1   1   53.79    4.60
   1  -1   1   56.09    4.70
   1  -1   1   44.60    4.10
   1  -1   1   54.59    4.50
   1  -1   1   53.49    5.30
  -2   1  -1 3879.71   53.79
  -2   1  -1 3948.20   53.99
  -2   1  -1 3984.80   57.69
  -2   1  -1 3905.01   42.00
  -2   1  -1 3664.33   53.39
   2  -1   1 3928.01   69.19
   2  -1   1 3961.70   61.09
   2  -1   1 3928.51   58.69
  -3   1  -1  201.38   12.60
  -3   1  -1  219.08   12.70
  -3   1  -1  200.98   17.00
  -3   1  -1  201.08   12.40
  -3   1  -1  233.28   13.10
  -3   1  -1  236.18   15.80
  -3   1  -1  203.88   10.30
  -3   1  -1  201.58   12.60
   3  -1   1  229.58   13.20
   3  -1   1  220.08   18.20
   3  -1   1  206.78   13.30
   3  -1   1  196.98   14.70
   3  -1   1  176.98   11.70
   3  -1   1  213.78   13.00
   3  -1   1  221.38   12.50
  -4   1  -1   50.79    8.20
  -4   1  -1   47.80    6.50
  -4   1  -1   53.39   10.20
  -4   1  -1   60.69    7.50
  -4   1  -1   45.20    6.50
  -4   1  -1   53.89    7.40
  -4   1  -1   61.39    6.80
  -4   1  -1   51.49    7.40
   4  -1   1   59.09    7.90
   4  -1   1   51.69    7.50
   4  -1   1   61.09    8.20
   4  -1   1   62.59    7.50
   4  -1   1   49.10    7.20
   4  -1   1   57.79   11.00
  -5   1  -1  280.97   16.90
  -5   1  -1  254.07   21.60
  -5   1  -1  323.37   20.00
  -5   1  -1  286.07   19.30
  -5   1  -1  296.57   18.30
  -5   1  -1  283.37   18.20
  -5   1  -1  293.07   26.50
  -5   1  -1  286.57   16.70
   5  -1   1  276.17   17.10
   5  -1   1  278.47   26.40
   5  -1   1  288.97   19.20
   5  -1   1  305.17   19.00
   5  -1   1  289.27   19.50
   5  -1   1  290.87   17.40
   5  -1   1  275.87   22.80
  -6   1  -1 1200.68   41.50
  -6   1  -1 1163.48   39.00
  -6   1  -1 1181.08   40.40
  -6   1  -1 1174.68   50.89
  -6   1  -1 1180.68   35.20
  -6   1  -1 1188.68   44.20
  -6   1  -1 1136.59   52.59
  -6   1  -1 1218.48   60.49
  -6   1  -1 1218.58   43.50
   6  -1   1 1191.38   43.90
   6  -1   1 1125.09   51.59
   6  -1   1 1218.28   39.00
   6  -1   1 1124.89   58.49
   6  -1   1 1218.38   39.50
   6  -1   1 1227.58   44.10
   6  -1   1 1257.17   42.40
  -7   1  -1   12.60    3.80
  -7   1  -1   13.70    5.50
  -7   1  -1    4.10    3.60
  -7   1  -1    1.60    4.10
  -7   1  -1    7.90    4.80
  -7   1  -1   15.20    8.40
   7  -1   1    9.00    4.60
   7  -1   1   -0.20    4.10
   7  -1   1    0.10    4.50
   7  -1   1    4.80    5.60
  -8   1  -1   -3.10    4.30
  -8   1  -1    3.60    3.20
  -8   1  -1   -7.30    3.90
  -8   1  -1   -4.50    2.80
  -8   1  -1   -3.00    3.40
  -8   1  -1    0.60    1.70
  -8   1  -1   -0.30    2.60
   8  -1   1    1.40    7.00
   8  -1   1    7.60    5.00
  -9   1  -1   41.70    9.20
  -9   1  -1   24.20    9.50
  -9   1  -1   43.00   14.80
  -9   1  -1   18.50    6.20
  -9   1  -1   26.60   10.40
  -9   1  -1   38.20    9.90
   9  -1   1   38.30   12.90
   9  -1   1   17.70   11.40
   9  -1   1   14.90    8.70
   9  -1   1   29.60   12.80
   9  -1   1   22.70    9.80
   9  -1   1   42.80   12.70
 -10   1  -1    4.30    6.30
 -10   1  -1    0.40    4.70
 -10   1  -1   -1.30    4.50
  10  -1   1   -1.00    6.00
  10  -1   1   -1.50    7.30
  10  -1   1    2.40    6.00
 -11   1  -1    8.30    6.90
 -11   1  -1   15.40   12.70
  11  -1   1    0.80    4.60
  11  -1   1    4.90    9.50
 -12   1  -1    1.60   10.30
 -12   1  -1   17.40   10.00
  12  -1   1    3.90   10.10
  12   0  -1   -7.00   10.70
 -12   0   1    4.80    6.20
  11   0  -1   -1.20    6.70
 -11   0   1   12.30    7.80
 -11   0   1    9.60    5.40
  10   0  -1  121.29   17.40
  10   0  -1  146.09   25.00
  10   0  -1  102.09   13.10
  10   0  -1  114.29   25.80
 -10   0   1  130.29   17.40
 -10   0   1  130.79   20.90
 -10   0   1  113.39   18.10
   9   0  -1    7.40    4.50
   9   0  -1   15.20    8.50
   9   0  -1    7.30    6.10
   9   0  -1  -14.60    7.00
   9   0  -1    1.70    5.60
   9   0  -1    6.90    6.00
  -9   0   1   -2.30    4.90
  -9   0   1   -3.80    4.90
  -9   0   1    0.80    4.70
  -9   0   1   -1.30    5.00
  -9   0   1    8.50    5.80
   8   0  -1   34.20    8.40
   8   0  -1   20.10   11.40
   8   0  -1   33.00   13.00
   8   0  -1   41.90    8.60
  -8   0   1   46.00   10.30
  -8   0   1   22.90    8.80
  -8   0   1   28.50    8.10
  -8   0   1   27.60    3.20
  -8   0   1   23.20    6.10
  -8   0   1   24.50   11.70
  -8   0   1   29.90    7.20
   7   0  -1    3.20    2.60
   7   0  -1    5.30    4.80
   7   0  -1    0.00    3.10
   7   0  -1    2.30    3.80
   7   0  -1   -2.80    3.50
  -7   0   1   -2.10    5.50
  -7   0   1    1.60    3.10
  -7   0   1    2.80    1.40
  -7   0   1    4.70    1.90
  -7   0   1   -0.30    3.30
  -7   0   1    0.40    3.90
   6   0  -1  195.48   16.50
   6   0  -1  177.68   14.30
   6   0  -1  158.48   21.70
   6   0  -1  191.18   21.00
   6   0  -1  194.78   15.50
   6   0  -1  190.18   13.40
  -6   0   1  214.88   25.20
  -6   0   1  191.48   17.90
  -6   0   1  194.28   14.90
  -6   0   1  189.28   11.20
  -6   0   1  190.18   14.50
  -6   0   1  198.88   20.00
  -6   0   1  178.98   15.90
  -6   0   1  197.78   20.90
  -6   0   1  196.18   15.90
   5   0  -1 1262.57   55.29
   5   0  -1 1304.47   36.90
   5   0  -1 1230.58   48.90
   5   0  -1 1266.67   35.20
   5   0  -1 1228.08   37.90
   5   0  -1 1283.27   32.60
  -5   0   1 1265.07   37.40
  -5   0   1 1308.27   32.70
  -5   0   1 1328.47   39.50
  -5   0   1 1229.48   48.40
  -5   0   1 1291.07   48.90
  -5   0   1 1232.18   36.10
  -5   0   1 1280.37   35.60
  -5   0   1 1243.48   55.49
   4   0  -1   68.89    6.70
   4   0  -1   82.59   12.50
   4   0  -1   74.39   10.50
   4   0  -1   72.39    7.50
   4   0  -1   80.19    8.10
  -4   0   1   63.69    6.80
  -4   0   1   67.59    9.90
  -4   0   1   68.29    7.10
  -4   0   1   72.29   11.60
  -4   0   1   64.99    7.60
  -4   0   1   66.29    7.40
  -4   0   1   83.29    8.30
  -4   0   1   63.69    9.90
   3   0  -1  302.27   12.70
   3   0  -1  332.17   12.20
   3   0  -1  304.27   13.20
  -3   0   1  323.97   14.10
  -3   0   1  308.07   13.30
  -3   0   1  321.07   18.70
  -3   0   1  321.47   18.50
  -3   0   1  308.67   13.80
  -3   0   1  340.67   22.00
  -3   0   1  314.37   13.70
  -3   0   1  302.07   13.00
   2   0  -1  236.78    8.80
   2   0  -1  233.38    8.70
   2   0  -1  222.28   14.50
   2   0  -1  216.68   12.80
  -2   0   1  253.27    9.60
  -2   0   1  234.88   16.50
  -2   0   1  230.38    8.70
  -2   0   1  243.98    9.00
  -2   0   1  234.78   14.90
  -2   0   1  247.68   10.50
  -2   0   1  236.08   12.90
  -1   0  -1 1141.89   18.90
  -1   0  -1 1174.18   23.00
  -1   0  -1 1134.39   19.90
  -1   0  -1 1099.09   22.80
  -1   0  -1 1117.49   22.30
  -1   0  -1 1140.99   23.00
  -1   0  -1 1023.70   20.30
   1   0   1 1156.48   28.60
   1   0   1 1054.99   18.70
   1   0   1 1122.09   25.30
   1   0   1 1136.29   20.40
   1   0   1 1079.49   22.60
   1   0   1 1128.69   21.30
  -2   0  -1  633.14   24.90
  -2   0  -1  588.44   18.20
  -2   0  -1  567.04   19.30
  -2   0  -1  627.74   21.90
  -2   0  -1  606.14   15.20
  -2   0  -1  614.54   20.10
  -2   0  -1  588.94   20.20
  -2   0  -1  656.43   23.60
   2   0   1  579.14   18.30
   2   0   1  593.74   24.30
   2   0   1  596.24   16.20
   2   0   1  611.64   20.50
   2   0   1  624.24   20.40
   2   0   1  638.24   19.90
   2   0   1  622.64   21.60
  -3   0  -1 4282.77   78.49
  -3   0  -1 4267.27   67.99
  -3   0  -1 4399.36   68.69
  -3   0  -1 4223.28   67.59
  -3   0  -1 4458.25   75.39
  -3   0  -1 4371.86   84.89
  -3   0  -1 4302.17   54.29
  -3   0  -1 4357.66   66.49
  -3   0  -1 4330.17   70.49
   3   0   1 4260.87   84.49
   3   0   1 4341.87   66.39
   3   0   1 4315.67   75.29
   3   0   1 4198.98   57.39
   3   0   1 4244.68   69.69
   3   0   1 4348.27   68.59
  -4   0  -1  184.18   16.20
  -4   0  -1  179.48   13.70
  -4   0  -1  167.58   13.60
  -4   0  -1  184.48   10.00
  -4   0  -1  188.68   13.90
  -4   0  -1  166.18   13.90
  -4   0  -1  160.68   18.80
  -4   0  -1  182.58   17.50
  -4   0  -1  156.18   13.70
   4   0   1  154.38   13.10
   4   0   1  166.48   14.30
   4   0   1  158.58   15.30
   4   0   1  201.48   15.50
   4   0   1  178.08   13.20
   4   0   1  158.78   17.40
  -5   0  -1   46.70    8.30
  -5   0  -1   69.79   10.30
  -5   0  -1   53.99    9.00
  -5   0  -1   62.69    8.90
  -5   0  -1   51.39    8.90
  -5   0  -1   63.79   12.60
  -5   0  -1   47.80    5.50
  -5   0  -1   64.89   11.40
   5   0   1   56.89    9.30
   5   0   1   61.59    6.90
   5   0   1   50.09    9.00
   5   0   1   53.09   12.10
   5   0   1   62.29    8.60
   5   0   1   53.09    9.30
   5   0   1   54.09   10.00
  -6   0  -1   47.50    4.40
  -6   0  -1   42.80   11.30
  -6   0  -1   46.90    9.60
  -6   0  -1   47.40    8.70
  -6   0  -1   56.29   13.40
  -6   0  -1   34.90   12.10
  -6   0  -1   43.50    7.60
  -6   0  -1   25.70    7.20
  -6   0  -1   44.30    8.40
   6   0   1   45.60   11.20
   6   0   1   30.80    6.10
   6   0   1   47.60   10.70
   6   0   1   35.70    7.30
   6   0   1   47.30    9.60
   6   0   1   34.40    8.20
   6   0   1   41.90   10.30
  -7   0  -1   -1.00    3.50
  -7   0  -1   -1.80    3.20
  -7   0  -1   -6.30    4.40
  -7   0  -1   -3.60    2.50
   7   0   1    3.10    3.60
   7   0   1   -0.40    4.20
   7   0   1   -2.80    4.40
   7   0   1   -2.10    3.00
  -8   0  -1   61.99   12.90
  -8   0  -1   64.39   11.20
  -8   0  -1   54.79   10.80
  -8   0  -1   40.40   13.00
  -8   0  -1   43.70   19.80
  -8   0  -1   71.09   12.40
  -8   0  -1   64.69   11.90
   8   0   1   66.99   14.80
   8   0   1   51.69   11.00
   8   0   1   94.89   19.00
   8   0   1   59.19   13.50
   8   0   1   62.89   14.40
   8   0   1   71.49   12.70
  -9   0  -1   56.99    9.50
  -9   0  -1   57.39   11.10
  -9   0  -1   32.10   11.20
  -9   0  -1   45.80   12.10
  -9   0  -1   31.50   11.30
   9   0   1   64.79   14.80
   9   0   1   49.99   12.30
   9   0   1   73.89   13.90
   9   0   1   49.90   11.40
   9   0   1   52.99   12.90
   9   0   1   74.49   18.10
 -10   0  -1   -3.30    6.30
 -10   0  -1   -8.80    4.40
 -10   0  -1   -6.60    4.30
  10   0   1   -4.40    5.90
 -11   0  -1    2.90    5.20
 -11   0  -1    4.70    9.30
  11   0   1   21.00   12.50
 -12   0  -1   26.90   10.50
 -12   0  -1   11.30   13.50
  12   0   1    1.60    6.10
  12  -1  -1   21.70   15.00
 -12   1   1    7.70    8.20
 -12   1   1   58.19   16.00
  11  -1  -1   89.69   22.10
  11  -1  -1   78.29   17.90
 -11   1   1   83.59   18.30
 -11   1   1   59.09   12.60
 -11   1   1   77.79   15.10
  10  -1  -1  103.09   16.40
  10  -1  -1  106.09   20.40
  10  -1  -1  127.89   25.40
 -10   1   1  102.09   15.40
 -10   1   1  115.39   20.50
 -10   1   1  101.09   15.30
 -10   1   1  109.69   16.30
   9  -1  -1  384.26   19.10
   9  -1  -1  330.17   24.60
   9  -1  -1  375.36   41.50
   9  -1  -1  388.66   21.70
   9  -1  -1  309.97   33.60
  -9   1   1  358.46   26.80
  -9   1   1  324.97   23.30
  -9   1   1  313.67   24.20
  -9   1   1  369.66   28.70
  -9   1   1  331.07   35.30
  -9   1   1  365.56   17.00
  -9   1   1  303.67   24.60
   8  -1  -1    1.50    2.70
   8  -1  -1    4.70    6.10
   8  -1  -1    3.00    5.00
   8  -1  -1    1.60    4.70
   8  -1  -1    6.40    2.80
  -8   1   1    5.40    5.80
  -8   1   1   -9.00    9.30
  -8   1   1   10.70    5.70
  -8   1   1    6.30    4.00
  -8   1   1   -0.80    2.20
  -8   1   1    4.10    3.10
   7  -1  -1   45.20    6.50
   7  -1  -1   21.60   10.00
   7  -1  -1   38.00    6.10
   7  -1  -1   28.90    6.10
  -7   1   1   26.70   10.20
  -7   1   1   35.50    9.40
  -7   1   1   26.00    6.10
  -7   1   1   43.40    7.30
  -7   1   1   25.60    7.40
  -7   1   1   33.40    7.30
   6  -1  -1   80.59   14.50
   6  -1  -1   93.89    9.90
   6  -1  -1  112.29   10.80
   6  -1  -1   96.59   16.90
   6  -1  -1   85.99    8.20
  -6   1   1  105.09   11.00
  -6   1   1   74.19   12.80
  -6   1   1  140.49   20.70
  -6   1   1  102.69   15.00
  -6   1   1  112.39   10.50
  -6   1   1  106.29   10.80
   5  -1  -1   42.10    6.00
   5  -1  -1   35.00    5.40
   5  -1  -1   40.10   10.20
   5  -1  -1   35.60    8.80
  -5   1   1   53.09   10.30
  -5   1   1   36.50    7.10
  -5   1   1   35.90    5.70
  -5   1   1   32.00    7.90
  -5   1   1   45.60   10.00
  -5   1   1   43.30    6.60
  -5   1   1   50.89    6.10
  -5   1   1   41.10    6.20
   4  -1  -1  205.48   17.70
   4  -1  -1  189.98    9.20
   4  -1  -1  180.98   18.60
   4  -1  -1  192.18   10.50
   4  -1  -1  192.28   10.40
  -4   1   1  191.38   16.80
  -4   1   1  179.08   19.80
  -4   1   1  199.18   10.90
  -4   1   1  186.48   11.10
  -4   1   1  190.78   10.40
  -4   1   1  176.08   13.60
  -4   1   1  205.58   17.10
   3  -1  -1  199.48    8.40
   3  -1  -1  198.38    7.60
   3  -1  -1  188.58   16.60
   3  -1  -1  182.78    9.00
  -3   1   1  213.28   13.70
  -3   1   1  208.88    8.60
  -3   1   1  202.58    8.80
  -3   1   1  188.88   16.50
  -3   1   1  187.58    8.70
  -3   1   1  214.78   15.40
  -3   1   1  198.78    8.70
   1  -1  -1  199.98    9.80
   1  -1  -1  202.78    5.70
   1  -1  -1  206.38    9.10
   1  -1  -1  201.08    8.30
  -1   1   1  193.38    5.70
  -1   1   1  211.58   10.10
  -1   1   1  208.68    5.90
  -1   1   1  216.38    5.80
  -1   1   1  199.68    8.20
  -1   1   1  214.38    9.20
  -1   1   1  202.98    5.60
  -1  -1  -1    0.40    1.40
  -1  -1  -1    0.90    1.10
  -1  -1  -1    0.50    1.20
  -1  -1  -1   -1.00    1.00
  -1  -1  -1   -1.10    0.70
  -1  -1  -1    0.50    1.00
  -1  -1  -1    0.40    0.90
  -1  -1  -1    0.60    1.30
   1   1   1    1.90    1.60
   1   1   1    0.30    1.10
   1   1   1    0.90    1.10
   1   1   1    1.10    1.30
   1   1   1    0.40    0.90
   1   1   1    1.70    1.40
   1   1   1    1.00    0.80
  -2  -1  -1   96.49    9.60
  -2  -1  -1   92.09    9.00
  -2  -1  -1  108.59    9.50
  -2  -1  -1  106.19    9.30
  -2  -1  -1  108.19    9.70
  -2  -1  -1   85.79    8.60
  -2  -1  -1  100.39    9.10
   2   1   1   93.99    9.20
   2   1   1  103.19    9.90
   2   1   1   88.59    8.30
   2   1   1  101.59    9.50
   2   1   1  111.89    8.80
   2   1   1   92.79    8.70
   2   1   1   95.69    5.00
   2   1   1   91.69    9.10
   2   1   1   91.59    9.00
  -3  -1  -1  899.91   33.40
  -3  -1  -1  960.50   31.90
  -3  -1  -1  938.51   32.30
  -3  -1  -1  979.70   33.10
  -3  -1  -1  956.80   34.50
  -3  -1  -1  813.92   31.00
  -3  -1  -1  927.41   31.70
  -3  -1  -1  931.01   36.50
   3   1   1  959.80   30.70
   3   1   1  907.01   32.40
   3   1   1  877.81   33.40
   3   1   1  904.21   31.20
   3   1   1  901.61   18.10
   3   1   1  912.81   36.40
  -4  -1  -1    6.00    3.80
  -4  -1  -1    8.40    3.50
  -4  -1  -1    3.60    3.30
  -4  -1  -1    1.40    2.50
  -4  -1  -1    3.40    2.40
  -4  -1  -1    8.20    3.70
  -4  -1  -1    4.40    6.10
  -4  -1  -1    9.40    3.90
   4   1   1    2.60    1.50
   4   1   1    1.70    4.30
   4   1   1    0.90    2.10
   4   1   1   -2.50    2.10
   4   1   1    1.80    2.50
   4   1   1    3.00    2.50
  -5  -1  -1   26.30    6.90
  -5  -1  -1   25.70    6.90
  -5  -1  -1   35.50    6.30
  -5  -1  -1   22.50    8.00
  -5  -1  -1   18.90    5.40
  -5  -1  -1   18.10    6.70
  -5  -1  -1   31.80    7.60
  -5  -1  -1   31.80    7.30
   5   1   1   19.70    2.80
   5   1   1   25.80    6.80
   5   1   1   30.00    8.60
   5   1   1   22.90    8.60
   5   1   1   23.20    6.10
  -6  -1  -1   17.20    7.90
  -6  -1  -1   13.10    9.80
  -6  -1  -1   22.30   11.20
  -6  -1  -1   28.70    7.30
  -6  -1  -1   26.80    7.90
  -6  -1  -1   29.20    6.80
  -6  -1  -1   40.70    9.00
   6   1   1   20.20    8.10
   6   1   1   22.00    9.00
   6   1   1   25.00    8.10
   6   1   1   19.40    8.10
  -7  -1  -1    4.40    5.40
  -7  -1  -1    6.20    4.20
  -7  -1  -1   -2.60    3.40
  -7  -1  -1   10.00    6.90
  -7  -1  -1    1.70    3.90
  -7  -1  -1    6.20    9.30
  -7  -1  -1    6.50    5.70
   7   1   1    1.70    6.20
   7   1   1    2.80    4.70
   7   1   1   13.70    4.60
   7   1   1   -0.70    5.70
   7   1   1    7.00    4.50
  -8  -1  -1 1017.00   47.50
  -8  -1  -1  989.50   48.40
  -8  -1  -1 1022.60   46.40
  -8  -1  -1 1015.70   58.29
  -8  -1  -1  980.00   65.39
  -8  -1  -1 1030.90   51.39
  -8  -1  -1  995.20   51.59
   8   1   1 1063.99   57.19
   8   1   1 1019.40   50.39
   8   1   1  985.00   45.70
   8   1   1 1081.39   45.00
   8   1   1 1059.39   65.29
   8   1   1 1054.59   53.09
  -9  -1  -1    0.20    5.10
  -9  -1  -1   15.40    5.90
  -9  -1  -1   10.80    8.00
  -9  -1  -1   -2.30    5.10
   9   1   1    9.40    5.60
   9   1   1   -2.80    6.50
   9   1   1    3.40    5.80
   9   1   1    6.60    4.50
   9   1   1   -2.20    7.60
 -10  -1  -1    6.40    4.70
 -10  -1  -1    5.70    6.00
 -10  -1  -1    8.90    6.80
  10   1   1   11.60    8.60
 -11  -1  -1    0.20    6.90
 -11  -1  -1    7.60    7.90
 -11  -1  -1    1.20    7.00
  11   1   1   24.60   12.20
 -12  -1  -1    0.50   10.20
 -12  -1  -1  -16.80    8.00
  12  -2  -1   19.50   16.30
  12  -2  -1   36.90   17.00
 -12   2   1   43.00   11.10
  11  -2  -1    6.60   12.40
  11  -2  -1   21.50   11.70
 -11   2   1   10.20    6.90
  10  -2  -1   51.79    3.50
  10  -2  -1   37.40   14.60
  10  -2  -1   59.59    9.80
  10  -2  -1   43.10   17.70
 -10   2   1   70.69   16.40
 -10   2   1   33.40   10.00
 -10   2   1   60.19   12.30
 -10   2   1   57.99   11.40
   9  -2  -1   14.60    4.40
   9  -2  -1   -2.40    6.70
   9  -2  -1   13.00    6.90
   9  -2  -1   25.20   10.90
   9  -2  -1    6.80    3.90
  -9   2   1    8.50    4.70
  -9   2   1   14.40    5.90
  -9   2   1    6.80    5.20
  -9   2   1   25.60    6.40
  -9   2   1   19.10    9.30
  -9   2   1   10.20    6.00
  -9   2   1   10.10    6.30
   8  -2  -1  153.98   22.60
   8  -2  -1  137.79    9.80
   8  -2  -1  144.59   13.20
   8  -2  -1  159.18   14.40
   8  -2  -1  121.99   22.00
   8  -2  -1  143.49   11.90
  -8   2   1  153.98   22.50
  -8   2   1  151.48   15.30
  -8   2   1  132.79   14.20
  -8   2   1  111.19   21.90
  -8   2   1  134.19   12.80
  -8   2   1  123.39   13.80
  -8   2   1  141.79   12.60
  -8   2   1  116.79   15.40
   7  -2  -1   42.20    5.70
   7  -2  -1   44.50    7.30
   7  -2  -1   58.09    7.20
  -7   2   1   44.20    7.90
  -7   2   1   31.00    7.30
  -7   2   1   56.99   15.30
  -7   2   1   44.50    7.00
  -7   2   1   45.80   12.00
  -7   2   1   43.80    8.80
  -7   2   1   40.30    7.20
   6  -2  -1   55.79    6.30
   6  -2  -1   71.99    8.80
   6  -2  -1   82.59   14.00
   6  -2  -1   74.49    7.80
   6  -2  -1   79.49   15.80
  -6   2   1   85.69   15.30
  -6   2   1   90.29    8.50
  -6   2   1   94.19   12.00
  -6   2   1   77.39    9.70
  -6   2   1   60.09   13.70
  -6   2   1   82.49   13.80
  -6   2   1   59.39    8.20
  -6   2   1   62.59    6.80
   5  -2  -1  864.31   46.40
   5  -2  -1  821.92   23.90
   5  -2  -1  841.32   25.20
   5  -2  -1  826.92   21.60
   5  -2  -1  791.62   39.80
  -5   2   1  879.01   26.20
  -5   2   1  855.81   26.00
  -5   2   1  853.11   24.20
  -5   2   1  819.72   35.40
  -5   2   1  822.92   39.20
  -5   2   1  862.91   25.00
  -5   2   1  851.21   45.80
   4  -2  -1   29.90    3.60
   4  -2  -1   33.00    6.80
   4  -2  -1   31.90    4.10
   4  -2  -1   25.70    3.80
   4  -2  -1   37.20    7.90
   4  -2  -1   22.20    3.30
   4  -2  -1   39.90    9.10
  -4   2   1   30.30    4.00
  -4   2   1   31.20    6.70
  -4   2   1   34.50    8.60
  -4   2   1   27.70    3.70
  -4   2   1   24.40    4.10
  -4   2   1   33.70    7.20
  -4   2   1   34.70    4.40
   3  -2  -1  712.33   16.00
   3  -2  -1  715.43   14.50
   3  -2  -1  714.33   15.40
   3  -2  -1  725.23   36.50
   3  -2  -1  694.53   16.60
   3  -2  -1  696.73   32.10
   3  -2  -1  735.93   29.40
  -3   2   1  695.43   28.30
  -3   2   1  716.13   20.40
  -3   2   1  687.53   28.90
  -3   2   1  716.13   16.40
  -3   2   1  726.33   32.40
  -3   2   1  722.93   17.00
  -3   2   1  691.83   16.20
  -3   2   1  694.23   16.50
   1  -2  -1  206.28    9.70
   1  -2  -1  196.18    9.70
   1  -2  -1  213.48   13.40
   1  -2  -1  196.98   10.00
   1  -2  -1  182.48    9.20
   1  -2  -1  193.38    9.10
   1  -2  -1  175.78    8.50
   1  -2  -1  199.28    9.80
  -1   2   1  199.28    9.40
  -1   2   1  204.08   13.40
  -1   2   1  185.78    9.20
  -1   2   1  192.38    9.40
  -1   2   1  199.98    9.20
  -1   2   1  204.78   10.20
  -1   2   1  195.48    4.80
  -1   2   1  209.38   10.30
   0  -2  -1    0.20    1.30
   0  -2  -1   -0.20    1.20
   0  -2  -1    2.70    1.60
   0  -2  -1    2.10    1.60
   0  -2  -1    2.30    1.00
   0   2   1    1.10    1.40
   0   2   1    1.60    1.00
   0   2   1    1.10    0.80
   0   2   1   -0.30    1.20
   0   2   1   -0.80    1.50
   0   2   1    1.20    1.40
   0   2   1    0.80    1.30
  -1  -2  -1 2459.15   48.90
  -1  -2  -1 2397.26   46.90
  -1  -2  -1 2527.85   49.30
  -1  -2  -1 2321.87   48.10
  -1  -2  -1 2380.66   40.70
  -1  -2  -1 2475.45   49.60
  -1  -2  -1 2327.37   37.20
   1   2   1 2432.66   46.80
   1   2   1 2423.56   41.80
   1   2   1 2415.76   48.30
   1   2   1 2360.76   36.50
   1   2   1 2354.66   48.40
   1   2   1 2471.25   49.99
  -2  -2  -1  883.31   29.40
  -2  -2  -1  898.71   29.60
  -2  -2  -1  886.71   30.70
  -2  -2  -1  875.81   31.80
  -2  -2  -1  934.01   27.20
  -2  -2  -1  914.91   31.50
  -2  -2  -1  930.01   31.70
  -2  -2  -1  956.50   33.20
   2   2   1  901.91   29.80
   2   2   1  945.81   30.70
   2   2   1  927.81   31.70
   2   2   1  924.31   29.60
   2   2   1  907.71   33.00
  -3  -2  -1    7.30    3.90
  -3  -2  -1    3.80    3.30
  -3  -2  -1    4.20    2.40
  -3  -2  -1    2.90    3.00
  -3  -2  -1    5.10    3.30
  -3  -2  -1    5.00    2.90
  -3  -2  -1    2.80    2.90
  -3  -2  -1    6.00    3.80
   3   2   1    0.30    3.30
   3   2   1    2.20    2.50
   3   2   1    4.60    2.70
   3   2   1    6.70    3.60
   3   2   1    3.00    3.20
   3   2   1    3.40    1.10
  -4  -2  -1   45.20    8.60
  -4  -2  -1   46.70    8.80
  -4  -2  -1   47.80    9.10
  -4  -2  -1   40.50    8.60
  -4  -2  -1   45.20    9.10
  -4  -2  -1   48.00   10.30
  -4  -2  -1   44.90    8.70
  -4  -2  -1   46.10    9.20
   4   2   1   43.20    7.80
   4   2   1   42.40    8.20
   4   2   1   40.10    9.10
  -5  -2  -1   15.90    6.80
  -5  -2  -1   15.60    7.70
  -5  -2  -1   11.60    6.70
  -5  -2  -1   11.10    5.50
  -5  -2  -1   14.10    6.40
  -5  -2  -1    8.90    4.20
  -5  -2  -1   13.40    5.80
   5   2   1   14.10    6.00
   5   2   1   22.60    9.60
   5   2   1   16.30    6.40
   5   2   1   12.00    5.50
  -6  -2  -1  721.93   38.20
  -6  -2  -1  648.54   43.60
  -6  -2  -1  646.74   34.50
  -6  -2  -1  650.03   37.00
  -6  -2  -1  627.54   39.50
  -6  -2  -1  635.14   38.50
  -6  -2  -1  701.03   39.90
  -6  -2  -1  649.04   35.70
   6   2   1  627.54   32.90
   6   2   1  629.04   38.10
   6   2   1  657.93   43.60
   6   2   1  660.63   35.60
   6   2   1  665.23   38.00
  -7  -2  -1   -6.60    7.20
  -7  -2  -1    2.80    5.00
  -7  -2  -1    0.80    5.00
  -7  -2  -1    2.40    3.90
  -7  -2  -1   -5.40    3.60
  -7  -2  -1   -5.30    4.00
  -7  -2  -1    7.10    5.20
   7   2   1   -0.60    3.50
   7   2   1    8.90    5.10
   7   2   1   15.50    7.00
   7   2   1   -5.30    3.80
  -8  -2  -1  618.24   51.59
  -8  -2  -1  686.13   40.00
  -8  -2  -1  791.12   43.90
  -8  -2  -1  694.53   43.50
  -8  -2  -1  722.73   45.70
  -8  -2  -1  717.33   44.70
  -8  -2  -1  723.83   49.50
   8   2   1  704.23   40.70
   8   2   1  644.64   42.00
   8   2   1  701.73   52.99
   8   2   1  673.53   37.70
   8   2   1  737.03   46.20
  -9  -2  -1  268.87   26.20
  -9  -2  -1  281.57   31.30
  -9  -2  -1  243.78   27.60
  -9  -2  -1  222.78   29.10
  -9  -2  -1  274.77   30.90
   9   2   1  253.77   34.40
   9   2   1  232.78   39.90
   9   2   1  293.17   29.80
   9   2   1  286.37   25.30
 -10  -2  -1   15.70    9.00
 -10  -2  -1    6.70    6.80
  10   2   1   -1.10    9.40
 -11  -2  -1   -2.10    6.70
 -11  -2  -1   -2.60    5.70
  11   2   1    1.40    6.90
 -12  -2  -1   30.50   11.80
 -12  -2  -1   58.19   15.10
 -12  -2  -1   50.39   15.00
  12   2   1   16.60   12.70
  12  -3  -1  -11.30    4.80
  12  -3  -1   -1.40    7.30
 -12   3   1   -5.70    9.70
  11  -3  -1    6.70    4.10
  11  -3  -1   -0.50   10.30
 -11   3   1    2.80    5.80
  10  -3  -1   48.30   16.90
  10  -3  -1   41.90   15.90
 -10   3   1   32.70   13.90
 -10   3   1   29.10    6.70
 -10   3   1   20.40    7.20
 -10   3   1   42.40   10.20
 -10   3   1   23.70    8.00
   9  -3  -1  601.54   47.60
   9  -3  -1  606.34   26.40
   9  -3  -1  614.54   29.30
   9  -3  -1  558.34   51.69
  -9   3   1  579.44   30.90
  -9   3   1  601.84   31.60
  -9   3   1  578.64   46.00
  -9   3   1  596.64   29.20
  -9   3   1  595.24   27.50
  -9   3   1  571.94   28.30
  -9   3   1  570.04   33.90
  -9   3   1  575.64   27.00
   8  -3  -1   86.89   21.10
   8  -3  -1   78.49    6.30
   8  -3  -1   75.99   16.10
   8  -3  -1   72.59    9.20
  -8   3   1   84.29   12.50
  -8   3   1   86.69    9.40
  -8   3   1   84.89   12.50
  -8   3   1   63.29   10.60
  -8   3   1   71.09   14.50
  -8   3   1   67.19   17.70
  -8   3   1   68.39   11.00
  -8   3   1   71.29    9.40
  -8   3   1   66.29    8.80
   7  -3  -1   24.60    3.30
   7  -3  -1   19.60    4.00
   7  -3  -1   15.20    5.50
   7  -3  -1   28.30    4.80
  -7   3   1   23.70    4.50
  -7   3   1   15.00    5.00
  -7   3   1   10.40    5.90
  -7   3   1   20.70    5.30
  -7   3   1   18.60    5.10
  -7   3   1   16.50    7.30
  -7   3   1   21.50   10.00
   6  -3  -1  388.76   30.80
   6  -3  -1  388.26   18.20
   6  -3  -1  378.26   17.50
   6  -3  -1  426.36   35.90
   6  -3  -1  398.16   15.40
  -6   3   1  414.26   18.60
  -6   3   1  400.26   18.30
  -6   3   1  399.16   19.00
  -6   3   1  393.56   29.80
  -6   3   1  397.96   19.10
  -6   3   1  404.96   28.20
  -6   3   1  403.16   20.80
  -6   3   1  401.36   36.20
   5  -3  -1   61.79    6.80
   5  -3  -1   50.19   10.00
   5  -3  -1   71.49   11.50
   5  -3  -1   69.69    6.20
   5  -3  -1   83.09   14.70
   5  -3  -1   58.59    5.70
   5  -3  -1   78.19    7.40
  -5   3   1   68.99    7.60
  -5   3   1   77.69    7.50
  -5   3   1   67.59    7.10
  -5   3   1   73.49    7.00
  -5   3   1   48.10    9.80
  -5   3   1   59.59   10.70
  -5   3   1   60.99    6.20
  -5   3   1   81.69   13.70
   4  -3  -1  285.47   11.70
   4  -3  -1  308.87   12.60
   4  -3  -1  305.07   24.20
   4  -3  -1  328.57   23.00
   4  -3  -1  299.77   11.20
   4  -3  -1  301.47   13.50
   4  -3  -1  294.37   21.80
  -4   3   1  301.27   13.50
  -4   3   1  333.27   25.40
  -4   3   1  301.27   12.90
  -4   3   1  356.26   29.00
  -4   3   1  314.17   13.30
  -4   3   1  312.27   13.30
  -4   3   1  303.37   14.10
  -4   3   1  323.57   23.50
   3  -3  -1 1108.49   40.90
   3  -3  -1 1075.89   25.70
   3  -3  -1 1092.49   21.30
   3  -3  -1 1133.39   24.80
   3  -3  -1 1104.19   41.10
   3  -3  -1 1091.49   37.30
  -3   3   1 1101.79   24.20
  -3   3   1 1092.49   25.10
  -3   3   1 1111.29   26.90
  -3   3   1 1088.39   41.30
  -3   3   1 1117.09   41.10
  -3   3   1 1103.99   25.90
  -3   3   1 1110.39   24.90
  -3   3   1 1154.68   37.20
   2  -3  -1  522.55   16.10
   2  -3  -1  547.65   26.80
   2  -3  -1  519.65   17.70
   2  -3  -1  505.15   17.30
   2  -3  -1  482.75   22.30
   2  -3  -1  505.25   21.20
   2  -3  -1  523.65   18.20
  -2   3   1  515.55   17.20
  -2   3   1  524.55   18.00
  -2   3   1  519.65   26.70
  -2   3   1  520.65   17.70
  -2   3   1  513.55   18.40
  -2   3   1  506.85   18.30
   1  -3  -1 3148.08   63.99
   1  -3  -1 3370.46   54.29
   1  -3  -1 3250.27   54.59
   1  -3  -1 3318.67   54.79
   1  -3  -1 3200.28   53.09
  -1   3   1 3318.77   53.09
  -1   3   1 3073.79   64.19
  -1   3   1 3150.08   53.79
  -1   3   1 3298.77   54.59
  -1   3   1 3112.99   54.19
  -1   3   1 3236.98   53.99
   0  -3  -1 1355.06   37.30
   0  -3  -1 1336.07   36.20
   0  -3  -1 1274.07   34.30
   0  -3  -1 1314.87   35.30
   0  -3  -1 1293.67   35.90
   0  -3  -1 1270.37   26.30
   0  -3  -1 1292.67   35.60
   0   3   1 1293.17   37.10
   0   3   1 1288.07   26.80
   0   3   1 1261.47   34.00
   0   3   1 1338.77   36.60
   0   3   1 1295.37   35.80
   0   3   1 1320.47   35.80
  -1  -3  -1 1170.78   25.40
  -1  -3  -1 1213.08   36.60
  -1  -3  -1 1184.78   37.60
  -1  -3  -1 1129.49   36.30
  -1  -3  -1 1107.89   29.00
  -1  -3  -1 1114.19   36.90
  -1  -3  -1 1203.28   37.60
   1   3   1 1099.09   36.60
   1   3   1 1172.58   38.30
   1   3   1 1145.29   35.20
   1   3   1 1195.58   37.20
   1   3   1 1170.38   32.60
   1   3   1 1158.98   36.90
   1   3   1 1173.78   30.20
  -2  -3  -1 7724.03  113.59
  -2  -3  -1 7444.56  100.49
  -2  -3  -1 7749.22  117.99
  -2  -3  -1 7713.73  114.59
  -2  -3  -1 7723.23  115.79
   2   3   1 7299.37  113.69
   2   3   1 7415.66  115.39
   2   3   1 7373.56   90.79
   2   3   1 7342.27  116.99
   2   3   1 7548.94  113.79
  -3  -3  -1   -4.30    1.80
  -3  -3  -1    3.60    3.00
  -3  -3  -1    3.30    3.80
  -3  -3  -1    3.40    2.80
  -3  -3  -1   -2.90    2.20
  -3  -3  -1   -0.30    2.40
  -3  -3  -1   -1.60    1.50
   3   3   1    0.10    1.60
   3   3   1    1.40    2.50
   3   3   1    3.80    2.70
   3   3   1    0.00    2.50
   3   3   1    8.20    5.50
   3   3   1   -1.20    0.90
   3   3   1   -1.80    2.10
  -4  -3  -1  697.13   33.20
  -4  -3  -1  688.33   35.10
  -4  -3  -1  668.73   34.80
  -4  -3  -1  661.73   34.00
  -4  -3  -1  642.04   35.30
  -4  -3  -1  602.64   34.20
  -4  -3  -1  656.03   35.40
  -4  -3  -1  656.63   34.00
   4   3   1  604.74   33.90
   4   3   1  660.03   34.90
   4   3   1  648.54   35.60
   4   3   1  662.93   11.70
   4   3   1  647.34   34.80
   4   3   1  696.13   33.30
   4   3   1  697.33   34.80
  -5  -3  -1   -1.60    1.70
  -5  -3  -1   -1.80    3.60
  -5  -3  -1    0.40    5.00
  -5  -3  -1    4.90    3.80
  -5  -3  -1    4.60    3.50
  -5  -3  -1    2.40    3.10
   5   3   1    0.60    3.20
   5   3   1    2.20    2.60
   5   3   1   -2.60    3.20
   5   3   1    4.10    4.60
   5   3   1    0.90    4.70
  -6  -3  -1   44.40   11.00
  -6  -3  -1   33.30   10.20
  -6  -3  -1   28.50   10.20
  -6  -3  -1   48.00   10.80
  -6  -3  -1   44.00   13.20
  -6  -3  -1   46.70    9.70
  -6  -3  -1   55.39   15.00
  -6  -3  -1   22.70   10.00
   6   3   1   36.70    9.70
   6   3   1   53.19   10.00
   6   3   1   45.10   11.70
   6   3   1   58.39   12.40
  -7  -3  -1    5.50    5.90
  -7  -3  -1   15.70    5.50
  -7  -3  -1   15.50    7.10
  -7  -3  -1    8.20    6.40
  -7  -3  -1    1.70    5.60
  -7  -3  -1    8.10    4.80
   7   3   1   12.50    6.30
   7   3   1    6.70    6.70
   7   3   1    4.50    4.40
   7   3   1   13.30    4.30
   7   3   1   13.90    7.20
  -8  -3  -1  255.97   28.60
  -8  -3  -1  178.68   23.30
  -8  -3  -1  216.88   25.70
  -8  -3  -1  168.68   24.30
  -8  -3  -1  198.38   22.80
  -8  -3  -1  186.78   21.80
   8   3   1  175.78   21.60
   8   3   1  241.58   27.70
   8   3   1  241.68   30.20
   8   3   1  224.28   27.20
  -9  -3  -1  201.98   26.10
  -9  -3  -1  206.28   28.60
  -9  -3  -1  219.48   26.60
  -9  -3  -1  192.78   27.40
   9   3   1  182.88   22.70
   9   3   1  172.58   27.90
   9   3   1  174.38   28.70
 -10  -3  -1   12.90   10.70
 -10  -3  -1   28.30   11.80
  10   3   1   16.90   12.30
 -11  -3  -1   23.20    8.70
 -11  -3  -1    0.30    8.90
 -11  -3  -1   12.30    8.70
  11   3   1    9.80   14.30
 -12  -3  -1   17.30   10.20
 -12  -3  -1   11.90   11.80
 -12  -3  -1   -3.50   10.20
  12   3   1    1.50   11.20
  12  -4  -1    1.50    8.90
  12  -4  -1    5.80    9.80
 -12   4   1    2.10    4.50
 -12   4   1   -8.00    7.60
  11  -4  -1    5.80   10.20
  11  -4  -1   -8.80    5.60
 -11   4   1    0.00    8.30
  10  -4  -1   10.30    7.70
  10  -4  -1    8.30    8.50
 -10   4   1   17.70   11.50
 -10   4   1    7.80    5.10
 -10   4   1    6.30    4.10
 -10   4   1    7.20    7.70
 -10   4   1    8.40    7.00
   9  -4  -1   90.19   10.70
   9  -4  -1   78.19   17.90
   9  -4  -1   87.19   10.60
   9  -4  -1   78.39   19.70
  -9   4   1   68.59    8.40
  -9   4   1   71.69    9.70
  -9   4   1   78.89   15.00
  -9   4   1   67.29    9.10
  -9   4   1   92.39   11.30
  -9   4   1   84.29   17.80
  -9   4   1  107.19   11.80
  -9   4   1   61.59   11.10
   8  -4  -1  353.56   34.40
   8  -4  -1  453.95   43.60
   8  -4  -1  409.56   21.60
  -8   4   1  402.16   22.10
  -8   4   1  399.66   35.70
  -8   4   1  401.26   31.00
  -8   4   1  375.66   18.90
  -8   4   1  358.96   19.60
  -8   4   1  403.66   23.20
  -8   4   1  400.76   21.90
   7  -4  -1  117.39   10.80
   7  -4  -1  136.89   20.10
   7  -4  -1  123.99    7.40
   7  -4  -1  104.49   20.60
   7  -4  -1  114.89    9.90
  -7   4   1  108.59   10.70
  -7   4   1   98.49   15.20
  -7   4   1  131.69   11.70
  -7   4   1  105.69   10.30
  -7   4   1  117.19   10.20
  -7   4   1  118.39   11.40
   6  -4  -1   -5.20    4.30
   6  -4  -1   -1.20    1.00
   6  -4  -1    2.00    5.80
   6  -4  -1    0.50    2.10
   6  -4  -1    0.20    1.60
   6  -4  -1    0.30    2.50
  -6   4   1    1.60    2.80
  -6   4   1   -2.70    1.80
  -6   4   1    4.50    5.00
  -6   4   1    3.40    2.20
  -6   4   1    0.00    1.40
  -6   4   1   -1.60    2.20
  -6   4   1    5.10    2.20
  -6   4   1    0.80    3.30
   5  -4  -1  597.84   35.10
   5  -4  -1  608.54   19.80
   5  -4  -1  600.34   39.10
   5  -4  -1  615.84   36.10
   5  -4  -1  606.74   18.20
   5  -4  -1  614.94   20.80
   5  -4  -1  636.44   23.10
  -5   4   1  620.14   22.40
  -5   4   1  626.74   39.40
  -5   4   1  636.84   22.30
  -5   4   1  662.83   37.70
  -5   4   1  587.14   22.10
  -5   4   1  612.54   21.30
  -5   4   1  634.34   22.30
  -5   4   1  628.64   34.70
   4  -4  -1   75.99   11.50
   4  -4  -1   65.99   11.80
   4  -4  -1   69.29   11.90
   4  -4  -1   69.19    7.30
   4  -4  -1   79.79    7.50
   4  -4  -1   75.99    6.40
  -4   4   1   78.79    7.90
  -4   4   1   82.59   13.20
  -4   4   1   82.29    7.80
  -4   4   1   67.49    9.90
  -4   4   1   74.29    7.30
  -4   4   1   57.49    6.80
  -4   4   1   63.29    6.70
   3  -4  -1 1316.37   32.40
   3  -4  -1 1326.27   45.70
   3  -4  -1 1283.77   31.10
   3  -4  -1 1318.27   42.20
   3  -4  -1 1348.17   34.40
   3  -4  -1 1321.87   28.90
   3  -4  -1 1329.77   49.50
  -3   4   1 1322.47   33.30
  -3   4   1 1329.57   32.90
  -3   4   1 1357.06   34.10
  -3   4   1 1302.17   32.00
  -3   4   1 1308.37   49.60
  -3   4   1 1299.27   32.80
   1  -4  -1 3208.38   60.29
   1  -4  -1 3413.56   64.59
   1  -4  -1 3360.86   62.99
   1  -4  -1 3345.87   62.29
   1  -4  -1 3434.36   74.19
   1  -4  -1 3325.17   63.39
  -1   4   1 3291.87   73.59
  -1   4   1 3425.06   64.89
  -1   4   1 3377.86   61.99
  -1   4   1 3344.07   63.79
  -1   4   1 3328.87   50.79
  -1   4   1 3356.86   63.69
  -1   4   1 3399.76   63.89
   0  -4  -1  738.13   31.00
   0  -4  -1  762.82   30.60
   0  -4  -1  730.43   30.30
   0  -4  -1  747.53   22.60
   0  -4  -1  743.53   30.40
   0  -4  -1  755.32   29.70
   0  -4  -1  785.92   30.60
   0   4   1  747.83   31.10
   0   4   1  742.33   31.80
   0   4   1  727.73   30.40
   0   4   1  757.02   30.50
   0   4   1  761.12   30.60
   0   4   1  738.53   29.30
   0   4   1  746.43   22.80
  -1  -4  -1 5114.49   91.89
  -1  -4  -1 4924.41   91.69
  -1  -4  -1 5142.59   90.29
  -1  -4  -1 4941.31   92.39
  -1  -4  -1 4899.41   63.49
  -1  -4  -1 4971.70   90.09
   1   4   1 5094.59   92.69
   1   4   1 5299.17   93.49
   1   4   1 5029.00   84.69
   1   4   1 5068.59   93.59
   1   4   1 5014.40   93.89
   1   4   1 4986.70   75.39
   1   4   1 5178.08   89.39
  -2  -4  -1 1008.30   34.20
  -2  -4  -1 1061.29   42.60
  -2  -4  -1 1067.79   42.20
  -2  -4  -1 1068.09   43.00
  -2  -4  -1 1077.59   42.30
  -2  -4  -1 1036.80   32.70
  -2  -4  -1  993.40   39.60
   2   4   1 1026.90   43.00
   2   4   1 1043.60   42.10
   2   4   1 1016.10   40.90
   2   4   1 1007.80   41.80
   2   4   1 1011.50   35.20
   2   4   1 1053.99   39.60
   2   4   1  995.50   32.20
  -3  -4  -1   60.29   10.50
  -3  -4  -1   54.69    9.00
  -3  -4  -1   66.39   11.90
  -3  -4  -1   53.89   10.80
  -3  -4  -1   53.29   10.20
  -3  -4  -1   57.19    9.60
   3   4   1   40.30    9.80
   3   4   1   44.70    6.40
   3   4   1   50.79   10.50
   3   4   1   42.40    8.60
   3   4   1   51.59    8.70
   3   4   1   53.69    9.20
   3   4   1   61.99    9.30
   3   4   1   48.60    9.50
  -4  -4  -1   -0.40    2.90
  -4  -4  -1    3.50    3.70
  -4  -4  -1    6.60    3.40
  -4  -4  -1    2.90    5.00
  -4  -4  -1    7.50    4.30
  -4  -4  -1    3.20    4.20
  -4  -4  -1    1.20    2.70
   4   4   1   -3.50    3.30
   4   4   1    3.20    3.60
   4   4   1    6.70    4.60
   4   4   1    3.40    2.20
   4   4   1   -1.00    3.60
   4   4   1    6.80    4.30
  -5  -4  -1  174.68   21.40
  -5  -4  -1  210.08   19.30
  -5  -4  -1  183.88   23.90
  -5  -4  -1  206.68   22.10
  -5  -4  -1  204.18   22.50
  -5  -4  -1  172.88   19.60
  -5  -4  -1  184.08   20.10
  -5  -4  -1  215.68   20.60
   5   4   1  175.08   21.00
   5   4   1  214.78   21.50
   5   4   1  184.98   21.00
   5   4   1  184.18   18.90
   5   4   1  177.08   20.00
   5   4   1  214.38   22.20
  -6  -4  -1  388.06   30.20
  -6  -4  -1  336.07   30.70
  -6  -4  -1  421.96   32.40
  -6  -4  -1  397.66   31.10
  -6  -4  -1  385.46   32.10
  -6  -4  -1  372.16   29.50
  -6  -4  -1  365.66   30.90
   6   4   1  361.56   27.90
   6   4   1  361.36   29.30
   6   4   1  405.56   33.50
   6   4   1  357.66   31.90
   6   4   1  373.26   32.20
  -7  -4  -1    5.90    6.40
  -7  -4  -1   -3.30    7.30
  -7  -4  -1    9.30    5.30
  -7  -4  -1   17.10    7.60
  -7  -4  -1   10.00   10.20
  -7  -4  -1    9.80    6.30
   7   4   1    7.70    5.90
   7   4   1   10.50    5.50
   7   4   1    7.00    6.60
  -8  -4  -1   41.10   12.90
  -8  -4  -1   48.20   15.80
  -8  -4  -1   62.29   15.70
  -8  -4  -1   24.40   16.00
  -8  -4  -1   41.80   14.60
  -8  -4  -1   37.40   11.00
  -8  -4  -1   52.99   17.80
   8   4   1   36.60   14.60
   8   4   1   47.20   13.20
   8   4   1   47.10   15.40
   8   4   1   72.69   21.20
  -9  -4  -1   15.30   11.10
  -9  -4  -1   15.60    8.00
  -9  -4  -1   23.50   11.30
  -9  -4  -1    8.60    9.40
   9   4   1    4.70    9.40
   9   4   1   11.10    9.90
   9   4   1    4.50    8.90
 -10  -4  -1   44.30   15.90
 -10  -4  -1   12.70   13.20
 -10  -4  -1   32.60   13.70
  10   4   1   15.90   12.10
 -11  -4  -1  -11.10   10.50
 -11  -4  -1    8.20    6.60
  11   4   1    5.70   10.40
  12  -5  -1    6.40    9.20
  12  -5  -1    1.70    7.00
  11  -5  -1   -6.50    5.70
  11  -5  -1  -11.80    7.50
 -11   5   1   10.40   10.60
  10  -5  -1    9.80   11.00
 -10   5   1   -7.10    5.50
 -10   5   1    0.00    3.60
 -10   5   1    0.90    3.30
   9  -5  -1   92.79   21.00
   9  -5  -1  151.28   24.60
   9  -5  -1  104.19   11.60
  -9   5   1  137.89   10.20
  -9   5   1  126.79   14.10
  -9   5   1  137.19   13.70
  -9   5   1  101.19   11.30
  -9   5   1   92.69   10.60
  -9   5   1  135.99   12.90
  -9   5   1  114.39   17.30
  -9   5   1  131.19   21.70
   8  -5  -1  115.99   11.80
   8  -5  -1  128.69   21.60
   8  -5  -1  137.59   22.40
  -8   5   1  106.89   12.20
  -8   5   1  114.59   11.40
  -8   5   1  126.29   10.20
  -8   5   1  170.88   21.60
  -8   5   1  124.69   12.50
  -8   5   1  126.49   12.10
   7  -5  -1    5.60    4.00
   7  -5  -1    4.10    2.30
   7  -5  -1    5.30    1.80
   7  -5  -1   19.10   10.50
   7  -5  -1   10.90    7.20
   7  -5  -1    6.60    3.60
  -7   5   1    3.20    3.10
  -7   5   1    1.70    5.20
  -7   5   1    5.70    3.00
  -7   5   1   13.20    4.40
  -7   5   1    5.00    4.10
  -7   5   1    5.40    3.40
   6  -5  -1   57.49   12.40
   6  -5  -1   69.99    7.80
   6  -5  -1   64.99    6.20
   6  -5  -1   77.59    7.30
   6  -5  -1   63.99    8.40
   6  -5  -1   89.69   16.00
  -6   5   1   61.59    8.10
  -6   5   1   65.59   13.60
  -6   5   1   57.59    7.60
  -6   5   1   50.29   11.10
  -6   5   1   45.40    7.20
  -6   5   1   70.59    8.10
  -6   5   1   62.19    7.90
   5  -5  -1  170.98   13.00
   5  -5  -1  193.18   20.40
   5  -5  -1  149.88   11.20
   5  -5  -1  192.98   22.00
   5  -5  -1  201.58   23.00
   5  -5  -1  177.38   10.50
  -5   5   1  198.58   13.30
  -5   5   1  161.48   12.00
  -5   5   1  166.48   12.30
  -5   5   1  179.28   13.20
  -5   5   1  173.68   12.20
  -5   5   1  172.88   20.90
   4  -5  -1   73.89    7.10
   4  -5  -1   69.49   12.80
   4  -5  -1   73.69    8.10
   4  -5  -1   66.49   11.70
   4  -5  -1   79.99    8.70
   4  -5  -1   69.99    8.90
   4  -5  -1   75.69   11.90
  -4   5   1   64.09    8.30
  -4   5   1   66.69    8.10
  -4   5   1   77.89    8.50
  -4   5   1   72.89    8.60
  -4   5   1   68.09    7.90
  -4   5   1   73.09   13.10
   3  -5  -1  145.59   11.20
   3  -5  -1  164.18   18.90
   3  -5  -1  154.98   12.60
   3  -5  -1  150.38   12.10
   3  -5  -1  150.18   15.90
   3  -5  -1  165.78   15.20
   3  -5  -1  159.48   13.00
   3  -5  -1  158.08   11.80
  -3   5   1  151.68   17.90
  -3   5   1  145.29   11.90
  -3   5   1  159.38   12.60
  -3   5   1  151.98   13.20
  -3   5   1  133.09    7.50
  -3   5   1  155.38   12.80
  -3   5   1  141.29   12.50
   2  -5  -1  960.40   34.30
   2  -5  -1  984.50   34.00
   2  -5  -1  992.40   44.20
   2  -5  -1  962.80   32.10
   2  -5  -1  911.91   33.00
   2  -5  -1  959.90   33.60
  -2   5   1  979.20   29.00
  -2   5   1 1000.10   35.00
  -2   5   1  955.50   44.00
  -2   5   1 1008.80   35.10
  -2   5   1 1014.80   34.20
  -2   5   1  980.70   34.60
  -2   5   1  947.91   34.00
   1  -5  -1 1715.43   48.50
   1  -5  -1 1454.05   23.90
   1  -5  -1 1604.94   53.99
   1  -5  -1 1616.34   47.80
   1  -5  -1 1620.64   45.90
   1  -5  -1 1596.04   46.10
   1  -5  -1 1615.24   48.00
   1  -5  -1 1571.24   36.40
  -1   5   1 1595.14   47.20
  -1   5   1 1599.64   48.30
  -1   5   1 1628.34   36.90
  -1   5   1 1661.43   46.80
  -1   5   1 1545.55   46.80
  -1   5   1 1603.44   54.89
  -1   5   1 1627.14   48.30
   0  -5  -1  330.67   22.70
   0  -5  -1  335.17   21.90
   0  -5  -1  305.77   21.50
   0  -5  -1  329.87   22.00
   0  -5  -1  322.57   16.40
   0  -5  -1  336.97   23.30
   0  -5  -1  341.47   22.60
   0   5   1  360.76   17.50
   0   5   1  335.17   23.40
   0   5   1  374.36   24.40
   0   5   1  336.67   22.90
   0   5   1  351.26   22.90
   0   5   1  321.37   22.10
   0   5   1  352.66   22.30
  -1  -5  -1   66.59   10.50
  -1  -5  -1   63.49   10.30
  -1  -5  -1   72.89   11.10
  -1  -5  -1   69.99   11.00
  -1  -5  -1   76.59   10.40
  -1  -5  -1   68.59   10.60
  -1  -5  -1   71.19    8.70
   1   5   1   64.39   10.60
   1   5   1   64.79    8.00
   1   5   1   66.49   10.40
   1   5   1   71.29   11.50
   1   5   1   56.09    9.90
   1   5   1   73.99   10.90
   1   5   1   75.69   11.20
  -2  -5  -1  777.52   39.50
  -2  -5  -1  831.82   40.10
  -2  -5  -1  821.72   32.40
  -2  -5  -1  889.91   42.30
  -2  -5  -1  770.92   28.80
  -2  -5  -1  764.72   37.70
   2   5   1  894.31   39.40
   2   5   1  796.62   39.70
   2   5   1  874.51   42.70
   2   5   1  791.22   32.80
   2   5   1  848.02   41.50
   2   5   1  805.22   32.80
   2   5   1  806.62   39.20
  -3  -5  -1   66.79   11.90
  -3  -5  -1   61.29    9.60
  -3  -5  -1   71.49   12.60
  -3  -5  -1   59.69   10.20
  -3  -5  -1   46.50   11.20
  -3  -5  -1   61.39   12.20
  -3  -5  -1   72.19   12.40
   3   5   1   66.89    8.50
   3   5   1   62.79   11.60
   3   5   1   59.99   10.50
   3   5   1   53.79   11.00
   3   5   1   42.20   11.30
   3   5   1   50.39    9.00
   3   5   1   55.69   12.70
  -4  -5  -1   72.79   13.10
  -4  -5  -1   62.09   11.90
  -4  -5  -1   83.99   14.50
  -4  -5  -1   58.49   10.60
  -4  -5  -1   64.49   12.50
  -4  -5  -1   62.49   12.10
  -4  -5  -1   72.89   11.90
  -4  -5  -1   91.39   13.70
   4   5   1   76.09    8.40
   4   5   1   70.79   14.00
   4   5   1   60.49   11.30
   4   5   1   68.69   12.30
   4   5   1   73.99   11.80
   4   5   1   64.19   13.00
   4   5   1   65.29   12.20
   4   5   1   69.59   13.80
  -5  -5  -1   54.59   14.90
  -5  -5  -1   59.89   11.70
  -5  -5  -1   55.19   11.00
  -5  -5  -1   44.60   10.30
  -5  -5  -1   52.29   10.80
  -5  -5  -1   43.30   11.30
  -5  -5  -1   36.50   12.70
  -5  -5  -1   49.90   15.40
   5   5   1   33.60    9.10
   5   5   1   70.49   12.60
   5   5   1   44.70    3.20
   5   5   1   39.10   12.20
   5   5   1   45.80   12.60
   5   5   1   45.80   10.80
  -6  -5  -1  146.89   18.70
  -6  -5  -1   96.69   16.60
  -6  -5  -1  118.89   22.30
  -6  -5  -1  124.79   20.00
  -6  -5  -1  158.08   21.90
  -6  -5  -1  120.19   18.70
  -6  -5  -1  117.69   17.80
   6   5   1  144.19   21.10
   6   5   1  177.18   23.00
   6   5   1  143.19   20.10
   6   5   1  128.99   18.80
   6   5   1  156.08   21.00
   6   5   1  120.79   18.00
  -7  -5  -1    4.00    9.20
  -7  -5  -1   18.70    9.60
  -7  -5  -1    9.70    6.10
  -7  -5  -1    9.30    7.50
  -7  -5  -1   10.30    8.00
  -7  -5  -1    7.50    4.80
  -7  -5  -1    2.00    4.80
   7   5   1    7.10    7.80
   7   5   1    8.80    6.30
   7   5   1    3.60    7.40
   7   5   1    5.40    8.00
   7   5   1   16.40    8.10
  -8  -5  -1   -5.10    3.20
  -8  -5  -1   -4.50    5.40
  -8  -5  -1   -6.70    6.50
  -8  -5  -1    1.40    7.00
  -8  -5  -1  -13.60    6.40
  -8  -5  -1    2.00    4.20
  -8  -5  -1   11.40    9.50
   8   5   1    1.80    7.10
   8   5   1    3.90    5.80
  -9  -5  -1   74.69   19.90
  -9  -5  -1   75.69   16.90
  -9  -5  -1   88.39   19.10
  -9  -5  -1   83.39   15.90
   9   5   1   55.69   16.40
   9   5   1   92.99   20.30
 -10  -5  -1    2.00    8.90
  10   5   1   -8.70    5.00
 -11  -5  -1    4.80   10.30
 -11  -5  -1   -4.20    8.00
 -11  -5  -1    1.50    6.00
  11   5   1   28.30   13.80
  12  -6  -1   26.30   14.80
  12  -6  -1   23.60   18.60
 -12   6   1   70.39   17.10
 -12   6   1   42.30   10.30
  11  -6  -1    2.80    5.70
  11  -6  -1    9.80    8.10
 -11   6   1   20.60   11.30
  10  -6  -1   21.70   13.70
  10  -6  -1    6.20    6.90
 -10   6   1   -0.10    2.50
 -10   6   1    3.30    7.40
 -10   6   1    9.00    4.00
 -10   6   1    2.10    4.00
   9  -6  -1   34.40   15.00
   9  -6  -1   30.90    8.20
   9  -6  -1   47.80    8.20
   9  -6  -1   37.10   15.40
  -9   6   1   33.50    7.70
  -9   6   1   33.00    8.20
  -9   6   1   37.80    7.80
  -9   6   1   45.20   10.00
  -9   6   1   31.30    8.20
  -9   6   1   27.20    4.90
  -9   6   1   25.70   10.10
   8  -6  -1  110.69   22.10
   8  -6  -1  111.09   11.80
   8  -6  -1  151.98   13.00
   8  -6  -1  125.79   21.10
  -8   6   1  125.59   13.20
  -8   6   1  156.98   14.20
  -8   6   1  126.39   19.90
  -8   6   1  148.79   13.10
  -8   6   1  146.99   10.50
   7  -6  -1  132.09   12.80
   7  -6  -1  131.09   11.80
   7  -6  -1  140.99    9.40
   7  -6  -1  124.79   20.90
   7  -6  -1  121.89   21.90
   7  -6  -1  128.19    8.90
   7  -6  -1  133.59   20.50
  -7   6   1  129.19   12.00
  -7   6   1  123.09   11.10
  -7   6   1  132.29   12.60
  -7   6   1  125.49   12.30
  -7   6   1  129.29   11.40
  -7   6   1  161.88   21.60
   6  -6  -1   -1.70    2.20
   6  -6  -1   -0.20    4.50
   6  -6  -1   -2.10    1.60
   6  -6  -1    4.80    4.00
  -6   6   1   -0.90    2.50
  -6   6   1    2.40    2.10
  -6   6   1    1.60    4.80
  -6   6   1    1.80    2.10
   5  -6  -1   86.49   15.30
   5  -6  -1   75.39   10.10
   5  -6  -1   75.09   13.60
   5  -6  -1   69.89    7.60
   5  -6  -1  104.39   17.20
   5  -6  -1   80.79   11.40
  -5   6   1   89.89    9.80
  -5   6   1   78.39   15.60
  -5   6   1   92.59   10.80
  -5   6   1   65.89    7.90
  -5   6   1   76.89    9.20
  -5   6   1   76.89    9.70
   4  -6  -1  845.02   47.20
   4  -6  -1  831.02   28.60
   4  -6  -1  788.82   38.10
   4  -6  -1  860.71   33.60
   4  -6  -1  758.92   29.40
   4  -6  -1  822.82   27.60
   4  -6  -1  857.91   42.70
   4  -6  -1  843.32   31.80
  -4   6   1  845.82   32.30
  -4   6   1  806.32   31.50
  -4   6   1  811.52   32.50
  -4   6   1  803.72   31.00
  -4   6   1  786.12   30.20
  -4   6   1  813.92   47.00
  -4   6   1  819.42   23.80
   3  -6  -1  732.83   32.00
   3  -6  -1  750.62   31.30
   3  -6  -1  749.62   29.00
   3  -6  -1  724.83   28.40
   3  -6  -1  732.53   30.80
   3  -6  -1  767.82   43.40
   3  -6  -1  772.52   36.10
   3  -6  -1  716.13   33.30
  -3   6   1  790.72   32.30
  -3   6   1  742.43   32.20
  -3   6   1  695.63   30.40
  -3   6   1  753.22   43.60
  -3   6   1  756.02   32.10
  -3   6   1  745.93   13.30
  -3   6   1  771.02   32.00
   2  -6  -1 1659.53   49.80
   2  -6  -1 1704.03   50.99
   2  -6  -1 1730.23   52.09
   2  -6  -1 1725.03   48.60
   2  -6  -1 1754.12   63.79
  -2   6   1 1653.23   50.59
  -2   6   1 1653.83   62.89
  -2   6   1 1665.73   50.99
  -2   6   1 1689.83   50.09
  -2   6   1 1738.83   51.99
  -2   6   1 1713.93   42.20
  -2   6   1 1766.12   52.59
   1  -6  -1   15.50    5.50
   1  -6  -1   14.50    6.90
   1  -6  -1   14.80    5.90
   1  -6  -1    4.70    3.80
   1  -6  -1   15.00    2.80
   1  -6  -1    7.30    4.10
   1  -6  -1   12.30    5.20
   1  -6  -1   16.40    4.20
  -1   6   1   12.60    3.50
  -1   6   1    9.40    4.90
  -1   6   1   12.20    5.40
  -1   6   1   16.60    6.10
  -1   6   1   10.20    5.00
  -1   6   1   15.30    6.00
  -1   6   1   18.60    6.00
   0  -6  -1   39.90    8.30
   0  -6  -1   59.19   10.40
   0  -6  -1   58.59    7.80
   0  -6  -1   56.79    9.80
   0  -6  -1   63.39   10.60
   0  -6  -1   67.39   11.10
   0  -6  -1   57.99   10.80
   0   6   1   62.39   10.80
   0   6   1   53.99    7.40
   0   6   1   53.59   11.20
   0   6   1   62.49   10.60
   0   6   1   58.39   10.90
   0   6   1   62.79   10.60
  -1  -6  -1   18.40    7.60
  -1  -6  -1   20.50    7.50
  -1  -6  -1   10.20    5.80
  -1  -6  -1   14.20    4.60
  -1  -6  -1   14.70    5.90
  -1  -6  -1   15.00    5.50
  -1  -6  -1   19.00    7.30
   1   6   1   13.30    6.60
   1   6   1   11.50    5.70
   1   6   1   10.60    5.60
   1   6   1   16.40    7.40
   1   6   1   14.30    5.10
   1   6   1    7.40    5.50
   1   6   1   14.80    5.80
  -2  -6  -1   -1.50    1.80
  -2  -6  -1    1.90    2.60
  -2  -6  -1   -2.20    2.20
  -2  -6  -1   -1.10    2.70
  -2  -6  -1   -1.00    3.10
  -2  -6  -1   -2.10    2.40
   2   6   1    2.30    3.20
   2   6   1   -2.60    1.80
   2   6   1   -0.30    1.80
   2   6   1   -2.30    1.90
   2   6   1    3.20    4.20
   2   6   1   -2.20    1.90
   2   6   1   -4.00    2.30
  -3  -6  -1 1223.78   46.40
  -3  -6  -1 1311.47   58.29
  -3  -6  -1 1324.67   57.59
  -3  -6  -1 1256.17   44.70
  -3  -6  -1 1194.38   53.49
  -3  -6  -1 1262.47   55.79
  -3  -6  -1 1363.16   59.39
   3   6   1 1264.47   52.59
   3   6   1 1292.27   43.80
   3   6   1 1318.37   60.19
   3   6   1 1251.77   57.19
   3   6   1 1296.17   57.09
   3   6   1 1336.47   70.19
   3   6   1 1251.17   48.70
  -4  -6  -1    5.90    5.30
  -4  -6  -1   22.80    8.60
  -4  -6  -1   17.50    9.00
  -4  -6  -1   13.70    5.80
  -4  -6  -1   15.10    9.30
  -4  -6  -1   18.70    8.00
  -4  -6  -1   20.10    7.40
   4   6   1   23.20    8.80
   4   6   1   18.20    7.20
   4   6   1   15.10    8.40
   4   6   1   13.50    8.00
   4   6   1   25.30    5.40
   4   6   1   16.40    9.10
  -5  -6  -1    2.10    4.70
  -5  -6  -1    0.80    5.50
  -5  -6  -1   -1.50    5.80
  -5  -6  -1    3.60    3.30
  -5  -6  -1   -1.50    3.40
  -5  -6  -1    8.80    4.60
  -5  -6  -1   -7.10    3.70
  -5  -6  -1   -1.70    1.90
   5   6   1   -4.20    2.80
   5   6   1   -0.70    6.20
   5   6   1    1.00    5.40
   5   6   1   -4.30    4.80
   5   6   1    2.00    3.40
  -6  -6  -1   18.50    9.20
  -6  -6  -1   26.50   10.10
  -6  -6  -1   43.80   11.00
  -6  -6  -1   28.40    7.60
  -6  -6  -1   22.70   11.80
  -6  -6  -1   21.50   10.10
   6   6   1   50.19   10.30
   6   6   1   65.49   18.60
   6   6   1   33.20   11.80
   6   6   1   14.10    9.50
   6   6   1   38.50   11.60
   6   6   1   56.39   13.00
  -7  -6  -1   50.19   14.00
  -7  -6  -1   67.19   16.30
  -7  -6  -1   96.19   17.80
  -7  -6  -1   96.49   22.10
  -7  -6  -1   73.09   16.10
  -7  -6  -1   92.69   15.40
  -7  -6  -1   73.89   16.70
   7   6   1   61.89   19.30
   7   6   1   47.40   13.70
   7   6   1   78.59   14.30
   7   6   1   76.29   18.90
   7   6   1   75.19   15.50
   7   6   1   77.79   17.20
  -8  -6  -1    9.70    7.60
  -8  -6  -1    2.90    9.40
  -8  -6  -1   15.40    8.40
  -8  -6  -1   -0.40    7.60
  -8  -6  -1   19.20    7.60
  -8  -6  -1   -2.70    8.40
   8   6   1   10.80    9.80
   8   6   1    7.10   11.50
   8   6   1   12.80   11.50
   8   6   1   10.60    9.30
  -9  -6  -1  242.98   37.10
  -9  -6  -1  254.57   32.50
  -9  -6  -1  281.17   33.00
  -9  -6  -1  240.78   44.50
   9   6   1  287.47   35.60
 -10  -6  -1   17.80   14.00
 -10  -6  -1   11.60   10.10
 -10  -6  -1   22.20   10.40
 -11  -6  -1   -2.70    7.00
  12  -7  -1   96.99   24.60
  12  -7  -1   53.99   24.50
 -12   7   1   98.19   11.20
 -12   7   1   48.30   21.50
  11  -7  -1  -10.20    6.70
  11  -7  -1    4.60    6.80
 -11   7   1    0.00    4.40
  10  -7  -1  108.09   23.10
  10  -7  -1  101.09   24.00
 -10   7   1  126.89   10.50
 -10   7   1   96.09   18.60
 -10   7   1  110.89   18.40
 -10   7   1  108.79   12.40
   9  -7  -1    8.50    5.90
   9  -7  -1    8.90    9.10
   9  -7  -1   17.40   10.50
  -9   7   1    8.30    6.60
  -9   7   1   13.90    5.00
  -9   7   1   16.30    6.90
  -9   7   1    1.10    3.80
   8  -7  -1   40.90    8.90
   8  -7  -1   36.00   15.60
   8  -7  -1   37.30   14.20
   8  -7  -1   38.90    3.50
   8  -7  -1   42.20    3.30
  -8   7   1   61.49   15.10
  -8   7   1   36.30    8.50
  -8   7   1   56.59    9.00
  -8   7   1   29.00   10.00
  -8   7   1   38.30    7.00
  -8   7   1   38.70    6.10
  -8   7   1   42.40    8.60
   7  -7  -1   51.49   13.10
   7  -7  -1   32.00    7.00
   7  -7  -1   43.00    5.80
   7  -7  -1   54.19   14.80
   7  -7  -1   30.10   12.60
   7  -7  -1   51.09    6.40
  -7   7   1   43.70    8.40
  -7   7   1   50.89    7.50
  -7   7   1   49.00    8.60
  -7   7   1   45.20    8.00
  -7   7   1   39.60   11.20
  -7   7   1   33.80    8.40
   6  -7  -1  333.57   16.60
   6  -7  -1  288.07   18.30
   6  -7  -1  297.37   30.70
   6  -7  -1  286.57   32.00
   6  -7  -1  328.47   30.30
   6  -7  -1  326.17   21.30
  -6   7   1  291.97   17.90
  -6   7   1  271.67   30.70
  -6   7   1  273.97   19.90
  -6   7   1  296.87   18.80
  -6   7   1  294.07   19.30
  -6   7   1  291.77   19.40
   5  -7  -1  141.39   18.00
   5  -7  -1  108.79   19.40
   5  -7  -1  130.59   18.60
   5  -7  -1  148.99   12.20
   5  -7  -1  133.69   13.10
   5  -7  -1  132.59   14.30
   5  -7  -1  136.09   12.70
   5  -7  -1  137.89   12.40
  -5   7   1  163.88   14.00
  -5   7   1  137.39   10.60
  -5   7   1  123.29   12.80
  -5   7   1  124.39   13.60
  -5   7   1  147.59   13.90
  -5   7   1  164.78   23.10
  -5   7   1  134.19   13.00
   4  -7  -1   96.09   14.90
   4  -7  -1  106.59   11.10
   4  -7  -1   92.89   16.50
   4  -7  -1  102.29   12.80
   4  -7  -1  117.89   14.00
   4  -7  -1  100.19   10.90
   4  -7  -1  102.79   14.30
   4  -7  -1   94.19   11.60
  -4   7   1  103.59   12.10
  -4   7   1   83.89   10.80
  -4   7   1   88.29   11.60
  -4   7   1  107.99   12.70
  -4   7   1  115.29   18.90
  -4   7   1  102.09   12.60
  -4   7   1  104.69    6.50
   3  -7  -1   54.79   10.30
   3  -7  -1   58.99    9.90
   3  -7  -1   70.39   10.80
   3  -7  -1   67.19    9.70
   3  -7  -1   57.69    9.90
   3  -7  -1   57.29   13.90
   3  -7  -1   71.49    9.20
  -3   7   1   65.39   10.70
  -3   7   1   49.40    9.00
  -3   7   1   48.70    7.90
  -3   7   1   50.59    9.70
  -3   7   1   61.59   13.80
  -3   7   1   64.09   10.40
  -3   7   1   52.39   10.00
   2  -7  -1   91.79   15.30
   2  -7  -1   67.29   11.30
   2  -7  -1   60.99   10.30
   2  -7  -1   53.29    9.10
   2  -7  -1   58.29   10.20
   2  -7  -1   65.19   10.60
  -2   7   1   68.89   11.20
  -2   7   1   59.99   13.40
  -2   7   1   67.89   11.20
  -2   7   1   55.79   10.00
  -2   7   1   63.19    8.50
  -2   7   1   63.69   10.90
   1  -7  -1  407.96   21.20
   1  -7  -1  371.06   14.90
   1  -7  -1  349.47   25.10
   1  -7  -1  384.96   27.40
   1  -7  -1  397.56   30.90
   1  -7  -1  385.86   26.40
   1  -7  -1  382.06   27.70
   1  -7  -1  380.06   26.80
  -1   7   1  420.86   28.90
  -1   7   1  383.16   27.60
  -1   7   1  443.96   29.50
  -1   7   1  406.26   21.40
  -1   7   1  390.06   31.20
  -1   7   1  408.56   27.40
  -1   7   1  401.06   28.00
   0  -7  -1  230.68   21.90
   0  -7  -1  235.98   22.90
   0  -7  -1  237.28   22.90
   0  -7  -1  242.98   22.10
   0  -7  -1  232.98   21.70
   0  -7  -1  238.88   22.50
   0  -7  -1  210.58   15.80
   0   7   1  221.18   21.00
   0   7   1  229.88   22.40
   0   7   1  220.18   21.30
   0   7   1  227.18   22.50
   0   7   1  263.27   23.90
   0   7   1  261.17   24.70
   0   7   1  252.37   17.50
  -1  -7  -1    0.80    2.50
  -1  -7  -1   -0.40    3.10
  -1  -7  -1   -1.10    2.20
  -1  -7  -1    0.30    1.80
  -1  -7  -1   -0.90    1.90
  -1  -7  -1    3.70    3.90
  -1  -7  -1    4.50    3.00
   1   7   1    0.90    2.80
   1   7   1    6.00    3.30
   1   7   1   -1.50    1.80
   1   7   1    4.40    4.70
   1   7   1    1.80    2.40
   1   7   1    0.20    2.70
   1   7   1   -3.90    4.30
  -2  -7  -1    5.80    6.00
  -2  -7  -1    4.20    5.30
  -2  -7  -1    6.40    3.90
  -2  -7  -1    2.00    1.70
  -2  -7  -1   12.50    7.20
  -2  -7  -1    3.70    3.80
   2   7   1    5.60    4.60
   2   7   1    2.00    4.50
   2   7   1    2.90    5.10
   2   7   1    4.70    3.30
   2   7   1    5.50    5.80
   2   7   1    6.20    5.10
   2   7   1   10.10    5.60
  -3  -7  -1   38.70   10.80
  -3  -7  -1   32.30    9.60
  -3  -7  -1   37.30   20.70
  -3  -7  -1   28.50   10.60
  -3  -7  -1   52.59   11.90
  -3  -7  -1   36.80    8.00
   3   7   1   29.10   11.30
   3   7   1   16.40    8.60
   3   7   1   28.70    8.40
   3   7   1   23.70    6.30
   3   7   1   27.20    8.90
   3   7   1   31.70   12.20
   3   7   1   41.10    9.30
  -4  -7  -1  221.18   26.00
  -4  -7  -1  222.28   25.90
  -4  -7  -1  222.48   25.40
  -4  -7  -1  201.08   19.60
  -4  -7  -1  191.28   23.80
  -4  -7  -1  192.38   22.70
  -4  -7  -1  193.58   20.40
   4   7   1  173.18   24.30
   4   7   1  214.88   22.60
   4   7   1  201.18   24.80
   4   7   1  180.68   16.50
   4   7   1  200.18   22.30
   4   7   1  215.38   25.40
   4   7   1  206.78   24.40
  -5  -7  -1   31.00    8.00
  -5  -7  -1   21.40    8.80
  -5  -7  -1   26.20    8.90
  -5  -7  -1   16.40    9.20
  -5  -7  -1   26.30   12.00
  -5  -7  -1   16.10    9.20
  -5  -7  -1   14.10    7.80
   5   7   1   21.00    9.80
   5   7   1   37.50   11.40
   5   7   1   28.70   11.30
   5   7   1    9.00    7.80
   5   7   1   23.30    5.20
   5   7   1   30.00   11.50
  -6  -7  -1  112.49   19.30
  -6  -7  -1   98.59   18.60
  -6  -7  -1   87.49   18.40
  -6  -7  -1   73.99   14.60
  -6  -7  -1  104.69   17.50
   6   7   1   77.89   15.00
   6   7   1   84.29   19.40
   6   7   1   76.99   16.00
   6   7   1  110.79   20.60
   6   7   1   84.89   19.30
  -7  -7  -1   93.49   18.50
  -7  -7  -1  118.89   19.30
  -7  -7  -1  102.79   18.60
  -7  -7  -1  127.49   22.30
  -7  -7  -1  118.39   23.60
  -7  -7  -1   90.39   20.20
  -7  -7  -1   84.79   17.30
   7   7   1  129.39   27.80
   7   7   1  170.78   26.20
   7   7   1  106.89   19.70
   7   7   1  139.59   23.50
  -8  -7  -1   -4.90    5.90
  -8  -7  -1   27.60   12.40
  -8  -7  -1    2.00    7.50
  -8  -7  -1   -4.30    4.20
  -8  -7  -1    8.70    8.60
  -9  -7  -1    4.40    5.50
  -9  -7  -1    1.00   10.70
  -9  -7  -1   -1.70    4.80
  -9  -7  -1    7.50    7.10
   9   7   1   16.80   12.60
 -10  -7  -1    9.70    6.30
 -10  -7  -1    7.30   10.60
 -10  -7  -1   12.00   12.70
 -11  -7  -1   34.40   12.70
 -11  -7  -1   34.00   15.40
 -11  -7  -1   31.40   13.80
  12  -8  -1    2.60   11.70
  12  -8  -1    6.60   10.10
  11  -8  -1   23.30   11.90
 -11   8   1   48.60   10.50
  10  -8  -1   -8.00    4.40
  10  -8  -1   -2.70    6.60
 -10   8   1   -4.90    3.40
 -10   8   1   -5.30    3.90
 -10   8   1    6.30    4.60
   9  -8  -1   78.39   20.80
   9  -8  -1  101.49   10.40
   9  -8  -1   98.29   20.90
  -9   8   1   70.59   13.10
  -9   8   1   73.29   12.50
  -9   8   1   75.69   11.30
  -9   8   1   86.49   17.50
  -9   8   1   99.49   10.40
   8  -8  -1  170.78   14.20
   8  -8  -1  125.89    8.70
   8  -8  -1  128.49   13.50
   8  -8  -1  147.09   40.10
   8  -8  -1  156.08   26.20
  -8   8   1  148.39   13.40
  -8   8   1  158.68   15.40
  -8   8   1  137.19   23.10
  -8   8   1  163.28   15.00
  -8   8   1  151.68   15.30
  -8   8   1  127.19   15.70
  -8   8   1  123.09   10.20
   7  -8  -1  383.56   38.80
   7  -8  -1  367.66   36.00
   7  -8  -1  399.76   25.70
   7  -8  -1  341.77   19.50
   7  -8  -1  357.56   34.10
   7  -8  -1  377.96   18.30
  -7   8   1  379.46   21.60
  -7   8   1  378.06   25.40
  -7   8   1  347.17   22.70
  -7   8   1  345.37   28.10
  -7   8   1  391.16   24.10
  -7   8   1  350.56   21.10
  -7   8   1  398.26   39.60
   6  -8  -1  231.68   25.90
   6  -8  -1  257.07   18.40
   6  -8  -1  237.78   29.90
   6  -8  -1  251.17   18.40
   6  -8  -1  280.97   20.80
   6  -8  -1  270.67   17.00
   6  -8  -1  287.37   31.10
  -6   8   1  264.67   20.00
  -6   8   1  283.37   22.00
  -6   8   1  268.67   18.90
  -6   8   1  265.37   32.20
  -6   8   1  253.47   16.50
  -6   8   1  266.37   20.70
   5  -8  -1   33.60   10.00
   5  -8  -1   48.90   11.70
   5  -8  -1   43.40   10.00
   5  -8  -1   45.60    7.40
   5  -8  -1   36.00    6.90
   5  -8  -1   44.40   13.60
   5  -8  -1   28.90    7.40
   5  -8  -1   40.00    7.30
  -5   8   1   36.40    7.70
  -5   8   1   23.60    8.30
  -5   8   1   34.30   12.70
  -5   8   1   39.60    7.90
  -5   8   1   39.40    7.90
  -5   8   1   47.10    9.40
  -5   8   1   44.10    5.60
   4  -8  -1   68.99   13.50
   4  -8  -1   44.00   11.30
   4  -8  -1   65.19   11.10
   4  -8  -1   42.80   12.60
   4  -8  -1   64.39   11.80
   4  -8  -1   58.79    9.40
   4  -8  -1   68.79   10.30
   4  -8  -1   76.69   10.10
  -4   8   1   67.79   11.00
  -4   8   1   60.99   11.10
  -4   8   1   64.49    3.20
  -4   8   1   87.69   12.20
  -4   8   1   69.09   11.50
  -4   8   1   76.39   11.50
   3  -8  -1  355.56   26.50
   3  -8  -1  330.77   24.40
   3  -8  -1  346.47   25.30
   3  -8  -1  324.77   22.80
   3  -8  -1  309.57   24.10
   3  -8  -1  315.77   30.90
  -3   8   1  355.16   26.00
  -3   8   1  356.56   26.20
  -3   8   1  364.76   22.30
  -3   8   1  315.47   24.40
  -3   8   1  361.16   26.30
  -3   8   1  322.37   32.10
  -3   8   1  395.56   42.30
   2  -8  -1  333.57   26.30
   2  -8  -1  315.27   24.20
   2  -8  -1  300.57   25.00
   2  -8  -1  323.47   24.60
   2  -8  -1  322.07   25.90
   2  -8  -1  331.87   30.90
  -2   8   1  309.27   25.50
  -2   8   1  331.67   20.70
  -2   8   1  360.46   27.60
  -2   8   1  329.97   31.80
  -2   8   1  375.76   27.00
  -2   8   1  311.67   25.90
  -2   8   1  358.76   27.50
   1  -8  -1   30.40    8.90
   1  -8  -1   46.00   10.00
   1  -8  -1   52.89    6.10
   1  -8  -1   48.20   10.40
   1  -8  -1   59.99   12.10
   1  -8  -1   49.00   10.90
   1  -8  -1   45.20    8.30
   1  -8  -1   73.29   12.60
  -1   8   1   55.09   12.00
  -1   8   1   34.10   10.70
  -1   8   1   36.20    9.20
  -1   8   1   47.30   10.10
  -1   8   1   49.30   11.70
  -1   8   1   59.49    8.60
   0  -8  -1  185.18   20.80
   0  -8  -1  149.88   18.70
   0  -8  -1  163.98   20.40
   0  -8  -1  149.59   19.20
   0  -8  -1  155.38   18.60
   0  -8  -1  166.78   15.20
   0  -8  -1  196.98   21.70
   0   8   1  164.58   20.40
   0   8   1  166.48   15.40
   0   8   1  132.19   18.20
   0   8   1  158.28   20.90
   0   8   1  142.69   18.80
   0   8   1  157.78   20.40
   0   8   1  195.48   21.10
  -1  -8  -1 1231.18   55.89
  -1  -8  -1 1197.28   57.09
  -1  -8  -1 1152.48   42.30
  -1  -8  -1 1131.39   54.19
  -1  -8  -1 1180.48   54.69
  -1  -8  -1 1219.28   71.09
  -1  -8  -1 1151.48   52.19
   1   8   1 1199.58   44.20
   1   8   1 1209.98   57.39
   1   8   1 1175.78   55.19
   1   8   1 1184.18   53.49
   1   8   1 1165.58   57.89
   1   8   1 1134.79   53.49
   1   8   1 1137.09   55.39
  -2  -8  -1  251.17   21.00
  -2  -8  -1  235.98   25.10
  -2  -8  -1  249.78   26.90
  -2  -8  -1  255.67   27.30
  -2  -8  -1  264.77   18.20
  -2  -8  -1  235.28   26.40
   2   8   1  234.18   26.10
   2   8   1  270.27   26.90
   2   8   1  240.88   22.10
   2   8   1  246.38   25.00
   2   8   1  278.57   25.40
   2   8   1  254.07   27.50
  -3  -8  -1    1.50    3.70
  -3  -8  -1    0.90    3.60
  -3  -8  -1    5.40    5.60
  -3  -8  -1    7.30    6.30
  -3  -8  -1   16.60    6.30
   3   8   1   11.20    9.60
   3   8   1   10.30    5.30
   3   8   1    0.70    6.20
   3   8   1   11.40    5.80
   3   8   1    6.00    7.40
   3   8   1   17.80    7.70
   3   8   1    5.30    6.30
  -4  -8  -1   14.90    8.90
  -4  -8  -1   25.70   10.30
  -4  -8  -1   27.90    6.70
  -4  -8  -1   19.00    9.10
  -4  -8  -1   14.60    6.90
  -4  -8  -1   17.50    8.40
   4   8   1   28.60   11.30
   4   8   1   14.60   10.40
   4   8   1   11.20    5.20
   4   8   1   13.10    7.80
   4   8   1   26.50    9.30
   4   8   1   15.60   10.40
  -5  -8  -1   40.00   11.40
  -5  -8  -1   54.89   13.90
  -5  -8  -1   36.60   13.00
  -5  -8  -1   56.49   13.20
  -5  -8  -1   29.30   10.30
  -5  -8  -1   66.19   11.90
   5   8   1   68.19   13.00
   5   8   1   42.60   15.00
   5   8   1   46.70    9.30
   5   8   1   38.70   15.20
   5   8   1   22.70   14.00
   5   8   1   63.79   15.00
  -6  -8  -1    2.20    6.20
  -6  -8  -1   -5.60    4.90
  -6  -8  -1   -7.20    3.20
  -6  -8  -1    2.40    6.00
  -6  -8  -1   -7.80    3.70
  -6  -8  -1   -4.30    7.70
   6   8   1    9.10    8.80
   6   8   1  -11.30    6.70
   6   8   1   -9.20    4.50
   6   8   1    0.40    7.10
   6   8   1   -8.70    7.50
   6   8   1   -0.40    1.70
  -7  -8  -1   16.70    9.10
  -7  -8  -1    0.20   12.90
  -7  -8  -1   24.90   10.30
  -7  -8  -1   43.30   18.10
  -7  -8  -1   47.00   11.90
  -7  -8  -1   24.30   13.30
  -7  -8  -1   42.80   14.60
   7   8   1   44.60   16.30
   7   8   1   31.80   15.30
   7   8   1   38.10   15.60
   7   8   1   24.50   14.10
  -8  -8  -1   11.40    8.00
  -8  -8  -1    9.90    8.40
  -8  -8  -1   27.20   14.10
  -8  -8  -1   21.70   14.40
   8   8   1   37.40   15.40
  -9  -8  -1   79.89   20.90
  -9  -8  -1   36.00   17.40
  -9  -8  -1   69.59   16.50
  -9  -8  -1   54.39   22.10
 -10  -8  -1    3.60   14.30
 -11  -8  -1   15.00    5.80
 -11  -8  -1   27.60   12.70
  12  -9  -1   38.10   16.30
  12  -9  -1    2.70   18.40
 -12   9   1   28.50    8.20
 -12   9   1   37.20   16.40
  11  -9  -1   -4.20   10.80
  11  -9  -1    9.50   10.30
 -11   9   1   11.00    6.50
  10  -9  -1   73.99   25.70
  10  -9  -1  115.49   23.70
 -10   9   1  114.49   11.80
 -10   9   1  138.79   15.40
 -10   9   1   91.39   23.40
   9  -9  -1   30.50    8.50
   9  -9  -1   23.80   13.60
   9  -9  -1   12.60   10.00
  -9   9   1   22.30    7.30
  -9   9   1   25.70   10.10
   8  -9  -1   12.80    6.50
   8  -9  -1   35.80    5.40
   8  -9  -1   24.90   12.30
   8  -9  -1   42.90    9.30
   8  -9  -1   10.50   11.10
  -8   9   1   22.70    6.10
  -8   9   1   18.90    7.10
  -8   9   1   11.10    8.60
  -8   9   1   23.50    7.40
  -8   9   1   34.90    5.10
  -8   9   1   27.20    6.30
   7  -9  -1   21.30   13.10
   7  -9  -1   17.50    8.10
   7  -9  -1   36.50    6.60
   7  -9  -1   27.20   13.10
   7  -9  -1   23.00    4.80
   7  -9  -1    8.00    6.30
  -7   9   1   23.70    8.70
  -7   9   1   29.00    5.80
  -7   9   1   18.70    6.40
  -7   9   1   27.40    7.70
  -7   9   1   19.00   12.20
  -7   9   1   23.10    7.70
   6  -9  -1   63.09   10.90
   6  -9  -1   32.20    7.60
   6  -9  -1   44.40   16.50
   6  -9  -1   29.40   10.80
   6  -9  -1   47.00   12.50
   6  -9  -1   57.69   10.50
   6  -9  -1   31.30    9.10
  -6   9   1   41.10    6.10
  -6   9   1   31.70    9.00
  -6   9   1   35.30    9.90
  -6   9   1   51.79   14.80
  -6   9   1   47.90   10.00
  -6   9   1   46.40    9.50
  -6   9   1   49.50    8.80
   5  -9  -1  579.84   38.60
   5  -9  -1  638.74   29.50
   5  -9  -1  571.44   28.80
   5  -9  -1  573.24   34.50
   5  -9  -1  648.74   49.10
   5  -9  -1  612.84   33.00
   5  -9  -1  556.74   31.90
   5  -9  -1  603.54   41.30
  -5   9   1  598.04   32.70
  -5   9   1  635.14   35.80
  -5   9   1  608.44   48.80
  -5   9   1  587.64   32.90
  -5   9   1  592.84   33.90
  -5   9   1  612.44   35.10
  -5   9   1  592.04   14.60
   4  -9  -1   49.80   11.10
   4  -9  -1   58.79   13.20
   4  -9  -1   52.99   12.60
   4  -9  -1   52.29    8.80
   4  -9  -1   74.69    9.40
   4  -9  -1   57.99   11.50
   4  -9  -1   40.60    8.50
   4  -9  -1   45.00   11.20
  -4   9   1   69.49   10.50
  -4   9   1   60.09   11.30
  -4   9   1   49.60   10.50
  -4   9   1   51.29   12.00
  -4   9   1   46.10   13.20
  -4   9   1   55.09   10.90
  -4   9   1   68.69   11.60
   3  -9  -1 1058.59   45.60
   3  -9  -1 1064.99   60.69
   3  -9  -1 1112.19   49.70
   3  -9  -1 1121.69   46.10
   3  -9  -1 1101.39   50.59
   3  -9  -1 1110.79   49.40
  -3   9   1 1103.59   41.30
  -3   9   1 1188.88   51.39
  -3   9   1 1099.19   62.19
  -3   9   1 1086.29   49.80
  -3   9   1 1111.39   50.49
  -3   9   1 1057.69   48.00
  -3   9   1 1076.69   61.49
   2  -9  -1  846.72   43.00
   2  -9  -1  803.22   41.60
   2  -9  -1  787.32   13.70
   2  -9  -1  802.62   44.00
   2  -9  -1  869.01   53.29
   2  -9  -1  816.02   44.20
   2  -9  -1  925.71   46.50
  -2   9   1  803.92   42.70
  -2   9   1  851.21   35.60
  -2   9   1  824.42   43.80
  -2   9   1  872.51   58.69
  -2   9   1  860.11   46.10
  -2   9   1  839.02   45.10
  -2   9   1  818.62   44.80
   1  -9  -1  227.18   22.80
   1  -9  -1  203.18   23.30
   1  -9  -1  212.78   26.90
   1  -9  -1  227.48   18.00
   1  -9  -1  200.28   22.40
   1  -9  -1  230.28   23.10
   1  -9  -1  204.08   12.80
  -1   9   1  206.98   23.50
  -1   9   1  246.88   23.90
  -1   9   1  228.38   24.70
  -1   9   1  204.88   25.00
  -1   9   1  222.78   18.10
  -1   9   1  207.68   23.90
  -1   9   1  214.08   23.40
   0  -9  -1    6.50    3.80
   0  -9  -1    9.20    8.30
   0  -9  -1    5.00    5.90
   0  -9  -1    2.70    5.80
   0  -9  -1   -0.30    2.40
   0  -9  -1    6.60    5.50
   0   9   1    6.30    4.70
   0   9   1    5.30    5.60
   0   9   1    3.70    5.90
   0   9   1    2.10    4.40
   0   9   1    4.00    3.30
   0   9   1   10.90    7.00
  -1  -9  -1   32.50   11.30
  -1  -9  -1   37.20   11.20
  -1  -9  -1   68.79   11.40
  -1  -9  -1   65.39   12.70
  -1  -9  -1   48.70   12.80
  -1  -9  -1   56.59   13.20
  -1  -9  -1   40.50   13.00
   1   9   1   43.20   11.00
   1   9   1   49.70   17.00
   1   9   1   58.59   10.20
   1   9   1   48.80   12.90
   1   9   1   49.60   13.10
   1   9   1   39.50   11.10
  -2  -9  -1  150.88   14.30
  -2  -9  -1  147.29   21.60
  -2  -9  -1  152.78   21.90
  -2  -9  -1  171.58   22.30
  -2  -9  -1  129.49   15.90
  -2  -9  -1  134.59   20.90
   2   9   1  133.29   19.30
   2   9   1  124.99   20.20
   2   9   1  117.89   18.10
   2   9   1  167.08   23.90
   2   9   1  152.78   21.70
   2   9   1  136.89   16.70
  -3  -9  -1  193.18   25.80
  -3  -9  -1  236.68   44.00
  -3  -9  -1  238.58   27.50
  -3  -9  -1  232.38   28.80
  -3  -9  -1  215.98   21.80
   3   9   1  202.48   26.40
   3   9   1  169.88   24.60
   3   9   1  250.17   30.70
   3   9   1  192.98   21.60
   3   9   1  193.58   24.30
   3   9   1  224.18   24.80
   3   9   1  216.78   22.10
  -4  -9  -1   78.39   16.90
  -4  -9  -1   85.19   17.80
  -4  -9  -1   80.29   18.90
  -4  -9  -1   90.09   17.60
  -4  -9  -1   67.19   16.00
  -4  -9  -1   94.59   15.60
  -4  -9  -1   91.79   14.40
   4   9   1   87.39   19.50
   4   9   1   75.09   17.70
   4   9   1   81.99   13.40
   4   9   1   84.79   14.90
   4   9   1   72.19   17.60
   4   9   1   71.09   11.00
   4   9   1   99.49   19.40
  -5  -9  -1   29.60   11.00
  -5  -9  -1   40.10   16.10
  -5  -9  -1   33.10   13.50
  -5  -9  -1   26.00   11.20
  -5  -9  -1   24.50    9.60
  -5  -9  -1   19.60   10.40
   5   9   1   17.70    8.50
   5   9   1   33.50   14.00
   5   9   1   13.80    6.60
   5   9   1    8.70   11.00
   5   9   1   28.50   13.70
   5   9   1   32.60    9.30
  -6  -9  -1    8.20    6.10
  -6  -9  -1    0.20    6.00
  -6  -9  -1   15.40    9.70
  -6  -9  -1   -1.90    7.10
  -6  -9  -1   18.50   11.60
  -6  -9  -1   -0.30    3.50
  -6  -9  -1   -7.50    6.80
   6   9   1    4.90    2.80
   6   9   1    7.00    6.20
   6   9   1   -7.00   11.30
   6   9   1   -1.20    5.40
  -7  -9  -1   45.70   14.10
  -7  -9  -1   40.00   17.00
  -7  -9  -1   64.99   18.40
  -7  -9  -1   32.10   19.00
  -7  -9  -1   43.20   10.40
   7   9   1   29.30   12.80
   7   9   1   37.50   15.90
   7   9   1   46.40   18.00
   7   9   1   47.80   13.90
  -8  -9  -1   27.30   15.00
  -8  -9  -1   11.30   12.00
   8   9   1   30.50   11.60
  -9  -9  -1    3.10    7.60
  -9  -9  -1   -1.00    9.20
 -10  -9  -1    7.90   11.70
 -10  -9  -1    5.50    7.60
 -10  -9  -1   14.90   13.70
  12 -10  -1    8.10   12.30
  12 -10  -1  -14.00   10.00
 -12  10   1    2.10    4.00
 -12  10   1  -13.10    7.40
  11 -10  -1   -2.00    9.20
 -11  10   1   -5.70    3.90
 -11  10   1    4.40    8.60
  10 -10  -1   59.09   23.10
  10 -10  -1   80.89   20.00
 -10  10   1   75.99   14.40
 -10  10   1   81.89   11.60
 -10  10   1  110.19   25.50
   9 -10  -1   22.40   14.50
   9 -10  -1    8.50   11.00
  -9  10   1    2.10    4.90
  -9  10   1    4.10    4.00
   8 -10  -1   17.00   10.90
   8 -10  -1   15.00    7.40
   8 -10  -1   10.10    8.60
  -8  10   1   20.80    7.30
  -8  10   1   19.00    6.90
  -8  10   1   20.10    6.50
  -8  10   1   11.70    7.30
   7 -10  -1  554.14   50.69
   7 -10  -1  640.24   50.79
   7 -10  -1  581.64   31.50
   7 -10  -1  582.24   30.30
   7 -10  -1  591.34   45.50
   7 -10  -1  588.54   27.30
   7 -10  -1  636.94   36.10
  -7  10   1  559.04   49.00
  -7  10   1  530.85   29.90
  -7  10   1  641.44   33.70
  -7  10   1  587.74   22.90
  -7  10   1  589.24   33.90
  -7  10   1  610.74   36.60
  -7  10   1  595.54   35.60
   6 -10  -1  142.39   17.80
   6 -10  -1  188.28   24.70
   6 -10  -1  190.08   24.50
   6 -10  -1  186.38   16.30
   6 -10  -1  175.48   18.30
   6 -10  -1  171.08   19.40
   6 -10  -1  160.88   16.20
  -6  10   1  179.88   19.20
  -6  10   1  151.58   17.40
  -6  10   1  165.18   18.40
  -6  10   1  138.99   17.00
  -6  10   1  168.18   28.70
  -6  10   1  161.38    8.30
  -6  10   1  175.68   19.50
   5 -10  -1    5.00    5.30
   5 -10  -1    7.00    8.10
   5 -10  -1   14.70    8.90
   5 -10  -1    6.70    7.00
   5 -10  -1    2.70    4.80
   5 -10  -1    7.60    4.60
   5 -10  -1    4.50    4.90
   5 -10  -1   -1.70    5.40
  -5  10   1   11.20    4.80
  -5  10   1   -3.20    5.30
  -5  10   1    3.80    4.80
  -5  10   1    2.40    4.10
  -5  10   1    7.00    4.60
  -5  10   1   11.40    6.70
   4 -10  -1  172.18   26.10
   4 -10  -1  153.68   19.90
   4 -10  -1  156.68   19.50
   4 -10  -1  163.78   20.20
   4 -10  -1  169.28   20.50
   4 -10  -1  157.38   19.20
   4 -10  -1  181.38   18.30
   4 -10  -1  179.48   19.10
  -4  10   1  206.58   18.60
  -4  10   1  139.19   24.00
  -4  10   1  179.78   20.10
  -4  10   1  190.08   21.30
  -4  10   1  183.98   21.70
  -4  10   1  173.58   21.20
  -4  10   1  180.68   20.00
   3 -10  -1    8.80    5.90
   3 -10  -1    3.20    5.80
   3 -10  -1   11.70    6.30
   3 -10  -1   -0.20    3.60
   3 -10  -1   16.00    6.50
  -3  10   1    4.60    5.20
  -3  10   1    7.30    3.20
  -3  10   1   -1.60    4.00
  -3  10   1    5.20    3.90
  -3  10   1   10.50    5.10
  -3  10   1   12.80    7.00
  -3  10   1   11.50    6.00
   2 -10  -1   23.40    9.70
   2 -10  -1   24.20    9.20
   2 -10  -1   25.90   12.70
   2 -10  -1   24.70    2.80
   2 -10  -1    7.40    8.70
   2 -10  -1   34.90    6.80
  -2  10   1   14.00    7.60
  -2  10   1   39.30    9.40
  -2  10   1   26.30   11.00
  -2  10   1   27.30   10.10
  -2  10   1   11.90    5.90
  -2  10   1   16.40    8.00
  -2  10   1   22.30    6.60
   1 -10  -1   94.39   16.30
   1 -10  -1   95.39   15.90
   1 -10  -1  107.09   16.80
   1 -10  -1   96.69    9.90
   1 -10  -1  112.19   18.20
   1 -10  -1  114.59   13.90
   1 -10  -1  103.89   15.90
   1 -10  -1   83.39   18.20
  -1  10   1   84.79   15.00
  -1  10   1  103.79   17.50
  -1  10   1  105.89   17.10
  -1  10   1   86.69   18.00
  -1  10   1  112.79   18.00
  -1  10   1   89.39   16.60
   0 -10  -1   80.89   16.40
   0 -10  -1  105.99   18.00
   0 -10  -1   80.69   16.90
   0 -10  -1   78.89   16.70
   0 -10  -1   78.79   12.10
   0 -10  -1  102.59   16.50
   0 -10  -1   88.49   16.50
   0  10   1   76.29   15.60
   0  10   1  108.49   18.80
   0  10   1   80.79   12.20
   0  10   1  103.39   18.50
   0  10   1   74.29   17.40
   0  10   1   97.29   16.30
   0  10   1   91.29   13.10
  -1 -10  -1    9.80    7.60
  -1 -10  -1   10.80    7.70
  -1 -10  -1   22.30   11.60
  -1 -10  -1    9.70    8.60
  -1 -10  -1    9.00    5.30
  -1 -10  -1    5.60    2.30
  -1 -10  -1   11.00    5.20
   1  10   1   21.40    9.00
   1  10   1    7.40    8.50
   1  10   1   17.80    9.60
   1  10   1    9.30    5.10
   1  10   1    3.80    5.00
   1  10   1    7.90    6.60
   1  10   1   -0.40    6.60
  -2 -10  -1    0.20    3.00
  -2 -10  -1    0.20    4.20
  -2 -10  -1   -1.60    3.80
  -2 -10  -1    0.90    4.00
  -2 -10  -1   -3.60    2.70
  -2 -10  -1   -0.60    3.00
   2  10   1   -1.60    7.00
   2  10   1   -0.10    4.10
   2  10   1  -12.00    5.00
   2  10   1   -0.30    5.70
   2  10   1   -5.70    3.30
   2  10   1    0.90    4.70
  -3 -10  -1  356.66   25.30
  -3 -10  -1  319.27   35.20
  -3 -10  -1  326.07   35.10
  -3 -10  -1  315.57   27.10
  -3 -10  -1  379.36   37.70
  -3 -10  -1  337.77   34.90
   3  10   1  348.97   29.80
   3  10   1  322.37   32.10
   3  10   1  315.87   34.00
   3  10   1  339.57   37.00
   3  10   1  363.76   29.90
   3  10   1  304.67   35.70
   3  10   1  323.07   34.60
  -4 -10  -1   37.60   13.70
  -4 -10  -1   31.50   15.30
  -4 -10  -1   55.99   12.60
  -4 -10  -1   52.59   10.90
  -4 -10  -1   52.79   18.60
   4  10   1   45.90   12.20
   4  10   1   49.50   14.30
   4  10   1   42.60   15.60
   4  10   1   30.00   15.30
   4  10   1   51.69   15.40
   4  10   1   44.40   11.50
  -5 -10  -1    8.00    6.70
  -5 -10  -1  -12.20    7.30
  -5 -10  -1    1.10    5.80
  -5 -10  -1    2.20    4.10
  -5 -10  -1    0.50    8.10
  -5 -10  -1    5.10    4.70
  -5 -10  -1    7.70    4.90
   5  10   1    0.40    4.50
   5  10   1   -4.20    3.30
   5  10   1    0.10    4.30
   5  10   1   -0.40    7.00
   5  10   1   -1.80    4.60
   5  10   1    0.80    7.20
  -6 -10  -1   48.90   14.20
  -6 -10  -1   74.69   20.30
  -6 -10  -1   36.70   15.00
  -6 -10  -1   28.80   12.70
  -6 -10  -1   24.60   11.30
  -6 -10  -1   27.70   15.30
   6  10   1   18.90   12.60
   6  10   1   43.30   11.80
   6  10   1   35.00    9.20
   6  10   1   52.49   15.30
   6  10   1   31.90    9.50
  -7 -10  -1   45.50   21.80
  -7 -10  -1   54.19   14.30
  -7 -10  -1   27.40   15.20
  -7 -10  -1   53.49   15.40
  -7 -10  -1   51.19   13.80
   7  10   1   41.50   16.30
  -8 -10  -1    6.90    6.90
  -8 -10  -1    2.70    9.90
  -8 -10  -1    5.60    8.00
   8  10   1  -21.20   15.70
  -9 -10  -1   25.60   14.90
  -9 -10  -1    0.20   17.10
 -10 -10  -1  -10.30   13.80
 -10 -10  -1   -7.60    8.20
  11 -11  -1    9.90   11.50
 -11  11   1   12.80    9.30
 -11  11   1    9.00    5.80
  10 -11  -1    9.00   12.00
  10 -11  -1    0.30    5.20
 -10  11   1    6.40    5.70
 -10  11   1   14.70    8.70
   9 -11  -1   39.70   16.60
   9 -11  -1   35.50    6.70
   9 -11  -1   39.60   20.90
  -9  11   1   46.90   10.20
   8 -11  -1   33.70    8.30
   8 -11  -1    1.90    9.30
  -8  11   1   12.80    6.40
  -8  11   1   15.90    9.70
  -8  11   1    0.60    6.90
  -8  11   1   14.00    7.20
   7 -11  -1  157.08   16.00
   7 -11  -1  155.08   30.80
   7 -11  -1  155.08   18.40
   7 -11  -1  168.28   20.50
   7 -11  -1  125.79   24.70
   7 -11  -1  138.39   26.50
  -7  11   1  162.58    9.40
  -7  11   1  133.89    9.90
  -7  11   1  151.38   27.10
  -7  11   1  145.59   17.40
  -7  11   1  163.78   19.90
  -7  11   1  153.28   18.10
  -7  11   1  177.98   20.30
  -7  11   1  165.08   20.10
   6 -11  -1  213.58   18.60
   6 -11  -1  196.48   21.30
   6 -11  -1  181.68   24.70
   6 -11  -1  185.38   18.50
   6 -11  -1  198.08   23.90
   6 -11  -1  173.28   29.30
   6 -11  -1  187.78   21.30
  -6  11   1  231.18   23.90
  -6  11   1  180.98   19.70
  -6  11   1  207.38   30.40
  -6  11   1  190.08   21.60
  -6  11   1  173.58   19.70
  -6  11   1  160.88   19.70
  -6  11   1  182.28   21.10
   5 -11  -1  304.87   30.10
   5 -11  -1  340.07   28.20
   5 -11  -1  327.67   25.50
   5 -11  -1  379.46   30.30
   5 -11  -1  290.57   37.80
   5 -11  -1  313.97   29.90
   5 -11  -1  354.86   25.80
   5 -11  -1  377.66   33.40
  -5  11   1  417.56   33.30
  -5  11   1  351.06   30.00
  -5  11   1  387.26   41.90
  -5  11   1  318.67   28.00
  -5  11   1  386.06   30.00
  -5  11   1  357.66   27.30
  -5  11   1  375.36   31.70
   4 -11  -1   54.19   13.30
   4 -11  -1   71.09   11.70
   4 -11  -1   68.19   15.80
   4 -11  -1   75.09   14.30
   4 -11  -1   86.99   14.80
  -4  11   1   93.99   21.10
  -4  11   1   52.09   10.90
  -4  11   1   58.29   13.40
  -4  11   1   80.39   14.70
  -4  11   1   66.09   13.70
  -4  11   1   70.19   14.00
  -4  11   1   81.69   15.80
   3 -11  -1   13.00    7.70
   3 -11  -1   14.50    7.10
   3 -11  -1   14.70    8.90
   3 -11  -1   13.10    8.10
  -3  11   1   21.80    7.60
  -3  11   1   10.20    6.40
  -3  11   1    7.50    6.40
  -3  11   1   16.00    8.50
  -3  11   1   15.50    7.20
  -3  11   1   22.30    8.60
  -3  11   1   24.10    9.80
   2 -11  -1    3.60    6.60
   2 -11  -1    6.80    3.50
   2 -11  -1    9.20    6.30
   2 -11  -1    8.10    5.60
   2 -11  -1   -1.30    5.30
  -2  11   1   -0.10    3.30
  -2  11   1    3.40    4.80
  -2  11   1   -0.90    2.50
  -2  11   1    0.20    2.00
  -2  11   1    3.70    6.20
   1 -11  -1   32.30    9.60
   1 -11  -1   16.20    8.80
   1 -11  -1   33.80   13.60
   1 -11  -1   26.40    5.90
   1 -11  -1   21.20    9.80
   1 -11  -1   14.80    7.90
   1 -11  -1   32.90    8.60
  -1  11   1   28.70    8.20
  -1  11   1   20.00    8.50
  -1  11   1   26.00   10.00
  -1  11   1   32.40   12.10
  -1  11   1   36.60   13.70
  -1  11   1   36.20    7.20
   0 -11  -1   45.50    9.90
   0 -11  -1   20.80    8.60
   0 -11  -1   18.10    6.60
   0 -11  -1   34.60   17.10
   0 -11  -1   53.99   17.10
   0 -11  -1   27.80   10.90
   0 -11  -1   51.39   10.40
   0 -11  -1   37.60    8.70
   0  11   1   39.30    8.10
   0  11   1   23.40    9.50
   0  11   1   26.80   10.60
   0  11   1   36.00   13.10
   0  11   1   20.20    9.90
   0  11   1   49.60   12.90
   0  11   1   35.20   12.60
  -1 -11  -1   16.90    9.60
  -1 -11  -1   20.70   10.40
  -1 -11  -1   18.90    9.00
  -1 -11  -1   22.10    7.60
  -1 -11  -1   14.80    8.60
  -1 -11  -1   16.10   11.10
  -1 -11  -1   19.00    8.70
   1  11   1   27.50   11.40
   1  11   1   32.50   13.00
   1  11   1    8.10    7.70
   1  11   1   26.90    7.30
   1  11   1   39.40   18.30
   1  11   1   34.10    9.10
  -2 -11  -1   13.80    7.40
  -2 -11  -1   30.30   14.40
  -2 -11  -1    2.70    7.10
  -2 -11  -1   10.90    7.10
  -2 -11  -1   12.50    8.60
  -2 -11  -1   11.60    6.10
   2  11   1    9.10    8.60
   2  11   1   25.10   14.10
   2  11   1   19.00   11.20
   2  11   1   14.90   10.60
   2  11   1   13.90    8.70
   2  11   1    9.80    5.90
  -3 -11  -1  170.48   24.60
  -3 -11  -1  151.68   25.10
  -3 -11  -1  175.28   17.40
  -3 -11  -1  148.29   26.80
  -3 -11  -1  123.49   22.10
  -3 -11  -1  151.28   19.70
   3  11   1  156.88   22.40
   3  11   1  139.39   24.00
   3  11   1  114.99   22.40
   3  11   1  112.99   24.20
   3  11   1  135.99   24.90
   3  11   1  153.18   24.40
   3  11   1  164.48   23.20
  -4 -11  -1    1.30    7.40
  -4 -11  -1  -10.00    9.70
  -4 -11  -1   10.10    6.20
  -4 -11  -1   12.00    9.40
  -4 -11  -1   -3.90    6.20
  -4 -11  -1    1.80    7.90
  -4 -11  -1    3.90    6.40
   4  11   1    6.60    9.00
   4  11   1   -2.40    5.30
   4  11   1   17.40   10.20
   4  11   1    3.20    6.30
   4  11   1    3.90    9.40
   4  11   1    9.80    6.70
  -5 -11  -1  243.08   39.50
  -5 -11  -1  206.08   25.10
  -5 -11  -1  204.18   31.10
  -5 -11  -1  258.47   29.20
  -5 -11  -1  235.68   31.30
  -5 -11  -1  221.88   32.70
   5  11   1  252.17   27.60
   5  11   1  236.98   23.80
   5  11   1  194.58   26.70
   5  11   1  264.07   34.70
   5  11   1  275.77   36.50
  -6 -11  -1   -5.00    9.30
  -6 -11  -1    8.20    8.70
  -6 -11  -1    0.20    6.50
  -6 -11  -1   -7.00    8.40
   6  11   1    8.40    6.00
   6  11   1    4.70    6.30
   6  11   1   -4.10    4.70
   6  11   1    6.50   11.70
  -7 -11  -1    3.80    9.80
  -7 -11  -1    1.90   12.60
   7  11   1    2.80    8.00
  -8 -11  -1  -10.00    7.30
  -8 -11  -1   -1.50    5.80
   8  11   1  -14.80   13.50
  -9 -11  -1  135.59   27.10
  -9 -11  -1  182.88   36.10
  -9 -11  -1  169.38   37.50
  11 -12  -1   19.30   10.30
  11 -12  -1    2.90   15.90
 -11  12   1   20.60   13.00
 -11  12   1   13.00   12.50
  10 -12  -1    7.20   11.00
  10 -12  -1   20.40   12.70
 -10  12   1   38.10    9.90
 -10  12   1   26.70    5.50
   9 -12  -1    5.10    9.60
   9 -12  -1    7.20    8.90
  -9  12   1    6.70    7.30
  -9  12   1    0.20    5.40
   8 -12  -1    5.10    6.20
   8 -12  -1  -18.30   10.40
   8 -12  -1    2.00    8.70
  -8  12   1    7.30    5.40
  -8  12   1   10.70    4.50
   7 -12  -1   15.80    6.90
   7 -12  -1   10.80   13.50
   7 -12  -1    6.60   10.70
   7 -12  -1   17.50    8.10
   7 -12  -1   20.60   10.60
  -7  12   1   14.30   10.90
  -7  12   1   13.10    7.10
  -7  12   1   15.90    6.70
  -7  12   1   22.20   10.80
  -7  12   1   16.10    7.30
  -7  12   1   13.10    8.60
   6 -12  -1    6.50    4.30
   6 -12  -1    1.70    6.00
   6 -12  -1   -4.50    5.40
   6 -12  -1   11.30    5.90
   6 -12  -1   -3.50    6.00
   6 -12  -1    4.30    7.40
  -6  12   1    4.70    6.70
  -6  12   1    5.90    5.30
  -6  12   1    3.10    4.10
  -6  12   1    9.30    7.10
   5 -12  -1   78.79   14.90
   5 -12  -1   41.40   17.70
   5 -12  -1   57.09   12.30
   5 -12  -1   47.50   13.00
   5 -12  -1   80.99   15.30
   5 -12  -1   57.49   14.10
   5 -12  -1   70.79   13.80
   5 -12  -1   84.49   15.80
  -5  12   1   56.89   14.30
  -5  12   1   47.60   13.00
  -5  12   1   86.29   15.00
  -5  12   1   66.99   14.00
  -5  12   1   71.19   12.50
  -5  12   1   54.09   18.80
  -5  12   1   52.69   13.40
   4 -12  -1   22.30   10.50
   4 -12  -1   40.70    9.00
   4 -12  -1   40.50   13.50
   4 -12  -1   35.90   13.10
   4 -12  -1   34.00   12.00
  -4  12   1   42.20   10.20
  -4  12   1   19.20    9.90
  -4  12   1   23.80   10.40
  -4  12   1   24.90    8.50
  -4  12   1   21.40    9.40
  -4  12   1   24.30    8.70
   3 -12  -1   12.00    6.80
   3 -12  -1    6.20    5.30
   3 -12  -1   -0.80    5.60
   3 -12  -1    7.50    5.60
   3 -12  -1   17.10    7.70
   3 -12  -1    5.60    5.10
  -3  12   1    0.00    5.50
  -3  12   1    9.10    5.10
  -3  12   1    8.30    7.80
  -3  12   1    2.40    8.40
  -3  12   1    7.80    7.60
  -3  12   1    5.20    2.80
   2 -12  -1   89.49   19.50
   2 -12  -1   57.99   15.90
   2 -12  -1   75.89   16.10
   2 -12  -1   60.79   14.40
   2 -12  -1   77.59   17.10
   2 -12  -1   57.89   15.30
   2 -12  -1   61.29    5.30
  -2  12   1   49.30   13.00
  -2  12   1   68.39   16.20
  -2  12   1   66.59   18.50
  -2  12   1   87.89   17.20
  -2  12   1   35.30   13.60
  -2  12   1   56.29   14.10
  -2  12   1   78.29   12.70
   1 -12  -1  337.77   26.50
   1 -12  -1  358.16   20.60
   1 -12  -1  353.86   34.50
   1 -12  -1  368.16   39.00
   1 -12  -1  401.76   37.20
   1 -12  -1  350.76   33.90
   1 -12  -1  374.26   34.70
   1 -12  -1  309.77   33.20
  -1  12   1  366.16   35.40
  -1  12   1  374.96   28.10
  -1  12   1  347.17   34.70
  -1  12   1  380.56   35.00
  -1  12   1  267.17   34.40
  -1  12   1  373.76   36.00
  -1  12   1  415.36   39.20
   0 -12  -1    2.60    4.80
   0 -12  -1    4.70    6.40
   0 -12  -1   16.90   12.60
   0 -12  -1    5.30    6.50
   0 -12  -1    5.00    1.40
   0  12   1    6.40    3.60
   0  12   1   -6.10    7.50
   0  12   1   13.90    5.40
   0  12   1   15.60    8.80
   0  12   1   12.70    6.90
   0  12   1   -3.70    6.30
   0  12   1   -3.00    9.10
  -1 -12  -1  115.89   16.00
  -1 -12  -1   86.49   16.00
  -1 -12  -1   81.69   16.10
  -1 -12  -1   94.49   21.80
  -1 -12  -1   98.19   27.00
  -1 -12  -1  133.99   22.90
   1  12   1   89.69   21.10
   1  12   1   94.79   15.30
   1  12   1  110.49   22.50
   1  12   1  114.09   25.20
   1  12   1  140.39   22.70
   1  12   1   90.89   19.20
   1  12   1  105.09   21.40
  -2 -12  -1    8.40    4.80
  -2 -12  -1    9.80    7.40
  -2 -12  -1   -9.60    6.20
  -2 -12  -1   -1.30    4.20
  -2 -12  -1    0.60    4.80
  -2 -12  -1    1.20    5.90
   2  12   1    3.30    5.00
   2  12   1    7.50    7.20
   2  12   1    1.60    4.50
   2  12   1   -7.70    7.80
   2  12   1    1.20    6.40
   2  12   1   12.40    8.30
   2  12   1  -16.70    8.40
  -3 -12  -1   12.90   10.50
  -3 -12  -1   45.70   16.70
  -3 -12  -1   29.80   13.70
  -3 -12  -1   20.30   15.20
  -3 -12  -1   21.00    9.20
  -3 -12  -1   38.90   10.90
   3  12   1   31.60   15.30
   3  12   1   37.50   10.40
   3  12   1   15.80   12.20
   3  12   1   23.70   13.60
   3  12   1   30.90   26.30
   3  12   1   22.50   10.30
   3  12   1   34.10   15.30
  -4 -12  -1   -1.60    5.20
  -4 -12  -1    5.60    7.60
  -4 -12  -1   -0.90    9.20
  -4 -12  -1   -8.40    5.10
  -4 -12  -1   -7.30    7.20
   4  12   1   -0.60    6.60
   4  12   1   10.00    6.70
   4  12   1   -2.50    7.10
   4  12   1   -2.90    6.40
  -5 -12  -1  111.19   22.00
  -5 -12  -1   98.19   25.00
  -5 -12  -1   51.49   19.90
  -5 -12  -1   70.89   20.20
  -5 -12  -1  129.49   21.20
  -5 -12  -1   78.09   17.40
   5  12   1  111.19   18.20
   5  12   1  127.19   25.80
   5  12   1   48.50   19.10
   5  12   1   95.69   17.50
   5  12   1   61.29   15.90
  -6 -12  -1   25.20   15.90
  -6 -12  -1   62.89   26.00
  -6 -12  -1   35.20   16.70
  -6 -12  -1   29.10   11.50
   6  12   1   52.79   19.60
   6  12   1   45.80   13.10
  -7 -12  -1   -2.80    5.90
  -7 -12  -1    6.80   11.10
   7  12   1    3.20    8.70
   8  12   1    7.80   13.20
  -9 -12  -1   33.70   16.40
  -9 -12  -1   39.90   15.50
  11 -13  -1   12.60   13.50
  11 -13  -1   -8.40   10.70
 -11  13   1    6.30   10.60
 -11  13   1    4.20    3.90
  10 -13  -1   95.69   22.80
 -10  13   1   99.79    9.70
 -10  13   1   97.09   18.80
   9 -13  -1    8.00   11.50
   9 -13  -1    7.30   12.70
  -9  13   1   18.60    7.50
  -9  13   1   14.10    9.80
  -9  13   1   23.50   11.30
   8 -13  -1   33.10   13.20
   8 -13  -1   24.60   13.00
  -8  13   1   25.40   12.60
  -8  13   1   14.30   11.20
   7 -13  -1   -3.50    3.00
   7 -13  -1    4.80    6.30
   7 -13  -1    2.70    4.70
  -7  13   1    1.20    5.70
  -7  13   1   -2.70    5.10
  -7  13   1   -0.80   11.50
  -7  13   1   -3.40    3.30
   6 -13  -1   -5.60    7.30
   6 -13  -1  -15.60   10.60
   6 -13  -1   -8.70    6.30
   6 -13  -1   -5.50    9.40
   6 -13  -1    0.50    4.80
   6 -13  -1  -11.00    6.50
  -6  13   1   -0.70    7.70
  -6  13   1   -0.10    5.60
  -6  13   1   -1.80    3.50
  -6  13   1   -8.30    6.10
  -6  13   1   -8.60    5.30
  -6  13   1    0.90    7.80
   5 -13  -1   68.79   17.50
   5 -13  -1   71.69   17.00
   5 -13  -1  112.89   15.50
   5 -13  -1   86.69   16.40
   5 -13  -1   65.09   15.30
   5 -13  -1   94.19   16.10
   5 -13  -1   56.39   23.70
   5 -13  -1   70.39   16.90
  -5  13   1   93.69   18.00
  -5  13   1   94.09   15.30
  -5  13   1  114.19   25.30
  -5  13   1   97.09   17.50
  -5  13   1  122.99   20.60
  -5  13   1   80.89   14.20
  -5  13   1   80.19   17.10
   4 -13  -1   12.50    9.30
   4 -13  -1   21.40   12.20
   4 -13  -1   28.60   10.70
   4 -13  -1    5.10    9.00
   4 -13  -1   17.80   11.30
   4 -13  -1   39.00   15.60
   4 -13  -1   17.30    6.70
  -4  13   1   43.10   12.40
  -4  13   1   27.70   13.00
  -4  13   1   32.60    9.50
  -4  13   1   22.80   13.30
  -4  13   1    3.50    7.40
  -4  13   1   18.60   10.20
  -4  13   1   19.30    9.70
   3 -13  -1    3.80    8.30
   3 -13  -1   10.80    8.70
   3 -13  -1   14.30   11.50
   3 -13  -1    6.60    7.30
  -3  13   1    5.90    5.80
  -3  13   1    7.80    7.40
  -3  13   1   24.70   10.30
  -3  13   1    6.00    7.00
  -3  13   1   15.90    6.40
  -3  13   1    5.90    7.50
   2 -13  -1   54.59   14.90
   2 -13  -1   52.19   18.70
   2 -13  -1   67.59   16.40
   2 -13  -1   67.69    6.00
   2 -13  -1   47.80   13.90
   2 -13  -1   81.99   13.10
   2 -13  -1   60.89   18.90
  -2  13   1   84.59   14.90
  -2  13   1   64.39   16.30
  -2  13   1   37.90   14.70
  -2  13   1   83.39   18.80
  -2  13   1   59.99   14.90
  -2  13   1   58.59   10.70
   1 -13  -1   29.50    7.40
   1 -13  -1   21.50   11.50
   1 -13  -1   28.10   12.70
   1 -13  -1   27.10   11.80
   1 -13  -1   32.50   12.50
   1 -13  -1   47.80   11.60
  -1  13   1   40.20   16.10
  -1  13   1   25.30   12.60
  -1  13   1   34.30   12.90
  -1  13   1   33.00   14.00
  -1  13   1   20.00    7.40
  -1  13   1   17.00   12.10
   0 -13  -1   94.89   14.30
   0 -13  -1   94.69   20.20
   0 -13  -1  124.89   21.40
   0 -13  -1   98.49   23.50
   0 -13  -1  102.09   16.30
   0 -13  -1  145.99   24.50
   0 -13  -1  123.19   21.90
   0 -13  -1  111.99   21.40
   0  13   1  133.19   22.30
   0  13   1  124.19   20.50
   0  13   1  108.49   21.60
   0  13   1  100.49   15.50
   0  13   1  112.59   22.00
   0  13   1  132.09   19.60
   0  13   1  106.89   23.10
  -1 -13  -1   -6.90    5.40
  -1 -13  -1    8.20    6.30
  -1 -13  -1   -9.50    7.70
  -1 -13  -1    2.40    4.40
  -1 -13  -1   -1.80    4.70
  -1 -13  -1    0.20    3.40
  -1 -13  -1   -3.20    6.70
   1  13   1   -3.10    3.00
   1  13   1    7.40   11.10
   1  13   1   -3.70    8.20
   1  13   1   -4.80    7.50
   1  13   1   -2.50    7.40
  -2 -13  -1   -2.30    9.30
  -2 -13  -1    3.20    6.90
  -2 -13  -1   -5.60    8.00
  -2 -13  -1    9.60   10.30
  -2 -13  -1    0.10    4.90
  -2 -13  -1    0.20    5.50
   2  13   1   -8.30    3.80
   2  13   1    2.70    8.20
   2  13   1    9.20    3.50
   2  13   1   19.30   14.10
   2  13   1   -0.30    3.80
  -3 -13  -1    2.70    6.30
  -3 -13  -1   12.60   10.30
  -3 -13  -1   17.10   10.10
  -3 -13  -1    4.00    6.30
  -3 -13  -1   -5.90    3.70
   3  13   1   -6.00    6.90
   3  13   1  -12.40   10.40
   3  13   1   11.30    8.60
   3  13   1   -8.00    8.70
   3  13   1  -16.80   10.00
   3  13   1  -16.80    8.50
  -4 -13  -1   11.50   11.40
  -4 -13  -1   -9.10    7.70
  -4 -13  -1   -7.90    4.90
  -4 -13  -1    5.80    5.50
  -4 -13  -1   -0.70    9.50
   4  13   1    5.70    6.60
   4  13   1   -1.90    4.90
   4  13   1    0.30    8.50
   4  13   1    4.40    8.00
   4  13   1   -4.00    6.10
  -5 -13  -1  123.19   21.50
  -5 -13  -1  163.28   28.80
  -5 -13  -1   89.69   25.00
  -5 -13  -1  142.19   27.90
   5  13   1  224.98   53.09
   5  13   1  129.59   24.70
   5  13   1  137.19   22.90
   5  13   1  121.59   28.70
  -6 -13  -1   -5.10    6.50
  -6 -13  -1    9.20    6.30
  -6 -13  -1   -0.60    8.20
  -6 -13  -1   18.10   11.60
   6  13   1    3.10   13.10
  -7 -13  -1    0.30    7.30
  -7 -13  -1  -14.20   15.40
  -7 -13  -1   -3.40    6.10
   7  13   1    0.50   10.20
  -8 -13  -1   53.89   14.90
  -8 -13  -1   -0.70    9.50
   8  13   1   17.50   12.40
  10 -14  -1   12.50    7.40
  10 -14  -1   12.50    8.50
 -10  14   1    3.40    6.40
 -10  14   1    4.20   10.80
   9 -14  -1   -1.70    5.10
   9 -14  -1   -1.10   11.20
  -9  14   1    6.60    8.10
  -9  14   1   15.50   10.60
   8 -14  -1   10.50    6.20
   8 -14  -1    3.50   10.00
  -8  14   1   -6.80    7.80
  -8  14   1    5.50    6.30
   7 -14  -1   19.50    9.00
   7 -14  -1   30.90   16.90
  -7  14   1   44.10   18.80
  -7  14   1   26.30   13.30
  -7  14   1   18.20    8.70
  -7  14   1   41.20   15.90
   6 -14  -1   90.59   16.00
   6 -14  -1   96.69   14.40
   6 -14  -1   94.29   19.50
   6 -14  -1   87.49   19.10
   6 -14  -1   90.59   18.20
  -6  14   1   69.99   18.10
  -6  14   1   63.99   16.00
  -6  14   1   94.49   19.20
  -6  14   1   70.99   14.90
   5 -14  -1    3.00    6.50
   5 -14  -1   12.00   10.40
   5 -14  -1   -2.90    5.50
   5 -14  -1  -11.10    6.30
   5 -14  -1   15.20    9.10
   5 -14  -1    5.10    8.30
  -5  14   1   12.40    8.70
  -5  14   1    3.20    7.20
  -5  14   1   18.30    7.30
  -5  14   1   -2.10    9.70
  -5  14   1   -5.30    5.50
  -5  14   1    0.80    7.50
   4 -14  -1   -5.40    3.40
   4 -14  -1    7.70    6.90
   4 -14  -1    3.20    6.30
   4 -14  -1   -0.90    4.80
  -4  14   1   -4.40    5.20
  -4  14   1   -6.70    5.10
  -4  14   1   -6.70    5.50
  -4  14   1   -3.40    5.10
  -4  14   1    6.20    6.40
  -4  14   1    3.80    2.40
  -4  14   1   -4.30    6.90
   3 -14  -1   90.99   19.50
   3 -14  -1  153.88   24.30
   3 -14  -1   95.79   17.60
   3 -14  -1  135.19   25.70
  -3  14   1   76.19   22.50
  -3  14   1  101.49   21.00
  -3  14   1   86.09   15.40
  -3  14   1  108.39   17.90
  -3  14   1   92.59   22.70
  -3  14   1  108.29   19.50
  -3  14   1  107.39   19.80
   2 -14  -1   -5.30    6.40
   2 -14  -1   -9.90    7.20
   2 -14  -1   -8.20   10.10
   2 -14  -1   -0.80    1.90
   2 -14  -1   -6.30    3.70
  -2  14   1   -3.10    6.70
  -2  14   1   -4.30    7.30
  -2  14   1   -0.10    4.90
  -2  14   1   -3.10    5.30
  -2  14   1    1.00    5.30
  -2  14   1   11.00    5.30
   1 -14  -1  101.09   11.10
   1 -14  -1   85.59   17.30
   1 -14  -1   61.59   17.80
   1 -14  -1  101.09   17.70
   1 -14  -1   84.49   18.10
   1 -14  -1   95.39   16.30
   1 -14  -1   65.49   22.30
   1 -14  -1  107.79   20.60
  -1  14   1   70.99   20.20
  -1  14   1  119.39   19.40
  -1  14   1  111.89   23.70
  -1  14   1   89.39   17.80
  -1  14   1  103.99   23.50
  -1  14   1   93.39   16.50
  -1  14   1  100.09   20.80
   0 -14  -1  281.37   36.30
   0 -14  -1  340.97   38.50
   0 -14  -1  381.56   39.00
   0 -14  -1  355.76   42.10
   0 -14  -1  290.27   27.40
   0 -14  -1  310.37   37.40
   0 -14  -1  306.57   25.00
   0 -14  -1  378.86   37.20
   0  14   1  318.87   38.90
   0  14   1  356.36   39.00
   0  14   1  276.37   37.90
   0  14   1  370.66   30.70
   0  14   1  374.16   41.80
   0  14   1  253.67   37.40
   0  14   1  364.86   44.50
  -1 -14  -1   77.39   21.90
  -1 -14  -1   65.89   28.80
  -1 -14  -1   46.00   12.10
  -1 -14  -1   59.09   12.60
   1  14   1   64.79   14.90
   1  14   1   60.29   20.50
   1  14   1   26.00   13.40
   1  14   1   53.99   19.50
   1  14   1   35.50   13.70
   1  14   1   65.49   20.60
  -2 -14  -1   -5.90    4.40
  -2 -14  -1   -2.20    7.40
  -2 -14  -1   -2.00    6.40
  -2 -14  -1  -15.30    9.60
  -2 -14  -1   -3.40    7.00
   2  14   1   13.90    8.80
   2  14   1   -0.80    8.60
   2  14   1    1.70    6.80
   2  14   1    9.30    4.30
   2  14   1   -7.10    4.60
   2  14   1   -0.40    3.30
  -3 -14  -1   17.30   11.50
  -3 -14  -1   14.80   10.60
  -3 -14  -1    0.10    9.80
  -3 -14  -1   -3.80    7.40
   3  14   1   -4.70    9.00
   3  14   1  -11.00    8.20
   3  14   1   -1.50    8.30
   3  14   1    5.50    9.60
   3  14   1   -8.40    5.20
   3  14   1  -10.40   11.20
  -4 -14  -1   -1.40    6.30
  -4 -14  -1   -1.50   10.60
  -4 -14  -1   12.00    7.90
   4  14   1   13.80    9.20
   4  14   1    1.40    8.10
   4  14   1   17.30   13.10
   4  14   1   26.40   11.90
   4  14   1   20.80    8.00
  -5 -14  -1   55.09   26.20
  -5 -14  -1   85.99   22.50
  -5 -14  -1   22.20   11.80
   5  14   1   77.69   22.40
   5  14   1   41.50   14.80
   5  14   1   43.30   17.30
  -6 -14  -1   -4.10    5.00
  -6 -14  -1    0.70    5.90
   6  14   1   12.90   14.00
  -7 -14  -1  -10.80    6.00
  -7 -14  -1  -12.70   15.60
  -7 -14  -1    9.20    8.90
   7  14   1   -0.90   11.50
  -8 -14  -1  -24.50    9.90
  -8 -14  -1   -9.20    6.90
  -8 -14  -1    0.00   13.30
  10 -15  -1   -1.80    6.10
  10 -15  -1    7.90   12.90
 -10  15   1   18.30   26.70
   9 -15  -1   32.70   16.70
  -9  15   1   49.80   12.40
  -9  15   1   55.99   15.30
   8 -15  -1   -6.30    5.30
   8 -15  -1   -9.90   10.30
  -8  15   1    3.30    6.90
  -8  15   1   -5.80    6.90
  -8  15   1   -0.20    5.70
   7 -15  -1   11.90   11.00
   7 -15  -1   -0.20    6.70
  -7  15   1   13.70    8.60
  -7  15   1   18.60    6.10
  -7  15   1   15.20   15.00
  -7  15   1   12.30    9.00
   6 -15  -1   15.10   11.80
   6 -15  -1   48.40   16.70
   6 -15  -1   22.70   11.60
  -6  15   1   39.20   10.10
  -6  15   1   40.90   11.70
  -6  15   1   47.30   12.40
  -6  15   1   24.70   12.10
  -6  15   1   72.59   12.60
   5 -15  -1   36.50   12.40
   5 -15  -1   24.50   12.10
   5 -15  -1   38.40   13.80
  -5  15   1   35.50   15.90
  -5  15   1   44.60   15.30
  -5  15   1   35.00   14.30
  -5  15   1   29.30   13.40
   4 -15  -1   19.10   12.00
   4 -15  -1   27.30   10.60
   4 -15  -1    6.30    9.40
  -4  15   1   11.50    9.40
  -4  15   1   22.50   16.20
  -4  15   1   -0.70    7.80
  -4  15   1   17.50    7.50
  -4  15   1    4.60   11.90
  -4  15   1   15.30    8.30
   3 -15  -1   15.60   11.90
   3 -15  -1   18.00   13.00
   3 -15  -1   13.00   10.80
   3 -15  -1   22.40   15.80
   3 -15  -1   10.30   12.00
   3 -15  -1   26.50   15.40
  -3  15   1   19.60   12.20
  -3  15   1   18.90   10.00
  -3  15   1    2.80    8.30
  -3  15   1    6.40    8.10
  -3  15   1   12.10    6.50
  -3  15   1   -1.00    9.00
  -3  15   1    7.40    6.30
   2 -15  -1  265.37   30.70
   2 -15  -1  176.48   27.00
   2 -15  -1  217.38   30.10
   2 -15  -1  227.88   31.80
   2 -15  -1  215.78   10.70
  -2  15   1  269.57   36.80
  -2  15   1  195.28   28.10
  -2  15   1  204.28   30.10
  -2  15   1  172.68   29.40
  -2  15   1  220.28   23.80
  -2  15   1  177.28   28.40
  -2  15   1  203.88   30.70
   1 -15  -1    0.40    3.60
   1 -15  -1   10.90   11.00
   1 -15  -1   -4.40    6.40
   1 -15  -1    0.40    9.40
   1 -15  -1   -1.40    5.90
   1 -15  -1   -1.50    3.10
  -1  15   1   -1.00    2.60
  -1  15   1   14.70    6.70
  -1  15   1   -6.70    4.60
  -1  15   1   20.10    9.20
  -1  15   1    8.80    9.10
  -1  15   1   -1.40    7.90
   0 -15  -1   -5.40    8.00
   0 -15  -1   -6.60   10.80
   0 -15  -1   12.80    7.40
   0 -15  -1   10.60    6.80
   0 -15  -1  -10.20    4.40
   0 -15  -1    8.40    7.70
   0  15   1    4.20    7.00
   0  15   1   -1.60    4.10
   0  15   1   -2.70    5.60
   0  15   1   -7.70    6.80
   0  15   1   -8.70    8.80
   0  15   1    5.60    5.90
   0  15   1    8.20    8.10
  -1 -15  -1   51.39   13.30
  -1 -15  -1   66.99   18.70
  -1 -15  -1   42.10   17.60
  -1 -15  -1   67.49   18.80
  -1 -15  -1   57.69   14.00
   1  15   1   34.70   15.20
   1  15   1   75.09   19.80
   1  15   1   66.89   12.80
   1  15   1   50.29   19.80
   1  15   1   55.19   19.40
   1  15   1   53.29   19.50
   1  15   1   69.19   19.20
  -2 -15  -1  -12.60    9.20
  -2 -15  -1    0.60    8.20
  -2 -15  -1  -11.90    9.50
  -2 -15  -1    6.30    8.80
  -2 -15  -1  -11.20    7.10
   2  15   1   25.40   12.30
   2  15   1    6.20    6.70
   2  15   1    1.50    6.30
   2  15   1   10.70   11.50
  -3 -15  -1    0.80   10.40
  -3 -15  -1  -13.40    9.50
  -3 -15  -1    6.00    5.70
  -3 -15  -1   -2.80    7.10
  -3 -15  -1  -14.30   10.60
   3  15   1   20.10   10.00
   3  15   1   -0.40    9.40
   3  15   1   -8.10    5.60
   3  15   1    1.00    8.40
   3  15   1   -7.20    6.30
  -4 -15  -1   31.90   13.80
  -4 -15  -1   45.20   16.20
  -4 -15  -1   29.10   13.20
   4  15   1   41.00   16.00
   4  15   1   34.00   11.60
   4  15   1   69.49   19.70
  -5 -15  -1    0.90    9.60
  -5 -15  -1   10.00    7.80
  -5 -15  -1    3.80   13.20
   5  15   1  -11.90   14.90
  -6 -15  -1   17.90   13.30
  -6 -15  -1    4.40   11.40
  -6 -15  -1   32.20   19.60
   6  15   1   -1.30   20.20
  -7 -15  -1   -7.00    7.60
  -7 -15  -1  -17.20    9.90
   7  15   1    7.40   19.40
   9 -16  -1   59.29   17.00
   9 -16  -1   97.99   22.60
  -9  16   1   82.19   17.20
  -9  16   1   83.39   16.20
   8 -16  -1    3.30   10.00
   8 -16  -1   26.40   13.50
  -8  16   1   -4.50    8.60
  -8  16   1   -3.10    4.10
   7 -16  -1   57.29   17.20
   7 -16  -1   28.60   13.70
  -7  16   1   35.70   13.20
   6 -16  -1    2.50    9.40
   6 -16  -1   -3.30    8.20
  -6  16   1   -0.40    7.10
  -6  16   1    0.50    7.60
  -6  16   1   -4.70    6.50
  -6  16   1   -2.70    9.70
  -6  16   1   -5.40    4.80
   5 -16  -1   51.49   18.20
   5 -16  -1   62.19   11.60
   5 -16  -1   79.79   18.30
  -5  16   1   51.19   12.50
  -5  16   1   51.59   17.50
  -5  16   1   29.50   13.30
   4 -16  -1   10.90   13.50
  -4  16   1   -0.10    8.30
  -4  16   1    1.80    4.20
  -4  16   1    7.30   11.00
  -4  16   1    9.50    8.00
  -4  16   1   -3.40    7.50
   3 -16  -1    5.70    6.40
   3 -16  -1  -18.80   11.10
   3 -16  -1   -9.80   12.30
   3 -16  -1   -5.10    6.50
  -3  16   1   -1.90    4.60
  -3  16   1   -4.40    3.40
  -3  16   1   -3.70    4.90
  -3  16   1   -7.10    8.60
  -3  16   1    5.90    5.10
  -3  16   1   -0.20    5.40
   2 -16  -1   10.30    7.70
   2 -16  -1    1.00    4.00
   2 -16  -1   15.20    7.60
   2 -16  -1   -1.60    8.90
   2 -16  -1    2.40   10.90
   2 -16  -1  -12.40    6.80
  -2  16   1   10.30    6.20
  -2  16   1   20.20    9.70
  -2  16   1   13.20   12.70
  -2  16   1    6.50    8.20
  -2  16   1    3.60    8.30
  -2  16   1   -1.60   13.60
   1 -16  -1    4.80    4.90
   1 -16  -1   -1.80   14.40
   1 -16  -1   16.90   14.60
   1 -16  -1   -9.60   11.90
   1 -16  -1   -2.70    5.10
   1 -16  -1   -9.50    7.00
   1 -16  -1   -6.30    7.00
  -1  16   1    7.20    8.80
  -1  16   1    0.90   11.20
  -1  16   1    3.40    5.00
  -1  16   1    6.20   12.30
  -1  16   1    3.00    5.80
   0 -16  -1   45.90   17.00
   0 -16  -1   74.39   19.50
   0 -16  -1   45.20   13.00
   0 -16  -1   49.70   13.00
   0  16   1   58.09   22.80
   0  16   1   55.79   15.40
   0  16   1   68.29   18.80
   0  16   1   92.79   22.20
   0  16   1   61.79   18.10
   0  16   1   60.39   22.10
   0  16   1   56.49   20.50
  -1 -16  -1   10.90   10.00
  -1 -16  -1   -9.50    6.00
  -1 -16  -1   19.10    9.60
  -1 -16  -1    0.10    4.80
  -1 -16  -1   -2.80    5.90
   1  16   1   20.90   10.20
   1  16   1    3.90    7.20
   1  16   1    6.50    9.80
   1  16   1   12.30    6.50
   1  16   1    0.40    9.60
   1  16   1   -0.90   12.80
   1  16   1   -7.30   11.70
  -2 -16  -1   11.40    9.50
  -2 -16  -1   13.60    7.30
  -2 -16  -1   11.20   11.70
   2  16   1   13.50   10.90
   2  16   1    3.50   15.80
   2  16   1    7.00   12.10
   2  16   1   13.90   10.10
  -3 -16  -1   19.70    9.70
  -3 -16  -1   11.50   12.10
  -3 -16  -1    0.20   16.10
   3  16   1    6.60   13.00
   3  16   1    4.30   12.80
   3  16   1   23.70   12.90
   3  16   1   31.30   16.40
  -4 -16  -1   12.40   11.20
  -4 -16  -1   -0.50    6.90
   4  16   1   17.60   12.40
  -5 -16  -1    2.80    7.30
  -5 -16  -1   29.30   19.90
   5  16   1    2.10   14.50
  -6 -16  -1   -6.90   12.70
  -6 -16  -1   -1.90   12.10
  -6 -16  -1  -15.90    7.20
   6  16   1   20.30   17.10
  -7 -16  -1    5.20   16.40
  -7 -16  -1    8.20   12.60
  -7 -16  -1   -1.90   16.30
   7  16   1   11.10   17.20
  -9  17   1   22.80    8.00
  -9  17   1   12.30    5.50
  -9  17   1   24.10    8.10
   8 -17  -1   40.40   18.70
   8 -17  -1   58.29   14.40
  -8  17   1   63.79   15.70
  -8  17   1   16.40    8.20
  -8  17   1   21.80   10.10
   7 -17  -1   11.00    8.80
   7 -17  -1    3.70   11.50
  -7  17   1    4.00    4.40
  -7  17   1    7.50   10.50
  -7  17   1   17.60   15.90
   6 -17  -1   76.59   19.60
   6 -17  -1   50.39   18.40
  -6  17   1   67.79   19.50
  -6  17   1   60.59   19.70
  -6  17   1   54.89   22.20
  -6  17   1   58.79   21.80
   5 -17  -1   -3.20    9.80
   5 -17  -1   -8.40    9.60
  -5  17   1    1.40   10.30
  -5  17   1  -10.30    7.40
  -5  17   1    6.80    3.50
  -5  17   1   -6.40    5.80
   4 -17  -1   -1.30    6.70
   4 -17  -1   -4.90    9.60
  -4  17   1  -11.20   11.50
  -4  17   1   -0.70    8.10
  -4  17   1   11.80    6.30
   3 -17  -1   78.69   18.20
   3 -17  -1   33.10   19.20
   3 -17  -1   61.99   16.30
  -3  17   1   49.60   23.10
  -3  17   1   42.70   21.60
  -3  17   1   27.10   14.90
  -3  17   1   62.09   13.20
   2 -17  -1   -7.70    9.10
  -2  17   1   11.70   12.60
  -2  17   1   11.80    6.80
  -2  17   1    4.40   10.70
  -2  17   1    0.30    9.20
   1 -17  -1   12.60    9.30
   1 -17  -1    3.70    6.40
   1 -17  -1    2.70    8.40
   1 -17  -1   18.70    6.70
  -1  17   1    0.50    7.90
  -1  17   1   43.40   11.80
  -1  17   1   10.20    8.00
  -1  17   1   14.20    3.00
   0 -17  -1   14.20    8.30
   0 -17  -1   32.10   15.10
   0 -17  -1   34.50   11.10
   0 -17  -1   19.20   11.50
   0  17   1   46.30   28.20
   0  17   1   36.90   10.20
   0  17   1   41.80   18.50
   0  17   1   15.80   16.50
   0  17   1   41.80   14.10
   0  17   1   31.50   15.70
  -1 -17  -1   19.90   14.60
  -1 -17  -1    0.50    9.80
  -1 -17  -1   -0.30    8.00
  -1 -17  -1   18.40   12.00
   1  17   1   -4.20    6.50
   1  17   1   -5.30    9.00
   1  17   1   -6.00   16.20
   1  17   1   16.70    8.70
  -2 -17  -1  -14.60    8.10
  -2 -17  -1   -8.80    8.90
  -2 -17  -1   -7.50    9.00
  -2 -17  -1    2.50    9.10
   2  17   1   -8.90    5.90
   2  17   1   11.60   14.60
   2  17   1   20.90   10.50
  -3 -17  -1   -9.50   10.10
  -3 -17  -1   12.80   10.10
  -3 -17  -1   -9.50   16.50
   3  17   1    4.90   13.40
   3  17   1   13.50   14.90
   3  17   1   25.10    8.70
  -4 -17  -1   44.90   10.30
  -4 -17  -1   27.90   20.10
  -4 -17  -1   45.10   23.10
  -4 -17  -1   14.90   11.90
   4  17   1   78.59   24.60
   4  17   1   32.90   17.70
   4  17   1   74.39   21.20
  -5 -17  -1  -14.20   12.30
  -5 -17  -1   -8.80   13.20
  -5 -17  -1    4.60    7.00
  -5 -17  -1   28.40   10.00
   5  17   1  -11.70   15.10
  -6 -17  -1    4.70    7.30
  -6 -17  -1    8.40   14.00
   6  17   1  -13.40   15.90
   8 -18  -1   14.20    8.80
   8 -18  -1  -30.60   12.50
  -8  18   1   -4.30    9.90
  -8  18   1   -1.90   10.20
   7 -18  -1   -0.90   12.50
   7 -18  -1   53.49   15.80
  -7  18   1   12.90   15.50
  -7  18   1   18.40   10.50
  -7  18   1   22.50   12.20
   6 -18  -1   25.70   18.90
   6 -18  -1   19.40   14.20
  -6  18   1   19.40   14.00
  -6  18   1   35.80   17.20
   5 -18  -1   -0.30    7.50
   5 -18  -1    1.70    8.60
  -5  18   1    7.20   11.50
  -5  18   1    5.00   10.10
[truncated: 2,750,142 more chars]
