# Supplementary material for: Crystals as Rockets: Modulation of the Salient Temperature in Cocrystals by Solvent Mixture Composition
Source: Angew Chem Int Ed Engl. 2026 Mar 18;65(18):e26010. doi: 10.1002/anie.202526010 (PMC13110762; doi:10.1002/anie.202526010)
Supplement: Supplementary file 2 — Supporting File 2: anie71541‐sup‐0002‐Data.zip. [file ANIE-65-e26010-s004.zip › ICZ_BPE_MEOH_100K.cif]

 
data_ICZ_BPE_MEOH_100K

loop_
_audit_author_name
_audit_author_address
'Ruben A. Toscano'
;Universidad Nacional Autonoma de Mexico, Circuito Exterior, Ciudad Universitaria, CDMX
Mexico
;
 
_audit_creation_method            'SHELXL-2019/3'
_shelx_SHELXL_version_number      '2019/3'
_chemical_name_systematic         ?
_chemical_name_common             ?
_chemical_melting_point           ?
_chemical_formula_moiety           
 '2(C18 H12 N2), 3.5(C12 H10 N2), C H4 O'
_chemical_formula_sum
 'C79 H63 N11 O' 
_chemical_formula_weight          1182.40

loop_
 _atom_type_symbol
 _atom_type_description
 _atom_type_scat_dispersion_real
 _atom_type_scat_dispersion_imag
 _atom_type_scat_source
 'C'  'C'   0.0033   0.0016
 'International Tables Vol C Tables 4.2.6.8 and 6.1.1.4'
 'H'  'H'   0.0000   0.0000
 'International Tables Vol C Tables 4.2.6.8 and 6.1.1.4'
 'N'  'N'   0.0061   0.0033
 'International Tables Vol C Tables 4.2.6.8 and 6.1.1.4'
 'O'  'O'   0.0106   0.0060
 'International Tables Vol C Tables 4.2.6.8 and 6.1.1.4'
 
_space_group_crystal_system       triclinic
_space_group_IT_number            2
_space_group_name_H-M_alt         'P -1'
_space_group_name_Hall            '-P 1'
 
_shelx_space_group_comment
;
The symmetry employed for this shelxl refinement is uniquely defined
by the following loop, which should always be used as a source of
symmetry information in preference to the above space-group names.
They are only intended as comments.
;
 
loop_
 _space_group_symop_operation_xyz
 'x, y, z'
 '-x, -y, -z'
 
_cell_length_a                    9.9093(3)
_cell_length_b                    16.4848(5)
_cell_length_c                    18.9890(6)
_cell_angle_alpha                 101.9570(10)
_cell_angle_beta                  93.0540(10)
_cell_angle_gamma                 97.2550(10)
_cell_volume                      3000.21(16)
_cell_formula_units_Z             2
_cell_measurement_temperature    100(2)
_cell_measurement_reflns_used      9997
_cell_measurement_theta_min        2.29
_cell_measurement_theta_max       31.47

_exptl_crystal_description       'prism'
_exptl_crystal_colour            'yellow'
_exptl_crystal_density_meas       ?
_exptl_crystal_density_method     ?
_exptl_crystal_density_diffrn     1.309          
_exptl_crystal_F_000              1244
_exptl_transmission_factor_min    ?
_exptl_transmission_factor_max    ?
_exptl_crystal_size_max           0.390
_exptl_crystal_size_mid           0.311
_exptl_crystal_size_min           0.282
_exptl_absorpt_coefficient_mu     0.080
_shelx_estimated_absorpt_T_min    0.970
_shelx_estimated_absorpt_T_max    0.978
_exptl_absorpt_correction_type    'multi-scan'
_exptl_absorpt_correction_T_min   0.7126
_exptl_absorpt_correction_T_max   0.7462
_exptl_absorpt_process_details    '(Sheldrick, 2012)'
_exptl_absorpt_special_details    ?
_diffrn_ambient_temperature       100(2)
_diffrn_radiation_wavelength      0.71073
_diffrn_radiation_type            MoK\a
_diffrn_source                    'micro-focus X-ray source'
_diffrn_radiation_monochromator   'Helios multilayer mirror'  
_diffrn_measurement_device_type   
'Bruker D8 Venture \k geometry diffractometer 208039-1' 
_diffrn_measurement_method        '\f and \w-scans'
_diffrn_detector_area_resol_mean  73.909836
_diffrn_reflns_number             208651
_diffrn_reflns_av_unetI/netI      0.0357
_diffrn_reflns_av_R_equivalents   0.0553
_diffrn_reflns_limit_h_min        -14
_diffrn_reflns_limit_h_max        14
_diffrn_reflns_limit_k_min        -23
_diffrn_reflns_limit_k_max        23
_diffrn_reflns_limit_l_min        -27
_diffrn_reflns_limit_l_max        27
_diffrn_reflns_theta_min          1.855
_diffrn_reflns_theta_max          30.999
_diffrn_reflns_theta_full         25.242
_diffrn_measured_fraction_theta_max   0.996
_diffrn_measured_fraction_theta_full  0.998
_diffrn_reflns_Laue_measured_fraction_max    0.996
_diffrn_reflns_Laue_measured_fraction_full   0.998
_diffrn_reflns_point_group_measured_fraction_max   0.996
_diffrn_reflns_point_group_measured_fraction_full  0.998
_reflns_number_total              19065
_reflns_number_gt                 14075
_reflns_threshold_expression      'I > 2\s(I)'
_reflns_Friedel_coverage          0.000
_reflns_Friedel_fraction_max      .
_reflns_Friedel_fraction_full     .
 
_reflns_special_details
;
 Reflections were merged by SHELXL according to the crystal
 class for the calculation of statistics and refinement.
 
 _reflns_Friedel_fraction is defined as the number of unique
 Friedel pairs measured divided by the number that would be
 possible theoretically, ignoring centric projections and
 systematic absences.
;
 
_computing_data_collection        'APEX5 v2023.9-2-0(Bruker, 2023)'
_computing_cell_refinement        'APEX5 v2023.9-2(Bruker, 2023)'
_computing_data_reduction         'SAINT V8.40B (Bruker, 2014)'
_computing_structure_solution     'SHELXS-2012 (Bruker, 2013)'
_computing_structure_refinement   'SHELXL-2019/3 (Sheldrick, 2015)'
_computing_molecular_graphics     'SHELXLe (H�bschle et al, 2011)'
_computing_publication_material   'CIFTAB V 2013/2 (Sheldrick, 2013)'
_refine_special_details           ?
_refine_ls_structure_factor_coef  Fsqd
_refine_ls_matrix_type            full
_refine_ls_weighting_scheme       calc
_refine_ls_weighting_details
'w=1/[\s^2^(Fo^2^)+(0.0257P)^2^+5.4475P] where P=(Fo^2^+2Fc^2^)/3'
_atom_sites_solution_primary      direct
_atom_sites_solution_secondary    difmap
_atom_sites_solution_hydrogens    mixed
_refine_ls_hydrogen_treatment     mixed
_refine_ls_extinction_method      none
_refine_ls_extinction_coef        .
_refine_ls_number_reflns          19065
_refine_ls_number_parameters      982
_refine_ls_number_restraints      606
_refine_ls_R_factor_all           0.1094
_refine_ls_R_factor_gt            0.0771
_refine_ls_wR_factor_ref          0.1694
_refine_ls_wR_factor_gt           0.1483
_refine_ls_goodness_of_fit_ref    1.050
_refine_ls_restrained_S_all       1.037
_refine_ls_shift/su_max           0.000
_refine_ls_shift/su_mean          0.000
 
loop_
 _atom_site_label
 _atom_site_type_symbol
 _atom_site_fract_x
 _atom_site_fract_y
 _atom_site_fract_z
 _atom_site_U_iso_or_equiv
 _atom_site_adp_type
 _atom_site_occupancy
 _atom_site_site_symmetry_order  
 _atom_site_calc_flag
 _atom_site_refinement_flags_posn
 _atom_site_refinement_flags_adp
 _atom_site_refinement_flags_occupancy
 _atom_site_disorder_assembly
 _atom_site_disorder_group
C1A C 0.1781(2) 0.23837(13) 0.47776(11) 0.0244(4) Uani 1 1 d . . . . .
H1A H 0.180196 0.215498 0.427677 0.029 Uiso 1 1 calc R U . . .
C2A C 0.0544(2) 0.23963(14) 0.50939(12) 0.0292(4) Uani 1 1 d . . . . .
H2A H -0.028518 0.217884 0.480395 0.035 Uiso 1 1 calc R U . . .
C3A C 0.0507(2) 0.27257(14) 0.58342(12) 0.0297(4) Uani 1 1 d . . . . .
H3A H -0.034572 0.271925 0.604015 0.036 Uiso 1 1 calc R U . . .
C4A C 0.1693(2) 0.30592(14) 0.62686(12) 0.0294(4) Uani 1 1 d . . . . .
H4A H 0.166553 0.328115 0.677016 0.035 Uiso 1 1 calc R U . . .
N5A N 0.42313(18) 0.33860(12) 0.62610(9) 0.0267(3) Uani 1 1 d . . . . .
H5A H 0.449(3) 0.3649(16) 0.6744(15) 0.032 Uiso 1 1 d . U . . .
C6A C 0.6557(2) 0.35241(13) 0.58084(11) 0.0247(4) Uani 1 1 d . . . . .
H6A H 0.701372 0.379693 0.626456 0.030 Uiso 1 1 calc R U . . .
C7A C 0.7265(2) 0.33804(12) 0.52016(11) 0.0245(4) Uani 1 1 d . . . . .
H7A H 0.821618 0.357196 0.523442 0.029 Uiso 1 1 calc R U . . .
C8A C 0.8337(2) 0.27708(13) 0.35422(11) 0.0253(4) Uani 1 1 d . . . . .
H8A H 0.911351 0.308895 0.383185 0.030 Uiso 1 1 calc R U . . .
C9A C 0.8441(2) 0.23843(13) 0.28313(11) 0.0271(4) Uani 1 1 d . . . . .
H9A H 0.930003 0.243754 0.263325 0.032 Uiso 1 1 calc R U . . .
C10A C 0.7306(2) 0.19168(14) 0.23987(11) 0.0276(4) Uani 1 1 d . . . . .
H10A H 0.741165 0.165388 0.191400 0.033 Uiso 1 1 calc R U . . .
C11A C 0.6029(2) 0.18284(12) 0.26613(10) 0.0236(4) Uani 1 1 d . . . . .
H11A H 0.525868 0.151301 0.236472 0.028 Uiso 1 1 calc R U . . .
N12A N 0.47820(17) 0.22210(10) 0.37740(9) 0.0208(3) Uani 1 1 d . . . . .
H12A H 0.393(3) 0.1942(15) 0.3598(13) 0.025 Uiso 1 1 d . U . . .
C13A C 0.29896(19) 0.27133(12) 0.52102(10) 0.0216(4) Uani 1 1 d . . . . .
C14A C 0.2929(2) 0.30618(13) 0.59520(11) 0.0246(4) Uani 1 1 d . . . . .
C15A C 0.5146(2) 0.32585(12) 0.57382(10) 0.0229(4) Uani 1 1 d . . . . .
C16A C 0.44149(19) 0.28302(12) 0.50736(10) 0.0210(3) Uani 1 1 d . . . . .
C17A C 0.65905(19) 0.29517(12) 0.45325(10) 0.0215(3) Uani 1 1 d . . . . .
C18A C 0.7062(2) 0.26830(12) 0.38262(10) 0.0214(3) Uani 1 1 d . . . . .
C19A C 0.51827(19) 0.26609(11) 0.44744(10) 0.0201(3) Uani 1 1 d . . . . .
C20A C 0.59160(19) 0.22180(12) 0.33743(10) 0.0203(3) Uani 1 1 d . . . . .
N21A N 1.22040(17) 0.12909(11) 0.29137(9) 0.0242(3) Uani 1 1 d . . . . .
N27A N 0.61936(17) -0.01509(10) -0.13209(9) 0.0240(3) Uani 1 1 d . . . . .
C22A C 1.22306(19) 0.16293(12) 0.23287(11) 0.0226(4) Uani 1 1 d . . . . .
H22A H 1.296425 0.205406 0.231239 0.027 Uiso 1 1 calc R U . . .
C23A C 1.12530(19) 0.13969(12) 0.17466(10) 0.0212(3) Uani 1 1 d . . . . .
H23A H 1.132329 0.166095 0.134774 0.025 Uiso 1 1 calc R U . . .
C24A C 1.01648(18) 0.07720(11) 0.17516(10) 0.0189(3) Uani 1 1 d . . . . .
C25A C 1.01223(19) 0.04233(12) 0.23611(10) 0.0216(4) Uani 1 1 d . . . . .
H25A H 0.939597 0.000127 0.239427 0.026 Uiso 1 1 calc R U . . .
C26A C 1.1145(2) 0.06959(13) 0.29184(10) 0.0241(4) Uani 1 1 d . . . . .
H26A H 1.109534 0.044778 0.332708 0.029 Uiso 1 1 calc R U . . .
C28A C 0.6026(2) -0.04197(13) -0.07071(11) 0.0251(4) Uani 1 1 d . . . . .
H28A H 0.523595 -0.080522 -0.069131 0.030 Uiso 1 1 calc R U . . .
C29A C 0.6929(2) -0.01724(13) -0.00939(11) 0.0241(4) Uani 1 1 d . . . . .
H29A H 0.675155 -0.038283 0.032643 0.029 Uiso 1 1 calc R U . . .
C30A C 0.81048(18) 0.03910(11) -0.01029(10) 0.0180(3) Uani 1 1 d . . . . .
C31A C 0.82959(19) 0.06631(11) -0.07419(10) 0.0201(3) Uani 1 1 d . . . . .
H31A H 0.908706 0.103840 -0.077764 0.024 Uiso 1 1 calc R U . . .
C32A C 0.7326(2) 0.03844(12) -0.13283(10) 0.0222(4) Uani 1 1 d . . . . .
H32A H 0.747426 0.058436 -0.175635 0.027 Uiso 1 1 calc R U . . .
C33A C 0.91146(18) 0.04675(12) 0.11478(10) 0.0206(3) Uani 1 1 d . . . . .
H33A H 0.837138 0.007227 0.121140 0.025 Uiso 1 1 calc R U . . .
C34A C 0.91212(18) 0.07022(12) 0.05159(10) 0.0203(3) Uani 1 1 d . . . . .
H34A H 0.985415 0.110962 0.046171 0.024 Uiso 1 1 calc R U . . .
N41A N 0.4904(7) 0.5913(5) 1.2214(2) 0.0308(11) Uani 0.658(4) 1 d D U P A 1
C42A C 0.5648(5) 0.6189(3) 1.1718(2) 0.0306(9) Uani 0.658(4) 1 d D U P A 1
H42A H 0.653468 0.648774 1.187027 0.037 Uiso 0.658(4) 1 calc R U P A 1
C43A C 0.5191(4) 0.6062(2) 1.0997(2) 0.0250(7) Uani 0.658(4) 1 d D U P A 1
H43A H 0.576136 0.627103 1.066955 0.030 Uiso 0.658(4) 1 calc R U P A 1
C44A C 0.3900(4) 0.5630(2) 1.07522(16) 0.0235(7) Uani 0.658(4) 1 d D U P A 1
C45A C 0.3132(5) 0.5332(4) 1.1261(2) 0.0290(8) Uani 0.658(4) 1 d D U P A 1
H45A H 0.226151 0.500712 1.111771 0.035 Uiso 0.658(4) 1 calc R U P A 1
C46A C 0.3642(11) 0.5512(12) 1.1977(3) 0.0323(12) Uani 0.658(4) 1 d D U P A 1
H46A H 0.306886 0.534311 1.232107 0.039 Uiso 0.658(4) 1 calc R U P A 1
N47A N 0.0629(5) 0.4898(3) 0.7493(2) 0.0291(9) Uani 0.658(4) 1 d D U P A 1
C48A C 0.0096(6) 0.4400(3) 0.7913(3) 0.0325(13) Uani 0.658(4) 1 d D U P A 1
H48A H -0.066778 0.399178 0.771611 0.039 Uiso 0.658(4) 1 calc R U P A 1
C49A C 0.0593(5) 0.4448(3) 0.8617(2) 0.0314(10) Uani 0.658(4) 1 d D U P A 1
H49A H 0.015702 0.408887 0.889380 0.038 Uiso 0.658(4) 1 calc R U P A 1
C50A C 0.1731(5) 0.5020(3) 0.8918(2) 0.0233(8) Uani 0.658(4) 1 d D U P A 1
C51A C 0.2282(4) 0.5540(3) 0.8486(2) 0.0314(8) Uani 0.658(4) 1 d D U P A 1
H51A H 0.305882 0.594532 0.866620 0.038 Uiso 0.658(4) 1 calc R U P A 1
C52A C 0.1701(5) 0.5468(3) 0.7796(2) 0.0339(9) Uani 0.658(4) 1 d D U P A 1
H52A H 0.208221 0.584431 0.751774 0.041 Uiso 0.658(4) 1 calc R U P A 1
C53A C 0.3390(3) 0.55486(19) 0.99985(16) 0.0255(6) Uani 0.658(4) 1 d D U P A 1
H53A H 0.392215 0.586114 0.971769 0.031 Uiso 0.658(4) 1 calc R U P A 1
C54A C 0.2255(3) 0.5078(2) 0.96733(18) 0.0260(6) Uani 0.658(4) 1 d D U P A 1
H54A H 0.173456 0.475162 0.994793 0.031 Uiso 0.658(4) 1 calc R U P A 1
N41C N 0.4870(14) 0.6039(10) 1.2126(4) 0.033(2) Uani 0.342(4) 1 d D U P A 2
C42C C 0.5342(9) 0.6206(6) 1.1512(5) 0.0321(15) Uani 0.342(4) 1 d D U P A 2
H42C H 0.620513 0.654168 1.154197 0.038 Uiso 0.342(4) 1 calc R U P A 2
C43C C 0.4639(8) 0.5915(4) 1.0840(3) 0.0258(12) Uani 0.342(4) 1 d D U P A 2
H43C H 0.500392 0.607179 1.042693 0.031 Uiso 0.342(4) 1 calc R U P A 2
C44C C 0.3404(8) 0.5396(5) 1.0766(3) 0.0265(12) Uani 0.342(4) 1 d D U P A 2
C45C C 0.2936(10) 0.5194(7) 1.1393(4) 0.0319(16) Uani 0.342(4) 1 d D U P A 2
H45C H 0.208076 0.485372 1.137523 0.038 Uiso 0.342(4) 1 calc R U P A 2
C46C C 0.372(2) 0.549(2) 1.2042(5) 0.035(2) Uani 0.342(4) 1 d D U P A 2
H46C H 0.342255 0.529162 1.245295 0.042 Uiso 0.342(4) 1 calc R U P A 2
N47C N 0.0304(11) 0.4735(7) 0.7463(5) 0.0314(16) Uani 0.342(4) 1 d D U P A 2
C48C C 0.0261(13) 0.4237(6) 0.7939(5) 0.0304(18) Uani 0.342(4) 1 d D U P A 2
H48C H -0.033784 0.372165 0.781897 0.036 Uiso 0.342(4) 1 calc R U P A 2
C49C C 0.1037(8) 0.4428(5) 0.8597(4) 0.0274(15) Uani 0.342(4) 1 d D U P A 2
H49C H 0.095927 0.405055 0.891398 0.033 Uiso 0.342(4) 1 calc R U P A 2
C50C C 0.1927(9) 0.5171(6) 0.8789(4) 0.0242(14) Uani 0.342(4) 1 d D U P A 2
C51C C 0.2000(8) 0.5681(4) 0.8288(4) 0.0270(13) Uani 0.342(4) 1 d D U P A 2
H51C H 0.260699 0.619298 0.838831 0.032 Uiso 0.342(4) 1 calc R U P A 2
C52C C 0.1190(9) 0.5441(5) 0.7648(4) 0.0302(14) Uani 0.342(4) 1 d D U P A 2
H52C H 0.126564 0.580003 0.731568 0.036 Uiso 0.342(4) 1 calc R U P A 2
C53C C 0.2607(6) 0.5100(4) 1.0063(3) 0.0257(11) Uani 0.342(4) 1 d D U P A 2
H53C H 0.191261 0.463590 1.002236 0.031 Uiso 0.342(4) 1 calc R U P A 2
C54C C 0.2761(6) 0.5415(3) 0.9487(3) 0.0246(11) Uani 0.342(4) 1 d D U P A 2
H54C H 0.349964 0.585330 0.952359 0.029 Uiso 0.342(4) 1 calc R U P A 2
C1B C 0.4547(2) 0.20703(12) 0.95589(10) 0.0218(4) Uani 1 1 d . . . . .
H1B H 0.431076 0.188148 0.905472 0.026 Uiso 1 1 calc R U . . .
C2B C 0.5836(2) 0.20161(13) 0.98549(11) 0.0248(4) Uani 1 1 d . . . . .
H2B H 0.648955 0.179389 0.954918 0.030 Uiso 1 1 calc R U . . .
C3B C 0.6184(2) 0.22856(13) 1.06002(11) 0.0246(4) Uani 1 1 d . . . . .
H3B H 0.706767 0.223626 1.079170 0.029 Uiso 1 1 calc R U . . .
C4B C 0.5268(2) 0.26210(12) 1.10611(10) 0.0229(4) Uani 1 1 d . . . . .
H4B H 0.550442 0.279549 1.156628 0.027 Uiso 1 1 calc R U . . .
N5B N 0.29128(16) 0.30241(10) 1.10973(9) 0.0212(3) Uani 1 1 d . . . . .
H5B H 0.293(2) 0.3256(15) 1.1583(14) 0.025 Uiso 1 1 d . U . . .
C6B C 0.0549(2) 0.32172(12) 1.06878(10) 0.0230(4) Uani 1 1 d . . . . .
H6B H 0.032410 0.347404 1.115411 0.028 Uiso 1 1 calc R U . . .
C7B C -0.03765(19) 0.30904(12) 1.00956(11) 0.0228(4) Uani 1 1 d . . . . .
H7B H -0.124962 0.326466 1.015207 0.027 Uiso 1 1 calc R U . . .
C8B C -0.2076(2) 0.26005(12) 0.84413(11) 0.0248(4) Uani 1 1 d . . . . .
H8B H -0.267627 0.286480 0.875913 0.030 Uiso 1 1 calc R U . . .
C9B C -0.2465(2) 0.23200(13) 0.77115(12) 0.0279(4) Uani 1 1 d . . . . .
H9B H -0.333782 0.239899 0.752727 0.034 Uiso 1 1 calc R U . . .
C10B C -0.1594(2) 0.19218(13) 0.72404(11) 0.0279(4) Uani 1 1 d . . . . .
H10B H -0.189203 0.173066 0.674288 0.033 Uiso 1 1 calc R U . . .
C11B C -0.0302(2) 0.17995(13) 0.74837(11) 0.0258(4) Uani 1 1 d . . . . .
H11B H 0.028730 0.152731 0.716386 0.031 Uiso 1 1 calc R U . . .
N12B N 0.13215(16) 0.20676(10) 0.85952(8) 0.0210(3) Uani 1 1 d . . . . .
H12B H 0.204(2) 0.1813(15) 0.8391(13) 0.025 Uiso 1 1 d . U . . .
C13B C 0.36043(18) 0.24078(11) 1.00159(10) 0.0188(3) Uani 1 1 d . . . . .
C14B C 0.39883(19) 0.26956(11) 1.07636(10) 0.0195(3) Uani 1 1 d . . . . .
C15B C 0.18332(19) 0.29574(12) 1.05855(10) 0.0199(3) Uani 1 1 d . . . . .
C16B C -0.00417(18) 0.27061(11) 0.94096(10) 0.0199(3) Uani 1 1 d . . . . .
C17B C -0.07823(19) 0.24871(11) 0.87011(10) 0.0202(3) Uani 1 1 d . . . . .
C18B C 0.00910(19) 0.20946(12) 0.82194(10) 0.0213(3) Uani 1 1 d . . . . .
C19B C 0.12514(19) 0.24377(11) 0.93135(9) 0.0190(3) Uani 1 1 d . . . . .
C20B C 0.22227(18) 0.25713(11) 0.99039(10) 0.0187(3) Uani 1 1 d . . . . .
N21B N 0.3276(2) 0.37300(11) 0.26192(9) 0.0285(4) Uani 1 1 d . . . . .
C22B C 0.2368(3) 0.37926(14) 0.31127(11) 0.0328(5) Uani 1 1 d . . . . .
H22B H 0.143522 0.359602 0.295600 0.039 Uiso 1 1 calc R U . . .
C23B C 0.2704(3) 0.41282(15) 0.38424(12) 0.0342(5) Uani 1 1 d . . . . .
H23B H 0.201477 0.415307 0.417214 0.041 Uiso 1 1 calc R U . . .
C24B C 0.4051(2) 0.44263(13) 0.40861(11) 0.0283(4) Uani 1 1 d . . . . .
C25B C 0.5009(3) 0.43597(15) 0.35761(12) 0.0341(5) Uani 1 1 d . . . . .
H25B H 0.594899 0.454809 0.371813 0.041 Uiso 1 1 calc R U . . .
C26B C 0.4577(2) 0.40152(15) 0.28574(12) 0.0335(5) Uani 1 1 d . . . . .
H26B H 0.524386 0.398008 0.251517 0.040 Uiso 1 1 calc R U . . .
C33B C 0.4399(2) 0.47964(14) 0.48577(11) 0.0304(4) Uani 1 1 d . . . . .
H33B H 0.370355 0.473778 0.517643 0.036 Uiso 1 1 calc R U . . .
N41B N 0.33466(17) 0.12767(11) 0.77235(9) 0.0239(3) Uani 1 1 d . . . . .
C42B C 0.4059(2) 0.06423(13) 0.77436(10) 0.0246(4) Uani 1 1 d . . . . .
H42B H 0.398365 0.038024 0.814350 0.030 Uiso 1 1 calc R U . . .
C43B C 0.4895(2) 0.03455(13) 0.72201(10) 0.0240(4) Uani 1 1 d . . . . .
H43B H 0.537486 -0.010721 0.726520 0.029 Uiso 1 1 calc R U . . .
C44B C 0.50315(19) 0.07104(12) 0.66281(10) 0.0221(4) Uani 1 1 d . . . . .
C45B C 0.4294(2) 0.13768(13) 0.65983(10) 0.0238(4) Uani 1 1 d . . . . .
H45B H 0.435156 0.164993 0.620458 0.029 Uiso 1 1 calc R U . . .
C46B C 0.3477(2) 0.16321(13) 0.71522(10) 0.0239(4) Uani 1 1 d . . . . .
H46B H 0.298322 0.208389 0.712427 0.029 Uiso 1 1 calc R U . . .
N47B N 0.88323(17) -0.01064(11) 0.38530(9) 0.0248(3) Uani 1 1 d . . . . .
C48B C 0.8159(2) 0.05484(13) 0.38737(11) 0.0255(4) Uani 1 1 d . . . . .
H48B H 0.826240 0.084665 0.349770 0.031 Uiso 1 1 calc R U . . .
C49B C 0.7321(2) 0.08216(13) 0.44054(11) 0.0255(4) Uani 1 1 d . . . . .
H49B H 0.686255 0.128980 0.438569 0.031 Uiso 1 1 calc R U . . .
C50B C 0.71526(19) 0.04110(13) 0.49664(10) 0.0230(4) Uani 1 1 d . . . . .
C51B C 0.7844(2) -0.02795(13) 0.49548(11) 0.0259(4) Uani 1 1 d . . . . .
H51B H 0.775727 -0.058687 0.532536 0.031 Uiso 1 1 calc R U . . .
C52B C 0.8662(2) -0.05115(13) 0.43946(11) 0.0261(4) Uani 1 1 d . . . . .
H52B H 0.912448 -0.098221 0.439477 0.031 Uiso 1 1 calc R U . . .
C53B C 0.5932(2) 0.03839(13) 0.60802(11) 0.0184(4) Uani 0.911(5) 1 d . U P B 1
H53B H 0.631628 -0.010327 0.612841 0.022 Uiso 0.911(5) 1 calc R U P B 1
C54B C 0.6250(2) 0.07223(13) 0.55190(11) 0.0190(5) Uani 0.911(5) 1 d . U P B 1
H54B H 0.585702 0.120749 0.547317 0.023 Uiso 0.911(5) 1 calc R U P B 1
C53D C 0.576(2) 0.0776(15) 0.5867(12) 0.022(3) Uani 0.089(5) 1 d . U P B 2
H53D H 0.558739 0.117053 0.558510 0.026 Uiso 0.089(5) 1 calc R U P B 2
C54D C 0.647(2) 0.0312(14) 0.5726(11) 0.021(3) Uani 0.089(5) 1 d . U P B 2
H54D H 0.665336 -0.008717 0.600089 0.025 Uiso 0.089(5) 1 calc R U P B 2
O1 O 1.0125(2) 0.50282(17) 0.39615(12) 0.0618(6) Uani 1 1 d D . . . .
H1 H 0.997(4) 0.511(3) 0.3518(10) 0.093 Uiso 1 1 d D U . . .
C1 C 0.8906(3) 0.5093(2) 0.42794(16) 0.0511(7) Uani 1 1 d . . . . .
H1C H 0.820669 0.463832 0.402210 0.077 Uiso 1 1 calc R U . . .
H1D H 0.861343 0.563313 0.425543 0.077 Uiso 1 1 calc R U . . .
H1E H 0.903390 0.505183 0.478555 0.077 Uiso 1 1 calc R U . . .
 
loop_
 _atom_site_aniso_label
 _atom_site_aniso_U_11
 _atom_site_aniso_U_22
 _atom_site_aniso_U_33
 _atom_site_aniso_U_23
 _atom_site_aniso_U_13
 _atom_site_aniso_U_12
C1A 0.0255(9) 0.0250(9) 0.0242(9) 0.0091(7) 0.0028(7) 0.0029(7)
C2A 0.0250(9) 0.0338(11) 0.0314(11) 0.0135(9) 0.0016(8) 0.0033(8)
C3A 0.0278(10) 0.0343(11) 0.0333(11) 0.0163(9) 0.0092(8) 0.0106(8)
C4A 0.0344(11) 0.0335(11) 0.0248(10) 0.0104(8) 0.0070(8) 0.0126(9)
N5A 0.0293(9) 0.0306(9) 0.0190(8) 0.0017(7) 0.0009(6) 0.0059(7)
C6A 0.0269(9) 0.0241(9) 0.0204(9) 0.0008(7) -0.0050(7) 0.0027(7)
C7A 0.0228(9) 0.0236(9) 0.0259(9) 0.0046(7) -0.0037(7) 0.0027(7)
C8A 0.0242(9) 0.0237(9) 0.0295(10) 0.0083(8) 0.0025(7) 0.0043(7)
C9A 0.0257(9) 0.0292(10) 0.0297(10) 0.0110(8) 0.0070(8) 0.0070(8)
C10A 0.0318(10) 0.0299(10) 0.0240(9) 0.0075(8) 0.0054(8) 0.0105(8)
C11A 0.0289(9) 0.0230(9) 0.0197(8) 0.0058(7) 0.0003(7) 0.0059(7)
N12A 0.0206(7) 0.0223(8) 0.0183(7) 0.0038(6) -0.0005(6) 0.0006(6)
C13A 0.0237(9) 0.0206(8) 0.0221(9) 0.0078(7) 0.0007(7) 0.0040(7)
C14A 0.0279(9) 0.0254(9) 0.0226(9) 0.0078(7) 0.0023(7) 0.0079(7)
C15A 0.0274(9) 0.0224(9) 0.0197(8) 0.0056(7) 0.0005(7) 0.0058(7)
C16A 0.0219(8) 0.0188(8) 0.0230(9) 0.0061(7) 0.0005(7) 0.0036(6)
C17A 0.0238(9) 0.0185(8) 0.0223(9) 0.0053(7) -0.0005(7) 0.0034(7)
C18A 0.0248(9) 0.0190(8) 0.0216(9) 0.0063(7) 0.0010(7) 0.0043(7)
C19A 0.0248(9) 0.0173(8) 0.0186(8) 0.0048(6) -0.0001(7) 0.0033(6)
C20A 0.0213(8) 0.0202(8) 0.0210(8) 0.0077(7) 0.0020(7) 0.0037(6)
N21A 0.0206(7) 0.0292(9) 0.0206(8) 0.0019(6) 0.0006(6) 0.0006(6)
N27A 0.0239(8) 0.0230(8) 0.0240(8) 0.0025(6) -0.0019(6) 0.0046(6)
C22A 0.0208(8) 0.0214(9) 0.0244(9) 0.0035(7) 0.0023(7) 0.0004(7)
C23A 0.0216(8) 0.0205(8) 0.0215(9) 0.0046(7) 0.0022(7) 0.0019(7)
C24A 0.0181(8) 0.0200(8) 0.0181(8) 0.0025(6) 0.0022(6) 0.0031(6)
C25A 0.0189(8) 0.0252(9) 0.0201(8) 0.0053(7) 0.0028(6) -0.0004(7)
C26A 0.0224(9) 0.0321(10) 0.0178(8) 0.0063(7) 0.0020(7) 0.0017(7)
C28A 0.0222(9) 0.0235(9) 0.0276(10) 0.0049(7) -0.0016(7) -0.0020(7)
C29A 0.0234(9) 0.0253(9) 0.0233(9) 0.0074(7) 0.0016(7) -0.0008(7)
C30A 0.0179(8) 0.0171(8) 0.0190(8) 0.0032(6) 0.0010(6) 0.0039(6)
C31A 0.0202(8) 0.0188(8) 0.0216(8) 0.0048(7) 0.0022(6) 0.0024(6)
C32A 0.0246(9) 0.0219(9) 0.0207(9) 0.0046(7) 0.0008(7) 0.0062(7)
C33A 0.0177(8) 0.0214(8) 0.0218(9) 0.0043(7) 0.0016(6) 0.0006(6)
C34A 0.0172(8) 0.0202(8) 0.0229(9) 0.0036(7) 0.0013(6) 0.0018(6)
N41A 0.0447(18) 0.025(2) 0.0233(15) 0.0064(13) 0.0025(14) 0.0072(16)
C42A 0.037(2) 0.0291(16) 0.0236(19) 0.0020(15) 0.0009(14) 0.0052(15)
C43A 0.0285(17) 0.0230(15) 0.0246(16) 0.0057(12) 0.0036(13) 0.0064(13)
C44A 0.0287(18) 0.0207(17) 0.0218(12) 0.0048(11) 0.0032(12) 0.0047(13)
C45A 0.0358(19) 0.028(2) 0.0235(16) 0.0072(14) 0.0038(14) 0.0013(14)
C46A 0.048(2) 0.026(2) 0.0250(18) 0.009(2) 0.0037(17) 0.003(2)
N47A 0.029(2) 0.031(2) 0.0244(14) 0.0038(13) 0.0012(12) -0.0016(15)
C48A 0.031(2) 0.030(2) 0.0331(18) 0.0053(16) -0.0024(14) -0.006(2)
C49A 0.030(2) 0.0279(16) 0.0342(16) 0.0086(13) 0.0001(16) -0.0072(15)
C50A 0.0263(18) 0.0188(17) 0.0247(15) 0.0046(12) 0.0035(13) 0.0028(12)
C51A 0.0318(18) 0.0340(19) 0.0245(17) 0.0067(13) -0.0031(13) -0.0091(14)
C52A 0.034(2) 0.0377(18) 0.0263(18) 0.0100(15) 0.0003(15) -0.0117(17)
C53A 0.0298(14) 0.0244(14) 0.0233(13) 0.0068(11) 0.0040(10) 0.0048(11)
C54A 0.0309(15) 0.0212(14) 0.0269(15) 0.0076(12) 0.0032(12) 0.0025(12)
N41C 0.046(3) 0.027(4) 0.027(3) 0.005(3) 0.000(3) 0.008(3)
C42C 0.035(3) 0.029(3) 0.031(3) 0.004(3) -0.002(2) 0.004(2)
C43C 0.027(3) 0.025(3) 0.026(2) 0.004(2) 0.002(2) 0.006(2)
C44C 0.029(3) 0.021(3) 0.029(2) 0.004(2) 0.005(2) 0.004(2)
C45C 0.046(3) 0.022(3) 0.027(3) 0.006(3) 0.009(2) 0.000(2)
C46C 0.050(4) 0.027(4) 0.026(3) 0.005(3) 0.001(3) 0.003(3)
N47C 0.035(4) 0.025(3) 0.033(3) 0.005(2) 0.006(2) -0.003(2)
C48C 0.032(3) 0.023(3) 0.036(3) 0.009(2) 0.002(2) 0.001(3)
C49C 0.026(3) 0.025(2) 0.033(3) 0.011(2) 0.004(2) -0.001(2)
C50C 0.025(3) 0.019(3) 0.029(2) 0.006(2) 0.005(2) 0.000(2)
C51C 0.030(3) 0.024(3) 0.027(3) 0.008(2) 0.004(2) -0.001(2)
C52C 0.035(3) 0.029(3) 0.025(3) 0.005(2) 0.004(2) -0.002(3)
C53C 0.026(2) 0.022(2) 0.028(2) 0.004(2) 0.003(2) 0.0031(19)
C54C 0.026(2) 0.017(2) 0.032(2) 0.0071(19) 0.0040(19) 0.0030(18)
C1B 0.0256(9) 0.0222(9) 0.0179(8) 0.0045(7) 0.0025(7) 0.0033(7)
C2B 0.0227(9) 0.0244(9) 0.0293(10) 0.0082(8) 0.0072(7) 0.0057(7)
C3B 0.0193(8) 0.0255(9) 0.0295(10) 0.0096(8) -0.0026(7) 0.0013(7)
C4B 0.0248(9) 0.0224(9) 0.0203(9) 0.0054(7) -0.0011(7) -0.0015(7)
N5B 0.0223(7) 0.0252(8) 0.0145(7) 0.0015(6) 0.0021(6) 0.0013(6)
C6B 0.0241(9) 0.0248(9) 0.0187(8) 0.0003(7) 0.0069(7) 0.0029(7)
C7B 0.0196(8) 0.0223(9) 0.0261(9) 0.0030(7) 0.0057(7) 0.0029(7)
C8B 0.0211(9) 0.0228(9) 0.0307(10) 0.0077(8) 0.0020(7) 0.0006(7)
C9B 0.0208(9) 0.0263(10) 0.0358(11) 0.0110(8) -0.0074(8) -0.0034(7)
C10B 0.0315(10) 0.0277(10) 0.0218(9) 0.0067(8) -0.0058(8) -0.0046(8)
C11B 0.0273(9) 0.0266(10) 0.0217(9) 0.0040(7) 0.0021(7) -0.0010(7)
N12B 0.0210(7) 0.0263(8) 0.0142(7) 0.0011(6) 0.0005(6) 0.0044(6)
C13B 0.0187(8) 0.0189(8) 0.0195(8) 0.0063(6) 0.0018(6) 0.0011(6)
C14B 0.0213(8) 0.0181(8) 0.0191(8) 0.0050(6) 0.0049(6) 0.0002(6)
C15B 0.0208(8) 0.0211(8) 0.0161(8) 0.0030(6) 0.0007(6) -0.0009(6)
C16B 0.0193(8) 0.0180(8) 0.0218(8) 0.0045(7) 0.0003(6) 0.0003(6)
C17B 0.0197(8) 0.0191(8) 0.0212(8) 0.0056(7) 0.0004(6) -0.0006(6)
C18B 0.0202(8) 0.0215(9) 0.0222(9) 0.0071(7) -0.0016(7) -0.0003(7)
C19B 0.0238(8) 0.0176(8) 0.0148(8) 0.0022(6) 0.0042(6) 0.0010(6)
C20B 0.0186(8) 0.0176(8) 0.0197(8) 0.0043(6) 0.0028(6) 0.0012(6)
N21B 0.0407(10) 0.0252(8) 0.0166(7) 0.0011(6) -0.0014(7) 0.0009(7)
C22B 0.0399(12) 0.0328(11) 0.0206(9) -0.0013(8) -0.0018(8) -0.0012(9)
C23B 0.0442(13) 0.0355(12) 0.0195(9) -0.0009(8) 0.0029(9) 0.0039(10)
C24B 0.0446(12) 0.0205(9) 0.0186(9) 0.0009(7) -0.0046(8) 0.0083(8)
C25B 0.0392(12) 0.0351(12) 0.0229(10) -0.0018(8) -0.0056(9) 0.0033(9)
C26B 0.0392(12) 0.0356(12) 0.0209(10) -0.0019(8) 0.0004(8) 0.0011(9)
C33B 0.0439(12) 0.0282(10) 0.0175(9) 0.0008(7) -0.0002(8) 0.0068(9)
N41B 0.0236(8) 0.0307(9) 0.0169(7) 0.0017(6) 0.0016(6) 0.0070(6)
C42B 0.0244(9) 0.0318(10) 0.0187(9) 0.0060(7) 0.0022(7) 0.0068(8)
C43B 0.0227(9) 0.0254(9) 0.0218(9) -0.0003(7) 0.0010(7) 0.0052(7)
C44B 0.0182(8) 0.0265(9) 0.0174(8) -0.0019(7) 0.0009(6) -0.0016(7)
C45B 0.0249(9) 0.0281(10) 0.0169(8) 0.0046(7) 0.0001(7) -0.0010(7)
C46B 0.0253(9) 0.0260(9) 0.0197(9) 0.0031(7) -0.0014(7) 0.0056(7)
N47B 0.0233(8) 0.0267(8) 0.0237(8) 0.0039(6) 0.0068(6) 0.0022(6)
C48B 0.0265(9) 0.0244(9) 0.0262(10) 0.0082(8) 0.0061(7) 0.0001(7)
C49B 0.0246(9) 0.0236(9) 0.0277(10) 0.0035(8) 0.0051(7) 0.0034(7)
C50B 0.0187(8) 0.0273(9) 0.0186(8) -0.0019(7) 0.0021(6) -0.0021(7)
C51B 0.0280(10) 0.0311(10) 0.0185(9) 0.0066(7) 0.0023(7) 0.0012(8)
C52B 0.0278(10) 0.0262(10) 0.0250(9) 0.0055(8) 0.0031(8) 0.0066(8)
C53B 0.0193(9) 0.0199(9) 0.0161(9) 0.0034(7) 0.0020(7) 0.0036(7)
C54B 0.0193(9) 0.0208(10) 0.0169(9) 0.0037(7) 0.0023(7) 0.0031(7)
C53D 0.026(5) 0.025(5) 0.014(5) 0.008(5) 0.004(5) -0.006(4)
C54D 0.028(5) 0.022(5) 0.011(5) 0.009(5) 0.001(5) -0.006(4)
O1 0.0521(13) 0.0912(18) 0.0449(12) 0.0193(12) 0.0013(10) 0.0141(12)
C1 0.0553(17) 0.0529(17) 0.0459(16) 0.0083(13) 0.0106(13) 0.0115(14)
 
_geom_special_details
;
 All esds (except the esd in the dihedral angle between two l.s. planes)
 are estimated using the full covariance matrix.  The cell esds are taken
 into account individually in the estimation of esds in distances, angles
 and torsion angles; correlations between esds in cell parameters are only
 used when they are defined by crystal symmetry.  An approximate (isotropic)
 treatment of cell esds is used for estimating esds involving l.s. planes.
;
 
loop_
 _geom_bond_atom_site_label_1
 _geom_bond_atom_site_label_2
 _geom_bond_distance
 _geom_bond_site_symmetry_2
 _geom_bond_publ_flag
C1A C2A 1.394(3) . ?
C1A C13A 1.396(3) . ?
C1A H1A 0.9500 . ?
C2A C3A 1.402(3) . ?
C2A H2A 0.9500 . ?
C3A C4A 1.381(3) . ?
C3A H3A 0.9500 . ?
C4A C14A 1.393(3) . ?
C4A H4A 0.9500 . ?
N5A C15A 1.382(3) . ?
N5A C14A 1.382(3) . ?
N5A H5A 0.94(3) . ?
C6A C7A 1.375(3) . ?
C6A C15A 1.402(3) . ?
C6A H6A 0.9500 . ?
C7A C17A 1.407(3) . ?
C7A H7A 0.9500 . ?
C8A C9A 1.383(3) . ?
C8A C18A 1.403(3) . ?
C8A H8A 0.9500 . ?
C9A C10A 1.398(3) . ?
C9A H9A 0.9500 . ?
C10A C11A 1.386(3) . ?
C10A H10A 0.9500 . ?
C11A C20A 1.390(3) . ?
C11A H11A 0.9500 . ?
N12A C19A 1.387(2) . ?
N12A C20A 1.389(2) . ?
N12A H12A 0.92(2) . ?
C13A C14A 1.414(3) . ?
C13A C16A 1.446(3) . ?
C15A C16A 1.421(3) . ?
C16A C19A 1.402(3) . ?
C17A C19A 1.407(3) . ?
C17A C18A 1.444(3) . ?
C18A C20A 1.421(3) . ?
N21A C22A 1.342(3) . ?
N21A C26A 1.344(3) . ?
N27A C32A 1.339(3) . ?
N27A C28A 1.341(3) . ?
C22A C23A 1.387(3) . ?
C22A H22A 0.9500 . ?
C23A C24A 1.396(3) . ?
C23A H23A 0.9500 . ?
C24A C25A 1.395(3) . ?
C24A C33A 1.467(3) . ?
C25A C26A 1.387(3) . ?
C25A H25A 0.9500 . ?
C26A H26A 0.9500 . ?
C28A C29A 1.387(3) . ?
C28A H28A 0.9500 . ?
C29A C30A 1.398(3) . ?
C29A H29A 0.9500 . ?
C30A C31A 1.392(3) . ?
C30A C34A 1.467(2) . ?
C31A C32A 1.392(3) . ?
C31A H31A 0.9500 . ?
C32A H32A 0.9500 . ?
C33A C34A 1.335(3) . ?
C33A H33A 0.9500 . ?
C34A H34A 0.9500 . ?
N41A C42A 1.344(5) . ?
N41A C46A 1.345(6) . ?
C42A C43A 1.383(5) . ?
C42A H42A 0.9500 . ?
C43A C44A 1.389(5) . ?
C43A H43A 0.9500 . ?
C44A C45A 1.391(5) . ?
C44A C53A 1.465(4) . ?
C45A C46A 1.384(5) . ?
C45A H45A 0.9500 . ?
C46A H46A 0.9500 . ?
N47A C48A 1.339(5) . ?
N47A C52A 1.342(5) . ?
C48A C49A 1.382(5) . ?
C48A H48A 0.9500 . ?
C49A C50A 1.388(4) . ?
C49A H49A 0.9500 . ?
C50A C51A 1.388(5) . ?
C50A C54A 1.479(4) . ?
C51A C52A 1.380(5) . ?
C51A H51A 0.9500 . ?
C52A H52A 0.9500 . ?
C53A C54A 1.325(4) . ?
C53A H53A 0.9500 . ?
C54A H54A 0.9500 . ?
N41C C42C 1.346(7) . ?
N41C C46C 1.347(8) . ?
C42C C43C 1.383(8) . ?
C42C H42C 0.9500 . ?
C43C C44C 1.384(8) . ?
C43C H43C 0.9500 . ?
C44C C45C 1.388(7) . ?
C44C C53C 1.471(6) . ?
C45C C46C 1.382(7) . ?
C45C H45C 0.9500 . ?
C46C H46C 0.9500 . ?
N47C C52C 1.336(7) . ?
N47C C48C 1.342(7) . ?
C48C C49C 1.387(7) . ?
C48C H48C 0.9500 . ?
C49C C50C 1.386(7) . ?
C49C H49C 0.9500 . ?
C50C C51C 1.393(7) . ?
C50C C54C 1.476(6) . ?
C51C C52C 1.378(8) . ?
C51C H51C 0.9500 . ?
C52C H52C 0.9500 . ?
C53C C54C 1.312(6) . ?
C53C H53C 0.9500 . ?
C54C H54C 0.9500 . ?
C1B C2B 1.388(3) . ?
C1B C13B 1.398(3) . ?
C1B H1B 0.9500 . ?
C2B C3B 1.403(3) . ?
C2B H2B 0.9500 . ?
C3B C4B 1.381(3) . ?
C3B H3B 0.9500 . ?
C4B C14B 1.391(3) . ?
C4B H4B 0.9500 . ?
N5B C14B 1.381(2) . ?
N5B C15B 1.384(2) . ?
N5B H5B 0.92(2) . ?
C6B C7B 1.376(3) . ?
C6B C15B 1.404(3) . ?
C6B H6B 0.9500 . ?
C7B C16B 1.402(3) . ?
C7B H7B 0.9500 . ?
C8B C9B 1.384(3) . ?
C8B C17B 1.398(3) . ?
C8B H8B 0.9500 . ?
C9B C10B 1.399(3) . ?
C9B H9B 0.9500 . ?
C10B C11B 1.391(3) . ?
C10B H10B 0.9500 . ?
C11B C18B 1.397(3) . ?
C11B H11B 0.9500 . ?
N12B C19B 1.383(2) . ?
N12B C18B 1.390(2) . ?
N12B H12B 0.94(2) . ?
C13B C14B 1.415(3) . ?
C13B C20B 1.442(2) . ?
C15B C20B 1.415(2) . ?
C16B C19B 1.416(3) . ?
C16B C17B 1.451(3) . ?
C17B C18B 1.409(3) . ?
C19B C20B 1.400(3) . ?
N21B C22B 1.331(3) . ?
N21B C26B 1.336(3) . ?
C22B C23B 1.387(3) . ?
C22B H22B 0.9500 . ?
C23B C24B 1.383(3) . ?
C23B H23B 0.9500 . ?
C24B C25B 1.389(3) . ?
C24B C33B 1.470(3) . ?
C25B C26B 1.387(3) . ?
C25B H25B 0.9500 . ?
C26B H26B 0.9500 . ?
C33B C33B 1.319(5) 2_666 ?
C33B H33B 0.9500 . ?
N41B C42B 1.339(3) . ?
N41B C46B 1.340(3) . ?
C42B C43B 1.379(3) . ?
C42B H42B 0.9500 . ?
C43B C44B 1.386(3) . ?
C43B H43B 0.9500 . ?
C44B C45B 1.403(3) . ?
C44B C53B 1.469(3) . ?
C44B C53D 1.67(2) . ?
C45B C46B 1.390(3) . ?
C45B H45B 0.9500 . ?
C46B H46B 0.9500 . ?
N47B C48B 1.334(3) . ?
N47B C52B 1.344(3) . ?
C48B C49B 1.381(3) . ?
C48B H48B 0.9500 . ?
C49B C50B 1.382(3) . ?
C49B H49B 0.9500 . ?
C50B C51B 1.398(3) . ?
C50B C54B 1.469(3) . ?
C50B C54D 1.66(2) . ?
C51B C52B 1.391(3) . ?
C51B H51B 0.9500 . ?
C52B H52B 0.9500 . ?
C53B C54B 1.335(3) . ?
C53B H53B 0.9500 . ?
C54B H54B 0.9500 . ?
C53D C54D 1.10(4) . ?
C53D H53D 0.9500 . ?
C54D H54D 0.9500 . ?
O1 C1 1.385(4) . ?
O1 H1 0.887(10) . ?
C1 H1C 0.9800 . ?
C1 H1D 0.9800 . ?
C1 H1E 0.9800 . ?
 
loop_
 _geom_angle_atom_site_label_1
 _geom_angle_atom_site_label_2
 _geom_angle_atom_site_label_3
 _geom_angle
 _geom_angle_site_symmetry_1
 _geom_angle_site_symmetry_3
 _geom_angle_publ_flag
C2A C1A C13A 118.81(19) . . ?
C2A C1A H1A 120.6 . . ?
C13A C1A H1A 120.6 . . ?
C1A C2A C3A 120.9(2) . . ?
C1A C2A H2A 119.6 . . ?
C3A C2A H2A 119.6 . . ?
C4A C3A C2A 121.0(2) . . ?
C4A C3A H3A 119.5 . . ?
C2A C3A H3A 119.5 . . ?
C3A C4A C14A 118.3(2) . . ?
C3A C4A H4A 120.9 . . ?
C14A C4A H4A 120.9 . . ?
C15A N5A C14A 109.07(17) . . ?
C15A N5A H5A 123.6(16) . . ?
C14A N5A H5A 127.3(16) . . ?
C7A C6A C15A 118.44(18) . . ?
C7A C6A H6A 120.8 . . ?
C15A C6A H6A 120.8 . . ?
C6A C7A C17A 120.47(18) . . ?
C6A C7A H7A 119.8 . . ?
C17A C7A H7A 119.8 . . ?
C9A C8A C18A 118.59(19) . . ?
C9A C8A H8A 120.7 . . ?
C18A C8A H8A 120.7 . . ?
C8A C9A C10A 121.25(19) . . ?
C8A C9A H9A 119.4 . . ?
C10A C9A H9A 119.4 . . ?
C11A C10A C9A 121.47(19) . . ?
C11A C10A H10A 119.3 . . ?
C9A C10A H10A 119.3 . . ?
C10A C11A C20A 117.58(19) . . ?
C10A C11A H11A 121.2 . . ?
C20A C11A H11A 121.2 . . ?
C19A N12A C20A 108.70(16) . . ?
C19A N12A H12A 127.1(15) . . ?
C20A N12A H12A 124.1(15) . . ?
C1A C13A C14A 119.45(18) . . ?
C1A C13A C16A 134.22(18) . . ?
C14A C13A C16A 106.27(17) . . ?
N5A C14A C4A 129.17(19) . . ?
N5A C14A C13A 109.27(17) . . ?
C4A C14A C13A 121.55(19) . . ?
N5A C15A C6A 128.04(18) . . ?
N5A C15A C16A 108.64(17) . . ?
C6A C15A C16A 123.26(18) . . ?
C19A C16A C15A 116.58(17) . . ?
C19A C16A C13A 136.63(18) . . ?
C15A C16A C13A 106.73(17) . . ?
C7A C17A C19A 120.53(18) . . ?
C7A C17A C18A 132.77(18) . . ?
C19A C17A C18A 106.63(16) . . ?
C8A C18A C20A 119.30(18) . . ?
C8A C18A C17A 133.97(18) . . ?
C20A C18A C17A 106.70(16) . . ?
N12A C19A C16A 130.05(17) . . ?
N12A C19A C17A 109.35(16) . . ?
C16A C19A C17A 120.60(17) . . ?
N12A C20A C11A 129.60(18) . . ?
N12A C20A C18A 108.59(16) . . ?
C11A C20A C18A 121.78(18) . . ?
C22A N21A C26A 116.19(17) . . ?
C32A N27A C28A 116.33(17) . . ?
N21A C22A C23A 124.03(18) . . ?
N21A C22A H22A 118.0 . . ?
C23A C22A H22A 118.0 . . ?
C22A C23A C24A 119.46(18) . . ?
C22A C23A H23A 120.3 . . ?
C24A C23A H23A 120.3 . . ?
C25A C24A C23A 116.85(17) . . ?
C25A C24A C33A 120.14(16) . . ?
C23A C24A C33A 123.00(17) . . ?
C26A C25A C24A 119.68(17) . . ?
C26A C25A H25A 120.2 . . ?
C24A C25A H25A 120.2 . . ?
N21A C26A C25A 123.79(18) . . ?
N21A C26A H26A 118.1 . . ?
C25A C26A H26A 118.1 . . ?
N27A C28A C29A 124.37(18) . . ?
N27A C28A H28A 117.8 . . ?
C29A C28A H28A 117.8 . . ?
C28A C29A C30A 119.07(18) . . ?
C28A C29A H29A 120.5 . . ?
C30A C29A H29A 120.5 . . ?
C31A C30A C29A 116.89(17) . . ?
C31A C30A C34A 119.35(16) . . ?
C29A C30A C34A 123.76(17) . . ?
C32A C31A C30A 119.88(17) . . ?
C32A C31A H31A 120.1 . . ?
C30A C31A H31A 120.1 . . ?
N27A C32A C31A 123.46(18) . . ?
N27A C32A H32A 118.3 . . ?
C31A C32A H32A 118.3 . . ?
C34A C33A C24A 125.14(17) . . ?
C34A C33A H33A 117.4 . . ?
C24A C33A H33A 117.4 . . ?
C33A C34A C30A 126.22(17) . . ?
C33A C34A H34A 116.9 . . ?
C30A C34A H34A 116.9 . . ?
C42A N41A C46A 116.1(3) . . ?
N41A C42A C43A 123.5(4) . . ?
N41A C42A H42A 118.3 . . ?
C43A C42A H42A 118.3 . . ?
C42A C43A C44A 120.1(3) . . ?
C42A C43A H43A 119.9 . . ?
C44A C43A H43A 119.9 . . ?
C43A C44A C45A 116.7(3) . . ?
C43A C44A C53A 119.6(3) . . ?
C45A C44A C53A 123.6(4) . . ?
C46A C45A C44A 119.6(4) . . ?
C46A C45A H45A 120.2 . . ?
C44A C45A H45A 120.2 . . ?
N41A C46A C45A 123.8(4) . . ?
N41A C46A H46A 118.1 . . ?
C45A C46A H46A 118.1 . . ?
C48A N47A C52A 116.0(3) . . ?
N47A C48A C49A 123.7(4) . . ?
N47A C48A H48A 118.2 . . ?
C49A C48A H48A 118.2 . . ?
C48A C49A C50A 119.9(4) . . ?
C48A C49A H49A 120.0 . . ?
C50A C49A H49A 120.0 . . ?
C51A C50A C49A 116.5(3) . . ?
C51A C50A C54A 123.4(3) . . ?
C49A C50A C54A 120.0(3) . . ?
C52A C51A C50A 119.9(3) . . ?
C52A C51A H51A 120.0 . . ?
C50A C51A H51A 120.0 . . ?
N47A C52A C51A 123.8(3) . . ?
N47A C52A H52A 118.1 . . ?
C51A C52A H52A 118.1 . . ?
C54A C53A C44A 125.9(3) . . ?
C54A C53A H53A 117.1 . . ?
C44A C53A H53A 117.1 . . ?
C53A C54A C50A 125.3(3) . . ?
C53A C54A H54A 117.3 . . ?
C50A C54A H54A 117.3 . . ?
C42C N41C C46C 115.6(6) . . ?
N41C C42C C43C 123.5(6) . . ?
N41C C42C H42C 118.3 . . ?
C43C C42C H42C 118.3 . . ?
C42C C43C C44C 120.2(5) . . ?
C42C C43C H43C 119.9 . . ?
C44C C43C H43C 119.9 . . ?
C43C C44C C45C 116.6(5) . . ?
C43C C44C C53C 121.6(5) . . ?
C45C C44C C53C 121.8(6) . . ?
C46C C45C C44C 119.9(6) . . ?
C46C C45C H45C 120.1 . . ?
C44C C45C H45C 120.1 . . ?
N41C C46C C45C 123.6(7) . . ?
N41C C46C H46C 118.2 . . ?
C45C C46C H46C 118.2 . . ?
C52C N47C C48C 115.7(5) . . ?
N47C C48C C49C 123.9(6) . . ?
N47C C48C H48C 118.0 . . ?
C49C C48C H48C 118.0 . . ?
C50C C49C C48C 119.7(5) . . ?
C50C C49C H49C 120.2 . . ?
C48C C49C H49C 120.2 . . ?
C49C C50C C51C 116.6(5) . . ?
C49C C50C C54C 122.1(5) . . ?
C51C C50C C54C 121.3(5) . . ?
C52C C51C C50C 119.8(5) . . ?
C52C C51C H51C 120.1 . . ?
C50C C51C H51C 120.1 . . ?
N47C C52C C51C 124.3(5) . . ?
N47C C52C H52C 117.9 . . ?
C51C C52C H52C 117.9 . . ?
C54C C53C C44C 126.4(5) . . ?
C54C C53C H53C 116.8 . . ?
C44C C53C H53C 116.8 . . ?
C53C C54C C50C 127.9(5) . . ?
C53C C54C H54C 116.0 . . ?
C50C C54C H54C 116.0 . . ?
C2B C1B C13B 118.81(18) . . ?
C2B C1B H1B 120.6 . . ?
C13B C1B H1B 120.6 . . ?
C1B C2B C3B 120.75(18) . . ?
C1B C2B H2B 119.6 . . ?
C3B C2B H2B 119.6 . . ?
C4B C3B C2B 121.37(18) . . ?
C4B C3B H3B 119.3 . . ?
C2B C3B H3B 119.3 . . ?
C3B C4B C14B 117.98(18) . . ?
C3B C4B H4B 121.0 . . ?
C14B C4B H4B 121.0 . . ?
C14B N5B C15B 109.16(15) . . ?
C14B N5B H5B 124.8(15) . . ?
C15B N5B H5B 126.0(15) . . ?
C7B C6B C15B 118.32(17) . . ?
C7B C6B H6B 120.8 . . ?
C15B C6B H6B 120.8 . . ?
C6B C7B C16B 120.56(17) . . ?
C6B C7B H7B 119.7 . . ?
C16B C7B H7B 119.7 . . ?
C9B C8B C17B 118.64(19) . . ?
C9B C8B H8B 120.7 . . ?
C17B C8B H8B 120.7 . . ?
C8B C9B C10B 121.10(19) . . ?
C8B C9B H9B 119.5 . . ?
C10B C9B H9B 119.5 . . ?
C11B C10B C9B 121.52(19) . . ?
C11B C10B H10B 119.2 . . ?
C9B C10B H10B 119.2 . . ?
C10B C11B C18B 117.07(19) . . ?
C10B C11B H11B 121.5 . . ?
C18B C11B H11B 121.5 . . ?
C19B N12B C18B 108.29(16) . . ?
C19B N12B H12B 127.1(15) . . ?
C18B N12B H12B 124.6(15) . . ?
C1B C13B C14B 119.50(17) . . ?
C1B C13B C20B 134.07(17) . . ?
C14B C13B C20B 106.41(16) . . ?
N5B C14B C4B 129.49(17) . . ?
N5B C14B C13B 108.97(16) . . ?
C4B C14B C13B 121.54(17) . . ?
N5B C15B C6B 128.20(17) . . ?
N5B C15B C20B 108.54(16) . . ?
C6B C15B C20B 123.26(17) . . ?
C7B C16B C19B 120.68(17) . . ?
C7B C16B C17B 133.22(17) . . ?
C19B C16B C17B 106.10(16) . . ?
C8B C17B C18B 119.68(18) . . ?
C8B C17B C16B 133.66(18) . . ?
C18B C17B C16B 106.66(16) . . ?
N12B C18B C11B 128.64(18) . . ?
N12B C18B C17B 109.38(16) . . ?
C11B C18B C17B 121.98(18) . . ?
N12B C19B C20B 130.38(17) . . ?
N12B C19B C16B 109.57(16) . . ?
C20B C19B C16B 120.05(16) . . ?
C19B C20B C15B 117.10(16) . . ?
C19B C20B C13B 135.98(17) . . ?
C15B C20B C13B 106.92(16) . . ?
C22B N21B C26B 116.56(18) . . ?
N21B C22B C23B 123.8(2) . . ?
N21B C22B H22B 118.1 . . ?
C23B C22B H22B 118.1 . . ?
C24B C23B C22B 119.5(2) . . ?
C24B C23B H23B 120.3 . . ?
C22B C23B H23B 120.3 . . ?
C23B C24B C25B 117.23(19) . . ?
C23B C24B C33B 119.3(2) . . ?
C25B C24B C33B 123.5(2) . . ?
C26B C25B C24B 119.3(2) . . ?
C26B C25B H25B 120.4 . . ?
C24B C25B H25B 120.4 . . ?
N21B C26B C25B 123.7(2) . . ?
N21B C26B H26B 118.1 . . ?
C25B C26B H26B 118.1 . . ?
C33B C33B C24B 125.1(3) 2_666 . ?
C33B C33B H33B 117.4 2_666 . ?
C24B C33B H33B 117.4 . . ?
C42B N41B C46B 116.37(17) . . ?
N41B C42B C43B 124.10(19) . . ?
N41B C42B H42B 118.0 . . ?
C43B C42B H42B 118.0 . . ?
C42B C43B C44B 119.73(19) . . ?
C42B C43B H43B 120.1 . . ?
C44B C43B H43B 120.1 . . ?
C43B C44B C45B 116.97(17) . . ?
C43B C44B C53B 118.58(18) . . ?
C45B C44B C53B 124.45(18) . . ?
C43B C44B C53D 149.5(9) . . ?
C45B C44B C53D 93.5(9) . . ?
C46B C45B C44B 119.14(18) . . ?
C46B C45B H45B 120.4 . . ?
C44B C45B H45B 120.4 . . ?
N41B C46B C45B 123.69(18) . . ?
N41B C46B H46B 118.2 . . ?
C45B C46B H46B 118.2 . . ?
C48B N47B C52B 116.08(17) . . ?
N47B C48B C49B 124.34(19) . . ?
N47B C48B H48B 117.8 . . ?
C49B C48B H48B 117.8 . . ?
C48B C49B C50B 119.73(19) . . ?
C48B C49B H49B 120.1 . . ?
C50B C49B H49B 120.1 . . ?
C49B C50B C51B 116.96(18) . . ?
C49B C50B C54B 117.84(19) . . ?
C51B C50B C54B 125.19(19) . . ?
C49B C50B C54D 150.3(9) . . ?
C51B C50B C54D 92.7(9) . . ?
C52B C51B C50B 119.27(19) . . ?
C52B C51B H51B 120.4 . . ?
C50B C51B H51B 120.4 . . ?
N47B C52B C51B 123.61(19) . . ?
N47B C52B H52B 118.2 . . ?
C51B C52B H52B 118.2 . . ?
C54B C53B C44B 124.7(2) . . ?
C54B C53B H53B 117.6 . . ?
C44B C53B H53B 117.6 . . ?
C53B C54B C50B 125.8(2) . . ?
C53B C54B H54B 117.1 . . ?
C50B C54B H54B 117.1 . . ?
C54D C53D C44B 113(2) . . ?
C54D C53D H53D 123.6 . . ?
C44B C53D H53D 123.6 . . ?
C53D C54D C50B 110(2) . . ?
C53D C54D H54D 124.9 . . ?
C50B C54D H54D 124.9 . . ?
C1 O1 H1 106(3) . . ?
O1 C1 H1C 109.5 . . ?
O1 C1 H1D 109.5 . . ?
H1C C1 H1D 109.5 . . ?
O1 C1 H1E 109.5 . . ?
H1C C1 H1E 109.5 . . ?
H1D C1 H1E 109.5 . . ?
 
loop_
 _geom_torsion_atom_site_label_1
 _geom_torsion_atom_site_label_2
 _geom_torsion_atom_site_label_3
 _geom_torsion_atom_site_label_4
 _geom_torsion
 _geom_torsion_site_symmetry_1
 _geom_torsion_site_symmetry_2
 _geom_torsion_site_symmetry_3
 _geom_torsion_site_symmetry_4
 _geom_torsion_publ_flag
C13A C1A C2A C3A -0.6(3) . . . . ?
C1A C2A C3A C4A 1.1(3) . . . . ?
C2A C3A C4A C14A 0.1(3) . . . . ?
C15A C6A C7A C17A -2.1(3) . . . . ?
C18A C8A C9A C10A 0.2(3) . . . . ?
C8A C9A C10A C11A 0.7(3) . . . . ?
C9A C10A C11A C20A -0.4(3) . . . . ?
C2A C1A C13A C14A -1.0(3) . . . . ?
C2A C1A C13A C16A -177.6(2) . . . . ?
C15A N5A C14A C4A -179.0(2) . . . . ?
C15A N5A C14A C13A 0.0(2) . . . . ?
C3A C4A C14A N5A 177.1(2) . . . . ?
C3A C4A C14A C13A -1.7(3) . . . . ?
C1A C13A C14A N5A -176.88(17) . . . . ?
C16A C13A C14A N5A 0.6(2) . . . . ?
C1A C13A C14A C4A 2.2(3) . . . . ?
C16A C13A C14A C4A 179.71(18) . . . . ?
C14A N5A C15A C6A 176.6(2) . . . . ?
C14A N5A C15A C16A -0.7(2) . . . . ?
C7A C6A C15A N5A -175.4(2) . . . . ?
C7A C6A C15A C16A 1.5(3) . . . . ?
N5A C15A C16A C19A 178.81(17) . . . . ?
C6A C15A C16A C19A 1.4(3) . . . . ?
N5A C15A C16A C13A 1.1(2) . . . . ?
C6A C15A C16A C13A -176.34(18) . . . . ?
C1A C13A C16A C19A -1.1(4) . . . . ?
C14A C13A C16A C19A -178.1(2) . . . . ?
C1A C13A C16A C15A 175.9(2) . . . . ?
C14A C13A C16A C15A -1.0(2) . . . . ?
C6A C7A C17A C19A -0.2(3) . . . . ?
C6A C7A C17A C18A -176.9(2) . . . . ?
C9A C8A C18A C20A -1.3(3) . . . . ?
C9A C8A C18A C17A 176.3(2) . . . . ?
C7A C17A C18A C8A -2.5(4) . . . . ?
C19A C17A C18A C8A -179.5(2) . . . . ?
C7A C17A C18A C20A 175.4(2) . . . . ?
C19A C17A C18A C20A -1.6(2) . . . . ?
C20A N12A C19A C16A -179.58(19) . . . . ?
C20A N12A C19A C17A 0.3(2) . . . . ?
C15A C16A C19A N12A 176.13(18) . . . . ?
C13A C16A C19A N12A -7.1(4) . . . . ?
C15A C16A C19A C17A -3.7(3) . . . . ?
C13A C16A C19A C17A 173.1(2) . . . . ?
C7A C17A C19A N12A -176.62(17) . . . . ?
C18A C17A C19A N12A 0.8(2) . . . . ?
C7A C17A C19A C16A 3.3(3) . . . . ?
C18A C17A C19A C16A -179.29(17) . . . . ?
C19A N12A C20A C11A 176.94(19) . . . . ?
C19A N12A C20A C18A -1.3(2) . . . . ?
C10A C11A C20A N12A -178.81(19) . . . . ?
C10A C11A C20A C18A -0.8(3) . . . . ?
C8A C18A C20A N12A -179.95(17) . . . . ?
C17A C18A C20A N12A 1.8(2) . . . . ?
C8A C18A C20A C11A 1.6(3) . . . . ?
C17A C18A C20A C11A -176.61(17) . . . . ?
C26A N21A C22A C23A -0.4(3) . . . . ?
N21A C22A C23A C24A -0.3(3) . . . . ?
C22A C23A C24A C25A 0.9(3) . . . . ?
C22A C23A C24A C33A -177.73(17) . . . . ?
C23A C24A C25A C26A -0.9(3) . . . . ?
C33A C24A C25A C26A 177.82(18) . . . . ?
C22A N21A C26A C25A 0.5(3) . . . . ?
C24A C25A C26A N21A 0.2(3) . . . . ?
C32A N27A C28A C29A 0.8(3) . . . . ?
N27A C28A C29A C30A -0.4(3) . . . . ?
C28A C29A C30A C31A -0.6(3) . . . . ?
C28A C29A C30A C34A 179.30(18) . . . . ?
C29A C30A C31A C32A 1.1(3) . . . . ?
C34A C30A C31A C32A -178.80(17) . . . . ?
C28A N27A C32A C31A -0.2(3) . . . . ?
C30A C31A C32A N27A -0.7(3) . . . . ?
C25A C24A C33A C34A -173.80(19) . . . . ?
C23A C24A C33A C34A 4.8(3) . . . . ?
C24A C33A C34A C30A 178.24(17) . . . . ?
C31A C30A C34A C33A -176.36(18) . . . . ?
C29A C30A C34A C33A 3.7(3) . . . . ?
C46A N41A C42A C43A -1.6(16) . . . . ?
N41A C42A C43A C44A 0.1(8) . . . . ?
C42A C43A C44A C45A -1.0(6) . . . . ?
C42A C43A C44A C53A 175.9(4) . . . . ?
C43A C44A C45A C46A 3.3(12) . . . . ?
C53A C44A C45A C46A -173.4(11) . . . . ?
C42A N41A C46A C45A 4(3) . . . . ?
C44A C45A C46A N41A -5(2) . . . . ?
C52A N47A C48A C49A -0.3(10) . . . . ?
N47A C48A C49A C50A -1.8(10) . . . . ?
C48A C49A C50A C51A 2.1(8) . . . . ?
C48A C49A C50A C54A 179.3(5) . . . . ?
C49A C50A C51A C52A -0.3(7) . . . . ?
C54A C50A C51A C52A -177.4(4) . . . . ?
C48A N47A C52A C51A 2.2(9) . . . . ?
C50A C51A C52A N47A -1.9(8) . . . . ?
C43A C44A C53A C54A 171.9(3) . . . . ?
C45A C44A C53A C54A -11.5(6) . . . . ?
C44A C53A C54A C50A 178.1(4) . . . . ?
C51A C50A C54A C53A -8.8(7) . . . . ?
C49A C50A C54A C53A 174.2(4) . . . . ?
C46C N41C C42C C43C 7(3) . . . . ?
N41C C42C C43C C44C -2.6(16) . . . . ?
C42C C43C C44C C45C -0.1(12) . . . . ?
C42C C43C C44C C53C 177.8(7) . . . . ?
C43C C44C C45C C46C -2(2) . . . . ?
C53C C44C C45C C46C -180(2) . . . . ?
C42C N41C C46C C45C -9(5) . . . . ?
C44C C45C C46C N41C 7(5) . . . . ?
C52C N47C C48C C49C 2(2) . . . . ?
N47C C48C C49C C50C 0(2) . . . . ?
C48C C49C C50C C51C -1.2(15) . . . . ?
C48C C49C C50C C54C 178.9(10) . . . . ?
C49C C50C C51C C52C 1.2(14) . . . . ?
C54C C50C C51C C52C -178.9(8) . . . . ?
C48C N47C C52C C51C -1.9(18) . . . . ?
C50C C51C C52C N47C 0.3(15) . . . . ?
C43C C44C C53C C54C -16.6(11) . . . . ?
C45C C44C C53C C54C 161.2(9) . . . . ?
C44C C53C C54C C50C -175.7(8) . . . . ?
C49C C50C C54C C53C -15.5(14) . . . . ?
C51C C50C C54C C53C 164.6(8) . . . . ?
C13B C1B C2B C3B 0.7(3) . . . . ?
C1B C2B C3B C4B -0.8(3) . . . . ?
C2B C3B C4B C14B -0.9(3) . . . . ?
C15B C6B C7B C16B 0.4(3) . . . . ?
C17B C8B C9B C10B 0.7(3) . . . . ?
C8B C9B C10B C11B -0.6(3) . . . . ?
C9B C10B C11B C18B -0.2(3) . . . . ?
C2B C1B C13B C14B 0.9(3) . . . . ?
C2B C1B C13B C20B 178.8(2) . . . . ?
C15B N5B C14B C4B -179.27(19) . . . . ?
C15B N5B C14B C13B 0.0(2) . . . . ?
C3B C4B C14B N5B -178.23(19) . . . . ?
C3B C4B C14B C13B 2.5(3) . . . . ?
C1B C13B C14B N5B 178.04(16) . . . . ?
C20B C13B C14B N5B -0.4(2) . . . . ?
C1B C13B C14B C4B -2.6(3) . . . . ?
C20B C13B C14B C4B 179.02(17) . . . . ?
C14B N5B C15B C6B -179.52(19) . . . . ?
C14B N5B C15B C20B 0.3(2) . . . . ?
C7B C6B C15B N5B 179.75(19) . . . . ?
C7B C6B C15B C20B 0.0(3) . . . . ?
C6B C7B C16B C19B 0.3(3) . . . . ?
C6B C7B C16B C17B 179.6(2) . . . . ?
C9B C8B C17B C18B 0.1(3) . . . . ?
C9B C8B C17B C16B 178.9(2) . . . . ?
C7B C16B C17B C8B 2.3(4) . . . . ?
C19B C16B C17B C8B -178.4(2) . . . . ?
C7B C16B C17B C18B -178.8(2) . . . . ?
C19B C16B C17B C18B 0.5(2) . . . . ?
C19B N12B C18B C11B 179.76(19) . . . . ?
C19B N12B C18B C17B 0.0(2) . . . . ?
C10B C11B C18B N12B -178.66(19) . . . . ?
C10B C11B C18B C17B 1.0(3) . . . . ?
C8B C17B C18B N12B 178.76(17) . . . . ?
C16B C17B C18B N12B -0.3(2) . . . . ?
C8B C17B C18B C11B -1.0(3) . . . . ?
C16B C17B C18B C11B 179.91(18) . . . . ?
C18B N12B C19B C20B -179.31(19) . . . . ?
C18B N12B C19B C16B 0.3(2) . . . . ?
C7B C16B C19B N12B 178.94(17) . . . . ?
C17B C16B C19B N12B -0.5(2) . . . . ?
C7B C16B C19B C20B -1.4(3) . . . . ?
C17B C16B C19B C20B 179.16(16) . . . . ?
N12B C19B C20B C15B -178.73(18) . . . . ?
C16B C19B C20B C15B 1.7(3) . . . . ?
N12B C19B C20B C13B 0.8(4) . . . . ?
C16B C19B C20B C13B -178.8(2) . . . . ?
N5B C15B C20B C19B 179.16(16) . . . . ?
C6B C15B C20B C19B -1.0(3) . . . . ?
N5B C15B C20B C13B -0.5(2) . . . . ?
C6B C15B C20B C13B 179.32(18) . . . . ?
C1B C13B C20B C19B 2.9(4) . . . . ?
C14B C13B C20B C19B -179.0(2) . . . . ?
C1B C13B C20B C15B -177.5(2) . . . . ?
C14B C13B C20B C15B 0.5(2) . . . . ?
C26B N21B C22B C23B -0.3(3) . . . . ?
N21B C22B C23B C24B 0.6(4) . . . . ?
C22B C23B C24B C25B -0.9(3) . . . . ?
C22B C23B C24B C33B 178.8(2) . . . . ?
C23B C24B C25B C26B 0.9(3) . . . . ?
C33B C24B C25B C26B -178.7(2) . . . . ?
C22B N21B C26B C25B 0.3(4) . . . . ?
C24B C25B C26B N21B -0.7(4) . . . . ?
C23B C24B C33B C33B -170.2(3) . . . 2_666 ?
C25B C24B C33B C33B 9.4(4) . . . 2_666 ?
C46B N41B C42B C43B 0.0(3) . . . . ?
N41B C42B C43B C44B 0.0(3) . . . . ?
C42B C43B C44B C45B 0.1(3) . . . . ?
C42B C43B C44B C53B 179.78(18) . . . . ?
C42B C43B C44B C53D 176.1(14) . . . . ?
C43B C44B C45B C46B -0.1(3) . . . . ?
C53B C44B C45B C46B -179.76(18) . . . . ?
C53D C44B C45B C46B -178.0(7) . . . . ?
C42B N41B C46B C45B 0.0(3) . . . . ?
C44B C45B C46B N41B 0.0(3) . . . . ?
C52B N47B C48B C49B -0.1(3) . . . . ?
N47B C48B C49B C50B 0.7(3) . . . . ?
C48B C49B C50B C51B -0.8(3) . . . . ?
C48B C49B C50B C54B -179.88(18) . . . . ?
C48B C49B C50B C54D 179.5(14) . . . . ?
C49B C50B C51B C52B 0.5(3) . . . . ?
C54B C50B C51B C52B 179.50(19) . . . . ?
C54D C50B C51B C52B -179.7(7) . . . . ?
C48B N47B C52B C51B -0.2(3) . . . . ?
C50B C51B C52B N47B 0.0(3) . . . . ?
C43B C44B C53B C54B -173.80(19) . . . . ?
C45B C44B C53B C54B 5.9(3) . . . . ?
C44B C53B C54B C50B 179.65(18) . . . . ?
C49B C50B C54B C53B 177.3(2) . . . . ?
C51B C50B C54B C53B -1.6(3) . . . . ?
C43B C44B C53D C54D 3(3) . . . . ?
C45B C44B C53D C54D 179.2(18) . . . . ?
C44B C53D C54D C50B 180.0(11) . . . . ?
C49B C50B C54D C53D 4(3) . . . . ?
C51B C50B C54D C53D -176.1(18) . . . . ?
 
loop_
 _geom_hbond_atom_site_label_D 
 _geom_hbond_atom_site_label_H 
 _geom_hbond_atom_site_label_A 
 _geom_hbond_distance_DH 
 _geom_hbond_distance_HA 
 _geom_hbond_distance_DA 
 _geom_hbond_angle_DHA 
 _geom_hbond_site_symmetry_A 
 _geom_hbond_publ_flag
N5A H5A N41A  0.94(3) 1.99(3) 2.924(4) 174(2) 2_667 yes
N5A H5A N41C  0.94(3) 2.14(3) 3.061(7) 167(2) 2_667 yes
N12A H12A N21A  0.92(2) 2.12(3) 3.012(2) 164(2) 1_455 yes
C22A H22A N21B  0.95 2.68 3.407(3) 134.1 1_655 yes
C26A H26A N47B  0.95 2.64 3.285(3) 125.8 . yes
C46C H46C N21B  0.95 2.64 3.29(3) 125.8 1_556 yes
N5B H5B N21B  0.92(2) 1.96(3) 2.868(2) 171(2) 1_556 yes
N12B H12B N41B  0.94(2) 2.01(2) 2.930(2) 166(2) . yes
C23B H23B O1  0.95 2.57 3.109(3) 116.5 1_455 yes
C42B H42B N27A  0.95 2.69 3.256(3) 119.1 1_556 yes
O1 H1 N47A  0.887(10) 1.977(13) 2.854(4) 170(4) 2_666 yes
O1 H1 N47C  0.887(10) 1.942(13) 2.829(8) 178(4) 2_666 yes
 
_refine_diff_density_max    0.563
_refine_diff_density_min   -0.677
_refine_diff_density_rms    0.071

_shelx_res_file
;
TITL 153RMB24
    153RMB24.res
    created by SHELXL-2019/3 at 13:45:11 on 15-Sep-2024
CELL  0.71073   9.9093  16.4848  18.9890  101.957   93.054   97.255
ZERR    2.000   0.0003   0.0005   0.0006    0.001    0.001    0.001
LATT  1
SFAC C H N O
UNIT 158 126 22 2
OMIT 0 -12 6
OMIT 0 -14 7
OMIT -6 12 3
OMIT 0 -15 6
TEMP -173.150
SIZE 0.282 0.311 0.390
L.S. 20
ACTA
CONF
BOND $H
DFIX 0.85 0.01 O1 H1
EQIV $2 -x+1, -y+1, -z+2
HTAB N5A N41A_$2
HTAB N5A N41C_$2
EQIV $3 x-1, y, z
HTAB N12A N21A_$3
EQIV $4 x+1, y, z
HTAB C22A N21B_$4
HTAB C26A N47B
EQIV $5 x, y, z+1
HTAB C46C N21B_$5
HTAB N5B N21B_$5
HTAB N12B N41B
HTAB C23B O1_$3
HTAB C42B N27A_$5
EQIV $1 -x+1, -y+1, -z+1
HTAB O1 N47A_$1
HTAB O1 N47C_$1
LIST 4
FMAP 2
PLAN 5
WGHT    0.025700    5.447500
FVAR       0.62341   0.65765   0.91129
C1A   1    0.178140    0.238372    0.477761    11.00000    0.02549    0.02501 =
         0.02424    0.00907    0.00280    0.00287
AFIX  43
H1A   2    0.180196    0.215498    0.427677    11.00000   -1.20000
AFIX   0
C2A   1    0.054411    0.239630    0.509387    11.00000    0.02504    0.03380 =
         0.03138    0.01355    0.00159    0.00325
AFIX  43
H2A   2   -0.028518    0.217884    0.480395    11.00000   -1.20000
AFIX   0
C3A   1    0.050746    0.272566    0.583420    11.00000    0.02780    0.03427 =
         0.03335    0.01628    0.00924    0.01064
AFIX  43
H3A   2   -0.034572    0.271925    0.604015    11.00000   -1.20000
AFIX   0
C4A   1    0.169273    0.305925    0.626860    11.00000    0.03440    0.03346 =
         0.02484    0.01039    0.00696    0.01258
AFIX  43
H4A   2    0.166553    0.328115    0.677016    11.00000   -1.20000
AFIX   0
N5A   3    0.423133    0.338600    0.626104    11.00000    0.02930    0.03061 =
         0.01903    0.00174    0.00093    0.00590
H5A   2    0.448772    0.364895    0.674352    11.00000   -1.20000
C6A   1    0.655730    0.352409    0.580844    11.00000    0.02686    0.02407 =
         0.02040    0.00084   -0.00502    0.00271
AFIX  43
H6A   2    0.701372    0.379693    0.626456    11.00000   -1.20000
AFIX   0
C7A   1    0.726497    0.338037    0.520157    11.00000    0.02282    0.02362 =
         0.02587    0.00463   -0.00367    0.00273
AFIX  43
H7A   2    0.821618    0.357196    0.523442    11.00000   -1.20000
AFIX   0
C8A   1    0.833746    0.277081    0.354218    11.00000    0.02418    0.02375 =
         0.02945    0.00832    0.00254    0.00426
AFIX  43
H8A   2    0.911351    0.308895    0.383185    11.00000   -1.20000
AFIX   0
C9A   1    0.844107    0.238430    0.283128    11.00000    0.02568    0.02921 =
         0.02971    0.01096    0.00700    0.00703
AFIX  43
H9A   2    0.930003    0.243754    0.263325    11.00000   -1.20000
AFIX   0
C10A  1    0.730571    0.191681    0.239870    11.00000    0.03181    0.02986 =
         0.02396    0.00753    0.00544    0.01047
AFIX  43
H10A  2    0.741165    0.165388    0.191400    11.00000   -1.20000
AFIX   0
C11A  1    0.602875    0.182841    0.266132    11.00000    0.02895    0.02299 =
         0.01966    0.00581    0.00032    0.00594
AFIX  43
H11A  2    0.525868    0.151301    0.236472    11.00000   -1.20000
AFIX   0
N12A  3    0.478205    0.222098    0.377398    11.00000    0.02061    0.02233 =
         0.01829    0.00377   -0.00050    0.00057
H12A  2    0.392933    0.194199    0.359839    11.00000   -1.20000
C13A  1    0.298956    0.271330    0.521018    11.00000    0.02366    0.02056 =
         0.02212    0.00778    0.00071    0.00397
C14A  1    0.292871    0.306177    0.595203    11.00000    0.02788    0.02541 =
         0.02264    0.00776    0.00230    0.00785
C15A  1    0.514646    0.325851    0.573823    11.00000    0.02742    0.02237 =
         0.01973    0.00558    0.00052    0.00575
C16A  1    0.441494    0.283022    0.507365    11.00000    0.02190    0.01879 =
         0.02301    0.00612    0.00048    0.00363
C17A  1    0.659049    0.295170    0.453250    11.00000    0.02377    0.01855 =
         0.02227    0.00526   -0.00049    0.00344
C18A  1    0.706229    0.268302    0.382622    11.00000    0.02477    0.01901 =
         0.02159    0.00633    0.00103    0.00434
C19A  1    0.518272    0.266095    0.447438    11.00000    0.02476    0.01728 =
         0.01857    0.00476   -0.00006    0.00330
C20A  1    0.591603    0.221796    0.337427    11.00000    0.02126    0.02018 =
         0.02104    0.00766    0.00200    0.00368
N21A  3    1.220400    0.129090    0.291370    11.00000    0.02056    0.02917 =
         0.02057    0.00187    0.00060    0.00060
N27A  3    0.619359   -0.015089   -0.132089    11.00000    0.02387    0.02295 =
         0.02404    0.00247   -0.00187    0.00457
C22A  1    1.223065    0.162931    0.232870    11.00000    0.02075    0.02144 =
         0.02440    0.00350    0.00231    0.00040
AFIX  43
H22A  2    1.296425    0.205406    0.231239    11.00000   -1.20000
AFIX   0
C23A  1    1.125297    0.139694    0.174661    11.00000    0.02156    0.02048 =
         0.02148    0.00465    0.00218    0.00186
AFIX  43
H23A  2    1.132329    0.166095    0.134774    11.00000   -1.20000
AFIX   0
C24A  1    1.016476    0.077196    0.175163    11.00000    0.01805    0.01996 =
         0.01813    0.00249    0.00218    0.00314
C25A  1    1.012226    0.042333    0.236114    11.00000    0.01887    0.02519 =
         0.02007    0.00535    0.00283   -0.00037
AFIX  43
H25A  2    0.939597    0.000127    0.239427    11.00000   -1.20000
AFIX   0
C26A  1    1.114540    0.069588    0.291839    11.00000    0.02235    0.03207 =
         0.01777    0.00631    0.00199    0.00173
AFIX  43
H26A  2    1.109534    0.044778    0.332708    11.00000   -1.20000
AFIX   0
C28A  1    0.602604   -0.041968   -0.070709    11.00000    0.02216    0.02351 =
         0.02756    0.00486   -0.00156   -0.00196
AFIX  43
H28A  2    0.523595   -0.080522   -0.069131    11.00000   -1.20000
AFIX   0
C29A  1    0.692909   -0.017242   -0.009388    11.00000    0.02343    0.02532 =
         0.02332    0.00736    0.00156   -0.00077
AFIX  43
H29A  2    0.675155   -0.038283    0.032643    11.00000   -1.20000
AFIX   0
C30A  1    0.810475    0.039101   -0.010285    11.00000    0.01789    0.01708 =
         0.01900    0.00320    0.00101    0.00392
C31A  1    0.829592    0.066315   -0.074185    11.00000    0.02015    0.01880 =
         0.02162    0.00478    0.00220    0.00241
AFIX  43
H31A  2    0.908706    0.103840   -0.077764    11.00000   -1.20000
AFIX   0
C32A  1    0.732564    0.038439   -0.132832    11.00000    0.02464    0.02192 =
         0.02072    0.00460    0.00081    0.00620
AFIX  43
H32A  2    0.747426    0.058436   -0.175635    11.00000   -1.20000
AFIX   0
C33A  1    0.911462    0.046753    0.114775    11.00000    0.01771    0.02143 =
         0.02177    0.00429    0.00158    0.00056
AFIX  43
H33A  2    0.837138    0.007227    0.121140    11.00000   -1.20000
AFIX   0
C34A  1    0.912122    0.070220    0.051586    11.00000    0.01723    0.02018 =
         0.02290    0.00358    0.00131    0.00182
AFIX  43
H34A  2    0.985415    0.110962    0.046171    11.00000   -1.20000
AFIX   0
SIMU 0.01 N41A > C54C
DELU 0.005 N41A > C54C
PART 1
N41A  3    0.490379    0.591276    1.221444    21.00000    0.04475    0.02530 =
         0.02335    0.00639    0.00246    0.00725
C42A  1    0.564798    0.618929    1.171798    21.00000    0.03743    0.02910 =
         0.02363    0.00197    0.00089    0.00518
AFIX  43
H42A  2    0.653468    0.648774    1.187027    21.00000   -1.20000
AFIX   0
C43A  1    0.519119    0.606234    1.099748    21.00000    0.02850    0.02299 =
         0.02460    0.00569    0.00362    0.00635
AFIX  43
H43A  2    0.576136    0.627103    1.066955    21.00000   -1.20000
AFIX   0
C44A  1    0.390003    0.563018    1.075218    21.00000    0.02872    0.02067 =
         0.02175    0.00478    0.00322    0.00465
C45A  1    0.313161    0.533221    1.126098    21.00000    0.03580    0.02781 =
         0.02353    0.00723    0.00376    0.00130
AFIX  43
H45A  2    0.226151    0.500712    1.111771    21.00000   -1.20000
AFIX   0
C46A  1    0.364239    0.551223    1.197704    21.00000    0.04763    0.02558 =
         0.02502    0.00925    0.00367    0.00312
AFIX  43
H46A  2    0.306886    0.534311    1.232107    21.00000   -1.20000
AFIX   0
N47A  3    0.062881    0.489820    0.749338    21.00000    0.02880    0.03139 =
         0.02440    0.00384    0.00117   -0.00157
C48A  1    0.009554    0.440039    0.791304    21.00000    0.03070    0.02971 =
         0.03314    0.00526   -0.00244   -0.00643
AFIX  43
H48A  2   -0.066778    0.399178    0.771611    21.00000   -1.20000
AFIX   0
C49A  1    0.059328    0.444766    0.861658    21.00000    0.02954    0.02794 =
         0.03416    0.00856    0.00008   -0.00723
AFIX  43
H49A  2    0.015702    0.408887    0.889380    21.00000   -1.20000
AFIX   0
C50A  1    0.173134    0.501997    0.891769    21.00000    0.02631    0.01883 =
         0.02473    0.00460    0.00347    0.00276
C51A  1    0.228233    0.554017    0.848625    21.00000    0.03176    0.03405 =
         0.02447    0.00673   -0.00308   -0.00915
AFIX  43
H51A  2    0.305882    0.594532    0.866620    21.00000   -1.20000
AFIX   0
C52A  1    0.170115    0.546836    0.779552    21.00000    0.03436    0.03771 =
         0.02629    0.00999    0.00027   -0.01173
AFIX  43
H52A  2    0.208221    0.584431    0.751774    21.00000   -1.20000
AFIX   0
C53A  1    0.339048    0.554861    0.999848    21.00000    0.02979    0.02444 =
         0.02332    0.00682    0.00401    0.00478
AFIX  43
H53A  2    0.392215    0.586114    0.971769    21.00000   -1.20000
AFIX   0
C54A  1    0.225495    0.507819    0.967332    21.00000    0.03086    0.02118 =
         0.02687    0.00757    0.00315    0.00248
AFIX  43
H54A  2    0.173456    0.475162    0.994793    21.00000   -1.20000
AFIX   0
PART 2
SAME 0.01 0.01 N41A > C54A
N41C  3    0.487009    0.603874    1.212576   -21.00000    0.04556    0.02690 =
         0.02690    0.00453    0.00011    0.00823
C42C  1    0.534244    0.620597    1.151181   -21.00000    0.03512    0.02891 =
         0.03060    0.00402   -0.00170    0.00419
AFIX  43
H42C  2    0.620513    0.654168    1.154197   -21.00000   -1.20000
AFIX   0
C43C  1    0.463860    0.591504    1.083964   -21.00000    0.02672    0.02472 =
         0.02588    0.00433    0.00175    0.00585
AFIX  43
H43C  2    0.500392    0.607179    1.042693   -21.00000   -1.20000
AFIX   0
C44C  1    0.340405    0.539641    1.076602   -21.00000    0.02928    0.02145 =
         0.02868    0.00422    0.00513    0.00414
C45C  1    0.293568    0.519388    1.139279   -21.00000    0.04558    0.02234 =
         0.02742    0.00633    0.00874   -0.00038
AFIX  43
H45C  2    0.208076    0.485372    1.137523   -21.00000   -1.20000
AFIX   0
C46C  1    0.371618    0.548832    1.204245   -21.00000    0.05032    0.02696 =
         0.02571    0.00452    0.00120    0.00345
AFIX  43
H46C  2    0.342255    0.529162    1.245295   -21.00000   -1.20000
AFIX   0
N47C  3    0.030394    0.473549    0.746291   -21.00000    0.03495    0.02467 =
         0.03273    0.00507    0.00569   -0.00256
C48C  1    0.026057    0.423660    0.793925   -21.00000    0.03220    0.02312 =
         0.03605    0.00894    0.00188    0.00084
AFIX  43
H48C  2   -0.033784    0.372165    0.781897   -21.00000   -1.20000
AFIX   0
C49C  1    0.103725    0.442762    0.859700   -21.00000    0.02581    0.02454 =
         0.03268    0.01054    0.00371   -0.00103
AFIX  43
H49C  2    0.095927    0.405055    0.891398   -21.00000   -1.20000
AFIX   0
C50C  1    0.192730    0.517104    0.878942   -21.00000    0.02479    0.01890 =
         0.02881    0.00586    0.00512    0.00026
C51C  1    0.200040    0.568120    0.828847   -21.00000    0.02964    0.02418 =
         0.02724    0.00803    0.00436   -0.00080
AFIX  43
H51C  2    0.260699    0.619298    0.838831   -21.00000   -1.20000
AFIX   0
C52C  1    0.118987    0.544086    0.764780   -21.00000    0.03502    0.02897 =
         0.02486    0.00526    0.00354   -0.00203
AFIX  43
H52C  2    0.126564    0.580003    0.731568   -21.00000   -1.20000
AFIX   0
C53C  1    0.260706    0.510040    1.006323   -21.00000    0.02636    0.02190 =
         0.02825    0.00437    0.00275    0.00305
AFIX  43
H53C  2    0.191261    0.463590    1.002236   -21.00000   -1.20000
AFIX   0
C54C  1    0.276124    0.541504    0.948714   -21.00000    0.02560    0.01713 =
         0.03197    0.00712    0.00405    0.00301
AFIX  43
H54C  2    0.349964    0.585330    0.952359   -21.00000   -1.20000
AFIX   0
PART 0
C1B   1    0.454729    0.207032    0.955887    11.00000    0.02560    0.02216 =
         0.01791    0.00453    0.00245    0.00335
AFIX  43
H1B   2    0.431076    0.188148    0.905472    11.00000   -1.20000
AFIX   0
C2B   1    0.583590    0.201606    0.985486    11.00000    0.02270    0.02443 =
         0.02935    0.00818    0.00717    0.00567
AFIX  43
H2B   2    0.648955    0.179389    0.954918    11.00000   -1.20000
AFIX   0
C3B   1    0.618367    0.228555    1.060016    11.00000    0.01932    0.02549 =
         0.02954    0.00962   -0.00259    0.00134
AFIX  43
H3B   2    0.706767    0.223626    1.079170    11.00000   -1.20000
AFIX   0
C4B   1    0.526769    0.262098    1.106114    11.00000    0.02477    0.02236 =
         0.02025    0.00537   -0.00113   -0.00146
AFIX  43
H4B   2    0.550442    0.279549    1.156628    11.00000   -1.20000
AFIX   0
N5B   3    0.291283    0.302414    1.109731    11.00000    0.02229    0.02519 =
         0.01454    0.00154    0.00212    0.00133
H5B   2    0.292686    0.325625    1.158267    11.00000   -1.20000
C6B   1    0.054879    0.321717    1.068777    11.00000    0.02410    0.02480 =
         0.01866    0.00025    0.00688    0.00293
AFIX  43
H6B   2    0.032410    0.347404    1.115411    11.00000   -1.20000
AFIX   0
C7B   1   -0.037653    0.309036    1.009560    11.00000    0.01963    0.02225 =
         0.02611    0.00301    0.00566    0.00294
AFIX  43
H7B   2   -0.124962    0.326466    1.015207    11.00000   -1.20000
AFIX   0
C8B   1   -0.207610    0.260053    0.844129    11.00000    0.02111    0.02281 =
         0.03074    0.00771    0.00204    0.00063
AFIX  43
H8B   2   -0.267627    0.286480    0.875913    11.00000   -1.20000
AFIX   0
C9B   1   -0.246499    0.231996    0.771147    11.00000    0.02075    0.02627 =
         0.03584    0.01099   -0.00741   -0.00337
AFIX  43
H9B   2   -0.333782    0.239899    0.752727    11.00000   -1.20000
AFIX   0
C10B  1   -0.159395    0.192182    0.724040    11.00000    0.03155    0.02768 =
         0.02178    0.00671   -0.00582   -0.00457
AFIX  43
H10B  2   -0.189203    0.173066    0.674288    11.00000   -1.20000
AFIX   0
C11B  1   -0.030211    0.179952    0.748374    11.00000    0.02730    0.02656 =
         0.02169    0.00399    0.00214   -0.00099
AFIX  43
H11B  2    0.028730    0.152731    0.716386    11.00000   -1.20000
AFIX   0
N12B  3    0.132149    0.206755    0.859515    11.00000    0.02104    0.02633 =
         0.01422    0.00105    0.00046    0.00439
H12B  2    0.204275    0.181291    0.839054    11.00000   -1.20000
C13B  1    0.360429    0.240776    1.001592    11.00000    0.01865    0.01895 =
         0.01946    0.00631    0.00176    0.00107
C14B  1    0.398825    0.269560    1.076357    11.00000    0.02132    0.01809 =
         0.01907    0.00498    0.00492    0.00020
C15B  1    0.183321    0.295742    1.058546    11.00000    0.02082    0.02109 =
         0.01611    0.00295    0.00067   -0.00093
C16B  1   -0.004171    0.270608    0.940956    11.00000    0.01935    0.01796 =
         0.02183    0.00446    0.00033    0.00034
C17B  1   -0.078232    0.248710    0.870110    11.00000    0.01968    0.01915 =
         0.02120    0.00560    0.00037   -0.00056
C18B  1    0.009103    0.209462    0.821945    11.00000    0.02015    0.02153 =
         0.02219    0.00711   -0.00163   -0.00034
C19B  1    0.125142    0.243765    0.931345    11.00000    0.02383    0.01759 =
         0.01480    0.00217    0.00420    0.00101
C20B  1    0.222272    0.257134    0.990389    11.00000    0.01865    0.01763 =
         0.01971    0.00427    0.00277    0.00123
N21B  3    0.327603    0.372996    0.261924    11.00000    0.04067    0.02523 =
         0.01663    0.00105   -0.00136    0.00095
C22B  1    0.236772    0.379256    0.311268    11.00000    0.03988    0.03278 =
         0.02062   -0.00126   -0.00184   -0.00122
AFIX  43
H22B  2    0.143522    0.359602    0.295600    11.00000   -1.20000
AFIX   0
C23B  1    0.270426    0.412822    0.384242    11.00000    0.04425    0.03546 =
         0.01953   -0.00089    0.00290    0.00389
AFIX  43
H23B  2    0.201477    0.415307    0.417214    11.00000   -1.20000
AFIX   0
C24B  1    0.405129    0.442631    0.408607    11.00000    0.04464    0.02055 =
         0.01858    0.00093   -0.00460    0.00828
C25B  1    0.500885    0.435973    0.357612    11.00000    0.03924    0.03506 =
         0.02292   -0.00185   -0.00556    0.00331
AFIX  43
H25B  2    0.594899    0.454809    0.371813    11.00000   -1.20000
AFIX   0
C26B  1    0.457680    0.401519    0.285742    11.00000    0.03920    0.03560 =
         0.02093   -0.00193    0.00040    0.00108
AFIX  43
H26B  2    0.524386    0.398008    0.251517    11.00000   -1.20000
AFIX   0
C33B  1    0.439899    0.479639    0.485766    11.00000    0.04386    0.02818 =
         0.01752    0.00079   -0.00020    0.00681
AFIX  43
H33B  2    0.370355    0.473778    0.517643    11.00000   -1.20000
AFIX   0
N41B  3    0.334656    0.127673    0.772354    11.00000    0.02357    0.03069 =
         0.01689    0.00169    0.00162    0.00702
C42B  1    0.405885    0.064228    0.774363    11.00000    0.02445    0.03176 =
         0.01874    0.00596    0.00222    0.00683
AFIX  43
H42B  2    0.398365    0.038024    0.814350    11.00000   -1.20000
AFIX   0
C43B  1    0.489478    0.034553    0.722008    11.00000    0.02267    0.02541 =
         0.02184   -0.00028    0.00098    0.00519
AFIX  43
H43B  2    0.537486   -0.010721    0.726520    11.00000   -1.20000
AFIX   0
C44B  1    0.503146    0.071041    0.662808    11.00000    0.01820    0.02650 =
         0.01742   -0.00191    0.00088   -0.00163
C45B  1    0.429364    0.137677    0.659828    11.00000    0.02486    0.02807 =
         0.01691    0.00462    0.00006   -0.00098
AFIX  43
H45B  2    0.435156    0.164993    0.620458    11.00000   -1.20000
AFIX   0
C46B  1    0.347687    0.163207    0.715224    11.00000    0.02527    0.02595 =
         0.01968    0.00306   -0.00144    0.00562
AFIX  43
H46B  2    0.298322    0.208389    0.712427    11.00000   -1.20000
AFIX   0
N47B  3    0.883230   -0.010642    0.385298    11.00000    0.02335    0.02669 =
         0.02374    0.00390    0.00676    0.00223
C48B  1    0.815883    0.054843    0.387370    11.00000    0.02652    0.02442 =
         0.02616    0.00817    0.00606    0.00012
AFIX  43
H48B  2    0.826240    0.084665    0.349770    11.00000   -1.20000
AFIX   0
C49B  1    0.732115    0.082156    0.440541    11.00000    0.02456    0.02363 =
         0.02771    0.00350    0.00512    0.00337
AFIX  43
H49B  2    0.686255    0.128980    0.438569    11.00000   -1.20000
AFIX   0
C50B  1    0.715257    0.041097    0.496644    11.00000    0.01870    0.02732 =
         0.01859   -0.00188    0.00209   -0.00215
C51B  1    0.784430   -0.027949    0.495479    11.00000    0.02797    0.03107 =
         0.01846    0.00658    0.00230    0.00115
AFIX  43
H51B  2    0.775727   -0.058687    0.532536    11.00000   -1.20000
AFIX   0
C52B  1    0.866155   -0.051151    0.439457    11.00000    0.02781    0.02621 =
         0.02497    0.00552    0.00312    0.00661
AFIX  43
H52B  2    0.912448   -0.098221    0.439477    11.00000   -1.20000
AFIX   0
SIMU 0.01 C53B > C54D
DELU 0.005 C53B > C54D
PART 1
C53B  1    0.593196    0.038394    0.608018    31.00000    0.01925    0.01991 =
         0.01605    0.00343    0.00200    0.00360
AFIX  43
H53B  2    0.631628   -0.010327    0.612841    31.00000   -1.20000
AFIX   0
C54B  1    0.624971    0.072234    0.551904    31.00000    0.01931    0.02079 =
         0.01686    0.00368    0.00233    0.00314
AFIX  43
H54B  2    0.585702    0.120749    0.547317    31.00000   -1.20000
AFIX   0
PART 2
C53D  1    0.576092    0.077580    0.586708   -31.00000    0.02588    0.02472 =
         0.01431    0.00771    0.00404   -0.00642
AFIX  43
H53D  2    0.558739    0.117053    0.558510   -31.00000   -1.20000
AFIX   0
C54D  1    0.646604    0.031205    0.572616   -31.00000    0.02828    0.02233 =
         0.01094    0.00897    0.00103   -0.00633
AFIX  43
H54D  2    0.665336   -0.008717    0.600089   -31.00000   -1.20000
AFIX   0
PART 0
O1    4    1.012462    0.502825    0.396151    11.00000    0.05213    0.09118 =
         0.04492    0.01934    0.00127    0.01413
H1    2    0.996805    0.510697    0.351787    11.00000   -1.50000
C1    1    0.890553    0.509259    0.427939    11.00000    0.05534    0.05285 =
         0.04590    0.00833    0.01057    0.01151
AFIX 137
H1C   2    0.820669    0.463832    0.402210    11.00000   -1.50000
H1D   2    0.861343    0.563313    0.425543    11.00000   -1.50000
H1E   2    0.903390    0.505183    0.478555    11.00000   -1.50000
REM #####
AFIX   0
HKLF 4


REM  153RMB24
REM wR2 = 0.1694, GooF = S = 1.050, Restrained GooF = 1.037 for all data
REM R1 = 0.0771 for 14075 Fo > 4sig(Fo) and 0.1094 for all 19065 data
REM 982 parameters refined using 606 restraints

END

WGHT      0.0268      5.3833

REM Highest difference peak  0.563,  deepest hole -0.677,  1-sigma level  0.071
Q1    1   0.7410  0.0101  0.5140  11.00000  0.05    0.56
Q2    1   0.4775  0.1047  0.6486  11.00000  0.05    0.56
Q3    1  -0.1476  0.2552  0.8554  11.00000  0.05    0.55
Q4    1   0.1933  0.2414  0.9476  11.00000  0.05    0.55
Q5    1   0.4725  0.5037  0.5291  11.00000  0.05    0.55
;
_shelx_res_checksum   30776

_shelx_hkl_file
;
  -1   0   0 1238.08   27.10
  -1   0   0 1183.48   20.20
  -1   0   0 1172.58   21.10
   1   0   0 1195.08   22.00
   1   0   0 1205.98   25.00
  -2   0   0  155.98    8.90
  -2   0   0  147.19    6.40
  -2   0   0  155.98    4.70
  -2   0   0  152.48    5.60
  -2   0   0  152.38    8.30
  -2   0   0  148.19    5.60
  -2   0   0  151.38    5.60
  -2   0   0  152.98    7.80
  -2   0   0  147.49    5.60
  -2   0   0  161.48    4.70
  -2   0   0  153.38    6.30
  -2   0   0  154.78    4.40
   2   0   0  150.18    4.80
   2   0   0  149.29    8.80
   2   0   0  145.79    6.20
   2   0   0  152.18    5.00
   2   0   0  152.98    4.70
   2   0   0  148.19    4.90
   2   0   0  148.59    5.30
   2   0   0  145.89    5.70
   2   0   0  135.29    7.90
   2   0   0  146.99    4.30
   2   0   0  143.29    6.50
   2   0   0  150.28    4.60
  -3   0   0   90.49    4.00
  -3   0   0   96.09    4.40
  -3   0   0   91.49    4.10
  -3   0   0   95.39    8.30
  -3   0   0   89.19    5.70
  -3   0   0   89.59    4.10
  -3   0   0   94.39    7.40
  -3   0   0   92.79    3.80
  -3   0   0   93.29    3.70
  -3   0   0   88.69    7.70
  -3   0   0   89.99    5.30
  -3   0   0   90.49    5.10
  -3   0   0   95.79    5.10
  -3   0   0   89.09    5.20
  -3   0   0   96.99    3.90
  -3   0   0   96.39    4.70
  -3   0   0   93.89    6.10
   3   0   0   90.79    7.90
   3   0   0   97.89    5.40
   3   0   0   91.99    3.90
   3   0   0   83.99    4.00
   3   0   0   90.69    4.30
   3   0   0   90.89    4.60
   3   0   0   97.49    6.40
   3   0   0   89.79    4.20
   3   0   0   93.19    5.90
   3   0   0   89.29    4.80
   3   0   0   91.29    5.30
  -4   0   0  212.98    7.90
  -4   0   0  210.68    7.30
  -4   0   0  228.78    7.30
  -4   0   0  215.58    8.30
  -4   0   0  211.78    8.60
  -4   0   0  209.68   13.70
  -4   0   0  208.98    7.40
  -4   0   0  201.38   14.00
  -4   0   0  206.68    7.50
  -4   0   0  209.88   10.70
  -4   0   0  214.08    9.10
  -4   0   0  209.38    9.50
  -4   0   0  209.38    9.00
  -4   0   0  212.98    7.50
  -4   0   0  207.18    7.30
  -4   0   0  234.48   13.60
   4   0   0  201.68    7.10
   4   0   0  207.18   10.40
   4   0   0  209.18    8.20
   4   0   0  220.68    7.70
   4   0   0  210.98    7.00
   4   0   0  207.68    8.00
   4   0   0  216.58   11.30
   4   0   0  206.28   13.80
   4   0   0  210.88    7.70
   4   0   0  213.08    9.20
  -5   0   0  116.09    7.30
  -5   0   0  136.69    9.20
  -5   0   0  118.49    6.50
  -5   0   0  130.29    9.30
  -5   0   0  132.69   12.20
  -5   0   0  137.59    7.00
  -5   0   0  119.39    7.30
  -5   0   0  133.19    6.40
  -5   0   0  138.59   12.80
  -5   0   0  116.89    6.80
  -5   0   0  127.59    6.90
  -5   0   0  121.79    7.90
  -5   0   0  136.19    6.40
  -5   0   0  140.79    6.30
  -5   0   0  126.99    5.90
  -5   0   0  132.79    7.10
  -5   0   0  127.49    8.90
  -5   0   0  133.59   11.40
   5   0   0  129.99    7.00
   5   0   0  128.69    6.60
   5   0   0  144.19    7.90
   5   0   0  122.59    5.80
   5   0   0  130.09    5.70
   5   0   0  131.89    5.50
   5   0   0  124.69    6.70
   5   0   0  134.99    6.70
   5   0   0  127.89    9.00
   5   0   0  118.09   11.40
   5   0   0  134.09    6.60
  -6   0   0  255.27    9.80
  -6   0   0  245.68   11.00
  -6   0   0  260.37   14.30
  -6   0   0  229.08   11.10
  -6   0   0  238.68   11.00
  -6   0   0  261.77   14.10
  -6   0   0  276.87   19.50
  -6   0   0  251.07    9.20
  -6   0   0  251.17   11.00
  -6   0   0  259.27    9.10
  -6   0   0  272.37   16.80
  -6   0   0  241.98   11.30
  -6   0   0  249.18   10.40
  -6   0   0  269.67   19.60
  -6   0   0  267.37   12.30
  -6   0   0  240.08    9.50
  -6   0   0  250.67   10.50
  -6   0   0  235.98   12.90
   6   0   0  241.38    6.40
   6   0   0  241.48    9.90
   6   0   0  243.28   10.40
   6   0   0  246.78   11.00
   6   0   0  249.68   10.90
   6   0   0  256.37   10.30
   6   0   0  238.38    6.60
   6   0   0  227.68   18.20
   6   0   0  236.98   13.70
   6   0   0  248.38    9.80
  -7   0   0   58.99    6.40
  -7   0   0   50.69    5.60
  -7   0   0   39.00    8.30
  -7   0   0   34.30    8.20
  -7   0   0   52.99    5.40
  -7   0   0   55.89    4.70
  -7   0   0   42.80    5.40
  -7   0   0   52.49    6.20
  -7   0   0   57.19    9.50
  -7   0   0   48.70    7.00
  -7   0   0   53.89    3.40
  -7   0   0   53.39    5.20
  -7   0   0   53.89    4.40
  -7   0   0   44.60    6.20
  -7   0   0   43.10    5.30
   7   0   0   49.60    8.80
   7   0   0   48.50    4.40
   7   0   0   54.59    5.10
   7   0   0   53.69    5.40
   7   0   0   51.09    8.40
   7   0   0   53.99    4.80
   7   0   0   52.19    5.20
   7   0   0   47.40    4.90
  -8   0   0   42.10    6.00
  -8   0   0   54.19   10.80
  -8   0   0   53.59    7.00
  -8   0   0   65.19   10.30
  -8   0   0   49.60    4.80
  -8   0   0   57.59    4.50
  -8   0   0   42.10    5.00
  -8   0   0   50.99    5.90
  -8   0   0   49.90    5.50
  -8   0   0   46.20    5.90
  -8   0   0   48.80    6.30
  -8   0   0   55.49    8.70
   8   0   0   43.10    4.20
   8   0   0   52.09    7.80
   8   0   0   50.59    4.10
   8   0   0   36.40    9.20
   8   0   0   50.39    5.50
   8   0   0   49.50    5.50
   8   0   0   50.89    5.30
   8   0   0   61.59    6.30
  -9   0   0   95.29    7.60
  -9   0   0   79.09    8.70
  -9   0   0   87.59    5.10
  -9   0   0   96.69    8.30
  -9   0   0  104.29    5.30
  -9   0   0  114.39    9.50
  -9   0   0  101.59   14.90
  -9   0   0  119.59   12.90
  -9   0   0  128.49   16.20
   9   0   0   94.29    7.90
   9   0   0   96.79    8.20
   9   0   0   93.79   11.00
   9   0   0  114.99    8.20
   9   0   0   92.89   15.20
 -10   0   0  170.78   11.10
 -10   0   0  144.29   20.10
 -10   0   0  158.28   14.50
 -10   0   0  175.98   20.50
 -10   0   0  169.48   22.90
 -10   0   0  159.78    9.60
  10   0   0  176.18   11.50
  10   0   0  190.48   12.00
  10   0   0  178.78   16.00
  10   0   0  172.78   10.70
  10   0   0  165.08   21.40
 -11   0   0    0.10    4.60
 -11   0   0    3.00    1.40
 -11   0   0    5.40    1.40
  11   0   0    6.30    4.70
  11   0   0    1.80    2.50
  11   0   0    8.20    5.60
  11   0   0   -0.20    2.00
 -12   0   0   -4.60    6.70
 -12   0   0   -4.90    5.00
  12   0   0    5.50    2.90
  12   0   0    0.60    2.00
  12   0   0    1.70    7.30
  12   0   0    7.60    3.50
  12   0   0    1.60    5.20
 -13   0   0    4.40    6.50
 -13   0   0    2.60    8.20
  13   0   0   13.60   10.10
  13   0   0   10.80    4.50
  14   0   0    2.40    3.50
  14   0   0   10.50    4.10
  14  -1   0    5.80    4.10
  14  -1   0    2.10    2.70
 -14   1   0   -4.00    7.40
  13  -1   0  109.09   11.00
  13  -1   0  106.89   21.00
  13  -1   0  153.38   13.00
  13  -1   0  127.89   17.20
 -13   1   0  164.88   23.40
 -13   1   0  149.59   21.10
  12  -1   0   -1.70    2.30
  12  -1   0   -0.70    2.00
  12  -1   0    2.50    4.60
 -12   1   0   -1.70    4.80
  11  -1   0    6.00    3.50
  11  -1   0   -0.30    2.20
  11  -1   0    1.20    2.40
  11  -1   0    4.50    4.30
 -11   1   0    7.10    2.00
 -11   1   0   -1.10    4.00
 -11   1   0   -2.30    3.20
 -11   1   0    3.90    2.10
 -11   1   0   15.50    7.20
  10  -1   0  697.73   32.30
  10  -1   0  666.73   23.70
  10  -1   0  674.73   41.50
  10  -1   0  736.63   23.10
  10  -1   0  670.83   23.50
 -10   1   0  721.63   22.80
 -10   1   0  754.72   47.60
 -10   1   0  682.53   42.40
 -10   1   0  698.63   20.80
 -10   1   0  676.93   31.80
 -10   1   0  683.63   41.60
   9  -1   0   12.20    4.90
   9  -1   0    4.00    1.80
   9  -1   0    5.10    2.00
   9  -1   0    8.50    2.70
   9  -1   0    4.70    3.20
   9  -1   0    7.60    2.50
  -9   1   0    4.70    2.10
  -9   1   0    6.90    1.80
  -9   1   0   10.70    3.70
  -9   1   0    6.50    1.80
  -9   1   0    2.80    2.30
  -9   1   0    6.30    4.70
  -9   1   0    1.40    2.80
  -9   1   0   14.60    4.50
   8  -1   0   31.70    6.10
   8  -1   0   25.80    2.80
   8  -1   0   34.30    3.00
   8  -1   0   25.60    4.20
   8  -1   0   23.90    7.80
   8  -1   0   33.80    4.40
   8  -1   0   34.20    4.50
   8  -1   0   33.40    5.00
  -8   1   0   29.90    4.10
  -8   1   0   31.20    3.50
  -8   1   0   29.20    4.90
  -8   1   0   20.60    4.30
  -8   1   0   27.40    4.50
  -8   1   0   31.30    7.90
  -8   1   0   26.90    4.30
  -8   1   0   32.50    4.10
  -8   1   0   35.80    4.90
  -8   1   0   33.00    3.80
  -8   1   0   28.70    6.90
   7  -1   0  125.29    8.00
   7  -1   0  137.19    7.80
   7  -1   0  144.79   11.30
   7  -1   0  146.69    7.10
   7  -1   0  139.19    6.90
   7  -1   0  133.99    7.90
   7  -1   0  137.69    8.60
   7  -1   0  140.79   15.00
  -7   1   0  148.49   15.90
  -7   1   0  138.19   11.00
  -7   1   0  143.89    9.30
  -7   1   0  132.19    7.70
  -7   1   0  119.29    8.90
  -7   1   0  125.79    7.50
  -7   1   0  130.29    8.30
  -7   1   0  129.89   14.00
  -7   1   0  118.49    8.50
  -7   1   0  140.99    9.80
  -7   1   0  138.69   13.80
  -7   1   0  125.29   11.00
  -7   1   0  140.19    7.40
  -7   1   0  133.89    7.20
   6  -1   0  350.56   12.60
   6  -1   0  346.67   22.10
   6  -1   0  372.56   12.20
   6  -1   0  351.16   12.20
   6  -1   0  353.86   13.30
   6  -1   0  350.16   16.60
   6  -1   0  367.26   12.30
  -6   1   0  371.36   13.00
  -6   1   0  356.16   13.10
  -6   1   0  368.56   22.40
  -6   1   0  367.36   13.60
  -6   1   0  394.16   20.70
  -6   1   0  384.36   17.00
  -6   1   0  351.06   14.10
  -6   1   0  352.36   13.90
  -6   1   0  373.46   14.60
  -6   1   0  363.66   12.80
  -6   1   0  338.67   13.00
  -6   1   0  372.06   13.30
  -6   1   0  356.96   23.30
  -6   1   0  370.76   11.90
  -6   1   0  367.16   13.60
  -6   1   0  354.76   15.50
  -6   1   0  348.17   17.80
  -6   1   0  379.56   12.40
   5  -1   0  184.78   12.30
   5  -1   0  202.78   15.00
   5  -1   0  199.68   11.10
   5  -1   0  190.98    8.40
   5  -1   0  188.58    8.20
   5  -1   0  207.18    9.20
   5  -1   0  196.18    6.50
   5  -1   0  197.58    8.10
   5  -1   0  194.08    7.60
   5  -1   0  197.78    8.80
   5  -1   0  192.78    6.30
   5  -1   0  192.88    7.90
  -5   1   0  189.18    7.40
  -5   1   0  192.98    8.90
  -5   1   0  213.78    9.20
  -5   1   0  189.88   13.40
  -5   1   0  189.88    8.30
  -5   1   0  199.08   10.80
  -5   1   0  198.68   10.90
  -5   1   0  204.08    7.80
  -5   1   0  195.98    7.90
  -5   1   0  196.48    9.10
  -5   1   0  195.58    8.70
  -5   1   0  188.78    7.90
  -5   1   0  224.58   15.80
  -5   1   0  190.98    9.60
  -5   1   0  202.58    9.80
  -5   1   0  188.18   15.40
  -5   1   0  206.48    8.50
  -5   1   0  199.28   12.10
   4  -1   0 1398.06   26.60
   4  -1   0 1436.06   28.40
   4  -1   0 1412.96   26.50
   4  -1   0 1392.66   26.40
   4  -1   0 1428.76   26.60
   4  -1   0 1469.75   30.50
   4  -1   0 1437.26   38.90
   4  -1   0 1501.35   37.00
   4  -1   0 1484.25   29.70
   4  -1   0 1407.46   39.80
   4  -1   0 1470.65   29.50
   4  -1   0 1420.06   32.50
   4  -1   0 1368.56   27.40
  -4   1   0 1476.15   43.20
  -4   1   0 1480.85   27.80
  -4   1   0 1471.95   29.90
  -4   1   0 1546.45   27.60
  -4   1   0 1463.85   26.40
  -4   1   0 1423.56   26.50
  -4   1   0 1442.56   30.80
  -4   1   0 1480.85   32.80
  -4   1   0 1434.66   35.40
  -4   1   0 1496.85   40.30
  -4   1   0 1418.76   38.30
  -4   1   0 1457.25   27.10
  -4   1   0 1435.86   32.20
  -4   1   0 1427.26   30.40
  -4   1   0 1424.06   26.30
  -4   1   0 1450.15   28.40
  -4   1   0 1441.26   29.90
   3  -1   0   38.90    2.60
   3  -1   0   38.50    3.00
   3  -1   0   33.30    2.40
   3  -1   0   39.80    3.30
   3  -1   0   36.00    4.80
   3  -1   0   37.10    2.70
   3  -1   0   39.30    3.20
   3  -1   0   38.80    2.70
   3  -1   0   35.90    3.60
   3  -1   0   36.50    4.40
   3  -1   0   32.00    2.50
   3  -1   0   39.20    5.00
  -3   1   0   37.10    3.30
  -3   1   0   32.70    4.60
  -3   1   0   35.20    5.30
  -3   1   0   35.20    2.60
  -3   1   0   37.50    3.80
  -3   1   0   38.50    2.50
  -3   1   0   41.20    2.80
  -3   1   0   37.60    2.40
  -3   1   0   39.40    3.50
  -3   1   0   32.00    3.10
  -3   1   0   35.40    2.30
  -3   1   0   40.80    4.40
  -3   1   0   33.50    4.50
  -3   1   0   38.60    2.90
  -3   1   0   40.60    3.70
  -3   1   0   37.10    3.30
   2  -1   0  187.88    6.80
   2  -1   0  182.88    8.50
   2  -1   0  181.18    6.60
   2  -1   0  188.68    5.50
   2  -1   0  191.68    9.00
   2  -1   0  189.98    5.20
   2  -1   0  172.28    4.80
   2  -1   0  179.78    5.20
   2  -1   0  192.98    7.80
   2  -1   0  182.48    6.50
   2  -1   0  176.38    5.60
   2  -1   0  177.38    5.90
   2  -1   0  177.58    8.80
  -2   1   0  190.08    9.00
  -2   1   0  186.78    5.40
  -2   1   0  185.88    6.60
  -2   1   0  171.88    6.30
  -2   1   0  185.58    6.70
  -2   1   0  197.58    6.60
  -2   1   0  190.18    7.40
  -2   1   0  183.58    5.30
  -2   1   0  189.48    4.90
  -2   1   0  198.48    8.70
  -2   1   0  179.28    6.70
  -2   1   0  181.78    8.80
  -2   1   0  164.88    6.50
   1  -1   0 1537.55   28.30
   1  -1   0 1579.84   27.10
   1  -1   0 1544.85   25.00
  -1   1   0 1447.76   26.70
  -1   1   0 1576.84   26.50
  -1   1   0 1526.45   25.90
  -1   1   0 1351.76   27.40
  -1   1   0 1527.75   24.90
  -1   1   0 1543.65   26.40
  -1   1   0 1545.55   25.40
  -1   1   0 1523.65   26.40
  -1  -1   0   12.40    1.80
  -1  -1   0   16.90    2.20
  -1  -1   0   12.40    1.60
  -1  -1   0   11.00    1.40
  -1  -1   0   12.90    1.50
  -1  -1   0   12.80    1.40
  -1  -1   0   14.90    1.10
  -1  -1   0   13.80    1.40
  -1  -1   0   11.50    1.40
  -1  -1   0   14.30    1.10
  -1  -1   0   12.70    0.70
  -1  -1   0   13.10    1.90
  -1  -1   0   12.20    1.60
   1   1   0   14.40    1.60
   1   1   0   14.70    1.10
   1   1   0   11.40    1.80
   1   1   0   13.10    1.50
   1   1   0   12.50    2.00
   1   1   0   14.40    1.10
   1   1   0   11.10    1.40
   1   1   0   13.60    1.60
   1   1   0   13.20    1.60
   1   1   0   13.70    1.40
   1   1   0   10.50    1.70
  -2  -1   0  609.94   14.90
  -2  -1   0  594.54   12.20
  -2  -1   0  615.34   18.70
  -2  -1   0  617.84   11.90
  -2  -1   0  598.54   14.00
  -2  -1   0  600.04   14.60
  -2  -1   0  622.84   12.60
  -2  -1   0  629.74   12.20
  -2  -1   0  607.04   14.80
  -2  -1   0  601.84   13.00
  -2  -1   0  662.43   21.40
  -2  -1   0  619.84   11.10
  -2  -1   0  612.44   13.50
  -2  -1   0  631.44   19.20
  -2  -1   0  605.44   14.70
   2   1   0  566.24   10.90
   2   1   0  593.44   14.70
   2   1   0  555.84   11.30
   2   1   0  593.44   11.20
   2   1   0  622.64   19.40
   2   1   0  612.44   12.30
   2   1   0  601.24   12.00
   2   1   0  580.14   12.10
   2   1   0  596.34   15.00
   2   1   0  594.44   15.00
   2   1   0  587.44   13.10
   2   1   0  603.04   18.80
   2   1   0  609.54   14.40
  -3  -1   0  887.71   27.50
  -3  -1   0  865.11   16.40
  -3  -1   0  895.91   19.10
  -3  -1   0  891.31   18.00
  -3  -1   0  846.62   20.40
  -3  -1   0  910.81   18.50
  -3  -1   0  838.72   21.50
  -3  -1   0  906.41   20.30
  -3  -1   0  902.71   21.00
  -3  -1   0  893.21   20.70
  -3  -1   0  895.21   21.80
  -3  -1   0  907.11   19.90
  -3  -1   0  938.81   17.60
  -3  -1   0  888.91   27.70
  -3  -1   0  902.31   17.70
   3   1   0  897.61   21.40
   3   1   0  854.01   17.90
   3   1   0  893.51   28.10
   3   1   0  883.51   20.70
   3   1   0  857.51   19.50
   3   1   0  861.21   20.40
   3   1   0  843.02   16.20
   3   1   0  884.71   17.60
   3   1   0  875.31   20.10
   3   1   0  863.21   21.80
   3   1   0  887.41   28.00
  -4  -1   0  534.35   23.30
  -4  -1   0  560.44   17.20
  -4  -1   0  553.94   14.60
  -4  -1   0  530.75   21.60
  -4  -1   0  531.05   15.70
  -4  -1   0  546.75   13.60
  -4  -1   0  561.54   12.60
  -4  -1   0  537.75   16.90
  -4  -1   0  548.25   16.00
  -4  -1   0  569.54   24.20
  -4  -1   0  513.95    9.90
  -4  -1   0  537.35   16.50
  -4  -1   0  578.44   15.30
  -4  -1   0  551.94   16.50
  -4  -1   0  568.54   15.00
  -4  -1   0  551.64   17.90
  -4  -1   0  549.05   13.40
   4   1   0  546.35   16.00
   4   1   0  561.44   17.60
   4   1   0  537.65   18.10
   4   1   0  560.24   15.10
   4   1   0  554.64   23.80
   4   1   0  537.95   13.70
   4   1   0  548.25   24.30
   4   1   0  545.25   13.90
   4   1   0  527.25   16.80
   4   1   0  514.15   14.10
   4   1   0  537.15   12.40
   4   1   0  526.15   13.90
  -5  -1   0    6.10    2.60
  -5  -1   0    5.00    2.20
  -5  -1   0   10.10    2.50
  -5  -1   0   12.80    2.70
  -5  -1   0    9.10    2.20
  -5  -1   0    8.60    2.10
  -5  -1   0   10.90    2.60
  -5  -1   0    9.20    3.60
  -5  -1   0    4.80    1.60
  -5  -1   0   12.80    2.80
   5   1   0   12.80    2.80
   5   1   0    7.40    3.50
   5   1   0    5.40    3.20
   5   1   0    4.90    1.60
   5   1   0   12.70    2.40
   5   1   0   11.40    2.40
   5   1   0    9.60    2.20
   5   1   0   10.80    3.10
  -6  -1   0    1.90    1.60
  -6  -1   0    2.30    1.40
  -6  -1   0   -0.40    1.30
  -6  -1   0    5.20    1.70
  -6  -1   0   -1.40    2.00
  -6  -1   0    0.70    1.40
  -6  -1   0    2.10    1.60
  -6  -1   0    3.00    1.40
  -6  -1   0    2.90    1.90
  -6  -1   0    3.40    2.80
  -6  -1   0    0.10    2.30
  -6  -1   0    1.90    1.60
  -6  -1   0    3.40    1.20
   6   1   0    1.80    1.00
   6   1   0    2.40    1.40
   6   1   0    0.50    1.20
   6   1   0    5.60    2.00
   6   1   0    2.30    1.30
   6   1   0    1.90    1.10
   6   1   0    4.20    2.80
   6   1   0    1.90    1.20
  -7  -1   0    7.40    2.10
  -7  -1   0    4.20    2.10
  -7  -1   0    6.40    4.10
  -7  -1   0    6.50    4.50
  -7  -1   0    5.50    2.50
  -7  -1   0   12.30    3.10
  -7  -1   0    5.00    2.20
  -7  -1   0    6.70    2.90
  -7  -1   0    4.60    3.30
  -7  -1   0    2.80    2.30
  -7  -1   0    2.10    1.50
  -7  -1   0    5.60    1.90
  -7  -1   0    9.80    2.90
  -7  -1   0    6.70    2.90
   7   1   0    6.50    2.10
   7   1   0    6.90    2.10
   7   1   0    4.30    2.40
   7   1   0    4.80    1.70
   7   1   0   12.00    3.50
  -8  -1   0  329.77   13.30
  -8  -1   0  311.07   17.20
  -8  -1   0  327.87   25.30
  -8  -1   0  294.17   12.30
  -8  -1   0  339.67   16.90
  -8  -1   0  320.07   18.80
  -8  -1   0  333.87   15.20
  -8  -1   0  330.07   25.70
  -8  -1   0  319.27   16.10
  -8  -1   0  332.77   22.20
  -8  -1   0  321.37   14.50
  -8  -1   0  304.57   24.30
  -8  -1   0  310.87   16.60
  -8  -1   0  318.67   16.30
   8   1   0  328.07   13.30
   8   1   0  316.67   12.40
   8   1   0  339.37   26.60
   8   1   0  309.17   18.70
   8   1   0  335.27   14.30
   8   1   0  304.87   13.20
   8   1   0  305.47   13.70
  -9  -1   0    4.40    3.50
  -9  -1   0    1.10    2.40
  -9  -1   0    1.10    1.30
  -9  -1   0    0.30    1.40
  -9  -1   0    0.60    1.90
  -9  -1   0   -1.20    1.90
  -9  -1   0   -1.20    1.50
  -9  -1   0    1.90    2.50
   9   1   0    2.00    1.00
   9   1   0   11.10    5.50
   9   1   0   -1.80    1.40
   9   1   0   -1.90    1.70
   9   1   0    0.70    1.40
   9   1   0   -1.00    1.20
 -10  -1   0   16.90    8.50
 -10  -1   0    9.20    4.10
 -10  -1   0    3.90    2.30
  10   1   0    6.10    2.50
  10   1   0    8.50    3.70
  10   1   0   -1.00    5.20
  10   1   0    3.00    1.70
  10   1   0    2.40    2.00
 -11  -1   0    5.20    2.20
 -11  -1   0    9.90    7.80
 -11  -1   0    3.30    2.20
  11   1   0    6.90    3.10
  11   1   0    5.40    2.80
  11   1   0   12.70    6.80
  11   1   0   11.10    5.90
  11   1   0    7.50    2.60
 -12  -1   0   -8.80    4.80
 -12  -1   0    1.00    4.90
  12   1   0   -2.40    3.00
  12   1   0    7.20    4.40
  12   1   0    1.90    2.70
  12   1   0   -0.60    2.20
  12   1   0    0.00    1.90
 -13  -1   0   82.79   20.60
 -13  -1   0  143.49   19.40
  13   1   0  105.29   14.20
  13   1   0  101.59   12.60
  13   1   0  127.49   19.60
  13   1   0  107.09   10.10
  13   1   0   98.09   11.10
 -14  -1   0   -4.80    5.10
  14   1   0   10.00    5.30
  14   1   0    0.20    3.00
  14   1   0   -6.30    3.30
  14  -2   0   28.10    8.60
  14  -2   0   32.60    8.20
  14  -2   0   39.40    7.90
 -14   2   0   10.30   10.30
 -14   2   0   63.79   20.10
  13  -2   0   23.70    9.10
  13  -2   0   39.70    7.70
  13  -2   0   32.00    7.30
  13  -2   0   26.80   12.30
 -13   2   0   18.00    9.50
 -13   2   0   22.80    9.50
  12  -2   0    0.50    2.80
  12  -2   0   12.80    7.90
  12  -2   0    2.80    2.90
 -12   2   0   -0.20    4.30
 -12   2   0   -4.50    4.10
  11  -2   0   83.29   16.20
  11  -2   0   85.89    8.60
  11  -2   0  101.39    9.20
  11  -2   0  107.89   12.10
 -11   2   0   91.49   11.90
 -11   2   0  104.89   15.40
 -11   2   0   76.09   13.60
 -11   2   0   99.39    5.50
 -11   2   0   70.89   14.40
 -11   2   0   77.79    5.70
  10  -2   0  720.63   24.60
  10  -2   0  692.23   42.40
  10  -2   0  679.43   24.40
  10  -2   0  712.33   32.20
  10  -2   0  738.33   25.90
 -10   2   0  655.33   54.49
 -10   2   0  705.53   34.30
 -10   2   0  724.23   22.60
 -10   2   0  731.93   34.20
 -10   2   0  723.23   42.80
 -10   2   0  719.73   21.20
   9  -2   0  308.37   24.80
   9  -2   0  303.17   19.10
   9  -2   0  313.87   13.50
   9  -2   0  305.17   17.50
   9  -2   0  302.87   15.20
   9  -2   0  303.37   13.80
  -9   2   0  321.87   26.50
  -9   2   0  294.57   13.90
  -9   2   0  304.47   15.40
  -9   2   0  286.27    8.20
  -9   2   0  327.27   16.30
  -9   2   0  299.17    8.20
  -9   2   0  318.07   16.10
  -9   2   0  310.37   22.00
  -9   2   0  279.27   20.20
  -9   2   0  314.77   14.80
  -9   2   0  301.77   13.90
   8  -2   0   43.00    9.90
   8  -2   0   53.59    3.80
   8  -2   0   56.39    3.90
   8  -2   0   49.40    5.10
   8  -2   0   49.90    5.20
   8  -2   0   51.09    7.70
   8  -2   0   45.90    5.10
   8  -2   0   56.99    5.90
  -8   2   0   60.49    8.40
  -8   2   0   58.69    6.20
  -8   2   0   48.50    5.80
  -8   2   0   47.40    4.60
  -8   2   0   44.30    5.10
  -8   2   0   56.19    4.70
  -8   2   0   57.19    5.90
  -8   2   0   49.10    5.70
  -8   2   0   42.10    8.30
  -8   2   0   53.79    6.30
  -8   2   0   49.10    6.10
  -8   2   0   50.09   11.00
   7  -2   0   21.70    3.40
   7  -2   0   16.80    3.10
   7  -2   0   14.30    3.20
   7  -2   0   15.50    3.00
   7  -2   0   24.90    4.10
   7  -2   0   21.40    6.90
   7  -2   0   16.70    4.70
  -7   2   0   25.40    3.80
  -7   2   0   18.30    3.90
  -7   2   0   21.20    3.90
  -7   2   0   14.30    3.60
  -7   2   0   13.70    3.40
  -7   2   0   17.90    3.30
  -7   2   0   18.70    5.00
  -7   2   0   10.10    4.10
  -7   2   0   18.80    4.00
  -7   2   0   22.00    3.50
  -7   2   0   19.50    2.80
  -7   2   0   16.00    6.20
   6  -2   0   13.80    2.60
   6  -2   0   11.00    1.50
   6  -2   0    6.60    2.30
   6  -2   0    9.70    2.60
   6  -2   0    9.00    4.20
   6  -2   0   10.70    2.50
   6  -2   0   11.50    1.30
   6  -2   0   12.80    2.30
   6  -2   0   13.60    2.60
   6  -2   0   10.30    2.80
   6  -2   0    4.90    3.50
  -6   2   0    9.80    2.70
  -6   2   0    8.80    2.90
  -6   2   0   10.00    2.20
  -6   2   0   12.70    3.50
  -6   2   0    8.10    4.00
  -6   2   0   10.50    2.50
  -6   2   0   11.20    2.20
  -6   2   0   13.20    2.60
  -6   2   0    6.90    1.90
  -6   2   0   12.60    3.80
  -6   2   0   13.90    2.60
  -6   2   0   13.10    2.90
  -6   2   0    7.90    2.10
  -6   2   0    9.00    3.60
  -6   2   0   10.80    2.50
   5  -2   0  681.63   18.40
   5  -2   0  693.63   17.00
   5  -2   0  703.73   19.70
   5  -2   0  697.33   16.70
   5  -2   0  691.73   16.10
   5  -2   0  698.43   28.00
   5  -2   0  695.53   19.10
   5  -2   0  687.53   28.40
   5  -2   0  693.63   17.70
   5  -2   0  663.73   16.50
   5  -2   0  691.93   21.90
   5  -2   0  693.63   16.90
   5  -2   0  712.43   26.80
  -5   2   0  697.83   18.40
  -5   2   0  723.83   26.20
  -5   2   0  691.83   20.70
  -5   2   0  687.13   27.10
  -5   2   0  726.13   31.90
  -5   2   0  688.43   17.20
  -5   2   0  686.33   19.50
  -5   2   0  701.33   21.80
  -5   2   0  684.53   21.50
  -5   2   0  677.53   17.70
  -5   2   0  641.54   20.10
  -5   2   0  690.33   20.30
  -5   2   0  693.43   16.00
  -5   2   0  723.33   19.40
  -5   2   0  715.63   17.00
  -5   2   0  716.73   17.80
  -5   2   0  730.43   28.80
   4  -2   0   28.00    3.40
   4  -2   0   26.30    2.70
   4  -2   0   27.80    4.90
   4  -2   0   23.80    2.40
   4  -2   0   30.80    5.10
   4  -2   0   26.00    3.20
   4  -2   0   25.20    2.60
   4  -2   0   27.10    4.30
   4  -2   0   28.40    3.60
   4  -2   0   26.60    2.90
   4  -2   0   30.30    3.20
   4  -2   0   26.10    2.60
   4  -2   0   25.00    4.30
  -4   2   0   26.40    4.50
  -4   2   0   28.00    2.70
  -4   2   0   24.10    2.20
  -4   2   0   26.40    4.70
  -4   2   0   25.40    2.70
  -4   2   0   26.30    2.50
  -4   2   0   25.80    4.70
  -4   2   0   25.10    2.70
  -4   2   0   33.70    3.40
  -4   2   0   24.10    3.30
  -4   2   0   30.40    3.20
  -4   2   0   32.20    4.00
  -4   2   0   21.80    3.20
  -4   2   0   26.10    2.70
  -4   2   0   22.40    3.20
   3  -2   0    3.20    1.40
   3  -2   0    3.80    2.10
   3  -2   0    4.50    0.90
   3  -2   0    5.90    1.50
   3  -2   0    2.90    1.20
   3  -2   0    4.00    2.00
   3  -2   0    1.70    1.30
   3  -2   0    2.40    0.80
   3  -2   0    3.50    1.80
   3  -2   0    3.90    1.40
  -3   2   0    2.70    1.30
  -3   2   0    5.50    1.10
  -3   2   0    2.80    0.90
  -3   2   0    3.70    1.70
  -3   2   0    3.10    1.00
  -3   2   0    3.80    1.40
  -3   2   0    5.10    1.10
  -3   2   0    2.90    0.90
  -3   2   0    4.00    1.80
  -3   2   0    4.30    0.90
  -3   2   0    3.70    1.30
  -3   2   0    3.40    1.60
  -3   2   0    2.30    1.10
  -3   2   0    2.90    1.20
  -3   2   0    3.40    1.20
  -3   2   0    4.80    2.30
   2  -2   0    1.60    1.00
   2  -2   0    0.10    0.70
   2  -2   0    1.40    1.30
   2  -2   0    0.60    0.80
   2  -2   0    2.10    1.20
   2  -2   0    1.40    0.80
   2  -2   0    1.20    0.80
   2  -2   0    1.10    0.80
   2  -2   0    1.60    1.20
   2  -2   0    1.80    0.70
   2  -2   0    0.40    0.90
   2  -2   0    1.30    1.00
   2  -2   0    1.00    0.60
   2  -2   0    1.20    0.70
  -2   2   0    0.70    1.00
  -2   2   0    1.10    0.80
  -2   2   0    2.00    1.00
  -2   2   0    1.20    0.60
  -2   2   0    0.40    1.00
  -2   2   0    1.20    0.50
  -2   2   0    0.70    1.00
  -2   2   0    1.20    1.00
  -2   2   0    0.70    0.90
  -2   2   0    1.60    0.70
  -2   2   0    1.20    1.20
   1  -2   0   15.20    2.00
   1  -2   0   14.40    2.00
   1  -2   0   12.30    2.00
   1  -2   0   14.00    2.10
   1  -2   0   13.50    1.90
   1  -2   0   14.80    2.20
   1  -2   0    9.30    1.80
   1  -2   0   14.20    1.10
   1  -2   0   13.30    2.10
   1  -2   0   12.60    1.10
   1  -2   0   12.20    1.90
  -1   2   0   13.20    2.00
  -1   2   0   12.40    1.80
  -1   2   0   12.30    1.80
  -1   2   0   10.80    1.80
  -1   2   0   17.00    2.40
  -1   2   0   12.80    2.10
  -1   2   0   12.70    1.90
  -1   2   0   11.10    1.90
  -1   2   0   12.10    0.60
  -1   2   0    9.70    1.80
  -1   2   0   14.10    1.10
   0  -2   0  231.58    8.20
   0  -2   0  229.18    8.40
   0  -2   0  241.98    8.60
   0  -2   0  239.58    5.20
   0  -2   0  249.48    9.30
   0  -2   0  259.37    7.70
   0  -2   0  238.78    8.50
   0  -2   0  264.27    9.40
   0  -2   0  237.38    9.00
   0  -2   0  250.47    8.80
   0  -2   0  223.58    8.20
   0  -2   0  262.77    8.70
   0   2   0  242.08    8.60
   0   2   0  229.48    8.50
   0   2   0  237.98    7.40
   0   2   0  237.38    8.40
   0   2   0  253.07    9.20
   0   2   0  232.68    8.20
   0   2   0  234.48    8.20
   0   2   0  242.58    9.00
   0   2   0  253.27    9.50
   0   2   0  234.68    4.20
   0   2   0  238.68    8.40
   0   2   0  233.88    8.60
  -1  -2   0  322.17   10.80
  -1  -2   0  339.27   10.50
  -1  -2   0  331.97   11.10
  -1  -2   0  328.47    8.70
  -1  -2   0  323.37   10.40
  -1  -2   0  324.07   10.60
  -1  -2   0  331.17   11.00
  -1  -2   0  322.37   11.00
  -1  -2   0  324.67   11.10
  -1  -2   0  315.27   11.80
  -1  -2   0  321.27    7.00
  -1  -2   0  332.17    5.40
  -1  -2   0  326.47   11.30
   1   2   0  354.36    7.30
   1   2   0  329.37   12.20
   1   2   0  316.17   11.00
   1   2   0  309.97    8.50
   1   2   0  323.97   11.10
   1   2   0  326.07    5.40
   1   2   0  339.67   11.20
   1   2   0  326.27   10.40
   1   2   0  332.97   10.40
   1   2   0  319.77   10.30
   1   2   0  324.07   11.10
  -2  -2   0    0.30    0.70
  -2  -2   0    0.60    0.40
  -2  -2   0   -0.40    0.80
  -2  -2   0   -0.40    0.50
  -2  -2   0    1.70    1.00
  -2  -2   0   -0.70    0.50
  -2  -2   0    0.80    0.80
  -2  -2   0    0.10    0.60
  -2  -2   0   -0.10    0.30
  -2  -2   0    1.00    1.00
  -2  -2   0    0.80    0.40
  -2  -2   0    0.50    1.10
  -2  -2   0    0.30    0.40
  -2  -2   0    0.20    0.70
  -2  -2   0   -0.30    0.60
   2   2   0    0.00    0.50
   2   2   0    0.00    0.50
   2   2   0    0.10    0.60
   2   2   0    0.50    0.80
   2   2   0   -0.20    0.40
   2   2   0    1.00    0.40
   2   2   0    0.50    0.60
   2   2   0    1.60    0.60
   2   2   0   -0.10    0.30
   2   2   0    0.50    0.70
   2   2   0   -1.20    0.80
   2   2   0    0.20    0.70
  -3  -2   0   10.50    1.50
  -3  -2   0    9.50    1.10
  -3  -2   0   13.20    2.50
  -3  -2   0    6.80    2.10
  -3  -2   0   13.30    2.40
  -3  -2   0   10.30    2.30
  -3  -2   0    8.00    2.50
  -3  -2   0   11.60    3.20
  -3  -2   0    9.90    1.70
  -3  -2   0   11.70    1.80
  -3  -2   0    7.60    1.90
  -3  -2   0   13.90    3.30
  -3  -2   0   12.80    2.40
  -3  -2   0   10.20    1.60
   3   2   0    6.40    2.70
   3   2   0    8.00    2.20
   3   2   0    8.70    1.60
   3   2   0    9.20    1.50
   3   2   0    7.80    0.90
   3   2   0    7.80    1.50
   3   2   0    8.50    1.50
   3   2   0   13.80    2.60
   3   2   0    7.60    2.00
   3   2   0    8.60    1.40
   3   2   0    8.50    1.50
   3   2   0    8.70    2.50
  -4  -2   0  150.08    8.50
  -4  -2   0  125.39   10.80
  -4  -2   0  143.89    8.60
  -4  -2   0  141.09    8.00
  -4  -2   0  127.19    8.00
  -4  -2   0  149.39   12.60
  -4  -2   0  149.29    8.80
  -4  -2   0  130.99    5.00
  -4  -2   0  140.29   11.80
  -4  -2   0  142.69    6.40
  -4  -2   0  130.19    8.10
  -4  -2   0  132.19    6.60
  -4  -2   0  139.19    6.40
  -4  -2   0  148.59    8.90
   4   2   0  139.49    8.80
   4   2   0  149.69    6.60
   4   2   0  142.99    8.90
   4   2   0  131.79    8.20
   4   2   0  129.79   11.50
   4   2   0  132.09    8.00
   4   2   0  135.99    6.20
   4   2   0  140.99    6.40
  -5  -2   0  454.45   16.50
  -5  -2   0  401.66   16.00
  -5  -2   0  436.26   22.90
  -5  -2   0  433.66   17.30
  -5  -2   0  455.25   24.00
  -5  -2   0  428.86   11.40
  -5  -2   0  427.76   17.70
  -5  -2   0  435.56   14.80
  -5  -2   0  430.16   13.40
  -5  -2   0  434.06   16.60
  -5  -2   0  429.46   15.90
  -5  -2   0  442.26   14.00
  -5  -2   0  419.36   23.60
   5   2   0  391.86   22.60
   5   2   0  433.56   16.20
   5   2   0  437.76   17.40
   5   2   0  418.46   13.20
   5   2   0  427.16   14.60
   5   2   0  439.36   13.20
   5   2   0  431.16   13.40
   5   2   0  419.16   17.60
   5   2   0  443.26   23.90
  -6  -2   0   74.59    7.80
  -6  -2   0   91.69    6.50
  -6  -2   0   72.79   10.10
  -6  -2   0   80.69    4.80
  -6  -2   0   64.79    9.30
  -6  -2   0   73.59    7.20
  -6  -2   0   74.59   10.60
  -6  -2   0   73.19    6.80
  -6  -2   0   68.69    5.40
  -6  -2   0   74.19    6.80
  -6  -2   0   80.99    6.20
  -6  -2   0   72.19   11.10
  -6  -2   0   67.49    7.20
  -6  -2   0   86.59    6.80
  -6  -2   0   77.49    7.60
   6   2   0   83.59    5.80
   6   2   0   67.29    7.10
   6   2   0   76.59    5.90
   6   2   0   86.19    5.80
   6   2   0   82.29   11.20
   6   2   0   79.49   13.20
   6   2   0   73.79    7.90
   6   2   0   74.29    5.70
   6   2   0   85.69    6.10
  -7  -2   0   45.70    9.00
  -7  -2   0   47.00    6.00
  -7  -2   0   53.89    9.70
  -7  -2   0   61.09    6.40
  -7  -2   0   62.09    6.60
  -7  -2   0   72.19   12.80
  -7  -2   0   59.89   10.30
  -7  -2   0   54.59    6.40
  -7  -2   0   68.19    6.90
  -7  -2   0   50.79    4.30
  -7  -2   0   63.69    6.70
   7   2   0   46.10    6.40
   7   2   0   62.59    4.50
   7   2   0   53.09    5.40
   7   2   0   62.39    5.70
   7   2   0   37.20    8.70
   7   2   0   56.69    4.60
   7   2   0   51.89    7.20
   7   2   0   44.90    5.80
   7   2   0   60.09    5.70
  -8  -2   0  760.82   27.60
  -8  -2   0  821.42   37.40
  -8  -2   0  764.72   28.20
  -8  -2   0  720.43   26.60
  -8  -2   0  715.23   38.80
  -8  -2   0  737.73   25.50
  -8  -2   0  724.63   39.40
  -8  -2   0  762.92   25.00
  -8  -2   0  714.53   28.10
  -8  -2   0  757.52   30.40
  -8  -2   0  775.02   26.10
  -8  -2   0  772.22   38.90
  -8  -2   0  727.13   25.60
   8   2   0  790.22   26.50
   8   2   0  723.33   22.80
   8   2   0  756.72   22.20
   8   2   0  752.02   40.70
   8   2   0  722.73   30.30
   8   2   0  749.92   23.20
   8   2   0  730.43   22.60
  -9  -2   0   65.69    7.20
  -9  -2   0   92.59   11.60
  -9  -2   0   77.59    6.80
  -9  -2   0   64.99   12.30
  -9  -2   0   89.99    8.30
  -9  -2   0   64.19    7.20
  -9  -2   0   86.09    7.80
  -9  -2   0   66.49    8.50
  -9  -2   0   73.29    8.40
  -9  -2   0   71.49    8.20
  -9  -2   0   65.99    8.80
  -9  -2   0   75.09   11.90
   9   2   0   74.29    9.70
   9   2   0   73.79   13.80
   9   2   0   83.09    6.40
   9   2   0   75.39    7.30
   9   2   0   65.19    6.80
   9   2   0   79.19    7.60
 -10  -2   0    5.50    3.50
 -10  -2   0    3.80    4.90
 -10  -2   0    7.10    2.10
 -10  -2   0    0.60    1.70
  10   2   0    3.70    2.00
  10   2   0   13.40    5.50
  10   2   0    2.80    2.20
  10   2   0    2.00    2.00
  10   2   0    2.70    3.00
 -11  -2   0    0.80    2.10
 -11  -2   0    5.60    4.10
  11   2   0    2.40    6.00
  11   2   0    2.90    2.60
  11   2   0    0.20    1.90
  11   2   0   -0.80    2.40
  11   2   0    0.50    1.90
 -12  -2   0   29.80   11.60
 -12  -2   0   28.00    4.60
  12   2   0   44.00    7.10
  12   2   0   22.80    6.00
  12   2   0   45.20   10.40
  12   2   0   16.00   10.50
  12   2   0   33.80    6.20
 -13  -2   0   -2.30    6.00
 -13  -2   0   10.70    5.90
  13   2   0    0.20    2.90
  13   2   0   -1.00    3.90
  13   2   0   -1.10    5.30
  14  -3   0   -6.50    5.10
  14  -3   0    0.10    2.80
 -14   3   0  -10.60    5.80
  13  -3   0    9.30    3.80
  13  -3   0   24.20    7.90
  13  -3   0   15.20    4.30
 -13   3   0   12.30    9.00
  12  -3   0   53.79    7.40
  12  -3   0   90.29   18.50
  12  -3   0   70.49   16.20
 -12   3   0   38.80   13.80
 -12   3   0   78.19   14.90
 -12   3   0   50.99   12.90
  11  -3   0   12.60    3.80
  11  -3   0   32.60    7.40
  11  -3   0   17.40    4.50
  11  -3   0   12.70    3.70
 -11   3   0   16.30    2.90
 -11   3   0   15.50    5.70
 -11   3   0   12.90    3.20
 -11   3   0   32.30    9.30
  10  -3   0  567.24   20.60
  10  -3   0  565.04   21.50
  10  -3   0  500.45   35.50
  10  -3   0  548.35   27.20
  10  -3   0  551.34   22.20
 -10   3   0  556.84   25.00
 -10   3   0  576.84   20.30
 -10   3   0  600.34   40.60
 -10   3   0  548.15   19.30
 -10   3   0  547.25   25.70
 -10   3   0  600.24   35.60
 -10   3   0  519.45   29.80
   9  -3   0   43.40    9.60
   9  -3   0   40.00    5.10
   9  -3   0   36.30    6.20
   9  -3   0   42.60    5.90
  -9   3   0   40.80    3.60
  -9   3   0   55.49    6.10
  -9   3   0   36.00    5.80
  -9   3   0   31.10    8.30
  -9   3   0   49.80    5.80
  -9   3   0   43.70    5.60
  -9   3   0   40.10    8.00
  -9   3   0   41.80    9.90
  -9   3   0   51.79    6.50
  -9   3   0   37.50    3.50
  -9   3   0   44.00    5.60
   8  -3   0   38.70    5.20
   8  -3   0   37.60    8.60
   8  -3   0   31.60    3.90
   8  -3   0   34.50    5.10
   8  -3   0   30.30    5.60
   8  -3   0   36.90    4.60
  -8   3   0   32.40    4.70
  -8   3   0   40.80    4.50
  -8   3   0   35.00    5.60
  -8   3   0   35.20    5.40
  -8   3   0   34.50    5.30
  -8   3   0   32.50    5.40
  -8   3   0   40.60    4.20
  -8   3   0   28.00    7.90
  -8   3   0   44.00    5.40
  -8   3   0   41.00    5.60
  -8   3   0   27.50    9.10
   7  -3   0   14.60    3.10
   7  -3   0   10.50    3.30
   7  -3   0   20.10    3.00
   7  -3   0   20.50    5.30
   7  -3   0   19.90    6.40
   7  -3   0   21.90    4.00
   7  -3   0    9.90    3.60
  -7   3   0   21.90    6.90
  -7   3   0   13.70    3.30
  -7   3   0   16.60    2.30
  -7   3   0   13.10    2.90
  -7   3   0   20.10    3.80
  -7   3   0   11.40    2.60
  -7   3   0   17.20    3.90
  -7   3   0   13.40    5.30
  -7   3   0    7.80    2.90
  -7   3   0   13.70    2.80
  -7   3   0   13.20    6.40
  -7   3   0   10.80    3.00
   6  -3   0   12.90    2.20
   6  -3   0    5.20    3.40
   6  -3   0   11.00    2.80
   6  -3   0   10.90    2.50
   6  -3   0   10.60    2.60
   6  -3   0    8.20    3.50
   6  -3   0   13.50    3.70
   6  -3   0   12.50    2.30
   6  -3   0   11.40    3.00
  -6   3   0    7.80    2.50
  -6   3   0    8.90    2.70
  -6   3   0    6.50    3.80
  -6   3   0   17.90    3.30
  -6   3   0    8.10    2.90
  -6   3   0   10.40    3.80
  -6   3   0   10.40    2.70
  -6   3   0    7.90    2.00
  -6   3   0   14.10    4.20
  -6   3   0   12.40    2.60
  -6   3   0   11.50    2.80
  -6   3   0   10.80    3.00
  -6   3   0   14.00    2.90
  -6   3   0   11.30    2.20
   5  -3   0   72.89    5.40
   5  -3   0   72.99    4.40
   5  -3   0   73.59    6.20
   5  -3   0   68.79    7.70
   5  -3   0   74.29    5.10
   5  -3   0   70.39    4.70
   5  -3   0   63.69    8.50
   5  -3   0   76.39    6.50
   5  -3   0   66.09    8.70
   5  -3   0   82.09   11.30
   5  -3   0   68.79    5.80
   5  -3   0   70.49    5.00
  -5   3   0   64.19    6.10
  -5   3   0   72.69    6.10
  -5   3   0   70.49    5.50
  -5   3   0   84.69    6.60
  -5   3   0   79.79    6.80
  -5   3   0   66.49    8.10
  -5   3   0   68.79    4.10
  -5   3   0   72.19    8.30
  -5   3   0   61.29    6.10
  -5   3   0   74.39    5.50
  -5   3   0   78.09    4.90
  -5   3   0   67.39    6.50
  -5   3   0   87.99    6.70
   4  -3   0   -0.70    1.10
   4  -3   0    1.00    1.70
   4  -3   0    1.40    1.10
   4  -3   0    0.30    1.60
   4  -3   0    1.70    1.20
   4  -3   0    2.30    1.10
   4  -3   0    0.60    1.70
   4  -3   0    1.70    1.20
   4  -3   0    1.30    0.80
   4  -3   0   -0.20    1.00
   4  -3   0    0.50    1.40
   4  -3   0    0.60    0.60
  -4   3   0    0.40    0.70
  -4   3   0    4.60    2.10
  -4   3   0    1.50    1.50
  -4   3   0    0.70    0.70
  -4   3   0    1.70    1.60
  -4   3   0    1.80    1.10
  -4   3   0    1.70    1.20
  -4   3   0    1.20    1.10
  -4   3   0    0.00    1.10
  -4   3   0    1.70    1.20
  -4   3   0    1.00    1.00
  -4   3   0    2.10    1.10
   3  -3   0  466.85   12.00
   3  -3   0  447.86   18.80
   3  -3   0  453.15   12.50
   3  -3   0  474.65   10.10
   3  -3   0  490.85   16.20
   3  -3   0  469.15   12.30
   3  -3   0  477.95   17.10
   3  -3   0  471.65   16.20
   3  -3   0  454.75   11.20
   3  -3   0  477.45   13.40
   3  -3   0  480.85   17.30
   3  -3   0  464.65   14.90
   3  -3   0  480.25   19.40
   3  -3   0  462.15   16.30
  -3   3   0  485.65   15.40
  -3   3   0  494.65   16.80
  -3   3   0  490.55   11.50
  -3   3   0  453.25   18.30
  -3   3   0  494.15   11.40
  -3   3   0  489.35   16.60
  -3   3   0  485.95   11.70
  -3   3   0  467.05   15.80
  -3   3   0  480.05   14.60
  -3   3   0  472.75   18.80
  -3   3   0  495.05   12.30
  -3   3   0  451.65   10.80
  -3   3   0  460.95   15.80
  -3   3   0  480.95   16.30
   2  -3   0  408.56   14.40
   2  -3   0  412.66   16.20
   2  -3   0  395.56   15.70
   2  -3   0  420.86   10.10
   2  -3   0  386.86   12.50
   2  -3   0  387.86    9.00
   2  -3   0  397.86    9.80
   2  -3   0  384.56    7.60
   2  -3   0  379.06   14.00
   2  -3   0  396.86   13.60
   2  -3   0  366.96   13.90
   2  -3   0  390.26   12.90
   2  -3   0  392.56   12.40
  -2   3   0  366.56   15.00
  -2   3   0  414.36    9.80
  -2   3   0  395.86   13.10
  -2   3   0  410.96   14.60
  -2   3   0  395.66   13.50
  -2   3   0  408.46    9.20
  -2   3   0  378.66   14.20
  -2   3   0  405.16   15.40
  -2   3   0  398.56   13.90
  -2   3   0  396.96   14.20
  -2   3   0  395.16    7.50
  -2   3   0  374.46   13.60
  -2   3   0  390.06   14.50
   1  -3   0 1188.38   27.00
   1  -3   0 1215.68   27.80
   1  -3   0 1213.48   19.40
   1  -3   0 1196.18   28.10
   1  -3   0 1201.78   28.00
   1  -3   0 1167.68   26.90
   1  -3   0 1169.78   26.30
   1  -3   0 1111.29   27.50
   1  -3   0 1096.79   26.20
   1  -3   0 1180.98   26.50
   1  -3   0 1178.58   28.10
  -1   3   0 1173.08   27.70
  -1   3   0 1174.78   26.10
  -1   3   0 1177.18   28.10
  -1   3   0 1149.08   26.50
  -1   3   0 1178.38   27.30
  -1   3   0 1141.29   27.00
  -1   3   0 1213.68   28.10
  -1   3   0 1179.78   26.80
  -1   3   0 1212.28   19.40
  -1   3   0 1250.07   28.70
  -1   3   0 1155.18   26.70
   0  -3   0  364.06   12.90
   0  -3   0  362.26   13.00
   0  -3   0  388.56   14.00
   0  -3   0  361.06   12.90
   0  -3   0  390.96   14.20
   0  -3   0  372.86   13.20
   0  -3   0  373.06   12.70
   0  -3   0  359.46   12.80
   0  -3   0  377.36   13.90
   0  -3   0  363.86   12.80
   0  -3   0  354.16    7.90
   0   3   0  378.36   13.30
   0   3   0  366.76   12.70
   0   3   0  383.96   14.10
   0   3   0  369.06    6.40
   0   3   0  385.76   13.00
   0   3   0  376.66   11.40
   0   3   0  375.06   13.90
   0   3   0  370.06   12.90
   0   3   0  368.16   13.70
   0   3   0  398.66   13.20
   0   3   0  382.96   13.70
  -1  -3   0  172.48    9.00
  -1  -3   0  170.48    9.30
  -1  -3   0  161.18    8.30
  -1  -3   0  169.88    9.10
  -1  -3   0  169.78    9.10
  -1  -3   0  172.38    8.30
  -1  -3   0  174.48    8.50
  -1  -3   0  160.98    9.20
  -1  -3   0  154.88    8.20
  -1  -3   0  159.98    6.10
  -1  -3   0  166.08    8.70
   1   3   0  165.38    8.20
   1   3   0  163.98    8.30
   1   3   0  157.18    8.30
   1   3   0  168.88    4.90
   1   3   0  166.88    6.20
   1   3   0  163.28    8.90
   1   3   0  158.18    5.30
   1   3   0  159.18    8.20
   1   3   0  160.88    9.30
   1   3   0  157.08    8.60
   1   3   0  159.28    8.80
   1   3   0  165.68    8.60
   1   3   0  160.08    9.00
  -2  -3   0   11.30    3.00
  -2  -3   0    9.90    2.60
  -2  -3   0    8.10    2.10
  -2  -3   0    7.90    1.30
  -2  -3   0   11.40    2.40
  -2  -3   0   10.50    2.60
  -2  -3   0    7.30    2.10
  -2  -3   0    9.80    0.90
  -2  -3   0    9.60    2.60
  -2  -3   0   11.00    2.40
  -2  -3   0    6.40    1.60
  -2  -3   0    8.30    2.50
   2   3   0    7.70    2.10
   2   3   0    8.70    1.40
   2   3   0    9.00    1.90
   2   3   0    7.80    2.50
   2   3   0    9.10    2.80
   2   3   0   12.30    2.90
   2   3   0    7.60    0.80
   2   3   0    6.40    2.30
   2   3   0   10.20    2.30
   2   3   0   10.00    2.40
   2   3   0   12.50    1.60
  -3  -3   0  586.34   12.30
  -3  -3   0  561.44   19.00
  -3  -3   0  559.24   13.40
  -3  -3   0  588.34   18.60
  -3  -3   0  555.64   18.20
  -3  -3   0  561.04   21.40
  -3  -3   0  566.14   19.10
  -3  -3   0  550.44   18.90
  -3  -3   0  532.15   21.60
  -3  -3   0  569.64   18.30
  -3  -3   0  565.34   17.10
  -3  -3   0  516.85   10.40
  -3  -3   0  568.34   23.40
  -3  -3   0  551.94   18.90
   3   3   0  541.85   22.10
   3   3   0  563.54   18.30
   3   3   0  531.05   21.50
   3   3   0  532.75   12.40
   3   3   0  527.85   16.90
   3   3   0  562.14   19.00
   3   3   0  560.04   18.80
   3   3   0  560.04   13.60
   3   3   0  557.54   19.20
   3   3   0  578.84   10.90
   3   3   0  538.55   16.50
   3   3   0  531.55   15.70
   3   3   0  533.65   13.20
  -4  -3   0  134.69    6.60
  -4  -3   0  145.29    9.60
  -4  -3   0  127.39    8.90
  -4  -3   0  134.49    9.30
  -4  -3   0  133.29    4.90
  -4  -3   0  130.89   11.00
  -4  -3   0  136.39    9.50
  -4  -3   0  118.69   11.40
  -4  -3   0  123.99    5.40
  -4  -3   0  132.39    8.80
  -4  -3   0  124.59    8.40
  -4  -3   0  136.19    6.50
  -4  -3   0  128.99   11.40
  -4  -3   0  122.49    8.60
  -4  -3   0  139.09    8.70
   4   3   0  130.19   11.90
   4   3   0  122.89    8.30
   4   3   0  122.29    8.60
   4   3   0  123.69    8.70
   4   3   0  132.29    6.40
   4   3   0  124.69    6.00
   4   3   0  125.89    9.10
   4   3   0  139.59    6.50
   4   3   0  132.39   11.50
   4   3   0  127.39    9.00
   4   3   0  136.19    5.80
  -5  -3   0 1215.48   32.50
  -5  -3   0 1162.28   32.40
  -5  -3   0 1208.18   31.40
  -5  -3   0 1159.38   32.90
  -5  -3   0 1227.68   32.60
  -5  -3   0 1172.88   25.40
  -5  -3   0 1161.58   32.20
  -5  -3   0 1230.38   42.10
  -5  -3   0 1209.38   42.80
  -5  -3   0 1220.58   40.60
  -5  -3   0 1185.88   33.20
  -5  -3   0 1178.08   31.80
  -5  -3   0 1211.88   27.30
  -5  -3   0 1208.88   22.90
  -5  -3   0 1284.67   31.70
   5   3   0 1220.18   42.30
   5   3   0 1152.38   32.80
   5   3   0 1169.98   25.70
   5   3   0 1088.59   45.30
   5   3   0 1151.28   26.10
   5   3   0 1144.49   41.40
   5   3   0 1185.18   26.00
   5   3   0 1181.88   33.90
   5   3   0 1170.58   30.50
  -6  -3   0    7.80    4.20
  -6  -3   0   14.70    2.90
  -6  -3   0   11.80    2.60
  -6  -3   0   11.30    2.80
  -6  -3   0   17.00    3.60
  -6  -3   0   12.30    3.10
  -6  -3   0   15.90    3.90
  -6  -3   0   17.10    4.70
  -6  -3   0   18.90    2.50
  -6  -3   0    9.00    3.10
  -6  -3   0   15.50    3.20
  -6  -3   0   16.40    4.20
  -6  -3   0   18.20    4.40
   6   3   0    8.40    5.10
   6   3   0   15.40    3.20
   6   3   0   14.10    3.60
   6   3   0   11.60    3.70
   6   3   0   15.90    2.80
   6   3   0   17.00    4.00
   6   3   0    7.20    3.40
   6   3   0   16.60    4.70
   6   3   0   14.40    2.90
  -7  -3   0   23.80    4.00
  -7  -3   0   19.00    4.50
  -7  -3   0   20.20    3.10
  -7  -3   0   23.30    5.00
  -7  -3   0   35.20    7.30
  -7  -3   0   34.40    5.20
  -7  -3   0   24.50    6.50
  -7  -3   0   16.70    6.10
  -7  -3   0   19.30    5.00
  -7  -3   0   19.70    4.80
  -7  -3   0   32.60    5.30
  -7  -3   0   24.40    7.40
  -7  -3   0   23.60    4.90
   7   3   0   20.00    4.20
   7   3   0   27.60    4.10
   7   3   0   36.10    6.20
   7   3   0   20.70    4.20
   7   3   0   21.50    5.30
   7   3   0   26.60    7.10
   7   3   0   31.90    9.00
   7   3   0   27.50    4.00
   7   3   0   28.50    4.10
  -8  -3   0   61.99   10.30
  -8  -3   0   54.89    9.40
  -8  -3   0   63.99    7.20
  -8  -3   0   57.19    6.30
  -8  -3   0   51.09    6.50
  -8  -3   0   56.19    6.90
  -8  -3   0   62.59    7.30
  -8  -3   0   58.69    6.10
  -8  -3   0   49.40    7.20
  -8  -3   0   63.29    7.60
  -8  -3   0   56.99    5.10
  -8  -3   0   36.20   10.30
   8   3   0   49.40    5.90
   8   3   0   58.59    6.20
   8   3   0   56.69    4.90
   8   3   0   53.59   11.90
   8   3   0   61.09    7.60
   8   3   0   58.09    7.60
   8   3   0   58.29    5.90
   8   3   0   62.39    8.60
  -9  -3   0  337.67   16.00
  -9  -3   0  327.37   19.50
  -9  -3   0  321.57   23.10
  -9  -3   0  336.47   16.20
  -9  -3   0  296.07   18.20
  -9  -3   0  351.46   25.90
  -9  -3   0  329.17   27.60
  -9  -3   0  356.76   18.00
  -9  -3   0  315.67   24.80
  -9  -3   0  392.06   23.40
  -9  -3   0  358.36   20.10
   9   3   0  330.37   15.50
   9   3   0  337.77   15.00
   9   3   0  343.77   17.20
   9   3   0  361.26   22.20
   9   3   0  320.97   15.60
   9   3   0  311.77   28.50
 -10  -3   0   22.20    5.60
 -10  -3   0   39.40   11.20
 -10  -3   0   31.70    4.60
 -10  -3   0   17.70    7.80
 -10  -3   0   21.80    8.30
  10   3   0   27.50    5.00
  10   3   0   27.20    5.30
  10   3   0   20.70    6.80
  10   3   0   38.90    6.10
  10   3   0   16.00   13.60
 -11  -3   0   -2.70    3.50
 -11  -3   0    8.40    5.40
 -11  -3   0    3.90    2.60
  11   3   0    8.90    3.10
  11   3   0    3.30    5.90
  11   3   0   -1.90    5.50
  11   3   0    2.00    2.00
  11   3   0    1.30    2.40
 -12  -3   0   22.80    7.80
 -12  -3   0   15.80    4.60
  12   3   0   12.60    6.60
  12   3   0   13.80    4.30
  12   3   0   10.60    4.10
  12   3   0   13.00    4.50
  13   3   0   66.49   12.70
  13   3   0   92.19   11.80
  13  -4   0   49.60   10.80
  13  -4   0   42.70    7.40
  13  -4   0   31.90    7.40
  13  -4   0   21.90   19.40
  12  -4   0  168.78   21.00
  12  -4   0  159.28   11.10
  12  -4   0  149.09   12.10
  12  -4   0  143.19   12.60
  12  -4   0  126.29   15.40
 -12   4   0  161.48   22.80
 -12   4   0  111.19   15.30
  11  -4   0   59.89    9.60
  11  -4   0   50.69    7.00
  11  -4   0   81.49   15.50
  11  -4   0   46.90    6.40
  11  -4   0   55.99    7.10
 -11   4   0   46.40    9.50
 -11   4   0   40.60    5.00
 -11   4   0   52.29    5.40
 -11   4   0   41.30   11.10
  10  -4   0  322.97   30.50
  10  -4   0  371.26   18.00
  10  -4   0  374.36   17.20
  10  -4   0  365.86   16.00
  10  -4   0  374.16   22.40
 -10   4   0  375.46   26.40
 -10   4   0  360.76   22.10
 -10   4   0  381.66   17.30
 -10   4   0  416.36   31.90
 -10   4   0  386.46   16.90
 -10   4   0  379.26   20.60
 -10   4   0  421.86   26.70
 -10   4   0  387.36   18.00
   9  -4   0  390.76   21.20
   9  -4   0  382.56   11.60
   9  -4   0  399.06   15.40
   9  -4   0  379.16   17.40
   9  -4   0  408.46   29.40
  -9   4   0  402.26   31.50
  -9   4   0  357.56   20.40
  -9   4   0  401.06   25.70
  -9   4   0  378.56   18.00
  -9   4   0  398.66   18.60
  -9   4   0  360.16   18.60
  -9   4   0  363.76   13.60
  -9   4   0  412.96   19.90
  -9   4   0  386.66   18.30
  -9   4   0  373.36   25.00
  -9   4   0  372.16   14.40
  -9   4   0  379.46   17.60
  -9   4   0  380.16   18.70
   8  -4   0  283.27   13.00
   8  -4   0  275.97   22.20
   8  -4   0  288.17   14.10
   8  -4   0  268.47   12.70
   8  -4   0  275.77   16.50
   8  -4   0  263.87   21.80
   8  -4   0  279.47   11.90
   8  -4   0  291.07   12.50
  -8   4   0  313.07   25.30
  -8   4   0  274.67   15.50
  -8   4   0  275.87   15.60
  -8   4   0  313.17   16.20
  -8   4   0  284.67   13.30
  -8   4   0  293.97   21.70
  -8   4   0  308.87   21.40
  -8   4   0  301.07   15.40
  -8   4   0  278.47   15.10
  -8   4   0  268.57   16.20
  -8   4   0  298.47   15.00
  -8   4   0  282.97   13.90
   7  -4   0    1.50    1.30
   7  -4   0    0.40    0.80
   7  -4   0    1.50    1.30
   7  -4   0    2.70    1.80
   7  -4   0    2.40    2.20
  -7   4   0    1.90    1.70
  -7   4   0    2.20    1.00
  -7   4   0    1.40    2.20
  -7   4   0   -1.10    1.50
  -7   4   0    0.20    2.70
  -7   4   0   -0.40    1.70
  -7   4   0   -0.50    1.30
   6  -4   0  113.99   11.10
   6  -4   0  108.39    6.00
   6  -4   0  115.89   11.90
   6  -4   0  106.59    7.90
   6  -4   0  124.39    7.70
   6  -4   0  106.29    8.20
   6  -4   0  104.99    8.40
   6  -4   0  110.69    6.80
   6  -4   0  129.39   12.30
  -6   4   0  125.09    9.60
  -6   4   0  101.69   11.00
  -6   4   0  115.89    5.70
  -6   4   0  128.39    7.40
  -6   4   0  115.69    6.80
  -6   4   0  119.99    6.90
  -6   4   0   99.69    8.10
  -6   4   0  109.49    9.20
  -6   4   0  108.09   11.40
  -6   4   0  138.69    9.20
  -6   4   0  121.69    8.40
  -6   4   0  111.89    8.30
  -6   4   0  113.89    9.10
  -6   4   0  110.89    8.80
   5  -4   0   34.20    5.50
   5  -4   0   21.30    4.10
   5  -4   0   20.30    4.40
   5  -4   0   24.40    2.60
   5  -4   0   22.00    3.60
   5  -4   0   30.90    4.20
   5  -4   0   22.10    3.80
   5  -4   0   26.30    3.50
   5  -4   0   23.40    5.90
   5  -4   0   24.80    4.60
   5  -4   0   25.10    3.20
  -5   4   0   28.20    4.50
  -5   4   0   20.40    3.00
  -5   4   0   28.00    2.50
  -5   4   0   22.70    4.10
  -5   4   0   22.70    2.90
  -5   4   0   20.10    4.00
  -5   4   0   26.30    3.30
  -5   4   0   21.40    4.10
  -5   4   0   25.50    3.30
  -5   4   0   28.70    5.70
  -5   4   0   21.10    2.90
  -5   4   0   24.50    5.00
   4  -4   0  218.08   11.60
   4  -4   0  208.08    8.60
   4  -4   0  206.28   11.90
   4  -4   0  221.88    7.90
   4  -4   0  220.78    6.80
   4  -4   0  214.68    7.40
   4  -4   0  220.68   14.80
   4  -4   0  219.48   14.70
   4  -4   0  201.48    9.30
   4  -4   0  222.48   12.20
   4  -4   0  209.78   10.50
   4  -4   0  214.28   12.70
   4  -4   0  208.28   12.60
   4  -4   0  213.18    7.70
   4  -4   0  217.98    8.10
  -4   4   0  218.98   10.80
  -4   4   0  217.98    6.50
  -4   4   0  218.38   11.90
  -4   4   0  225.88   14.30
  -4   4   0  197.48   11.20
  -4   4   0  225.88   11.50
  -4   4   0  237.48   12.30
  -4   4   0  199.38    8.20
  -4   4   0  218.28   12.10
  -4   4   0  217.18    8.20
  -4   4   0  203.48   13.50
  -4   4   0  197.48    6.50
  -4   4   0  210.18    7.80
  -4   4   0  214.48   12.20
   3  -4   0   14.30    2.80
   3  -4   0   18.90    2.90
   3  -4   0   18.20    2.40
   3  -4   0   16.80    1.50
   3  -4   0   21.90    4.00
   3  -4   0   19.20    3.20
   3  -4   0   20.30    3.60
   3  -4   0   13.40    3.70
   3  -4   0   17.30    3.60
   3  -4   0   20.80    2.10
   3  -4   0   20.30    2.40
   3  -4   0   19.10    4.20
   3  -4   0   14.90    3.40
  -3   4   0   16.00    3.20
  -3   4   0   15.40    3.00
  -3   4   0   25.20    4.00
  -3   4   0   18.70    3.90
  -3   4   0   18.70    2.20
  -3   4   0   12.50    2.80
  -3   4   0   19.70    3.50
  -3   4   0   20.00    1.50
  -3   4   0   21.00    2.10
  -3   4   0   14.50    3.40
  -3   4   0   11.50    3.10
  -3   4   0   20.20    3.60
  -3   4   0   18.20    3.90
   2  -4   0  658.43   22.50
   2  -4   0  595.24   12.80
   2  -4   0  639.44   19.20
   2  -4   0  680.13   23.10
   2  -4   0  637.94   20.40
   2  -4   0  632.34   14.10
   2  -4   0  604.44   21.00
   2  -4   0  634.04   21.00
   2  -4   0  633.64   19.60
   2  -4   0  632.74   20.50
   2  -4   0  602.04   20.90
   2  -4   0  655.03   20.30
   2  -4   0  635.24   12.00
  -2   4   0  653.13   21.60
  -2   4   0  676.03   13.30
  -2   4   0  635.04   10.80
  -2   4   0  639.74   20.80
  -2   4   0  638.94   19.80
  -2   4   0  658.03   21.90
  -2   4   0  636.64   20.10
  -2   4   0  622.54   19.90
  -2   4   0  619.24   20.90
  -2   4   0  654.13   22.00
  -2   4   0  657.03   20.40
  -2   4   0  629.04   21.60
   1  -4   0 2659.53   54.49
   1  -4   0 2669.03   51.49
   1  -4   0 2692.03   52.19
   1  -4   0 2656.13   52.69
   1  -4   0 2679.13   52.69
   1  -4   0 2718.23   54.49
   1  -4   0 2760.62   53.09
   1  -4   0 2701.23   52.49
   1  -4   0 2558.24   53.79
   1  -4   0 2719.03   53.89
  -1   4   0 2693.03   53.39
  -1   4   0 2634.04   53.99
  -1   4   0 2626.04   52.19
  -1   4   0 2654.03   52.39
  -1   4   0 2642.44   53.89
  -1   4   0 2703.83   53.59
  -1   4   0 2576.94   50.89
  -1   4   0 2641.14   54.49
  -1   4   0 2672.83   52.09
  -1   4   0 2691.83   52.19
  -1  -4   0  711.43   21.40
  -1  -4   0  710.33   21.20
  -1  -4   0  688.83   22.70
  -1  -4   0  678.33   19.40
  -1  -4   0  697.83   22.20
  -1  -4   0  680.13   15.70
  -1  -4   0  688.93   21.70
  -1  -4   0  670.63   22.50
  -1  -4   0  730.13   23.20
  -1  -4   0  710.53   22.80
  -1  -4   0  723.63   21.80
   1   4   0  689.63   21.50
   1   4   0  688.93   22.20
   1   4   0  708.13   21.50
   1   4   0  702.43   21.20
   1   4   0  685.63   15.90
   1   4   0  730.43   21.40
   1   4   0  676.53   15.90
   1   4   0  687.13   22.40
   1   4   0  675.83   22.20
   1   4   0  711.53   23.00
   1   4   0  689.53   13.60
   1   4   0  698.93   23.30
  -2  -4   0  609.24   20.90
  -2  -4   0  621.74   20.80
  -2  -4   0  624.94   16.70
  -2  -4   0  582.74   21.10
  -2  -4   0  611.44   19.80
  -2  -4   0  614.84   23.40
  -2  -4   0  593.04   21.00
  -2  -4   0  565.54   20.70
  -2  -4   0  622.74   21.20
  -2  -4   0  615.54   13.40
  -2  -4   0  586.44   19.80
  -2  -4   0  614.24   21.30
  -2  -4   0  614.54    9.90
   2   4   0  626.14   23.60
   2   4   0  624.44   21.70
   2   4   0  577.44   19.40
   2   4   0  624.84   21.90
   2   4   0  584.24   19.80
   2   4   0  598.74   21.40
   2   4   0  609.14   21.00
   2   4   0  596.74   16.60
   2   4   0  590.74   21.00
   2   4   0  594.34   13.60
   2   4   0  589.04   20.50
   2   4   0  575.64   19.30
   2   4   0  569.74   10.80
  -3  -4   0   91.89    8.40
  -3  -4   0   84.99    4.70
  -3  -4   0   86.19    3.10
  -3  -4   0   99.19    8.00
  -3  -4   0   89.99    7.60
  -3  -4   0   84.19    7.40
  -3  -4   0   70.59    8.40
  -3  -4   0   95.99    7.90
  -3  -4   0   91.19    8.00
  -3  -4   0   91.59    8.80
  -3  -4   0   86.29    7.80
  -3  -4   0   88.89    7.30
  -3  -4   0   98.39    7.40
   3   4   0   87.39    6.80
   3   4   0   95.59    9.80
   3   4   0   94.59    4.90
   3   4   0   83.99    5.20
   3   4   0   86.69    6.50
   3   4   0   84.29    8.60
   3   4   0   91.99    5.00
   3   4   0   84.89    8.70
   3   4   0   83.89    7.90
   3   4   0   86.09    7.50
   3   4   0   90.39    8.20
   3   4   0   87.49    7.10
  -4  -4   0    6.00    2.40
  -4  -4   0    5.60    1.70
  -4  -4   0    5.40    2.40
  -4  -4   0    3.60    1.80
  -4  -4   0    7.80    2.70
  -4  -4   0    6.00    3.00
  -4  -4   0    8.90    3.70
  -4  -4   0    7.60    1.30
  -4  -4   0    7.10    2.60
  -4  -4   0    5.90    3.00
  -4  -4   0    9.60    2.90
  -4  -4   0    7.10    2.20
  -4  -4   0    8.30    2.00
  -4  -4   0    9.80    3.00
   4   4   0   10.40    3.20
   4   4   0   11.00    3.30
   4   4   0    9.80    2.20
   4   4   0    5.80    2.30
   4   4   0    5.00    1.90
   4   4   0    7.00    1.90
   4   4   0   10.10    2.50
   4   4   0   14.90    3.70
   4   4   0   15.40    4.20
   4   4   0    5.40    2.30
   4   4   0    7.80    1.50
   4   4   0    4.50    1.40
   4   4   0    7.70    2.80
  -5  -4   0  441.56   19.50
  -5  -4   0  432.26   23.10
  -5  -4   0  453.75   24.90
  -5  -4   0  422.56   19.30
  -5  -4   0  436.86   19.60
  -5  -4   0  440.66   19.10
  -5  -4   0  443.16   17.80
  -5  -4   0  442.86   25.50
  -5  -4   0  436.56   10.90
  -5  -4   0  434.56   19.80
  -5  -4   0  421.46   13.90
  -5  -4   0  434.76   19.00
  -5  -4   0  432.36   13.90
  -5  -4   0  416.36   10.40
  -5  -4   0  418.26   17.90
   5   4   0  405.16   10.80
   5   4   0  410.56   13.80
   5   4   0  425.66   13.60
   5   4   0  471.85   24.90
   5   4   0  419.66   13.60
   5   4   0  431.06   18.20
   5   4   0  415.76   10.60
   5   4   0  440.16   20.10
   5   4   0  430.56   18.60
   5   4   0  425.96   24.60
   5   4   0  422.56   19.40
   5   4   0  435.06   19.30
  -6  -4   0   21.00    2.30
  -6  -4   0   15.90    4.10
  -6  -4   0   16.00    4.90
  -6  -4   0   20.50    4.20
  -6  -4   0   10.60    3.80
  -6  -4   0   22.40    4.20
  -6  -4   0   17.90    3.60
  -6  -4   0   10.00    4.50
  -6  -4   0   12.30    3.50
  -6  -4   0   18.60    4.10
  -6  -4   0   13.70    2.10
  -6  -4   0   22.90    6.00
   6   4   0   17.90    4.50
   6   4   0   18.30    3.20
   6   4   0   21.40    6.40
   6   4   0   12.40    5.20
   6   4   0   15.60    4.10
   6   4   0   16.70    2.90
   6   4   0   25.90    4.50
   6   4   0   18.70    4.70
   6   4   0   15.20    3.10
   6   4   0   13.10    3.50
  -7  -4   0  122.19   11.10
  -7  -4   0  113.69   10.20
  -7  -4   0  115.49    6.70
  -7  -4   0  118.69    6.20
  -7  -4   0  109.89   11.30
  -7  -4   0  109.79   10.50
  -7  -4   0  104.79   10.50
  -7  -4   0   91.09    9.80
  -7  -4   0  141.89   13.90
  -7  -4   0  115.09   13.90
  -7  -4   0  115.79   10.50
  -7  -4   0  122.59    9.60
  -7  -4   0   83.99   13.70
   7   4   0  121.89   11.00
   7   4   0  114.89    8.00
   7   4   0  114.19   15.30
   7   4   0  112.39   11.00
   7   4   0  121.99   15.20
   7   4   0  124.99    8.30
   7   4   0  117.59   10.20
   7   4   0  123.39    8.00
   7   4   0   98.19   10.20
   7   4   0  109.99    8.90
  -8  -4   0  194.08   14.60
  -8  -4   0  191.28   13.30
  -8  -4   0  176.28    8.40
  -8  -4   0  196.68   18.50
  -8  -4   0  181.18   13.90
  -8  -4   0  185.68    9.70
  -8  -4   0  186.88   17.70
  -8  -4   0  178.38   12.10
  -8  -4   0  195.08   20.40
  -8  -4   0  181.78   16.90
  -8  -4   0  220.58   16.00
   8   4   0  190.58   11.40
   8   4   0  206.88   11.40
   8   4   0  223.08   22.10
   8   4   0  202.08   12.00
   8   4   0  205.08   11.10
   8   4   0  166.78   14.70
   8   4   0  188.88   11.10
   8   4   0  181.68   14.40
   8   4   0  194.68   21.30
  -9  -4   0   50.29    8.60
  -9  -4   0   51.19    9.60
  -9  -4   0   30.80    6.60
  -9  -4   0   24.50    6.80
  -9  -4   0   22.40    6.50
   9   4   0   31.90    5.30
   9   4   0   33.50    5.70
   9   4   0   37.60    3.50
   9   4   0   42.80    9.50
   9   4   0   34.80    5.40
   9   4   0   35.50    4.00
   9   4   0   24.90    7.60
   9   4   0   25.40    6.70
 -10  -4   0   14.90   10.30
 -10  -4   0    1.00    2.10
 -10  -4   0   -2.00    3.60
  10   4   0    1.50    2.20
  10   4   0    2.70    6.00
  10   4   0    5.70    3.70
  10   4   0    5.30    2.70
  10   4   0    2.50    2.50
 -11  -4   0   -0.50    4.90
  11   4   0    3.40    2.20
  11   4   0    1.70    2.40
  11   4   0    5.90    2.70
  11   4   0    4.90    2.80
 -12  -4   0   -2.80    5.20
 -12  -4   0   14.70    5.80
  12   4   0   14.20    4.60
  12   4   0    6.40    3.40
  12   4   0    0.50    2.80
  12   4   0    7.20    3.40
 -13  -4   0   79.59   11.70
  13   4   0   55.09   10.00
  13   4   0   53.39    8.20
  14  -5   0   16.10    4.80
  14  -5   0    3.50    4.50
  14  -5   0   10.60    6.90
 -14   5   0   41.70   14.20
  13  -5   0    0.60    2.60
  13  -5   0    0.90    2.70
  13  -5   0   19.80   13.10
  13  -5   0    0.90    2.00
  13  -5   0    4.30    4.70
 -13   5   0   -1.90    4.50
  12  -5   0    2.40    3.10
  12  -5   0    3.00    3.00
  12  -5   0    6.00    2.80
  12  -5   0   -0.40    5.40
 -12   5   0    8.20    6.10
 -12   5   0   -5.60    6.80
  11  -5   0   30.00    6.10
  11  -5   0   27.40    6.10
  11  -5   0   34.20   10.60
  11  -5   0   24.40    5.20
  11  -5   0   31.40    7.50
 -11   5   0   32.30    8.50
 -11   5   0   18.50    4.70
  10  -5   0   61.09    7.00
  10  -5   0   39.80    6.60
  10  -5   0   54.29    6.20
  10  -5   0   55.19    8.70
 -10   5   0   40.50    7.10
 -10   5   0   39.00   11.10
 -10   5   0   64.59    6.70
 -10   5   0   73.89   10.90
 -10   5   0   56.49    4.80
 -10   5   0   44.60    7.40
 -10   5   0   37.60    9.40
   9  -5   0  131.19   16.40
   9  -5   0  103.39   10.60
   9  -5   0  119.39    8.50
   9  -5   0  117.59    9.60
   9  -5   0  133.29    8.50
   9  -5   0  115.39   14.00
  -9   5   0  134.29   12.10
  -9   5   0  150.08   10.80
  -9   5   0  131.89   10.10
  -9   5   0  134.49   10.20
  -9   5   0  117.89    8.50
  -9   5   0  124.89   10.20
  -9   5   0  124.89   18.00
  -9   5   0  146.79   15.00
  -9   5   0  121.39   11.30
  -9   5   0  146.69   12.00
  -9   5   0  121.29    9.40
  -9   5   0  132.59   14.30
  -9   5   0  124.89    9.40
   8  -5   0  623.04   15.50
   8  -5   0  662.03   34.50
   8  -5   0  639.74   26.00
   8  -5   0  659.83   23.80
   8  -5   0  673.33   22.20
   8  -5   0  698.63   36.40
   8  -5   0  632.84   21.90
   8  -5   0  653.03   20.90
   8  -5   0  689.33   19.40
  -8   5   0  632.24   22.90
  -8   5   0  642.94   25.60
  -8   5   0  680.03   30.70
  -8   5   0  635.84   32.70
  -8   5   0  684.33   26.20
  -8   5   0  663.73   25.20
  -8   5   0  658.63   33.50
  -8   5   0  629.84   24.70
  -8   5   0  650.83   25.70
  -8   5   0  636.44   39.70
  -8   5   0  627.94   22.60
  -8   5   0  662.23   21.30
   7  -5   0    7.20    4.40
   7  -5   0    8.50    2.60
   7  -5   0   11.20    2.50
   7  -5   0    7.80    4.50
   7  -5   0   10.70    2.80
   7  -5   0   11.80    3.40
   7  -5   0   12.10    3.30
   7  -5   0   11.00    6.00
   7  -5   0   12.30    2.90
  -7   5   0    8.30    4.60
  -7   5   0    5.60    2.70
  -7   5   0   14.00    3.70
  -7   5   0    4.70    2.90
  -7   5   0   12.60    2.30
  -7   5   0   12.40    4.80
  -7   5   0    7.70    3.00
  -7   5   0    6.30    3.00
  -7   5   0    6.50    3.00
  -7   5   0   10.10    3.40
  -7   5   0    8.20    2.50
  -7   5   0    8.70    2.50
  -7   5   0    7.90    2.40
   6  -5   0   43.20    7.60
   6  -5   0   41.80    6.10
   6  -5   0   41.20    4.70
   6  -5   0   51.99    7.80
   6  -5   0   38.90    5.00
   6  -5   0   43.30    7.40
   6  -5   0   33.90    5.50
   6  -5   0   39.80    5.50
   6  -5   0   37.90    3.50
   6  -5   0   44.40    4.40
  -6   5   0   35.50    4.70
  -6   5   0   46.20    5.80
  -6   5   0   43.70    3.60
  -6   5   0   43.10    3.90
  -6   5   0   34.60    6.80
  -6   5   0   43.20    7.70
  -6   5   0   37.60    6.00
  -6   5   0   36.90    5.40
  -6   5   0   34.50    4.10
  -6   5   0   40.90    4.50
  -6   5   0   42.30    6.40
  -6   5   0   32.20    5.00
   5  -5   0   60.29    4.70
   5  -5   0   58.09    3.70
   5  -5   0   57.79    5.50
   5  -5   0   63.79    7.70
   5  -5   0   58.89    7.30
   5  -5   0   62.59    7.30
   5  -5   0   47.10    7.10
   5  -5   0   61.39    8.80
   5  -5   0   64.29    6.90
   5  -5   0   69.39    5.50
  -5   5   0   78.29    6.70
  -5   5   0   78.29    7.40
  -5   5   0   59.09    5.50
  -5   5   0   54.59    6.40
  -5   5   0   60.99    6.60
  -5   5   0   57.39    8.20
  -5   5   0   55.49    6.70
  -5   5   0   69.99    7.30
  -5   5   0   67.79    8.70
  -5   5   0   61.79    3.60
  -5   5   0   60.79    4.80
  -5   5   0   62.69    7.30
   4  -5   0   13.30    3.70
   4  -5   0   12.70    3.20
   4  -5   0   21.10    3.80
   4  -5   0   16.00    2.50
   4  -5   0   11.20    3.20
   4  -5   0   18.80    1.90
   4  -5   0   15.70    4.00
   4  -5   0   12.60    3.80
   4  -5   0   14.30    2.40
   4  -5   0   12.60    2.80
   4  -5   0   14.70    4.20
   4  -5   0   15.00    2.60
   4  -5   0   17.00    3.10
  -4   5   0   14.70    2.70
  -4   5   0   12.20    3.60
  -4   5   0   19.10    3.60
  -4   5   0   20.20    4.10
  -4   5   0   14.50    2.20
  -4   5   0   19.80    4.10
  -4   5   0   17.70    3.90
  -4   5   0    7.90    3.50
  -4   5   0   17.50    4.30
  -4   5   0   17.20    1.70
  -4   5   0   16.10    2.60
  -4   5   0   17.60    3.50
  -4   5   0   21.20    4.10
   3  -5   0  126.29    9.20
   3  -5   0  137.79    6.30
   3  -5   0  132.29    9.90
   3  -5   0  115.99    8.40
   3  -5   0  121.19    5.90
   3  -5   0  136.49   11.10
   3  -5   0  142.29   10.40
   3  -5   0  123.99    7.80
   3  -5   0  127.19    8.50
   3  -5   0  138.39   11.10
   3  -5   0  133.79   10.30
  -3   5   0  133.89    3.90
  -3   5   0  142.69    9.80
  -3   5   0  140.19   10.00
  -3   5   0  133.39   10.60
  -3   5   0  118.19    9.70
  -3   5   0  150.38   10.00
  -3   5   0  133.69   10.00
  -3   5   0  139.49   11.00
  -3   5   0  135.09    9.90
  -3   5   0  122.09    8.90
  -3   5   0  131.59    5.60
   2  -5   0  541.85   21.50
   2  -5   0  597.74   22.60
   2  -5   0  551.44   20.10
   2  -5   0  594.54   22.70
   2  -5   0  566.34   20.70
   2  -5   0  584.54   20.10
   2  -5   0  572.54   20.60
   2  -5   0  567.44   21.60
   2  -5   0  563.64   20.30
   2  -5   0  527.65   21.50
  -2   5   0  551.04    9.50
  -2   5   0  548.65   20.10
  -2   5   0  561.44   20.50
  -2   5   0  584.94   22.40
  -2   5   0  574.84   21.90
  -2   5   0  567.34   21.70
  -2   5   0  569.54   21.80
  -2   5   0  555.44   20.20
  -2   5   0  560.04   20.00
  -2   5   0  550.44   21.30
  -2   5   0  562.34   21.20
  -2   5   0  541.85   12.20
   1  -5   0 8948.40  145.89
  -1   5   0 9038.60  145.99
   0  -5   0    2.70    1.50
   0  -5   0    1.00    1.40
   0  -5   0   -0.60    0.90
   0  -5   0    1.80    1.20
   0  -5   0    4.00    2.20
   0  -5   0    1.40    1.70
   0  -5   0    1.90    1.00
   0  -5   0    3.00    1.60
   0  -5   0    0.80    1.70
   0  -5   0    2.50    0.80
   0  -5   0    1.40    1.30
   0   5   0    0.70    1.20
   0   5   0    1.10    0.90
   0   5   0    1.00    1.30
   0   5   0    0.90    1.20
   0   5   0    1.30    1.00
   0   5   0    1.20    1.20
   0   5   0    2.10    0.50
   0   5   0    1.20    1.10
   0   5   0    0.80    1.30
   0   5   0    0.10    1.50
  -1  -5   0   34.10    4.90
  -1  -5   0   24.10    4.20
  -1  -5   0   35.30    5.50
  -1  -5   0   35.40    5.30
  -1  -5   0   30.00    2.80
  -1  -5   0   30.00    4.60
  -1  -5   0   29.00    3.80
  -1  -5   0   30.90    4.90
  -1  -5   0   25.90    4.60
  -1  -5   0   32.70    5.00
  -1  -5   0   33.50    5.00
   1   5   0   29.80    4.40
   1   5   0   31.20    3.20
   1   5   0   31.80    5.30
   1   5   0   34.90    3.10
   1   5   0   34.30    5.00
   1   5   0   31.80    4.70
   1   5   0   34.20    5.10
   1   5   0   31.10    4.60
   1   5   0   32.80    5.10
   1   5   0   35.20    5.30
   1   5   0   31.70    2.30
   1   5   0   31.60    4.60
  -2  -5   0   25.60    4.40
  -2  -5   0   33.00    2.70
  -2  -5   0   38.10    5.30
  -2  -5   0   30.90    5.40
  -2  -5   0   37.00    5.00
  -2  -5   0   34.80    5.30
  -2  -5   0   31.10    5.30
  -2  -5   0   37.80    5.30
  -2  -5   0   33.40    5.10
  -2  -5   0   37.90    5.60
  -2  -5   0   32.60    3.50
   2   5   0   29.90    2.40
   2   5   0   33.60    5.10
   2   5   0   30.20    5.00
   2   5   0   30.90    4.80
   2   5   0   29.60    4.90
   2   5   0   33.50    2.90
   2   5   0   28.20    4.80
   2   5   0   24.80    4.70
   2   5   0   21.90    4.10
   2   5   0   30.40    5.50
   2   5   0   31.00    4.70
   2   5   0   32.70    4.80
   2   5   0   35.30    3.70
  -3  -5   0 1289.97   37.50
  -3  -5   0 1324.77   30.70
  -3  -5   0 1316.57   36.60
  -3  -5   0 1339.27   20.50
  -3  -5   0 1342.07   37.40
  -3  -5   0 1228.18   40.10
  -3  -5   0 1307.97   35.40
  -3  -5   0 1197.98   27.50
  -3  -5   0 1284.67   36.10
  -3  -5   0 1259.57   36.80
  -3  -5   0 1304.37   37.40
  -3  -5   0 1281.57   34.60
  -3  -5   0 1278.77   38.00
   3   5   0 1218.58   36.30
   3   5   0 1297.57   36.70
   3   5   0 1348.07   31.30
   3   5   0 1227.78   38.00
   3   5   0 1238.78   33.30
   3   5   0 1248.28   38.10
   3   5   0 1163.78   36.10
   3   5   0 1259.67   25.60
   3   5   0 1264.57   41.70
   3   5   0 1218.08   33.60
  -4  -5   0  351.06   18.10
  -4  -5   0  331.17   17.20
  -4  -5   0  346.67   11.40
  -4  -5   0  348.07    8.10
  -4  -5   0  349.87   19.20
  -4  -5   0  343.87   21.40
  -4  -5   0  363.36   15.40
  -4  -5   0  368.26   18.80
  -4  -5   0  347.17   20.20
  -4  -5   0  345.47   18.10
  -4  -5   0  346.97   17.60
  -4  -5   0  341.57   16.90
  -4  -5   0  334.27   16.30
   4   5   0  345.97   17.50
   4   5   0  363.06   15.80
   4   5   0  347.97   17.40
   4   5   0  347.17   11.50
   4   5   0  329.27   11.40
   4   5   0  331.17   11.20
   4   5   0  332.27   15.10
   4   5   0  341.47   14.80
   4   5   0  347.47   18.20
   4   5   0  360.16   21.00
   4   5   0  337.67   19.90
   4   5   0  329.87   11.60
   4   5   0  328.87   17.70
  -5  -5   0    3.20    2.20
  -5  -5   0    4.20    1.70
  -5  -5   0    3.60    2.00
  -5  -5   0    1.60    0.80
  -5  -5   0    1.70    1.90
  -5  -5   0    8.50    2.30
  -5  -5   0    3.60    1.90
  -5  -5   0    3.00    1.10
  -5  -5   0    5.30    2.70
  -5  -5   0    2.20    2.60
  -5  -5   0   -0.30    2.40
  -5  -5   0    5.70    2.30
  -5  -5   0    0.30    1.60
   5   5   0    4.30    2.10
   5   5   0    3.40    1.60
   5   5   0    7.20    4.70
   5   5   0    3.90    2.70
   5   5   0    2.00    2.10
   5   5   0    1.20    1.20
   5   5   0    3.50    1.40
   5   5   0    1.50    1.90
   5   5   0    3.00    1.40
   5   5   0    4.20    2.50
   5   5   0    3.20    1.50
  -6  -5   0   30.90    7.10
  -6  -5   0   37.10    4.70
  -6  -5   0   34.70    6.00
  -6  -5   0   18.50    5.80
  -6  -5   0   33.80    2.90
  -6  -5   0   26.20    5.40
  -6  -5   0   33.00    5.70
  -6  -5   0   32.50    5.70
  -6  -5   0   30.70    5.40
  -6  -5   0   30.90    7.20
  -6  -5   0   34.10    6.10
  -6  -5   0   39.40    5.80
   6   5   0   25.90    6.00
   6   5   0   28.30    4.00
   6   5   0   36.20    7.90
   6   5   0   35.20    4.30
   6   5   0   33.00    6.80
   6   5   0   33.90    5.50
   6   5   0   27.00    3.70
   6   5   0   22.30    6.80
   6   5   0   20.30    5.50
  -7  -5   0   14.00    5.00
  -7  -5   0   -0.20    2.10
  -7  -5   0    6.60    4.70
  -7  -5   0    2.50    3.20
  -7  -5   0    1.50    2.40
  -7  -5   0    1.50    1.80
  -7  -5   0   -0.90    2.90
  -7  -5   0    5.70    2.20
  -7  -5   0    7.60    3.50
   7   5   0   -0.10    3.00
   7   5   0    3.70    1.80
   7   5   0    4.70    2.50
   7   5   0    3.40    1.50
   7   5   0    3.70    3.10
   7   5   0   -2.80    2.80
   7   5   0    0.20    2.30
   7   5   0    3.60    2.00
   7   5   0    6.70    2.90
   7   5   0   -1.00    3.90
  -8  -5   0   13.60    4.60
  -8  -5   0   23.00    6.40
  -8  -5   0   14.70    7.20
  -8  -5   0   33.20    8.70
  -8  -5   0   29.50    7.20
  -8  -5   0   28.00    6.50
  -8  -5   0   27.00    5.00
   8   5   0   24.40    4.60
   8   5   0   20.90    5.90
   8   5   0   20.00    5.50
   8   5   0   22.70   10.10
   8   5   0   13.10    5.70
   8   5   0   23.80    5.80
   8   5   0   22.30    5.90
   8   5   0   23.70    4.40
   8   5   0   21.00    4.60
  -9  -5   0   32.70    7.30
  -9  -5   0   50.99   10.50
  -9  -5   0   39.40   11.00
  -9  -5   0   47.70    9.00
  -9  -5   0   56.39    6.80
  -9  -5   0   49.40    9.10
   9   5   0   45.40    6.20
   9   5   0   42.80    8.20
   9   5   0   41.40    5.70
   9   5   0   31.90    9.60
   9   5   0   26.80   10.70
   9   5   0   50.79    6.30
   9   5   0   56.99    7.00
 -10  -5   0   82.89    8.90
 -10  -5   0   73.69   11.50
 -10  -5   0   82.09   13.60
  10   5   0   46.50    8.80
  10   5   0   52.19    7.30
  10   5   0   61.49    9.20
  10   5   0   74.39    8.00
  10   5   0   48.50   13.60
 -11  -5   0  158.98   13.20
 -11  -5   0  136.89   17.10
  11   5   0  142.49   12.20
  11   5   0  139.99   10.80
  11   5   0  154.18   17.40
  11   5   0  142.89   11.60
 -12  -5   0   -5.50    5.70
  12   5   0   -6.00    2.40
  12   5   0    0.40    2.50
  12   5   0   -0.20    2.60
 -13  -5   0   10.20    4.40
  13   5   0    9.10    4.10
  13   5   0   15.70    7.80
  14  -6   0    4.20    2.80
  14  -6   0    2.30    4.90
  14  -6   0    1.10    2.90
  14  -6   0    8.60   12.60
  13  -6   0   12.60    4.60
  13  -6   0   16.90    4.90
  13  -6   0   26.60    8.70
  13  -6   0   19.20    5.90
 -13   6   0   18.50   13.40
  12  -6   0   71.29    7.40
  12  -6   0   67.09   13.80
  12  -6   0   61.79    8.20
  12  -6   0   42.80    9.90
  12  -6   0   74.89    9.50
 -12   6   0   49.60    6.30
 -12   6   0   65.49   12.70
  11  -6   0   10.50    3.30
  11  -6   0    8.40    3.70
  11  -6   0    3.40    7.20
  11  -6   0   11.30    5.50
  11  -6   0    9.50    4.50
 -11   6   0   15.50   10.70
 -11   6   0   11.80    5.70
  10  -6   0    4.20    3.60
  10  -6   0    5.70    5.70
  10  -6   0    0.10    2.00
 -10   6   0    2.80    3.70
 -10   6   0    6.50    2.40
 -10   6   0    4.20    3.30
 -10   6   0    1.20    2.20
 -10   6   0    0.70    2.00
   9  -6   0  748.73   21.80
   9  -6   0  787.62   26.30
   9  -6   0  826.42   41.30
   9  -6   0  740.33   26.40
   9  -6   0  672.63   25.50
   9  -6   0  732.53   29.50
   9  -6   0  826.82   41.90
  -9   6   0  724.43   22.50
  -9   6   0  765.72   30.70
  -9   6   0  751.92   29.20
  -9   6   0  761.22   25.90
  -9   6   0  777.52   29.60
  -9   6   0  772.02   30.30
  -9   6   0  774.02   28.00
  -9   6   0  791.22   47.60
  -9   6   0  736.93   29.10
  -9   6   0  774.02   38.70
   8  -6   0  610.34   29.70
   8  -6   0  568.24   19.40
   8  -6   0  585.44   22.40
   8  -6   0  577.94   17.20
   8  -6   0  582.54   34.00
   8  -6   0  560.04   20.20
   8  -6   0  604.94   21.90
   8  -6   0  565.54   20.90
   8  -6   0  577.04   31.40
  -8   6   0  578.14   24.40
  -8   6   0  557.04   31.30
  -8   6   0  544.65   24.30
  -8   6   0  550.94   25.30
  -8   6   0  564.84   24.70
  -8   6   0  547.25   15.70
  -8   6   0  541.75   16.60
  -8   6   0  566.94   25.10
  -8   6   0  579.04   25.00
  -8   6   0  585.24   31.50
  -8   6   0  562.04   22.60
   7  -6   0  285.27   17.30
   7  -6   0  316.27   20.40
   7  -6   0  301.97   15.60
   7  -6   0  324.27   15.20
   7  -6   0  355.16   24.30
   7  -6   0  325.07   11.30
   7  -6   0  299.57   16.40
   7  -6   0  301.47   16.50
   7  -6   0  349.96   22.30
   7  -6   0  345.67   13.50
   7  -6   0  318.57   14.20
  -7   6   0  315.67   17.80
  -7   6   0  284.97   17.10
  -7   6   0  320.57   18.10
  -7   6   0  328.47   17.80
  -7   6   0  303.17   22.00
  -7   6   0  296.77   16.40
  -7   6   0  312.67   10.30
  -7   6   0  312.77   21.80
  -7   6   0  313.57   17.00
  -7   6   0  303.87    8.60
  -7   6   0  338.77   18.90
  -7   6   0  324.77    8.50
  -7   6   0  327.57   13.40
   6  -6   0  153.38   15.00
   6  -6   0  143.69   12.40
   6  -6   0  149.19    8.90
   6  -6   0  137.29    9.50
   6  -6   0  166.48   11.90
   6  -6   0  137.99    6.50
   6  -6   0  136.59   12.70
   6  -6   0  134.99   11.50
   6  -6   0  149.79    8.10
   6  -6   0  148.69   13.20
  -6   6   0  162.68   13.80
  -6   6   0  152.58   11.50
  -6   6   0  159.78    8.40
  -6   6   0  154.18    6.20
  -6   6   0  146.19   10.60
  -6   6   0  144.89   12.00
  -6   6   0  142.89   11.80
  -6   6   0  153.18   11.00
  -6   6   0  137.29   11.90
  -6   6   0  164.38   11.40
  -6   6   0  152.88   11.40
  -6   6   0  171.58   15.50
   5  -6   0   42.30    6.80
   5  -6   0   43.90    4.40
   5  -6   0   52.39    6.80
   5  -6   0   49.10    8.40
   5  -6   0   56.29    6.50
   5  -6   0   45.40    6.90
   5  -6   0   46.90    4.70
   5  -6   0   44.50    3.20
   5  -6   0   41.10    4.40
   5  -6   0   43.10    4.10
   5  -6   0   44.90    4.80
   5  -6   0   39.30    6.30
   5  -6   0   44.90    6.10
  -5   6   0   50.49    5.70
  -5   6   0   46.00    4.10
  -5   6   0   47.40    7.50
  -5   6   0   45.10    6.60
  -5   6   0   51.89    7.60
  -5   6   0   41.90    6.50
  -5   6   0   44.40    7.20
  -5   6   0   46.60    3.00
  -5   6   0   46.40    4.40
  -5   6   0   51.29    5.50
  -5   6   0   45.00    6.30
  -5   6   0   46.10    6.30
  -5   6   0   42.30    4.10
   4  -6   0   93.19    8.00
   4  -6   0   89.39    5.80
   4  -6   0   96.19    8.60
   4  -6   0   93.59    8.00
   4  -6   0   79.59    5.50
   4  -6   0   96.39    7.60
   4  -6   0   96.49   10.70
   4  -6   0  102.29    9.90
   4  -6   0   91.19    9.50
   4  -6   0   96.39    9.20
   4  -6   0  102.39    9.40
   4  -6   0  100.99   10.80
  -4   6   0  101.69    5.40
  -4   6   0   96.69    9.10
  -4   6   0   97.99    9.60
  -4   6   0   89.09    5.00
  -4   6   0   91.69    9.90
  -4   6   0  104.59    9.80
  -4   6   0   98.79    9.20
  -4   6   0  108.49    9.30
  -4   6   0   90.79    9.90
  -4   6   0   90.89    8.60
  -4   6   0   99.79    9.40
  -4   6   0   85.69    8.60
   3  -6   0  917.31   31.50
   3  -6   0  847.42   18.90
   3  -6   0  932.71   33.10
   3  -6   0  846.62   15.70
   3  -6   0  893.11   20.20
   3  -6   0  902.11   31.00
   3  -6   0  939.01   32.90
   3  -6   0  907.71   28.40
   3  -6   0  904.31   23.70
   3  -6   0  894.61   27.40
   3  -6   0  900.31   30.50
   3  -6   0  920.61   29.20
   3  -6   0  930.61   30.40
   3  -6   0  812.62   15.80
  -3   6   0  877.41   18.70
  -3   6   0  876.71   14.90
  -3   6   0  906.71   31.50
  -3   6   0  889.11   29.10
  -3   6   0  865.31   28.70
  -3   6   0  877.01   28.50
  -3   6   0  943.51   32.00
  -3   6   0  875.11   28.90
  -3   6   0  936.51   31.00
  -3   6   0  951.80   31.40
  -3   6   0  892.31   30.20
  -3   6   0  870.61   30.90
   2  -6   0  845.32   29.30
   2  -6   0  840.72   27.30
   2  -6   0  831.12   27.60
   2  -6   0  792.62   29.30
   2  -6   0  835.62   28.20
   2  -6   0  851.51   30.10
   2  -6   0  887.61   28.80
   2  -6   0  909.81   30.20
   2  -6   0  811.72   29.60
   2  -6   0  872.91   27.80
  -2   6   0  825.92   27.50
  -2   6   0  813.42   28.10
  -2   6   0  860.11   29.80
  -2   6   0  901.11   28.80
  -2   6   0  862.51   27.40
  -2   6   0  833.92   29.20
  -2   6   0  856.51   17.00
  -2   6   0  865.01   28.10
  -2   6   0  856.51   30.30
  -2   6   0  853.81   29.40
  -2   6   0  812.62   28.60
   1  -6   0   12.30    3.50
   1  -6   0   16.80    3.70
   1  -6   0   12.30    3.20
   1  -6   0   11.70    3.20
   1  -6   0    9.30    2.90
   1  -6   0   11.70    3.60
   1  -6   0   15.10    3.70
   1  -6   0   11.50    3.40
  -1   6   0   19.40    3.80
  -1   6   0   19.40    4.00
  -1   6   0   10.10    3.50
  -1   6   0   14.70    3.80
  -1   6   0   15.20    3.70
  -1   6   0   13.50    3.20
  -1   6   0   14.80    1.40
  -1   6   0   14.90    3.30
  -1   6   0    8.90    2.90
  -1   6   0    8.10    2.90
   0  -6   0 1103.19   29.60
   0  -6   0 1240.58   37.80
   0  -6   0 1239.88   35.70
   0  -6   0 1238.98   35.00
   0  -6   0 1318.67   38.50
   0  -6   0 1198.58   35.30
   0  -6   0 1210.58   22.90
   0  -6   0 1304.77   38.50
   0  -6   0 1230.28   35.40
   0  -6   0 1240.88   37.40
   0  -6   0 1199.98   35.10
   0   6   0 1203.48   36.50
   0   6   0 1220.48   35.40
   0   6   0 1222.58   34.80
   0   6   0 1204.08   30.80
   0   6   0 1267.17   38.40
   0   6   0 1261.07   35.30
   0   6   0 1240.28   34.90
   0   6   0 1297.77   35.80
   0   6   0 1226.88   36.80
   0   6   0 1164.28   19.60
   0   6   0 1250.17   37.10
  -1  -6   0  543.55   14.50
  -1  -6   0  529.45   22.10
  -1  -6   0  572.54   24.30
  -1  -6   0  531.25   21.30
  -1  -6   0  577.84   23.00
  -1  -6   0  543.35   22.00
  -1  -6   0  539.85   18.40
  -1  -6   0  538.85   23.60
  -1  -6   0  559.54   23.10
  -1  -6   0  548.45   23.20
  -1  -6   0  568.04   24.00
  -1  -6   0  540.65   21.70
   1   6   0  520.65   14.70
   1   6   0  513.75   22.60
   1   6   0  537.85   24.30
   1   6   0  560.74   23.60
   1   6   0  532.75   21.20
   1   6   0  512.55   22.30
   1   6   0  588.54   22.60
   1   6   0  546.35   22.90
   1   6   0  573.04   12.50
   1   6   0  521.75   21.60
   1   6   0  583.14   22.30
   1   6   0  537.55   16.60
  -2  -6   0  158.58   11.10
  -2  -6   0  156.98   12.80
  -2  -6   0  165.68    8.30
  -2  -6   0  152.48   12.40
  -2  -6   0  162.28   12.30
  -2  -6   0  172.48   12.30
  -2  -6   0  173.58   12.00
  -2  -6   0  151.98   11.10
  -2  -6   0  170.58    6.60
  -2  -6   0  170.58   12.00
  -2  -6   0  169.88   12.60
   2   6   0  175.58   11.80
   2   6   0  170.78   13.30
   2   6   0  182.28   12.30
   2   6   0  166.98    8.60
   2   6   0  164.88   12.50
   2   6   0  156.78   12.70
   2   6   0  160.68    6.60
   2   6   0  177.08   12.70
   2   6   0  179.28   12.40
   2   6   0  183.58   13.20
   2   6   0  166.98   11.70
   2   6   0  158.48    6.80
  -3  -6   0  300.77   13.00
  -3  -6   0  302.77   17.20
  -3  -6   0  308.77   17.40
  -3  -6   0  287.67   17.00
  -3  -6   0  310.17   17.30
  -3  -6   0  298.17   16.50
  -3  -6   0  283.87   18.70
  -3  -6   0  271.57   16.60
  -3  -6   0  280.57   17.10
  -3  -6   0  272.57    9.60
  -3  -6   0  294.87   17.60
  -3  -6   0  307.97   16.30
   3   6   0  304.17   17.30
   3   6   0  306.97   18.00
   3   6   0  296.27   13.10
   3   6   0  276.87   15.30
   3   6   0  296.27   17.60
   3   6   0  310.57   17.50
   3   6   0  296.47   15.80
   3   6   0  313.57   19.90
   3   6   0  286.07   17.20
   3   6   0  305.27   10.30
  -4  -6   0   69.99    8.50
  -4  -6   0   72.19    8.00
  -4  -6   0   78.89    9.40
  -4  -6   0   65.99    9.00
  -4  -6   0   69.89    8.40
  -4  -6   0   62.69    8.40
  -4  -6   0   73.89    6.40
  -4  -6   0   79.29    8.50
  -4  -6   0   76.29    3.50
  -4  -6   0   66.59    9.90
  -4  -6   0   57.79    7.50
  -4  -6   0   60.89    6.30
  -4  -6   0   69.59    8.80
   4   6   0   68.39    8.20
   4   6   0   60.29    8.10
   4   6   0   68.49    6.90
   4   6   0   68.29    5.20
   4   6   0   70.39    5.80
   4   6   0   70.69    7.60
   4   6   0   76.19    9.00
   4   6   0   53.79    8.30
   4   6   0   70.19    7.40
   4   6   0   65.99    8.70
  -5  -6   0  177.58   11.70
  -5  -6   0  162.88    5.50
  -5  -6   0  172.38   14.70
  -5  -6   0  153.78   15.10
  -5  -6   0  160.48   13.20
  -5  -6   0  165.98   16.30
  -5  -6   0  156.18   13.40
  -5  -6   0  181.98   12.50
  -5  -6   0  156.48   13.00
  -5  -6   0  167.58   12.90
  -5  -6   0  170.28    8.70
  -5  -6   0  164.78   13.50
  -5  -6   0  155.98    8.40
  -5  -6   0  155.48   13.30
   5   6   0  170.98    8.70
   5   6   0  176.88   16.30
   5   6   0  168.28   13.10
   5   6   0  151.98   13.40
   5   6   0  175.88   16.10
   5   6   0  148.19   13.00
   5   6   0  162.68    8.70
   5   6   0  173.98   10.60
   5   6   0  170.08    8.00
   5   6   0  168.88   13.50
   5   6   0  167.38   11.80
   5   6   0  174.48   11.30
  -6  -6   0    5.00    3.20
  -6  -6   0    5.20    3.40
  -6  -6   0    2.50    2.70
  -6  -6   0    7.30    3.50
  -6  -6   0    3.50    3.20
  -6  -6   0    3.20    3.40
  -6  -6   0    4.90    2.80
  -6  -6   0    8.90    3.80
  -6  -6   0    4.00    3.10
   6   6   0    6.70    3.40
   6   6   0    6.60    4.80
   6   6   0    0.30    2.50
   6   6   0    7.10    3.90
   6   6   0    3.20    1.90
   6   6   0    3.00    1.70
   6   6   0    4.80    1.80
   6   6   0    6.10    3.20
   6   6   0    4.70    2.20
   6   6   0    3.10    1.80
   6   6   0    3.60    3.10
  -7  -6   0   -1.30    1.00
  -7  -6   0   -2.40    3.50
  -7  -6   0   -0.60    1.10
  -7  -6   0    2.70    2.70
  -7  -6   0   -3.10    2.10
  -7  -6   0   -2.60    1.90
  -7  -6   0    1.00    2.10
  -7  -6   0   -1.30    2.10
   7   6   0   -1.80    2.20
   7   6   0    2.90    3.30
   7   6   0    4.30    2.20
   7   6   0   -1.40    2.30
   7   6   0   -4.40    3.60
   7   6   0   -1.40    1.80
   7   6   0    1.10    1.40
   7   6   0    0.70    1.40
   7   6   0   -0.20    3.40
  -8  -6   0   16.90    5.90
  -8  -6   0   31.20    5.90
  -8  -6   0   25.80    7.90
  -8  -6   0   39.50    6.80
  -8  -6   0   23.80    6.30
  -8  -6   0   38.30    6.70
  -8  -6   0   32.80    6.00
   8   6   0   25.20    6.50
   8   6   0   39.30   10.10
   8   6   0   19.60    5.60
   8   6   0   28.00    7.40
   8   6   0   34.00    7.70
   8   6   0   29.90    7.50
   8   6   0   33.50    5.10
   8   6   0   30.70    4.60
  -9  -6   0  102.89   12.70
  -9  -6   0   97.89   15.20
  -9  -6   0  117.89   18.40
  -9  -6   0   82.29   16.30
  -9  -6   0  138.59   12.50
  -9  -6   0   75.79   15.50
  -9  -6   0  119.19   12.80
   9   6   0  110.19    8.70
   9   6   0   97.09   15.80
   9   6   0  120.49   10.00
   9   6   0  111.59   15.50
   9   6   0  125.49   14.00
   9   6   0  102.39    9.00
 -10  -6   0  130.89   11.80
 -10  -6   0  141.19   17.90
 -10  -6   0  110.39   15.80
 -10  -6   0  159.58   13.60
  10   6   0  142.39   10.80
  10   6   0  108.39   14.20
  10   6   0  140.29   11.20
  10   6   0  132.49   10.20
  10   6   0  117.59   16.70
 -11  -6   0  142.99   18.70
  11   6   0  132.79   11.90
  11   6   0  146.59   11.60
  11   6   0  135.59   15.70
 -12  -6   0    0.80    8.30
  12   6   0    5.90    3.40
  12   6   0    3.90    2.90
 -13  -6   0   40.90    8.20
  13   6   0   37.50   10.30
  13   6   0   43.10    8.10
  14  -7   0   43.40    7.50
  14  -7   0   69.49   13.10
  14  -7   0   44.30    8.60
  13  -7   0   -0.90    2.70
  13  -7   0   -3.00    4.20
  13  -7   0    1.90   12.50
  13  -7   0    5.80    3.90
 -13   7   0    6.00    6.10
  12  -7   0  235.48   25.00
  12  -7   0  251.57   14.10
  12  -7   0  241.28   16.00
  12  -7   0  228.88   15.10
  12  -7   0  221.78   19.20
 -12   7   0  238.68   14.20
 -12   7   0  216.08   24.00
  11  -7   0    5.30    4.70
  11  -7   0    1.30    2.60
  11  -7   0    3.20    2.60
  11  -7   0   -1.80    6.40
  11  -7   0    3.30    2.70
 -11   7   0    1.60    4.30
  10  -7   0    3.00    2.30
  10  -7   0    6.90    5.70
  10  -7   0    2.20    2.20
  10  -7   0    1.60    3.70
  10  -7   0   -0.90    5.00
  10  -7   0    5.60    2.50
 -10   7   0   -1.60    2.30
 -10   7   0    3.00    2.50
 -10   7   0    5.80    3.50
 -10   7   0    0.10    3.00
   9  -7   0    5.90    2.30
   9  -7   0    3.10    1.80
   9  -7   0   -1.30    7.80
   9  -7   0    4.10    5.30
   9  -7   0   -1.20    2.40
   9  -7   0    4.30    1.80
   9  -7   0   13.40    4.20
   9  -7   0    4.70    3.20
  -9   7   0    4.60    3.80
  -9   7   0    3.30    3.20
  -9   7   0    8.30    3.90
  -9   7   0    4.40    4.80
   8  -7   0   74.19   13.20
   8  -7   0   80.19    8.80
   8  -7   0   73.89    5.70
   8  -7   0   73.89    9.00
   8  -7   0   71.29    7.60
   8  -7   0   58.09    7.20
   8  -7   0   52.69   10.00
   8  -7   0   81.69    7.20
   8  -7   0   74.29    8.30
  -8   7   0   85.79    9.20
  -8   7   0   59.99    9.10
  -8   7   0   71.49    8.80
  -8   7   0   90.09    9.50
  -8   7   0   76.69    9.50
  -8   7   0   65.59    8.10
  -8   7   0   70.29   11.20
  -8   7   0   72.49   11.00
  -8   7   0   51.49   11.10
  -8   7   0   93.09    9.10
   7  -7   0  122.79   10.60
   7  -7   0  139.59   15.70
   7  -7   0  118.79   12.80
   7  -7   0  134.59    6.80
   7  -7   0  125.29   12.80
   7  -7   0  125.19    8.90
   7  -7   0  158.08   13.50
   7  -7   0  136.19   12.00
   7  -7   0  106.59   10.90
   7  -7   0  124.79    8.20
   7  -7   0  142.19   10.40
  -7   7   0  131.09   14.10
  -7   7   0  118.09   11.60
  -7   7   0  122.39   11.60
  -7   7   0  129.39   11.40
  -7   7   0  133.59   12.80
  -7   7   0  144.89   12.30
  -7   7   0  131.59   11.40
  -7   7   0  124.09   13.80
  -7   7   0  120.79   11.40
  -7   7   0  142.19   15.30
   6  -7   0   10.50    1.80
   6  -7   0    8.90    3.00
   6  -7   0   15.80    5.50
   6  -7   0   11.40    2.10
   6  -7   0   11.00    2.80
   6  -7   0    6.70    3.80
   6  -7   0   10.10    3.00
   6  -7   0    6.40    4.20
   6  -7   0    9.20    4.10
   6  -7   0    9.90    2.80
   6  -7   0   10.60    1.90
   6  -7   0    6.10    3.40
  -6   7   0    9.70    1.60
  -6   7   0    7.60    3.80
  -6   7   0    6.60    2.60
  -6   7   0    9.30    2.50
  -6   7   0   11.60    3.40
  -6   7   0    3.50    2.80
  -6   7   0   10.40    4.90
  -6   7   0   10.00    4.00
  -6   7   0    5.60    3.20
  -6   7   0    9.30    4.00
  -6   7   0    7.60    3.60
  -6   7   0    9.80    3.60
   5  -7   0   29.70    6.40
   5  -7   0   42.20    7.40
   5  -7   0   44.20    4.20
   5  -7   0   35.60    5.00
   5  -7   0   41.00    7.20
   5  -7   0   50.29    6.50
   5  -7   0   36.30    5.20
   5  -7   0   29.90    6.60
   5  -7   0   37.90    4.30
   5  -7   0   32.10    5.70
   5  -7   0   36.50    4.20
  -5   7   0   32.50    5.90
  -5   7   0   41.80    7.10
  -5   7   0   39.30    7.50
  -5   7   0   36.90    4.20
  -5   7   0   44.90    4.10
  -5   7   0   30.10    6.10
  -5   7   0   37.30    6.50
  -5   7   0   38.80    2.60
  -5   7   0   36.90    6.20
  -5   7   0   28.60    6.10
  -5   7   0   41.40    7.60
  -5   7   0   28.70    6.30
   4  -7   0    1.80    1.80
   4  -7   0    1.40    1.20
   4  -7   0   -0.10    2.30
   4  -7   0   -0.40    1.40
   4  -7   0    2.90    1.30
   4  -7   0    1.40    2.60
   4  -7   0    2.30    1.10
   4  -7   0    0.10    2.00
   4  -7   0    1.80    1.20
  -4   7   0    1.30    1.80
  -4   7   0    0.90    1.30
  -4   7   0    1.30    2.30
  -4   7   0   -0.80    2.00
  -4   7   0    0.20    1.00
  -4   7   0    1.90    0.60
  -4   7   0    0.00    1.20
  -4   7   0    2.30    1.90
  -4   7   0    2.60    1.90
  -4   7   0    4.20    1.50
  -4   7   0    1.20    1.90
   3  -7   0  612.84   14.80
   3  -7   0  630.94   28.00
   3  -7   0  650.23   27.80
   3  -7   0  643.34   26.80
   3  -7   0  641.44   15.00
   3  -7   0  609.34   24.90
   3  -7   0  631.64   18.70
   3  -7   0  634.74   16.60
   3  -7   0  665.83   25.80
   3  -7   0  642.64   24.20
   3  -7   0  632.34   24.80
   3  -7   0  646.04   27.70
   3  -7   0  622.14   25.80
  -3   7   0  607.94   24.40
  -3   7   0  649.83   27.10
  -3   7   0  638.94   27.80
  -3   7   0  606.34   26.60
  -3   7   0  609.94   25.00
  -3   7   0  574.04   24.40
  -3   7   0  569.94   20.00
  -3   7   0  644.54   25.70
  -3   7   0  646.84   26.60
  -3   7   0  632.44   27.00
  -3   7   0  618.34   10.80
  -3   7   0  672.23   27.30
   2  -7   0   30.10    5.20
   2  -7   0   30.30    5.50
   2  -7   0   30.70    5.60
   2  -7   0   28.20    5.80
   2  -7   0   35.50    5.80
   2  -7   0   32.60    5.50
   2  -7   0   24.90    5.30
   2  -7   0   17.80    4.00
  -2   7   0   26.60    5.20
  -2   7   0   21.40    5.20
  -2   7   0   25.80    5.40
  -2   7   0   23.20    4.90
  -2   7   0   27.60    5.30
  -2   7   0   30.40    2.60
  -2   7   0   24.90    5.10
  -2   7   0   26.00    5.20
  -2   7   0   23.50    4.70
  -2   7   0   30.30    4.50
   1  -7   0 1236.98   38.40
   1  -7   0 1222.28   37.10
   1  -7   0 1226.68   39.30
   1  -7   0 1206.28   37.50
   1  -7   0 1213.78   37.20
   1  -7   0 1209.68   39.60
   1  -7   0 1213.78   39.70
   1  -7   0 1350.46   41.00
   1  -7   0 1203.18   36.20
  -1   7   0 1197.48   39.60
  -1   7   0 1217.18   37.40
  -1   7   0 1284.97   36.90
  -1   7   0 1209.38   34.90
  -1   7   0 1335.47   39.50
  -1   7   0 1199.48   38.40
  -1   7   0 1283.57   39.90
  -1   7   0 1229.58   36.90
  -1   7   0 1279.47   21.70
  -1   7   0 1211.98   39.00
  -1   7   0 1183.98   36.70
  -1   7   0 1214.98   37.40
   0  -7   0  169.58   12.60
   0  -7   0  159.48    6.30
   0  -7   0  149.49   12.90
   0  -7   0  165.78   12.50
   0  -7   0  157.98    8.30
   0  -7   0  168.68   12.40
   0  -7   0  191.78   14.00
   0  -7   0  164.38   12.30
   0  -7   0  161.08   12.60
   0  -7   0  174.38   13.80
   0   7   0  151.68   10.10
   0   7   0  172.38   12.90
   0   7   0  175.08   12.80
   0   7   0  183.18    5.50
   0   7   0  163.18   12.00
   0   7   0  166.78    4.40
   0   7   0  176.38   12.70
   0   7   0  181.38   14.30
   0   7   0  167.58   13.20
   0   7   0  175.98   13.50
   0   7   0  160.08   12.10
   0   7   0  176.78   12.80
  -1  -7   0   35.20    6.20
  -1  -7   0   41.70    3.70
  -1  -7   0   37.90    6.60
  -1  -7   0   31.90    5.90
  -1  -7   0   35.60    6.20
  -1  -7   0   43.30    6.60
  -1  -7   0   30.70    4.40
  -1  -7   0   45.00    6.80
  -1  -7   0   36.90    6.20
  -1  -7   0   33.70    5.90
  -1  -7   0   41.20    5.90
   1   7   0   46.40    6.60
   1   7   0   35.40    6.70
   1   7   0   39.40    6.00
   1   7   0   38.00    5.90
   1   7   0   40.20    4.60
   1   7   0   39.40    6.70
   1   7   0   35.20    6.00
   1   7   0   37.40    6.40
   1   7   0   38.50    2.90
   1   7   0   40.10    6.30
   1   7   0   43.90    6.40
  -2  -7   0  387.46   20.90
  -2  -7   0  387.86   11.10
  -2  -7   0  392.66   13.90
  -2  -7   0  347.57   17.50
  -2  -7   0  409.66   20.80
  -2  -7   0  356.86   20.00
  -2  -7   0  372.06   19.40
  -2  -7   0  358.96   20.80
  -2  -7   0  365.26   20.70
  -2  -7   0  361.26   21.00
  -2  -7   0  381.96   19.60
  -2  -7   0  379.06   19.30
   2   7   0  377.96   21.30
   2   7   0  387.66   12.60
   2   7   0  362.36   20.20
   2   7   0  378.06   19.80
   2   7   0  379.36   19.40
   2   7   0  379.96   19.50
   2   7   0  381.86   20.60
   2   7   0  377.86   13.90
   2   7   0  396.56   19.60
   2   7   0  384.56   21.60
   2   7   0  390.76   11.20
   2   7   0  393.16   21.30
  -3  -7   0   31.60    6.10
  -3  -7   0   38.40    7.10
  -3  -7   0   45.50    7.20
  -3  -7   0   43.50    7.00
  -3  -7   0   39.60    6.60
  -3  -7   0   37.80    6.50
  -3  -7   0   45.90    3.90
  -3  -7   0   38.10    6.80
  -3  -7   0   42.30    7.00
  -3  -7   0   40.80    7.80
  -3  -7   0   41.30    4.90
  -3  -7   0   39.40    6.80
   3   7   0   52.59    8.40
   3   7   0   27.90    6.00
   3   7   0   35.50    3.50
   3   7   0   38.60    6.80
   3   7   0   42.50    2.40
   3   7   0   32.90    5.70
   3   7   0   37.60    6.60
   3   7   0   34.60    6.90
   3   7   0   39.00    4.80
   3   7   0   44.50    7.40
   3   7   0   36.20    6.00
  -4  -7   0   69.79    9.10
  -4  -7   0   82.39    9.60
  -4  -7   0   68.19    6.70
  -4  -7   0   73.19    9.60
  -4  -7   0   66.69    8.90
  -4  -7   0   72.79    9.00
  -4  -7   0   66.79    9.90
  -4  -7   0   73.59    5.40
  -4  -7   0   61.39    7.60
  -4  -7   0   71.89    9.30
  -4  -7   0   75.29    8.90
   4   7   0   78.09    9.50
   4   7   0   72.69    7.20
   4   7   0   63.19    8.60
   4   7   0   64.59    9.10
   4   7   0   71.49    5.40
   4   7   0   79.69   12.50
   4   7   0   75.79    9.90
   4   7   0   75.79    8.60
   4   7   0   76.59    6.80
   4   7   0   68.29    7.90
   4   7   0   66.19   10.60
   4   7   0   56.59    8.50
  -5  -7   0   17.90    5.40
  -5  -7   0   26.70    5.70
  -5  -7   0   18.00    5.70
  -5  -7   0   26.00    2.10
  -5  -7   0   29.80    6.40
  -5  -7   0   34.60    5.80
  -5  -7   0   24.10    5.40
  -5  -7   0   26.80    6.70
  -5  -7   0   54.39   13.30
  -5  -7   0   23.10    5.70
   5   7   0   39.90    7.20
   5   7   0   21.60    4.80
   5   7   0   29.50    6.80
   5   7   0   30.90    6.10
   5   7   0   23.40    6.40
   5   7   0   24.50    5.20
   5   7   0   19.30    6.60
   5   7   0   22.20    5.40
   5   7   0   31.80    5.10
   5   7   0   22.10    3.50
   5   7   0   29.50    3.80
   5   7   0   22.90    3.90
  -6  -7   0   79.49    4.10
  -6  -7   0   81.69   10.70
  -6  -7   0   85.39   11.10
  -6  -7   0   69.69    9.10
  -6  -7   0   70.59   12.30
  -6  -7   0   70.79   10.20
  -6  -7   0   98.29   11.90
  -6  -7   0   71.79    9.90
  -6  -7   0   71.09   10.20
  -6  -7   0   92.89   11.90
   6   7   0   78.79    6.90
   6   7   0   73.49    6.50
   6   7   0   86.89   11.30
   6   7   0   82.59   12.90
   6   7   0   81.19    9.10
   6   7   0   77.09   12.20
   6   7   0   81.69   10.70
   6   7   0   91.39    8.30
   6   7   0   81.39    5.30
   6   7   0   58.19    9.40
   6   7   0   82.19    6.60
   6   7   0   83.79   11.60
  -7  -7   0   13.70    5.70
  -7  -7   0   16.30    5.00
  -7  -7   0   17.50    6.10
  -7  -7   0   14.90    7.20
  -7  -7   0   12.10    5.20
  -7  -7   0   25.80    6.40
  -7  -7   0   15.40    5.00
  -7  -7   0   16.30    6.70
  -7  -7   0    9.50    4.40
   7   7   0   20.30    6.30
   7   7   0    6.50    5.60
   7   7   0   16.10    5.30
   7   7   0   20.60    4.20
   7   7   0   18.30    8.60
   7   7   0    7.80    5.80
   7   7   0    8.80    3.60
   7   7   0   15.70    4.00
  -8  -7   0   33.80   10.00
  -8  -7   0   33.40    7.30
  -8  -7   0   55.99    8.90
  -8  -7   0   30.80    8.00
  -8  -7   0   48.50    9.70
  -8  -7   0   52.49    9.60
  -8  -7   0   56.39    7.20
   8   7   0   58.49   10.70
   8   7   0   37.80   11.90
   8   7   0   37.90    8.90
   8   7   0   45.10    6.30
   8   7   0   44.30    5.80
   8   7   0   37.70    7.00
  -9  -7   0   37.50    9.80
  -9  -7   0   35.90    7.60
  -9  -7   0   25.60   11.60
  -9  -7   0   41.50    8.20
   9   7   0   30.40    5.30
   9   7   0   44.80    7.70
   9   7   0   40.90    8.00
 -10  -7   0   -5.60    3.00
 -10  -7   0   -6.10    4.30
 -10  -7   0   -2.60    3.10
  10   7   0    0.40    1.60
  10   7   0   -0.70    1.80
  10   7   0    6.30    3.00
 -11  -7   0   57.39   13.00
  11   7   0   64.59    8.30
  11   7   0   70.49   11.80
  11   7   0   57.29    8.00
 -12  -7   0    2.60    6.50
  12   7   0   -4.00    2.60
  14  -8   0   28.60    7.70
  14  -8   0   13.90    4.80
  14  -8   0    5.20    4.40
 -14   8   0   18.20   11.50
  13  -8   0   29.80   12.90
  13  -8   0   46.70    7.70
 -13   8   0   46.00    8.80
  12  -8   0   69.59    7.60
  12  -8   0   68.19   10.60
  12  -8   0   73.49    9.00
  12  -8   0   74.29    9.80
  12  -8   0   66.89   18.50
 -12   8   0   51.49   14.90
 -12   8   0   52.29   10.60
  11  -8   0   11.20   11.80
  11  -8   0   23.50    5.30
  11  -8   0   11.50    8.70
  11  -8   0   22.40    4.80
  11  -8   0   17.70    4.90
  11  -8   0   22.70    6.80
 -11   8   0   13.60   10.80
 -11   8   0   21.50    6.30
  10  -8   0   42.00   10.80
  10  -8   0   30.80    6.20
  10  -8   0   22.40    4.70
  10  -8   0   26.70    4.50
  10  -8   0   23.50    8.30
  10  -8   0   26.80    6.80
 -10   8   0   23.40    8.90
 -10   8   0   34.90    6.60
 -10   8   0   16.20    6.50
 -10   8   0   20.00    6.40
 -10   8   0   20.80   10.20
   9  -8   0  302.17   16.80
   9  -8   0  309.77   27.60
   9  -8   0  306.87   24.20
   9  -8   0  295.07   24.50
   9  -8   0  271.37   16.50
   9  -8   0  327.87   16.80
   9  -8   0  298.67   14.50
   9  -8   0  305.07   12.30
   9  -8   0  341.77   18.20
  -9   8   0  342.37   21.50
  -9   8   0  297.57   20.40
  -9   8   0  313.77   19.50
  -9   8   0  288.07   19.40
  -9   8   0  293.57   24.40
  -9   8   0  293.97   24.30
  -9   8   0  353.96   27.30
  -9   8   0  302.37   20.00
   8  -8   0    6.80    3.00
   8  -8   0    0.10    4.40
   8  -8   0    6.60    2.30
   8  -8   0    4.30    2.80
   8  -8   0   13.70    3.90
   8  -8   0    8.80    2.50
   8  -8   0   11.50    7.50
   8  -8   0    6.50    4.30
   8  -8   0   11.40    5.10
   8  -8   0    9.40    4.10
   8  -8   0   15.10    5.90
  -8   8   0    8.80    3.90
  -8   8   0    3.30    3.40
  -8   8   0   18.60    5.10
  -8   8   0    4.90    3.60
  -8   8   0    8.50    4.00
  -8   8   0   12.50    4.50
  -8   8   0    8.80    3.90
  -8   8   0    6.50    3.60
   7  -8   0  599.44   25.70
   7  -8   0  562.54   27.60
   7  -8   0  576.74   18.70
   7  -8   0  567.44   28.00
   7  -8   0  595.24   20.70
   7  -8   0  546.45   28.00
   7  -8   0  604.24   30.70
   7  -8   0  575.74   15.10
   7  -8   0  571.94   21.30
   7  -8   0  576.44   33.60
   7  -8   0  570.94   26.30
  -7   8   0  611.14   30.90
  -7   8   0  552.54   28.00
  -7   8   0  565.74   28.60
  -7   8   0  528.85   31.70
  -7   8   0  605.34   32.20
  -7   8   0  595.14   27.00
  -7   8   0  610.54   27.60
  -7   8   0  588.94   27.10
  -7   8   0  561.44   27.60
   6  -8   0    9.50    2.90
   6  -8   0   10.80    3.00
   6  -8   0   12.00    4.40
   6  -8   0    6.20    3.10
   6  -8   0    7.60    3.30
   6  -8   0    8.80    3.80
   6  -8   0   12.30    5.80
   6  -8   0   11.60    2.70
   6  -8   0   13.70    2.70
   6  -8   0    7.50    4.10
   6  -8   0   10.20    3.10
  -6   8   0    9.40    3.60
  -6   8   0   13.20    5.40
  -6   8   0   16.40    5.00
  -6   8   0   16.50    3.70
  -6   8   0   13.00    3.50
  -6   8   0   14.50    3.80
  -6   8   0    6.00    3.50
  -6   8   0   22.10    5.80
  -6   8   0    9.20    1.70
  -6   8   0    4.60    3.60
  -6   8   0    6.30    3.10
   5  -8   0  127.69   17.90
   5  -8   0  110.49    7.10
   5  -8   0  122.49   12.10
   5  -8   0  101.99   10.80
   5  -8   0  114.09   10.10
   5  -8   0  113.19    7.50
   5  -8   0  113.19    9.70
   5  -8   0  103.99   13.00
   5  -8   0  118.09    9.90
   5  -8   0  103.89   12.10
   5  -8   0  108.29   12.10
  -5   8   0  113.79   12.40
  -5   8   0  101.59   10.40
  -5   8   0  123.29   12.10
  -5   8   0  104.09    4.00
  -5   8   0  104.99   11.30
  -5   8   0  110.69   12.00
  -5   8   0  107.99   12.70
  -5   8   0  136.49   11.40
  -5   8   0  108.69    6.70
  -5   8   0  108.39   10.80
  -5   8   0   99.69   12.20
   4  -8   0   14.50    5.00
   4  -8   0   19.20    5.20
   4  -8   0   15.70    4.80
   4  -8   0   22.00    3.40
   4  -8   0    9.30    3.70
   4  -8   0   13.40    3.40
   4  -8   0   14.40    3.70
   4  -8   0   20.60    4.50
   4  -8   0   14.70    2.50
   4  -8   0   15.80    5.70
  -4   8   0   18.10    3.30
  -4   8   0    4.80    5.00
  -4   8   0   18.50    5.00
  -4   8   0   15.90    2.50
  -4   8   0   14.20    4.80
  -4   8   0   15.90    4.80
  -4   8   0   16.50    4.80
  -4   8   0    9.00    4.10
  -4   8   0   14.60    1.20
  -4   8   0   12.60    4.50
  -4   8   0   14.20    4.80
  -4   8   0    6.60    3.60
   3  -8   0  228.48    9.40
   3  -8   0  232.68    7.80
   3  -8   0  237.98   16.70
   3  -8   0  224.28   10.10
   3  -8   0  227.58    9.30
   3  -8   0  192.98   16.00
   3  -8   0  214.48   16.60
   3  -8   0  212.28   16.60
   3  -8   0  233.38   15.60
   3  -8   0  230.08   15.60
   3  -8   0  238.88   16.50
   3  -8   0  245.78   15.30
  -3   8   0  240.88   17.00
  -3   8   0  226.88    8.20
  -3   8   0  214.88   15.00
  -3   8   0  232.48   17.30
  -3   8   0  191.78   15.00
  -3   8   0  224.18    4.70
  -3   8   0  239.88   15.40
  -3   8   0  230.18   15.70
  -3   8   0  235.18   17.00
  -3   8   0  245.48   17.00
  -3   8   0  222.08   15.50
   2  -8   0  896.21   32.90
   2  -8   0  922.11   36.20
   2  -8   0  912.11   32.20
   2  -8   0  919.61   35.50
   2  -8   0  935.31   35.80
   2  -8   0  931.41   35.00
   2  -8   0  960.80   33.40
   2  -8   0  929.11   33.70
   2  -8   0  986.60   37.30
  -2   8   0  969.20   32.70
  -2   8   0  951.30   33.50
  -2   8   0  918.11   35.20
  -2   8   0  907.11   33.30
  -2   8   0  945.51   35.30
  -2   8   0  885.91   32.40
  -2   8   0  926.61   33.00
  -2   8   0  903.41   18.70
  -2   8   0  888.11   35.70
  -2   8   0  963.30   35.60
  -2   8   0  918.31   34.30
   1  -8   0  913.91   33.20
   1  -8   0  938.91   33.10
   1  -8   0  948.51   35.20
   1  -8   0  940.01   35.90
   1  -8   0  944.01   33.90
   1  -8   0  919.11   35.90
   1  -8   0  950.80   36.90
   1  -8   0  916.81   35.50
   1  -8   0  929.91   34.00
   1  -8   0  954.40   18.30
  -1   8   0  939.81   36.30
  -1   8   0  989.10   35.10
  -1   8   0  928.21   35.10
  -1   8   0  904.01   17.50
  -1   8   0  898.31   35.90
  -1   8   0  957.10   32.80
  -1   8   0  939.71   31.20
  -1   8   0  951.30   33.60
  -1   8   0  900.51   34.70
  -1   8   0  928.01   34.10
  -1   8   0  975.40   34.20
  -1   8   0  932.11   33.90
   0  -8   0  386.26   21.50
   0  -8   0  363.66   20.40
   0  -8   0  343.47   10.30
   0  -8   0  350.66   20.90
   0  -8   0  331.77   21.00
   0  -8   0  361.26   22.00
   0  -8   0  339.37   19.80
   0  -8   0  353.86   20.00
   0  -8   0  333.67   13.20
   0  -8   0  351.86   19.50
   0  -8   0  352.66   19.90
   0   8   0  358.36   21.00
   0   8   0  346.47   19.40
   0   8   0  321.57   19.00
   0   8   0  337.87   16.30
   0   8   0  350.36   19.20
   0   8   0  338.67    8.80
   0   8   0  355.86   20.80
   0   8   0  314.87   20.50
   0   8   0  342.27    7.50
   0   8   0  363.36   19.80
   0   8   0  345.07   19.30
   0   8   0  375.06   21.60
  -1  -8   0 1150.98   41.20
  -1  -8   0 1145.79   41.10
  -1  -8   0 1108.19   37.10
  -1  -8   0 1118.09   39.30
  -1  -8   0 1085.49   36.50
  -1  -8   0 1134.19   39.90
  -1  -8   0 1166.08   39.70
  -1  -8   0 1082.09   30.60
  -1  -8   0 1114.19   39.20
  -1  -8   0 1124.19   25.20
  -1  -8   0 1101.69   38.10
  -1  -8   0 1156.28   38.60
   1   8   0 1095.19   39.60
   1   8   0 1190.98   22.40
   1   8   0 1180.18   41.00
   1   8   0 1104.29   29.70
   1   8   0 1117.69   36.80
   1   8   0 1087.09   39.20
   1   8   0 1069.49   37.20
   1   8   0 1069.59   36.60
   1   8   0 1093.69   36.60
   1   8   0 1127.49   41.30
   1   8   0 1133.79   38.80
  -2  -8   0  137.59   12.10
  -2  -8   0  129.19   11.80
  -2  -8   0  110.59   12.00
  -2  -8   0  130.59   12.90
  -2  -8   0  105.39    9.70
  -2  -8   0  126.39   12.20
  -2  -8   0  107.49   12.90
  -2  -8   0  127.19   11.50
  -2  -8   0  125.09   12.70
  -2  -8   0  131.09   12.20
  -2  -8   0  110.99   11.10
  -2  -8   0  116.59    6.00
   2   8   0  119.49   12.10
   2   8   0  125.49   11.80
   2   8   0  118.99   12.30
   2   8   0  118.49    7.30
   2   8   0  119.29    6.10
   2   8   0  106.89   14.80
   2   8   0  108.99    7.50
   2   8   0  115.49   11.40
   2   8   0  111.49   11.20
   2   8   0  113.59   12.60
   2   8   0  109.19   10.70
   2   8   0  114.99   11.20
  -3  -8   0   40.20    7.40
  -3  -8   0   38.30    7.30
  -3  -8   0   36.20    5.00
  -3  -8   0   32.30    6.70
  -3  -8   0   44.20    7.70
  -3  -8   0   49.99    7.40
  -3  -8   0   41.50    7.30
  -3  -8   0   31.10    5.90
  -3  -8   0   33.00    6.90
  -3  -8   0   44.50    9.60
  -3  -8   0   33.90    7.30
   3   8   0   37.20    7.00
   3   8   0   39.70    4.00
   3   8   0   43.40    9.60
   3   8   0   33.00    4.60
   3   8   0   41.20    8.00
   3   8   0   37.10    2.90
   3   8   0   47.10    7.20
   3   8   0   37.80    8.10
   3   8   0   38.50    6.70
  -4  -8   0    1.60    1.70
  -4  -8   0    4.30    2.20
  -4  -8   0    4.90    2.60
  -4  -8   0    1.60    2.00
  -4  -8   0    5.80    2.50
  -4  -8   0    1.90    1.90
  -4  -8   0    3.70    2.30
  -4  -8   0    0.70    1.30
  -4  -8   0    0.10    1.90
   4   8   0    0.60    2.40
   4   8   0    1.10    2.10
   4   8   0   -0.10    2.60
   4   8   0    4.40    3.00
   4   8   0    1.10    2.30
   4   8   0    2.00    1.90
   4   8   0    0.20    1.10
   4   8   0    1.10    1.10
   4   8   0   -0.20    2.80
  -5  -8   0   -0.10    1.00
  -5  -8   0   -2.20    1.90
  -5  -8   0    3.60    2.80
  -5  -8   0    1.40    1.60
  -5  -8   0   -2.60    1.40
  -5  -8   0   -0.70    1.20
  -5  -8   0    0.00    2.30
  -5  -8   0   -1.20    1.00
   5   8   0   -4.50    2.50
   5   8   0    3.80    2.20
   5   8   0   -0.40    1.50
   5   8   0   -0.90    1.10
   5   8   0   -1.80    1.50
   5   8   0   -1.00    1.40
   5   8   0   -0.70    2.50
   5   8   0    1.60    2.30
  -6  -8   0   23.40    7.00
  -6  -8   0   31.60    6.60
  -6  -8   0   45.70    8.20
  -6  -8   0   42.30    9.60
  -6  -8   0   22.30    6.40
  -6  -8   0   26.00    7.10
  -6  -8   0   41.90    8.50
  -6  -8   0   44.30    7.80
   6   8   0   32.10    6.40
   6   8   0   33.20    4.60
   6   8   0   47.20    8.60
   6   8   0   26.00    4.40
   6   8   0   27.90    8.30
   6   8   0   44.10    7.30
   6   8   0   32.90    4.80
   6   8   0   31.40    5.90
   6   8   0   29.20    6.60
   6   8   0   22.30    6.10
  -7  -8   0   -1.90    3.10
  -7  -8   0   -1.10    3.10
  -7  -8   0   -1.20    2.60
  -7  -8   0   -0.40    3.30
  -7  -8   0    0.70    2.70
  -7  -8   0    3.40    2.60
  -7  -8   0   -3.70    2.40
  -7  -8   0    1.20    3.20
   7   8   0    0.30    1.30
   7   8   0    0.40    2.60
   7   8   0   -8.10    5.60
   7   8   0   -2.80    4.50
   7   8   0   -3.20    1.60
   7   8   0    0.10    3.50
   7   8   0    1.70    3.50
   7   8   0    3.30    2.00
   7   8   0    1.20    1.60
  -8  -8   0   12.00    4.80
  -8  -8   0    9.20    5.50
  -8  -8   0   17.20    6.10
  -8  -8   0    2.30    4.90
  -8  -8   0    8.30    3.40
   8   8   0   16.40    4.90
   8   8   0   15.40    7.40
   8   8   0   23.90    7.40
   8   8   0   22.20    5.00
   8   8   0   11.60    3.60
  -9  -8   0  233.38   19.20
  -9  -8   0  204.88   24.60
  -9  -8   0  234.88   25.90
  -9  -8   0  206.78   18.50
  -9  -8   0  210.28   20.30
  -9  -8   0  216.18   19.50
   9   8   0  190.88   17.70
   9   8   0  209.68   12.90
   9   8   0  186.88   30.80
   9   8   0  214.48   13.80
 -10  -8   0   81.89   11.20
 -10  -8   0  103.39   14.30
 -10  -8   0   86.29   14.90
  10   8   0   79.19    8.80
  10   8   0   80.09    9.30
 -11  -8   0    1.70    6.30
 -11  -8   0   17.60    8.40
 -11  -8   0    9.50    4.40
  11   8   0    9.00    6.50
  11   8   0   12.00    4.30
  11   8   0   13.10    4.10
 -12  -8   0  -11.00    9.50
  12   8   0    0.70    3.40
  12   8   0   -3.60    2.10
  12   8   0   -5.30    4.90
  13  -9   0    9.50    4.00
  13  -9   0    8.00    5.70
  13  -9   0   10.50    5.10
 -13   9   0   22.80    9.20
  12  -9   0   31.00    6.60
  12  -9   0    8.90   11.70
  12  -9   0   26.40    6.40
  12  -9   0   17.00    7.10
 -12   9   0   13.50    6.30
 -12   9   0   16.10    8.10
  11  -9   0   60.49    7.80
  11  -9   0   37.90    8.30
  11  -9   0   51.79    7.80
  11  -9   0   53.29    6.30
  11  -9   0   34.10   11.60
  11  -9   0   67.09   14.30
 -11   9   0   60.29    8.30
 -11   9   0   37.00   11.10
 -11   9   0   60.19   15.80
  10  -9   0   10.40    3.10
  10  -9   0    8.60    6.40
  10  -9   0   15.00    4.10
  10  -9   0    7.40    3.30
  10  -9   0   20.70    8.00
  10  -9   0    8.70    3.50
 -10   9   0    4.10    7.30
 -10   9   0   17.10    4.50
 -10   9   0    9.70    4.80
   9  -9   0   17.20    4.40
   9  -9   0   23.00    7.30
   9  -9   0   17.70    7.20
   9  -9   0   20.80    7.90
   9  -9   0   33.90    7.80
   9  -9   0   18.50    5.50
   9  -9   0   15.80    4.20
  -9   9   0    9.50    5.70
  -9   9   0   22.80    5.90
  -9   9   0   26.60    6.30
  -9   9   0   26.00    8.20
  -9   9   0   27.30    5.90
  -9   9   0   19.90    6.30
  -9   9   0   10.90    5.60
   8  -9   0    3.00    3.30
   8  -9   0    3.10    1.70
   8  -9   0    3.60    4.50
   8  -9   0    0.60    4.00
   8  -9   0   -0.20    4.20
   8  -9   0    0.80    1.30
   8  -9   0    0.10    3.90
   8  -9   0    3.60    3.40
   8  -9   0    1.10    2.60
  -8   9   0    0.90    2.10
  -8   9   0   -3.20    2.50
  -8   9   0    1.00    3.10
  -8   9   0    3.10    2.80
  -8   9   0   -3.80    3.00
   7  -9   0   85.79   12.00
   7  -9   0  102.89   14.90
   7  -9   0   94.39   10.80
   7  -9   0   97.39    7.50
   7  -9   0   84.79   12.30
   7  -9   0   92.79   11.10
   7  -9   0  105.99   12.00
   7  -9   0   73.29   11.80
   7  -9   0   97.19    8.10
   7  -9   0   88.69    7.90
  -7   9   0   80.59   10.70
  -7   9   0   86.19   10.80
  -7   9   0   89.09   11.50
  -7   9   0   96.89   13.40
  -7   9   0   80.29   11.40
  -7   9   0  100.99   12.30
  -7   9   0  113.19   14.80
  -7   9   0  112.79   12.40
  -7   9   0  113.99   12.10
  -7   9   0   93.39   11.80
   6  -9   0  117.59   12.10
   6  -9   0   98.59    7.40
   6  -9   0  101.49   11.90
   6  -9   0   84.59   11.90
   6  -9   0   92.69   12.20
   6  -9   0  101.09    9.20
   6  -9   0   93.79    7.50
   6  -9   0  118.59   11.20
   6  -9   0  108.79   12.40
   6  -9   0   98.39    6.90
   6  -9   0   78.59   11.30
   6  -9   0   87.49    9.20
  -6   9   0  105.49   14.20
  -6   9   0   91.09   12.40
  -6   9   0   98.89   11.30
  -6   9   0   91.29   11.50
  -6   9   0   99.09   10.90
  -6   9   0  109.79   11.60
  -6   9   0  118.89   11.60
  -6   9   0  108.79   11.90
  -6   9   0  107.29   12.40
  -6   9   0   81.69   12.10
   5  -9   0   29.70    6.20
   5  -9   0   14.90    4.10
   5  -9   0   27.00    4.00
   5  -9   0   15.80    3.20
   5  -9   0   24.30    6.50
   5  -9   0   17.90    5.60
   5  -9   0   12.10    4.80
   5  -9   0   19.20    5.40
  -5   9   0   25.30    6.30
  -5   9   0   18.70    1.70
  -5   9   0   19.20    5.70
  -5   9   0   20.30    3.40
  -5   9   0   21.80    4.90
  -5   9   0   13.10    5.00
  -5   9   0   28.90    6.40
  -5   9   0   17.70    5.40
  -5   9   0   18.10    5.20
  -5   9   0   31.30    7.00
  -5   9   0   24.70    5.30
   4  -9   0  501.85   23.70
   4  -9   0  480.75   25.90
   4  -9   0  485.65   27.10
   4  -9   0  492.95   25.40
   4  -9   0  489.55   23.80
   4  -9   0  456.65   10.90
   4  -9   0  459.55   10.80
   4  -9   0  482.85   17.60
   4  -9   0  483.25   25.60
   4  -9   0  494.25   15.90
   4  -9   0  491.65   27.90
   4  -9   0  453.15   26.20
   4  -9   0  469.45   13.50
  -4   9   0  476.55    8.70
  -4   9   0  503.25   26.40
  -4   9   0  455.85   26.10
  -4   9   0  478.95   14.10
  -4   9   0  473.95   24.70
  -4   9   0  495.05   25.10
  -4   9   0  471.25   27.00
  -4   9   0  469.55   26.30
  -4   9   0  483.35   37.80
  -4   9   0  484.15   26.50
  -4   9   0  534.65   25.10
  -4   9   0  476.35   25.60
   3  -9   0 1074.99   26.70
   3  -9   0 1162.18   43.10
   3  -9   0 1128.99   38.00
   3  -9   0 1123.89   25.80
   3  -9   0 1133.09   38.80
   3  -9   0 1097.59   38.70
   3  -9   0 1103.19   40.90
   3  -9   0 1105.89   40.80
   3  -9   0 1082.29   39.60
   3  -9   0 1057.59   42.20
   3  -9   0 1092.59   42.00
  -3   9   0 1119.59   41.40
  -3   9   0 1135.09   41.20
  -3   9   0 1048.00   22.90
  -3   9   0 1057.89   47.50
  -3   9   0 1178.28   41.80
  -3   9   0 1102.29   39.10
  -3   9   0 1131.49   43.20
  -3   9   0 1148.59   42.30
  -3   9   0 1145.09   38.00
  -3   9   0 1133.09   39.70
  -3   9   0 1126.29   17.40
   2  -9   0   29.00    6.30
   2  -9   0   45.60    8.10
   2  -9   0   40.10    7.90
   2  -9   0   45.80    7.60
   2  -9   0   32.80    7.90
   2  -9   0   36.90    7.10
   2  -9   0   29.50    7.20
   2  -9   0   41.20    7.00
   2  -9   0   37.40    9.10
  -2   9   0   43.50    6.90
  -2   9   0   42.10    3.30
  -2   9   0   28.40    6.40
  -2   9   0   42.80    7.00
  -2   9   0   33.70    6.50
  -2   9   0   52.29    7.50
  -2   9   0   39.90    7.20
  -2   9   0   42.80    7.10
  -2   9   0   36.00    6.10
  -2   9   0   37.60    8.30
   1  -9   0    3.20    2.60
   1  -9   0    3.40    2.60
   1  -9   0    4.00    3.00
   1  -9   0    0.90    0.60
   1  -9   0    1.60    2.50
   1  -9   0    3.10    1.20
   1  -9   0    1.50    2.20
   1  -9   0   -0.90    1.40
   1  -9   0    4.90    3.20
   1  -9   0    2.70    2.70
  -1   9   0    2.80    3.00
  -1   9   0   -0.60    1.90
  -1   9   0    1.40    1.90
  -1   9   0    3.50    2.30
  -1   9   0    4.30    2.30
  -1   9   0    2.90    2.90
  -1   9   0    4.80    2.70
  -1   9   0    1.80    0.70
  -1   9   0    2.90    3.30
  -1   9   0   -0.10    1.60
  -1   9   0    2.20    0.80
  -1   9   0   -1.20    1.60
  -1   9   0    0.70    2.40
   0  -9   0  736.13   34.70
   0  -9   0  750.52   22.10
   0  -9   0  761.82   32.50
   0  -9   0  804.42   32.80
   0  -9   0  768.62   33.50
   0  -9   0  765.92   31.70
   0  -9   0  773.72   17.90
   0  -9   0  763.52   34.70
   0  -9   0  762.92   32.10
   0  -9   0  781.52   33.70
   0  -9   0  725.53   31.40
   0   9   0  803.12   18.20
   0   9   0  777.32   33.60
   0   9   0  795.02   33.70
   0   9   0  756.02   26.90
   0   9   0  761.72   31.40
   0   9   0  839.42   40.20
   0   9   0  737.93   14.20
   0   9   0  718.73   31.00
   0   9   0  738.03   31.00
   0   9   0  686.93   47.90
   0   9   0  786.72   36.00
   0   9   0  751.82   31.40
  -1  -9   0  202.38   16.60
  -1  -9   0  195.98   16.30
  -1  -9   0  215.38   16.80
  -1  -9   0  198.88   17.10
  -1  -9   0  207.68   25.10
  -1  -9   0  223.48   12.80
  -1  -9   0  207.98    9.30
  -1  -9   0  220.38   16.00
  -1  -9   0  227.48   27.20
  -1  -9   0  223.48   16.20
  -1  -9   0  201.98   17.60
  -1  -9   0  221.58   17.10
   1   9   0  210.78    7.70
   1   9   0  216.08   17.60
   1   9   0  196.88   15.80
   1   9   0  206.48   12.20
   1   9   0  236.28   18.10
   1   9   0  231.68   18.10
   1   9   0  199.38   15.30
   1   9   0  196.08   17.30
   1   9   0  202.78   17.60
   1   9   0  216.08   17.00
  -2  -9   0   90.19    5.50
  -2  -9   0   92.69   11.10
  -2  -9   0   83.59    6.50
  -2  -9   0   86.89    9.90
  -2  -9   0   76.49    9.80
  -2  -9   0   83.39   11.10
  -2  -9   0   94.89   11.50
  -2  -9   0   97.29   10.90
  -2  -9   0   80.49   10.00
  -2  -9   0   71.69    8.40
  -2  -9   0   85.79   11.20
  -2  -9   0   81.99   10.20
   2   9   0   85.19    6.80
   2   9   0   84.39   11.00
   2   9   0   82.79   11.10
   2   9   0   88.29    9.50
   2   9   0   82.99    9.70
   2   9   0   87.79    5.40
   2   9   0   97.59   11.30
   2   9   0   76.09   12.40
   2   9   0  108.59   18.30
   2   9   0   81.59   10.70
   2   9   0   82.99   11.10
  -3  -9   0   69.39   10.20
  -3  -9   0   83.89    9.90
  -3  -9   0   66.99   10.60
  -3  -9   0   60.29    9.80
  -3  -9   0   70.29    6.70
  -3  -9   0   80.49   10.30
  -3  -9   0   71.69    8.30
  -3  -9   0   79.19   10.80
  -3  -9   0   69.49    5.20
  -3  -9   0   63.29   10.10
  -3  -9   0   71.89    9.70
  -3  -9   0   56.99    8.70
  -3  -9   0   63.99    8.30
   3   9   0   69.89   10.10
   3   9   0   78.79   10.60
   3   9   0   71.69    4.80
   3   9   0   86.29   11.70
   3   9   0   73.19    5.40
   3   9   0   75.49   11.20
   3   9   0   79.59   13.40
   3   9   0   81.99    7.10
   3   9   0   77.29   10.00
   3   9   0   78.49   10.30
   3   9   0   69.39   10.30
  -4  -9   0   73.79   10.70
  -4  -9   0   88.29   10.60
  -4  -9   0   77.59   10.40
  -4  -9   0   88.19   11.60
  -4  -9   0   85.89   10.60
  -4  -9   0   83.99   12.30
  -4  -9   0   98.79   11.60
  -4  -9   0   96.09   12.70
  -4  -9   0   85.69   10.80
  -4  -9   0   95.69   10.30
  -4  -9   0  101.29   11.30
   4   9   0   87.29   10.80
   4   9   0   83.69   11.60
   4   9   0   98.39   11.80
   4   9   0   79.79   12.70
   4   9   0   92.29   10.10
   4   9   0   78.19    7.60
   4   9   0   79.39   11.50
   4   9   0   88.99    6.40
   4   9   0  103.49   11.50
   4   9   0   95.29   12.90
  -5  -9   0   -1.90    2.20
  -5  -9   0    4.80    2.70
  -5  -9   0   -1.70    2.50
  -5  -9   0    5.20    3.80
  -5  -9   0   -2.00    3.70
  -5  -9   0    0.70    2.00
  -5  -9   0    7.20    3.40
  -5  -9   0    0.70    3.00
  -5  -9   0   -5.80    2.90
  -5  -9   0   -1.10    2.00
   5   9   0    1.80    1.80
   5   9   0   -2.10    3.30
   5   9   0    0.80    1.30
   5   9   0    0.50    2.20
   5   9   0   -0.10    1.90
   5   9   0   -1.10    3.10
   5   9   0   -0.90    3.50
   5   9   0   -2.90    3.00
  -6  -9   0  211.68   18.20
  -6  -9   0  249.48   16.10
  -6  -9   0  237.98   17.70
  -6  -9   0  247.68   20.50
  -6  -9   0  235.28   20.50
  -6  -9   0  227.88   19.30
  -6  -9   0  224.98   22.30
  -6  -9   0  196.58   18.10
  -6  -9   0  223.08   20.20
  -6  -9   0  232.08   19.30
   6   9   0  247.48   16.40
   6   9   0  251.57   20.70
   6   9   0  228.48   19.70
   6   9   0  217.68   11.70
   6   9   0  216.78   11.80
   6   9   0  243.98   16.40
   6   9   0  238.48   21.90
   6   9   0  192.68   19.00
   6   9   0  233.88   12.30
   6   9   0  218.58   14.50
  -7  -9   0    3.10    3.40
  -7  -9   0    4.30    6.10
  -7  -9   0    6.90    3.40
  -7  -9   0    9.10    4.90
  -7  -9   0   10.30    4.10
  -7  -9   0   -2.50    3.70
  -7  -9   0    3.50    3.70
   7   9   0    5.00    2.40
   7   9   0    4.40    4.70
   7   9   0   16.30    6.10
   7   9   0    7.00    4.00
   7   9   0    5.50    2.10
   7   9   0    6.90    2.90
   7   9   0    3.20    2.40
   7   9   0    1.70    5.70
  -8  -9   0   66.39   11.20
  -8  -9   0   63.09   10.50
  -8  -9   0   76.99   11.20
  -8  -9   0   81.69   18.30
  -8  -9   0   48.80   10.90
   8   9   0   82.39    9.20
   8   9   0   73.49    7.90
   8   9   0   86.89   11.40
   8   9   0   78.09   21.20
  -9  -9   0   15.10    6.80
  -9  -9   0   24.60    7.20
  -9  -9   0   14.80    7.20
  -9  -9   0    9.20    6.10
  -9  -9   0   14.50   13.00
  -9  -9   0   11.80    6.50
   9   9   0   21.70    5.30
   9   9   0   15.50    5.70
   9   9   0   20.80    5.60
 -10  -9   0  291.57   27.10
 -10  -9   0  269.57   22.80
  10   9   0  254.17   16.60
  10   9   0  264.07   15.80
  10   9   0  262.77   21.60
 -11  -9   0   -5.40    6.50
 -11  -9   0    6.30    4.20
  11   9   0   -2.20    2.30
  11   9   0    8.10    3.70
  13 -10   0    3.20    3.60
  12 -10   0   19.70    5.40
  12 -10   0   20.40    9.00
  12 -10   0   11.40    4.70
  12 -10   0    6.60    5.50
 -12  10   0    8.90    5.30
  11 -10   0   44.60    7.70
  11 -10   0   45.90   10.70
  11 -10   0   20.50   11.10
  11 -10   0   36.60    6.80
  11 -10   0   30.40    7.90
 -11  10   0   42.10    9.00
 -11  10   0   18.90   11.10
  10 -10   0   83.59   10.30
  10 -10   0  105.09    9.40
  10 -10   0  113.79   19.10
  10 -10   0   97.29   15.90
  10 -10   0  104.59   10.50
 -10  10   0  108.99   12.30
 -10  10   0  103.89   15.70
 -10  10   0   98.89   12.70
 -10  10   0   93.79   13.50
 -10  10   0  112.29   14.30
 -10  10   0  104.29   16.90
   9 -10   0   -0.10    5.80
   9 -10   0   -1.70    4.50
   9 -10   0    4.50    2.90
   9 -10   0    5.80    3.20
   9 -10   0    5.50    9.10
   9 -10   0    5.80    3.10
  -9  10   0    4.20    4.30
  -9  10   0    3.90    6.70
  -9  10   0    8.20    3.70
  -9  10   0   -1.70    3.60
  -9  10   0    4.50    3.90
  -9  10   0    6.80    4.90
   8 -10   0   34.00    5.40
   8 -10   0   17.40    7.00
   8 -10   0   23.10    4.40
   8 -10   0   38.10    6.80
   8 -10   0   31.50    9.20
   8 -10   0   26.90    5.20
   8 -10   0   40.10   10.40
   8 -10   0   11.30    8.30
  -8  10   0   21.90    8.20
  -8  10   0   34.20    7.10
  -8  10   0   12.70    7.00
  -8  10   0   21.50    6.50
  -8  10   0   33.20    6.40
  -8  10   0   38.70    7.60
  -8  10   0   16.00    6.30
  -8  10   0   26.90    6.40
   7 -10   0  581.34   31.70
   7 -10   0  490.25   29.40
   7 -10   0  534.95   18.90
   7 -10   0  551.84   26.60
   7 -10   0  541.05   18.40
   7 -10   0  488.95   29.50
   7 -10   0  521.25   20.10
   7 -10   0  524.05   34.40
   7 -10   0  481.15   27.60
   7 -10   0  532.65   19.70
   7 -10   0  536.35   19.80
  -7  10   0  505.75   28.00
  -7  10   0  507.45   30.20
  -7  10   0  517.55   28.20
  -7  10   0  501.15   28.90
  -7  10   0  474.35   28.80
  -7  10   0  508.35   32.50
  -7  10   0  488.35   30.70
  -7  10   0  510.05   27.40
  -7  10   0  511.45   29.30
  -7  10   0  539.05   28.80
   6 -10   0    1.80    2.40
   6 -10   0    0.70    2.00
   6 -10   0   -6.20    4.70
   6 -10   0    0.70    2.80
   6 -10   0   -3.80    2.80
   6 -10   0    1.20    2.60
   6 -10   0    0.60    1.80
   6 -10   0    5.50    3.80
   6 -10   0    4.50    2.60
   6 -10   0    3.00    2.50
   6 -10   0    1.90    1.40
  -6  10   0   -0.70    3.70
  -6  10   0   -1.20    2.20
  -6  10   0   -1.50    2.40
  -6  10   0    1.90    2.00
  -6  10   0   -1.70    2.60
  -6  10   0   -3.70    2.80
  -6  10   0    1.80    2.90
  -6  10   0    3.60    2.60
  -6  10   0    2.10    2.40
   5 -10   0  286.37   14.80
   5 -10   0  304.27   17.90
   5 -10   0  255.67   20.90
   5 -10   0  266.67   20.30
   5 -10   0  282.87   11.10
   5 -10   0  280.37   18.60
   5 -10   0  265.57   12.40
   5 -10   0  255.17   21.70
   5 -10   0  270.97   21.50
   5 -10   0  287.17   21.00
  -5  10   0  286.47   19.90
  -5  10   0  269.27   21.10
  -5  10   0  284.57   19.30
  -5  10   0  285.37   21.90
  -5  10   0  296.57   21.90
  -5  10   0  302.47   19.20
  -5  10   0  303.77   21.00
  -5  10   0  260.87   19.40
  -5  10   0  308.37   20.40
  -5  10   0  278.07   20.70
   4 -10   0  358.66   21.40
   4 -10   0  419.56   25.50
   4 -10   0  365.56   14.40
   4 -10   0  356.76   22.40
   4 -10   0  378.56   25.70
   4 -10   0  375.66   14.00
   4 -10   0  354.26   11.60
   4 -10   0  359.86   12.20
   4 -10   0  391.66   25.30
   4 -10   0  373.06   23.50
   4 -10   0  375.16   22.20
   4 -10   0  364.66   11.20
   4 -10   0  363.66   23.40
   4 -10   0  352.06   24.50
  -4  10   0  343.57   23.20
  -4  10   0  342.17   24.10
  -4  10   0  361.16   26.70
  -4  10   0  349.87   12.10
  -4  10   0  378.76   22.80
  -4  10   0  377.06   23.60
  -4  10   0  388.06   24.00
  -4  10   0  377.26   23.20
  -4  10   0  380.86   22.90
  -4  10   0  383.06   24.30
  -4  10   0  374.16   23.70
   3 -10   0    7.90    2.40
   3 -10   0   17.40    4.40
   3 -10   0   13.10    5.20
   3 -10   0   12.40    3.50
   3 -10   0   13.40    5.10
   3 -10   0    7.80    4.40
   3 -10   0   21.00    5.50
  -3  10   0   14.80    4.40
  -3  10   0   22.10    4.10
  -3  10   0   11.80    4.60
  -3  10   0    9.30    4.00
  -3  10   0    9.00    4.10
  -3  10   0   13.70    5.70
  -3  10   0   14.00    4.30
  -3  10   0   11.30    5.60
  -3  10   0    7.80    3.20
  -3  10   0   21.40    4.50
  -3  10   0   15.10    2.40
  -3  10   0   13.70    0.80
   2 -10   0  359.06   22.20
   2 -10   0  383.66   24.20
   2 -10   0  376.76   22.80
   2 -10   0  358.66   22.50
   2 -10   0  395.66   24.70
   2 -10   0  407.26   22.30
   2 -10   0  377.76   24.10
   2 -10   0  350.06   23.00
   2 -10   0  375.86   24.80
  -2  10   0  357.46   24.50
  -2  10   0  338.07   22.00
  -2  10   0  389.46   10.80
  -2  10   0  375.76   23.50
  -2  10   0  343.47   22.40
  -2  10   0  374.76   23.80
  -2  10   0  351.36   22.20
  -2  10   0  372.96   23.80
  -2  10   0  386.46   23.70
  -2  10   0  431.96   23.90
  -2  10   0  382.76   22.00
  -2  10   0  376.96    7.80
  -2  10   0  356.46   22.30
   1 -10   0  260.37   18.90
   1 -10   0  220.28   18.90
   1 -10   0  249.18   19.10
   1 -10   0  226.58   17.40
   1 -10   0  262.57   20.00
   1 -10   0  268.87   21.40
   1 -10   0  236.58    7.70
   1 -10   0  239.88   18.90
   1 -10   0  245.98   10.30
   1 -10   0  251.87   18.10
   1 -10   0  226.58   17.50
  -1  10   0  225.38   18.10
  -1  10   0  267.27   19.30
  -1  10   0  237.28    7.20
  -1  10   0  264.47   18.90
  -1  10   0  225.78   19.20
  -1  10   0  212.18   15.10
  -1  10   0  231.08   18.20
  -1  10   0  255.67   18.80
  -1  10   0  237.48   17.90
  -1  10   0  230.38   17.40
  -1  10   0  250.57    6.90
   0 -10   0  614.34   32.70
   0 -10   0  628.54   20.70
   0 -10   0  642.54   30.10
   0 -10   0  655.43   33.50
   0 -10   0  630.54   16.40
   0 -10   0  683.43   32.60
   0 -10   0  634.94   30.60
   0 -10   0  672.53   32.90
   0 -10   0  656.03   32.00
   0 -10   0  635.14   30.40
   0 -10   0  623.84   30.40
   0  10   0  665.83   30.30
   0  10   0  612.54   29.60
   0  10   0  649.54   29.80
   0  10   0  625.04   29.60
   0  10   0  668.33   32.50
   0  10   0  654.13   15.30
   0  10   0  643.74   14.50
   0  10   0  673.43   26.00
   0  10   0  673.53   33.20
   0  10   0  645.34   30.90
   0  10   0  632.94   31.80
  -1 -10   0  222.68   13.40
  -1 -10   0  265.37   19.60
  -1 -10   0  217.78   19.50
  -1 -10   0  261.17   19.50
  -1 -10   0  214.98   18.60
  -1 -10   0  232.28   10.20
  -1 -10   0  232.08   18.50
  -1 -10   0  228.38   18.20
  -1 -10   0  194.88   17.30
  -1 -10   0  243.38   19.10
  -1 -10   0  234.58   17.80
   1  10   0  248.18   14.00
   1  10   0  256.07   17.70
   1  10   0  236.18   19.40
   1  10   0  240.18   19.30
   1  10   0  233.48   19.50
   1  10   0  218.58   17.20
   1  10   0  229.58   18.00
   1  10   0  258.67   19.80
   1  10   0  203.58   16.90
   1  10   0  246.98    8.70
   1  10   0  249.78   18.10
  -2 -10   0    0.30    2.40
  -2 -10   0   -1.10    1.20
  -2 -10   0   -0.80    1.30
  -2 -10   0   -0.90    3.10
  -2 -10   0    1.10    2.30
  -2 -10   0    0.60    2.30
  -2 -10   0   -2.40    1.50
  -2 -10   0   -0.50    2.30
  -2 -10   0   -1.70    2.40
  -2 -10   0   -1.80    2.10
   2  10   0   -1.70    1.10
   2  10   0   -1.90    1.10
   2  10   0   -1.60    1.90
   2  10   0    5.40    3.50
   2  10   0    0.70    2.10
   2  10   0    0.60    2.30
   2  10   0    0.30    2.90
   2  10   0   -0.50    0.80
   2  10   0   -1.50    2.40
   2  10   0    3.30    1.50
  -3 -10   0    1.40    1.90
  -3 -10   0   -2.30    1.60
  -3 -10   0    1.20    3.10
  -3 -10   0    0.60    1.70
  -3 -10   0    1.80    3.10
  -3 -10   0    0.50    3.00
  -3 -10   0    3.30    3.00
  -3 -10   0    0.00    1.40
  -3 -10   0    4.90    1.90
  -3 -10   0    4.10    3.80
   3  10   0    3.90    2.80
   3  10   0    4.00    2.50
   3  10   0    1.60    1.40
   3  10   0   -0.30    1.70
   3  10   0    3.10    1.20
   3  10   0    2.10    2.20
   3  10   0    0.40    2.70
   3  10   0   -0.90    1.10
   3  10   0   -0.60    2.40
  -4 -10   0   99.69   12.50
  -4 -10   0  111.79   12.00
  -4 -10   0   87.09   12.40
  -4 -10   0   89.49   12.50
  -4 -10   0  104.99   13.10
  -4 -10   0  100.79   12.70
  -4 -10   0   87.79   12.20
  -4 -10   0  111.59    8.60
  -4 -10   0   96.39   13.10
  -4 -10   0   99.59   12.70
  -4 -10   0   90.99   11.80
  -4 -10   0   83.99   12.30
   4  10   0   92.79   12.80
   4  10   0   87.79    8.40
   4  10   0  108.89   13.80
   4  10   0   78.99   10.80
   4  10   0   98.49    7.00
   4  10   0   93.89   10.90
   4  10   0   84.39   12.40
   4  10   0  102.19   13.40
   4  10   0   97.39   14.20
   4  10   0   85.99   12.60
  -5 -10   0    0.50    2.00
  -5 -10   0   -2.10    2.90
  -5 -10   0    0.70    2.80
  -5 -10   0    0.30    2.90
  -5 -10   0   -1.20    1.70
   5  10   0   -6.30    3.10
   5  10   0    1.60    3.50
   5  10   0   -3.00    2.70
   5  10   0   -1.30    1.70
   5  10   0   -5.90    3.00
   5  10   0    0.80    3.90
   5  10   0    4.30    2.40
   5  10   0   -3.50    3.40
   5  10   0    0.50    1.50
  -6 -10   0   33.60    6.80
  -6 -10   0   29.40    8.90
  -6 -10   0   37.50    6.40
  -6 -10   0   30.90    7.10
  -6 -10   0   27.00    7.80
  -6 -10   0   26.40    8.10
  -6 -10   0   28.60    7.30
  -6 -10   0   20.00    7.90
  -6 -10   0   23.00    7.30
  -6 -10   0   20.50    6.40
   6  10   0   23.20    5.30
   6  10   0   19.30    7.50
   6  10   0   20.60    4.40
   6  10   0   34.80    6.60
   6  10   0   30.10    8.20
   6  10   0   32.60   10.10
   6  10   0   35.20    9.10
   6  10   0   39.90    7.40
   6  10   0   24.00    5.50
  -7 -10   0    4.80    7.20
  -7 -10   0    7.50    4.20
  -7 -10   0    8.50    4.30
  -7 -10   0    6.10    5.30
  -7 -10   0   -4.10    7.10
  -7 -10   0    2.40    4.10
  -7 -10   0    2.10    3.40
   7  10   0    5.40    2.50
   7  10   0   10.50    6.20
   7  10   0   16.20    4.00
   7  10   0    9.50    3.40
   7  10   0   13.80    3.30
   7  10   0    0.00    7.50
  -8 -10   0   21.80    6.50
  -8 -10   0   11.70    5.60
  -8 -10   0    7.40    5.20
  -8 -10   0    5.00    7.60
  -8 -10   0    8.90    5.80
  -8 -10   0    7.80    5.50
  -8 -10   0    5.00    5.20
   8  10   0   -6.30    9.70
   8  10   0    4.30    2.70
   8  10   0    9.00    3.50
   8  10   0   17.00    5.80
  -9 -10   0    5.20    6.30
  -9 -10   0   12.90    5.60
  -9 -10   0   20.60    8.80
  -9 -10   0    9.90    6.00
  -9 -10   0   13.90    8.50
   9  10   0    7.90    5.10
   9  10   0    6.30    3.70
   9  10   0    8.60    3.30
 -10 -10   0   -5.00    3.90
 -10 -10   0   -3.80    4.70
 -10 -10   0   14.10    6.60
  10  10   0   -1.90    2.50
  10  10   0   -1.50    3.10
 -11 -10   0    8.50    6.70
  11  10   0    1.80    4.30
  11  10   0   -1.60    3.20
  12 -11   0    6.50    3.40
  12 -11   0    5.60    3.50
  12 -11   0    5.30    9.30
 -12  11   0    1.40    3.90
  11 -11   0   29.10    6.40
  11 -11   0   21.00    6.10
  11 -11   0   26.30    6.20
 -11  11   0   28.00    7.60
 -11  11   0   30.60    6.90
  10 -11   0  180.88   13.60
  10 -11   0  144.69   20.00
  10 -11   0  177.08   14.10
  10 -11   0  180.48   12.30
  10 -11   0  195.28   23.60
 -10  11   0  200.38   22.50
 -10  11   0  178.88   16.30
 -10  11   0  183.48   17.80
 -10  11   0  226.18   20.20
 -10  11   0  196.88   19.70
   9 -11   0   42.20    6.40
   9 -11   0   23.40    9.30
   9 -11   0   31.10   10.00
   9 -11   0   29.00    9.80
   9 -11   0   38.20    6.20
   9 -11   0   43.40    6.70
  -9  11   0   53.79   11.60
  -9  11   0   22.60    7.50
  -9  11   0   54.49   14.70
  -9  11   0   45.90    8.80
  -9  11   0   35.20    8.90
   8 -11   0  102.69    9.20
   8 -11   0  108.79   17.60
   8 -11   0  103.09   12.40
   8 -11   0  113.19    9.00
   8 -11   0  108.59   16.10
   8 -11   0  106.89   15.40
   8 -11   0  130.79   16.60
   8 -11   0  107.39   10.40
  -8  11   0   91.39   12.20
  -8  11   0  118.99   13.50
  -8  11   0  105.89   14.80
  -8  11   0  131.49   14.70
  -8  11   0  101.19   14.10
  -8  11   0  105.59   14.60
  -8  11   0  124.79   14.50
  -8  11   0  118.59   15.40
   7 -11   0   89.09   14.30
   7 -11   0   92.69    8.80
   7 -11   0   94.39    7.80
   7 -11   0   71.29    9.00
   7 -11   0   94.69   18.20
   7 -11   0   83.79   14.20
   7 -11   0   88.79   10.50
   7 -11   0   75.69   12.40
   7 -11   0   77.69    6.90
  -7  11   0   69.69   10.10
  -7  11   0   95.29   11.60
  -7  11   0   75.69   13.70
  -7  11   0   80.29   11.10
  -7  11   0   88.99   13.00
  -7  11   0   72.89   15.40
  -7  11   0   95.99   13.10
  -7  11   0   96.89   12.70
  -7  11   0   79.69   11.50
  -7  11   0  102.99   13.00
   6 -11   0   85.09    9.90
   6 -11   0   84.09   12.00
   6 -11   0   72.19   11.50
   6 -11   0  108.89   14.60
   6 -11   0   82.09   13.40
   6 -11   0   91.59   11.40
   6 -11   0   97.19    9.00
   6 -11   0   80.09    6.50
   6 -11   0   89.09    6.80
   6 -11   0  111.89   13.30
   6 -11   0   83.79    7.60
  -6  11   0   94.29   12.50
  -6  11   0   96.49   13.30
  -6  11   0   79.79   12.90
  -6  11   0  102.49   11.60
  -6  11   0   78.29   12.30
  -6  11   0  105.49   14.10
  -6  11   0   92.79   11.10
  -6  11   0   90.49   11.40
  -6  11   0  110.89   11.00
  -6  11   0  117.99   13.50
   5 -11   0   14.00    6.20
   5 -11   0    8.30    4.60
   5 -11   0    8.00    5.60
   5 -11   0    9.80    5.20
   5 -11   0   13.20    2.70
   5 -11   0   11.20    5.40
   5 -11   0   16.50    7.30
   5 -11   0    8.80    5.50
   5 -11   0   10.10    3.10
  -5  11   0    7.90    3.90
  -5  11   0   10.00    7.10
  -5  11   0   13.70    5.40
  -5  11   0   21.80    6.50
  -5  11   0   20.80    5.90
  -5  11   0   10.30    4.80
  -5  11   0    5.90    3.90
  -5  11   0   21.30    7.50
  -5  11   0    7.20    5.10
   4 -11   0  117.19   15.00
   4 -11   0   92.89    7.10
   4 -11   0   99.89   12.20
   4 -11   0   83.39   12.30
   4 -11   0  118.79   12.60
   4 -11   0   99.29   13.10
   4 -11   0   88.09   13.20
   4 -11   0   92.89    6.50
   4 -11   0   94.99    5.10
   4 -11   0   85.19   13.30
   4 -11   0  103.29   12.00
   4 -11   0   99.79    7.00
   4 -11   0   73.79   12.00
   4 -11   0   94.99    7.20
  -4  11   0  105.69   12.90
  -4  11   0   95.19   12.20
  -4  11   0   81.29   11.30
  -4  11   0   93.09   13.30
  -4  11   0  119.79   13.80
  -4  11   0   98.49   11.50
  -4  11   0   84.99   12.50
  -4  11   0  101.79   12.80
  -4  11   0  103.09   11.80
  -4  11   0  109.69   11.50
  -4  11   0   98.59    5.90
   3 -11   0  288.37   20.80
   3 -11   0  287.67   10.40
   3 -11   0  260.47   21.20
   3 -11   0  291.77   22.90
   3 -11   0  303.77   20.20
   3 -11   0  309.57   22.20
   3 -11   0  301.27   14.40
   3 -11   0  302.17   21.10
   3 -11   0  283.67   21.80
   3 -11   0  322.67   23.80
   3 -11   0  295.17    8.10
  -3  11   0  291.07   27.00
  -3  11   0  304.47   22.80
  -3  11   0  325.47   21.90
  -3  11   0  284.17   20.60
  -3  11   0  290.87   20.50
  -3  11   0  279.47   20.70
  -3  11   0  285.97   23.10
  -3  11   0  289.27   21.90
  -3  11   0  311.27   21.20
  -3  11   0  290.67   10.20
  -3  11   0  310.77   20.30
   2 -11   0   12.50    1.80
   2 -11   0   14.60    5.10
   2 -11   0    6.10    4.90
   2 -11   0   14.10    5.70
   2 -11   0   12.80    5.30
   2 -11   0    8.90    4.50
   2 -11   0   13.60    5.40
  -2  11   0   18.50    2.70
  -2  11   0   13.80    5.20
  -2  11   0   17.50    4.50
  -2  11   0   19.70    4.30
  -2  11   0   16.00    1.40
  -2  11   0   10.30    5.10
  -2  11   0   10.00    4.60
  -2  11   0    8.00    4.40
  -2  11   0   11.00    3.70
  -2  11   0   14.80    5.60
   1 -11   0  102.49   11.60
   1 -11   0   92.09    6.50
   1 -11   0   86.39   12.00
   1 -11   0  101.29    5.00
   1 -11   0  101.59   14.00
   1 -11   0   97.69   12.70
   1 -11   0   83.39   11.40
   1 -11   0  106.69   12.50
   1 -11   0   92.69   13.10
   1 -11   0  103.49   11.50
   1 -11   0  110.29   13.50
  -1  11   0  107.89   12.70
  -1  11   0   85.39   11.10
  -1  11   0  103.39   11.90
  -1  11   0   93.59   13.30
  -1  11   0   95.89    4.50
  -1  11   0  113.09   11.20
  -1  11   0  107.19   12.20
  -1  11   0   91.39   12.40
  -1  11   0  106.99    4.50
  -1  11   0   96.29   12.10
  -1  11   0  110.99   11.60
  -1  11   0  105.59   12.30
   0 -11   0  336.57   23.80
   0 -11   0  311.07   21.90
   0 -11   0  274.37   22.30
   0 -11   0  306.47   22.40
   0 -11   0  291.87   22.00
   0 -11   0  309.87   23.90
   0 -11   0  280.77   21.00
   0 -11   0  290.67   10.40
   0 -11   0  308.87   21.00
   0 -11   0  303.17   13.90
   0 -11   0  297.67   21.70
   0  11   0  295.67   22.10
   0  11   0  285.07   21.80
   0  11   0  269.67   20.00
   0  11   0  302.17    9.20
   0  11   0  284.27   20.50
   0  11   0  283.97   20.40
   0  11   0  274.47   22.80
   0  11   0  306.87   17.90
   0  11   0  284.07   22.20
   0  11   0  263.27   20.50
   0  11   0  295.87   20.40
   0  11   0  289.27    7.20
  -1 -11   0  333.67   12.90
  -1 -11   0  345.17   23.60
  -1 -11   0  303.97   22.40
  -1 -11   0  312.07   22.50
  -1 -11   0  344.87   24.50
  -1 -11   0  312.37   24.00
  -1 -11   0  311.17   22.30
  -1 -11   0  315.77   16.50
  -1 -11   0  318.67   23.10
  -1 -11   0  326.97   24.40
  -1 -11   0  334.37   22.20
   1  11   0  341.87   22.60
   1  11   0  308.97   22.30
   1  11   0  338.07   24.60
   1  11   0  317.77   21.70
   1  11   0  348.37   17.70
   1  11   0  337.17   24.90
   1  11   0  357.56   24.00
   1  11   0  327.67   10.70
   1  11   0  329.57   23.90
   1  11   0  338.07   23.40
   1  11   0  330.37   22.30
  -2 -11   0   13.90    4.90
  -2 -11   0   14.90    2.80
  -2 -11   0    7.60    4.50
  -2 -11   0   13.70    6.70
  -2 -11   0   12.00    4.30
  -2 -11   0    4.80    3.80
  -2 -11   0   12.60    4.10
  -2 -11   0   12.80    3.10
  -2 -11   0   15.40    6.00
  -2 -11   0   14.90    6.00
   2  11   0    7.00    5.50
   2  11   0   10.30    4.60
   2  11   0    7.80    2.10
   2  11   0    7.50    3.80
   2  11   0   10.20    4.60
   2  11   0   18.00    5.20
   2  11   0    9.20    4.30
   2  11   0    7.60    3.90
   2  11   0    6.50    3.70
   2  11   0   10.40    3.00
   2  11   0   15.00    5.30
  -3 -11   0  262.17   13.50
  -3 -11   0  255.57   21.00
  -3 -11   0  245.98   20.80
  -3 -11   0  275.07   18.60
  -3 -11   0  263.77   19.90
  -3 -11   0  268.07   21.70
  -3 -11   0  240.28   21.80
  -3 -11   0  286.17   22.00
  -3 -11   0  278.87   21.60
  -3 -11   0  269.97   20.30
  -3 -11   0  256.27   22.50
  -3 -11   0  248.68   22.10
   3  11   0  287.07   20.60
   3  11   0  256.57   21.60
   3  11   0  279.87   11.40
   3  11   0  281.57   22.70
   3  11   0  254.37   34.20
   3  11   0  294.57   21.60
   3  11   0  270.17   23.30
   3  11   0  300.07   22.60
   3  11   0  240.48   19.30
   3  11   0  264.87   11.60
  -4 -11   0   -1.20    2.40
  -4 -11   0   -0.20    2.10
  -4 -11   0   -1.40    4.20
  -4 -11   0    1.90    3.20
  -4 -11   0    3.40    2.90
  -4 -11   0   -2.30    3.20
  -4 -11   0    1.90    3.70
  -4 -11   0   -2.70    3.10
  -4 -11   0   -3.20    2.90
  -4 -11   0    1.70    3.30
  -4 -11   0   -4.40    3.40
   4  11   0    0.70    1.50
   4  11   0   -4.90    2.40
   4  11   0   -2.80    2.20
   4  11   0   -0.40    3.40
   4  11   0   -0.80    4.50
   4  11   0   -5.40    3.50
   4  11   0   -1.50    2.40
   4  11   0   -5.20    2.70
  -5 -11   0    1.20    3.40
  -5 -11   0    1.80    3.30
  -5 -11   0    0.10    3.80
  -5 -11   0   -3.80    3.90
  -5 -11   0   -4.10    2.80
  -5 -11   0    3.10    4.60
  -5 -11   0    0.10    3.00
  -5 -11   0   -1.70    4.80
  -5 -11   0    6.20    4.60
  -5 -11   0   -0.20    3.30
   5  11   0    1.20    4.60
   5  11   0    8.60    4.70
   5  11   0    3.40    2.80
   5  11   0   -0.60    2.40
   5  11   0    0.80    4.80
   5  11   0    2.70    4.60
   5  11   0    3.80    4.20
   5  11   0    0.90    1.60
  -6 -11   0  117.39   15.70
  -6 -11   0  126.89   15.70
  -6 -11   0  151.28   18.40
  -6 -11   0  163.28   15.30
  -6 -11   0  121.99   14.40
  -6 -11   0  126.39   20.10
  -6 -11   0  140.49   19.00
  -6 -11   0  140.59   17.10
   6  11   0  151.58   14.60
   6  11   0  137.19   11.10
   6  11   0  162.38   19.00
   6  11   0  133.49   17.80
   6  11   0  142.29   10.10
   6  11   0  138.39   13.30
   6  11   0  145.99   10.00
   6  11   0  151.18   13.00
  -7 -11   0   41.60   10.30
  -7 -11   0   29.20    8.90
  -7 -11   0   35.00   10.40
  -7 -11   0   46.50    9.80
   7  11   0   47.10    6.30
   7  11   0   47.50    6.60
   7  11   0   73.09   14.80
   7  11   0   55.29    7.90
   7  11   0   48.00    8.00
  -8 -11   0   60.19   13.70
  -8 -11   0   43.10   11.20
  -8 -11   0   39.30   12.40
  -8 -11   0   58.19   10.90
   8  11   0   38.70    6.60
   8  11   0   53.49    7.10
   8  11   0   49.10    9.70
  -9 -11   0    9.60    7.30
  -9 -11   0    2.60    6.20
  -9 -11   0    3.20    4.30
   9  11   0    4.20    3.60
 -10 -11   0   58.29   15.10
 -10 -11   0   67.29   19.20
 -10 -11   0  114.39   16.40
  10  11   0   96.89   10.70
  10  11   0   93.49   11.90
  10  11   0   88.99   10.10
 -11 -11   0   30.80   12.00
  11  11   0    1.40    3.30
  11  11   0   10.90    4.80
  11  11   0    7.90    3.90
  13 -12   0   11.80    4.30
 -13  12   0   19.70    8.40
  12 -12   0   45.50    7.50
  12 -12   0   59.59   11.70
  12 -12   0   40.80   20.00
 -12  12   0   39.60    8.20
 -12  12   0   52.39   15.50
 -11  12   0   34.50   10.90
  10 -12   0   16.40    4.70
 -10  12   0    5.60    4.40
 -10  12   0   10.50    4.50
 -10  12   0   10.70    3.70
 -10  12   0   12.90    4.90
   9 -12   0  107.39    9.30
   9 -12   0  102.99   10.20
   9 -12   0  102.49   15.10
   9 -12   0  103.19   14.20
  -9  12   0   76.69   15.00
  -9  12   0  102.99   13.60
  -9  12   0  104.09   15.80
  -9  12   0   75.49   13.50
  -9  12   0   89.09   13.10
   8 -12   0   64.59   13.60
   8 -12   0   54.09    6.30
   8 -12   0   62.49   12.00
   8 -12   0   46.20    5.90
   8 -12   0   52.09    6.90
  -8  12   0   39.40   10.70
  -8  12   0   52.09   11.20
  -8  12   0   36.50    9.50
  -8  12   0   32.60    9.40
  -8  12   0   50.19   10.00
  -8  12   0   45.20   11.20
   7 -12   0  350.66   27.80
   7 -12   0  352.96   15.10
   7 -12   0  358.06   20.10
   7 -12   0  384.46   45.10
   7 -12   0  368.76   20.60
   7 -12   0  328.87   26.70
   7 -12   0  355.66   15.10
   7 -12   0  343.87   24.60
   7 -12   0  345.77   16.60
   7 -12   0  328.17   28.90
   7 -12   0  372.46   19.70
  -7  12   0  343.57   24.50
  -7  12   0  323.77   25.10
  -7  12   0  354.56   26.50
  -7  12   0  349.96   25.40
  -7  12   0  354.16   27.10
  -7  12   0  347.97   26.20
  -7  12   0  365.26   25.20
  -7  12   0  359.46   28.80
   6 -12   0   34.40    8.70
   6 -12   0   20.30    3.80
   6 -12   0   23.70    4.60
   6 -12   0   18.40    7.80
   6 -12   0   22.80    5.00
   6 -12   0   16.70    7.20
   6 -12   0   23.40    6.80
  -6  12   0   19.60    7.10
  -6  12   0   23.00    6.50
  -6  12   0   27.90    7.90
  -6  12   0   11.70    6.20
  -6  12   0   24.50    6.80
  -6  12   0   26.10    5.30
  -6  12   0   26.60    8.10
  -6  12   0   33.00    8.70
   5 -12   0   10.50    5.40
   5 -12   0   11.20    5.80
   5 -12   0   28.80    7.00
   5 -12   0   14.90    2.90
   5 -12   0   13.10    6.10
   5 -12   0   11.40    6.10
   5 -12   0   15.00    6.80
   5 -12   0   16.00    7.00
   5 -12   0   18.70    4.10
  -5  12   0   16.60    6.70
  -5  12   0   11.70    4.30
  -5  12   0   12.30    5.50
  -5  12   0   11.30    5.50
  -5  12   0   24.90    6.90
  -5  12   0   10.40    4.20
  -5  12   0   22.40    5.60
  -5  12   0   12.30    4.00
  -5  12   0    7.20    4.30
  -5  12   0   17.00    7.10
   4 -12   0   86.79   12.30
   4 -12   0  103.99   13.30
   4 -12   0  104.99    6.40
   4 -12   0   98.99    4.90
   4 -12   0  103.69    8.00
   4 -12   0  117.39   15.20
   4 -12   0  103.59   15.10
   4 -12   0  102.79   13.30
   4 -12   0   93.79   12.80
   4 -12   0  104.39   17.30
   4 -12   0  101.19   14.60
   4 -12   0   95.69    7.40
  -4  12   0  120.59   15.20
  -4  12   0  129.99   14.90
  -4  12   0  109.19    6.50
  -4  12   0  107.99   13.90
  -4  12   0  105.29   14.60
  -4  12   0   90.39   13.20
  -4  12   0  104.59   13.20
  -4  12   0   92.39   12.30
  -4  12   0  104.09   13.30
  -4  12   0   99.09   12.50
  -4  12   0  106.09   13.20
   3 -12   0   34.00    7.50
   3 -12   0   44.00    9.40
   3 -12   0   51.59    8.00
   3 -12   0   46.30    8.60
   3 -12   0   34.30    3.20
   3 -12   0   33.60    5.70
   3 -12   0   36.10    8.40
   3 -12   0   45.00    9.30
   3 -12   0   13.90    9.80
   3 -12   0   39.10    8.60
   3 -12   0   37.40    8.60
  -3  12   0   40.40    8.20
  -3  12   0   36.50    7.40
  -3  12   0   42.70    8.20
  -3  12   0   28.20    8.10
  -3  12   0   31.10    7.00
  -3  12   0   28.90    8.00
  -3  12   0   30.30    7.10
  -3  12   0   28.60    8.60
  -3  12   0   45.80   10.20
  -3  12   0   26.90    7.80
   2 -12   0   39.40    3.60
   2 -12   0   47.00    7.10
   2 -12   0   54.69   10.50
   2 -12   0   44.90    9.40
   2 -12   0   48.60    9.80
   2 -12   0   40.40   10.10
   2 -12   0   44.10    9.90
   2 -12   0   26.10    7.40
   2 -12   0   42.10    2.70
   2 -12   0   48.20    7.70
   2 -12   0   49.10    8.80
  -2  12   0   37.70    3.40
  -2  12   0   33.80    8.00
  -2  12   0   49.60   14.60
  -2  12   0   37.30    7.60
  -2  12   0   49.70    9.50
  -2  12   0   36.60    8.90
  -2  12   0   43.00    2.40
  -2  12   0   40.60    9.20
  -2  12   0   40.30    7.30
  -2  12   0   45.90    9.80
  -2  12   0   35.50    8.20
  -2  12   0   52.99    8.70
   1 -12   0    8.30    3.40
   1 -12   0    6.00    2.40
   1 -12   0    6.20    3.10
   1 -12   0    8.90    5.30
   1 -12   0   15.20    6.30
   1 -12   0    7.20    3.30
   1 -12   0    0.80    3.40
   1 -12   0   -0.60    2.40
   1 -12   0    4.90    3.20
  -1  12   0    9.40    4.00
  -1  12   0    4.00    1.20
  -1  12   0    5.00    3.70
  -1  12   0    7.00    3.70
  -1  12   0    5.40    3.40
  -1  12   0    8.20    1.40
  -1  12   0    4.10    3.20
  -1  12   0    5.70    3.10
  -1  12   0    4.10    1.90
   0 -12   0  150.58    7.50
   0 -12   0  221.08   30.60
   0 -12   0  153.28   16.90
   0 -12   0  141.99   15.00
   0 -12   0  137.39   15.40
   0 -12   0  149.39   20.40
   0 -12   0  153.38   10.30
   0 -12   0  146.39   16.40
   0 -12   0  192.48   19.00
   0 -12   0  154.18   19.70
   0 -12   0  146.69   15.80
   0  12   0  141.89    4.70
   0  12   0  156.58   16.60
   0  12   0  146.09   16.70
   0  12   0  158.88   14.60
   0  12   0  148.69   15.90
   0  12   0  147.79    6.50
   0  12   0  140.39   12.00
   0  12   0  155.88   16.50
   0  12   0  175.78   15.80
   0  12   0  167.28   15.80
   0  12   0  161.38   16.10
   0  12   0  137.69   16.90
  -1 -12   0  317.87   24.00
  -1 -12   0  310.87   25.10
  -1 -12   0  351.86   24.80
  -1 -12   0  355.46   20.10
  -1 -12   0  328.67   17.30
  -1 -12   0  286.57   32.70
  -1 -12   0  353.16   26.00
  -1 -12   0  348.77   25.30
  -1 -12   0  339.77   24.70
  -1 -12   0  322.07   24.10
  -1 -12   0  335.67   26.50
   1  12   0  331.87   24.00
   1  12   0  339.07   24.20
   1  12   0  324.47   18.10
   1  12   0  333.07   11.20
   1  12   0  315.17   25.50
   1  12   0  355.56   32.10
   1  12   0  323.57   24.30
   1  12   0  328.47   23.50
   1  12   0  333.07   23.30
   1  12   0  342.07   23.20
   1  12   0  316.57   24.70
  -2 -12   0   59.39   10.60
  -2 -12   0   77.09   12.70
  -2 -12   0   67.79   11.30
  -2 -12   0   78.19   12.70
  -2 -12   0   81.19    9.30
  -2 -12   0   82.29   12.10
  -2 -12   0   86.39   13.30
  -2 -12   0   73.29   11.30
  -2 -12   0   85.39   13.10
  -2 -12   0   79.99    7.00
  -2 -12   0   63.49   10.90
   2  12   0   79.29   11.80
   2  12   0   65.79   10.90
   2  12   0   55.19   10.40
   2  12   0   80.39    5.70
   2  12   0   68.89   11.20
   2  12   0   82.59   12.80
   2  12   0   70.49   13.00
   2  12   0   73.69    7.80
   2  12   0   98.09   12.40
   2  12   0   64.29   12.60
   2  12   0   77.59   11.70
  -3 -12   0   14.90    6.90
  -3 -12   0    4.90    4.30
  -3 -12   0   15.20    6.00
  -3 -12   0   18.70    7.50
  -3 -12   0    8.90    5.10
  -3 -12   0    6.20    5.10
  -3 -12   0    4.50    4.90
  -3 -12   0   13.80    5.70
  -3 -12   0   19.50    6.40
  -3 -12   0   16.90    5.20
  -3 -12   0   18.30    5.40
   3  12   0   14.80    5.00
   3  12   0   13.40    6.00
   3  12   0   17.00    6.10
   3  12   0    8.90    2.90
   3  12   0    7.30    2.10
   3  12   0    2.60    4.20
   3  12   0    9.60    5.70
   3  12   0    9.30    5.80
   3  12   0    9.50    6.50
   3  12   0   26.00    8.00
  -4 -12   0    2.00    3.00
  -4 -12   0   -0.30    2.20
  -4 -12   0   -0.70    3.50
  -4 -12   0    2.30    1.70
  -4 -12   0    1.50    2.80
  -4 -12   0   -6.60    3.10
  -4 -12   0    0.30    3.10
  -4 -12   0   -2.80    4.80
   4  12   0    1.00    5.40
   4  12   0    0.20    3.40
   4  12   0    1.70    2.80
   4  12   0    3.70    2.80
   4  12   0   -7.20    5.00
   4  12   0   -5.60    3.20
   4  12   0   -0.80    2.70
  -5 -12   0   22.30    6.80
  -5 -12   0   18.70    7.90
  -5 -12   0   14.90    7.80
  -5 -12   0   11.80    6.40
  -5 -12   0   19.70    8.00
  -5 -12   0   14.30    7.60
  -5 -12   0    2.70    6.30
  -5 -12   0   10.80    6.60
  -5 -12   0   19.30    8.40
   5  12   0   10.90    6.90
   5  12   0    6.70    6.90
   5  12   0   16.10    5.10
   5  12   0   12.90    5.80
   5  12   0   11.90    5.60
   5  12   0   16.10    7.20
   5  12   0   23.60    4.30
  -6 -12   0  140.29   17.40
  -6 -12   0  119.99   15.50
  -6 -12   0  136.39   15.20
  -6 -12   0  128.89   17.90
  -6 -12   0  116.89   16.20
  -6 -12   0  118.09   14.70
  -6 -12   0  120.69   16.80
  -6 -12   0  131.09   20.00
  -6 -12   0  134.09   18.40
   6  12   0  134.89    9.90
   6  12   0  127.39   13.30
   6  12   0  109.69   11.10
   6  12   0  133.19   30.50
   6  12   0  116.09   12.30
   6  12   0  136.39   22.20
  -7 -12   0   19.10   13.50
  -7 -12   0   10.10    5.90
  -7 -12   0    9.00    6.40
  -7 -12   0    4.70    6.20
   7  12   0    8.60    3.40
   7  12   0    8.40    3.40
  -8 -12   0   41.20   10.10
  -8 -12   0   48.80   13.10
  -8 -12   0   33.00   11.00
  -8 -12   0   33.20   12.90
  -8 -12   0   53.09   11.40
   8  12   0   41.10    6.40
   8  12   0   44.20    8.20
   8  12   0   40.80    7.10
  -9 -12   0   -7.40    6.10
  -9 -12   0    2.80    4.00
   9  12   0    0.70    2.90
   9  12   0    4.30    2.80
   9  12   0    0.20    3.40
 -10 -12   0   -1.00    6.10
 -10 -12   0    4.40    6.50
 -10 -12   0   23.40    6.60
  10  12   0    8.80    5.40
  10  12   0   10.20    8.60
  10  12   0    2.60    3.50
 -11 -12   0   13.70    4.30
  12 -13   0    5.30   13.90
  12 -13   0    4.00    4.60
  12 -13   0   -0.30    2.90
 -12  13   0    5.80    3.70
  11 -13   0   15.70   10.70
 -11  13   0   24.00    6.60
 -11  13   0   31.40    7.50
  10 -13   0  130.69   11.90
  10 -13   0  114.09   10.30
  10 -13   0  119.79   20.40
 -10  13   0  111.29   17.30
 -10  13   0  107.89   16.80
 -10  13   0  105.69   16.50
 -10  13   0  115.49   15.20
 -10  13   0   90.79   15.20
   9 -13   0    0.00    2.20
   9 -13   0    5.60    2.70
  -9  13   0    3.80    3.80
  -9  13   0    7.00    4.30
  -9  13   0    3.50    4.00
   8 -13   0    1.10    2.30
   8 -13   0   -0.20    7.30
   8 -13   0    6.00    2.60
   8 -13   0    3.60    2.10
   8 -13   0    3.90    4.20
  -8  13   0    3.60    5.30
  -8  13   0    5.40    4.90
  -8  13   0   -6.50    5.10
  -8  13   0    1.20    3.40
  -8  13   0   -9.80    5.10
  -8  13   0    7.30    3.60
   7 -13   0  109.89   13.30
   7 -13   0  114.29    9.60
   7 -13   0  106.79    7.70
   7 -13   0  115.49   15.70
   7 -13   0  126.89   18.30
   7 -13   0  103.49   16.20
   7 -13   0  104.39    8.30
  -7  13   0   77.49   13.10
  -7  13   0   71.09   13.60
  -7  13   0   78.19   14.50
  -7  13   0  102.09   14.60
  -7  13   0   89.39   12.80
  -7  13   0   66.49   14.10
   6 -13   0  230.48   13.00
   6 -13   0  231.18   19.20
   6 -13   0  237.68   13.40
   6 -13   0  244.28   21.40
   6 -13   0  241.98   22.50
   6 -13   0  231.98   10.20
   6 -13   0  256.47   25.20
   6 -13   0  254.37   24.80
   6 -13   0  272.67   23.60
   6 -13   0  233.88   19.20
  -6  13   0  221.88   22.90
  -6  13   0  251.77   20.00
  -6  13   0  276.07   21.90
  -6  13   0  254.37   21.30
  -6  13   0  247.58   20.80
  -6  13   0  238.88   23.00
  -6  13   0  237.28   22.90
  -6  13   0  226.38   22.60
  -6  13   0  280.47   21.90
   5 -13   0  268.07   23.90
   5 -13   0  265.97   20.70
   5 -13   0  265.07   20.70
   5 -13   0  254.27    9.00
   5 -13   0  295.87   32.40
   5 -13   0  269.67   22.90
   5 -13   0  271.07   13.50
   5 -13   0  272.97   25.40
   5 -13   0  236.48   23.60
   5 -13   0  282.27   23.80
   5 -13   0  255.77   11.80
  -5  13   0  240.48   22.60
  -5  13   0  305.87   26.40
  -5  13   0  248.88   21.70
  -5  13   0  237.78   20.70
  -5  13   0  279.67   22.20
  -5  13   0  251.67   22.50
  -5  13   0  249.88   19.30
  -5  13   0  268.07   21.60
  -5  13   0  262.57   23.10
   4 -13   0  111.19   11.50
   4 -13   0   84.39   12.60
   4 -13   0  101.19   13.60
   4 -13   0   91.89   14.00
   4 -13   0   86.49    5.20
   4 -13   0   73.69   13.30
   4 -13   0   92.19    8.30
   4 -13   0  106.59   12.30
   4 -13   0   80.49   13.90
   4 -13   0   84.69    7.30
   4 -13   0   86.99   13.40
   4 -13   0   65.39   12.40
  -4  13   0   78.89   10.90
  -4  13   0   98.29   13.00
  -4  13   0   74.69   12.10
  -4  13   0   72.99   12.10
  -4  13   0   75.09   13.20
  -4  13   0  104.99   13.50
  -4  13   0  100.29   13.70
  -4  13   0   77.79   13.10
  -4  13   0  104.39   13.90
  -4  13   0   78.59   13.10
   3 -13   0    3.80    2.70
   3 -13   0   -2.30    2.50
   3 -13   0    2.90    3.70
   3 -13   0   -2.20    2.70
   3 -13   0   -3.10    3.10
   3 -13   0    6.60    5.40
   3 -13   0    7.00    4.50
   3 -13   0    1.50    3.50
   3 -13   0   -0.50    3.30
   3 -13   0    3.40    5.10
  -3  13   0   -0.60    3.10
  -3  13   0   -0.80    3.10
  -3  13   0    2.40    2.40
  -3  13   0    6.20    3.00
  -3  13   0    0.20    1.40
  -3  13   0   -4.90    3.50
  -3  13   0    0.60    2.50
  -3  13   0    2.70    2.90
   2 -13   0   21.40    6.80
   2 -13   0   23.90    7.70
   2 -13   0   19.40    6.80
   2 -13   0   26.80    2.20
   2 -13   0   21.90    6.90
   2 -13   0   22.40    2.80
   2 -13   0   25.20    8.00
   2 -13   0   29.00    9.00
   2 -13   0   27.50    8.90
   2 -13   0   23.00    8.40
   2 -13   0   20.00    7.40
  -2  13   0   35.40    7.40
  -2  13   0   28.10    3.10
  -2  13   0   15.50    6.00
  -2  13   0   23.80    7.00
  -2  13   0   17.40    7.00
  -2  13   0   22.30    6.90
  -2  13   0   14.80    7.30
  -2  13   0   28.10    7.50
  -2  13   0   27.00    2.10
  -2  13   0   17.60    7.40
  -2  13   0   21.70    7.20
  -2  13   0   19.30    6.70
   1 -13   0   29.50    8.20
   1 -13   0   10.70    4.70
   1 -13   0   10.90    5.30
   1 -13   0   27.00    7.90
   1 -13   0   20.00    3.70
   1 -13   0   37.00    8.80
   1 -13   0   20.60    6.20
   1 -13   0   12.50    5.00
   1 -13   0   24.00    2.80
   1 -13   0   30.80    8.20
   1 -13   0   15.60    6.00
  -1  13   0   19.00    2.40
  -1  13   0   21.70    6.80
  -1  13   0   27.70    7.30
  -1  13   0   25.90    6.90
  -1  13   0   22.20    2.40
  -1  13   0   24.10    6.30
  -1  13   0   11.50    5.30
  -1  13   0   22.20    8.10
  -1  13   0   23.10    5.80
  -1  13   0   30.10    7.60
  -1  13   0   17.50    5.10
   0 -13   0   83.99   14.00
   0 -13   0   79.49   12.60
   0 -13   0   62.69   11.00
   0 -13   0   69.39    5.20
   0 -13   0   69.99   12.10
   0 -13   0   71.69   12.90
   0 -13   0   65.19   13.60
   0 -13   0   57.39   11.10
   0 -13   0   74.09    7.20
   0 -13   0   72.79   12.20
   0 -13   0   88.59   13.10
   0  13   0   79.09   16.10
   0  13   0   68.99   11.40
   0  13   0   81.79   13.20
   0  13   0   72.09    4.70
   0  13   0   67.19   10.80
   0  13   0   73.09   10.50
   0  13   0   60.89   11.50
   0  13   0   66.09    3.20
   0  13   0   69.39   11.20
   0  13   0   69.09   11.30
   0  13   0   61.79   11.20
   0  13   0   92.59   12.30
  -1 -13   0    2.30    1.70
  -1 -13   0    0.10    2.30
  -1 -13   0   -0.80    3.10
  -1 -13   0    1.10    1.60
  -1 -13   0    1.70    4.30
  -1 -13   0   -1.10    2.80
  -1 -13   0   -2.30    3.20
  -1 -13   0   -0.60    4.30
   1  13   0    4.00    4.10
   1  13   0   -3.60    2.90
   1  13   0   -0.70    2.40
   1  13   0    4.80    4.30
   1  13   0   -0.50    3.40
   1  13   0    8.30    4.60
   1  13   0    5.60    4.60
   1  13   0    0.70    2.60
   1  13   0    1.70    1.10
   1  13   0   -0.50    2.30
  -2 -13   0   -0.30    1.70
  -2 -13   0   -4.10    3.70
  -2 -13   0   -4.30    3.00
  -2 -13   0    1.60    2.80
  -2 -13   0   -4.00    3.60
  -2 -13   0   -0.90    2.40
  -2 -13   0    3.60    2.90
  -2 -13   0   -0.60    3.10
  -2 -13   0   -1.20    3.00
  -2 -13   0    4.80    4.80
   2  13   0    3.20    2.50
   2  13   0    5.20    3.20
   2  13   0   -3.90    2.80
   2  13   0   -3.50    2.60
   2  13   0   -1.30    3.30
   2  13   0    2.80    1.60
   2  13   0   -0.30    1.10
   2  13   0    2.30    2.60
   2  13   0   -1.80    3.30
   2  13   0   -2.80    2.40
  -3 -13   0   -0.40    2.70
  -3 -13   0    1.80    4.20
  -3 -13   0   -5.00    2.20
  -3 -13   0    0.00    2.60
  -3 -13   0    3.00    4.20
  -3 -13   0   -0.50    3.20
  -3 -13   0   -1.50    3.10
  -3 -13   0   -0.30    4.00
  -3 -13   0    1.30    2.20
  -3 -13   0    2.50    3.20
  -3 -13   0   -5.00    3.70
   3  13   0    0.70    4.10
   3  13   0   -2.00    1.90
   3  13   0   -2.50    4.10
   3  13   0   -7.30    3.50
   3  13   0   -7.70    3.70
   3  13   0    0.30    3.70
   3  13   0   -5.00    4.70
   3  13   0   -1.30    0.90
  -4 -13   0  159.68   17.90
  -4 -13   0  164.98   16.00
  -4 -13   0  141.99   12.20
  -4 -13   0  135.69   17.00
  -4 -13   0  144.99   19.40
  -4 -13   0  175.28   18.00
  -4 -13   0  130.59   18.40
  -4 -13   0  152.78   18.30
  -4 -13   0  135.09   18.30
  -4 -13   0  148.89   21.10
  -4 -13   0  186.88   18.60
   4  13   0  148.59   18.10
   4  13   0  137.89   17.90
   4  13   0  146.09   17.90
   4  13   0  153.68   18.50
   4  13   0  142.99    9.30
   4  13   0  178.58   16.10
   4  13   0  115.49   15.30
   4  13   0  132.39   17.50
  -5 -13   0   -5.20    3.70
  -5 -13   0   -0.70    4.90
  -5 -13   0   -2.70    4.50
  -5 -13   0   -5.50    4.60
  -5 -13   0    4.00    4.00
  -5 -13   0   -7.20    3.90
  -5 -13   0    6.70    5.00
  -5 -13   0   -4.80    5.30
  -5 -13   0   -4.00    3.50
   5  13   0    3.00    5.50
   5  13   0   -7.10    3.70
   5  13   0   -1.70    5.70
   5  13   0    5.20    2.60
   5  13   0    0.60    3.50
  -6 -13   0   75.89   13.00
  -6 -13   0   83.09   11.50
  -6 -13   0   49.70   12.40
  -6 -13   0   62.89   10.20
  -6 -13   0   56.29   11.00
   6  13   0   46.60   16.20
   6  13   0   54.59    6.70
   6  13   0   51.29   10.60
   6  13   0   77.69   12.00
  -7 -13   0   17.10    5.70
  -7 -13   0   21.10    6.60
  -7 -13   0   11.70    9.30
  -7 -13   0    7.70    5.70
  -7 -13   0    4.50    6.80
   7  13   0    9.40    3.30
   7  13   0   10.20    3.60
  -8 -13   0   21.40   12.20
  -8 -13   0    9.20    7.70
  -8 -13   0   14.80    8.10
  -8 -13   0   28.30    9.50
   8  13   0   14.20    4.40
   8  13   0   26.90    6.60
  -9 -13   0   -5.80    7.60
  -9 -13   0   -3.20    5.00
  -9 -13   0   10.80    8.90
  -9 -13   0    0.80    7.20
  -9 -13   0   11.60    6.20
  -9 -13   0  -10.50    5.40
   9  13   0    5.80    3.80
   9  13   0    0.40    2.60
 -10 -13   0    1.50    6.60
 -10 -13   0   14.60    8.80
 -10 -13   0    1.20    6.20
  10  13   0   11.50    5.40
  10  13   0   14.70    5.20
  12 -14   0   14.40    4.70
  12 -14   0    5.90    4.10
  11 -14   0   81.49   10.90
  11 -14   0  121.49   22.10
  11 -14   0   98.29   10.20
 -11  14   0   77.59   14.90
 -11  14   0  119.99   19.70
  10 -14   0  123.69   12.30
  10 -14   0  139.79   10.70
  10 -14   0  135.69   24.40
 -10  14   0  152.28   18.40
 -10  14   0   99.29   15.80
 -10  14   0  134.69   21.10
 -10  14   0  141.69   20.00
 -10  14   0  105.59   25.00
   9 -14   0    7.30    2.70
   9 -14   0    1.70    2.60
  -9  14   0    4.30    3.40
  -9  14   0   -1.70    5.60
  -9  14   0    9.70    7.30
  -9  14   0    0.00    4.10
   8 -14   0   -1.20    1.70
   8 -14   0   -3.20    3.80
   8 -14   0    0.70    2.50
  -8  14   0    0.50    3.60
  -8  14   0   -0.10    2.80
  -8  14   0   -2.90    7.90
  -8  14   0   -4.00    4.00
  -8  14   0    6.60    3.20
   7 -14   0  274.17   15.30
   7 -14   0  250.07   19.40
   7 -14   0  301.97   31.80
   7 -14   0  276.97   27.10
   7 -14   0  317.67   27.80
   7 -14   0  269.27   19.70
  -7  14   0  253.57   25.30
  -7  14   0  261.97   22.20
  -7  14   0  239.58   24.80
  -7  14   0  268.47   23.50
  -7  14   0  290.57   25.10
   6 -14   0   -1.40    3.60
   6 -14   0    4.50    2.00
   6 -14   0    0.40    4.40
   6 -14   0    4.70    2.30
   6 -14   0    4.40    2.50
  -6  14   0    5.20    3.00
  -6  14   0    6.80    5.40
  -6  14   0   -1.40    3.80
  -6  14   0   -0.30    3.30
  -6  14   0    5.40    4.00
  -6  14   0    5.60    4.80
   5 -14   0    3.70    2.00
   5 -14   0   -2.80    3.70
   5 -14   0    1.10    1.80
   5 -14   0    9.50    6.00
   5 -14   0    1.10    5.60
   5 -14   0    4.50    1.20
   5 -14   0   10.10    2.70
   5 -14   0    8.70    4.50
   5 -14   0    6.50    2.60
   5 -14   0    6.80    6.20
   5 -14   0    3.50    6.40
  -5  14   0   -0.60    3.30
  -5  14   0    3.60    4.70
  -5  14   0    6.40    4.80
  -5  14   0    8.50    4.90
  -5  14   0    9.70    6.20
  -5  14   0    7.50    5.30
  -5  14   0    8.90    5.90
   4 -14   0  108.69    8.40
   4 -14   0  108.19    9.30
   4 -14   0  111.39   14.70
   4 -14   0  104.99   14.40
   4 -14   0   96.29   14.40
   4 -14   0   90.09   16.70
   4 -14   0   84.89   18.80
   4 -14   0  126.49   17.70
   4 -14   0  118.49   15.50
   4 -14   0  125.99   17.50
  -4  14   0  119.99   14.30
  -4  14   0  116.19   15.40
  -4  14   0  121.89   16.30
  -4  14   0  109.49   15.10
  -4  14   0  113.69   14.90
  -4  14   0  110.89   15.80
  -4  14   0   97.89   14.80
  -4  14   0  114.89   14.40
  -4  14   0  115.09   15.10
  -4  14   0  133.29   16.20
  -4  14   0   87.59   14.20
   3 -14   0   88.99    8.70
   3 -14   0   75.49   14.50
   3 -14   0   62.59   12.80
   3 -14   0   78.09   13.90
   3 -14   0   69.89   13.00
   3 -14   0  100.89   13.20
   3 -14   0   94.79   15.80
   3 -14   0   84.49   12.80
  -3  14   0   71.29   11.00
  -3  14   0   62.59   12.50
  -3  14   0   72.49   13.30
  -3  14   0   87.89    5.80
  -3  14   0   77.39   14.00
  -3  14   0   70.39   11.20
  -3  14   0   53.59   10.40
  -3  14   0   77.89   13.10
  -3  14   0   77.99   14.70
  -3  14   0   57.69   12.20
  -3  14   0   71.89   13.10
   2 -14   0  100.59   14.50
   2 -14   0  104.69   14.40
   2 -14   0   82.09   12.70
   2 -14   0   81.39   13.60
   2 -14   0   83.69   15.20
   2 -14   0  109.49   18.30
   2 -14   0   95.39   15.00
   2 -14   0   70.69   13.00
   2 -14   0   83.79   13.20
  -2  14   0   68.79   12.80
  -2  14   0  104.39   14.50
  -2  14   0   90.99    5.50
  -2  14   0   76.39   13.00
  -2  14   0  105.59   12.30
  -2  14   0   82.49   13.40
  -2  14   0   92.79   13.70
  -2  14   0   88.09   14.00
  -2  14   0   78.69   14.80
  -2  14   0   94.39   12.20
  -2  14   0   93.99    3.80
   1 -14   0  187.98   18.10
   1 -14   0  151.98   18.40
   1 -14   0  161.58   18.20
   1 -14   0  138.39   17.30
   1 -14   0  154.78    8.60
   1 -14   0  174.08   19.70
   1 -14   0  153.68   18.90
   1 -14   0  148.09    6.40
   1 -14   0  153.58   19.10
   1 -14   0  151.58   17.00
  -1  14   0  162.08   16.80
  -1  14   0  163.88   19.40
  -1  14   0  159.58   16.50
  -1  14   0  166.98    6.40
  -1  14   0  142.19    6.00
  -1  14   0  169.98   21.00
  -1  14   0  146.69   16.60
  -1  14   0  151.18   15.60
  -1  14   0  162.88   19.00
  -1  14   0  142.79   16.90
  -1  14   0  148.39   17.70
  -1  14   0  141.19   16.90
   0 -14   0   44.50    9.20
   0 -14   0   39.80    9.60
   0 -14   0   34.70    5.80
   0 -14   0   47.30   11.70
   0 -14   0   41.50   10.40
   0 -14   0   38.20    4.30
   0 -14   0   21.90   13.00
   0 -14   0   30.00    8.90
   0 -14   0   44.80   10.90
   0 -14   0   40.70    7.70
   0  14   0   35.60    8.90
   0  14   0   41.40    8.00
   0  14   0   33.40    8.80
   0  14   0   40.10   10.40
   0  14   0   38.80    6.90
   0  14   0   31.80    9.00
   0  14   0   46.00   10.50
   0  14   0   28.10    9.00
  -1 -14   0  111.79   16.90
  -1 -14   0  106.59   15.60
  -1 -14   0  132.49   18.50
  -1 -14   0  128.89   11.20
  -1 -14   0  113.89   15.30
  -1 -14   0  127.49   16.80
  -1 -14   0  130.39   16.20
  -1 -14   0  120.49   16.60
  -1 -14   0  100.39   15.70
  -1 -14   0  135.09    8.50
   1  14   0  133.09   17.00
   1  14   0  128.39   14.60
   1  14   0  104.59   17.10
   1  14   0  126.19    7.00
   1  14   0  120.29   15.70
   1  14   0  129.49   15.80
   1  14   0  132.99   21.00
   1  14   0  146.59   26.50
   1  14   0  123.79   16.10
   1  14   0  120.99   11.90
   1  14   0  136.59   18.20
  -2 -14   0    0.40    2.20
  -2 -14   0   -1.10    4.30
  -2 -14   0    4.30    4.20
  -2 -14   0   -0.70    2.90
  -2 -14   0   -1.60    2.70
  -2 -14   0    1.00    3.90
  -2 -14   0   -1.30    3.50
  -2 -14   0   -0.10    5.60
   2  14   0    3.40    1.70
   2  14   0    2.00    4.20
   2  14   0   -3.30    4.60
   2  14   0   -5.20    5.20
   2  14   0    4.80    4.20
   2  14   0    0.00    3.70
   2  14   0   -4.90    6.20
   2  14   0    1.70    2.60
   2  14   0    6.50    5.10
  -3 -14   0   66.39   12.10
  -3 -14   0   87.79   11.20
  -3 -14   0   59.49   11.20
  -3 -14   0   46.50   11.60
  -3 -14   0   70.09    8.50
  -3 -14   0   73.29   11.90
  -3 -14   0   69.29   13.20
  -3 -14   0   76.49   14.50
  -3 -14   0  100.59   15.70
  -3 -14   0   73.19   11.30
  -3 -14   0   66.99   13.30
   3  14   0   65.99   12.80
   3  14   0   54.89   11.50
   3  14   0   81.79    6.60
   3  14   0   59.09   12.50
   3  14   0   73.99   13.20
   3  14   0   54.69   11.90
   3  14   0   52.79    6.70
  -4 -14   0   56.29   12.40
  -4 -14   0   52.29    9.30
  -4 -14   0   58.29    9.70
  -4 -14   0   50.39   12.20
  -4 -14   0   32.40    9.90
  -4 -14   0   68.79   11.30
  -4 -14   0   55.49   10.20
  -4 -14   0   38.80   11.10
  -4 -14   0   44.50   11.70
   4  14   0   67.59   10.60
   4  14   0   39.60    5.30
   4  14   0   43.20   13.20
   4  14   0   33.50   11.30
   4  14   0   44.90   10.50
  -5 -14   0   14.60    4.70
  -5 -14   0    9.90    6.70
  -5 -14   0   17.90   10.10
  -5 -14   0   20.30    8.10
  -5 -14   0    9.90    6.50
  -5 -14   0    9.60    7.00
  -5 -14   0   13.50    6.10
   5  14   0   11.00    6.40
   5  14   0   10.90    5.90
   5  14   0   15.40    9.00
  -6 -14   0   41.80   12.90
  -6 -14   0   43.00   10.70
  -6 -14   0   57.29   12.40
  -6 -14   0   50.29   15.10
  -6 -14   0   36.50   12.60
   6  14   0   51.19    6.70
   6  14   0   49.60   11.80
   6  14   0   32.90   16.90
  -7 -14   0    8.30    8.20
  -7 -14   0   -0.80    4.10
   7  14   0    9.80    3.90
   7  14   0    5.30    3.50
  -8 -14   0    5.10    7.00
  -8 -14   0   32.60   10.30
  -8 -14   0   29.50    5.40
  -8 -14   0    8.70    8.20
  -8 -14   0    7.30    5.80
   8  14   0   18.40    5.10
   8  14   0   18.30    4.60
  -9 -14   0   98.39   17.30
  -9 -14   0   87.39   18.50
  -9 -14   0   98.39   18.60
   9  14   0   84.99   10.40
   9  14   0   98.69   10.10
 -10 -14   0   87.99   16.10
 -10 -14   0   91.49   17.50
 -10 -14   0  119.09   17.10
  10  14   0   95.09   10.10
  10  14   0  103.19   12.10
  12 -15   0   -1.00    3.30
  11 -15   0   11.50    4.00
 -11  15   0   19.90    7.30
 -11  15   0    9.50    7.80
 -11  15   0   17.60    7.60
  10 -15   0    1.40    2.80
  10 -15   0    2.90    3.30
 -10  15   0    2.20    3.80
 -10  15   0  -12.00    7.10
 -10  15   0   10.80    5.20
 -10  15   0   -1.30    4.70
   9 -15   0    8.30    3.00
   9 -15   0    8.10    3.20
  -9  15   0   17.90    9.40
  -9  15   0    6.30    6.80
  -9  15   0   11.60    6.00
   8 -15   0   -0.20    1.90
   8 -15   0   -1.90    2.00
   8 -15   0   -0.60    5.90
  -8  15   0   -1.00    4.00
  -8  15   0   -4.10    3.50
  -8  15   0   -5.40    3.50
  -8  15   0    3.60    4.70
   7 -15   0  121.19    9.40
   7 -15   0  100.59    9.70
   7 -15   0  125.09   18.30
   7 -15   0  141.89   20.50
  -7  15   0  116.59   18.70
  -7  15   0  115.49   17.30
  -7  15   0   95.59   16.60
  -7  15   0  108.29   17.40
  -7  15   0  127.89   15.50
   6 -15   0   32.50   11.80
   6 -15   0   24.70    5.20
   6 -15   0   13.30    8.70
  -6  15   0   40.00   10.60
  -6  15   0   18.80    8.50
  -6  15   0   12.00    7.20
  -6  15   0   18.80    7.60
  -6  15   0    6.80    6.30
  -6  15   0   30.60    7.90
   5 -15   0    8.20    4.40
   5 -15   0   11.90    6.10
   5 -15   0   16.10    8.00
   5 -15   0   13.50    3.60
   5 -15   0    6.00    6.20
   5 -15   0    2.50    7.40
  -5  15   0    7.50    4.30
  -5  15   0   -1.60    4.10
  -5  15   0   19.40    6.30
  -5  15   0    2.80    5.30
  -5  15   0    0.50    4.70
  -5  15   0    8.40    4.40
  -5  15   0   16.60    5.90
  -5  15   0    0.00    5.70
   4 -15   0    6.90    2.50
   4 -15   0    7.30    5.80
   4 -15   0   12.60    6.80
   4 -15   0    3.20    6.20
   4 -15   0    4.10    4.90
   4 -15   0    7.00    4.90
   4 -15   0    5.60    3.70
   4 -15   0   18.60    5.40
  -4  15   0    7.30    4.30
  -4  15   0    3.70    6.00
  -4  15   0    6.90    3.70
  -4  15   0    7.60    5.30
  -4  15   0   14.90    6.20
  -4  15   0   11.80    5.60
   3 -15   0   14.60    7.10
   3 -15   0   13.50    6.60
   3 -15   0   24.60    6.40
   3 -15   0   11.00    6.30
   3 -15   0   12.30    7.30
  -3  15   0    5.80    6.40
  -3  15   0   27.90    7.80
  -3  15   0   -1.40    6.10
  -3  15   0    4.50    4.20
  -3  15   0   31.70    8.90
  -3  15   0   12.60    5.40
  -3  15   0   16.40    6.70
  -3  15   0    8.30    6.30
   2 -15   0  234.48   25.50
   2 -15   0  220.68   21.80
   2 -15   0  242.88   24.10
   2 -15   0  293.27   40.50
   2 -15   0  196.28   22.50
   2 -15   0  229.68   23.30
   2 -15   0  215.28   22.20
   2 -15   0  229.38   23.60
  -2  15   0  229.88   20.30
  -2  15   0  268.27   24.00
  -2  15   0  258.97   23.90
  -2  15   0  230.98   24.20
  -2  15   0  249.97   25.80
  -2  15   0  233.88   22.10
  -2  15   0  274.07   21.80
  -2  15   0  231.68   23.00
  -2  15   0  239.58    6.80
  -2  15   0  206.38   22.90
   1 -15   0    4.30    5.50
   1 -15   0   -5.00    3.40
   1 -15   0   -1.90    1.60
   1 -15   0    3.80    5.00
   1 -15   0    1.50    1.50
   1 -15   0    1.40    3.70
   1 -15   0   -3.70    4.00
   1 -15   0   -1.40    3.10
  -1  15   0    2.00    6.10
  -1  15   0    6.60    3.20
  -1  15   0   -0.20    4.00
  -1  15   0    7.30    5.10
  -1  15   0    2.60    4.80
  -1  15   0   -0.30    4.40
  -1  15   0    1.10    1.00
  -1  15   0    3.20    3.40
  -1  15   0    1.80    3.50
  -1  15   0    4.00    3.50
   0 -15   0   30.80    9.70
   0 -15   0   45.70   11.00
   0 -15   0   17.60    6.50
   0 -15   0   35.30    5.90
   0 -15   0   18.30    7.60
   0 -15   0   27.10    8.10
   0 -15   0   23.10    8.40
   0 -15   0   24.60    9.10
   0  15   0   22.70    8.20
   0  15   0   18.60    8.30
   0  15   0   17.60    8.20
   0  15   0   27.60    9.60
   0  15   0   30.40    9.40
   0  15   0   30.80    9.30
   0  15   0   27.10    7.00
   0  15   0   12.90    6.30
   0  15   0   34.90    9.30
   0  15   0   19.40    7.70
  -1 -15   0   96.49   17.10
  -1 -15   0  119.79   18.30
  -1 -15   0  121.59   14.80
  -1 -15   0  105.69   21.10
  -1 -15   0   89.99   14.80
  -1 -15   0  114.19   16.30
  -1 -15   0  100.49   10.80
  -1 -15   0   96.39   15.60
  -1 -15   0   95.29   15.60
   1  15   0   99.39    6.40
   1  15   0   99.09   14.70
   1  15   0  106.69   16.60
   1  15   0   74.49   15.30
   1  15   0   95.19   11.40
   1  15   0   94.09   14.00
   1  15   0  116.19   15.10
   1  15   0   82.49   15.40
   1  15   0  106.19   15.20
   1  15   0   99.49   15.40
   1  15   0  117.49   15.60
  -2 -15   0   50.69   11.00
  -2 -15   0   38.80   11.40
  -2 -15   0   42.60   12.10
  -2 -15   0   59.19   11.00
  -2 -15   0   70.19   11.70
  -2 -15   0   52.59   10.80
  -2 -15   0   82.59   16.10
  -2 -15   0   54.19    9.40
   2  15   0   47.80    8.80
   2  15   0   49.30   10.70
   2  15   0   56.29    5.10
   2  15   0   58.89   14.80
   2  15   0   36.90   11.20
   2  15   0   46.20   13.80
   2  15   0   49.80   13.40
   2  15   0   66.89   11.50
  -3 -15   0  224.28   22.60
  -3 -15   0  240.48   22.10
  -3 -15   0  235.58   18.90
  -3 -15   0  217.08   21.80
  -3 -15   0  195.38   22.20
  -3 -15   0  222.18   25.10
  -3 -15   0  221.28   24.10
  -3 -15   0  217.68   25.30
   3  15   0  185.78   23.10
   3  15   0  209.88   21.70
   3  15   0  238.08   19.60
   3  15   0  264.67   23.60
   3  15   0  223.38   23.00
   3  15   0  220.38   11.30
   3  15   0  214.58   24.80
   3  15   0  219.18   28.90
  -4 -15   0    8.40    5.20
  -4 -15   0   18.90    9.40
  -4 -15   0    9.90    8.10
  -4 -15   0   -0.60    5.00
  -4 -15   0   16.90    7.80
   4  15   0    8.20    7.20
   4  15   0    7.30    6.50
   4  15   0    4.30    8.70
   4  15   0    8.50    3.00
  -5 -15   0  107.99   18.00
  -5 -15   0  131.39   17.00
  -5 -15   0  131.59   20.50
  -5 -15   0  119.19   20.50
  -5 -15   0  104.89   18.90
  -5 -15   0  121.69   18.20
   5  15   0  110.29    9.10
   5  15   0   99.09   15.50
   5  15   0  100.99   19.10
  -6 -15   0    4.00    4.60
  -6 -15   0   10.40    9.00
  -6 -15   0    3.10    5.40
  -6 -15   0    1.00    6.70
   6  15   0    6.00    2.90
   6  15   0   14.80    6.00
  -7 -15   0   -7.10    7.40
  -7 -15   0    5.00    5.80
  -7 -15   0   14.00    8.20
  -7 -15   0    4.60    4.20
   7  15   0    5.00    2.50
   7  15   0    0.40    2.20
  -8 -15   0   -3.10    3.60
  -8 -15   0  -10.20    4.70
  -8 -15   0    4.60    4.00
  -8 -15   0   -9.20    5.30
  -8 -15   0   -2.40    5.90
   8  15   0   -0.20    3.00
   8  15   0   -2.10    1.90
  -9 -15   0    8.30    8.20
   9  15   0    4.20    3.60
   9  15   0    2.30    3.90
  11 -16   0   -0.90   11.80
  11 -16   0   10.10    4.10
  11 -16   0    3.30    3.10
 -11  16   0   13.10    4.60
 -11  16   0    4.30    6.80
  10 -16   0   93.89   11.40
  10 -16   0   83.99    9.60
  10 -16   0   76.89   16.70
 -10  16   0  108.19   15.10
 -10  16   0   86.89   18.80
 -10  16   0   58.69   15.40
   9 -16   0    8.80    3.90
   9 -16   0    7.60    3.70
  -9  16   0    3.50    6.20
  -9  16   0    0.40    4.20
  -9  16   0    7.10    6.50
   8 -16   0    1.40    2.10
   8 -16   0    6.40    7.80
  -8  16   0    8.80    4.00
  -8  16   0    3.00    4.40
  -8  16   0   -3.30    4.80
  -8  16   0    8.60    5.60
   7 -16   0  109.79   20.40
   7 -16   0  137.89   16.10
   7 -16   0  134.29   11.30
   7 -16   0  114.39    9.20
  -7  16   0  100.69   17.80
  -7  16   0  112.29   18.40
  -7  16   0  130.19   19.00
  -7  16   0  116.49   20.70
   6 -16   0   20.20    8.70
   6 -16   0   12.60   10.20
   6 -16   0   14.40    4.20
   6 -16   0   24.90    7.90
  -6  16   0    2.90    5.20
  -6  16   0    3.00    6.40
   5 -16   0    2.90   10.10
   5 -16   0   12.40    7.90
   5 -16   0   10.00    3.20
   5 -16   0   15.50    9.30
  -5  16   0   15.50    6.80
  -5  16   0    4.30    6.30
  -5  16   0    4.60    6.40
   4 -16   0   82.79   15.50
   4 -16   0   67.19    7.20
   4 -16   0   73.89   15.20
   4 -16   0   46.70    9.00
   4 -16   0   84.59   14.30
   4 -16   0   76.79   14.10
   4 -16   0   63.79   13.90
  -4  16   0   59.89   16.00
  -4  16   0  100.69   15.50
  -4  16   0   72.89   13.80
  -4  16   0   83.89   15.80
  -4  16   0   62.29   13.10
  -4  16   0   52.59   12.80
   3 -16   0   12.10    7.90
   3 -16   0   28.40    9.90
   3 -16   0   29.60    7.80
   3 -16   0   15.30    8.70
   3 -16   0   11.20    6.90
  -3  16   0   10.80    6.00
  -3  16   0   12.70    7.50
  -3  16   0   13.40    9.20
  -3  16   0   19.10    8.10
  -3  16   0   15.60    6.10
  -3  16   0    7.20    6.30
  -3  16   0    7.10    7.10
   2 -16   0    9.50    7.40
   2 -16   0    9.40    5.70
   2 -16   0    9.40    8.20
   2 -16   0    2.40    4.10
   2 -16   0   11.80    6.80
   2 -16   0   10.60    4.80
   2 -16   0    0.80    4.20
  -2  16   0    8.00    7.70
  -2  16   0   10.90    4.10
  -2  16   0    8.30    3.10
  -2  16   0   15.60    8.00
  -2  16   0    9.80    4.90
   1 -16   0  275.27   27.10
   1 -16   0  249.58   24.10
   1 -16   0  272.37   24.70
   1 -16   0  267.07   25.80
   1 -16   0  281.37   27.20
   1 -16   0  251.87   27.50
   1 -16   0  230.28   22.80
  -1  16   0  238.78   20.70
  -1  16   0  272.27   27.90
  -1  16   0  203.58   21.50
  -1  16   0  248.28   24.80
  -1  16   0  225.98   24.00
  -1  16   0  266.57    8.90
  -1  16   0  277.47   25.10
  -1  16   0  273.37   28.80
  -1  16   0  272.17   22.70
   0 -16   0  115.49   17.10
   0 -16   0  113.19   16.60
   0 -16   0   92.59   17.90
   0 -16   0  123.39   17.20
   0 -16   0  141.99   18.80
   0 -16   0  104.79   16.90
   0 -16   0  145.29   19.10
   0  16   0  121.69   19.00
   0  16   0  112.79    6.40
   0  16   0  116.79   16.60
   0  16   0  116.39   17.60
   0  16   0  112.59   16.90
   0  16   0  139.69   18.80
   0  16   0  111.99   16.90
   0  16   0  126.49   13.30
  -1 -16   0  127.59   18.50
  -1 -16   0  170.78   20.50
  -1 -16   0  140.99   19.30
  -1 -16   0  107.69   17.80
  -1 -16   0  118.99   18.00
  -1 -16   0  134.39   17.90
   1  16   0  115.39   19.40
   1  16   0  129.59   17.40
   1  16   0  139.19   19.60
   1  16   0  126.59   17.80
   1  16   0  151.68   16.70
   1  16   0  134.29    7.70
   1  16   0  126.79   13.80
  -2 -16   0   -1.60    4.30
  -2 -16   0    5.30    5.90
  -2 -16   0    1.00    6.70
   2  16   0    0.60    2.90
   2  16   0    1.10    1.50
   2  16   0    4.90    4.90
   2  16   0   -2.20    5.70
   2  16   0    0.00    3.70
   2  16   0    0.50    5.10
   2  16   0   -0.60    4.70
  -3 -16   0   45.60   10.10
  -3 -16   0   23.40   10.50
   3  16   0   48.40   14.70
   3  16   0   39.20    5.00
   3  16   0   36.30   11.00
  -4 -16   0   79.79   14.30
  -4 -16   0   69.59   14.50
  -4 -16   0   52.19   14.90
  -4 -16   0   72.59   17.10
   4  16   0   84.59    7.90
   4  16   0   91.19   18.00
   4  16   0   81.09   14.90
  -5 -16   0    5.90    4.30
  -5 -16   0   10.00    4.80
  -5 -16   0    3.20    5.60
  -5 -16   0    5.00    3.70
   5  16   0   10.70    5.70
   5  16   0    2.90    2.30
   5  16   0   17.00    8.70
  -6 -16   0    6.60    4.60
  -6 -16   0    5.40    7.20
  -7 -16   0   -3.10    4.80
  -7 -16   0   -3.30    6.30
  -7 -16   0    5.30    7.40
   7  16   0    4.20    2.40
  -8 -16   0    4.90    7.30
  -8 -16   0   20.60   10.10
   8  16   0    0.10    3.00
   8  16   0   10.70    3.40
  11 -17   0   41.50    7.90
  11 -17   0   50.09    7.20
  11 -17   0   36.10   18.80
 -11  17   0   45.10   13.40
 -11  17   0   57.49   13.40
 -11  17   0   48.40   13.70
  10 -17   0   11.50    6.70
  10 -17   0    5.90    4.30
   9 -17   0   19.10    5.20
  -9  17   0   11.00    6.80
  -9  17   0   38.20   11.90
  -9  17   0   27.50   10.60
  -9  17   0   36.90   11.20
   8 -17   0   -0.30    2.10
   8 -17   0    0.50    2.00
   8 -17   0   10.90    6.90
  -8  17   0   -6.70    7.00
  -8  17   0    6.00    5.50
  -8  17   0   10.90    8.00
  -8  17   0    4.00    3.40
   7 -17   0   19.30   11.90
   7 -17   0    6.90    9.00
   7 -17   0   15.60    4.10
   7 -17   0   10.60    3.40
  -7  17   0   17.70    9.70
   6 -17   0   -3.90    3.80
   6 -17   0   -6.10    4.30
   6 -17   0    2.70    2.50
   6 -17   0    1.30    6.80
  -6  17   0   -3.20    4.90
  -6  17   0    7.60    6.90
  -6  17   0    2.90    3.80
   5 -17   0   40.10   13.90
   5 -17   0   29.90   10.50
   5 -17   0   28.80   11.60
   5 -17   0   54.09   14.30
   5 -17   0   57.29    7.50
   5 -17   0   60.49   14.70
  -5  17   0   44.60   16.80
  -5  17   0   45.70   12.90
  -5  17   0   63.59   13.00
  -5  17   0   59.39   12.00
  -5  17   0   49.60   14.80
   4 -17   0   54.99   13.80
   4 -17   0   67.19   15.10
   4 -17   0   56.99   13.90
   4 -17   0   56.89    7.00
   4 -17   0   52.79   13.40
  -4  17   0   48.80   12.20
  -4  17   0   43.50   13.40
  -4  17   0   54.39   11.40
  -4  17   0   33.00   13.30
  -4  17   0   55.69   16.00
  -4  17   0   39.50   13.20
  -4  17   0   42.60   12.50
   3 -17   0    5.10    4.10
   3 -17   0   20.00    8.40
   3 -17   0    2.70    5.20
   3 -17   0   12.20    6.70
   3 -17   0   10.30    6.60
  -3  17   0    5.70    5.20
  -3  17   0   -5.30    4.60
  -3  17   0   -9.30    7.20
  -3  17   0   -6.30    5.70
   2 -17   0   83.49   17.50
   2 -17   0   59.89   14.60
   2 -17   0   56.29   13.60
   2 -17   0   88.39   19.80
   2 -17   0   54.99   10.70
  -2  17   0   55.69   15.60
  -2  17   0   43.80   12.70
  -2  17   0   68.79   12.70
  -2  17   0   44.10   16.00
   1 -17   0  193.58   25.20
   1 -17   0  199.48   24.10
   1 -17   0  201.98   22.80
   1 -17   0  190.18   22.00
  -1  17   0  200.18   24.70
  -1  17   0  201.68   25.00
  -1  17   0  238.08   26.90
  -1  17   0  189.78   19.30
  -1  17   0  233.08   21.60
   0 -17   0   85.69   18.00
   0 -17   0   82.99   17.80
   0 -17   0  104.59   18.50
   0 -17   0  137.79   18.40
   0 -17   0  120.29   25.30
   0  17   0  120.19    6.80
   0  17   0  113.89   20.50
   0  17   0  117.59   19.10
   0  17   0   96.39   17.70
   0  17   0  142.79   14.30
   0  17   0   90.09   16.30
  -1 -17   0   53.49   16.20
  -1 -17   0   40.00   11.40
  -1 -17   0   34.90   12.20
  -1 -17   0   46.20   12.40
   1  17   0   48.70   13.90
   1  17   0   50.39    5.00
   1  17   0   26.70    8.40
   1  17   0   68.19   15.50
  -2 -17   0   65.99   12.50
  -2 -17   0   59.99   12.70
  -2 -17   0   48.60   13.00
  -2 -17   0   57.09   12.70
   2  17   0   47.90    5.20
   2  17   0   57.29   15.40
   2  17   0   40.20   14.40
  -3 -17   0   18.80   11.00
  -3 -17   0    6.60    6.30
  -3 -17   0   43.40   10.70
   3  17   0   19.50    4.30
   3  17   0   25.90   13.10
   3  17   0   50.49   13.20
  -4 -17   0  226.18   24.30
  -4 -17   0  225.88   33.60
  -4 -17   0  243.38   27.20
  -4 -17   0  226.28   28.30
  -4 -17   0  243.18   26.90
   4  17   0  238.58   22.70
   4  17   0  270.37   31.20
   4  17   0  246.88   13.30
  -5 -17   0   10.70    5.90
  -5 -17   0   12.80    9.40
  -5 -17   0   22.60    6.20
  -5 -17   0   18.90    8.90
  -5 -17   0    7.30    8.40
   5  17   0    8.20    2.90
  -6 -17   0   25.50   11.80
  -6 -17   0   49.20   12.90
  -6 -17   0   17.70    9.20
  -6 -17   0   28.90   12.10
  -6 -17   0   41.20   11.90
   6  17   0   29.40    5.90
  -7 -17   0   13.10    6.30
  -7 -17   0   -3.80    8.30
  -7 -17   0    5.70    8.40
  -7 -17   0   10.30    4.50
  -8 -17   0   15.80    7.70
  -8 -17   0   16.90    9.00
  -8 -17   0   28.60   10.90
  -8 -17   0   23.50   10.10
   8  17   0   19.00    6.70
   8  17   0   18.20    7.80
  10 -18   0  -11.50   11.00
 -10  18   0    4.20    6.90
 -10  18   0   -3.70    6.60
   9 -18   0   66.79    8.80
   9 -18   0   78.99    9.90
  -9  18   0   51.19   14.80
  -9  18   0   70.99   15.40
  -9  18   0   67.49   15.10
   8 -18   0   -0.80    2.20
   8 -18   0    2.00    7.10
   8 -18   0    2.10    2.20
  -8  18   0    1.50    6.10
   7 -18   0    6.90    8.80
   7 -18   0    0.30    2.50
   7 -18   0    1.80    2.10
  -7  18   0    8.10    7.70
  -7  18   0    9.40    5.20
  -7  18   0   -1.70    6.60
  -7  18   0   -3.80    5.60
   6 -18   0    4.50    2.60
   6 -18   0   -5.10   13.40
   6 -18   0    5.90    7.00
   6 -18   0   16.70    5.90
  -6  18   0   -1.90    5.00
  -6  18   0   12.60    6.60
  -6  18   0    6.00    3.40
   5 -18   0   32.60   11.00
   5 -18   0   36.50    6.30
   5 -18   0   50.29   13.30
   5 -18   0   33.40   12.70
   5 -18   0   28.50   15.90
  -5  18   0   42.10   12.10
  -5  18   0   56.89   13.90
  -5  18   0   40.50   12.60
  -5  18   0   61.59   13.00
   4 -18   0   71.99   13.70
   4 -18   0   51.59   11.10
   4 -18   0   36.10    6.40
   4 -18   0   72.99   15.80
  -4  18   0   48.70   14.30
  -4  18   0   58.39   12.40
   3 -18   0   31.20   13.40
   3 -18   0   52.19   12.10
   3 -18   0   53.39   13.80
   3 -18   0   36.90   12.00
  -3  18   0   68.89   13.30
  -3  18   0   52.89   13.90
  -3  18   0   24.90   10.90
  -3  18   0   37.50   11.40
   2 -18   0   79.59   15.00
   2 -18   0   79.79   14.50
   2 -18   0   78.29   15.30
   2 -18   0   81.59   18.50
  -2  18   0   90.59   14.80
  -2  18   0   64.99   14.00
  -2  18   0   72.99   13.40
  -2  18   0   64.79   15.90
  -2  18   0   80.39   14.80
  -2  18   0   55.09   11.90
   1 -18   0   11.60    8.80
   1 -18   0    7.30    6.40
   1 -18   0   10.10    8.50
   1 -18   0   12.30    5.00
  -1  18   0   25.70    7.20
  -1  18   0   11.00    6.10
  -1  18   0    3.80    7.60
  -1  18   0    4.30    6.00
   0 -18   0    6.10    4.80
   0 -18   0    1.50    8.40
   0 -18   0   14.80    8.10
   0 -18   0   -3.00    4.60
   0  18   0    7.80    8.30
   0  18   0   -7.90    7.60
   0  18   0    4.10    6.60
   0  18   0    3.20    5.60
   0  18   0    4.60    7.20
  -1 -18   0   18.60    9.30
  -1 -18   0   28.60    6.70
  -1 -18   0   10.50    6.60
  -1 -18   0   13.50    8.10
   1  18   0   17.40    8.00
   1  18   0   22.10    4.30
   1  18   0   13.20    6.90
  -2 -18   0   28.20   10.00
  -2 -18   0   18.20    9.10
  -2 -18   0   17.10   10.10
  -2 -18   0   17.00   10.10
   2  18   0   29.60    4.70
   2  18   0   22.50    9.10
  -3 -18   0   16.50    9.70
  -3 -18   0   11.30    7.70
  -3 -18   0   15.50    6.10
   3  18   0   14.20   13.30
  -4 -18   0    5.80    6.10
  -4 -18   0   13.00   10.00
  -4 -18   0    3.00    5.90
  -4 -18   0    8.10    5.90
  -4 -18   0    9.40   12.40
   4  18   0    2.60    5.70
   4  18   0    9.10    3.30
  -5 -18   0    5.00    4.50
  -5 -18   0   -7.20    7.60
  -5 -18   0   19.70    7.90
   5  18   0    9.30    7.50
   5  18   0    2.20    2.00
  -6 -18   0   -3.90    7.00
   6  18   0    7.80    3.60
  -7 -18   0   16.20    8.90
  -7 -18   0    2.80    8.80
  -7 -18   0   -6.80    9.50
  -7 -18   0    6.50    8.30
   7  18   0    7.50    2.80
   9 -19   0   -3.70    3.00
  -9  19   0   -6.10    5.50
  -9  19   0  -11.40    5.00
   8 -19   0   28.10    6.60
   8 -19   0   40.10    7.80
  -8  19   0   48.70   14.00
  -8  19   0   33.00   11.30
  -8  19   0   21.00    8.50
  -8  19   0   13.10    8.70
   7 -19   0    3.30    2.60
   7 -19   0    0.70    5.00
   7 -19   0   -0.20    2.40
  -7  19   0   -5.90    5.10
  -7  19   0    1.40    4.20
  -7  19   0   -4.70    5.20
  -7  19   0    3.20    4.20
   6 -19   0    1.20    2.30
  -6  19   0   -6.00    5.20
  -6  19   0    5.70    3.70
  -6  19   0    2.50    6.30
   5 -19   0   -8.50    4.00
   5 -19   0    8.30    5.90
   5 -19   0    6.80    7.60
   5 -19   0   -6.10    7.50
  -5  19   0   -4.00    4.90
  -5  19   0    9.80    5.30
  -5  19   0   -4.00    6.40
  -5  19   0   -2.70    7.80
   4 -19   0   95.39   18.80
   4 -19   0  105.89   22.20
   4 -19   0  120.69   19.90
   4 -19   0  115.69   10.30
  -4  19   0  144.69   20.90
  -4  19   0  145.49   17.20
  -4  19   0  108.09   20.30
   3 -19   0   16.20   11.00
   3 -19   0   16.00    7.70
  -3  19   0   16.70   16.40
  -3  19   0   18.00   12.60
   2 -19   0   14.10    6.40
   2 -19   0    2.90    5.60
   2 -19   0   -8.40    6.00
  -2  19   0    0.80    7.60
  -2  19   0   -5.60    7.80
  -2  19   0    3.20    4.70
  -2  19   0    1.80    7.70
  -2  19   0   -6.30    5.90
   1 -19   0   17.80    8.60
   1 -19   0   18.10   11.40
   1 -19   0   18.00   16.90
   1 -19   0   21.90   13.50
   1 -19   0   23.60   10.70
  -1  19   0   24.40   10.90
  -1  19   0   17.70   10.10
  -1  19   0   27.60   10.60
  -1  19   0   21.60   15.50
  -1  19   0    7.90    8.90
   0 -19   0   49.20   21.10
   0 -19   0  103.99   16.30
   0 -19   0   70.89   17.90
   0 -19   0   58.69   18.20
   0  19   0   61.29   16.80
   0  19   0  113.59   19.50
   0  19   0   98.09   14.40
   0  19   0   88.39   25.00
  -1 -19   0    8.50    4.70
  -1 -19   0    4.20    7.00
  -1 -19   0   -1.50    6.40
   1  19   0    4.50    8.10
   1  19   0    8.10    4.50
   1  19   0   12.80    9.20
  -2 -19   0   42.30   17.90
  -2 -19   0   41.10   14.90
  -2 -19   0   52.59   14.20
   2  19   0   63.79   20.00
  -3 -19   0   23.50   15.80
  -3 -19   0    9.00    8.00
  -3 -19   0   18.00   12.10
  -3 -19   0   19.20    9.40
   3  19   0   13.60    3.70
   3  19   0   10.80   10.90
  -4 -19   0   17.10    8.20
  -4 -19   0   27.30    6.10
   4  19   0   12.60   12.30
  -5 -19   0   32.80   12.70
  -5 -19   0   51.19   13.00
  -5 -19   0   48.70   11.80
  -5 -19   0   34.10   12.90
   5  19   0   25.00    6.10
  -6 -19   0   11.30    5.00
  -6 -19   0   12.80    8.30
  -6 -19   0    0.00    6.70
  -6 -19   0   15.60    6.90
  -6 -19   0  -12.90    7.20
   6  19   0   -0.10    2.70
   9 -20   0  -10.90   10.50
   9 -20   0    3.20    3.10
   9 -20   0    5.60    4.10
  -9  20   0   15.90    7.70
  -9  20   0   10.20    8.00
  -9  20   0   -0.50    6.50
  -8  20   0   59.09   10.00
  -8  20   0   68.79   11.40
  -8  20   0   52.39   12.90
  -8  20   0   51.89   11.20
   7 -20   0   13.60    4.80
   7 -20   0   27.80    7.00
   7 -20   0   24.80   10.60
  -7  20   0   20.70   12.70
  -7  20   0   24.30   10.10
  -7  20   0   42.90   12.70
   6 -20   0    4.60    7.40
   6 -20   0    2.50    2.40
  -6  20   0    4.70    5.20
  -6  20   0   -6.20    4.80
  -6  20   0    1.90    5.70
   5 -20   0   12.10    8.90
   5 -20   0    6.30    3.10
   5 -20   0    3.60   15.00
   5 -20   0    2.90    8.40
   5 -20   0    9.90   10.60
  -5  20   0   -0.90    9.30
  -5  20   0    7.60    7.80
  -5  20   0   -0.50    7.20
  -5  20   0   12.40    8.70
   4 -20   0   13.20    9.10
   4 -20   0   21.80   12.60
   4 -20   0   12.10    3.10
   4 -20   0   13.40    7.20
   4 -20   0    3.80    6.90
  -4  20   0    7.60    7.20
  -4  20   0    2.90    6.10
  -4  20   0    2.40    8.40
   3 -20   0  169.08   24.40
   3 -20   0  167.98   22.80
   3 -20   0  209.68   22.60
   3 -20   0  210.38   28.90
  -3  20   0  176.98   24.40
  -3  20   0  177.58   25.20
  -3  20   0  193.18   21.20
  -3  20   0  202.48   27.80
  -3  20   0  195.88   24.40
   2 -20   0   44.10   12.70
   2 -20   0   56.99   16.30
   2 -20   0   32.80   12.10
  -2  20   0   44.20   13.30
  -2  20   0   23.40   10.80
   1 -20   0  163.38   22.50
   1 -20   0  156.98   22.70
   1 -20   0  164.28   24.00
  -1  20   0  205.38   20.10
  -1  20   0  127.29   20.60
  -1  20   0  234.88   30.00
  -1  20   0  186.78   27.30
  -1  20   0  195.38   24.90
   0 -20   0    0.10    6.60
   0 -20   0    2.70    7.40
   0 -20   0   -5.20    4.00
   0 -20   0   -6.40    6.90
   0 -20   0    8.10    6.10
   0  20   0   -1.10    9.00
   0  20   0    0.90    6.70
  -1 -20   0   14.80    7.70
  -1 -20   0    2.40    6.20
  -1 -20   0  -12.50   10.30
  -1 -20   0   12.10    6.90
  -1 -20   0   -3.20    4.80
   1  20   0    7.30    6.00
  -2 -20   0    1.80   10.20
  -2 -20   0   10.00    6.60
  -2 -20   0    3.90    8.20
  -2 -20   0   14.70    6.20
   2  20   0  -10.80   12.50
   2  20   0    4.30    8.00
  -3 -20   0   20.70   10.10
  -3 -20   0   29.60   11.40
  -3 -20   0   14.40   10.70
  -3 -20   0   16.90   11.10
  -3 -20   0   39.90   11.10
   3  20   0   44.90   13.70
   3  20   0   57.29   18.00
   3  20   0    8.10   10.10
  -4 -20   0  104.49   22.30
  -4 -20   0  110.29   17.20
  -4 -20   0  110.19   20.20
  -4 -20   0   78.99   19.40
   4  20   0   66.19   19.50
  -5 -20   0    6.30    6.80
  -5 -20   0   11.10   11.50
  -5 -20   0    8.20    9.70
   8 -21   0   -0.20    3.20
   8 -21   0    2.90    8.70
  -8  21   0    9.40    7.10
  -8  21   0    4.60    5.30
  -8  21   0    8.00    8.40
   7 -21   0   12.60   10.30
  -7  21   0   22.00   12.70
  -7  21   0    3.00    8.20
  -7  21   0   -5.00    9.00
  -7  21   0   28.40    7.50
   6 -21   0  116.49   11.40
   6 -21   0   93.79   19.80
  -6  21   0  115.29   16.60
  -6  21   0   93.39   19.30
   5 -21   0   -3.40    6.40
   5 -21   0    4.80    2.50
   5 -21   0  -12.00   10.60
  -5  21   0   -5.30    7.20
  -5  21   0    5.20    6.20
  -5  21   0    1.40    5.40
  -5  21   0    3.10    5.00
   4 -21   0   81.19   18.80
   4 -21   0   59.39   18.30
   4 -21   0   71.39    9.20
   4 -21   0   58.99   18.90
  -4  21   0   57.79   15.00
  -4  21   0   66.69   15.40
  -4  21   0   66.99   17.20
  -4  21   0   69.79   16.30
   3 -21   0    1.40    8.30
   3 -21   0   -8.90   10.10
  -3  21   0   -1.80    2.90
  -3  21   0    5.30    7.10
  -3  21   0   -6.40    6.90
  -3  21   0  -10.50    6.50
   2 -21   0    9.80    5.20
   2 -21   0   22.80   11.00
   2 -21   0   -0.70    7.60
  -2  21   0    1.80    5.00
  -2  21   0    2.80    5.40
  -2  21   0   -6.00    5.50
  -2  21   0   -8.00    9.10
  -2  21   0   17.50    8.70
   1 -21   0   44.40   13.90
   1 -21   0   37.50   12.50
   1 -21   0   33.40   12.40
  -1  21   0   32.20   15.50
  -1  21   0   34.10   13.30
   0 -21   0   14.20   10.10
   0 -21   0   46.40   14.60
   0 -21   0   13.70    7.90
   0 -21   0   20.90    9.80
   0  21   0    1.30   10.30
   0  21   0   28.70   10.80
  -1 -21   0    5.00   10.00
  -1 -21   0  -15.90    9.40
  -1 -21   0   -3.00    5.50
  -1 -21   0   17.60    8.40
   1  21   0    6.30    9.00
   1  21   0   -4.20    6.90
  -2 -21   0  -15.20    9.70
  -2 -21   0    1.50    5.20
  -2 -21   0    8.90    8.80
   2  21   0    2.80   10.00
   2  21   0    0.90    7.40
  -3 -21   0    7.60    7.70
  -3 -21   0    0.90   13.20
  -3 -21   0   12.00    5.60
  -3 -21   0   24.00   10.20
   3  21   0   17.00   10.00
  -4 -21   0   25.60    7.80
  -4 -21   0   47.80   15.00
  -4 -21   0   32.10    9.40
  -4 -21   0    3.80   10.90
   4  21   0   16.90   13.90
   6 -22   0   11.30    8.10
   6 -22   0    5.10    4.60
  -6  22   0    6.20    8.40
  -6  22   0   -1.50   10.20
  -6  22   0   12.70    8.40
   5 -22   0    0.40    3.00
   5 -22   0  -14.00    9.40
  -5  22   0   13.50    6.90
  -5  22   0  -12.80    9.20
  -5  22   0  -13.00    8.00
   4 -22   0   13.80   14.10
   4 -22   0    9.80    4.30
   4 -22   0   27.60   10.50
   4 -22   0  -12.10   11.90
  -4  22   0   -7.70   10.20
  -4  22   0   23.10    9.70
  -4  22   0    6.30    8.10
  -4  22   0   32.90   20.90
   3 -22   0   36.70   17.70
   3 -22   0   17.90    5.40
   3 -22   0    7.30   15.40
   3 -22   0   35.00   12.80
   3 -22   0   36.10   18.40
  -3  22   0    3.60   14.40
  -3  22   0   59.09   17.30
  -3  22   0   28.70   12.00
   2 -22   0    0.60    7.10
   2 -22   0   14.00   12.60
  -2  22   0   14.70   11.20
  -2  22   0   11.60    8.90
  -2  22   0    1.30    5.70
   1 -22   0    9.70    8.50
   1 -22   0   -8.70    8.90
   1 -22   0    4.50    8.20
   1 -22   0    1.80   10.00
  -1  22   0   17.30    8.20
  -1  22   0  -10.30   10.90
   0 -22   0    1.00    8.60
   0 -22   0   11.60   12.90
   0  22   0   -4.50   10.10
   0  22   0    6.80    9.40
  -1 -22   0    5.50   11.50
   1  22   0  -10.60   13.10
   1  22   0   -4.70   10.80
  -2 -22   0    7.90   14.20
  -2 -22   0   15.80    8.20
  -2 -22   0   36.20   17.50
   2  22   0   30.60   14.60
   4 -23   0  100.59   19.50
   4 -23   0  127.19   12.90
  -4  23   0  116.69   28.50
  -4  23   0   70.09   21.90
  -4  23   0  122.29   19.60
  -4  23   0  158.18   23.50
  -4  23   0  112.99   17.60
   3 -23   0   40.30   17.00
   3 -23   0   94.69   21.70
   3 -23   0   53.69   14.70
  -3  23   0   36.90   13.90
  -3  23   0   52.69   13.80
  -3  23   0   34.80   16.40
   2 -23   0  -15.10    6.40
   2 -23   0   21.60   12.40
   2 -23   0  -11.50    9.10
  -2  23   0  -15.60    8.10
  -2  23   0  -14.10    8.60
   1 -23   0   27.00   10.10
   1 -23   0   69.59   20.60
   1 -23   0   27.40   10.60
   1 -23   0   31.10   11.80
  -1  23   0   30.00   12.80
  -1  23   0   48.10   12.40
   0 -23   0   18.20   13.40
   0 -23   0   10.80   11.30
   0 -23   0   32.40   13.00
   0  23   0    1.10   13.90
   0  23   0   10.00    9.60
   1  23  -1    4.00    9.30
   1  23  -1    6.30   11.10
  -1 -23   1   13.30    8.50
  -1 -23   1   12.60    8.70
   0  23  -1   10.90    9.70
   0 -23   1   23.60    9.40
   0 -23   1    8.40    7.10
   0 -23   1   28.80   15.20
  -1  23  -1    3.10   15.50
  -1  23  -1    4.40   13.10
   1 -23   1   11.60   11.30
   1 -23   1   20.90   15.70
   1 -23   1   35.10   13.10
  -2  23  -1  -18.80    8.20
  -2  23  -1   -9.70    7.80
   2 -23   1   -2.10    8.90
   2 -23   1    3.10   11.00
   2 -23   1   -5.90   13.40
  -3  23  -1    0.20    7.60
  -3  23  -1  -13.80    6.60
  -3  23  -1   17.60   13.20
   3 -23   1    9.10    4.20
   3 -23   1    1.40    7.90
   3 -23   1    9.30   18.20
  -4  23  -1   -3.80    9.00
  -4  23  -1   10.60   13.10
  -4  23  -1    1.90    8.70
   4 -23   1    8.40    5.60
  -3 -22   1  115.39   17.60
  -3 -22   1   67.79   23.50
  -3 -22   1   83.89   16.30
  -3 -22   1   88.99   19.40
   2  22  -1    6.70   11.40
   2  22  -1   -3.70    8.90
   2  22  -1   18.50   17.40
  -2 -22   1    1.40   10.20
  -2 -22   1  -16.70   14.50
  -2 -22   1    0.60   11.10
   1  22  -1    7.10    9.90
  -1 -22   1  -12.10   13.40
  -1 -22   1   23.70    8.30
  -1 -22   1   10.70    8.80
   0  22  -1   -2.90   12.20
   0  22  -1   -5.60    6.70
   0 -22   1   -8.10    5.20
   0 -22   1    4.70    9.00
  -1  22  -1    9.00   10.70
  -1  22  -1   12.00    8.80
   1 -22   1   -2.80    7.60
   1 -22   1    0.40    7.70
   1 -22   1    6.10    7.50
   1 -22   1   12.60    7.90
  -2  22  -1    5.90    5.80
  -2  22  -1    5.60    5.30
   2 -22   1   -3.90    9.60
   2 -22   1   -1.30    7.00
   2 -22   1   -7.80    5.90
   2 -22   1    5.90   10.80
  -3  22  -1    2.60    9.30
  -3  22  -1   -2.00    6.50
  -3  22  -1    5.10    7.60
  -3  22  -1   -4.20   11.00
   3 -22   1   -6.10    8.50
   3 -22   1    6.80    3.10
   3 -22   1   -7.80   13.20
  -4  22  -1   20.50   10.80
  -4  22  -1    5.10    9.20
  -4  22  -1   21.30    6.60
   4 -22   1   -3.10   17.70
   4 -22   1   32.10   14.90
  -5  22  -1   11.00   10.20
  -5  22  -1   -3.20    6.10
  -5  22  -1   -0.50   11.10
  -5  22  -1    5.00    7.70
   5 -22   1   -2.60    2.80
   5 -22   1  -14.20   10.10
   5 -22   1   11.90    9.90
  -6  22  -1   22.90    7.60
  -6  22  -1   25.10   13.70
   6 -22   1    1.90    9.70
   4  21  -1   21.30   16.10
  -4 -21   1    4.40    5.80
  -4 -21   1    5.80    9.70
  -4 -21   1    6.60    8.50
   3  21  -1   23.30    8.80
  -3 -21   1   27.60   12.90
  -3 -21   1   30.20   13.40
  -3 -21   1   12.20    8.70
  -3 -21   1    6.90   10.50
  -3 -21   1   23.80   15.80
   2  21  -1   -2.00    8.90
   2  21  -1   -6.80    9.40
  -2 -21   1   -5.60    7.60
  -2 -21   1  -11.60    6.00
  -2 -21   1   12.00    6.00
  -2 -21   1   22.10    9.80
  -2 -21   1   -9.10    9.20
   1  21  -1   74.69   14.80
   1  21  -1   59.79   17.90
  -1 -21   1   54.79   15.40
  -1 -21   1   71.29   11.50
  -1 -21   1   76.39   15.10
   0  21  -1  155.98   23.00
   0  21  -1  144.19   18.10
   0 -21   1  155.18   24.70
   0 -21   1  109.09   21.60
   0 -21   1  124.09   30.10
   0 -21   1  159.68   22.90
   0 -21   1  106.49   22.50
  -1  21  -1   11.90   10.10
  -1  21  -1    1.90    6.10
   1 -21   1   -3.30    6.00
   1 -21   1   -0.70    5.80
   1 -21   1    7.90    5.40
  -2  21  -1   28.90   13.10
  -2  21  -1    8.50    6.90
  -2  21  -1   11.50    7.10
  -2  21  -1    4.50    6.90
  -2  21  -1   20.20   10.40
   2 -21   1    9.10   13.10
   2 -21   1   13.60   10.80
   2 -21   1    5.10    7.50
  -3  21  -1  -19.10    8.60
  -3  21  -1   -4.80    5.80
  -3  21  -1    9.50    6.60
  -3  21  -1   -4.80    4.80
  -3  21  -1    5.80    5.00
   3 -21   1   -3.40    2.10
   3 -21   1   -1.80    8.50
   3 -21   1    8.90    8.20
   3 -21   1    4.00    5.80
  -4  21  -1    0.10    8.50
  -4  21  -1  -11.50    8.70
  -4  21  -1    2.00    4.60
  -4  21  -1    4.20    4.10
   4 -21   1    0.20    6.10
   4 -21   1   -7.80   10.00
   4 -21   1  -19.70   12.40
   4 -21   1    1.90    2.80
   4 -21   1    6.20    8.60
  -5  21  -1   10.50    3.90
  -5  21  -1   15.50    9.00
  -5  21  -1   10.00    7.30
  -5  21  -1   10.00    8.30
   5 -21   1   13.60    9.90
   5 -21   1   -3.00    8.20
  -6  21  -1   -7.70    5.70
  -6  21  -1    7.40   10.20
  -6  21  -1    0.50    7.10
  -6  21  -1   -8.60    9.90
   6 -21   1    1.40    2.80
   6 -21   1   19.40    7.90
  -7  21  -1  -21.80   12.40
   7 -21   1   -3.40   10.80
   7 -21   1    2.30    3.00
  -8  21  -1   -6.80    7.50
  -8  21  -1    2.80    9.90
  -8  21  -1   14.50    7.70
   8 -21   1    6.70    4.60
   8 -21   1    2.80    7.80
   8 -21   1    0.20    4.30
  -5 -20   1   71.19   19.00
  -5 -20   1   52.49   16.60
  -5 -20   1   66.79   13.80
  -5 -20   1   34.60   13.20
   4  20  -1   67.39   20.10
  -4 -20   1  115.49   18.90
  -4 -20   1   72.29   17.60
  -4 -20   1   79.49   18.00
  -4 -20   1  100.49   23.30
   3  20  -1   12.50    8.90
   3  20  -1   -5.60    8.70
   3  20  -1   14.60   13.50
  -3 -20   1   -4.60    9.40
  -3 -20   1    8.50    8.60
  -3 -20   1   22.00   11.00
   2  20  -1   -3.80    7.00
   2  20  -1    0.90    5.40
  -2 -20   1    1.90    6.10
  -2 -20   1   -5.00    9.20
  -2 -20   1    2.70    6.10
  -2 -20   1    8.30    4.70
  -2 -20   1   -1.60    7.00
   1  20  -1  123.89   24.60
   1  20  -1   81.99   15.20
  -1 -20   1   95.39   15.70
  -1 -20   1  125.29   17.50
  -1 -20   1  105.19   22.20
  -1 -20   1   60.19   15.30
  -1 -20   1   88.79   17.90
   0  20  -1   49.00   21.70
   0  20  -1   70.89   16.20
   0 -20   1   91.29   15.20
   0 -20   1   59.19   15.50
   0 -20   1   64.99   16.00
   0 -20   1   81.59   16.30
   0 -20   1   45.90   19.20
  -1  20  -1   14.30    7.30
  -1  20  -1   16.90    8.60
  -1  20  -1   23.50    9.50
  -1  20  -1   21.90   10.70
   1 -20   1    9.50   12.30
   1 -20   1   30.90   12.90
   1 -20   1   16.40   12.70
   1 -20   1   36.20   11.20
  -2  20  -1   19.40    8.80
  -2  20  -1   31.80    8.90
   2 -20   1   23.80   12.30
   2 -20   1   38.50   11.30
   2 -20   1   25.70   10.90
   2 -20   1   24.60   12.00
  -3  20  -1   78.59   12.00
  -3  20  -1   68.59   16.30
  -3  20  -1   50.09   12.70
  -3  20  -1   58.09   14.80
  -3  20  -1   55.09   16.00
   3 -20   1   29.80   15.70
   3 -20   1   48.00   15.30
   3 -20   1   52.99   19.40
   3 -20   1   83.89   16.70
  -4  20  -1    1.50    6.70
  -4  20  -1    6.00    6.00
   4 -20   1   10.40    4.60
  -5  20  -1    8.20    4.60
  -5  20  -1    6.70    5.30
  -5  20  -1   -6.90    5.30
  -5  20  -1    4.00   11.00
  -5  20  -1    2.50    6.80
   5 -20   1   -3.70    6.60
   5 -20   1   -1.10    6.50
   5 -20   1   -3.90    7.90
   5 -20   1    3.40    2.80
  -6  20  -1    9.60    9.90
  -6  20  -1    9.50    7.40
  -6  20  -1    9.00    9.80
  -6  20  -1    3.30    8.70
   6 -20   1    8.10    9.30
   6 -20   1   29.60   11.90
   6 -20   1   12.50    4.40
  -7  20  -1   32.50   10.30
   7 -20   1   20.40    5.30
   7 -20   1    6.90   13.00
  -8  20  -1   43.60   11.40
  -8  20  -1   67.19   13.30
  -8  20  -1   58.29   10.00
   8 -20   1   42.60   13.30
   8 -20   1   46.50    7.20
  -9  20  -1   -7.00    7.00
  -9  20  -1   -4.30   11.00
  -9  20  -1    2.20    6.50
  -9  20  -1    6.60    5.00
   9 -20   1   -2.50    3.10
   6  19  -1   23.00    6.00
  -6 -19   1    6.30   12.30
  -6 -19   1   14.40   13.50
  -6 -19   1   12.90    8.20
  -6 -19   1   53.99   19.80
  -6 -19   1   30.60   12.40
  -5 -19   1   -0.50    7.80
  -5 -19   1   40.10   11.30
  -5 -19   1   17.70    9.60
   4  19  -1   -6.10    6.50
  -4 -19   1    4.60    5.70
   3  19  -1    5.20    7.60
   3  19  -1   13.90    3.70
   3  19  -1   17.20   14.10
  -3 -19   1   13.90    7.60
  -3 -19   1   17.80    7.80
  -3 -19   1   27.50    8.80
  -3 -19   1   22.90    8.20
   2  19  -1    9.90    7.80
   2  19  -1   15.20    6.80
  -2 -19   1    9.00    6.90
  -2 -19   1   12.40    5.30
   1  19  -1    8.70    3.20
  -1 -19   1   12.70    8.30
   0  19  -1   66.79   17.90
   0  19  -1   20.70   10.30
   0  19  -1   16.00   10.60
   0  19  -1   19.00   10.70
   0  19  -1   34.30   10.00
   0 -19   1   30.50   12.40
   0 -19   1   37.90   11.70
   0 -19   1   25.80   13.20
   0 -19   1   51.59   14.80
  -1  19  -1   65.69   15.60
  -1  19  -1   49.40   15.50
  -1  19  -1   33.50   10.60
  -1  19  -1   58.89   17.20
  -1  19  -1   70.19   12.30
   1 -19   1   55.29   18.50
   1 -19   1   43.30   13.70
   1 -19   1   42.30   14.40
   1 -19   1   49.20   15.10
  -2  19  -1    4.50    6.20
  -2  19  -1    5.60    5.70
  -2  19  -1    1.40    8.80
   2 -19   1    9.30    6.10
   2 -19   1   -7.60    7.40
   2 -19   1    2.90    8.00
  -3  19  -1   13.80    7.10
  -3  19  -1    6.50    6.80
  -3  19  -1    2.20    6.70
   3 -19   1   10.30    7.40
   3 -19   1   17.30    9.20
  -4  19  -1   10.50    6.80
  -4  19  -1    0.20    6.70
  -4  19  -1   26.60    8.30
   4 -19   1    7.90    3.50
   4 -19   1   13.10    7.50
   4 -19   1    7.50    8.70
  -5  19  -1  109.09   20.00
  -5  19  -1  127.59   20.10
  -5  19  -1  105.69   19.70
  -5  19  -1   91.59   19.80
   5 -19   1  121.29   20.90
   5 -19   1  116.69   10.10
   5 -19   1  136.39   25.20
   5 -19   1   99.19   18.70
   5 -19   1  158.28   20.20
  -6  19  -1    7.10    5.80
  -6  19  -1    7.20    6.40
  -6  19  -1   13.50    7.80
  -6  19  -1   -1.80    5.00
  -6  19  -1    1.40    8.00
   6 -19   1    3.10    2.90
   6 -19   1    5.70    9.40
   6 -19   1   24.40   13.60
  -7  19  -1   14.60    8.00
  -7  19  -1    9.40    5.50
  -7  19  -1    3.50    7.10
   7 -19   1   -0.30    5.20
  -8  19  -1   -9.30    7.50
  -8  19  -1    2.10    4.00
  -8  19  -1    0.40    5.90
  -8  19  -1    0.90    6.90
  -8  19  -1    5.90    8.10
   8 -19   1    3.30    3.20
   8 -19   1   -1.40    6.50
   8 -19   1    3.10    2.30
  -9  19  -1   43.90   11.30
  -9  19  -1   21.00    8.90
   9 -19   1   26.50    9.00
  -7 -18   1   -5.60    8.40
  -7 -18   1    8.50    6.40
  -7 -18   1   13.10   10.00
  -7 -18   1    9.70    7.80
  -6 -18   1    6.90    9.80
  -6 -18   1    9.40    8.80
  -6 -18   1    6.50    8.00
  -6 -18   1   10.50    8.50
  -6 -18   1    9.20    9.00
   5  18  -1  205.28   13.30
   5  18  -1  185.98   23.40
  -5 -18   1  216.78   25.60
  -5 -18   1  196.28   26.00
  -5 -18   1  216.58   28.30
  -5 -18   1  228.38   26.50
  -5 -18   1  193.48   28.50
   4  18  -1   35.50   10.20
   4  18  -1   22.70    4.50
   4  18  -1   10.60    7.20
   4  18  -1   43.40   13.40
  -4 -18   1   44.50   15.80
  -4 -18   1    7.70    7.60
  -4 -18   1   13.10    8.80
  -4 -18   1   45.20   12.80
   3  18  -1   11.80    5.00
   3  18  -1   14.30   11.20
   3  18  -1    3.70    6.70
  -3 -18   1   14.50    8.30
  -3 -18   1   28.90    8.40
  -3 -18   1   11.90    7.50
   2  18  -1   12.30   10.20
   2  18  -1    6.90    6.60
   2  18  -1    6.10    2.80
  -2 -18   1    6.50    7.40
  -2 -18   1   19.80    8.30
  -2 -18   1   -2.30    6.40
  -2 -18   1    4.50    6.10
   1  18  -1   18.70   12.80
   1  18  -1   20.50    7.50
   1  18  -1   16.90    7.80
  -1 -18   1    9.00    7.50
  -1 -18   1   27.10    8.50
  -1 -18   1   20.40   11.20
  -1 -18   1   13.50    8.10
   0  18  -1   16.20    5.60
   0  18  -1   38.20   10.70
   0  18  -1   20.50    7.70
   0  18  -1   27.60   10.90
   0  18  -1   16.80    9.20
   0 -18   1   15.50   10.30
   0 -18   1   13.30    7.70
  -1  18  -1  105.19   17.90
  -1  18  -1  130.79   16.30
  -1  18  -1  135.99   25.00
  -1  18  -1  112.69   20.80
  -1  18  -1  116.09   19.10
   1 -18   1  154.98   22.70
   1 -18   1  130.79   20.60
   1 -18   1  115.69   18.10
   1 -18   1  103.59   18.20
   1 -18   1  135.79   19.70
  -2  18  -1    4.10    5.50
  -2  18  -1    5.20    6.60
  -2  18  -1   -3.60    3.70
  -2  18  -1   11.20    7.90
  -2  18  -1    3.20    5.50
   2 -18   1    4.50    7.20
   2 -18   1    6.40    4.60
   2 -18   1    0.80    3.90
   2 -18   1   -5.40    5.80
  -3  18  -1   -1.30    3.80
  -3  18  -1    9.30    4.20
  -3  18  -1    6.10    5.80
  -3  18  -1    0.50    7.30
  -3  18  -1    2.20    4.70
   3 -18   1    4.60    6.00
   3 -18   1   -1.90    4.80
   3 -18   1    6.00    7.20
   3 -18   1    8.50    7.20
   3 -18   1    1.10    6.90
  -4  18  -1    5.70    6.80
  -4  18  -1   -7.10    3.60
  -4  18  -1    7.50    4.80
   4 -18   1    2.40    1.10
   4 -18   1   -5.50    4.20
   4 -18   1   -1.90    4.20
  -5  18  -1   -1.40    3.60
  -5  18  -1    1.90    4.60
  -5  18  -1   -5.40    4.40
  -5  18  -1    0.10    5.60
   5 -18   1   -1.00    2.00
   5 -18   1   -1.50    6.20
   5 -18   1    1.40    5.40
   5 -18   1   -2.30    8.10
  -6  18  -1   -0.80    3.00
  -6  18  -1    7.70    5.90
  -6  18  -1   -6.40    7.00
  -6  18  -1    0.20    5.10
  -6  18  -1   -0.60    4.20
   6 -18   1   11.30    6.60
   6 -18   1   -5.30   10.00
   6 -18   1  -12.10    5.20
   6 -18   1    1.40    2.00
  -7  18  -1    3.00    5.50
  -7  18  -1    2.30    6.50
  -7  18  -1    1.10    6.60
  -7  18  -1    4.00    5.40
   7 -18   1    2.90    2.80
  -8  18  -1   -0.60    6.40
  -8  18  -1   -3.60    5.90
   8 -18   1   10.80    9.90
   8 -18   1    4.90    2.60
   8 -18   1    5.10    3.80
  -9  18  -1   14.40    8.00
  -9  18  -1    6.30    6.60
   9 -18   1   -6.90    9.30
   9 -18   1    1.80    3.50
   9 -18   1    4.00    3.40
 -10  18  -1    6.80    6.80
 -10  18  -1   -5.20    7.50
  10 -18   1    0.00    2.60
  10 -18   1  -14.20    9.40
  -8 -17   1   55.29   15.20
  -8 -17   1   69.99   14.20
  -8 -17   1   67.79   13.20
   7  17  -1    4.20    3.00
   7  17  -1    2.00    3.00
  -7 -17   1    2.40    6.20
  -7 -17   1    9.70    7.80
  -7 -17   1    4.40    5.10
   6  17  -1   14.20    4.40
  -6 -17   1    8.10    9.20
  -6 -17   1   -2.00   13.50
  -6 -17   1   11.10    8.40
   5  17  -1  -11.70    7.20
   5  17  -1    4.50    2.60
  -5 -17   1    6.40    9.50
  -5 -17   1   12.60    6.10
  -5 -17   1    1.80    6.50
   4  17  -1    6.80    9.40
   4  17  -1    4.50    2.80
   4  17  -1    0.90   10.80
   4  17  -1   -0.40    6.60
  -4 -17   1   -1.30    6.80
  -4 -17   1    2.00    5.80
  -4 -17   1    5.90    9.50
   3  17  -1    3.40    6.20
  -3 -17   1    3.30    7.10
  -3 -17   1   17.20    6.80
  -3 -17   1   10.60    6.60
  -3 -17   1   20.90    6.60
   2  17  -1    6.00    6.30
   2  17  -1   -4.70    6.90
   2  17  -1    5.90    2.20
  -2 -17   1    2.70    6.20
  -2 -17   1    2.70    4.60
  -2 -17   1    1.30    8.70
  -2 -17   1    0.90    5.90
   1  17  -1   32.40   10.80
   1  17  -1   37.60    4.30
   1  17  -1   45.20   12.20
   1  17  -1   35.70    9.00
   1  17  -1   34.10   13.10
  -1 -17   1   58.19   15.40
  -1 -17   1   29.90   11.60
  -1 -17   1   43.60   12.90
   0  17  -1   78.19   17.00
   0  17  -1   45.60   14.60
   0  17  -1   88.59   18.30
   0  17  -1   71.39    5.20
   0  17  -1  103.89   21.10
   0  17  -1  101.29   11.70
   0  17  -1   82.89   13.20
   0 -17   1   78.29   15.30
   0 -17   1   47.00   13.80
   0 -17   1   57.79   14.50
   0 -17   1   67.89   14.50
  -1  17  -1   51.99   10.80
  -1  17  -1   52.29   13.20
  -1  17  -1   62.49   10.40
  -1  17  -1   38.20   15.70
   1 -17   1   60.59   12.10
   1 -17   1   42.90   10.90
   1 -17   1   66.99   18.80
   1 -17   1   26.40   11.20
   1 -17   1   39.00   12.10
  -2  17  -1  192.38   20.00
  -2  17  -1  159.28   28.00
  -2  17  -1  189.58   24.40
  -2  17  -1  164.78   23.20
  -2  17  -1  154.18   20.60
  -2  17  -1  153.28   17.40
   2 -17   1  143.89   21.40
   2 -17   1  181.18   22.20
   2 -17   1  178.08   20.30
   2 -17   1  148.99   19.40
   2 -17   1  196.58   23.10
  -3  17  -1   91.09   18.20
  -3  17  -1   90.29   16.80
  -3  17  -1   42.30   13.40
  -3  17  -1   61.09   12.60
  -3  17  -1   58.69   15.40
   3 -17   1   96.89   17.50
   3 -17   1   50.39   11.90
   3 -17   1   70.39   12.10
   3 -17   1   70.69   10.40
   3 -17   1   81.39   15.70
   3 -17   1   89.89   13.10
  -4  17  -1   57.19   10.20
  -4  17  -1   39.30   11.90
  -4  17  -1   43.10   10.40
  -4  17  -1   50.39   12.60
  -4  17  -1   46.60   10.50
   4 -17   1   44.30    6.30
   4 -17   1   44.90   12.30
   4 -17   1   47.20   12.10
   4 -17   1   44.00   12.70
  -5  17  -1  382.66   44.90
  -5  17  -1  383.26   34.40
  -5  17  -1  358.76   30.80
  -5  17  -1  368.86   32.00
   5 -17   1  367.36   17.60
   5 -17   1  387.86   35.30
   5 -17   1  383.96   30.70
   5 -17   1  404.26   35.70
   5 -17   1  367.16   29.60
  -6  17  -1   42.60   10.80
  -6  17  -1   35.00    9.40
  -6  17  -1   16.60    9.20
  -6  17  -1   11.80    6.80
  -6  17  -1   49.50   10.70
   6 -17   1   24.40    5.10
   6 -17   1   32.00   13.80
  -7  17  -1   38.70   11.60
  -7  17  -1   42.40   15.80
  -7  17  -1   55.79   16.50
  -7  17  -1   34.60   12.00
  -7  17  -1   48.40   11.10
   7 -17   1   57.09   12.90
   7 -17   1   65.19   13.60
   7 -17   1   55.49    7.10
  -8  17  -1   37.30   10.10
  -8  17  -1   12.10    9.30
  -8  17  -1   26.40   10.10
  -8  17  -1   27.70   10.40
  -8  17  -1   47.60   12.70
   8 -17   1   30.30    6.00
   8 -17   1   21.60    5.70
   8 -17   1   26.30   11.60
  -9  17  -1   -4.90    7.10
  -9  17  -1    9.70    8.00
  -9  17  -1   -2.50    5.50
  -9  17  -1    9.30    6.60
   9 -17   1    3.70    2.90
 -10  17  -1   61.39   14.80
 -10  17  -1   45.70   17.70
  10 -17   1   79.19   17.60
  10 -17   1   39.80    8.50
  10 -17   1   57.89    7.50
 -11  17  -1    4.40    3.80
 -11  17  -1   -2.10    5.00
 -11  17  -1    6.90    6.90
  11 -17   1   -2.50    2.70
  11 -17   1   19.60   11.40
  11 -17   1    3.20    3.20
   9  16  -1   14.70    4.80
  -9 -16   1   11.80    8.70
  -9 -16   1    8.30    7.70
   8  16  -1    0.90    3.10
   8  16  -1    0.70    2.90
  -8 -16   1   11.20   10.60
  -8 -16   1    3.40    5.40
  -8 -16   1   -4.40   10.70
  -8 -16   1  -10.60    6.50
   7  16  -1   -0.50    3.00
   7  16  -1   -0.40    2.40
  -7 -16   1    8.60    6.70
  -7 -16   1    2.50    5.50
  -7 -16   1   -8.00    4.90
  -7 -16   1   -2.70    5.30
   6  16  -1    5.00    2.70
  -6 -16   1   13.00    7.30
  -6 -16   1    9.50    3.50
  -6 -16   1   29.80    9.20
  -6 -16   1   14.30    8.10
  -6 -16   1    5.70    9.60
   5  16  -1  234.68   30.60
   5  16  -1  208.08   12.70
   5  16  -1  176.68   21.40
   5  16  -1  190.98   25.20
  -5 -16   1  144.89   20.30
  -5 -16   1  181.28   24.00
  -5 -16   1  207.78   22.70
  -5 -16   1  222.28   20.80
  -5 -16   1  197.88   24.10
   4  16  -1   18.30    8.50
   4  16  -1   25.90    4.50
   4  16  -1   41.60   11.80
  -4 -16   1   17.50   10.30
  -4 -16   1   10.10    8.90
   3  16  -1   21.80    4.10
   3  16  -1    9.60    6.70
   3  16  -1   27.40    9.70
  -3 -16   1   39.20    7.50
   2  16  -1   38.70    6.80
   2  16  -1   19.80    8.20
   2  16  -1   31.90    4.50
   2  16  -1   53.49   11.00
  -2 -16   1   33.40   12.30
  -2 -16   1   34.10    9.80
  -2 -16   1   28.80   10.30
  -2 -16   1   34.90    9.50
  -2 -16   1   24.10    9.90
  -2 -16   1   30.80   10.40
   1  16  -1   13.30    7.50
   1  16  -1    4.80    5.70
   1  16  -1   18.20    6.00
   1  16  -1    8.30    2.40
   1  16  -1    8.40    5.50
   1  16  -1    5.30    5.50
   1  16  -1    1.90    4.10
  -1 -16   1    3.30    5.70
  -1 -16   1    9.70    4.20
  -1 -16   1    8.10    5.90
  -1 -16   1    1.50    3.70
  -1 -16   1    7.50    5.80
  -1 -16   1   19.80    8.00
  -1 -16   1    5.80    5.70
  -1 -16   1    0.20    4.90
   0  16  -1   89.09    5.50
   0  16  -1   80.69   13.60
   0  16  -1  120.79   16.50
   0  16  -1   91.29   16.00
   0  16  -1   82.99   15.20
   0  16  -1   83.19   13.90
   0  16  -1  101.99   13.80
   0  16  -1   95.99   17.20
   0  16  -1   92.09   15.20
   0  16  -1  113.79   12.20
   0 -16   1   81.89   16.50
   0 -16   1   98.49   13.90
   0 -16   1  100.49   13.40
   0 -16   1   88.29   16.40
   0 -16   1   85.79   15.70
   0 -16   1   88.99   11.20
   0 -16   1  106.49   16.40
   0 -16   1   69.39   15.30
  -1  16  -1   49.99   11.40
  -1  16  -1   28.80   10.50
  -1  16  -1   54.59   10.60
  -1  16  -1   37.50   10.00
  -1  16  -1   42.50    3.40
  -1  16  -1   43.10   12.00
  -1  16  -1   39.00   12.30
  -1  16  -1   51.79    9.80
   1 -16   1   70.09   13.60
   1 -16   1   23.40    9.10
   1 -16   1   45.60   12.40
   1 -16   1   35.20   10.70
   1 -16   1   54.89   11.80
   1 -16   1   37.80   11.10
   1 -16   1   36.80   11.00
  -2  16  -1    0.70    5.20
  -2  16  -1    2.50    5.00
  -2  16  -1   -3.70    5.60
  -2  16  -1    1.00    5.40
  -2  16  -1   -4.20    3.90
  -2  16  -1    3.70    4.60
   2 -16   1   -4.10    5.30
   2 -16   1    9.70    5.00
   2 -16   1   -1.80    4.90
   2 -16   1    5.10    6.50
   2 -16   1   -2.50    5.30
   2 -16   1   -3.10    3.70
   2 -16   1    1.80    3.30
  -3  16  -1    2.30    4.10
  -3  16  -1    8.50    5.30
  -3  16  -1    4.10    6.30
  -3  16  -1    2.90    5.20
  -3  16  -1    4.80    6.70
  -3  16  -1    7.70    5.50
  -3  16  -1    6.70    3.40
   3 -16   1    2.50    4.80
   3 -16   1   20.60    6.20
   3 -16   1    8.70    8.00
   3 -16   1   14.10    6.00
   3 -16   1   20.50   10.60
   3 -16   1   23.20    9.10
  -4  16  -1    1.80    4.00
  -4  16  -1    6.70    5.70
  -4  16  -1   -0.60    3.70
  -4  16  -1   -0.90    3.70
  -4  16  -1   -2.70    3.20
  -4  16  -1   -3.40    5.20
  -4  16  -1   -2.10    3.40
   4 -16   1    0.80    1.50
   4 -16   1    1.40    5.60
   4 -16   1    7.50    3.80
   4 -16   1   -3.40    5.20
   4 -16   1    3.00    2.50
   4 -16   1   -6.70    4.60
   4 -16   1    0.40    3.70
   4 -16   1   -4.80    5.00
  -5  16  -1   25.30    7.30
  -5  16  -1   32.40    8.50
  -5  16  -1   14.30    8.50
  -5  16  -1   42.30   10.80
  -5  16  -1   19.60    8.60
  -5  16  -1    7.10    8.30
  -5  16  -1   12.70   10.40
   5 -16   1   31.50    5.50
   5 -16   1   28.10    8.80
   5 -16   1   20.30    9.20
   5 -16   1   17.90    9.40
   5 -16   1   25.70    8.70
  -6  16  -1  296.77   26.60
  -6  16  -1  247.48   33.00
  -6  16  -1  266.67   28.70
  -6  16  -1  266.67   26.10
  -6  16  -1  309.87   25.10
   6 -16   1  297.97   26.40
   6 -16   1  292.37   29.70
   6 -16   1  262.47   34.50
   6 -16   1  255.97   14.80
  -7  16  -1    3.30    3.50
  -7  16  -1   -1.70    3.70
  -7  16  -1   -4.20    2.40
  -7  16  -1    0.50    4.80
   7 -16   1   -5.00    6.60
   7 -16   1    0.30    3.40
   7 -16   1    0.10    1.80
  -8  16  -1    1.10    7.10
  -8  16  -1    6.10    6.50
  -8  16  -1    0.30    5.80
   8 -16   1    0.70    1.20
   8 -16   1   -7.80    5.90
   8 -16   1    0.60    1.40
  -9  16  -1   -1.60    7.50
  -9  16  -1   29.80    8.70
  -9  16  -1   16.70    7.70
  -9  16  -1   18.40    7.20
   9 -16   1    9.80    3.50
   9 -16   1   14.00    4.40
 -10  16  -1  191.68   24.80
 -10  16  -1  156.98   23.10
 -10  16  -1  207.28   25.40
 -10  16  -1  249.08   24.50
  10 -16   1  193.08   15.20
  10 -16   1  196.18   27.20
  10 -16   1  196.48   13.90
 -11  16  -1   -1.20    6.00
 -11  16  -1    9.30    5.10
  11 -16   1    6.40   11.30
  11 -16   1    1.70    3.40
  11 -16   1    7.50    4.50
   9  15  -1    3.10    4.10
  -9 -15   1    8.90    7.70
  -9 -15   1    7.10    6.40
  -9 -15   1    9.30    8.60
   8  15  -1   38.60    7.10
   8  15  -1   36.10    7.00
  -8 -15   1   17.70   10.10
  -8 -15   1   23.60   10.60
  -8 -15   1   47.20   10.60
  -8 -15   1   51.79   12.30
   7  15  -1   -2.90    2.00
   7  15  -1    2.10    2.50
  -7 -15   1   -2.50    5.60
  -7 -15   1   -2.40    3.70
  -7 -15   1    7.10    3.70
  -7 -15   1   -7.00    4.70
  -7 -15   1    1.00    4.80
   6  15  -1    0.20    1.80
   6  15  -1   11.60    6.10
  -6 -15   1   -4.60    2.30
  -6 -15   1   -2.40    5.20
  -6 -15   1   16.70    8.40
  -6 -15   1    1.70    5.00
   5  15  -1    1.70    2.40
   5  15  -1   -2.20    4.40
   5  15  -1    8.20   10.50
   5  15  -1    9.60    4.80
  -5 -15   1    6.80    5.00
  -5 -15   1   -2.30    5.00
  -5 -15   1    6.00    6.10
  -5 -15   1    4.00    6.30
  -5 -15   1   11.80    6.10
   4  15  -1   64.79   11.10
   4  15  -1   61.59   15.70
   4  15  -1   60.09   24.30
   4  15  -1   73.99   16.20
   4  15  -1   89.89   13.50
  -4 -15   1   89.59   17.20
  -4 -15   1   83.99   14.50
  -4 -15   1   98.99   14.50
  -4 -15   1   86.59   15.10
   3  15  -1    4.90    2.20
   3  15  -1   -1.80    3.80
   3  15  -1   16.80    6.30
   3  15  -1    8.20    3.40
   3  15  -1    2.00    3.30
   3  15  -1    5.60    6.20
   3  15  -1   -3.70    5.40
   3  15  -1   -4.60    5.30
  -3 -15   1    1.90    2.60
  -3 -15   1    7.20    2.50
  -3 -15   1   -0.80    6.10
  -3 -15   1    4.50    6.00
  -3 -15   1    2.30    4.70
  -3 -15   1    4.20    5.50
  -3 -15   1    4.40    3.40
   2  15  -1  193.78   18.10
   2  15  -1  135.89   19.90
   2  15  -1  128.39   19.10
   2  15  -1  152.28    8.50
   2  15  -1  155.68   13.40
   2  15  -1  165.48   20.80
   2  15  -1  150.08   19.40
   2  15  -1  160.38   18.60
   2  15  -1  165.38   29.50
   2  15  -1  157.48   18.50
  -2 -15   1  144.79   14.40
  -2 -15   1  173.18   17.40
  -2 -15   1  147.79   20.80
  -2 -15   1  151.68   17.50
  -2 -15   1  175.38   16.40
  -2 -15   1  163.68   21.00
  -2 -15   1  119.89   19.90
  -2 -15   1  126.29   18.80
  -2 -15   1  146.19   18.00
   1  15  -1   11.90    6.70
   1  15  -1   14.40    7.30
   1  15  -1   20.50    7.50
   1  15  -1   34.60   10.10
   1  15  -1   13.90    5.30
   1  15  -1   23.60    8.80
   1  15  -1   29.40    3.60
   1  15  -1   19.30    7.50
   1  15  -1   18.50    6.60
  -1 -15   1   18.20    7.60
  -1 -15   1   28.20    7.90
  -1 -15   1   27.70    6.20
  -1 -15   1   28.10    7.90
  -1 -15   1   32.30    9.30
  -1 -15   1   39.30    8.70
  -1 -15   1   18.50    8.80
  -1 -15   1   18.00    8.30
  -1 -15   1   23.50    8.30
   0  15  -1   -0.80    5.30
   0  15  -1    4.50    1.60
   0  15  -1    2.10    3.10
   0  15  -1   10.30    5.10
   0  15  -1    2.60    4.40
   0  15  -1    3.00    6.70
   0  15  -1    5.30    5.60
   0  15  -1    0.20    5.20
   0  15  -1   -6.80    4.90
   0  15  -1    3.40    4.00
   0 -15   1    4.10    5.40
   0 -15   1    5.20    5.60
   0 -15   1   -1.60    3.30
   0 -15   1   -2.80    3.30
   0 -15   1    1.30    2.70
   0 -15   1    6.80    5.60
   0 -15   1    2.80    3.70
   0 -15   1    2.80    6.20
  -1  15  -1   34.90    9.40
  -1  15  -1   34.80   10.50
  -1  15  -1   45.50    8.30
  -1  15  -1   33.10    7.30
  -1  15  -1   29.30    9.40
  -1  15  -1   40.20   10.70
  -1  15  -1   35.90    2.80
  -1  15  -1   43.60   10.20
   1 -15   1   19.00    7.80
   1 -15   1   36.10    8.80
   1 -15   1   38.20   10.00
   1 -15   1   33.50    9.20
   1 -15   1   35.20    9.90
   1 -15   1   26.80    5.40
   1 -15   1   21.10    9.60
  -2  15  -1   -6.10    4.70
  -2  15  -1   -2.00    3.70
  -2  15  -1    0.70    3.40
  -2  15  -1    8.50    3.90
   2 -15   1   -2.90    3.90
   2 -15   1    4.80    4.90
   2 -15   1   -4.00    3.00
   2 -15   1   -4.40    3.60
   2 -15   1    3.70    5.70
   2 -15   1    3.00    3.50
   2 -15   1   -4.40    5.50
  -3  15  -1   88.59   15.10
  -3  15  -1   72.89   13.70
  -3  15  -1  101.19   11.40
  -3  15  -1   53.09   12.40
  -3  15  -1   89.09   12.40
  -3  15  -1   61.39   13.40
  -3  15  -1   66.19   12.00
  -3  15  -1   72.79   15.30
  -3  15  -1   78.49   14.10
  -3  15  -1   72.99   13.00
   3 -15   1   82.29   13.60
   3 -15   1   83.69   13.30
   3 -15   1   67.39    5.40
   3 -15   1   73.59   13.50
   3 -15   1   84.29   13.80
   3 -15   1   81.69    5.60
   3 -15   1   77.89   14.20
   3 -15   1   78.89   13.50
   3 -15   1   98.79   12.20
  -4  15  -1   29.60    9.30
  -4  15  -1   28.50    9.30
  -4  15  -1   21.80    7.00
  -4  15  -1   35.50   10.40
  -4  15  -1   30.30    7.30
  -4  15  -1   20.30   13.00
  -4  15  -1   21.20    7.90
  -4  15  -1   22.10    8.00
   4 -15   1   17.40    5.10
   4 -15   1   31.10    4.90
   4 -15   1   18.80    9.30
   4 -15   1   35.60    6.00
   4 -15   1   18.80    9.70
   4 -15   1   25.80    9.60
   4 -15   1   20.70    9.70
   4 -15   1   43.40   10.60
   4 -15   1   37.60   10.40
   4 -15   1   36.50   10.00
   4 -15   1   30.60    3.60
  -5  15  -1    4.60    4.70
  -5  15  -1   -4.20    4.40
  -5  15  -1    5.60    4.40
  -5  15  -1    0.50    5.50
  -5  15  -1   11.60    6.20
   5 -15   1    1.00    3.60
   5 -15   1    2.40    5.20
   5 -15   1    5.50    2.30
   5 -15   1   14.50    5.20
   5 -15   1    3.30    5.90
  -6  15  -1   44.80   10.00
  -6  15  -1   31.10    7.40
  -6  15  -1   51.59   12.10
  -6  15  -1   24.20    9.10
  -6  15  -1   28.50    8.80
   6 -15   1   46.30   10.90
   6 -15   1   47.00   12.30
   6 -15   1   28.10    5.60
   6 -15   1   37.30    9.10
   6 -15   1   60.29   14.60
  -7  15  -1   -8.30    4.20
  -7  15  -1   -0.50    4.30
  -7  15  -1   -1.70    3.30
  -7  15  -1    2.50    5.70
  -7  15  -1   -1.60    2.70
   7 -15   1   -0.40    1.50
   7 -15   1   -2.30    1.90
   7 -15   1    6.20    5.90
   7 -15   1   -2.80    4.10
  -8  15  -1   29.20   10.00
  -8  15  -1   33.20   10.20
  -8  15  -1   23.60    9.30
   8 -15   1   43.50    7.00
   8 -15   1   33.70   13.40
   8 -15   1   26.30    5.50
  -9  15  -1    2.10    5.70
  -9  15  -1   10.30    6.50
  -9  15  -1    0.00    5.60
   9 -15   1   10.30    7.60
 -10  15  -1   -1.20    5.20
 -10  15  -1    1.70    5.40
 -10  15  -1    5.80    5.80
 -10  15  -1    3.80    6.20
  10 -15   1   -3.10    2.20
  10 -15   1   -1.20    2.10
 -11  15  -1   23.10    9.30
  11 -15   1   16.30   11.50
  11 -15   1   14.00    6.10
  11 -15   1   11.40    4.20
 -12  15  -1   65.29   12.50
 -12  15  -1   41.30   10.60
 -12  15  -1   45.60   17.80
  12 -15   1   48.90   17.30
  12 -15   1   47.90    8.80
  10  14  -1    2.30    3.50
  10  14  -1    1.10    2.50
 -10 -14   1   14.50    7.90
 -10 -14   1   -7.60    4.80
 -10 -14   1   -7.20    6.70
   9  14  -1    9.90    4.50
   9  14  -1   12.60    4.50
  -9 -14   1   14.80    9.10
  -9 -14   1   21.20    9.30
   8  14  -1    6.80    3.30
   8  14  -1    6.00    3.60
  -8 -14   1   16.20    6.40
  -8 -14   1    0.60    3.70
  -8 -14   1    8.00    6.40
  -8 -14   1   -2.30    5.00
   7  14  -1    4.90    3.20
   7  14  -1    5.50    3.20
  -7 -14   1   11.40    6.40
  -7 -14   1   10.80    7.00
  -7 -14   1   10.90    9.50
  -7 -14   1    2.80    8.40
   6  14  -1   34.20    4.90
  -6 -14   1   20.30    9.10
  -6 -14   1   17.40    8.60
  -6 -14   1   42.60   11.30
   5  14  -1    3.70    4.00
   5  14  -1   -1.30    6.60
   5  14  -1    5.50    5.40
  -5 -14   1    1.10    4.80
  -5 -14   1   -3.10    3.60
   4  14  -1   -5.70    4.20
   4  14  -1    5.30    3.60
   4  14  -1    2.60    4.20
   4  14  -1   -0.50    4.00
   4  14  -1    6.10    5.40
   4  14  -1    0.90    1.70
  -4 -14   1    2.00    4.30
  -4 -14   1   -2.40    5.20
  -4 -14   1    4.50    6.30
  -4 -14   1   -2.80    3.00
  -4 -14   1    0.60    3.20
  -4 -14   1    2.00    3.40
  -4 -14   1   -0.40    3.30
   3  14  -1   52.19   13.40
   3  14  -1   46.10   13.00
   3  14  -1   59.49    5.70
   3  14  -1   62.89    8.70
   3  14  -1   41.30   12.20
   3  14  -1   85.79   14.20
   3  14  -1   33.90    9.40
   3  14  -1   48.00    6.50
   3  14  -1   39.50   10.60
  -3 -14   1   76.19   11.10
  -3 -14   1   68.89   12.50
  -3 -14   1   51.59   10.60
  -3 -14   1   57.89   13.90
  -3 -14   1   54.89   21.20
  -3 -14   1   56.89   12.80
  -3 -14   1   54.09    9.40
  -3 -14   1   52.79   11.70
  -3 -14   1   70.39   10.60
  -3 -14   1   77.99   13.70
  -3 -14   1   46.10    7.40
   2  14  -1   -4.90    4.10
   2  14  -1    1.30    4.30
   2  14  -1   10.10    4.70
   2  14  -1    1.90    3.80
   2  14  -1    2.30    2.30
   2  14  -1   -3.90    2.90
   2  14  -1    0.50    1.30
   2  14  -1   -6.00    4.20
  -2 -14   1   -0.50    2.10
  -2 -14   1   -1.20    2.70
  -2 -14   1    7.40    3.90
  -2 -14   1    0.50    2.50
  -2 -14   1   -1.10    2.50
  -2 -14   1    1.00    3.40
  -2 -14   1   -4.40    3.70
  -2 -14   1   -4.20    2.90
  -2 -14   1    1.50    4.50
   1  14  -1    6.80    4.30
   1  14  -1    0.50    3.30
   1  14  -1    2.20    3.30
   1  14  -1    0.20    4.70
   1  14  -1    2.80    4.50
   1  14  -1    7.30    5.20
   1  14  -1    8.80    3.40
   1  14  -1    2.80    1.30
   1  14  -1   12.50    6.00
   1  14  -1    4.20    2.60
  -1 -14   1   -0.30    3.00
  -1 -14   1    0.40    3.80
  -1 -14   1   -0.30    4.80
  -1 -14   1    3.80    4.60
  -1 -14   1   -0.90    4.20
  -1 -14   1    3.50    2.10
  -1 -14   1    2.90    3.20
  -1 -14   1    3.00    2.60
   0  14  -1    4.00    3.40
   0  14  -1   -4.40    3.30
   0  14  -1    2.30    2.90
   0  14  -1    1.70    0.90
   0  14  -1   -1.60    3.90
   0  14  -1    4.50    4.20
   0  14  -1   -0.60    2.30
   0  14  -1    2.20    3.20
   0 -14   1   -1.20    2.20
   0 -14   1    4.20    3.50
   0 -14   1   -1.30    2.00
   0 -14   1   -3.80    2.60
   0 -14   1    6.50    3.10
   0 -14   1    0.00    2.20
   0 -14   1   -1.00    1.80
   0 -14   1    0.80    3.80
   0 -14   1    2.70    3.40
  -1  14  -1   61.79   10.60
  -1  14  -1   57.79   10.20
  -1  14  -1   56.29   11.60
  -1  14  -1   46.50   11.60
  -1  14  -1   52.49    3.40
  -1  14  -1   51.89   10.80
  -1  14  -1   46.20    8.80
  -1  14  -1   52.89   11.50
  -1  14  -1   41.10    3.40
  -1  14  -1   44.10   10.40
  -1  14  -1   47.20    9.90
  -1  14  -1   61.89   10.00
   1 -14   1   59.09   10.90
   1 -14   1   49.50   10.70
   1 -14   1   34.50    9.10
   1 -14   1   43.10    5.60
   1 -14   1   53.69   10.90
   1 -14   1   51.59    9.80
   1 -14   1   58.29   10.60
   1 -14   1   38.80    9.70
   1 -14   1   33.30   10.40
   1 -14   1   51.09    4.40
   1 -14   1   39.00   11.60
  -2  14  -1   -0.30    3.60
  -2  14  -1   -5.30    3.30
  -2  14  -1    0.90    3.40
  -2  14  -1    0.20    3.00
  -2  14  -1    0.50    3.50
  -2  14  -1    1.30    2.80
  -2  14  -1   -0.10    0.60
  -2  14  -1    0.60    4.10
  -2  14  -1    0.50    1.20
  -2  14  -1    4.10    3.30
  -2  14  -1   -4.30    2.70
   2 -14   1    0.00    4.40
   2 -14   1   -4.30    3.00
   2 -14   1    1.00    3.50
   2 -14   1   -2.70    3.20
   2 -14   1   -0.90    1.70
   2 -14   1   -6.60    3.20
   2 -14   1   -2.20    3.00
   2 -14   1   -3.60    3.40
   2 -14   1    3.80    3.90
   2 -14   1   -0.40    1.10
  -3  14  -1    2.00    5.00
  -3  14  -1   -0.50    2.30
  -3  14  -1   -0.60    1.90
  -3  14  -1   -1.90    3.10
  -3  14  -1   -1.80    4.00
  -3  14  -1   -5.90    4.30
  -3  14  -1   -5.80    4.00
  -3  14  -1    3.60    2.50
  -3  14  -1    2.10    1.50
  -3  14  -1    5.10    3.40
  -3  14  -1    2.30    5.20
   3 -14   1    3.20    4.90
   3 -14   1    6.10    5.90
   3 -14   1   -2.50    2.70
   3 -14   1    1.80    3.50
   3 -14   1    2.90    3.80
   3 -14   1   -1.60    1.20
   3 -14   1   -5.20    3.00
   3 -14   1    0.00    2.40
   3 -14   1    2.90    2.80
  -4  14  -1    1.00    3.30
  -4  14  -1    4.50    3.80
  -4  14  -1   11.50    5.10
  -4  14  -1    6.20    5.20
  -4  14  -1    2.50    4.30
  -4  14  -1   -0.30    5.00
  -4  14  -1   10.10    5.10
   4 -14   1   -1.60    3.30
   4 -14   1    4.80    2.40
   4 -14   1    5.00    5.10
   4 -14   1    1.40    3.20
   4 -14   1    1.30    2.60
   4 -14   1    7.40    1.90
   4 -14   1    1.60    5.10
   4 -14   1    6.30    3.70
   4 -14   1   -2.70    6.00
   4 -14   1    6.40    2.60
  -5  14  -1  264.57   24.20
  -5  14  -1  253.17   24.10
  -5  14  -1  272.77   24.00
  -5  14  -1  280.87   25.60
  -5  14  -1  258.37   23.30
  -5  14  -1  288.77   24.20
  -5  14  -1  284.07   24.10
  -5  14  -1  247.88   24.60
  -5  14  -1  274.97   22.30
  -5  14  -1  245.28   24.20
   5 -14   1  288.07   22.00
   5 -14   1  262.07   12.90
   5 -14   1  259.27   26.00
   5 -14   1  311.47   24.40
   5 -14   1  269.37   13.80
   5 -14   1  271.57    9.90
   5 -14   1  219.88   24.00
   5 -14   1  277.17   23.50
   5 -14   1  251.27   25.40
  -6  14  -1    6.30    5.60
  -6  14  -1    1.90    3.10
  -6  14  -1    1.50    4.80
  -6  14  -1    1.20    4.40
  -6  14  -1   13.00    4.60
  -6  14  -1    4.80    5.40
  -6  14  -1    8.50    3.10
  -6  14  -1    9.50    5.30
  -6  14  -1    5.20    5.80
   6 -14   1   10.10    4.40
   6 -14   1    3.80    3.60
   6 -14   1    7.00    5.10
   6 -14   1    8.70    2.90
   6 -14   1   11.80    3.30
   6 -14   1    2.80    3.90
   6 -14   1    6.00    8.20
   6 -14   1   10.60    5.40
  -7  14  -1   57.99   12.20
  -7  14  -1   74.39   10.10
  -7  14  -1   52.79   10.80
  -7  14  -1   65.09   12.10
   7 -14   1   49.20    6.40
   7 -14   1   53.99   13.60
   7 -14   1   57.89   13.70
   7 -14   1   62.79    7.40
   7 -14   1   54.19   11.80
   7 -14   1   54.59   20.70
  -8  14  -1    5.30    2.80
  -8  14  -1   -2.20    3.30
  -8  14  -1   -1.70    3.40
  -8  14  -1    3.80    2.90
   8 -14   1   -0.80    2.00
   8 -14   1   11.50    8.90
   8 -14   1    3.00    8.40
  -9  14  -1   85.79   13.10
  -9  14  -1   44.40   12.00
  -9  14  -1   83.79   11.50
  -9  14  -1   60.59   14.40
  -9  14  -1   61.49   13.60
   9 -14   1   78.39    8.30
   9 -14   1   58.09   17.30
   9 -14   1   65.29    8.10
 -10  14  -1   67.09   14.30
 -10  14  -1   77.19   14.50
 -10  14  -1   51.79   12.90
 -10  14  -1   79.69   13.70
  10 -14   1   90.09   18.60
  10 -14   1   77.89    9.60
  10 -14   1   69.19    8.80
 -11  14  -1  139.59   20.80
 -11  14  -1  134.39   19.90
  11 -14   1  169.18   14.50
  11 -14   1  153.68   12.10
  11 -14   1  118.19   24.80
 -12  14  -1   85.29   13.90
 -12  14  -1   81.49   13.80
 -12  14  -1   96.59   16.60
  12 -14   1   79.99    9.40
  12 -14   1   63.49    9.30
  12 -14   1   89.79   22.40
  10  13  -1   35.40    8.00
  10  13  -1   27.40    7.20
 -10 -13   1   30.10   13.30
 -10 -13   1   23.90   12.80
 -10 -13   1   16.00    9.20
   9  13  -1    5.90    3.30
   9  13  -1    8.50    3.20
  -9 -13   1    9.00    6.00
  -9 -13   1    0.30    5.70
  -9 -13   1   -3.20    5.20
   8  13  -1   63.09    8.50
   8  13  -1   61.79    7.60
  -8 -13   1   40.40   14.00
  -8 -13   1   66.49   13.60
   7  13  -1  217.58   13.80
   7  13  -1  200.78   13.10
  -7 -13   1  229.58   24.10
  -7 -13   1  201.58   21.20
  -7 -13   1  185.58   22.30
  -7 -13   1  185.08   21.80
  -7 -13   1  203.18   23.10
  -7 -13   1  193.88   21.80
  -7 -13   1  170.28   20.30
   6  13  -1    0.50    2.20
   6  13  -1    4.50    7.90
   6  13  -1    3.20    4.90
   6  13  -1    2.70    3.70
  -6 -13   1    4.10    4.40
  -6 -13   1    9.00    3.00
  -6 -13   1    3.00    2.80
  -6 -13   1   -2.40    3.70
   5  13  -1    6.20    2.20
   5  13  -1    7.20    3.60
   5  13  -1   -3.10    4.10
  -5 -13   1   -1.80    3.40
  -5 -13   1    5.80    4.40
  -5 -13   1    0.60    3.60
  -5 -13   1    0.70    3.80
   4  13  -1   -4.70    2.90
   4  13  -1    2.50    2.80
   4  13  -1   -3.20    3.90
   4  13  -1   -0.10    4.90
   4  13  -1   -1.70    5.50
   4  13  -1   -4.40    2.30
   4  13  -1    6.50    4.30
   4  13  -1   -0.20    1.70
   4  13  -1   -3.80    4.50
  -4 -13   1    4.90    5.90
  -4 -13   1    2.20    4.10
  -4 -13   1   -0.70    1.90
  -4 -13   1    0.60    4.30
  -4 -13   1   -2.80    2.40
  -4 -13   1   -4.10    2.80
  -4 -13   1    0.90    3.90
  -4 -13   1   -4.30    4.00
  -4 -13   1   -3.60    3.80
  -4 -13   1    0.60    2.60
  -4 -13   1    6.90    3.90
   3  13  -1   75.79    7.40
   3  13  -1   60.99   12.10
   3  13  -1   88.59   13.20
   3  13  -1  101.29   14.10
   3  13  -1   82.39    6.40
   3  13  -1   65.89   12.60
   3  13  -1   80.99   14.20
   3  13  -1   90.09   12.50
  -3 -13   1   77.79   12.40
  -3 -13   1   81.59   14.00
  -3 -13   1   95.19   15.00
  -3 -13   1   74.39   11.80
  -3 -13   1   50.89   13.40
  -3 -13   1  107.79   12.80
  -3 -13   1   74.39   12.60
  -3 -13   1   67.79   11.80
  -3 -13   1   70.09   10.60
  -3 -13   1   64.49   12.80
   2  13  -1   56.59   11.20
   2  13  -1   51.59    4.60
   2  13  -1   53.29   13.60
   2  13  -1   66.69    6.40
   2  13  -1   42.20    9.80
   2  13  -1   59.29   12.70
   2  13  -1   44.40    9.10
   2  13  -1   43.00   11.40
   2  13  -1   63.19   11.80
   2  13  -1   62.89   11.80
   2  13  -1   51.49   10.20
  -2 -13   1   40.40    9.80
  -2 -13   1   41.50    8.90
  -2 -13   1   54.79   10.40
  -2 -13   1   43.40   11.20
  -2 -13   1   49.99    8.60
  -2 -13   1   57.99   10.90
  -2 -13   1   54.89   10.00
  -2 -13   1   58.89   11.00
  -2 -13   1   48.70   11.40
  -2 -13   1   67.39    6.80
  -2 -13   1   43.30    9.40
   1  13  -1   -3.00    3.20
   1  13  -1    1.20    2.20
   1  13  -1   -0.20    3.60
   1  13  -1   -3.10    3.30
   1  13  -1   -1.40    3.40
   1  13  -1   -2.10    2.00
   1  13  -1   -0.50    3.60
   1  13  -1   -0.70    0.90
   1  13  -1    0.80    4.20
  -1 -13   1    1.90    3.70
  -1 -13   1    2.30    2.50
  -1 -13   1   -2.50    3.60
  -1 -13   1    2.40    4.20
  -1 -13   1   -1.10    1.40
  -1 -13   1    0.20    2.20
  -1 -13   1   -2.20    2.00
  -1 -13   1   -1.60    2.60
  -1 -13   1   -5.70    2.90
  -1 -13   1    7.00    3.70
  -1 -13   1    0.00    2.40
   0  13  -1    2.20    4.00
   0  13  -1   -2.10    2.70
   0  13  -1    3.00    1.10
   0  13  -1    4.10    3.00
   0  13  -1    0.50    4.50
   0  13  -1    1.60    0.70
   0  13  -1    7.80    3.80
   0  13  -1    0.00    3.00
   0  13  -1    9.00    5.30
   0  13  -1    0.90    2.90
   0  13  -1    1.80    3.90
   0 -13   1    2.60    2.40
   0 -13   1    1.10    3.00
   0 -13   1    0.00    3.80
   0 -13   1    5.50    1.60
   0 -13   1    5.70    4.60
   0 -13   1    3.20    4.10
   0 -13   1    3.00    3.20
   0 -13   1    3.70    4.10
   0 -13   1    3.20    3.50
   0 -13   1    3.30    4.60
  -1  13  -1   53.49   11.10
  -1  13  -1   56.99   10.40
  -1  13  -1   67.29    9.20
  -1  13  -1   60.59    3.90
  -1  13  -1   59.19   11.60
  -1  13  -1   53.39   10.50
  -1  13  -1   50.79    9.90
  -1  13  -1   48.50    9.50
  -1  13  -1   61.59    4.80
  -1  13  -1   49.80    9.90
   1 -13   1   64.09   12.80
   1 -13   1   56.29   10.40
   1 -13   1   61.99    6.40
   1 -13   1   53.79    9.80
   1 -13   1   67.69   11.20
   1 -13   1   53.39   10.40
   1 -13   1   55.29   10.50
   1 -13   1   65.59   11.90
   1 -13   1   66.59    4.70
   1 -13   1   49.00   10.30
   1 -13   1   70.39   11.70
  -2  13  -1   23.70    8.10
  -2  13  -1   21.60    7.40
  -2  13  -1   23.20    7.40
  -2  13  -1   29.90    7.10
  -2  13  -1   27.60    1.70
  -2  13  -1   18.50    6.70
  -2  13  -1   33.70    8.70
  -2  13  -1   25.80    7.50
  -2  13  -1   14.90    5.70
  -2  13  -1   33.50    3.20
  -2  13  -1   20.70    6.30
  -2  13  -1   32.20    8.80
   2 -13   1   29.60    9.50
   2 -13   1   27.10    8.50
   2 -13   1   27.30    2.90
   2 -13   1   21.70    6.40
   2 -13   1   21.70    6.60
   2 -13   1   24.40    7.90
   2 -13   1   25.20    8.50
  -3  13  -1  433.76   29.70
  -3  13  -1  421.56   13.30
  -3  13  -1  417.26   28.10
  -3  13  -1  425.96   28.20
  -3  13  -1  415.86   28.70
  -3  13  -1  407.56   28.00
  -3  13  -1  458.65   30.80
  -3  13  -1  445.66   27.20
  -3  13  -1  491.15   31.30
  -3  13  -1  432.16   26.30
  -3  13  -1  410.96   30.30
  -3  13  -1  437.46   27.80
   3 -13   1  405.36   27.10
   3 -13   1  418.26   27.40
   3 -13   1  403.16   30.10
   3 -13   1  460.55   30.60
   3 -13   1  468.75   32.40
   3 -13   1  446.46   28.40
   3 -13   1  443.76   30.90
   3 -13   1  434.86   28.50
   3 -13   1  417.16   29.50
  -4  13  -1   41.90    8.70
  -4  13  -1   29.90    9.20
  -4  13  -1   31.10   10.30
  -4  13  -1   44.10    9.50
  -4  13  -1   24.30    7.30
  -4  13  -1   22.50    7.50
  -4  13  -1   44.30    9.70
  -4  13  -1   48.10   10.00
  -4  13  -1   36.60   10.40
  -4  13  -1   28.80    8.00
   4 -13   1   40.80    3.70
   4 -13   1   41.30    8.00
   4 -13   1   47.00    5.70
   4 -13   1   39.30    5.10
   4 -13   1   36.50    8.90
   4 -13   1   56.99    9.30
   4 -13   1   30.20    5.20
   4 -13   1   38.70    4.90
   4 -13   1   29.20    8.10
   4 -13   1   41.30    9.30
   4 -13   1   31.80    9.80
   4 -13   1   27.50    9.00
   4 -13   1   40.20    8.20
   4 -13   1   43.00    9.40
  -5  13  -1   44.00   10.20
  -5  13  -1   35.50    8.70
  -5  13  -1   22.10    8.10
  -5  13  -1   28.00    7.80
  -5  13  -1   34.20    7.80
  -5  13  -1   39.70    7.50
  -5  13  -1   27.70    5.50
  -5  13  -1   27.30    8.80
  -5  13  -1   46.20    8.00
   5 -13   1   33.20    8.60
   5 -13   1   53.09   10.30
   5 -13   1   36.10    8.10
   5 -13   1   35.20    5.40
   5 -13   1   22.20    9.00
   5 -13   1   41.20    8.80
   5 -13   1   18.30    8.70
   5 -13   1   43.20    9.20
   5 -13   1   23.30    9.10
   5 -13   1   28.50    3.70
   5 -13   1   32.70    5.00
  -6  13  -1   14.60    6.30
  -6  13  -1   15.50    9.80
  -6  13  -1   37.00    8.90
  -6  13  -1   20.30    6.80
  -6  13  -1   14.50    7.20
  -6  13  -1   11.30    6.30
  -6  13  -1   27.30    7.00
  -6  13  -1   20.40    7.00
   6 -13   1   41.00    8.90
   6 -13   1   27.70    6.20
   6 -13   1   28.20    8.70
   6 -13   1   18.30    7.50
   6 -13   1   25.90    9.10
   6 -13   1   27.20    4.10
   6 -13   1   38.20    7.70
   6 -13   1   23.20    8.80
   6 -13   1    9.40    6.90
  -7  13  -1    9.20    5.90
  -7  13  -1    6.40    4.90
  -7  13  -1    1.70    5.80
  -7  13  -1   -2.50    4.30
  -7  13  -1    7.40    5.40
  -7  13  -1   -0.70    4.20
   7 -13   1    7.00    3.70
   7 -13   1   12.70    6.60
   7 -13   1    5.60    2.60
   7 -13   1    0.30    2.40
   7 -13   1    2.00    1.60
   7 -13   1    5.80    5.60
   7 -13   1    4.70    3.70
   7 -13   1   10.60    7.60
  -8  13  -1   33.40   10.40
  -8  13  -1   23.70    7.90
  -8  13  -1   37.20    8.40
  -8  13  -1   31.20   13.30
  -8  13  -1   49.50   11.50
  -8  13  -1   37.10   10.50
   8 -13   1   40.50   12.40
   8 -13   1   40.90    6.30
   8 -13   1   47.80    6.90
   8 -13   1   49.99   12.80
   8 -13   1   38.50    7.30
   8 -13   1   32.70    5.40
  -9  13  -1   15.20    7.00
  -9  13  -1   16.20    5.10
  -9  13  -1   21.30    6.80
   9 -13   1   13.50    3.90
   9 -13   1   21.20    4.80
   9 -13   1    8.60    3.20
 -10  13  -1   28.60    7.40
 -10  13  -1   12.80    4.60
 -10  13  -1    4.80    7.60
 -10  13  -1   28.90    8.50
  10 -13   1   31.60    6.90
  10 -13   1   11.30    9.30
  10 -13   1   22.90    5.40
 -11  13  -1   32.60    7.50
  11 -13   1    2.00    8.50
 -12  13  -1   69.29   12.90
 -12  13  -1   67.39    9.60
 -12  13  -1   66.89    9.60
  10  12  -1    0.30    3.50
 -10 -12   1    6.60    7.80
 -10 -12   1    7.20    3.30
   9  12  -1   -1.10    2.30
   9  12  -1   -0.50    2.00
  -9 -12   1   -1.00    3.50
  -9 -12   1    0.10    4.50
  -9 -12   1   -3.90    3.30
   8  12  -1   22.50    5.30
   8  12  -1   25.70    6.00
  -8 -12   1   17.00    9.10
  -8 -12   1   11.30    6.90
  -8 -12   1   12.50    6.90
  -8 -12   1   18.90    8.30
  -8 -12   1   19.30   10.20
   7  12  -1   20.90   10.80
   7  12  -1   18.20    4.90
   7  12  -1   25.50    5.50
  -7 -12   1   17.60    9.20
  -7 -12   1   20.10    7.90
  -7 -12   1   26.60    7.70
  -7 -12   1   26.90    7.30
   6  12  -1   -3.30    6.50
   6  12  -1   -4.80    3.00
   6  12  -1   -0.90    1.50
  -6 -12   1    0.00    3.10
  -6 -12   1    4.30    3.20
  -6 -12   1   -1.70    1.20
  -6 -12   1    0.00    2.50
  -6 -12   1   -4.60    2.00
  -6 -12   1    1.50    3.50
  -6 -12   1   -0.50    3.70
  -6 -12   1   -1.00    3.40
   5  12  -1   19.50    5.80
   5  12  -1   15.50    3.80
   5  12  -1   12.90    7.60
   5  12  -1   20.00    6.70
   5  12  -1   28.20    7.60
  -5 -12   1   34.30    9.90
  -5 -12   1   28.50    7.10
  -5 -12   1   15.40    6.90
  -5 -12   1   13.50    6.70
  -5 -12   1   17.70    6.40
  -5 -12   1   33.80    8.70
  -5 -12   1   17.40    7.30
  -5 -12   1   15.70    6.70
   4  12  -1    1.60    4.00
   4  12  -1   -0.80    5.50
   4  12  -1    0.60    5.40
   4  12  -1    5.00    2.00
   4  12  -1    6.60    5.00
   4  12  -1    2.20    3.70
   4  12  -1    3.10    2.10
   4  12  -1   -0.10    3.90
   4  12  -1   -1.40    4.90
  -4 -12   1    3.00    4.60
  -4 -12   1    7.10    5.80
  -4 -12   1    1.90    2.60
  -4 -12   1    6.50    3.90
  -4 -12   1    6.60    5.10
  -4 -12   1    3.80    3.80
  -4 -12   1   10.60    4.30
  -4 -12   1   13.90    5.50
  -4 -12   1   -3.60    3.40
   3  12  -1    3.30    4.30
   3  12  -1    0.30    1.10
   3  12  -1   -5.10    2.90
   3  12  -1    1.80    3.70
   3  12  -1   -5.10    3.80
   3  12  -1    1.00    1.80
   3  12  -1    1.90    2.90
   3  12  -1   -3.40    1.90
   3  12  -1    0.00    2.70
   3  12  -1    2.60    3.00
  -3 -12   1    4.80    2.60
  -3 -12   1    4.40    3.50
  -3 -12   1   -1.10    1.20
  -3 -12   1   -0.30    2.50
  -3 -12   1   -0.10    1.90
  -3 -12   1    1.50    3.70
  -3 -12   1   -0.80    2.60
  -3 -12   1   -0.40    2.10
  -3 -12   1   -0.60    2.60
  -3 -12   1   -6.30    3.60
   2  12  -1    3.70    1.50
   2  12  -1    5.70    4.90
   2  12  -1   -2.80    3.20
   2  12  -1    4.40    4.10
   2  12  -1    1.60    3.70
   2  12  -1    3.50    2.70
   2  12  -1    5.10    2.70
   2  12  -1    6.90    4.40
   2  12  -1    2.70    3.20
   2  12  -1    2.60    3.90
  -2 -12   1    6.60    3.10
  -2 -12   1    4.40    3.30
  -2 -12   1   -1.10    3.40
  -2 -12   1    6.80    2.60
  -2 -12   1    1.00    3.00
  -2 -12   1   11.20    3.00
  -2 -12   1    4.90    3.80
  -2 -12   1    4.40    3.20
   1  12  -1  590.34   32.10
   1  12  -1  584.74   32.40
   1  12  -1  595.94   34.20
   1  12  -1  582.04   15.50
   1  12  -1  576.44   31.60
   1  12  -1  603.94   24.70
   1  12  -1  644.44   37.50
   1  12  -1  620.44   34.20
   1  12  -1  608.94   30.80
   1  12  -1  583.24   30.70
  -1 -12   1  614.54   33.50
  -1 -12   1  600.44   33.20
  -1 -12   1  589.04   34.50
  -1 -12   1  596.34   24.80
  -1 -12   1  577.84   32.20
  -1 -12   1  608.64   35.40
  -1 -12   1  577.04   18.80
  -1 -12   1  584.84   33.30
  -1 -12   1  624.34   36.70
  -1 -12   1  609.74   35.10
   0  12  -1   31.30    7.90
   0  12  -1   51.59    7.00
   0  12  -1   37.40    2.50
   0  12  -1   39.90    3.30
   0  12  -1   45.20    7.40
   0  12  -1   49.20    8.20
   0  12  -1   34.60    7.80
   0  12  -1   39.90    9.20
   0  12  -1   26.30    7.50
   0  12  -1   31.80    7.80
   0  12  -1   33.40    8.20
   0  12  -1   46.30    7.40
   0 -12   1   20.90    8.00
   0 -12   1   39.90    8.00
   0 -12   1   28.70    5.40
   0 -12   1   44.30    8.70
   0 -12   1   31.50    4.00
   0 -12   1   27.70    7.30
   0 -12   1   40.30    8.70
   0 -12   1   40.60    8.50
   0 -12   1   24.80    7.60
   0 -12   1   40.00    8.50
  -1  12  -1   47.90    3.40
  -1  12  -1   48.10    8.00
  -1  12  -1   52.29    9.40
  -1  12  -1   45.60    7.90
  -1  12  -1   48.00    9.50
  -1  12  -1   47.50   10.60
  -1  12  -1   51.79    7.80
  -1  12  -1   53.49    3.10
  -1  12  -1   55.79    8.70
   1 -12   1   59.49    4.40
   1 -12   1   46.20   10.10
   1 -12   1   54.89    9.80
   1 -12   1   33.50    8.60
   1 -12   1   63.99   10.30
   1 -12   1   58.09    9.50
   1 -12   1   56.89   11.30
   1 -12   1   51.19    5.90
   1 -12   1   56.79   11.50
   1 -12   1   45.80    9.30
  -2  12  -1   49.70    3.80
  -2  12  -1   57.59   10.70
  -2  12  -1   49.50    8.60
  -2  12  -1   58.89    8.80
  -2  12  -1   52.69   10.00
  -2  12  -1   42.40    9.60
  -2  12  -1   33.90    7.90
  -2  12  -1   58.59   11.30
  -2  12  -1   49.60    2.20
  -2  12  -1   53.89    9.20
  -2  12  -1   46.60    8.70
  -2  12  -1   63.89    7.70
  -2  12  -1   46.00    9.40
   2 -12   1   50.39   10.30
   2 -12   1   40.20    8.60
   2 -12   1   52.89    9.10
   2 -12   1   35.60    8.50
   2 -12   1   43.20   10.00
   2 -12   1   58.69    4.00
   2 -12   1   46.50   10.40
   2 -12   1   48.00    9.80
   2 -12   1   60.29    9.50
   2 -12   1   48.00    8.70
  -3  12  -1   56.99   10.60
  -3  12  -1   56.39   10.20
  -3  12  -1   52.99   10.90
  -3  12  -1   58.89    9.60
  -3  12  -1   59.39    9.00
  -3  12  -1   53.19   13.60
  -3  12  -1   66.19    9.90
  -3  12  -1   55.19   10.70
  -3  12  -1   74.69    9.80
  -3  12  -1   64.69    8.20
  -3  12  -1   53.49    5.20
   3 -12   1   42.40    8.60
   3 -12   1   47.20   10.30
   3 -12   1   51.09    9.30
   3 -12   1   54.29    9.50
   3 -12   1   64.99   10.80
   3 -12   1   36.20    8.40
   3 -12   1   53.09   10.40
   3 -12   1   75.49   12.40
   3 -12   1   58.79    9.80
  -4  12  -1    6.40    4.80
  -4  12  -1    3.00    3.90
  -4  12  -1   -2.90    2.60
  -4  12  -1    0.10    2.60
  -4  12  -1    7.30    3.50
  -4  12  -1    1.40    2.20
  -4  12  -1    1.50    3.50
  -4  12  -1    4.20    3.40
  -4  12  -1    3.20    3.30
  -4  12  -1    1.80    1.70
  -4  12  -1    1.10    4.10
   4 -12   1    2.60    1.60
   4 -12   1   -1.90    3.70
   4 -12   1    1.70    3.80
   4 -12   1    0.40    2.20
   4 -12   1   -0.50    2.60
   4 -12   1    2.30    1.60
   4 -12   1    4.10    3.10
   4 -12   1   -0.40    1.50
   4 -12   1    1.90    2.20
   4 -12   1    3.70    4.30
   4 -12   1    1.50    3.60
   4 -12   1   -1.60    3.90
   4 -12   1   10.60    5.80
   4 -12   1    4.00    3.70
  -5  12  -1   12.70    5.90
  -5  12  -1   13.00    4.90
  -5  12  -1    7.20    5.80
  -5  12  -1   17.00    6.10
  -5  12  -1    9.50    5.50
  -5  12  -1    9.70    4.50
   5 -12   1    9.90    2.90
   5 -12   1   15.00    6.50
   5 -12   1   10.70    5.40
   5 -12   1   15.80    5.90
   5 -12   1    6.60    3.80
   5 -12   1   12.30    7.10
   5 -12   1   15.00    3.50
   5 -12   1   12.30    5.60
   5 -12   1   10.60    3.30
   5 -12   1   16.80    5.60
  -6  12  -1    1.00    4.20
  -6  12  -1    5.00    3.00
  -6  12  -1   10.00    4.10
  -6  12  -1    4.60    4.20
  -6  12  -1    4.40    1.90
  -6  12  -1    0.60    2.90
  -6  12  -1   -1.00    4.20
  -6  12  -1   -0.60    2.40
  -6  12  -1    2.50    4.30
  -6  12  -1   -0.60    2.30
   6 -12   1   -0.60    4.80
   6 -12   1    2.60    1.80
   6 -12   1   -1.40    3.80
   6 -12   1    3.20    2.10
   6 -12   1    2.00    2.80
   6 -12   1   10.70    3.40
   6 -12   1    3.20    3.30
  -7  12  -1   70.79   17.00
  -7  12  -1   64.89   13.30
  -7  12  -1   52.99   12.00
  -7  12  -1   58.49    9.60
  -7  12  -1   44.10   10.00
  -7  12  -1   62.99   11.70
  -7  12  -1   70.79   11.40
  -7  12  -1   58.19   10.50
   7 -12   1   49.40    9.10
   7 -12   1   59.89   11.80
   7 -12   1   65.69    6.60
   7 -12   1   41.30   10.80
   7 -12   1   45.80   14.60
   7 -12   1   52.89   10.10
   7 -12   1   60.59    6.80
   7 -12   1   78.89   11.10
   7 -12   1   74.49    9.70
   7 -12   1   71.39    7.00
  -8  12  -1    8.40    4.80
  -8  12  -1    8.80    5.70
  -8  12  -1    1.70    3.00
  -8  12  -1    4.00    4.20
  -8  12  -1    9.00    5.20
   8 -12   1    5.50    6.20
   8 -12   1   11.00    7.20
   8 -12   1    6.10    2.50
   8 -12   1    4.40    2.20
   8 -12   1   -1.00    4.20
   8 -12   1   10.30    6.10
   8 -12   1    6.40    3.10
  -9  12  -1   14.70    5.90
  -9  12  -1   24.20    9.10
  -9  12  -1   20.00    8.00
   9 -12   1   27.40    5.40
   9 -12   1   24.20    7.90
   9 -12   1   24.10   10.70
   9 -12   1   37.00    6.40
   9 -12   1   40.10    6.80
 -10  12  -1   50.49    8.90
 -10  12  -1   29.40    9.10
 -10  12  -1   35.80    8.80
  10 -12   1   34.10    5.80
 -11  12  -1   54.79   13.20
 -11  12  -1   64.89   12.50
 -11  12  -1   84.09   12.70
 -11  12  -1   92.79   16.00
  11 -12   1   86.29   10.70
  11 -12   1   94.19   21.50
  11 -12   1   88.99    9.70
 -12  12  -1   11.90    6.90
 -13  12  -1   83.09   16.00
 -13  12  -1   66.39   11.10
  13 -12   1   66.39    8.60
  13 -12   1   70.19   10.00
  11  11  -1   -3.10    2.60
  11  11  -1   -5.10    3.20
 -11 -11   1   10.50    8.20
  10  11  -1   97.59   10.80
  10  11  -1  131.29   14.90
  10  11  -1  106.19   11.10
 -10 -11   1  109.29   15.10
 -10 -11   1  118.19   20.10
 -10 -11   1   73.29   14.30
   9  11  -1    3.30    3.10
   9  11  -1    5.10    3.30
  -9 -11   1    3.40    5.20
  -9 -11   1    5.40    4.20
  -9 -11   1    1.60    4.50
  -9 -11   1    2.40    5.30
   8  11  -1    2.60    2.60
   8  11  -1    2.40    2.30
   8  11  -1    2.30    2.60
  -8 -11   1    7.50    4.60
  -8 -11   1    1.50    4.50
  -8 -11   1   -0.40    4.20
  -8 -11   1   -3.30    2.80
  -8 -11   1   -0.50    4.00
   7  11  -1   17.50    7.90
   7  11  -1    3.20    2.30
   7  11  -1    6.90    4.30
  -7 -11   1    4.80    4.70
  -7 -11   1    0.00    4.50
  -7 -11   1    0.70    4.60
  -7 -11   1    1.20    5.70
  -7 -11   1   10.00    6.50
  -7 -11   1    1.40    4.50
  -7 -11   1   10.60    6.90
   6  11  -1   39.80   11.70
   6  11  -1   47.50   11.80
   6  11  -1   38.60    5.70
   6  11  -1   46.30    8.00
   6  11  -1   36.70    8.10
   6  11  -1   38.10   11.10
   6  11  -1   54.29    9.70
  -6 -11   1   26.40    7.60
  -6 -11   1   47.20    9.50
  -6 -11   1   33.40    9.70
  -6 -11   1   30.80    8.20
  -6 -11   1   48.30   11.80
  -6 -11   1   52.79    9.00
  -6 -11   1   41.10   10.10
  -6 -11   1   39.90    8.10
   5  11  -1   13.00    5.10
   5  11  -1   19.30    4.50
   5  11  -1   22.80    7.30
   5  11  -1   10.80    3.00
   5  11  -1   18.20    5.60
   5  11  -1   22.60    5.80
  -5 -11   1   20.50    7.30
  -5 -11   1    8.10    4.80
  -5 -11   1   13.50    5.60
  -5 -11   1    6.60    5.40
  -5 -11   1   12.30    4.50
  -5 -11   1   19.70    7.10
  -5 -11   1   10.40    5.10
  -5 -11   1   10.20    4.80
  -5 -11   1   13.90    5.50
  -5 -11   1   17.60    6.10
   4  11  -1    6.60    3.80
   4  11  -1    9.20    5.00
   4  11  -1    3.00    4.90
   4  11  -1    3.40    3.80
   4  11  -1   -3.00    2.70
   4  11  -1   -0.70    3.80
   4  11  -1    2.50    1.40
  -4 -11   1    9.70    3.10
  -4 -11   1    3.00    2.90
  -4 -11   1    2.70    3.10
  -4 -11   1    1.30    2.90
  -4 -11   1    5.10    3.90
  -4 -11   1    4.00    3.50
  -4 -11   1    0.30    2.70
  -4 -11   1   -0.50    4.50
  -4 -11   1    3.50    2.80
   3  11  -1   50.39    5.00
   3  11  -1   45.40    9.40
   3  11  -1   57.69   11.20
   3  11  -1   49.80   10.20
   3  11  -1   51.59    9.20
   3  11  -1   50.99    8.90
   3  11  -1   51.79    4.90
   3  11  -1   38.60   11.40
   3  11  -1   55.29    8.80
  -3 -11   1   51.49    9.80
  -3 -11   1   44.70    9.70
  -3 -11   1   66.89   18.10
  -3 -11   1   66.39    6.70
  -3 -11   1   64.29    8.80
  -3 -11   1   54.79    9.00
  -3 -11   1   58.39   10.30
  -3 -11   1   35.50    7.70
  -3 -11   1   52.69   10.70
  -3 -11   1   47.60    8.50
  -3 -11   1   49.10    9.50
  -3 -11   1   46.90    8.70
   2  11  -1   41.60    8.50
   2  11  -1   41.80    8.60
   2  11  -1   50.69    4.40
   2  11  -1   55.09    5.90
   2  11  -1   57.59    9.60
   2  11  -1   49.99    8.70
   2  11  -1   65.69   10.00
   2  11  -1   49.70    8.90
  -2 -11   1   45.90    9.70
  -2 -11   1   35.20    7.90
  -2 -11   1   43.40    8.20
  -2 -11   1   47.40    9.20
  -2 -11   1   45.20   10.60
  -2 -11   1   61.19   10.90
  -2 -11   1   46.50    9.40
  -2 -11   1   49.80    5.50
  -2 -11   1   45.30    7.20
  -2 -11   1   44.70    8.50
  -2 -11   1   53.69    8.60
   1  11  -1   89.39   11.60
   1  11  -1  100.39    2.70
   1  11  -1  118.19   13.20
   1  11  -1  108.29   12.20
   1  11  -1   98.99   12.40
   1  11  -1   97.69   12.90
   1  11  -1  106.79    9.50
   1  11  -1  134.99   13.40
   1  11  -1  109.39   12.20
   1  11  -1  103.89   12.90
   1  11  -1  115.49    5.80
   1  11  -1  116.29   13.20
  -1 -11   1  114.49   12.80
  -1 -11   1  107.29    9.70
  -1 -11   1   97.89   12.40
  -1 -11   1   84.59   11.80
  -1 -11   1   89.09   12.60
  -1 -11   1  103.69   12.10
  -1 -11   1  100.29   12.60
  -1 -11   1   94.29   12.20
  -1 -11   1  102.19   12.90
  -1 -11   1  100.39   13.40
   0  11  -1    7.70    1.60
   0  11  -1    6.40    5.10
   0  11  -1    4.70    3.00
   0  11  -1    9.90    4.00
   0  11  -1    5.20    1.30
   0  11  -1    5.20    3.60
   0  11  -1    2.20    2.70
   0  11  -1    2.60    2.00
   0  11  -1    4.50    2.50
   0  11  -1    2.80    3.50
   0  11  -1    5.70    3.60
   0 -11   1    0.30    3.30
   0 -11   1    3.10    3.00
   0 -11   1    8.10    2.00
   0 -11   1    0.10    3.50
   0 -11   1    6.00    2.90
   0 -11   1    5.80    3.90
   0 -11   1    2.60    2.80
   0 -11   1    7.90    4.20
   0 -11   1    7.00    3.40
   0 -11   1    7.70    3.40
   0 -11   1    3.40    2.70
  -1  11  -1  187.88   17.90
  -1  11  -1  220.88   18.90
  -1  11  -1  208.68   17.30
  -1  11  -1  197.48    6.10
  -1  11  -1  218.38   17.50
  -1  11  -1  200.58   17.60
  -1  11  -1  172.68   16.30
  -1  11  -1  199.48    6.80
  -1  11  -1  202.28   15.10
  -1  11  -1  186.08   18.50
  -1  11  -1  189.28   16.50
  -1  11  -1  203.08   17.20
  -1  11  -1  198.88   17.60
   1 -11   1  213.88   19.50
   1 -11   1  220.18   18.20
   1 -11   1  204.18   18.50
   1 -11   1  185.98   18.10
   1 -11   1  214.78   20.10
   1 -11   1  203.18   17.00
   1 -11   1  213.68   17.40
   1 -11   1  220.08    8.40
   1 -11   1  223.08   18.40
   1 -11   1  223.58   18.70
  -2  11  -1    0.90    3.50
  -2  11  -1    2.20    2.10
  -2  11  -1    5.60    2.60
  -2  11  -1    4.10    3.50
  -2  11  -1    2.80    2.00
  -2  11  -1    4.90    2.60
  -2  11  -1   -0.50    1.10
  -2  11  -1    1.80    2.50
  -2  11  -1   -0.40    1.50
  -2  11  -1    1.10    0.90
   2 -11   1    1.50    1.40
   2 -11   1    4.10    2.10
   2 -11   1    2.10    2.60
   2 -11   1    2.40    2.20
   2 -11   1    5.00    3.40
   2 -11   1   -1.70    1.80
   2 -11   1    2.30    2.80
   2 -11   1   -1.10    2.70
  -3  11  -1   59.39    9.70
  -3  11  -1   81.59   10.70
  -3  11  -1   76.39   10.00
  -3  11  -1   82.19   12.40
  -3  11  -1   99.49   12.40
  -3  11  -1   75.19   10.60
  -3  11  -1   85.09    5.30
  -3  11  -1   77.89   11.40
  -3  11  -1   69.09   10.30
  -3  11  -1   57.39    9.60
  -3  11  -1   95.49   11.50
   3 -11   1   89.59   12.00
   3 -11   1   60.69    9.40
   3 -11   1   87.99   11.80
   3 -11   1   62.39   10.90
   3 -11   1   77.09   10.50
   3 -11   1   79.39   11.90
   3 -11   1   87.99   11.60
   3 -11   1   72.59   10.40
  -4  11  -1   -0.90    1.90
  -4  11  -1   -1.10    2.50
  -4  11  -1   -2.80    2.00
  -4  11  -1   -3.30    2.40
  -4  11  -1   -1.00    2.00
  -4  11  -1    1.60    1.10
  -4  11  -1    1.70    2.50
  -4  11  -1    3.10    3.60
  -4  11  -1   -3.80    1.80
   4 -11   1   -1.10    0.90
   4 -11   1   -0.30    2.00
   4 -11   1    6.30    4.70
   4 -11   1   -4.10    2.80
   4 -11   1    2.30    1.20
   4 -11   1   -0.30    2.90
   4 -11   1    0.00    1.10
   4 -11   1    4.30    2.40
   4 -11   1   -0.40    2.20
   4 -11   1   -0.10    1.00
   4 -11   1   -4.00    1.90
   4 -11   1   -1.20    2.00
  -5  11  -1  489.95   26.80
  -5  11  -1  484.55   27.40
  -5  11  -1  484.15   30.40
  -5  11  -1  459.25   29.90
  -5  11  -1  481.45   29.40
  -5  11  -1  514.75   28.30
  -5  11  -1  443.96   26.40
  -5  11  -1  460.55   28.00
  -5  11  -1  444.36   28.50
  -5  11  -1  485.95   31.50
   5 -11   1  436.96   29.20
   5 -11   1  458.15   15.30
   5 -11   1  521.85   28.00
   5 -11   1  467.05   30.70
   5 -11   1  461.75   26.90
   5 -11   1  451.45   26.00
   5 -11   1  494.65   17.50
   5 -11   1  468.85   30.10
   5 -11   1  490.35   20.50
   5 -11   1  478.45   28.20
  -6  11  -1  154.78   15.90
  -6  11  -1  156.88   15.70
  -6  11  -1  171.78   16.10
  -6  11  -1  150.58   15.20
  -6  11  -1  152.48   15.80
  -6  11  -1  188.48   17.50
  -6  11  -1  149.79   14.80
  -6  11  -1  128.59   16.00
  -6  11  -1  135.49   16.10
  -6  11  -1  176.48   17.90
   6 -11   1  155.58   13.40
   6 -11   1  139.49    8.70
   6 -11   1  158.88   15.50
   6 -11   1  145.79    9.70
   6 -11   1  171.38   14.60
   6 -11   1  146.99   15.90
   6 -11   1  164.88   16.20
   6 -11   1  144.39   16.80
   6 -11   1  150.18   17.90
   6 -11   1  155.18   13.60
  -7  11  -1    2.50    4.40
  -7  11  -1    5.60    4.00
  -7  11  -1    8.60    3.70
  -7  11  -1    2.50    4.80
  -7  11  -1    8.30    3.50
  -7  11  -1    0.60    2.70
  -7  11  -1   -1.00    3.80
   7 -11   1    1.10    4.00
   7 -11   1    4.10    5.40
   7 -11   1    7.70    2.80
   7 -11   1    0.60    3.30
   7 -11   1    4.40    5.70
   7 -11   1    1.00    3.50
   7 -11   1    4.60    3.50
   7 -11   1    2.20    6.30
   7 -11   1    1.70    1.90
   7 -11   1   12.80    3.40
  -8  11  -1    3.90    2.80
  -8  11  -1   -3.90    3.60
  -8  11  -1    1.60    3.70
  -8  11  -1   -1.10    2.80
  -8  11  -1    0.80    2.40
  -8  11  -1   -5.60    3.70
  -8  11  -1    1.40    1.60
   8 -11   1   -2.10    1.30
   8 -11   1    3.20    3.30
   8 -11   1   -6.80    4.80
   8 -11   1   -3.00    7.20
   8 -11   1    2.30    5.00
   8 -11   1    5.90    2.20
   8 -11   1   -3.20    4.00
  -9  11  -1   -5.50    4.20
  -9  11  -1    2.20    3.40
   9 -11   1    0.80    1.60
   9 -11   1   -6.40    4.20
   9 -11   1    4.10    4.60
   9 -11   1   -1.00    2.20
   9 -11   1    2.80    1.90
 -10  11  -1    4.10    2.90
 -10  11  -1   24.60    6.60
 -10  11  -1   11.20    5.20
  10 -11   1   24.90    6.70
  10 -11   1   10.00    3.70
  10 -11   1   26.20   11.70
  10 -11   1   10.70    3.80
  10 -11   1   11.60    6.50
 -11  11  -1    6.90    4.60
 -11  11  -1    6.20    6.70
  11 -11   1   -0.10    4.20
  11 -11   1   -1.60    7.30
 -12  11  -1    5.80    4.50
 -12  11  -1   12.10    7.60
  12 -11   1    0.20    3.40
  12 -11   1   -0.60    2.50
  12 -11   1   -6.10   10.80
  12 -11   1   -4.30    4.30
 -13  11  -1   22.20    7.00
  12  10  -1   27.50    7.40
  12  10  -1   18.50    6.00
 -12 -10   1   30.00   10.90
 -12 -10   1   13.20    6.40
  11  10  -1   13.10    4.70
  11  10  -1   21.10    6.80
 -11 -10   1   10.80    8.90
  10  10  -1   48.70    9.00
  10  10  -1   36.40    6.80
  10  10  -1   39.60    7.50
 -10 -10   1   27.50   10.90
 -10 -10   1   23.10    9.90
   9  10  -1   92.29   12.10
   9  10  -1   91.19    9.70
   9  10  -1   75.99    8.70
  -9 -10   1  102.59   18.00
  -9 -10   1   75.49   12.90
  -9 -10   1   84.79   15.90
  -9 -10   1   96.79   13.80
   8  10  -1   59.49    7.30
   8  10  -1   60.39    7.60
   8  10  -1   52.79    8.50
  -8 -10   1   51.99   12.30
  -8 -10   1   58.39   10.70
  -8 -10   1   67.79   11.70
  -8 -10   1   50.69   11.10
  -8 -10   1   56.89   10.90
  -8 -10   1   76.19   10.70
  -8 -10   1   47.50   15.20
   7  10  -1   51.29    6.40
   7  10  -1   65.49   11.20
   7  10  -1   58.59    8.00
   7  10  -1   36.10   11.40
   7  10  -1   58.69    6.80
  -7 -10   1   62.89    9.60
  -7 -10   1   50.19   11.90
  -7 -10   1   47.50   12.00
  -7 -10   1   53.89   11.50
  -7 -10   1   65.79   11.10
  -7 -10   1   75.19   11.50
  -7 -10   1   54.99   10.70
   6  10  -1   89.69    8.60
   6  10  -1   90.69   12.90
   6  10  -1  100.39   12.10
   6  10  -1  106.69   15.00
   6  10  -1   74.99   20.10
   6  10  -1   88.49   12.60
   6  10  -1   92.19    9.90
   6  10  -1   93.19    7.90
   6  10  -1   99.29    9.70
   6  10  -1   82.69   10.60
  -6 -10   1   84.59   14.10
  -6 -10   1   86.19   12.60
  -6 -10   1   96.59   12.20
  -6 -10   1   94.39   12.60
  -6 -10   1   72.39   11.50
  -6 -10   1   82.59   12.60
  -6 -10   1  103.99   10.30
  -6 -10   1   80.49   12.80
  -6 -10   1   84.59   11.10
  -6 -10   1   96.49   14.00
  -6 -10   1   98.89   14.40
   5  10  -1   59.79    6.00
   5  10  -1   58.19    7.40
   5  10  -1   55.49    6.80
   5  10  -1   61.19   10.30
   5  10  -1   35.20    8.80
   5  10  -1   51.19    7.10
   5  10  -1   47.50   10.90
   5  10  -1   33.30   10.30
   5  10  -1   43.60    9.40
   5  10  -1   54.49    9.30
  -5 -10   1   58.49   11.10
  -5 -10   1   42.90    8.70
  -5 -10   1   36.60    8.70
  -5 -10   1   44.60    8.60
  -5 -10   1   50.49    9.20
  -5 -10   1   36.00    8.60
  -5 -10   1   42.90    8.80
  -5 -10   1   44.00    8.60
  -5 -10   1   36.60    8.80
  -5 -10   1   39.50    9.10
   4  10  -1  101.49   11.30
   4  10  -1  100.29   11.20
   4  10  -1   86.59   14.30
   4  10  -1   84.29   12.60
   4  10  -1   81.39   12.50
   4  10  -1   95.09    9.80
   4  10  -1   91.49   11.90
   4  10  -1   88.79   12.20
   4  10  -1  100.99   12.90
   4  10  -1   93.09    6.70
  -4 -10   1   92.99   12.50
  -4 -10   1  100.49   12.60
  -4 -10   1  109.59   12.00
  -4 -10   1  113.89   12.90
  -4 -10   1  100.39   11.70
  -4 -10   1  103.19   11.50
  -4 -10   1   97.99   11.90
  -4 -10   1   88.19   12.10
  -4 -10   1   94.49   12.20
  -4 -10   1  105.39   13.10
  -4 -10   1  101.69    9.10
  -4 -10   1   95.09   12.40
   3  10  -1   39.10    8.00
   3  10  -1   43.20    8.50
   3  10  -1   51.99    8.70
   3  10  -1   47.70    7.30
   3  10  -1   46.10    4.30
   3  10  -1   36.70    7.20
   3  10  -1   49.10   10.10
   3  10  -1   43.90    4.40
   3  10  -1   47.30    8.30
   3  10  -1   56.09   10.10
  -3 -10   1   36.00    7.60
  -3 -10   1   63.39   10.20
  -3 -10   1   60.89    9.10
  -3 -10   1   41.90    8.80
  -3 -10   1   51.19    8.30
  -3 -10   1   31.60    8.00
  -3 -10   1   60.59    8.30
  -3 -10   1   43.20    4.60
  -3 -10   1   38.00    8.00
  -3 -10   1   39.40    5.60
  -3 -10   1   41.60    9.10
  -3 -10   1   55.69    7.70
   2  10  -1  161.48   16.30
   2  10  -1  159.08   15.50
   2  10  -1  153.48   13.60
   2  10  -1  162.28   14.50
   2  10  -1  173.48   16.20
   2  10  -1  134.29   14.60
   2  10  -1  150.08   15.80
   2  10  -1  136.49    9.10
   2  10  -1  159.18   15.00
   2  10  -1  147.49    7.20
   2  10  -1  143.09   14.00
  -2 -10   1  147.09   12.50
  -2 -10   1  167.28    9.70
  -2 -10   1  144.79   15.10
  -2 -10   1  146.09   16.10
  -2 -10   1  121.99   14.30
  -2 -10   1  163.78   16.40
  -2 -10   1  164.78   15.00
  -2 -10   1  149.09   14.10
  -2 -10   1  190.58   23.30
  -2 -10   1  144.59   14.60
  -2 -10   1  178.58   16.40
  -2 -10   1  141.59   14.30
   1  10  -1  186.68    7.40
   1  10  -1  201.28   16.60
   1  10  -1  194.68   17.00
   1  10  -1  216.18   18.20
   1  10  -1  215.98   18.20
   1  10  -1  199.78   12.30
   1  10  -1  202.98   17.00
   1  10  -1  207.48   16.90
   1  10  -1  203.48    4.40
   1  10  -1  207.48   17.90
   1  10  -1  215.18   16.40
   1  10  -1  207.88   15.80
  -1 -10   1  202.18   17.00
  -1 -10   1  188.68   12.70
  -1 -10   1  217.68   18.10
  -1 -10   1  190.28   17.30
  -1 -10   1  192.88   15.40
  -1 -10   1  202.28   16.70
  -1 -10   1  188.28   16.10
  -1 -10   1  192.48   17.30
  -1 -10   1  204.58    9.90
  -1 -10   1  204.28   18.20
  -1 -10   1  232.08   19.90
   0  10  -1    4.30    1.10
   0  10  -1    4.50    4.40
   0  10  -1    6.80    3.20
   0  10  -1    5.00    2.80
   0  10  -1    7.70    4.00
   0  10  -1    2.20    3.50
   0  10  -1    6.50    3.20
   0  10  -1    3.20    3.20
   0  10  -1    6.50    1.20
   0  10  -1    0.70    3.10
   0  10  -1    6.00    1.60
   0  10  -1    4.00    2.00
   0 -10   1    0.90    4.30
   0 -10   1    8.30    2.80
   0 -10   1    4.30    3.90
   0 -10   1    2.50    2.00
   0 -10   1    4.20    2.80
   0 -10   1    2.20    2.50
   0 -10   1    5.50    2.30
   0 -10   1    3.00    2.40
   0 -10   1    7.50    3.00
   0 -10   1    5.20    3.30
  -1  10  -1   25.80    2.00
  -1  10  -1   29.30    6.10
  -1  10  -1   16.80    5.30
  -1  10  -1   19.30    5.90
  -1  10  -1   13.80    5.00
  -1  10  -1   23.00    2.30
  -1  10  -1   22.80    5.90
  -1  10  -1   30.10    5.80
  -1  10  -1   15.50    5.60
  -1  10  -1   22.20    5.80
  -1  10  -1   24.60    6.00
   1 -10   1   25.00    5.50
   1 -10   1   17.10    5.10
   1 -10   1   20.70    6.70
   1 -10   1   25.10    6.40
   1 -10   1   23.10    5.40
   1 -10   1   19.00    5.90
   1 -10   1   17.70    5.70
   1 -10   1   25.60    3.10
   1 -10   1   29.40    6.80
  -2  10  -1  271.17   19.40
  -2  10  -1  246.78   19.10
  -2  10  -1  240.68   17.00
  -2  10  -1  252.77   18.00
  -2  10  -1  229.78   17.40
  -2  10  -1  251.57   20.60
  -2  10  -1  248.28   18.30
  -2  10  -1  243.48    5.10
  -2  10  -1  235.78   19.00
  -2  10  -1  262.97    9.00
  -2  10  -1  289.47   20.70
   2 -10   1  228.28   18.70
   2 -10   1  268.77   19.20
   2 -10   1  255.57   18.90
   2 -10   1  253.87   19.60
   2 -10   1  251.67   19.50
   2 -10   1  260.37   20.40
   2 -10   1  262.47   18.70
   2 -10   1  247.18   18.00
   2 -10   1  232.58   17.60
  -3  10  -1   12.00    4.50
  -3  10  -1   12.70    4.50
  -3  10  -1   22.20    5.70
  -3  10  -1   10.20    4.70
  -3  10  -1    9.50    4.40
  -3  10  -1   22.50    4.10
  -3  10  -1   19.80    4.30
  -3  10  -1   11.10    6.40
  -3  10  -1   11.80    2.40
  -3  10  -1   13.20    5.20
  -3  10  -1   15.90    4.90
   3 -10   1   13.30    4.90
   3 -10   1   10.50    4.70
   3 -10   1   18.80    4.70
   3 -10   1   22.10    6.00
   3 -10   1   20.80    6.30
   3 -10   1   15.30    4.40
   3 -10   1   13.50    4.60
   3 -10   1   31.50    9.60
   3 -10   1   16.70    3.00
  -4  10  -1  629.04   32.00
  -4  10  -1  648.24   32.50
  -4  10  -1  608.84   32.60
  -4  10  -1  649.04   32.10
  -4  10  -1  625.14   16.90
  -4  10  -1  613.14   31.40
  -4  10  -1  622.34   30.10
  -4  10  -1  646.74   30.50
  -4  10  -1  613.34   29.60
  -4  10  -1  648.14   29.70
  -4  10  -1  626.34   31.10
   4 -10   1  642.84   22.00
   4 -10   1  632.74   31.80
   4 -10   1  648.64   33.50
   4 -10   1  623.14   30.50
   4 -10   1  595.94   32.30
   4 -10   1  626.84   16.00
   4 -10   1  642.34   31.20
   4 -10   1  625.64   17.00
   4 -10   1  643.14   34.10
   4 -10   1  610.34   29.70
   4 -10   1  626.94   30.50
   4 -10   1  616.54   15.10
   4 -10   1  594.94   18.30
   4 -10   1  639.54   29.90
  -5  10  -1   51.69    9.10
  -5  10  -1   79.09    9.80
  -5  10  -1   70.69   11.10
  -5  10  -1   57.39    8.50
  -5  10  -1   61.89   10.20
  -5  10  -1   61.39    8.70
  -5  10  -1   65.09    9.80
  -5  10  -1   46.00    8.90
  -5  10  -1   60.99    8.60
  -5  10  -1   62.39   10.60
   5 -10   1   65.89   10.20
   5 -10   1   49.60    9.30
   5 -10   1   60.29   10.10
   5 -10   1   66.69    8.60
   5 -10   1   52.99    5.50
   5 -10   1   54.69    5.20
   5 -10   1   63.69    6.40
   5 -10   1   48.30    9.50
   5 -10   1   55.99    9.00
   5 -10   1   67.49    8.80
   5 -10   1   57.29   10.20
  -6  10  -1   -2.70    2.10
  -6  10  -1   -3.70    1.60
  -6  10  -1   -2.00    2.30
  -6  10  -1   -0.60    1.90
  -6  10  -1   -0.90    2.40
  -6  10  -1    0.70    2.90
  -6  10  -1   -1.80    2.10
   6 -10   1    1.30    1.60
   6 -10   1   -3.60    2.80
   6 -10   1    0.30    1.40
   6 -10   1   -0.10    2.10
   6 -10   1    2.20    2.30
   6 -10   1   -0.90    1.00
   6 -10   1   -0.60    1.00
  -7  10  -1   14.20    6.00
  -7  10  -1   13.30    5.60
  -7  10  -1    6.40    5.30
  -7  10  -1   17.50    5.50
  -7  10  -1   10.00    4.80
  -7  10  -1    6.80    4.50
  -7  10  -1    9.70    5.00
  -7  10  -1   18.20    4.90
  -7  10  -1    8.90    4.20
  -7  10  -1   10.10    4.80
   7 -10   1   11.20    4.90
   7 -10   1    6.60    5.80
   7 -10   1   15.20    4.00
   7 -10   1    3.10    5.40
   7 -10   1   11.80    3.70
   7 -10   1   16.50    6.40
   7 -10   1   11.10    3.50
   7 -10   1   12.70    2.90
   7 -10   1   13.00    4.00
   7 -10   1    9.00    5.70
   7 -10   1   13.80    6.00
  -8  10  -1   72.19   10.80
  -8  10  -1   65.59   11.50
  -8  10  -1   72.79   12.20
  -8  10  -1   52.99   12.40
  -8  10  -1   77.29   11.50
  -8  10  -1   66.69   11.30
  -8  10  -1   69.39   10.00
  -8  10  -1   61.89   11.20
   8 -10   1   84.79   12.70
   8 -10   1   78.39   14.10
   8 -10   1   77.39    7.80
   8 -10   1   72.39   13.40
   8 -10   1   69.89   12.90
   8 -10   1   87.49    7.90
   8 -10   1   67.79   14.00
   8 -10   1   82.29   11.10
   8 -10   1   73.69    7.70
   8 -10   1   85.49   14.40
  -9  10  -1  208.38   18.70
  -9  10  -1  189.98   17.10
  -9  10  -1  205.88   21.80
  -9  10  -1  235.58   18.90
  -9  10  -1  204.68   18.00
  -9  10  -1  241.78   21.10
  -9  10  -1  226.18   22.70
  -9  10  -1  201.08   16.60
   9 -10   1  187.28   18.80
   9 -10   1  200.38   12.30
   9 -10   1  196.58   13.10
   9 -10   1  211.08   14.60
   9 -10   1  164.48   22.70
 -10  10  -1   24.30    7.50
 -10  10  -1   18.60    8.30
  10 -10   1   23.20    8.20
  10 -10   1   19.70    5.70
  10 -10   1   27.10    5.40
  10 -10   1   20.50    9.60
  10 -10   1   36.50    6.70
 -11  10  -1   48.40   12.20
 -11  10  -1   78.09   12.40
 -11  10  -1   67.69   24.40
 -11  10  -1   74.89   11.30
  11 -10   1   69.19    8.50
  11 -10   1   54.59    9.70
  11 -10   1   62.19    8.40
  11 -10   1   88.09   13.40
 -12  10  -1   26.30    8.20
 -12  10  -1   33.10    8.60
 -12  10  -1   22.10   10.30
  12 -10   1   18.30    7.10
  12 -10   1   33.00    6.20
  12 -10   1   15.00    4.60
 -13  10  -1   17.60    6.70
 -13  10  -1   19.00    9.70
  13 -10   1   29.90    8.80
  13 -10   1   30.00    6.60
  12   9  -1   51.09    8.50
  12   9  -1   54.99    9.50
  12   9  -1   43.40    9.40
 -12  -9   1   27.60   11.90
  11   9  -1   70.99    9.60
  11   9  -1   91.49   21.90
  11   9  -1   76.79    9.60
 -11  -9   1  108.69   13.70
  10   9  -1  302.07   23.10
  10   9  -1  305.27   16.90
  10   9  -1  284.17   17.40
 -10  -9   1  234.38   27.80
 -10  -9   1  299.97   23.80
 -10  -9   1  304.77   26.20
   9   9  -1    6.70    3.70
   9   9  -1    1.40    2.30
   9   9  -1    4.10    2.70
  -9  -9   1   -5.90    4.60
  -9  -9   1    1.40    2.40
  -9  -9   1    9.40    5.40
  -9  -9   1    3.80    7.30
  -9  -9   1    7.60    5.40
  -9  -9   1    0.80    3.70
   8   9  -1   24.90    5.20
   8   9  -1   18.70   11.50
   8   9  -1   23.20    4.90
   8   9  -1   36.90    7.20
  -8  -9   1   25.00    7.70
  -8  -9   1   51.79   12.70
  -8  -9   1   39.90    9.70
  -8  -9   1   17.70   11.80
  -8  -9   1   23.00    7.30
   7   9  -1  108.99    7.20
   7   9  -1  120.19   14.70
   7   9  -1  125.99    9.40
   7   9  -1  124.59   12.60
   7   9  -1   90.99   12.70
   7   9  -1  113.19    8.90
   7   9  -1  114.99    6.90
  -7  -9   1  128.69   18.00
  -7  -9   1  123.89   13.70
  -7  -9   1  128.99   14.90
  -7  -9   1  102.99   13.80
  -7  -9   1  118.29   14.10
  -7  -9   1  117.79   13.00
  -7  -9   1  131.39   14.30
  -7  -9   1  114.39   17.10
   6   9  -1  225.78   14.00
   6   9  -1  254.17   21.30
   6   9  -1  219.48   14.80
   6   9  -1  215.88   18.60
   6   9  -1  212.58   11.70
   6   9  -1  196.08   18.60
   6   9  -1  223.68   15.70
   6   9  -1  220.78   12.40
   6   9  -1  233.78   12.20
   6   9  -1  208.58   18.60
  -6  -9   1  210.18   19.30
  -6  -9   1  198.18   17.60
  -6  -9   1  200.28   21.20
  -6  -9   1  227.98   18.40
  -6  -9   1  211.58   20.10
  -6  -9   1  215.18   17.70
  -6  -9   1  224.88   15.10
  -6  -9   1  204.48   16.40
  -6  -9   1  233.08   19.80
  -6  -9   1  239.38   19.00
   5   9  -1   61.79    5.90
   5   9  -1   51.79    7.60
   5   9  -1   37.70    8.70
   5   9  -1   52.19    7.30
   5   9  -1   40.10    9.90
   5   9  -1   50.49    9.90
   5   9  -1   65.39    7.50
   5   9  -1   40.40    7.60
   5   9  -1   70.09   10.00
  -5  -9   1   52.09    9.50
  -5  -9   1   55.89   11.10
  -5  -9   1   71.49    9.30
  -5  -9   1   44.10    8.50
  -5  -9   1   66.39    7.50
  -5  -9   1   54.59   10.00
  -5  -9   1   61.69    9.10
  -5  -9   1   63.59    9.20
  -5  -9   1   67.29    8.60
  -5  -9   1   50.39    7.70
  -5  -9   1   41.40    9.10
   4   9  -1  167.98   15.60
   4   9  -1  143.29   14.50
   4   9  -1  186.98   15.50
   4   9  -1  164.88   16.40
   4   9  -1  153.78   15.10
   4   9  -1  172.48   12.20
   4   9  -1  160.68    8.60
   4   9  -1  159.88   11.30
   4   9  -1  140.59   13.00
   4   9  -1  166.48   13.70
   4   9  -1  164.18   15.80
  -4  -9   1  154.48   15.80
  -4  -9   1  165.18   15.60
  -4  -9   1  148.29   14.80
  -4  -9   1  170.28   14.40
  -4  -9   1  168.28   17.40
  -4  -9   1  155.78   14.70
  -4  -9   1  175.88   15.30
  -4  -9   1  166.28   14.80
  -4  -9   1  167.28   16.20
  -4  -9   1  157.58   14.30
  -4  -9   1  164.38   13.40
   3   9  -1    7.50    3.30
   3   9  -1    2.10    2.70
   3   9  -1    6.20    4.00
   3   9  -1    6.00    1.80
   3   9  -1    9.30    3.90
   3   9  -1    5.20    3.20
   3   9  -1    7.90    2.30
   3   9  -1    5.00    2.60
   3   9  -1    5.80    1.60
   3   9  -1    6.60    3.10
  -3  -9   1    5.90    2.90
  -3  -9   1    5.30    3.60
  -3  -9   1    8.90    3.60
  -3  -9   1    9.30    3.80
  -3  -9   1    1.50    2.70
  -3  -9   1    4.70    3.00
  -3  -9   1    7.70    4.60
  -3  -9   1    7.50    1.90
  -3  -9   1    7.70    2.80
  -3  -9   1    3.70    3.10
  -3  -9   1    7.40    3.50
   2   9  -1    1.60    1.60
   2   9  -1    1.40    2.90
   2   9  -1    0.70    1.00
   2   9  -1    0.00    1.90
   2   9  -1    0.10    2.00
   2   9  -1    4.70    4.20
   2   9  -1   -0.70    2.20
   2   9  -1    2.80    2.60
   2   9  -1    3.70    2.80
  -2  -9   1    6.70    3.20
  -2  -9   1    4.90    4.70
  -2  -9   1    1.50    2.40
  -2  -9   1   -0.80    2.10
  -2  -9   1    2.50    2.30
  -2  -9   1    4.80    2.40
  -2  -9   1    3.60    2.10
  -2  -9   1   -0.30    1.80
   1   9  -1   73.19    2.20
   1   9  -1   61.99    8.60
   1   9  -1   70.99    9.70
   1   9  -1   59.59    8.90
   1   9  -1   66.89    8.60
   1   9  -1   68.39   10.20
   1   9  -1   68.59    4.20
   1   9  -1   67.89    6.80
   1   9  -1   79.89   10.30
   1   9  -1   70.99   10.00
   1   9  -1   67.79    8.80
   1   9  -1   68.59    9.80
  -1  -9   1   57.59    8.90
  -1  -9   1   63.49    9.60
  -1  -9   1   73.79    5.50
  -1  -9   1   60.29    8.70
  -1  -9   1   76.99    9.50
  -1  -9   1   62.59    9.80
  -1  -9   1   61.29    9.70
  -1  -9   1   58.89    9.30
  -1  -9   1   61.99    7.10
  -1  -9   1   77.09    9.20
  -1  -9   1   63.39   11.90
   0   9  -1    2.60    1.70
   0   9  -1    2.50    2.80
   0   9  -1    2.50    0.80
   0   9  -1   -1.80    2.30
   0   9  -1    2.00    2.00
   0   9  -1    1.90    2.00
   0   9  -1    2.10    0.70
   0  -9   1    0.80    2.30
   0  -9   1    0.80    2.20
   0  -9   1    4.00    2.60
   0  -9   1    4.80    1.60
   0  -9   1    4.20    1.40
   0  -9   1    1.10    1.40
   0  -9   1    3.80    1.90
   0  -9   1   -0.70    1.50
   0  -9   1    0.90    2.20
   0  -9   1    1.80    1.40
  -1   9  -1   40.60    7.10
  -1   9  -1   52.49    8.00
  -1   9  -1   47.00    2.40
  -1   9  -1   49.60    3.00
  -1   9  -1   47.60    7.40
  -1   9  -1   55.09    8.80
  -1   9  -1   46.70    7.50
  -1   9  -1   51.19    7.00
  -1   9  -1   50.49    7.60
  -1   9  -1   45.00    7.80
  -1   9  -1   44.30    7.60
  -1   9  -1   32.30    6.60
  -1   9  -1   41.00    7.40
   1  -9   1   39.70   12.00
   1  -9   1   49.80    7.60
   1  -9   1   59.09    9.30
   1  -9   1   40.20    7.60
   1  -9   1   36.90    7.60
   1  -9   1   42.50    7.50
   1  -9   1   48.40    7.70
   1  -9   1   42.30    7.10
  -2   9  -1    1.40    0.90
  -2   9  -1    8.30    2.80
  -2   9  -1   -0.20    1.50
  -2   9  -1    3.20    0.50
  -2   9  -1    2.70    2.00
  -2   9  -1    2.00    1.70
  -2   9  -1    3.10    2.10
  -2   9  -1    8.90    2.70
   2  -9   1    0.80    2.80
   2  -9   1    5.30    3.30
   2  -9   1    0.50    2.00
   2  -9   1    0.20    1.40
   2  -9   1    4.90    2.30
   2  -9   1    2.60    2.50
   2  -9   1    6.10    3.00
   2  -9   1    3.90    2.90
   2  -9   1    0.00    2.30
  -3   9  -1   55.69    9.00
  -3   9  -1   66.39    8.80
  -3   9  -1   66.69   10.10
  -3   9  -1   64.29    8.50
  -3   9  -1   73.49    9.40
  -3   9  -1   60.99    4.40
  -3   9  -1   78.69    8.50
  -3   9  -1   69.19    9.20
  -3   9  -1   76.09    9.70
  -3   9  -1   73.99   10.00
   3  -9   1   61.59    8.50
   3  -9   1   50.49    7.90
   3  -9   1   63.39    9.90
   3  -9   1   71.99    9.80
   3  -9   1   60.79    9.20
   3  -9   1   64.09    8.60
   3  -9   1   60.59    8.10
   3  -9   1   60.79    4.90
   3  -9   1   69.29    6.10
   3  -9   1   74.59    9.80
   3  -9   1   57.39    8.30
   3  -9   1   61.69    9.10
  -4   9  -1  108.99   12.60
  -4   9  -1  119.09   12.20
  -4   9  -1  126.69   12.10
  -4   9  -1  103.39   12.40
  -4   9  -1  120.19    6.60
  -4   9  -1  110.09   11.40
  -4   9  -1  105.19   10.60
  -4   9  -1  109.09   12.20
  -4   9  -1  108.19   12.30
  -4   9  -1  120.19   12.20
  -4   9  -1  114.69   12.80
   4  -9   1  101.69   10.20
   4  -9   1  109.99   12.60
   4  -9   1  127.09   13.70
   4  -9   1  104.19   12.70
   4  -9   1  100.99   13.00
   4  -9   1  111.29   11.20
   4  -9   1  103.99   11.20
   4  -9   1  113.69    8.90
   4  -9   1  114.29    7.20
   4  -9   1  119.79   11.70
   4  -9   1  107.49    6.50
   4  -9   1  110.59   12.90
  -5   9  -1   24.60    6.90
  -5   9  -1   54.69    9.40
  -5   9  -1   40.20    8.30
  -5   9  -1   50.29    7.50
  -5   9  -1   42.50    7.50
  -5   9  -1   30.30    7.10
  -5   9  -1   48.10    7.40
  -5   9  -1   42.40    8.20
  -5   9  -1   41.70    4.00
  -5   9  -1   27.60    7.00
   5  -9   1   38.20    4.60
   5  -9   1   30.50    7.10
   5  -9   1   33.30    8.00
   5  -9   1   26.90    7.60
   5  -9   1   36.40    6.10
   5  -9   1   31.00    6.50
   5  -9   1   48.70    7.20
   5  -9   1   39.40    4.50
   5  -9   1   34.40    7.80
   5  -9   1   35.50    7.10
  -6   9  -1  173.88   16.20
  -6   9  -1  204.38   17.10
  -6   9  -1  155.48   15.10
  -6   9  -1  178.08   15.20
  -6   9  -1  187.88   15.60
  -6   9  -1  186.18   16.40
  -6   9  -1  159.98   16.50
  -6   9  -1  185.98   17.00
  -6   9  -1  171.38   16.60
   6  -9   1  205.38   15.80
   6  -9   1  199.38   13.00
   6  -9   1  184.08   17.00
   6  -9   1  173.28   12.70
   6  -9   1  174.68   16.80
   6  -9   1  173.38   10.30
   6  -9   1  186.58    9.80
   6  -9   1  197.08   14.00
   6  -9   1  187.08   10.60
   6  -9   1  199.98   16.20
   6  -9   1  195.98   16.60
   6  -9   1  185.18   18.80
  -7   9  -1    2.70    2.70
  -7   9  -1    5.60    3.50
  -7   9  -1   15.40    4.80
  -7   9  -1    1.80    3.10
  -7   9  -1   11.60    4.60
  -7   9  -1    4.80    5.90
  -7   9  -1    4.00    4.00
  -7   9  -1   13.30    4.70
  -7   9  -1    7.30    4.10
   7  -9   1    2.90    3.70
   7  -9   1    8.20    3.40
   7  -9   1    4.30    4.40
   7  -9   1    5.10    2.20
   7  -9   1    3.30    4.60
   7  -9   1    8.90    4.70
   7  -9   1    2.80    2.30
   7  -9   1   11.60    3.70
   7  -9   1    5.90    2.80
   7  -9   1    3.90    5.10
   7  -9   1    6.20    2.70
  -8   9  -1  201.78   20.50
  -8   9  -1  214.38   18.10
  -8   9  -1  208.68   18.60
  -8   9  -1  227.88   18.20
  -8   9  -1  223.68   20.90
  -8   9  -1  240.08   18.40
  -8   9  -1  223.08   16.60
  -8   9  -1  236.18   17.70
  -8   9  -1  232.38   21.40
  -8   9  -1  217.98   17.30
   8  -9   1  216.58   18.60
   8  -9   1  241.48   19.70
   8  -9   1  245.58   12.60
   8  -9   1  235.78   19.60
   8  -9   1  234.88   14.20
   8  -9   1  204.58   16.50
   8  -9   1  243.98   13.70
   8  -9   1  224.38    9.20
   8  -9   1  216.98   17.20
   8  -9   1  217.48   18.20
   8  -9   1  223.18   23.00
  -9   9  -1    6.10    4.30
  -9   9  -1    2.40    3.10
  -9   9  -1    7.90    3.00
  -9   9  -1   -7.30    5.40
  -9   9  -1   -3.00    3.40
  -9   9  -1   -1.10    4.10
  -9   9  -1    9.90    6.40
   9  -9   1    4.40    3.20
   9  -9   1    5.40    2.30
   9  -9   1   -1.50    4.10
   9  -9   1    8.20    4.20
   9  -9   1   -0.70    2.40
   9  -9   1   -0.20    2.00
   9  -9   1    2.50    2.10
   9  -9   1    1.70    6.70
 -10   9  -1   72.69    9.60
 -10   9  -1   72.59   10.80
 -10   9  -1   42.10   14.70
 -10   9  -1   84.49   13.40
 -10   9  -1   48.40   10.60
  10  -9   1   56.69   14.00
  10  -9   1   59.29    5.90
  10  -9   1   56.19    7.50
  10  -9   1   58.19   11.60
  10  -9   1   82.29    9.10
  10  -9   1   63.39    7.40
 -11   9  -1    0.20    3.40
 -11   9  -1    2.90    3.70
 -11   9  -1    4.10    1.90
  11  -9   1   -0.80    2.30
  11  -9   1   -5.90    2.90
  11  -9   1  -11.90    7.90
  11  -9   1    3.30    2.40
  11  -9   1   -1.00    2.20
 -12   9  -1  112.29   12.40
  12  -9   1  102.19   11.30
  12  -9   1   98.29   10.30
  12  -9   1  119.89   13.30
 -13   9  -1   83.79   16.70
 -13   9  -1   80.29   10.50
  13  -9   1   81.59   14.30
  13  -9   1   84.49   15.70
  13  -9   1   89.79   11.40
  12   8  -1    2.90    3.40
  12   8  -1    2.10    3.10
  12   8  -1    5.00    4.10
  11   8  -1    3.70    5.50
  11   8  -1    1.90    2.80
  11   8  -1    4.20    3.60
 -11  -8   1    5.50    4.30
  10   8  -1   19.90    5.00
  10   8  -1   15.70    4.50
 -10  -8   1    7.90    7.80
 -10  -8   1    8.80    5.00
   9   8  -1   67.89   14.20
   9   8  -1   54.19   12.10
   9   8  -1   46.20    8.00
   9   8  -1   46.20    6.60
   9   8  -1   33.00    6.00
  -9  -8   1   39.30    9.00
  -9  -8   1   30.20    8.10
  -9  -8   1   41.20   11.40
  -9  -8   1   32.50    9.60
  -9  -8   1   33.20    9.30
  -9  -8   1   54.49    8.20
   8   8  -1    5.20    2.70
   8   8  -1   -1.60    3.30
   8   8  -1   -1.00    4.50
   8   8  -1    1.90    2.40
  -8  -8   1    7.30    3.20
  -8  -8   1    1.80    2.10
  -8  -8   1    1.70    3.50
  -8  -8   1    1.80    2.00
  -8  -8   1   -2.10    4.30
  -8  -8   1    0.30    3.40
  -8  -8   1   -4.70    4.90
  -8  -8   1    8.40    5.40
   7   8  -1   44.30    5.70
   7   8  -1   48.70    6.00
   7   8  -1   32.20    8.60
   7   8  -1   44.90   11.90
   7   8  -1   29.00    8.00
   7   8  -1   51.69    8.60
   7   8  -1   57.79    8.50
   7   8  -1   62.29    9.80
  -7  -8   1   50.39    9.20
  -7  -8   1   41.30    8.50
  -7  -8   1   38.70    9.30
  -7  -8   1   44.60    8.70
  -7  -8   1   50.19    8.80
  -7  -8   1   40.30    8.00
  -7  -8   1   37.90    8.50
  -7  -8   1   51.49   11.90
  -7  -8   1   44.00    8.50
   6   8  -1   16.50    4.00
   6   8  -1    9.40    4.00
   6   8  -1   22.70    6.20
   6   8  -1   12.40    3.30
   6   8  -1   11.40    4.40
   6   8  -1   11.70    5.10
   6   8  -1   18.10    3.70
   6   8  -1    9.80    3.50
   6   8  -1    8.00    4.40
  -6  -8   1   12.10    4.60
  -6  -8   1    7.40    4.40
  -6  -8   1   15.20    5.60
  -6  -8   1   10.50    4.50
  -6  -8   1    8.50    4.60
  -6  -8   1    9.10    4.80
  -6  -8   1   19.90    5.00
  -6  -8   1   20.00    4.90
  -6  -8   1   12.60    5.30
  -6  -8   1   20.90    5.90
  -6  -8   1    8.60    4.20
   5   8  -1  203.98   17.90
   5   8  -1  186.08   16.30
   5   8  -1  187.98    9.80
   5   8  -1  203.68   13.40
   5   8  -1  180.98    9.70
   5   8  -1  183.58   13.00
   5   8  -1  181.38   13.30
   5   8  -1  199.28   19.20
   5   8  -1  167.08   14.00
   5   8  -1  169.78   10.60
  -5  -8   1  195.48   15.70
  -5  -8   1  179.78   17.70
  -5  -8   1  193.78   15.30
  -5  -8   1  203.78   17.20
  -5  -8   1  191.08   19.00
  -5  -8   1  189.28   15.40
  -5  -8   1  179.38   14.90
  -5  -8   1  192.18   16.80
  -5  -8   1  179.58   16.20
  -5  -8   1  208.38   15.60
  -5  -8   1  169.18   12.10
   4   8  -1    3.20    3.10
   4   8  -1    0.50    1.10
   4   8  -1   -0.40    1.20
   4   8  -1    0.70    3.20
   4   8  -1    1.80    2.40
   4   8  -1    2.60    2.70
   4   8  -1   -1.20    1.30
   4   8  -1    1.60    2.60
   4   8  -1    2.10    2.10
  -4  -8   1    2.70    1.20
  -4  -8   1    1.10    1.90
  -4  -8   1    2.30    2.50
  -4  -8   1    0.80    1.30
  -4  -8   1    0.60    0.80
  -4  -8   1   -2.00    1.90
  -4  -8   1   -0.10    1.20
   3   8  -1  370.96   23.50
   3   8  -1  351.76   20.10
   3   8  -1  354.66   19.20
   3   8  -1  369.46   15.80
   3   8  -1  332.07   21.70
   3   8  -1  381.16   19.90
   3   8  -1  349.17   21.20
   3   8  -1  335.87   11.70
   3   8  -1  339.47   20.80
   3   8  -1  341.87    9.10
   3   8  -1  360.16   21.20
  -3  -8   1  333.67   21.30
  -3  -8   1  376.66   21.60
  -3  -8   1  362.46   21.20
  -3  -8   1  343.57   20.40
  -3  -8   1  365.36   23.20
  -3  -8   1  347.87   20.30
  -3  -8   1  351.96   15.00
  -3  -8   1  358.76   20.50
  -3  -8   1  325.37   20.60
  -3  -8   1  352.96   11.80
  -3  -8   1  355.66   22.20
  -3  -8   1  379.26   20.50
  -3  -8   1  360.26   22.00
   2   8  -1   38.60    5.60
   2   8  -1   38.50    7.50
   2   8  -1   30.70    3.10
   2   8  -1   38.40    6.90
   2   8  -1   39.40    7.20
   2   8  -1   43.70    6.80
   2   8  -1   30.20    3.70
   2   8  -1   38.60    6.20
   2   8  -1   29.40    5.80
   2   8  -1   34.40    6.00
  -2  -8   1   31.30    5.60
  -2  -8   1   32.40    3.90
  -2  -8   1   35.90    6.60
  -2  -8   1   26.60    5.40
  -2  -8   1   31.30    5.90
  -2  -8   1   25.90    5.30
  -2  -8   1   42.10    7.40
  -2  -8   1   19.10    5.90
  -2  -8   1   38.00    7.30
  -2  -8   1   38.30    7.30
   1   8  -1  145.89    5.90
   1   8  -1  143.99   13.10
   1   8  -1  117.89   11.90
   1   8  -1  149.39   13.60
   1   8  -1  129.39   11.40
   1   8  -1  134.29   12.30
   1   8  -1  138.99   12.30
   1   8  -1  145.89   12.60
   1   8  -1  142.99    9.20
   1   8  -1  150.78   12.10
   1   8  -1  150.58    3.40
   1   8  -1  155.78   14.00
  -1  -8   1  133.49    9.90
  -1  -8   1  163.08   12.40
  -1  -8   1  157.28   13.20
  -1  -8   1  160.08   13.20
  -1  -8   1  144.29    7.60
  -1  -8   1  153.68   13.80
  -1  -8   1  148.59   12.80
  -1  -8   1  144.49   13.80
  -1  -8   1  138.39   13.00
   0   8  -1   54.99    7.90
   0   8  -1   44.70    7.10
   0   8  -1   45.80    6.80
   0   8  -1   48.20    7.20
   0   8  -1   49.20    2.80
   0   8  -1   47.50    7.00
   0   8  -1   45.80    7.20
   0   8  -1   48.00    6.70
   0   8  -1   41.10    7.40
   0   8  -1   43.80    2.30
   0   8  -1   55.79    7.70
   0   8  -1   58.19    7.70
   0  -8   1   46.90    7.20
   0  -8   1   53.39    8.20
   0  -8   1   51.29    7.80
   0  -8   1   52.59    7.60
   0  -8   1   47.40    7.00
   0  -8   1   44.80    7.40
   0  -8   1   43.40    3.70
   0  -8   1   49.10    7.20
   0  -8   1   50.99    7.40
   0  -8   1   49.00    8.20
  -1   8  -1  677.83   25.60
  -1   8  -1  689.63   12.40
  -1   8  -1  668.33   29.30
  -1   8  -1  677.43   14.00
  -1   8  -1  702.23   28.70
  -1   8  -1  699.53   28.10
  -1   8  -1  637.24   27.00
  -1   8  -1  692.43   30.30
  -1   8  -1  680.43   30.50
  -1   8  -1  694.43   29.80
  -1   8  -1  694.63   28.10
  -1   8  -1  677.83   27.30
  -1   8  -1  676.43   28.20
   1  -8   1  703.33   29.40
   1  -8   1  724.53   31.30
   1  -8   1  700.23   28.30
   1  -8   1  685.23   30.60
   1  -8   1  715.83   27.00
   1  -8   1  658.13   28.10
   1  -8   1  694.93   28.80
   1  -8   1  693.63   31.40
   1  -8   1  682.73   27.60
   1  -8   1  680.13   28.00
  -2   8  -1 1511.65   27.70
  -2   8  -1 1502.85   44.00
  -2   8  -1 1571.14   44.70
  -2   8  -1 1481.15   46.50
  -2   8  -1 1528.75   45.20
  -2   8  -1 1550.24   47.50
  -2   8  -1 1484.75   46.80
  -2   8  -1 1513.95   48.70
  -2   8  -1 1517.95   44.90
  -2   8  -1 1466.95   43.20
  -2   8  -1 1541.25   46.30
   2  -8   1 1561.64   44.70
   2  -8   1 1532.35   45.50
   2  -8   1 1566.64   45.40
   2  -8   1 1603.44   46.40
   2  -8   1 1459.65   48.00
   2  -8   1 1550.44   45.40
   2  -8   1 1493.15   47.00
   2  -8   1 1445.16   47.20
   2  -8   1 1581.94   44.70
   2  -8   1 1541.45   47.50
  -3   8  -1  279.87   28.40
  -3   8  -1  301.97   18.40
  -3   8  -1  290.17   17.50
  -3   8  -1  302.77    9.70
  -3   8  -1  297.27   17.50
  -3   8  -1  295.07   19.20
  -3   8  -1  290.87   18.70
  -3   8  -1  276.87   17.80
  -3   8  -1  281.27   18.60
  -3   8  -1  274.97   19.30
  -3   8  -1  280.47   17.70
   3  -8   1  280.77   11.00
   3  -8   1  288.17   17.00
   3  -8   1  304.07   18.70
   3  -8   1  301.07   19.90
   3  -8   1  325.67   18.60
   3  -8   1  299.27   18.00
   3  -8   1  307.17   20.50
   3  -8   1  281.17   19.20
   3  -8   1  280.47   20.20
   3  -8   1  286.77   10.50
  -4   8  -1   41.30    6.90
  -4   8  -1   50.99    7.70
  -4   8  -1   46.70    7.20
  -4   8  -1   52.29    8.20
  -4   8  -1   50.79    8.20
  -4   8  -1   34.70    6.80
  -4   8  -1   47.60   12.50
  -4   8  -1   56.39    8.20
  -4   8  -1   39.00    7.30
  -4   8  -1   51.69    4.70
  -4   8  -1   51.29    7.10
   4  -8   1   48.30    4.40
   4  -8   1   51.99    8.60
   4  -8   1   42.30    7.10
   4  -8   1   45.00    5.80
   4  -8   1   42.90    6.80
   4  -8   1   40.30    6.30
   4  -8   1   35.80    6.80
   4  -8   1   39.90    6.90
   4  -8   1   38.10    6.70
   4  -8   1   37.90    7.30
   4  -8   1   54.69    8.90
   4  -8   1   46.20    4.50
  -5   8  -1  128.79   13.80
  -5   8  -1  107.79   11.60
  -5   8  -1  122.99   11.10
  -5   8  -1  132.89   10.90
  -5   8  -1  120.39   12.40
  -5   8  -1  110.09   12.50
  -5   8  -1  116.19    6.80
  -5   8  -1  126.39   12.60
  -5   8  -1  124.99   11.60
  -5   8  -1  108.69   12.40
   5  -8   1  123.09    9.80
   5  -8   1  113.79   11.70
   5  -8   1  113.29    9.50
   5  -8   1  132.49   12.10
   5  -8   1  119.79   10.60
   5  -8   1  118.29   13.70
   5  -8   1  123.09    7.90
   5  -8   1  118.79   12.80
   5  -8   1  119.79    7.60
   5  -8   1  116.59   13.50
   5  -8   1  134.99   11.30
  -6   8  -1   -0.30    2.80
  -6   8  -1    2.70    1.70
  -6   8  -1    2.30    2.00
  -6   8  -1   -2.70    2.20
  -6   8  -1    2.70    2.20
  -6   8  -1    0.60    2.40
  -6   8  -1    3.00    2.80
  -6   8  -1    0.80    2.00
   6  -8   1    1.30    1.80
   6  -8   1    4.40    2.30
   6  -8   1    1.80    2.20
   6  -8   1   -2.20    2.50
   6  -8   1    0.70    3.30
   6  -8   1    1.60    1.70
   6  -8   1    2.50    1.80
   6  -8   1    2.20    2.90
   6  -8   1    2.40    1.60
   6  -8   1    2.90    3.50
   6  -8   1    0.60    1.00
   6  -8   1   -0.30    2.90
  -7   8  -1   35.20    8.50
  -7   8  -1   30.70    7.00
  -7   8  -1   48.70    8.20
  -7   8  -1   38.40    6.80
  -7   8  -1   33.30    7.10
  -7   8  -1   22.40    5.80
  -7   8  -1   31.50    6.10
  -7   8  -1   23.10    6.60
  -7   8  -1   48.10    8.70
   7  -8   1   24.90    4.80
   7  -8   1   24.80    7.50
   7  -8   1   53.49    9.90
   7  -8   1   34.10    5.10
   7  -8   1   34.30    3.50
   7  -8   1   35.70    7.10
   7  -8   1   36.20    6.80
   7  -8   1   20.40    7.40
   7  -8   1   34.40    8.80
  -8   8  -1  351.76   26.60
  -8   8  -1  404.96   24.20
  -8   8  -1  395.76   26.90
  -8   8  -1  384.26   22.80
  -8   8  -1  377.96   23.40
  -8   8  -1  375.96   22.10
  -8   8  -1  397.96   27.40
  -8   8  -1  383.36   23.80
  -8   8  -1  371.36   23.30
  -8   8  -1  406.96   20.90
   8  -8   1  400.46   25.20
   8  -8   1  359.76   21.50
   8  -8   1  410.26   19.70
   8  -8   1  375.76   24.00
   8  -8   1  370.66   28.90
   8  -8   1  400.76   17.70
   8  -8   1  372.26   20.20
   8  -8   1  380.16   22.20
   8  -8   1  403.76   16.40
   8  -8   1  401.36   13.20
   8  -8   1  383.76   25.30
  -9   8  -1    4.30    3.00
  -9   8  -1    3.60    3.40
  -9   8  -1    4.10    3.70
  -9   8  -1   -2.40    5.20
  -9   8  -1    6.00    3.70
  -9   8  -1    0.20    4.50
  -9   8  -1   -0.20    2.30
   9  -8   1    9.10    3.40
   9  -8   1    1.90    2.90
   9  -8   1    2.60    1.80
   9  -8   1    2.60    2.00
   9  -8   1    2.80    3.20
   9  -8   1    0.60    2.40
   9  -8   1   -1.60    3.40
   9  -8   1    1.50    1.50
 -10   8  -1   -5.60    5.70
 -10   8  -1   -3.40    3.40
 -10   8  -1   -2.30    2.80
  10  -8   1   12.90    3.70
  10  -8   1    4.90    2.80
  10  -8   1   -0.70    1.60
  10  -8   1    3.40    4.00
  10  -8   1    1.70    5.20
 -11   8  -1    1.00    3.60
 -11   8  -1    7.90    2.70
  11  -8   1    4.40    4.20
  11  -8   1    2.70    2.60
  11  -8   1    6.20    7.10
  11  -8   1    4.90    3.40
  11  -8   1    2.50    2.60
 -12   8  -1   53.69   12.10
 -12   8  -1   41.00   11.40
  12  -8   1   38.80    9.70
  12  -8   1   59.29    8.90
  12  -8   1   76.89   14.70
  12  -8   1   48.30    7.40
  12  -8   1   52.49    6.90
 -13   8  -1  183.58   10.90
 -13   8  -1  188.28   22.00
 -13   8  -1  144.19   24.20
  13  -8   1  157.08   13.50
  13  -8   1  132.69   15.60
  13  -8   1  181.88   22.40
  14  -8   1   14.80    5.70
  14  -8   1    5.00    3.60
  14  -8   1    2.00    8.40
 -13  -7   1   42.60    7.50
 -13  -7   1   52.59   14.00
  12   7  -1    2.70    4.00
  11   7  -1    8.90    3.60
  11   7  -1    8.10    3.80
  11   7  -1    4.40    2.40
  10   7  -1  139.69   11.30
  10   7  -1  137.69   11.40
  10   7  -1  134.99   15.00
 -10  -7   1  187.88   19.10
 -10  -7   1  158.68   21.00
 -10  -7   1  157.18   15.00
 -10  -7   1  158.68   13.10
   9   7  -1    6.60    4.50
  -9  -7   1   15.00    5.80
  -9  -7   1    6.00    7.60
  -9  -7   1   17.10   11.20
   8   7  -1    9.80    3.00
   8   7  -1    9.10    3.50
   8   7  -1   17.70    6.80
   8   7  -1    6.90    5.60
   8   7  -1    7.90    7.40
   8   7  -1    7.80    4.70
   8   7  -1   12.90    4.40
  -8  -7   1    6.40    5.20
  -8  -7   1   15.00    5.60
  -8  -7   1   10.20    6.00
  -8  -7   1    6.10    4.50
  -8  -7   1    6.20    4.40
   7   7  -1  704.93   32.10
   7   7  -1  671.73   29.10
   7   7  -1  694.73   22.40
   7   7  -1  708.53   29.80
   7   7  -1  726.43   37.40
   7   7  -1  630.34   21.90
   7   7  -1  732.63   30.60
  -7  -7   1  654.13   37.20
  -7  -7   1  662.63   31.80
  -7  -7   1  699.43   31.80
  -7  -7   1  686.63   29.60
  -7  -7   1  706.33   31.70
  -7  -7   1  700.53   31.50
  -7  -7   1  684.43   39.00
  -7  -7   1  658.93   30.30
  -7  -7   1  681.43   31.90
  -7  -7   1  701.63   34.10
   6   7  -1    2.60    1.60
   6   7  -1   -0.80    1.10
   6   7  -1    2.70    3.90
   6   7  -1    4.10    1.60
   6   7  -1   -1.50    2.10
   6   7  -1   -0.80    1.60
   6   7  -1    4.40    3.00
   6   7  -1    5.40    4.10
   6   7  -1    3.80    2.70
   6   7  -1    1.30    1.50
   6   7  -1   -0.50    3.20
  -6  -7   1    2.70    2.60
  -6  -7   1   -2.20    3.30
  -6  -7   1    1.40    2.40
  -6  -7   1    4.80    3.20
  -6  -7   1    3.50    3.70
  -6  -7   1    2.30    3.50
  -6  -7   1    1.80    2.70
  -6  -7   1    2.80    2.60
  -6  -7   1    1.00    2.40
  -6  -7   1    1.20    1.00
   5   7  -1    7.10    3.20
   5   7  -1   15.20    4.70
   5   7  -1    5.80    3.60
   5   7  -1    8.20    2.60
   5   7  -1    9.30    3.50
   5   7  -1    5.20    3.00
   5   7  -1   13.10    2.90
   5   7  -1    4.60    2.90
   5   7  -1   18.40    4.30
   5   7  -1    7.30    2.20
  -5  -7   1    9.10    2.60
  -5  -7   1    3.90    3.10
  -5  -7   1   19.00    7.30
  -5  -7   1   12.80    3.90
  -5  -7   1   10.00    3.60
  -5  -7   1   15.10    2.90
  -5  -7   1    8.30    3.30
  -5  -7   1    7.80    3.80
  -5  -7   1    8.60    4.40
  -5  -7   1   11.70    4.50
   4   7  -1  346.07   17.40
   4   7  -1  361.66   24.30
   4   7  -1  345.57   17.70
   4   7  -1  353.26   21.20
   4   7  -1  356.16   21.00
   4   7  -1  355.06   20.00
   4   7  -1  352.76   12.50
   4   7  -1  339.57   14.80
   4   7  -1  375.56   16.90
   4   7  -1  365.36   20.50
  -4  -7   1  345.77   19.70
  -4  -7   1  350.56   21.40
  -4  -7   1  372.36   20.90
  -4  -7   1  374.46   16.30
  -4  -7   1  358.16   19.90
  -4  -7   1  344.77   19.10
  -4  -7   1  342.37   18.70
  -4  -7   1  331.47   20.00
  -4  -7   1  322.27   22.30
  -4  -7   1  362.26   19.50
  -4  -7   1  391.76   22.10
  -4  -7   1  343.07   12.10
   3   7  -1  176.68    7.90
   3   7  -1  177.58   10.40
   3   7  -1  189.28   14.50
   3   7  -1  175.68   13.60
   3   7  -1  182.08   12.80
   3   7  -1  184.78   15.70
   3   7  -1  169.28   13.30
   3   7  -1  171.58   12.50
   3   7  -1  190.48   14.50
   3   7  -1  178.18   14.70
  -3  -7   1  169.88   12.80
  -3  -7   1  171.08   13.40
  -3  -7   1  190.88   10.60
  -3  -7   1  200.98    8.20
  -3  -7   1  183.78   13.70
  -3  -7   1  170.28   13.00
  -3  -7   1  178.28   13.80
  -3  -7   1  199.68   15.30
  -3  -7   1  194.78   13.70
  -3  -7   1  164.68   14.80
  -3  -7   1  184.08   14.70
  -3  -7   1  182.58   14.40
   2   7  -1    1.50    1.00
   2   7  -1   -3.20    2.00
   2   7  -1    2.20    1.50
   2   7  -1    0.90    1.20
   2   7  -1   -2.30    1.20
   2   7  -1    3.60    2.60
   2   7  -1    0.00    0.70
   2   7  -1    0.10    1.40
   2   7  -1   -0.10    2.00
   2   7  -1    0.70    1.60
  -2  -7   1    0.60    1.90
  -2  -7   1    1.20    2.10
  -2  -7   1    0.00    1.70
  -2  -7   1    0.00    1.30
  -2  -7   1    1.20    1.80
  -2  -7   1   -2.00    1.10
  -2  -7   1   -0.60    1.70
  -2  -7   1   -0.70    1.10
  -2  -7   1    0.70    1.20
  -2  -7   1   -1.20    1.10
  -2  -7   1   -1.00    1.50
  -2  -7   1    2.40    1.80
   1   7  -1  388.96   14.40
   1   7  -1  375.46   20.00
   1   7  -1  384.66   19.50
   1   7  -1  388.96   19.60
   1   7  -1  370.36   11.60
   1   7  -1  407.66   21.70
   1   7  -1  403.36   19.10
   1   7  -1  388.36   21.40
   1   7  -1  373.66    6.80
   1   7  -1  374.56   18.10
   1   7  -1  403.26   20.70
   1   7  -1  398.56   20.60
  -1  -7   1  386.06   19.70
  -1  -7   1  392.86   21.20
  -1  -7   1  388.06   19.50
  -1  -7   1  422.86   21.40
  -1  -7   1  381.56   19.30
  -1  -7   1  374.46   12.50
  -1  -7   1  373.76   19.40
  -1  -7   1  378.66   18.40
  -1  -7   1  393.26   16.70
  -1  -7   1  381.06   21.00
  -1  -7   1  401.06   21.20
   0   7  -1  194.38   13.50
   0   7  -1  215.18   15.10
   0   7  -1  200.08    5.20
   0   7  -1  207.18   14.00
   0   7  -1  208.18   14.70
   0   7  -1  198.88   14.60
   0   7  -1  206.48   13.60
   0   7  -1  204.48   15.10
   0   7  -1  207.28   11.60
   0   7  -1  191.48   13.30
   0   7  -1  213.98    6.00
   0   7  -1  219.78   14.40
   0   7  -1  231.88   14.20
   0  -7   1  205.08    7.80
   0  -7   1  212.18   14.20
   0  -7   1  230.58   14.50
   0  -7   1  217.18   12.20
   0  -7   1  217.18   14.50
   0  -7   1  203.98   14.80
   0  -7   1  223.88   14.80
   0  -7   1  219.48   14.20
   0  -7   1  209.98   14.30
   0  -7   1  209.38   15.20
   0  -7   1  221.58   16.10
  -1   7  -1    8.00    3.60
  -1   7  -1    5.40    2.40
  -1   7  -1    7.00    1.20
  -1   7  -1    6.00    2.30
  -1   7  -1    4.90    2.70
  -1   7  -1   12.10    3.50
  -1   7  -1    7.00    0.80
  -1   7  -1    7.00    2.40
  -1   7  -1    7.00    2.80
  -1   7  -1    4.90    2.70
  -1   7  -1    6.60    2.50
  -1   7  -1    8.40    3.30
   1  -7   1   11.30    3.00
   1  -7   1    6.50    2.90
   1  -7   1    6.80    2.60
   1  -7   1   10.30    3.70
   1  -7   1    7.40    3.10
   1  -7   1    6.10    2.80
   1  -7   1    8.80    3.30
   1  -7   1   11.60    3.30
  -2   7  -1   -0.80    1.30
  -2   7  -1   -0.80    1.20
  -2   7  -1    0.90    1.40
  -2   7  -1    1.60    1.80
  -2   7  -1   -0.80    1.20
  -2   7  -1   -0.60    1.50
  -2   7  -1   -1.70    0.90
  -2   7  -1    2.20    1.90
  -2   7  -1    0.80    0.50
  -2   7  -1   -0.40    1.30
  -2   7  -1    1.90    1.60
   2  -7   1    0.00    1.20
   2  -7   1    2.00    1.50
   2  -7   1    2.10    1.90
   2  -7   1   -0.30    1.90
   2  -7   1    2.30    1.80
   2  -7   1    0.20    2.00
   2  -7   1   -1.40    1.00
   2  -7   1   -0.50    1.00
   2  -7   1   -1.20    1.40
  -3   7  -1    5.70    2.50
  -3   7  -1    6.60    3.10
  -3   7  -1    5.20    1.70
  -3   7  -1    4.10    2.30
  -3   7  -1    4.00    2.40
  -3   7  -1    7.60    3.00
  -3   7  -1    6.40    2.40
  -3   7  -1    3.60    2.40
  -3   7  -1    6.30    2.40
  -3   7  -1    3.70    2.20
  -3   7  -1    8.00    3.50
   3  -7   1    5.20    2.60
   3  -7   1    8.60    3.40
   3  -7   1    4.30    2.50
   3  -7   1    7.50    3.60
   3  -7   1    4.60    2.60
   3  -7   1    7.40    3.70
   3  -7   1    6.00    3.30
   3  -7   1    9.40    2.20
   3  -7   1    6.60    2.80
   3  -7   1   10.90    3.80
  -4   7  -1 1322.87   41.60
  -4   7  -1 1275.27   42.40
  -4   7  -1 1324.57   41.60
  -4   7  -1 1277.27   26.70
  -4   7  -1 1342.37   42.10
  -4   7  -1 1371.36   42.00
  -4   7  -1 1387.96   40.20
  -4   7  -1 1300.87   38.10
  -4   7  -1 1308.97   39.90
  -4   7  -1 1312.57   42.90
  -4   7  -1 1365.26   44.30
   4  -7   1 1298.77   42.60
   4  -7   1 1315.77   28.50
   4  -7   1 1362.36   40.30
   4  -7   1 1335.97   35.90
   4  -7   1 1449.85   46.50
   4  -7   1 1273.17   38.90
   4  -7   1 1287.07   45.00
   4  -7   1 1343.37   44.60
   4  -7   1 1353.96   36.80
   4  -7   1 1247.68   28.50
   4  -7   1 1328.67   38.00
  -5   7  -1  142.49   12.60
  -5   7  -1  157.38   12.00
  -5   7  -1  147.79   14.10
  -5   7  -1  154.18   11.10
  -5   7  -1  139.69   15.70
  -5   7  -1  143.09   13.30
  -5   7  -1  143.09   12.70
  -5   7  -1  128.19   12.10
  -5   7  -1  129.19   13.30
  -5   7  -1  131.89    7.00
  -5   7  -1  132.39   11.50
   5  -7   1  141.09    5.20
   5  -7   1  162.18   13.10
   5  -7   1  143.79   11.60
   5  -7   1  138.99    9.80
   5  -7   1  130.59   13.90
   5  -7   1  146.29   10.60
   5  -7   1  143.49   11.40
   5  -7   1  137.79   12.10
   5  -7   1  133.29   12.50
   5  -7   1  127.69    8.20
   5  -7   1  129.49    7.20
   5  -7   1  135.49   14.40
   5  -7   1  133.69   12.70
   5  -7   1  140.49    8.20
  -6   7  -1   41.20    7.70
  -6   7  -1   39.80    7.00
  -6   7  -1   24.60    6.00
  -6   7  -1   31.50    6.20
  -6   7  -1   18.70    5.00
  -6   7  -1   30.40    6.10
  -6   7  -1   30.70    3.90
  -6   7  -1   19.90    4.70
  -6   7  -1   30.80    6.90
  -6   7  -1   30.90    7.40
  -6   7  -1   27.80    5.40
   6  -7   1   30.50    5.80
   6  -7   1   31.80    6.60
   6  -7   1   29.00    3.90
   6  -7   1   33.00    4.40
   6  -7   1   32.70    6.90
   6  -7   1   30.60    4.20
   6  -7   1   39.30    6.50
   6  -7   1   30.00    4.10
   6  -7   1   34.40    4.90
   6  -7   1   26.90    7.00
   6  -7   1   48.00    7.60
   6  -7   1   24.70    7.60
   6  -7   1   29.40    5.50
   6  -7   1   34.20    3.10
  -7   7  -1  107.99   11.00
  -7   7  -1  112.59   11.50
  -7   7  -1   99.29    7.30
  -7   7  -1  105.59   10.30
  -7   7  -1  110.59   13.60
  -7   7  -1  137.69   18.70
  -7   7  -1  101.09   10.60
  -7   7  -1   99.79   12.30
  -7   7  -1  119.39   11.90
  -7   7  -1  123.59   13.90
  -7   7  -1  119.39   11.80
   7  -7   1   98.09   10.30
   7  -7   1  121.69   13.20
   7  -7   1  117.49   12.20
   7  -7   1  112.99    9.30
   7  -7   1  113.29    7.90
   7  -7   1  112.39    6.20
   7  -7   1  117.79   14.30
   7  -7   1   88.99   11.60
   7  -7   1  116.49    8.50
   7  -7   1  102.49   11.50
   7  -7   1  106.79   11.90
  -8   7  -1   20.30    6.00
  -8   7  -1   20.40    5.90
  -8   7  -1   26.30    6.80
  -8   7  -1   26.60    6.80
  -8   7  -1   29.40    5.80
  -8   7  -1   26.40    9.00
  -8   7  -1   38.30    6.50
  -8   7  -1   21.80    5.70
  -8   7  -1   17.60    5.50
   8  -7   1   29.30    9.10
   8  -7   1   23.70    4.40
   8  -7   1   28.20    5.50
   8  -7   1   25.10    6.30
   8  -7   1   14.50    7.30
   8  -7   1   32.50    5.60
   8  -7   1   30.70    3.70
   8  -7   1   26.20    7.50
   8  -7   1   28.90    7.50
  -9   7  -1    8.90    7.20
  -9   7  -1   12.80    5.20
  -9   7  -1   20.70    5.20
  -9   7  -1   20.60    6.30
  -9   7  -1   13.60    5.90
  -9   7  -1   15.70    8.10
  -9   7  -1   24.70    6.10
   9  -7   1   18.40    5.70
   9  -7   1   25.20    5.10
   9  -7   1   15.80    8.00
   9  -7   1   27.60    3.80
   9  -7   1   10.60    3.70
   9  -7   1   19.20    4.60
   9  -7   1   28.40    9.50
   9  -7   1   16.30    5.40
 -10   7  -1   -1.90    2.30
 -10   7  -1    8.10    3.90
 -10   7  -1    5.90    3.80
  10  -7   1    0.50    1.80
  10  -7   1    2.90    2.20
  10  -7   1    2.30    2.10
  10  -7   1    1.50    5.10
  10  -7   1   -1.60    2.40
 -11   7  -1    5.30    5.50
 -11   7  -1   11.20    4.40
 -11   7  -1    1.80    3.70
  11  -7   1    7.70    7.30
  11  -7   1    0.20    3.30
  11  -7   1    3.10    2.50
  11  -7   1    4.20    3.20
  11  -7   1    3.90    2.40
 -12   7  -1    5.90    6.30
  12  -7   1    3.60    3.30
  12  -7   1   13.60    8.80
  12  -7   1    3.40    3.20
  12  -7   1    6.30    3.20
  12  -7   1    6.70    5.00
 -13   7  -1    2.00    3.70
 -13   7  -1   15.70   10.30
 -13   7  -1   -2.10    8.40
  13  -7   1    9.00    4.90
  13  -7   1    5.50    4.10
  13  -7   1   16.00   13.20
  13  -7   1   11.20    5.40
  13  -7   1    2.00    7.10
 -14   7  -1   -7.70    5.60
  14  -7   1    1.60    3.10
  14  -7   1    5.10    5.30
  14  -7   1   13.10   17.00
  12   6  -1   17.50    7.60
  12   6  -1   14.70    5.10
 -12  -6   1   19.70    5.70
  11   6  -1   -5.10    3.40
  11   6  -1   -0.40    2.50
  11   6  -1    1.70    2.00
 -11  -6   1   -7.70    3.90
 -11  -6   1    3.20    2.90
  10   6  -1   31.40    5.90
  10   6  -1   31.30    5.40
  10   6  -1   29.10    8.00
 -10  -6   1   43.90    9.50
 -10  -6   1   24.70    6.90
 -10  -6   1   46.50   10.60
   9   6  -1  136.29   10.30
   9   6  -1  114.99    9.90
   9   6  -1  126.29   13.90
   9   6  -1  136.79   13.60
   9   6  -1  131.99   10.00
   9   6  -1   98.19   18.00
   9   6  -1  134.89    9.50
  -9  -6   1  142.29   18.20
  -9  -6   1  126.29   12.70
  -9  -6   1  140.59   13.10
  -9  -6   1  126.09   14.40
  -9  -6   1  134.19   12.90
   8   6  -1  206.88   11.90
   8   6  -1  208.28   11.60
   8   6  -1  229.68   16.40
   8   6  -1  231.48   13.70
   8   6  -1  218.38   17.10
   8   6  -1  189.58   15.60
   8   6  -1  206.28   15.50
   8   6  -1  217.28   12.50
   8   6  -1  227.48   27.70
   8   6  -1  231.48   32.10
  -8  -6   1  209.18   27.30
  -8  -6   1  183.28   14.60
  -8  -6   1  209.68   16.60
  -8  -6   1  168.58   19.10
  -8  -6   1  188.18   14.90
  -8  -6   1  203.98   17.00
  -8  -6   1  178.48   15.40
  -8  -6   1  190.28   18.40
  -8  -6   1  184.98   15.30
  -8  -6   1  183.98   15.30
   7   6  -1    8.20    5.00
   7   6  -1   -2.00    2.50
   7   6  -1   -1.30    2.60
   7   6  -1    2.20    1.70
   7   6  -1    0.80    2.40
   7   6  -1    0.60    3.40
   7   6  -1    2.50    1.80
  -7  -6   1    0.30    2.50
  -7  -6   1    6.00    2.60
  -7  -6   1    7.40    2.90
  -7  -6   1    0.60    3.60
  -7  -6   1   -2.40    2.10
  -7  -6   1   -0.60    2.80
  -7  -6   1    1.40    2.20
  -7  -6   1    4.40    2.30
  -7  -6   1    0.30    1.20
   6   6  -1   20.80    5.80
   6   6  -1   24.00    5.20
   6   6  -1   23.70    5.90
   6   6  -1   29.30    6.40
   6   6  -1   30.60    7.60
   6   6  -1   24.00    3.90
   6   6  -1   28.20    4.20
   6   6  -1   26.20    2.90
   6   6  -1   36.90    6.30
   6   6  -1   25.70    7.20
  -6  -6   1   27.10    5.80
  -6  -6   1   27.80    6.00
  -6  -6   1   28.90    5.70
  -6  -6   1   27.80    5.40
  -6  -6   1   25.60    2.60
  -6  -6   1   34.70    5.80
  -6  -6   1   30.40    6.40
  -6  -6   1   22.80    5.40
  -6  -6   1   28.30    5.80
  -6  -6   1   28.50    7.60
  -6  -6   1   35.30    7.90
   5   6  -1  177.48    9.10
   5   6  -1  184.08    9.20
   5   6  -1  174.38   15.90
   5   6  -1  179.28   14.10
   5   6  -1  175.58   13.80
   5   6  -1  199.18    9.50
   5   6  -1  167.88   11.80
   5   6  -1  183.08    9.90
   5   6  -1  178.78   13.20
   5   6  -1  197.48   15.90
   5   6  -1  193.48   13.20
   5   6  -1  179.18   10.40
  -5  -6   1  191.88   13.40
  -5  -6   1  179.28   13.90
  -5  -6   1  174.78   13.40
  -5  -6   1  166.88   13.00
  -5  -6   1  182.98   12.90
  -5  -6   1  177.18   17.20
  -5  -6   1  205.28   13.30
  -5  -6   1  192.38   12.20
  -5  -6   1  204.58   14.70
  -5  -6   1  180.08    6.10
  -5  -6   1  182.78    9.00
  -5  -6   1  184.38    9.00
  -5  -6   1  160.58   13.40
  -5  -6   1  195.08   16.70
   4   6  -1    1.60    1.70
   4   6  -1    5.50    3.10
   4   6  -1   -1.90    1.80
   4   6  -1    3.50    3.30
   4   6  -1    3.30    1.50
   4   6  -1    3.80    2.00
   4   6  -1    3.30    2.00
   4   6  -1    5.10    2.00
   4   6  -1    4.10    1.90
   4   6  -1    1.90    2.40
   4   6  -1    1.50    1.90
  -4  -6   1    4.40    3.00
  -4  -6   1    4.90    2.60
  -4  -6   1    3.50    2.70
  -4  -6   1    5.80    1.90
  -4  -6   1    1.80    1.40
  -4  -6   1    3.50    2.40
  -4  -6   1    2.20    2.20
  -4  -6   1    2.10    0.70
  -4  -6   1    2.50    2.90
  -4  -6   1    3.60    3.00
  -4  -6   1    1.50    1.40
   3   6  -1  431.76   16.20
   3   6  -1  390.16   12.00
   3   6  -1  410.86   18.10
   3   6  -1  431.96   20.30
   3   6  -1  381.16   21.90
   3   6  -1  418.56   21.10
   3   6  -1  377.66   19.10
   3   6  -1  390.16   15.60
   3   6  -1  373.76   18.80
   3   6  -1  409.56   20.20
   3   6  -1  387.26    7.70
   3   6  -1  395.16   17.70
  -3  -6   1  409.76   22.30
  -3  -6   1  424.96   21.00
  -3  -6   1  400.76   20.40
  -3  -6   1  435.66   19.70
  -3  -6   1  400.96   19.00
  -3  -6   1  394.36   11.80
  -3  -6   1  404.06   19.70
  -3  -6   1  419.26   19.40
  -3  -6   1  408.76   15.50
  -3  -6   1  399.16   20.00
  -3  -6   1  428.06   19.90
  -3  -6   1  412.26   20.80
   2   6  -1  723.83   24.90
   2   6  -1  737.43   25.70
   2   6  -1  731.83   16.40
   2   6  -1  737.43   25.70
   2   6  -1  705.13   11.40
   2   6  -1  725.03   28.20
   2   6  -1  705.93   20.20
   2   6  -1  772.72   29.80
   2   6  -1  712.93   16.30
   2   6  -1  692.63   26.60
   2   6  -1  726.63   27.10
   2   6  -1  729.33   27.20
  -2  -6   1  716.63   25.40
  -2  -6   1  742.73   27.70
  -2  -6   1  761.52   20.20
  -2  -6   1  722.03   26.30
  -2  -6   1  726.23   25.90
  -2  -6   1  752.32   28.30
  -2  -6   1  744.03   27.20
  -2  -6   1  711.83   26.30
  -2  -6   1  740.33   29.10
  -2  -6   1  704.13   24.80
  -2  -6   1  770.72   26.70
  -2  -6   1  746.53   28.40
   1   6  -1   29.50    3.30
   1   6  -1   28.90    5.30
   1   6  -1   26.60    4.80
   1   6  -1   27.40    5.10
   1   6  -1   26.90    4.50
   1   6  -1   26.90    5.10
   1   6  -1   17.40    4.30
   1   6  -1   23.40    2.10
   1   6  -1   29.50    5.00
   1   6  -1   26.80    4.70
   1   6  -1   24.20    4.80
  -1  -6   1   21.10    4.50
  -1  -6   1   25.60    3.40
  -1  -6   1   28.40    4.30
  -1  -6   1   23.90    4.20
  -1  -6   1   26.60    4.60
  -1  -6   1   22.20    4.80
  -1  -6   1   26.10    4.90
  -1  -6   1   28.70    4.70
  -1  -6   1   31.30    5.50
  -1  -6   1   21.30    4.80
  -1  -6   1   32.60    5.40
  -1  -6   1   28.40    3.10
   0   6  -1  307.77   16.90
   0   6  -1  317.07   16.20
   0   6  -1  304.57   17.10
   0   6  -1  302.77    7.20
   0   6  -1  317.27   13.60
   0   6  -1  326.87   16.10
   0   6  -1  332.77   16.50
   0   6  -1  290.27   16.40
   0   6  -1  303.67   15.80
   0   6  -1  322.17   18.10
   0   6  -1  302.37   15.10
   0   6  -1  292.37   15.40
   0  -6   1  312.77   17.60
   0  -6   1  283.27   15.70
   0  -6   1  333.97   14.10
   0  -6   1  292.07   15.60
   0  -6   1  333.27   16.60
   0  -6   1  326.97   17.30
   0  -6   1  297.67   16.80
   0  -6   1  344.37   16.80
   0  -6   1  308.87   15.60
   0  -6   1  311.17   16.40
  -1   6  -1  279.57   16.00
  -1   6  -1  296.27   14.40
  -1   6  -1  314.67   16.10
  -1   6  -1  319.57   17.50
  -1   6  -1  279.47   15.10
  -1   6  -1  276.67   16.10
  -1   6  -1  277.07   15.80
  -1   6  -1  291.87    5.70
  -1   6  -1  308.17   15.80
  -1   6  -1  303.07   16.70
  -1   6  -1  313.57    7.50
   1  -6   1  277.87   16.20
   1  -6   1  263.77   15.10
   1  -6   1  295.07   15.80
   1  -6   1  316.37   15.90
   1  -6   1  287.27   14.90
   1  -6   1  302.27   15.00
   1  -6   1  284.47   15.40
   1  -6   1  279.07   16.80
   1  -6   1  301.77   17.30
   1  -6   1  280.77   15.80
  -2   6  -1 3817.72   76.49
  -2   6  -1 3924.71   75.49
  -2   6  -1 3839.82   76.29
  -2   6  -1 3690.33   75.49
  -2   6  -1 3595.74   79.09
  -2   6  -1 3745.53   77.89
  -2   6  -1 3824.02   79.69
  -2   6  -1 3964.10   77.29
  -2   6  -1 3739.13   78.69
  -2   6  -1 3973.00   80.19
   2  -6   1 3758.52   80.09
   2  -6   1 3951.00   77.09
   2  -6   1 3856.51   75.39
   2  -6   1 3841.92   77.79
   2  -6   1 3809.42   80.09
   2  -6   1 3860.21   76.99
   2  -6   1 3875.21   77.39
   2  -6   1 3750.62   79.29
   2  -6   1 3856.81   75.49
   2  -6   1 3775.82   79.99
  -3   6  -1 3523.85   75.99
  -3   6  -1 3596.94   73.39
  -3   6  -1 3497.35   57.49
  -3   6  -1 3258.07   74.99
  -3   6  -1 3578.84   72.69
  -3   6  -1 3656.83   74.99
  -3   6  -1 3513.25   75.09
  -3   6  -1 3636.24   77.69
  -3   6  -1 3542.95   71.09
  -3   6  -1 3389.76   74.09
  -3   6  -1 3667.83   76.59
   3  -6   1 3580.64   76.89
   3  -6   1 3641.94   70.49
   3  -6   1 3659.83   73.69
   3  -6   1 3630.64   79.19
   3  -6   1 3726.23   78.19
   3  -6   1 3514.65   75.09
   3  -6   1 3601.84   72.59
   3  -6   1 3576.74   59.09
   3  -6   1 3511.55   76.49
   3  -6   1 3600.44   72.29
  -4   6  -1    1.90    1.20
  -4   6  -1    3.90    2.20
  -4   6  -1    2.80    2.20
  -4   6  -1    3.00    1.10
  -4   6  -1    1.70    2.00
  -4   6  -1    2.10    1.40
  -4   6  -1    0.70    0.90
  -4   6  -1    0.40    1.40
  -4   6  -1    0.60    1.80
  -4   6  -1    1.90    2.20
  -4   6  -1    2.40    1.50
   4  -6   1    1.30    2.40
   4  -6   1    1.00    1.60
   4  -6   1   -0.50    1.30
   4  -6   1    0.10    0.80
   4  -6   1    1.60    0.60
   4  -6   1    1.60    1.00
   4  -6   1    1.30    1.40
   4  -6   1    1.10    1.70
   4  -6   1    0.70    1.80
   4  -6   1    0.60    1.30
   4  -6   1    0.70    1.40
  -5   6  -1   38.70    6.60
  -5   6  -1   35.20    3.70
  -5   6  -1   37.50    6.40
  -5   6  -1   34.30    4.00
  -5   6  -1   33.60    3.40
  -5   6  -1   39.70    6.60
  -5   6  -1   50.19    5.80
  -5   6  -1   37.30    5.30
  -5   6  -1   41.40    9.10
  -5   6  -1   42.20    6.50
   5  -6   1   31.70    7.00
   5  -6   1   35.50    5.90
   5  -6   1   39.30    5.80
   5  -6   1   41.80    3.00
   5  -6   1   38.90    5.10
   5  -6   1   45.80    5.00
   5  -6   1   39.40    4.20
   5  -6   1   44.50    8.10
   5  -6   1   34.70    3.80
   5  -6   1   41.60    6.30
   5  -6   1   35.10    5.10
   5  -6   1   41.40    6.90
   5  -6   1   35.50    4.50
   5  -6   1   42.80    6.50
  -6   6  -1   12.60    3.10
  -6   6  -1   16.50    5.50
  -6   6  -1   23.40    4.90
  -6   6  -1   10.00    3.80
  -6   6  -1   15.50    3.60
  -6   6  -1   29.00    5.50
  -6   6  -1   19.20    4.30
  -6   6  -1    9.60    3.40
  -6   6  -1   21.10    2.90
  -6   6  -1   11.80    3.90
   6  -6   1   20.10    4.80
   6  -6   1   20.80    3.40
   6  -6   1   14.10    3.90
   6  -6   1    8.00    4.10
   6  -6   1   17.10    2.60
   6  -6   1   23.30    3.60
   6  -6   1   15.80    4.70
   6  -6   1   19.10    3.70
   6  -6   1   19.00    5.10
   6  -6   1   15.90    4.90
  -7   6  -1    8.00    3.40
  -7   6  -1   12.10    4.60
  -7   6  -1    4.90    3.40
  -7   6  -1   10.90    3.40
  -7   6  -1    5.70    2.40
  -7   6  -1    5.60    3.10
  -7   6  -1    3.50    3.10
  -7   6  -1    6.40    1.60
  -7   6  -1    4.10    1.40
  -7   6  -1    3.40    2.60
  -7   6  -1    6.70    1.60
  -7   6  -1    6.10    4.10
   7  -6   1    8.90    3.30
   7  -6   1    5.40    3.10
   7  -6   1    7.40    2.80
   7  -6   1    3.50    3.40
   7  -6   1    3.90    3.20
   7  -6   1   13.50    5.50
   7  -6   1   13.30    3.10
   7  -6   1   11.40    5.20
   7  -6   1    7.30    4.00
   7  -6   1    6.50    1.80
   7  -6   1   11.20    2.70
  -8   6  -1  164.88   12.80
  -8   6  -1  156.98   12.20
  -8   6  -1  176.18   15.00
  -8   6  -1  144.29    8.00
  -8   6  -1  145.49   12.80
  -8   6  -1  154.88    8.20
  -8   6  -1  135.89   12.50
  -8   6  -1  125.09   15.20
  -8   6  -1  148.09   11.60
  -8   6  -1  166.98   13.20
  -8   6  -1  157.08   19.70
  -8   6  -1  177.88   18.10
   8  -6   1  158.88   12.00
   8  -6   1  163.68   10.00
   8  -6   1  147.09    8.00
   8  -6   1  142.49   10.30
   8  -6   1  131.09   11.60
   8  -6   1  187.88   19.20
   8  -6   1  172.48   17.30
   8  -6   1  168.58   10.90
   8  -6   1  147.69   11.20
  -9   6  -1  102.39   11.30
  -9   6  -1  113.89   10.00
  -9   6  -1  112.79   11.50
  -9   6  -1  112.49    8.50
  -9   6  -1  101.69    9.90
  -9   6  -1  109.39   18.80
  -9   6  -1  137.79   11.10
  -9   6  -1  134.89   12.00
  -9   6  -1  150.48   16.60
  -9   6  -1  112.49   14.30
  -9   6  -1  124.59   11.50
   9  -6   1  129.69    9.60
   9  -6   1  124.59   10.10
   9  -6   1   99.29    7.50
   9  -6   1  103.79   14.60
   9  -6   1  123.29    7.80
   9  -6   1  115.29    7.10
   9  -6   1  106.29   11.20
   9  -6   1  117.39   11.40
   9  -6   1  114.09   16.00
   9  -6   1  103.69    9.80
 -10   6  -1   -2.70    2.90
 -10   6  -1    7.90    4.60
 -10   6  -1   11.70    5.10
  10  -6   1    1.50    2.00
  10  -6   1    0.10    3.90
  10  -6   1    1.70    2.10
 -11   6  -1   -5.00    4.90
 -11   6  -1    1.20    3.00
  11  -6   1    0.60    3.20
  11  -6   1   -5.10    5.70
  11  -6   1    1.30    2.60
 -12   6  -1   14.80    6.50
  12  -6   1   14.30    3.50
  12  -6   1   15.20    3.70
 -13   6  -1    1.70    6.50
 -13   6  -1    3.40    3.10
  13  -6   1    2.10    2.80
  13  -6   1    1.10    3.00
  13  -6   1    2.60    3.50
  13  -6   1   17.40   17.70
  13  -6   1    6.00    5.50
  14  -6   1   16.10    6.90
  14  -6   1   13.60    5.10
  13   5  -1    5.30    6.10
  13   5  -1    6.20    4.00
  13   5  -1    5.90    6.10
  12   5  -1    3.00    2.40
  12   5  -1    4.00    5.80
  12   5  -1    5.50    3.10
  12   5  -1    0.40    2.70
 -12  -5   1    0.40    5.20
 -12  -5   1    0.60    3.20
 -12  -5   1  -11.90    5.60
  11   5  -1   -0.70    2.50
  11   5  -1   -0.60    2.60
  11   5  -1    2.40    2.70
  11   5  -1   -0.20    1.80
  10   5  -1  138.49   10.60
  10   5  -1  144.19   10.60
  10   5  -1  128.69   10.60
  10   5  -1  130.79   14.70
 -10  -5   1  147.09   11.40
 -10  -5   1  162.98   16.60
 -10  -5   1  111.29   17.40
   9   5  -1   -0.90    4.40
   9   5  -1   -1.50    1.50
   9   5  -1   -1.40    1.10
   9   5  -1   -0.90    1.40
  -9  -5   1   -5.10    2.40
  -9  -5   1   -7.40    3.40
  -9  -5   1    3.20    2.40
  -9  -5   1   -1.30    2.10
  -9  -5   1    0.20    2.20
  -9  -5   1    4.50    3.00
  -9  -5   1   -3.80    2.00
   8   5  -1  226.58   12.80
   8   5  -1  223.08   12.20
   8   5  -1  219.28   22.80
   8   5  -1  213.08   16.50
   8   5  -1  217.38   12.90
   8   5  -1  212.48   21.80
   8   5  -1  225.48   12.20
   8   5  -1  208.18   15.00
   8   5  -1  188.48   12.40
  -8  -5   1  240.08   20.50
  -8  -5   1  257.17   15.40
  -8  -5   1  217.18   16.30
  -8  -5   1  212.88   15.80
  -8  -5   1  209.08   21.30
  -8  -5   1  232.58   16.20
  -8  -5   1  226.88   15.50
  -8  -5   1  220.48   19.40
  -8  -5   1  225.18   16.20
   7   5  -1  913.11   25.30
   7   5  -1  877.61   24.60
   7   5  -1  912.21   28.60
   7   5  -1  820.62   32.00
   7   5  -1  901.11   32.40
   7   5  -1  907.11   32.00
   7   5  -1  846.62   42.70
   7   5  -1  970.60   43.70
   7   5  -1  872.01   25.30
  -7  -5   1  910.61   31.60
  -7  -5   1  910.91   32.60
  -7  -5   1  905.91   31.70
  -7  -5   1  858.21   41.30
  -7  -5   1  855.61   20.00
  -7  -5   1  892.61   31.70
  -7  -5   1  916.11   43.10
  -7  -5   1  910.11   32.50
  -7  -5   1  876.91   38.10
[truncated: 5,724,741 more chars]
