# Supplementary material for: Crystals as Rockets: Modulation of the Salient Temperature in Cocrystals by Solvent Mixture Composition
Source: Angew Chem Int Ed Engl. 2026 Mar 18;65(18):e26010. doi: 10.1002/anie.202526010 (PMC13110762; doi:10.1002/anie.202526010)
Supplement: Supplementary file 2 — Supporting File 2: anie71541‐sup‐0002‐Data.zip. [file ANIE-65-e26010-s004.zip › ICZ_BPE_THF_150K.cif]

 
data_ICZ_BPE_THF_150K

loop_
_audit_author_name
_audit_author_address
'Ruben A. Toscano'
;Universidad Nacional Autonoma de Mexico, Circuito Exterior, Ciudad Universitaria, CDMX
Mexico
;
 
_audit_creation_method            'SHELXL-2019/3'
_shelx_SHELXL_version_number      '2019/3'
_chemical_name_systematic         ?
_chemical_name_common             ?
_chemical_melting_point           ?
_chemical_formula_moiety           
 '2(C18 H12 N2), 3(C12 H10 N2), C4 H8 O' 
_chemical_formula_sum
 'C76 H62 N10 O' 
_chemical_formula_weight          1131.35

loop_
 _atom_type_symbol
 _atom_type_description
 _atom_type_scat_dispersion_real
 _atom_type_scat_dispersion_imag
 _atom_type_scat_source
 'C'  'C'   0.0033   0.0016
 'International Tables Vol C Tables 4.2.6.8 and 6.1.1.4'
 'H'  'H'   0.0000   0.0000
 'International Tables Vol C Tables 4.2.6.8 and 6.1.1.4'
 'N'  'N'   0.0061   0.0033
 'International Tables Vol C Tables 4.2.6.8 and 6.1.1.4'
 'O'  'O'   0.0106   0.0060
 'International Tables Vol C Tables 4.2.6.8 and 6.1.1.4'
 
_space_group_crystal_system       monoclinic
_space_group_IT_number            15
_space_group_name_H-M_alt         'C 2/c'
_space_group_name_Hall            '-C 2yc'
 
_shelx_space_group_comment
;
The symmetry employed for this shelxl refinement is uniquely defined
by the following loop, which should always be used as a source of
symmetry information in preference to the above space-group names.
They are only intended as comments.
;
 
loop_
 _space_group_symop_operation_xyz
 'x, y, z'
 '-x, y, -z+1/2'
 'x+1/2, y+1/2, z'
 '-x+1/2, y+1/2, -z+1/2'
 '-x, -y, -z'
 'x, -y, z-1/2'
 '-x+1/2, -y+1/2, -z'
 'x+1/2, -y+1/2, z-1/2'
 
_cell_length_a                    30.6660(7)
_cell_length_b                    10.3745(3)
_cell_length_c                    18.6477(4)
_cell_angle_alpha                 90
_cell_angle_beta                  98.6940(10)
_cell_angle_gamma                 90
_cell_volume                      5864.5(3)
_cell_formula_units_Z             4
_cell_measurement_temperature    150(2)
_cell_measurement_reflns_used      9846
_cell_measurement_theta_min        2.30
_cell_measurement_theta_max       29.13

_exptl_crystal_description       'prism'
_exptl_crystal_colour            'yellow'
_exptl_crystal_density_meas       ?
_exptl_crystal_density_method     ?
_exptl_crystal_density_diffrn     1.281          
_exptl_crystal_F_000              2384
_exptl_transmission_factor_min    ?
_exptl_transmission_factor_max    ?
_exptl_crystal_size_max           0.327
_exptl_crystal_size_mid           0.175
_exptl_crystal_size_min           0.111
_exptl_absorpt_coefficient_mu     0.078
_shelx_estimated_absorpt_T_min    0.975
_shelx_estimated_absorpt_T_max    0.991
_exptl_absorpt_correction_type    'multi-scan'
_exptl_absorpt_correction_T_min   0.6943
_exptl_absorpt_correction_T_max   0.7433
_exptl_absorpt_process_details    '(Sheldrick, 2012)'
_exptl_absorpt_special_details    ?
_diffrn_ambient_temperature       150(2)
_diffrn_radiation_wavelength      0.71073
_diffrn_radiation_type            MoK\a
_diffrn_source                    'micro-focus X-ray source'
_diffrn_radiation_monochromator   'Helios multilayer mirror'  
_diffrn_measurement_device_type   
'Bruker D8 Venture \k geometry diffractometer 208039-1' 
_diffrn_measurement_method        '\f and \w-scans'
_diffrn_detector_area_resol_mean  73.909836
_diffrn_reflns_number             90880
_diffrn_reflns_av_unetI/netI      0.0310
_diffrn_reflns_av_R_equivalents   0.1132
_diffrn_reflns_limit_h_min        -39
_diffrn_reflns_limit_h_max        39
_diffrn_reflns_limit_k_min        -13
_diffrn_reflns_limit_k_max        13
_diffrn_reflns_limit_l_min        -24
_diffrn_reflns_limit_l_max        24
_diffrn_reflns_theta_min          2.210
_diffrn_reflns_theta_max          27.484
_diffrn_reflns_theta_full         25.242
_diffrn_measured_fraction_theta_max   0.998
_diffrn_measured_fraction_theta_full  0.998
_diffrn_reflns_Laue_measured_fraction_max    0.998
_diffrn_reflns_Laue_measured_fraction_full   0.998
_diffrn_reflns_point_group_measured_fraction_max   0.998
_diffrn_reflns_point_group_measured_fraction_full  0.998
_reflns_number_total              6716
_reflns_number_gt                 5417
_reflns_threshold_expression      'I > 2\s(I)'
_reflns_Friedel_coverage          0.000
_reflns_Friedel_fraction_max      .
_reflns_Friedel_fraction_full     .
 
_reflns_special_details
;
 Reflections were merged by SHELXL according to the crystal
 class for the calculation of statistics and refinement.
 
 _reflns_Friedel_fraction is defined as the number of unique
 Friedel pairs measured divided by the number that would be
 possible theoretically, ignoring centric projections and
 systematic absences.
;
 
_computing_data_collection        'APEX5 v2023.9-2-0(Bruker, 2023)'
_computing_cell_refinement        'APEX5 v2023.9-2(Bruker, 2023)'
_computing_data_reduction         'SAINT V8.40B (Bruker, 2014)'
_computing_structure_solution     'SHELXS-2012 (Bruker, 2013)'
_computing_structure_refinement   'SHELXL-2019/3 (Sheldrick, 2015)'
_computing_molecular_graphics     'SHELXLe (H?bschle et al, 2011)'
_computing_publication_material   'CIFTAB V 2013/2 (Sheldrick, 2013)'
_refine_special_details           ?
_refine_ls_structure_factor_coef  Fsqd
_refine_ls_matrix_type            full
_refine_ls_weighting_scheme       calc
_refine_ls_weighting_details
'w=1/[\s^2^(Fo^2^)+(0.0659P)^2^+9.5984P] where P=(Fo^2^+2Fc^2^)/3'
_atom_sites_solution_primary      direct
_atom_sites_solution_secondary    difmap
_atom_sites_solution_hydrogens    mixed
_refine_ls_hydrogen_treatment     mixed
_refine_ls_extinction_method      none
_refine_ls_extinction_coef        .
_refine_ls_number_reflns          6716
_refine_ls_number_parameters      421
_refine_ls_number_restraints      44
_refine_ls_R_factor_all           0.0726
_refine_ls_R_factor_gt            0.0575
_refine_ls_wR_factor_ref          0.1628
_refine_ls_wR_factor_gt           0.1446
_refine_ls_goodness_of_fit_ref    1.040
_refine_ls_restrained_S_all       1.067
_refine_ls_shift/su_max           0.001
_refine_ls_shift/su_mean          0.000
 
loop_
 _atom_site_label
 _atom_site_type_symbol
 _atom_site_fract_x
 _atom_site_fract_y
 _atom_site_fract_z
 _atom_site_U_iso_or_equiv
 _atom_site_adp_type
 _atom_site_occupancy
 _atom_site_site_symmetry_order  
 _atom_site_calc_flag
 _atom_site_refinement_flags_posn
 _atom_site_refinement_flags_adp
 _atom_site_refinement_flags_occupancy
 _atom_site_disorder_assembly
 _atom_site_disorder_group
C1 C 0.36770(6) 1.13317(18) 0.44506(9) 0.0320(4) Uani 1 1 d . . . . .
H1 H 0.356729 1.119442 0.395229 0.038 Uiso 1 1 calc R U . . .
C2 C 0.36863(7) 1.25624(19) 0.47454(11) 0.0380(4) Uani 1 1 d . . . . .
H2 H 0.358195 1.327197 0.444568 0.046 Uiso 1 1 calc R U . . .
C3 C 0.38474(7) 1.27680(19) 0.54781(11) 0.0384(4) Uani 1 1 d . . . . .
H3 H 0.385087 1.361844 0.566778 0.046 Uiso 1 1 calc R U . . .
C4 C 0.40015(6) 1.17645(19) 0.59325(10) 0.0358(4) Uani 1 1 d . . . . .
H4 H 0.410718 1.190901 0.643161 0.043 Uiso 1 1 calc R U . . .
N5 N 0.41470(5) 0.93864(15) 0.59612(8) 0.0313(3) Uani 1 1 d . . . . .
H5 H 0.4259(7) 0.931(2) 0.6476(12) 0.038 Uiso 1 1 d . U . . .
C6 C 0.42173(6) 0.71150(19) 0.55347(10) 0.0347(4) Uani 1 1 d . . . . .
H6 H 0.434503 0.679015 0.599512 0.042 Uiso 1 1 calc R U . . .
C7 C 0.41537(6) 0.63290(18) 0.49364(10) 0.0352(4) Uani 1 1 d . . . . .
H7 H 0.424707 0.545569 0.497983 0.042 Uiso 1 1 calc R U . . .
C8 C 0.38768(7) 0.49702(19) 0.32772(11) 0.0381(4) Uani 1 1 d . . . . .
H8 H 0.402606 0.431436 0.357421 0.046 Uiso 1 1 calc R U . . .
C9 C 0.37016(7) 0.4717(2) 0.25641(12) 0.0425(5) Uani 1 1 d . . . . .
H9 H 0.373135 0.387952 0.237135 0.051 Uiso 1 1 calc R U . . .
C10 C 0.34813(7) 0.5674(2) 0.21224(11) 0.0411(4) Uani 1 1 d . . . . .
H10 H 0.336297 0.547181 0.163484 0.049 Uiso 1 1 calc R U . . .
C11 C 0.34314(6) 0.69067(19) 0.23784(10) 0.0353(4) Uani 1 1 d . . . . .
H11 H 0.328251 0.755532 0.207546 0.042 Uiso 1 1 calc R U . . .
N12 N 0.35980(5) 0.82972(15) 0.34901(8) 0.0288(3) Uani 1 1 d . . . . .
H12 H 0.3456(7) 0.907(2) 0.3303(11) 0.035 Uiso 1 1 d . U . . .
C13 C 0.38310(5) 1.03036(17) 0.48966(9) 0.0279(3) Uani 1 1 d . . . . .
C14 C 0.39968(5) 1.05295(17) 0.56337(9) 0.0296(4) Uani 1 1 d . . . . .
C15 C 0.40885(5) 0.84156(18) 0.54489(9) 0.0296(4) Uani 1 1 d . . . . .
C16 C 0.38857(5) 0.89347(17) 0.47804(9) 0.0272(3) Uani 1 1 d . . . . .
C17 C 0.38055(5) 0.80918(17) 0.41906(9) 0.0272(3) Uani 1 1 d . . . . .
C18 C 0.39521(6) 0.67991(17) 0.42600(9) 0.0301(4) Uani 1 1 d . . . . .
C19 C 0.38310(6) 0.62079(18) 0.35549(9) 0.0307(4) Uani 1 1 d . . . . .
C20 C 0.36079(6) 0.71636(17) 0.30977(9) 0.0295(4) Uani 1 1 d . . . . .
N21 N 0.44418(5) 0.06961(18) 0.25342(8) 0.0393(4) Uani 1 1 d . . . . .
C22 C 0.45136(7) -0.0428(2) 0.28825(10) 0.0402(4) Uani 1 1 d . . . . .
H22 H 0.445220 -0.119667 0.260931 0.048 Uiso 1 1 calc R U . . .
C23 C 0.46715(6) -0.0544(2) 0.36143(10) 0.0369(4) Uani 1 1 d . . . . .
H23 H 0.471703 -0.137247 0.382953 0.044 Uiso 1 1 calc R U . . .
C24 C 0.47630(5) 0.05582(18) 0.40330(9) 0.0309(4) Uani 1 1 d . . . . .
C25 C 0.46834(6) 0.1729(2) 0.36757(10) 0.0380(4) Uani 1 1 d . . . . .
H25 H 0.473550 0.251416 0.393718 0.046 Uiso 1 1 calc R U . . .
C26 C 0.45278(7) 0.1754(2) 0.29377(10) 0.0412(5) Uani 1 1 d . . . . .
H26 H 0.447987 0.256881 0.270680 0.049 Uiso 1 1 calc R U . . .
C27 C 0.49331(6) 0.05253(19) 0.48082(9) 0.0319(4) Uani 1 1 d . . . . .
H27 H 0.494988 0.132267 0.506141 0.038 Uiso 1 1 calc R U . . .
N31 N 0.68659(5) 0.05113(15) 0.22976(8) 0.0338(3) Uani 1 1 d . . . . .
C32 C 0.66927(6) 0.05951(17) 0.29146(10) 0.0319(4) Uani 1 1 d . . . . .
H32 H 0.647037 -0.000745 0.298781 0.038 Uiso 1 1 calc R U . . .
C33 C 0.68157(6) 0.14965(17) 0.34495(9) 0.0295(4) Uani 1 1 d . . . . .
H33 H 0.668008 0.150621 0.387497 0.035 Uiso 1 1 calc R U . . .
C34 C 0.71421(5) 0.23964(16) 0.33594(9) 0.0264(3) Uani 1 1 d . . . . .
C35 C 0.73233(6) 0.23215(17) 0.27184(9) 0.0300(4) Uani 1 1 d . . . . .
H35 H 0.754521 0.291382 0.262921 0.036 Uiso 1 1 calc R U . . .
C36 C 0.71782(6) 0.13798(18) 0.22132(9) 0.0338(4) Uani 1 1 d . . . . .
H36 H 0.730724 0.134611 0.178138 0.041 Uiso 1 1 calc R U . . .
N37 N 0.75728(5) 0.63809(15) 0.61693(8) 0.0350(3) Uani 1 1 d . . . . .
C38 C 0.77522(6) 0.63214(18) 0.55577(10) 0.0359(4) Uani 1 1 d . . . . .
H38 H 0.797885 0.692012 0.550083 0.043 Uiso 1 1 calc R U . . .
C39 C 0.76298(6) 0.54479(18) 0.50041(10) 0.0336(4) Uani 1 1 d . . . . .
H39 H 0.776915 0.545836 0.458249 0.040 Uiso 1 1 calc R U . . .
C40 C 0.73000(5) 0.45526(16) 0.50707(9) 0.0268(3) Uani 1 1 d . . . . .
C41 C 0.71143(6) 0.45998(18) 0.57061(10) 0.0318(4) Uani 1 1 d . . . . .
H41 H 0.688958 0.400608 0.578067 0.038 Uiso 1 1 calc R U . . .
C42 C 0.72580(6) 0.55166(19) 0.62311(10) 0.0354(4) Uani 1 1 d . . . . .
H42 H 0.712480 0.552980 0.665900 0.042 Uiso 1 1 calc R U . . .
C43 C 0.72991(6) 0.33806(16) 0.39007(9) 0.0286(3) Uani 1 1 d . . . . .
H43 H 0.753165 0.392472 0.380051 0.034 Uiso 1 1 calc R U . . .
C44 C 0.71439(6) 0.35782(16) 0.45206(9) 0.0291(3) Uani 1 1 d . . . . .
H44 H 0.690967 0.303654 0.461633 0.035 Uiso 1 1 calc R U . . .
O45 O 0.49550(16) 0.3605(5) 0.7925(4) 0.0917(13) Uani 0.5 1 d D U P A -1
C46 C 0.5065(4) 0.5099(7) 0.7881(5) 0.0777(19) Uani 0.5 1 d D U P A -1
H46A H 0.492626 0.557456 0.824745 0.093 Uiso 0.5 1 calc R U P A -1
H46B H 0.538821 0.522645 0.799255 0.093 Uiso 0.5 1 calc R U P A -1
C47 C 0.4910(3) 0.5597(6) 0.7184(4) 0.0616(15) Uani 0.5 1 d D U P A -1
H47A H 0.463726 0.610157 0.719946 0.074 Uiso 0.5 1 calc R U P A -1
H47B H 0.513414 0.618140 0.703177 0.074 Uiso 0.5 1 calc R U P A -1
C48 C 0.4822(3) 0.4585(5) 0.6680(4) 0.0952(19) Uani 0.5 1 d D U P A -1
H48A H 0.506062 0.451494 0.637908 0.114 Uiso 0.5 1 calc R U P A -1
H48B H 0.453959 0.473706 0.635634 0.114 Uiso 0.5 1 calc R U P A -1
C49 C 0.4797(4) 0.3448(9) 0.7091(5) 0.132(3) Uani 0.5 1 d D U P A -1
H49A H 0.497897 0.277339 0.690398 0.159 Uiso 0.5 1 calc R U P A -1
H49B H 0.448809 0.314162 0.701657 0.159 Uiso 0.5 1 calc R U P A -1
 
loop_
 _atom_site_aniso_label
 _atom_site_aniso_U_11
 _atom_site_aniso_U_22
 _atom_site_aniso_U_33
 _atom_site_aniso_U_23
 _atom_site_aniso_U_13
 _atom_site_aniso_U_12
C1 0.0309(9) 0.0401(10) 0.0256(8) 0.0020(7) 0.0060(7) -0.0004(7)
C2 0.0412(10) 0.0359(10) 0.0383(10) 0.0057(8) 0.0110(8) 0.0020(8)
C3 0.0436(10) 0.0334(9) 0.0402(10) -0.0043(8) 0.0132(8) -0.0034(8)
C4 0.0362(9) 0.0442(10) 0.0279(9) -0.0039(7) 0.0080(7) -0.0063(8)
N5 0.0305(7) 0.0391(8) 0.0240(7) 0.0019(6) 0.0028(6) -0.0030(6)
C6 0.0337(9) 0.0394(10) 0.0296(9) 0.0109(7) -0.0001(7) 0.0001(7)
C7 0.0361(9) 0.0308(9) 0.0385(10) 0.0071(7) 0.0052(7) 0.0012(7)
C8 0.0402(10) 0.0319(9) 0.0442(11) 0.0020(8) 0.0133(8) -0.0013(8)
C9 0.0496(11) 0.0339(10) 0.0467(11) -0.0093(8) 0.0166(9) -0.0050(8)
C10 0.0455(11) 0.0480(11) 0.0311(9) -0.0066(8) 0.0098(8) -0.0074(9)
C11 0.0378(9) 0.0400(10) 0.0287(9) -0.0001(7) 0.0069(7) -0.0035(8)
N12 0.0311(7) 0.0315(7) 0.0236(7) 0.0008(6) 0.0031(5) 0.0011(6)
C13 0.0249(8) 0.0327(9) 0.0274(8) 0.0001(7) 0.0084(6) -0.0021(6)
C14 0.0251(8) 0.0370(9) 0.0274(8) 0.0033(7) 0.0066(6) -0.0022(7)
C15 0.0255(8) 0.0377(9) 0.0258(8) 0.0012(7) 0.0047(6) -0.0039(7)
C16 0.0232(7) 0.0329(9) 0.0262(8) 0.0042(6) 0.0060(6) -0.0004(6)
C17 0.0237(7) 0.0341(9) 0.0241(8) 0.0049(6) 0.0047(6) -0.0014(6)
C18 0.0286(8) 0.0319(9) 0.0306(9) 0.0014(7) 0.0071(7) -0.0028(7)
C19 0.0291(8) 0.0356(9) 0.0287(8) 0.0006(7) 0.0087(7) -0.0030(7)
C20 0.0279(8) 0.0319(8) 0.0303(8) -0.0010(7) 0.0097(6) -0.0027(7)
N21 0.0329(8) 0.0595(11) 0.0247(7) 0.0038(7) 0.0018(6) -0.0023(7)
C22 0.0410(10) 0.0521(12) 0.0265(9) -0.0016(8) 0.0014(7) -0.0060(9)
C23 0.0389(10) 0.0455(11) 0.0260(9) 0.0023(7) 0.0037(7) -0.0054(8)
C24 0.0239(8) 0.0453(10) 0.0242(8) 0.0017(7) 0.0056(6) -0.0029(7)
C25 0.0390(10) 0.0457(11) 0.0284(9) 0.0017(8) 0.0019(7) 0.0008(8)
C26 0.0385(10) 0.0512(12) 0.0328(10) 0.0086(8) 0.0016(8) 0.0038(9)
C27 0.0282(8) 0.0441(10) 0.0237(8) -0.0001(7) 0.0044(6) -0.0030(7)
N31 0.0392(8) 0.0352(8) 0.0262(7) -0.0022(6) 0.0020(6) -0.0052(6)
C32 0.0304(8) 0.0338(9) 0.0311(9) -0.0007(7) 0.0032(7) -0.0052(7)
C33 0.0296(8) 0.0321(9) 0.0276(8) -0.0005(7) 0.0070(6) -0.0023(7)
C34 0.0284(8) 0.0268(8) 0.0236(8) 0.0006(6) 0.0024(6) 0.0001(6)
C35 0.0337(9) 0.0305(9) 0.0263(8) 0.0019(6) 0.0066(7) -0.0047(7)
C36 0.0434(10) 0.0364(9) 0.0225(8) -0.0011(7) 0.0073(7) -0.0050(8)
N37 0.0362(8) 0.0356(8) 0.0324(8) -0.0065(6) 0.0026(6) 0.0015(6)
C38 0.0386(10) 0.0333(9) 0.0352(9) -0.0032(7) 0.0040(7) -0.0075(7)
C39 0.0382(9) 0.0363(9) 0.0273(8) 0.0001(7) 0.0085(7) -0.0063(7)
C40 0.0284(8) 0.0266(8) 0.0250(8) 0.0006(6) 0.0028(6) 0.0018(6)
C41 0.0302(8) 0.0339(9) 0.0326(9) -0.0030(7) 0.0090(7) -0.0014(7)
C42 0.0345(9) 0.0412(10) 0.0318(9) -0.0069(7) 0.0093(7) 0.0030(8)
C43 0.0306(8) 0.0268(8) 0.0282(8) -0.0004(6) 0.0043(6) -0.0032(6)
C44 0.0314(8) 0.0282(8) 0.0278(8) 0.0002(6) 0.0050(6) -0.0027(6)
O45 0.070(3) 0.073(3) 0.131(3) 0.003(2) 0.010(3) 0.016(2)
C46 0.086(4) 0.075(4) 0.068(3) 0.004(3) -0.002(3) 0.008(4)
C47 0.070(3) 0.046(3) 0.065(3) -0.008(2) 0.000(3) 0.003(3)
C48 0.112(5) 0.059(3) 0.102(4) -0.016(3) -0.026(4) 0.006(3)
C49 0.135(6) 0.087(4) 0.157(4) 0.008(4) -0.034(6) -0.030(5)
 
_geom_special_details
;
 All esds (except the esd in the dihedral angle between two l.s. planes)
 are estimated using the full covariance matrix.  The cell esds are taken
 into account individually in the estimation of esds in distances, angles
 and torsion angles; correlations between esds in cell parameters are only
 used when they are defined by crystal symmetry.  An approximate (isotropic)
 treatment of cell esds is used for estimating esds involving l.s. planes.
;
 
loop_
 _geom_bond_atom_site_label_1
 _geom_bond_atom_site_label_2
 _geom_bond_distance
 _geom_bond_site_symmetry_2
 _geom_bond_publ_flag
C1 C2 1.389(3) . ?
C1 C13 1.391(2) . ?
C1 H1 0.9500 . ?
C2 C3 1.397(3) . ?
C2 H2 0.9500 . ?
C3 C4 1.380(3) . ?
C3 H3 0.9500 . ?
C4 C14 1.396(3) . ?
C4 H4 0.9500 . ?
N5 C14 1.381(2) . ?
N5 C15 1.381(2) . ?
N5 H5 0.97(2) . ?
C6 C7 1.372(3) . ?
C6 C15 1.408(3) . ?
C6 H6 0.9500 . ?
C7 C18 1.405(2) . ?
C7 H7 0.9500 . ?
C8 C9 1.382(3) . ?
C8 C19 1.400(3) . ?
C8 H8 0.9500 . ?
C9 C10 1.397(3) . ?
C9 H9 0.9500 . ?
C10 C11 1.382(3) . ?
C10 H10 0.9500 . ?
C11 C20 1.394(2) . ?
C11 H11 0.9500 . ?
N12 C17 1.380(2) . ?
N12 C20 1.388(2) . ?
N12 H12 0.95(2) . ?
C13 C14 1.411(2) . ?
C13 C16 1.450(2) . ?
C15 C16 1.413(2) . ?
C16 C17 1.397(2) . ?
C17 C18 1.414(2) . ?
C18 C19 1.447(2) . ?
C19 C20 1.415(3) . ?
N21 C26 1.334(3) . ?
N21 C22 1.336(3) . ?
C22 C23 1.383(3) . ?
C22 H22 0.9500 . ?
C23 C24 1.389(3) . ?
C23 H23 0.9500 . ?
C24 C25 1.390(3) . ?
C24 C27 1.461(2) . ?
C25 C26 1.387(3) . ?
C25 H25 0.9500 . ?
C26 H26 0.9500 . ?
C27 C27 1.334(4) 5_656 ?
C27 H27 0.9500 . ?
N31 C32 1.341(2) . ?
N31 C36 1.341(2) . ?
C32 C33 1.378(2) . ?
C32 H32 0.9500 . ?
C33 C34 1.397(2) . ?
C33 H33 0.9500 . ?
C34 C35 1.394(2) . ?
C34 C43 1.465(2) . ?
C35 C36 1.383(2) . ?
C35 H35 0.9500 . ?
C36 H36 0.9500 . ?
N37 C42 1.335(3) . ?
N37 C38 1.340(2) . ?
C38 C39 1.382(3) . ?
C38 H38 0.9500 . ?
C39 C40 1.392(2) . ?
C39 H39 0.9500 . ?
C40 C41 1.391(2) . ?
C40 C44 1.468(2) . ?
C41 C42 1.388(3) . ?
C41 H41 0.9500 . ?
C42 H42 0.9500 . ?
C43 C44 1.331(2) . ?
C43 H43 0.9500 . ?
C44 H44 0.9500 . ?
O45 C49 1.565(7) . ?
O45 C46 1.592(7) . ?
C46 C47 1.412(6) . ?
C46 H46A 0.9900 . ?
C46 H46B 0.9900 . ?
C47 C48 1.408(6) . ?
C47 H47A 0.9900 . ?
C47 H47B 0.9900 . ?
C48 C49 1.416(6) . ?
C48 H48A 0.9900 . ?
C48 H48B 0.9900 . ?
C49 H49A 0.9900 . ?
C49 H49B 0.9900 . ?
 
loop_
 _geom_angle_atom_site_label_1
 _geom_angle_atom_site_label_2
 _geom_angle_atom_site_label_3
 _geom_angle
 _geom_angle_site_symmetry_1
 _geom_angle_site_symmetry_3
 _geom_angle_publ_flag
C2 C1 C13 118.93(17) . . ?
C2 C1 H1 120.5 . . ?
C13 C1 H1 120.5 . . ?
C1 C2 C3 120.70(18) . . ?
C1 C2 H2 119.7 . . ?
C3 C2 H2 119.7 . . ?
C4 C3 C2 121.53(18) . . ?
C4 C3 H3 119.2 . . ?
C2 C3 H3 119.2 . . ?
C3 C4 C14 117.73(17) . . ?
C3 C4 H4 121.1 . . ?
C14 C4 H4 121.1 . . ?
C14 N5 C15 108.70(14) . . ?
C14 N5 H5 123.3(13) . . ?
C15 N5 H5 127.9(13) . . ?
C7 C6 C15 118.31(16) . . ?
C7 C6 H6 120.8 . . ?
C15 C6 H6 120.8 . . ?
C6 C7 C18 120.86(17) . . ?
C6 C7 H7 119.6 . . ?
C18 C7 H7 119.6 . . ?
C9 C8 C19 118.96(19) . . ?
C9 C8 H8 120.5 . . ?
C19 C8 H8 120.5 . . ?
C8 C9 C10 121.02(19) . . ?
C8 C9 H9 119.5 . . ?
C10 C9 H9 119.5 . . ?
C11 C10 C9 121.52(18) . . ?
C11 C10 H10 119.2 . . ?
C9 C10 H10 119.2 . . ?
C10 C11 C20 117.53(18) . . ?
C10 C11 H11 121.2 . . ?
C20 C11 H11 121.2 . . ?
C17 N12 C20 108.93(15) . . ?
C17 N12 H12 126.7(13) . . ?
C20 N12 H12 124.3(13) . . ?
C1 C13 C14 119.66(16) . . ?
C1 C13 C16 134.29(16) . . ?
C14 C13 C16 105.99(15) . . ?
N5 C14 C4 128.98(16) . . ?
N5 C14 C13 109.58(15) . . ?
C4 C14 C13 121.43(16) . . ?
N5 C15 C6 127.98(16) . . ?
N5 C15 C16 109.04(16) . . ?
C6 C15 C16 122.94(16) . . ?
C17 C16 C15 117.23(16) . . ?
C17 C16 C13 136.04(16) . . ?
C15 C16 C13 106.67(15) . . ?
N12 C17 C16 130.49(16) . . ?
N12 C17 C18 109.13(15) . . ?
C16 C17 C18 120.37(15) . . ?
C7 C18 C17 120.12(16) . . ?
C7 C18 C19 133.30(17) . . ?
C17 C18 C19 106.52(15) . . ?
C8 C19 C20 119.11(17) . . ?
C8 C19 C18 134.31(18) . . ?
C20 C19 C18 106.54(16) . . ?
N12 C20 C11 129.27(17) . . ?
N12 C20 C19 108.86(15) . . ?
C11 C20 C19 121.86(17) . . ?
C26 N21 C22 116.08(16) . . ?
N21 C22 C23 124.27(19) . . ?
N21 C22 H22 117.9 . . ?
C23 C22 H22 117.9 . . ?
C22 C23 C24 119.59(19) . . ?
C22 C23 H23 120.2 . . ?
C24 C23 H23 120.2 . . ?
C23 C24 C25 116.38(16) . . ?
C23 C24 C27 123.26(17) . . ?
C25 C24 C27 120.36(17) . . ?
C26 C25 C24 120.07(19) . . ?
C26 C25 H25 120.0 . . ?
C24 C25 H25 120.0 . . ?
N21 C26 C25 123.60(19) . . ?
N21 C26 H26 118.2 . . ?
C25 C26 H26 118.2 . . ?
C27 C27 C24 125.8(2) 5_656 . ?
C27 C27 H27 117.1 5_656 . ?
C24 C27 H27 117.1 . . ?
C32 N31 C36 116.08(15) . . ?
N31 C32 C33 124.37(16) . . ?
N31 C32 H32 117.8 . . ?
C33 C32 H32 117.8 . . ?
C32 C33 C34 119.29(15) . . ?
C32 C33 H33 120.4 . . ?
C34 C33 H33 120.4 . . ?
C35 C34 C33 116.83(15) . . ?
C35 C34 C43 119.83(15) . . ?
C33 C34 C43 123.34(15) . . ?
C36 C35 C34 119.63(16) . . ?
C36 C35 H35 120.2 . . ?
C34 C35 H35 120.2 . . ?
N31 C36 C35 123.80(16) . . ?
N31 C36 H36 118.1 . . ?
C35 C36 H36 118.1 . . ?
C42 N37 C38 115.94(16) . . ?
N37 C38 C39 124.44(17) . . ?
N37 C38 H38 117.8 . . ?
C39 C38 H38 117.8 . . ?
C38 C39 C40 119.31(16) . . ?
C38 C39 H39 120.3 . . ?
C40 C39 H39 120.3 . . ?
C41 C40 C39 116.67(16) . . ?
C41 C40 C44 119.17(15) . . ?
C39 C40 C44 124.15(15) . . ?
C42 C41 C40 119.84(16) . . ?
C42 C41 H41 120.1 . . ?
C40 C41 H41 120.1 . . ?
N37 C42 C41 123.78(17) . . ?
N37 C42 H42 118.1 . . ?
C41 C42 H42 118.1 . . ?
C44 C43 C34 125.63(16) . . ?
C44 C43 H43 117.2 . . ?
C34 C43 H43 117.2 . . ?
C43 C44 C40 126.27(16) . . ?
C43 C44 H44 116.9 . . ?
C40 C44 H44 116.9 . . ?
C49 O45 C46 94.9(6) . . ?
C47 C46 O45 111.1(6) . . ?
C47 C46 H46A 109.4 . . ?
O45 C46 H46A 109.4 . . ?
C47 C46 H46B 109.4 . . ?
O45 C46 H46B 109.4 . . ?
H46A C46 H46B 108.0 . . ?
C48 C47 C46 110.2(6) . . ?
C48 C47 H47A 109.6 . . ?
C46 C47 H47A 109.6 . . ?
C48 C47 H47B 109.6 . . ?
C46 C47 H47B 109.6 . . ?
H47A C47 H47B 108.1 . . ?
C47 C48 C49 106.3(8) . . ?
C47 C48 H48A 110.5 . . ?
C49 C48 H48A 110.5 . . ?
C47 C48 H48B 110.5 . . ?
C49 C48 H48B 110.5 . . ?
H48A C48 H48B 108.7 . . ?
C48 C49 O45 114.7(7) . . ?
C48 C49 H49A 108.6 . . ?
O45 C49 H49A 108.6 . . ?
C48 C49 H49B 108.6 . . ?
O45 C49 H49B 108.6 . . ?
H49A C49 H49B 107.6 . . ?
 
loop_
 _geom_torsion_atom_site_label_1
 _geom_torsion_atom_site_label_2
 _geom_torsion_atom_site_label_3
 _geom_torsion_atom_site_label_4
 _geom_torsion
 _geom_torsion_site_symmetry_1
 _geom_torsion_site_symmetry_2
 _geom_torsion_site_symmetry_3
 _geom_torsion_site_symmetry_4
 _geom_torsion_publ_flag
C13 C1 C2 C3 0.0(3) . . . . ?
C1 C2 C3 C4 -0.1(3) . . . . ?
C2 C3 C4 C14 0.8(3) . . . . ?
C15 C6 C7 C18 -2.0(3) . . . . ?
C19 C8 C9 C10 0.0(3) . . . . ?
C8 C9 C10 C11 0.3(3) . . . . ?
C9 C10 C11 C20 -0.3(3) . . . . ?
C2 C1 C13 C14 -0.6(2) . . . . ?
C2 C1 C13 C16 -177.47(18) . . . . ?
C15 N5 C14 C4 -177.94(17) . . . . ?
C15 N5 C14 C13 0.86(19) . . . . ?
C3 C4 C14 N5 177.21(17) . . . . ?
C3 C4 C14 C13 -1.5(3) . . . . ?
C1 C13 C14 N5 -177.51(15) . . . . ?
C16 C13 C14 N5 0.15(18) . . . . ?
C1 C13 C14 C4 1.4(2) . . . . ?
C16 C13 C14 C4 179.05(15) . . . . ?
C14 N5 C15 C6 176.14(17) . . . . ?
C14 N5 C15 C16 -1.55(19) . . . . ?
C7 C6 C15 N5 -175.52(17) . . . . ?
C7 C6 C15 C16 1.9(3) . . . . ?
N5 C15 C16 C17 179.12(14) . . . . ?
C6 C15 C16 C17 1.3(2) . . . . ?
N5 C15 C16 C13 1.62(18) . . . . ?
C6 C15 C16 C13 -176.22(16) . . . . ?
C1 C13 C16 C17 -0.7(3) . . . . ?
C14 C13 C16 C17 -177.87(18) . . . . ?
C1 C13 C16 C15 176.09(18) . . . . ?
C14 C13 C16 C15 -1.06(17) . . . . ?
C20 N12 C17 C16 178.76(16) . . . . ?
C20 N12 C17 C18 -0.29(18) . . . . ?
C15 C16 C17 N12 176.72(16) . . . . ?
C13 C16 C17 N12 -6.7(3) . . . . ?
C15 C16 C17 C18 -4.3(2) . . . . ?
C13 C16 C17 C18 172.24(17) . . . . ?
C6 C7 C18 C17 -1.0(3) . . . . ?
C6 C7 C18 C19 -177.78(18) . . . . ?
N12 C17 C18 C7 -176.56(15) . . . . ?
C16 C17 C18 C7 4.3(2) . . . . ?
N12 C17 C18 C19 1.01(18) . . . . ?
C16 C17 C18 C19 -178.15(14) . . . . ?
C9 C8 C19 C20 -0.1(3) . . . . ?
C9 C8 C19 C18 177.18(19) . . . . ?
C7 C18 C19 C8 -1.8(3) . . . . ?
C17 C18 C19 C8 -178.90(19) . . . . ?
C7 C18 C19 C20 175.78(19) . . . . ?
C17 C18 C19 C20 -1.33(18) . . . . ?
C17 N12 C20 C11 178.41(17) . . . . ?
C17 N12 C20 C19 -0.58(18) . . . . ?
C10 C11 C20 N12 -178.77(17) . . . . ?
C10 C11 C20 C19 0.1(3) . . . . ?
C8 C19 C20 N12 179.19(15) . . . . ?
C18 C19 C20 N12 1.19(18) . . . . ?
C8 C19 C20 C11 0.1(3) . . . . ?
C18 C19 C20 C11 -177.89(15) . . . . ?
C26 N21 C22 C23 -0.6(3) . . . . ?
N21 C22 C23 C24 0.3(3) . . . . ?
C22 C23 C24 C25 0.5(3) . . . . ?
C22 C23 C24 C27 -179.61(17) . . . . ?
C23 C24 C25 C26 -1.0(3) . . . . ?
C27 C24 C25 C26 179.09(17) . . . . ?
C22 N21 C26 C25 0.1(3) . . . . ?
C24 C25 C26 N21 0.8(3) . . . . ?
C23 C24 C27 C27 7.9(3) . . . 5_656 ?
C25 C24 C27 C27 -172.3(2) . . . 5_656 ?
C36 N31 C32 C33 -0.1(3) . . . . ?
N31 C32 C33 C34 0.0(3) . . . . ?
C32 C33 C34 C35 0.3(2) . . . . ?
C32 C33 C34 C43 -179.19(16) . . . . ?
C33 C34 C35 C36 -0.4(3) . . . . ?
C43 C34 C35 C36 179.15(16) . . . . ?
C32 N31 C36 C35 0.1(3) . . . . ?
C34 C35 C36 N31 0.2(3) . . . . ?
C42 N37 C38 C39 0.5(3) . . . . ?
N37 C38 C39 C40 -0.3(3) . . . . ?
C38 C39 C40 C41 -0.2(3) . . . . ?
C38 C39 C40 C44 -179.79(17) . . . . ?
C39 C40 C41 C42 0.5(3) . . . . ?
C44 C40 C41 C42 -179.94(16) . . . . ?
C38 N37 C42 C41 -0.3(3) . . . . ?
C40 C41 C42 N37 -0.3(3) . . . . ?
C35 C34 C43 C44 177.73(17) . . . . ?
C33 C34 C43 C44 -2.8(3) . . . . ?
C34 C43 C44 C40 179.47(16) . . . . ?
C41 C40 C44 C43 -177.35(18) . . . . ?
C39 C40 C44 C43 2.2(3) . . . . ?
C49 O45 C46 C47 9.5(8) . . . . ?
O45 C46 C47 C48 -17.2(8) . . . . ?
C46 C47 C48 C49 16.9(10) . . . . ?
C47 C48 C49 O45 -10.6(13) . . . . ?
C46 O45 C49 C48 0.8(12) . . . . ?
 
loop_
 _geom_hbond_atom_site_label_D 
 _geom_hbond_atom_site_label_H 
 _geom_hbond_atom_site_label_A 
 _geom_hbond_distance_DH 
 _geom_hbond_distance_HA 
 _geom_hbond_distance_DA 
 _geom_hbond_angle_DHA 
 _geom_hbond_site_symmetry_A 
 _geom_hbond_publ_flag
N5 H5 N21  0.97(2) 1.97(2) 2.937(2) 174(2) 6_566 yes
N12 H12 N31  0.95(2) 2.03(2) 2.971(2) 168.0(18) 2_665 yes
 
_refine_diff_density_max    0.427
_refine_diff_density_min   -0.795
_refine_diff_density_rms    0.056

_shelx_res_file
;
TITL 328RMB24
    328RMB24.res
    created by SHELXL-2019/3 at 11:10:46 on 30-Nov-2024
CELL 0.71073 30.6660 10.3745 18.6477 90.0000 98.6940 90.0000
ZERR 4.00 0.0007 0.0003 0.0004 0.0000 0.0010 0.0000
LATT 7
SYMM -x, y, -z+1/2
SFAC C H N O
UNIT 304 248 40 4
OMIT 1 1 0
OMIT -21 3 3
OMIT 28 0 0
OMIT -30 0 6
OMIT -12 0 12
OMIT 0 6 3
LIST 4
TEMP -123.150
SIZE 0.111 0.175 0.327
ACTA
L.S. 20
FMAP 2
PLAN 5
EQIV $2 x, -y+1, z+1/2
HTAB N5 N21_$2
EQIV $3 -x+1, y+1, -z+1/2
HTAB N12 N31_$3
BOND $H
CONF
WGHT    0.065900    9.598400
FVAR       0.22626
C1    1    0.367705    1.133173    0.445060    11.00000    0.03093    0.04007 =
         0.02557    0.00199    0.00603   -0.00036
AFIX  43
H1    2    0.356729    1.119442    0.395229    11.00000   -1.20000
AFIX   0
C2    1    0.368627    1.256239    0.474535    11.00000    0.04117    0.03589 =
         0.03832    0.00565    0.01096    0.00201
AFIX  43
H2    2    0.358195    1.327197    0.444568    11.00000   -1.20000
AFIX   0
C3    1    0.384737    1.276803    0.547806    11.00000    0.04364    0.03336 =
         0.04023   -0.00427    0.01322   -0.00342
AFIX  43
H3    2    0.385087    1.361844    0.566778    11.00000   -1.20000
AFIX   0
C4    1    0.400150    1.176454    0.593251    11.00000    0.03621    0.04425 =
         0.02795   -0.00385    0.00800   -0.00630
AFIX  43
H4    2    0.410718    1.190901    0.643161    11.00000   -1.20000
AFIX   0
N5    3    0.414698    0.938641    0.596121    11.00000    0.03051    0.03910 =
         0.02395    0.00186    0.00276   -0.00304
H5    2    0.425921    0.931193    0.647576    11.00000   -1.20000
C6    1    0.421733    0.711499    0.553468    11.00000    0.03374    0.03936 =
         0.02959    0.01089   -0.00005    0.00010
AFIX  43
H6    2    0.434503    0.679015    0.599512    11.00000   -1.20000
AFIX   0
C7    1    0.415369    0.632904    0.493638    11.00000    0.03610    0.03078 =
         0.03847    0.00711    0.00516    0.00122
AFIX  43
H7    2    0.424707    0.545569    0.497983    11.00000   -1.20000
AFIX   0
C8    1    0.387684    0.497021    0.327720    11.00000    0.04021    0.03190 =
         0.04420    0.00196    0.01327   -0.00131
AFIX  43
H8    2    0.402606    0.431436    0.357421    11.00000   -1.20000
AFIX   0
C9    1    0.370156    0.471705    0.256413    11.00000    0.04958    0.03395 =
         0.04671   -0.00930    0.01662   -0.00503
AFIX  43
H9    2    0.373135    0.387952    0.237135    11.00000   -1.20000
AFIX   0
C10   1    0.348127    0.567362    0.212244    11.00000    0.04547    0.04795 =
         0.03114   -0.00660    0.00985   -0.00741
AFIX  43
H10   2    0.336297    0.547181    0.163484    11.00000   -1.20000
AFIX   0
C11   1    0.343145    0.690675    0.237841    11.00000    0.03778    0.04001 =
         0.02866   -0.00006    0.00694   -0.00350
AFIX  43
H11   2    0.328251    0.755532    0.207546    11.00000   -1.20000
AFIX   0
N12   3    0.359797    0.829723    0.349014    11.00000    0.03106    0.03148 =
         0.02364    0.00082    0.00314    0.00114
H12   2    0.345595    0.906945    0.330255    11.00000   -1.20000
C13   1    0.383105    1.030357    0.489658    11.00000    0.02487    0.03270 =
         0.02739    0.00008    0.00839   -0.00210
C14   1    0.399685    1.052946    0.563372    11.00000    0.02509    0.03702 =
         0.02742    0.00327    0.00661   -0.00221
C15   1    0.408852    0.841562    0.544894    11.00000    0.02547    0.03773 =
         0.02579    0.00118    0.00471   -0.00388
C16   1    0.388571    0.893468    0.478039    11.00000    0.02318    0.03290 =
         0.02623    0.00423    0.00598   -0.00043
C17   1    0.380547    0.809182    0.419061    11.00000    0.02372    0.03410 =
         0.02412    0.00493    0.00470   -0.00136
C18   1    0.395214    0.679913    0.425998    11.00000    0.02861    0.03189 =
         0.03062    0.00141    0.00710   -0.00282
C19   1    0.383105    0.620794    0.355490    11.00000    0.02913    0.03557 =
         0.02871    0.00063    0.00873   -0.00305
C20   1    0.360787    0.716357    0.309774    11.00000    0.02787    0.03193 =
         0.03028   -0.00095    0.00974   -0.00273
N21   3    0.444178    0.069607    0.253425    11.00000    0.03293    0.05949 =
         0.02467    0.00376    0.00177   -0.00229
C22   1    0.451360   -0.042760    0.288245    11.00000    0.04098    0.05210 =
         0.02650   -0.00159    0.00142   -0.00597
AFIX  43
H22   2    0.445220   -0.119667    0.260931    11.00000   -1.20000
AFIX   0
C23   1    0.467146   -0.054390    0.361434    11.00000    0.03886    0.04554 =
         0.02603    0.00225    0.00373   -0.00543
AFIX  43
H23   2    0.471703   -0.137247    0.382953    11.00000   -1.20000
AFIX   0
C24   1    0.476301    0.055824    0.403300    11.00000    0.02393    0.04526 =
         0.02416    0.00168    0.00561   -0.00295
C25   1    0.468336    0.172945    0.367570    11.00000    0.03897    0.04566 =
         0.02839    0.00165    0.00187    0.00082
AFIX  43
H25   2    0.473550    0.251416    0.393718    11.00000   -1.20000
AFIX   0
C26   1    0.452780    0.175398    0.293771    11.00000    0.03847    0.05121 =
         0.03285    0.00862    0.00162    0.00380
AFIX  43
H26   2    0.447987    0.256881    0.270680    11.00000   -1.20000
AFIX   0
C27   1    0.493310    0.052534    0.480820    11.00000    0.02823    0.04410 =
         0.02366   -0.00013    0.00443   -0.00295
AFIX  43
H27   2    0.494988    0.132267    0.506141    11.00000   -1.20000
AFIX   0
N31   3    0.686595    0.051132    0.229764    11.00000    0.03920    0.03521 =
         0.02616   -0.00224    0.00199   -0.00523
C32   1    0.669274    0.059509    0.291464    11.00000    0.03041    0.03376 =
         0.03107   -0.00070    0.00321   -0.00521
AFIX  43
H32   2    0.647037   -0.000745    0.298781    11.00000   -1.20000
AFIX   0
C33   1    0.681572    0.149652    0.344947    11.00000    0.02956    0.03206 =
         0.02758   -0.00045    0.00705   -0.00233
AFIX  43
H33   2    0.668008    0.150621    0.387497    11.00000   -1.20000
AFIX   0
C34   1    0.714211    0.239644    0.335941    11.00000    0.02835    0.02685 =
         0.02358    0.00061    0.00237    0.00007
C35   1    0.732334    0.232146    0.271842    11.00000    0.03371    0.03050 =
         0.02629    0.00190    0.00657   -0.00475
AFIX  43
H35   2    0.754521    0.291382    0.262921    11.00000   -1.20000
AFIX   0
C36   1    0.717824    0.137976    0.221321    11.00000    0.04336    0.03635 =
         0.02249   -0.00108    0.00733   -0.00504
AFIX  43
H36   2    0.730724    0.134611    0.178138    11.00000   -1.20000
AFIX   0
N37   3    0.757284    0.638089    0.616928    11.00000    0.03621    0.03564 =
         0.03241   -0.00650    0.00259    0.00149
C38   1    0.775219    0.632136    0.555767    11.00000    0.03865    0.03332 =
         0.03523   -0.00320    0.00397   -0.00748
AFIX  43
H38   2    0.797885    0.692012    0.550083    11.00000   -1.20000
AFIX   0
C39   1    0.762975    0.544794    0.500408    11.00000    0.03823    0.03628 =
         0.02734    0.00012    0.00849   -0.00633
AFIX  43
H39   2    0.776915    0.545836    0.458249    11.00000   -1.20000
AFIX   0
C40   1    0.729996    0.455262    0.507072    11.00000    0.02840    0.02655 =
         0.02496    0.00060    0.00282    0.00184
C41   1    0.711428    0.459984    0.570613    11.00000    0.03023    0.03385 =
         0.03262   -0.00300    0.00895   -0.00137
AFIX  43
H41   2    0.688958    0.400608    0.578067    11.00000   -1.20000
AFIX   0
C42   1    0.725805    0.551657    0.623108    11.00000    0.03450    0.04115 =
         0.03176   -0.00690    0.00932    0.00297
AFIX  43
H42   2    0.712480    0.552980    0.665900    11.00000   -1.20000
AFIX   0
C43   1    0.729906    0.338063    0.390069    11.00000    0.03060    0.02683 =
         0.02822   -0.00039    0.00427   -0.00323
AFIX  43
H43   2    0.753165    0.392472    0.380051    11.00000   -1.20000
AFIX   0
C44   1    0.714393    0.357820    0.452060    11.00000    0.03141    0.02822 =
         0.02782    0.00019    0.00497   -0.00272
AFIX  43
H44   2    0.690967    0.303654    0.461633    11.00000   -1.20000
AFIX   0
SIMU 0.01 O45 > C49
DELU 0.005 O45 > C49
SADI 0.005 C46 C47 C47 C48 C48 C49
SADI 0.005 O45 C46 O45 C49
PART -1
O45   4    0.495497    0.360470    0.792523    10.50000    0.06968    0.07272 =
         0.13091    0.00276    0.00982    0.01573
C46   1    0.506512    0.509919    0.788078    10.50000    0.08636    0.07495 =
         0.06758    0.00404   -0.00177    0.00800
AFIX  23
H46A  2    0.492626    0.557456    0.824745    10.50000   -1.20000
H46B  2    0.538821    0.522645    0.799255    10.50000   -1.20000
AFIX   0
C47   1    0.490982    0.559750    0.718421    10.50000    0.07040    0.04641 =
         0.06497   -0.00845    0.00011    0.00270
AFIX  23
H47A  2    0.463726    0.610157    0.719946    10.50000   -1.20000
H47B  2    0.513414    0.618140    0.703177    10.50000   -1.20000
AFIX   0
C48   1    0.482186    0.458526    0.667982    10.50000    0.11188    0.05882 =
         0.10190   -0.01581   -0.02601    0.00595
AFIX  23
H48A  2    0.506062    0.451494    0.637908    10.50000   -1.20000
H48B  2    0.453959    0.473706    0.635634    10.50000   -1.20000
AFIX   0
C49   1    0.479744    0.344753    0.709146    10.50000    0.13535    0.08709 =
         0.15741    0.00775   -0.03400   -0.03037
AFIX  23
H49A  2    0.497897    0.277339    0.690398    10.50000   -1.20000
H49B  2    0.448809    0.314162    0.701657    10.50000   -1.20000
PART 0
AFIX   0
HKLF 4 1 1 0 0 0 1 0 0 0 1


REM  328RMB24
REM wR2 = 0.1628, GooF = S = 1.040, Restrained GooF = 1.067 for all data
REM R1 = 0.0575 for 5417 Fo > 4sig(Fo) and 0.0726 for all 6716 data
REM 421 parameters refined using 44 restraints

END

WGHT      0.0659      9.5989

REM Highest difference peak  0.427,  deepest hole -0.795,  1-sigma level  0.056
Q1    1   0.4999  0.5624  0.7035  11.00000  0.05    0.43
Q2    1   0.4760  0.3653  0.7397  11.00000  0.05    0.41
Q3    1   0.4604  0.3495  0.7901  11.00000  0.05    0.39
Q4    1   0.5000  0.5705  0.7500  10.50000  0.05    0.39
Q5    1   0.3854  1.0425  0.5273  11.00000  0.05    0.29
;
_shelx_res_checksum   99845

_shelx_hkl_file
;
   0   0  -2    6.15    1.07
   0   0  -2    9.66    1.66
   0   0  -2    6.93    0.39
   0   0  -2    1.37    0.20
   0   0  -2    7.03    0.39
   0   0  -2    7.22    0.39
   0   0  -2    1.76    0.29
   0   0  -2    6.44    0.49
   0   0  -2    6.05    0.39
   0   0  -2    6.83    0.39
   0   0   2    1.66    0.29
   0   0   2    7.42    0.49
   0   0   2    7.71    0.39
   0   0   2    2.25    0.29
   0   0   2    7.91    0.59
   0   0   2    0.59    0.20
   0   0   2    0.39    0.10
   0   0   2    7.13    0.49
   0   0  -3   -0.49    0.59
   0   0  -3    1.07    1.07
   0   0  -3    0.59    0.29
   0   0  -3    0.49    0.29
   0   0  -3    0.39    0.20
   0   0  -3    0.29    0.20
   0   0  -3    0.59    0.20
   0   0  -3    0.20    0.29
   0   0  -3    0.39    0.20
   0   0  -3    0.59    0.29
   0   0  -3    0.68    0.20
   0   0   3    0.88    0.78
   0   0   3    0.20    0.88
   0   0   3    0.59    0.20
   0   0   3    0.39    0.29
   0   0   3    0.68    0.20
   0   0   3    0.10    0.20
   0   0   3    0.68    0.29
   0   0   3    0.10    0.20
   0   0   3    0.88    0.29
   0   0  -4 1699.87   22.74
   0   0  -4 1822.46   30.45
   0   0   4 1819.63   23.62
   0   0   4 1739.40   29.77
   0   0  -5   -0.88    0.29
   0   0  -5   -0.68    0.88
   0   0  -5    0.00    0.29
   0   0  -5    0.10    0.39
   0   0  -5    0.20    0.20
   0   0  -5   -0.10    0.20
   0   0  -5    0.39    0.39
   0   0  -5    0.10    0.29
   0   0  -5    0.49    0.29
   0   0  -5    0.10    0.29
   0   0  -5    0.49    0.20
   0   0   5   -0.20    0.59
   0   0   5    0.39    0.98
   0   0   5    0.10    0.20
   0   0   5    0.59    0.39
   0   0   5    0.10    0.20
   0   0   5    0.39    0.29
   0   0   5    0.29    0.39
   0   0   5    0.29    0.29
   0   0   5    0.68    0.39
   0   0  -6  424.80   14.06
   0   0  -6  423.53   18.06
   0   0  -6  356.86    4.98
   0   0  -6  393.56    5.76
   0   0  -6  393.37    5.08
   0   0  -6  344.85    6.05
   0   0  -6  337.73    4.98
   0   0  -6  403.91    4.59
   0   0   6  419.33   13.96
   0   0   6  437.78   18.16
   0   0   6  375.60    4.98
   0   0   6  409.37    6.44
   0   0   6  416.01    4.88
   0   0   6  390.93    5.08
   0   0   6  413.28    6.74
   0   0   6  410.35    6.64
   0   0  -7   -1.27    0.68
   0   0  -7    0.00    1.66
   0   0  -7    0.98    0.39
   0   0  -7    0.29    0.29
   0   0  -7    1.17    0.39
   0   0  -7    0.59    0.49
   0   0  -7    0.88    0.39
   0   0  -7    0.98    0.29
   0   0   7    2.05    0.98
   0   0   7    1.66    1.17
   0   0   7    0.10    0.29
   0   0   7    0.29    0.39
   0   0   7    0.59    0.29
   0   0   7    0.39    0.39
   0   0   7    0.68    0.49
   0   0   7    0.68    0.49
   0   0  -8  238.26   12.10
   0   0  -8  197.46   14.25
   0   0  -8  205.86    4.49
   0   0  -8  243.83    4.29
   0   0  -8  229.87    4.49
   0   0  -8  199.81    5.47
   0   0  -8  204.78    4.49
   0   0  -8  228.50    4.00
   0   0   8  235.34   12.10
   0   0   8  247.05   16.01
   0   0   8  212.69    4.00
   0   0   8  242.27    5.76
   0   0   8  242.75    4.29
   0   0   8  225.87    4.49
   0   0   8  237.09    5.86
   0   0   8  233.19    5.86
   0   0  -9    0.98    1.56
   0   0  -9    1.85    2.54
   0   0  -9    0.78    0.39
   0   0  -9    0.88    0.39
   0   0  -9    1.27    0.49
   0   0  -9    0.20    0.49
   0   0  -9    0.78    0.49
   0   0  -9    0.59    0.39
   0   0   9    0.20    1.27
   0   0   9   -2.64    1.27
   0   0   9    0.88    0.39
   0   0   9    0.98    0.59
   0   0   9    0.59    0.49
   0   0   9    0.78    0.49
   0   0   9    0.39    0.39
   0   0 -10   19.72    4.59
   0   0 -10   26.45    6.93
   0   0 -10   25.28    1.76
   0   0 -10   26.94    1.66
   0   0 -10   31.04    1.95
   0   0 -10   25.28    2.15
   0   0 -10   25.48    1.95
   0   0 -10   26.26    1.56
   0   0  10   36.31    4.78
   0   0  10   47.15    6.74
   0   0  10   26.55    1.66
   0   0  10   32.21    2.54
   0   0  10   31.33    1.76
   0   0  10   29.97    2.44
   0   0  10   26.55    2.34
   0   0 -11    2.93    2.15
   0   0 -11    9.27    3.12
   0   0 -11    5.86    0.98
   0   0 -11    6.64    0.98
   0   0 -11    5.08    1.17
   0   0 -11    6.44    1.07
   0   0  11   -0.88    1.95
   0   0  11   -1.37    3.90
   0   0  11    4.49    1.07
   0   0  11    4.78    1.07
   0   0  11    4.59    0.88
   0   0  11    5.95    1.27
   0   0  11    5.08    1.17
   0   0 -12    7.71    2.83
   0   0 -12   21.08    4.88
   0   0 -12    8.49    1.27
   0   0 -12    9.76    1.27
   0   0 -12    9.18    1.56
   0   0 -12    8.69    1.27
   0   0  12    7.42    2.83
   0   0  12    7.61    4.29
   0   0  12   10.05    1.56
   0   0  12    8.69    1.46
   0   0  12    8.30    1.17
   0   0  12   11.42    1.66
   0   0  12    8.00    1.56
   0   0 -13    9.66    1.37
   0   0 -13    8.69    1.17
   0   0 -13    6.54    1.46
   0   0 -13    6.93    1.27
   0   0  13    9.37    1.66
   0   0  13    8.39    1.56
   0   0  13    9.76    1.66
   0   0  13    8.39    1.76
   0   0 -14  248.32    6.83
   0   0 -14  295.46    6.83
   0   0 -14  255.74    8.39
   0   0 -14  240.70    6.54
   0   0  14  317.33    8.98
   0   0  14  313.42    8.69
   0   0  14  312.15    6.44
   0   0  14  307.86    9.18
   0   0 -15    1.76    0.78
   0   0 -15    4.20    0.98
   0   0 -15    1.07    0.98
   0   0 -15    2.44    0.98
   0   0  15    2.64    1.07
   0   0  15    0.78    1.17
   0   0  15    3.22    0.98
   0   0  15    3.51    1.37
   0   0 -16    5.95    1.27
   0   0 -16    5.37    1.37
   0   0 -16    7.03    1.66
   0   0 -16    5.27    1.37
   0   0  16    4.88    1.56
   0   0  16   10.15    2.05
   0   0  16    2.34    1.27
   0   0 -17    0.59    0.78
   0   0 -17   -0.20    0.78
   0   0 -17    1.66    0.98
   0   0  17    0.98    1.07
   0   0  17    0.59    1.07
   0   0  17    2.25    1.17
   0   0 -18  119.67    5.56
   0   0 -18  118.69    6.74
   0   0 -18  130.50    5.56
   0   0  18  135.29    6.83
   0   0  18  164.18    7.52
   0   0  18  146.32    7.42
   0   0 -19    1.46    1.07
   0   0 -19    1.85    1.07
   0   0 -19    0.00    0.88
   0   0  19    2.15    0.88
   0   0  19    1.27    1.17
   0   0  19    1.66    1.17
   0   0 -20   65.59    5.37
   0   0 -20   66.67    4.20
   0   0  20   70.57    5.37
   0   0  20   84.53    5.56
   0   0  20   76.43    5.86
   0   0 -21    0.98    1.46
   0   0 -21   -1.66    0.88
   0   0  21    1.07    0.98
   0   0  21   -0.10    0.88
   0   0  21    1.37    0.88
   0   0 -22    2.25    1.66
   0   0 -22    0.59    1.17
   0   0  22    0.78    1.37
   0   0  22   -0.49    1.27
   0   0  22    1.56    1.37
   0   0 -23    1.17    1.76
   0   0 -23   -0.98    0.98
   0   0  23   -2.64    0.88
   0   0  23   -1.27    1.56
   0   0  23   -1.07    0.98
   0  -2   0  961.06   18.94
   0  -2   0  952.08   24.21
   0  -2   0  699.86    6.64
   0  -2   0  705.32    6.34
   0  -2   0  916.65    5.76
   0  -2   0  838.85    6.83
   0  -2   0  727.97    5.95
   0  -2   0  783.71    7.03
   0  -2   0  655.15    6.34
   0  -2   0  815.72    7.13
   0   2   0  937.34   18.64
   0   2   0  918.99   23.91
   0   2   0  702.49    6.34
   0   2   0  740.66    6.54
   0   2   0  871.85    5.66
   0   2   0  857.30    7.32
   0   2   0  736.07    6.05
   0   2   0  787.71    7.03
   0  -2  -1 2209.29   29.48
   0  -2  -1 2190.74   37.87
   0  -2   1 2186.45   28.21
   0  -2   1 2132.47   36.21
   0   2  -1 2091.67   27.72
   0   2  -1 2128.57   36.12
   0   2  -1 1719.58    8.10
   0   2   1 2159.51   29.19
   0   2   1 2122.22   37.29
   0  -2  -2  154.32    8.20
   0  -2  -2  165.06   10.83
   0  -2  -2  135.19    3.03
   0  -2  -2  122.01    2.83
   0  -2  -2  178.14    3.61
   0  -2  -2  120.84    2.93
   0  -2  -2  186.92    2.83
   0  -2  -2  155.49    3.22
   0  -2  -2  130.99    2.93
   0  -2  -2  129.63    3.12
   0  -2   2  155.30    8.30
   0  -2   2  179.41   11.23
   0  -2   2  114.89    3.12
   0  -2   2  122.11    2.64
   0  -2   2  139.68    3.03
   0  -2   2  134.02    3.22
   0  -2   2  125.43    3.03
   0  -2   2  120.94    1.85
   0  -2   2  127.28    2.83
   0  -2   2  101.22    2.54
   0  -2   2  180.58    3.42
   0   2  -2  104.64    2.54
   0   2  -2  120.55    2.64
   0   2  -2  136.36    2.93
   0   2  -2  133.63    3.22
   0   2  -2  129.43    3.12
   0   2  -2  121.04    1.85
   0   2  -2  123.09    2.83
   0   2  -2  130.60    2.83
   0   2  -2  113.62    2.73
   0   2  -2  163.79    3.22
   0   2   2  166.13    8.49
   0   2   2  142.80   10.15
   0   2   2  117.91    2.73
   0   2   2  190.53    2.15
   0   2   2  185.85    3.81
   0   2   2  116.35    2.93
   0   2   2  162.52    3.22
   0   2   2  147.39    3.12
   0   2   2  129.92    2.93
   0   2   2  132.07    3.03
   0  -2  -3 2312.76   33.09
   0  -2  -3 2234.08   41.87
   0  -2   3 1845.01   10.15
   0  -2   3 1851.94    5.37
   0  -2   3 1671.56   10.44
   0   2  -3 2073.42   28.79
   0   2  -3 2030.86   36.80
   0   2  -3 1800.70   10.44
   0   2  -3 2029.00   12.79
   0   2  -3 2027.64   11.62
   0   2   3 2242.28   32.60
   0   2   3 2173.08   41.39
   0   2   3 1834.96   11.42
   0   2   3 1835.64   12.30
   0   2   3 1879.27   12.10
   0  -2  -4  835.44   20.99
   0  -2  -4  818.36   26.74
   0  -2  -4  672.92    7.42
   0  -2  -4  870.67    9.08
   0  -2  -4  689.22    8.10
   0  -2  -4  835.73    7.61
   0  -2  -4  744.86    7.13
   0  -2  -4  680.63    7.71
   0  -2   4  591.02    5.95
   0  -2   4  685.12    6.34
   0  -2   4  857.40    8.98
   0  -2   4  775.80    8.49
   0  -2   4  722.99    8.10
   0  -2   4  640.81    7.81
   0  -2   4  596.49    7.22
   0  -2   4  742.32    6.64
   0  -2   4  587.51    6.54
   0  -2   4  860.72    8.59
   0   2  -4  752.76   18.16
   0   2  -4  788.78   24.01
   0   2  -4  598.93    6.34
   0   2  -4  669.80    6.64
   0   2  -4  777.36    8.49
   0   2  -4  723.28    8.00
   0   2  -4  683.17    8.10
   0   2  -4  647.05    7.61
   0   2  -4  712.84    9.66
   0   2  -4  638.76    6.74
   0   2  -4  755.11    8.00
   0   2  -4  710.89    5.17
   0   2   4  816.11   20.79
   0   2   4  799.71   26.55
   0   2   4  677.21    7.22
   0   2   4  696.15    4.98
   0   2   4  877.51    9.37
   0   2   4  665.40    7.91
   0   2   4  768.77    7.32
   0   2   4  749.15    7.03
   0   2   4  695.17    7.81
   0  -2  -5  393.37   15.13
   0  -2  -5  355.59   18.55
   0  -2  -5  318.79    5.37
   0  -2  -5  321.33    5.86
   0  -2  -5  377.85    5.66
   0  -2  -5  360.37    4.98
   0  -2  -5  322.40    5.56
   0  -2   5  343.98   12.88
   0  -2   5  320.26   16.11
   0  -2   5  281.21    4.20
   0  -2   5  310.79    4.49
   0  -2   5  397.47    6.54
   0  -2   5  362.23    6.34
   0  -2   5  353.83    5.95
   0  -2   5  354.61    4.49
   0  -2   5  389.17    6.34
   0  -2   5  367.99    4.10
   0   2  -5  368.28   13.37
   0   2  -5  384.39   17.57
   0   2  -5  292.93    4.69
   0   2  -5  309.23    5.86
   0   2  -5  304.25    5.66
   0   2  -5  298.78    4.88
   0   2  -5  326.50    4.20
   0   2   5  395.71   15.23
   0   2   5  386.53   19.23
   0   2   5  313.03    5.17
   0   2   5  392.68    6.34
   0   2   5  337.63    3.42
   0   2   5  347.10    6.15
   0   2   5  351.49    5.56
   0   2   5  341.24    4.78
   0  -2  -6   98.68    8.10
   0  -2  -6   92.05   10.15
   0  -2  -6   70.08    2.64
   0  -2  -6   69.99    2.93
   0  -2  -6   80.14    2.34
   0  -2  -6   64.71    2.64
   0  -2   6   81.80    6.54
   0  -2   6   79.36    8.10
   0  -2   6   63.54    2.05
   0  -2   6   69.69    2.25
   0  -2   6   83.26    3.22
   0  -2   6   78.97    3.12
   0  -2   6   78.38    2.93
   0  -2   6   77.60    2.05
   0  -2   6   87.65    3.22
   0  -2   6   81.11    1.95
   0   2  -6   93.31    7.13
   0   2  -6   88.14    8.88
   0   2  -6   64.71    2.34
   0   2  -6   64.81    2.93
   0   2  -6   64.42    2.83
   0   2  -6   72.91    2.15
   0   2  -6   67.06    2.44
   0   2  -6   75.26    2.34
   0   2   6   73.21    6.83
   0   2   6   94.97   10.05
   0   2   6   81.99    3.12
   0   2   6   75.16    1.66
   0   2   6   72.23    3.03
   0   2   6   78.48    2.83
   0   2   6   74.38    2.25
   0  -2  -7   32.99    5.17
   0  -2  -7   33.28    6.74
   0  -2  -7   32.11    1.95
   0  -2  -7   35.82    1.17
   0  -2  -7   37.87    2.25
   0  -2  -7   39.82    1.66
   0  -2  -7   34.36    2.05
   0  -2   7   40.31    4.98
   0  -2   7   36.51    6.15
   0  -2   7   34.55    1.66
   0  -2   7   36.21    1.66
   0  -2   7   39.53    2.44
   0  -2   7   41.48    2.54
   0  -2   7   38.95    2.15
   0  -2   7   37.68    1.46
   0  -2   7   39.53    2.34
   0  -2   7   39.82    1.46
   0   2  -7   45.88    5.17
   0   2  -7   41.00    6.34
   0   2  -7   29.38    1.76
   0   2  -7   37.58    2.34
   0   2  -7   39.73    0.88
   0   2  -7   36.02    2.25
   0   2  -7   38.07    1.46
   0   2  -7   31.92    1.76
   0   2  -7   34.94    1.76
   0   2   7   37.97    2.25
   0   2   7   40.70    1.27
   0   2   7   41.48    2.54
   0   2   7   41.78    2.34
   0   2   7   39.04    1.66
   0  -2  -8  811.23   25.28
   0  -2  -8  778.34   31.82
   0  -2  -8  656.42    9.08
   0  -2  -8  700.25    5.47
   0  -2  -8  713.91   10.05
   0  -2  -8  760.47    7.22
   0  -2  -8  659.74    9.27
   0  -2   8  742.42   22.25
   0  -2   8  700.64   28.01
   0  -2   8  608.89    6.83
   0  -2   8  688.15    7.32
   0  -2   8  803.52   11.13
   0  -2   8  786.54   11.23
   0  -2   8  754.13    9.86
   0  -2   8  692.83    4.69
   0  -2   8  741.44    6.05
   0  -2   8  788.10   11.03
   0  -2   8  727.38    6.25
   0   2  -8  727.77   21.86
   0   2  -8  748.96   28.60
   0   2  -8  604.59    7.91
   0   2  -8  741.54    4.88
   0   2  -8  630.56    9.96
   0   2  -8  732.36    6.05
   0   2  -8  632.90    8.20
   0   2   8  746.42   10.44
   0   2   8  738.12    8.30
   0   2   8  748.27   11.13
   0   2   8  768.38   10.35
   0   2   8  730.31    7.13
   0  -2  -9   16.98    3.81
   0  -2  -9   14.74    4.88
   0  -2  -9   16.89    1.66
   0  -2  -9   14.35    0.88
   0  -2  -9   14.74    1.56
   0  -2  -9   18.35    1.17
   0  -2  -9   11.42    1.37
   0  -2   9   14.45    3.32
   0  -2   9   21.77    4.69
   0  -2   9   13.27    1.07
   0  -2   9   14.93    1.17
   0  -2   9   16.79    1.85
   0  -2   9   15.52    1.76
   0  -2   9   13.76    1.46
   0  -2   9   14.84    0.88
   0  -2   9   16.30    0.88
   0  -2   9   13.27    1.66
   0  -2   9   14.35    0.98
   0   2  -9   17.28    3.71
   0   2  -9   15.72    4.78
   0   2  -9   13.47    1.27
   0   2  -9   10.25    1.37
   0   2  -9   15.72    0.88
   0   2  -9   14.35    1.37
   0   2   9   19.52    1.85
   0   2   9   15.91    0.98
   0   2   9   13.47    1.56
   0   2   9   16.40    1.66
   0   2   9   13.47    1.07
   0  -2 -10  495.86   21.57
   0  -2 -10  480.43   27.23
   0  -2 -10  416.99    7.91
   0  -2 -10  466.38    4.98
   0  -2 -10  462.57    9.37
   0  -2 -10  505.91    5.86
   0  -2 -10  409.76    7.91
   0  -2  10  458.76   19.13
   0  -2  10  495.86   25.38
   0  -2  10  402.25    5.95
   0  -2  10  451.05    6.34
   0  -2  10  541.63   10.15
   0  -2  10  496.05    9.86
   0  -2  10  482.78    8.49
   0  -2  10  465.99    4.98
   0  -2  10  477.11    4.88
   0  -2  10  504.93    9.86
   0  -2  10  463.84    5.37
   0   2 -10  515.87   20.50
   0   2 -10  530.02   26.65
   0   2 -10  394.63    7.13
   0   2 -10  492.73    5.08
   0   2 -10  416.40    8.98
   0   2 -10  467.35    4.20
   0   2 -10  402.05    7.22
   0   2 -10  548.37    5.76
   0   2  10  491.85    9.47
   0   2  10  486.97    5.08
   0   2  10  488.63    9.37
   0   2  10  473.31    5.66
   0  -2 -11    5.56    2.93
   0  -2 -11    6.74    4.78
   0  -2 -11    4.49    0.88
   0  -2 -11    6.83    1.27
   0  -2 -11    7.03    0.78
   0  -2 -11    4.98    0.98
   0  -2  11    3.22    2.54
   0  -2  11    8.88    4.10
   0  -2  11    5.76    0.88
   0  -2  11    7.61    0.98
   0  -2  11    7.61    1.46
   0  -2  11    6.54    1.46
   0  -2  11    5.95    1.17
   0  -2  11    7.13    0.88
   0  -2  11    7.32    1.37
   0  -2  11    6.44    0.78
   0   2 -11    3.81    2.73
   0   2 -11    1.46    3.51
   0   2 -11    4.00    0.98
   0   2 -11    6.15    0.68
   0   2 -11    5.08    1.17
   0   2 -11    5.76    1.07
   0   2  11    5.47    1.95
   0   2  11    5.37    4.00
   0   2  11    7.52    1.37
   0   2  11    6.74    0.78
   0   2  11    9.37    1.46
   0   2  11    4.78    0.78
   0  -2 -12   99.27    4.29
   0  -2 -12  104.25    4.59
   0  -2 -12   91.26    4.69
   0  -2 -12  110.20    2.54
   0  -2 -12   89.41    4.00
   0  -2  12  100.05    3.12
   0  -2  12  108.93    5.08
   0  -2  12  117.23    5.27
   0  -2  12  119.86    5.56
   0  -2  12  115.67    5.27
   0   2 -12   91.17    3.81
   0   2 -12  110.79    2.83
   0   2 -12   96.93    4.78
   0   2 -12   94.10    3.81
   0   2  12  108.44    4.98
   0   2  12  108.15    2.73
   0   2  12  109.42    4.98
   0   2  12  108.74    5.17
   0  -2 -13    0.10    0.68
   0  -2 -13    0.10    0.59
   0  -2 -13    0.00    0.49
   0  -2  13    0.00    0.49
   0  -2  13   -1.66    0.68
   0  -2  13    1.17    0.78
   0  -2  13    0.59    0.59
   0  -2  13    0.10    0.88
   0   2 -13    0.59    0.59
   0   2 -13   -0.20    0.68
   0   2 -13   -0.39    0.39
   0   2  13    1.66    0.98
   0   2  13    0.68    0.78
   0   2  13    0.68    0.59
   0  -2 -14   83.85    4.29
   0  -2 -14  104.44    4.88
   0  -2 -14   85.41    4.98
   0  -2 -14   97.90    4.49
   0  -2  14  104.05    5.27
   0  -2  14  106.00    5.47
   0  -2  14  105.32    4.49
   0  -2  14  103.95    5.47
   0   2 -14   95.46    4.20
   0   2 -14   88.63    4.98
   0   2 -14   92.44    4.00
   0   2  14   96.93    5.08
   0   2  14  109.22    4.78
   0   2  14  106.20    5.27
   0   2  14   96.83    5.27
   0  -2 -15  117.91    5.27
   0  -2 -15  139.97    5.76
   0  -2 -15  112.74    5.95
   0  -2 -15  116.55    5.08
   0  -2  15  148.76    6.64
   0  -2  15  148.56    6.74
   0  -2  15  155.39    5.66
   0  -2  15  139.00    6.54
   0   2 -15  121.72    5.08
   0   2 -15  130.11    6.25
   0   2 -15  126.79    4.88
   0   2  15  143.10    6.44
   0   2  15  149.24    5.86
   0   2  15  145.73    6.54
   0   2  15  133.72    6.44
   0  -2 -16   27.53    2.64
   0  -2 -16   32.11    2.93
   0  -2 -16   26.94    3.81
   0  -2 -16   22.74    2.44
   0  -2  16   28.31    3.03
   0  -2  16   40.41    3.81
   0  -2  16   36.60    2.93
   0  -2  16   28.89    3.03
   0   2 -16   24.11    2.44
   0   2 -16   22.16    3.03
   0   2 -16   24.21    2.25
   0   2  16   24.21    2.93
   0   2  16   35.43    3.12
   0   2  16   29.77    3.22
   0  -2 -17   -0.59    0.78
   0  -2 -17    0.49    0.39
   0  -2 -17   -0.68    0.88
   0  -2 -17    1.07    0.78
   0  -2  17   -0.10    0.78
   0  -2  17   -0.39    0.98
   0  -2  17    0.20    0.88
   0  -2  17   -1.17    0.49
   0   2 -17    0.29    0.49
   0   2 -17   -0.39    0.68
   0   2  17   -1.17    0.68
   0   2  17   -0.10    0.98
   0   2  17   -0.39    0.68
   0   2  17   -0.68    0.88
   0  -2 -18    2.73    1.37
   0  -2 -18    1.85    1.27
   0  -2 -18    1.17    1.17
   0  -2 -18    1.66    0.98
   0  -2  18    2.34    1.46
   0  -2  18    0.39    1.27
   0  -2  18    3.71    1.17
   0   2 -18   -1.17    0.78
   0   2 -18    0.39    0.59
   0   2 -18   -0.88    0.59
   0   2  18    1.76    1.07
   0   2  18    0.00    1.37
   0   2  18    2.34    1.27
   0  -2 -19    0.78    0.68
   0  -2 -19    0.29    0.98
   0  -2  19    2.64    1.37
   0  -2  19    1.07    1.17
   0  -2  19    1.85    1.07
   0   2 -19    0.68    0.98
   0   2 -19    1.95    0.98
   0   2 -19    0.20    0.68
   0   2  19    0.68    0.98
   0   2  19    1.66    1.27
   0   2  19    0.88    0.88
   0  -2 -20   -1.56    0.88
   0  -2 -20   -0.78    0.68
   0  -2 -20   -1.95    0.68
   0  -2  20    0.98    0.78
   0  -2  20   -0.88    1.07
   0   2 -20    0.00    0.78
   0   2 -20   -1.66    0.68
   0   2  20   -0.20    0.68
   0   2  20   -1.76    1.17
   0  -2 -21    1.07    0.98
   0  -2 -21   -0.20    0.78
   0  -2 -21   -1.17    0.68
   0  -2  21   -2.15    1.07
   0  -2  21    1.17    1.46
   0  -2  21   -0.10    0.78
   0   2 -21    0.78    1.27
   0   2 -21   -0.98    0.88
   0   2 -21    0.68    0.88
   0   2  21    0.10    1.17
   0   2  21   -0.68    0.59
   0  -2 -22    3.32    1.46
   0  -2 -22    3.42    1.56
   0  -2  22    5.27    1.76
   0  -2  22    2.44    1.56
   0  -2  22    4.59    1.66
   0   2 -22    1.37    1.37
   0   2 -22    5.56    2.25
   0   2 -22    4.39    1.27
   0   2  22    5.76    2.25
   0   2  22    2.34    1.27
   0  -2 -23   14.64    2.93
   0  -2 -23    9.27    2.34
   0  -2  23   16.69    3.51
   0  -2  23   17.18    3.12
   0   2 -23   12.40    2.93
   0   2 -23   13.96    2.83
   0   2  23   14.54    3.03
   0   2  23    5.27    2.05
   0  -4   0  106.69    8.88
   0  -4   0  101.90   11.03
   0  -4   0   92.73    3.32
   0  -4   0  123.57    3.03
   0  -4   0   91.95    3.03
   0  -4   0   97.41    3.51
   0  -4   0  102.68    3.61
   0  -4   0   91.36    2.15
   0   4   0   98.49    8.59
   0   4   0  131.97   12.79
   0   4   0   87.07    3.22
   0   4   0  103.27    2.73
   0   4   0  123.57    4.00
   0   4   0  117.81    3.61
   0  -4  -1    1.56    1.56
   0  -4  -1    0.29    0.39
   0  -4  -1    1.07    0.39
   0  -4  -1    0.88    0.49
   0  -4  -1    0.20    0.39
   0  -4  -1    0.88    0.59
   0  -4  -1    0.78    0.29
   0  -4   1    2.15    1.07
   0  -4   1    0.20    1.07
   0  -4   1    1.27    0.59
   0  -4   1    1.76    0.59
   0  -4   1    0.59    0.39
   0  -4   1    0.78    0.49
   0  -4   1    0.00    0.39
   0  -4   1    1.37    0.68
   0  -4   1    0.88    0.29
   0   4  -1    0.20    1.27
   0   4  -1   -0.68    1.56
   0   4  -1    0.49    0.39
   0   4  -1    0.68    0.39
   0   4  -1    0.88    0.49
   0   4  -1    0.39    0.49
   0   4  -1    1.66    0.59
   0   4   1    3.42    1.56
   0   4   1    3.42    0.88
   0   4   1    1.76    0.59
   0   4   1    1.07    0.39
   0   4   1    0.98    0.59
   0   4   1    1.66    0.59
   0  -4  -2  297.03   15.42
   0  -4  -2  284.04   19.33
   0  -4  -2  225.77    5.27
   0  -4  -2  346.90    4.29
   0  -4  -2  214.35    5.17
   0  -4  -2  230.65    5.47
   0  -4  -2  237.97    5.76
   0  -4  -2  213.18    4.29
   0  -4   2  278.87   14.45
   0  -4   2  283.26   18.74
   0  -4   2  219.52    4.98
   0  -4   2  255.05    5.08
   0  -4   2  242.56    5.66
   0  -4   2  223.62    4.20
   0  -4   2  228.31    5.37
   0   4  -2  192.97    4.78
   0   4  -2  269.50    6.05
   0   4  -2  229.38    4.20
   0   4  -2  261.20    5.47
   0   4   2  275.16   14.84
   0   4   2  256.71   18.55
   0   4   2  233.77    5.37
   0   4   2  267.64    3.81
   0   4   2  322.89    6.64
   0   4   2  333.82    4.78
   0   4   2  283.75    5.76
   0  -4  -3  780.48   25.96
   0  -4  -3  834.85   34.55
   0  -4  -3  586.05    8.78
   0  -4  -3  609.57    9.08
   0  -4  -3  637.29    9.18
   0  -4  -3  646.86    9.47
   0  -4   3  711.08   23.13
   0  -4   3  755.20   23.82
   0  -4   3  717.72   30.16
   0  -4   3  761.35   30.65
   0  -4   3  602.35    8.10
   0  -4   3  717.33    9.08
   0  -4   3  668.23    9.66
   0  -4   3  621.87    6.34
   0  -4   3  638.56    8.98
   0  -4   3  979.61   10.74
   0   4  -3  538.02    8.00
   0   4  -3  689.51    9.86
   0   4  -3  612.30    6.34
   0   4  -3  692.64    9.18
   0   4  -3  543.20    8.20
   0   4   3  787.02   25.77
   0   4   3  747.20   32.50
   0   4   3  817.48    6.25
   0   4   3  671.94    7.91
   0   4   3  833.78   10.83
   0   4   3  829.97    7.91
   0   4   3  733.24    9.57
   0  -4  -4  586.14   22.65
   0  -4  -4  615.91   29.77
   0  -4  -4  453.98    7.91
   0  -4  -4  464.23    8.30
   0  -4  -4  738.22    8.00
   0  -4  -4  487.66    8.10
   0  -4  -4  478.09    8.39
   0  -4   4  528.26   20.01
   0  -4   4  623.63   21.67
   0  -4   4  499.17   24.99
   0  -4   4  587.22   27.14
   0  -4   4  466.67    7.13
   0  -4   4  542.51    8.39
   0  -4   4  526.80    8.88
   0  -4   4  477.02    4.98
   0  -4   4  507.08    8.00
   0  -4   4  725.14    9.57
   0   4  -4  418.65    7.13
   0   4  -4  512.45    8.78
   0   4  -4  467.06    4.98
   0   4  -4  504.74    8.20
   0   4  -4  410.35    7.22
   0   4   4  602.93   28.11
   0   4   4  588.39   35.53
   0   4   4  682.68    5.66
   0   4   4  506.20    6.64
   0   4   4  630.36    9.66
   0   4   4  590.93    7.13
   0   4   4  539.39    8.49
   0  -4  -5  142.31   11.23
   0  -4  -5  160.66   14.45
   0  -4  -5  133.14    4.39
   0  -4  -5  145.83    4.88
   0  -4  -5  141.44    4.39
   0  -4  -5  144.46    4.78
   0  -4   5  184.19   11.91
   0  -4   5  170.91   14.84
   0  -4   5  141.34    3.90
   0  -4   5  159.79    4.88
   0  -4   5  147.19    4.88
   0  -4   5  147.29    2.54
   0  -4   5  149.24    4.29
   0  -4   5  192.78    5.17
   0   4  -5  120.25    3.90
   0   4  -5  141.92    4.78
   0   4  -5  143.00    2.34
   0   4  -5  136.85    4.49
   0   4  -5  123.09    4.00
   0   4  -5  186.34    2.05
   0   4   5  174.72   12.69
   0   4   5  167.40   15.62
   0   4   5  225.28    3.32
   0   4   5  159.20    3.61
   0   4   5  180.28    5.37
   0   4   5  164.47    4.10
   0  -4  -6   60.42    8.00
   0  -4  -6   60.52   10.05
   0  -4  -6   50.27    2.83
   0  -4  -6   57.20    3.90
   0  -4  -6   54.08    2.73
   0  -4  -6   51.24    3.51
   0  -4   6   53.69    2.44
   0  -4   6   62.27    3.22
   0  -4   6   61.88    3.42
   0  -4   6   57.10    1.07
   0  -4   6   59.64    2.73
   0  -4   6   74.09    3.42
   0   4  -6   44.41    2.44
   0   4  -6   56.91    3.90
   0   4  -6   50.56    2.83
   0   4  -6   49.00    2.64
   0   4  -6   62.37    1.56
   0   4   6   73.01    8.78
   0   4   6   72.52   11.71
   0   4   6   58.76    2.15
   0   4   6   61.20    2.64
   0  -4  -7  214.64   14.93
   0  -4  -7  224.60   19.52
   0  -4  -7  186.92    5.56
   0  -4  -7  182.24    5.86
   0  -4  -7  196.00    5.17
   0  -4  -7  173.06    5.47
   0  -4   7  211.13   13.27
   0  -4   7  208.40   16.98
   0  -4   7  181.16    4.49
   0  -4   7  219.04    6.34
   0  -4   7  200.00    6.05
   0  -4   7  191.51    4.78
   0  -4   7  260.62    6.54
   0  -4   7  211.23    4.39
   0   4  -7  195.41   12.88
   0   4  -7  196.68   16.59
   0   4  -7  156.66    4.69
   0   4  -7  191.31    5.95
   0   4  -7  161.45    4.78
   0   4  -7  194.05    3.90
   0   4   7  211.62   14.54
   0   4   7  221.96   18.74
   0   4   7  190.14    3.71
   0   4   7  225.97    6.44
   0   4   7  206.64    5.17
   0  -4  -8   35.63    5.76
   0  -4  -8   21.47    6.34
   0  -4  -8   22.94    2.05
   0  -4  -8   30.16    2.44
   0  -4  -8   29.67    2.05
   0  -4  -8   25.18    2.15
   0  -4   8   29.87    5.17
   0  -4   8   23.52    6.64
   0  -4   8   26.65    1.76
   0  -4   8   31.14    2.54
   0  -4   8   29.97    2.44
   0  -4   8   32.41    2.05
   0  -4   8   37.48    2.73
   0  -4   8   30.75    1.76
   0   4  -8   23.43    4.59
   0   4  -8   32.11    6.83
   0   4  -8   22.06    1.85
   0   4  -8   25.67    2.34
   0   4  -8   26.84    2.25
   0   4  -8   25.57    1.95
   0   4  -8   31.43    1.56
   0   4   8   33.87    5.76
   0   4   8   48.90    8.78
   0   4   8   33.77    2.54
   0   4   8   28.99    1.46
   0   4   8   36.21    2.73
   0   4   8   27.43    2.05
   0  -4  -9   53.69    7.42
   0  -4  -9   75.16   10.93
   0  -4  -9   42.17    2.83
   0  -4  -9   48.80    3.22
   0  -4  -9   52.42    2.73
   0  -4  -9   41.58    2.83
   0  -4   9   49.78    6.93
   0  -4   9   53.88    9.08
   0  -4   9   47.44    2.34
   0  -4   9   52.71    3.42
   0  -4   9   56.13    3.42
   0  -4   9   47.54    2.44
   0  -4   9   62.76    3.61
   0  -4   9   50.46    2.15
   0   4  -9   65.11    7.71
   0   4  -9   58.86    8.78
   0   4  -9   39.14    2.54
   0   4  -9   51.15    3.32
   0   4  -9   46.46    3.12
   0   4  -9   39.43    2.54
   0   4  -9   47.73    2.25
   0   4   9   47.34    7.52
   0   4   9   57.00   10.35
   0   4   9   58.66    3.42
   0   4   9   48.80    1.76
   0   4   9   53.69    3.42
   0   4   9   52.42    2.93
   0  -4 -10   59.83    8.98
   0  -4 -10   51.34   10.74
   0  -4 -10   44.31    3.03
   0  -4 -10   54.37    3.51
   0  -4 -10   50.07    2.73
   0  -4 -10   49.98    3.22
   0  -4  10   59.35    7.22
   0  -4  10   69.30    9.96
   0  -4  10   52.03    2.44
   0  -4  10   66.37    4.00
   0  -4  10   58.86    3.81
   0  -4  10   53.00    3.42
   0  -4  10   51.83    2.44
   0  -4  10   60.71    3.71
   0  -4  10   52.42    2.15
   0   4 -10   52.61    6.64
   0   4 -10   57.78    7.61
   0   4 -10   40.12    2.83
   0   4 -10   48.12    3.42
   0   4 -10   47.34    3.32
   0   4 -10   47.83    2.83
   0   4  10   73.50    9.57
   0   4  10   82.68   12.49
   0   4  10   60.81    3.61
   0   4  10   49.78    1.66
   0   4  10   56.71    3.71
   0   4  10   56.81    3.22
   0  -4 -11    8.69    1.46
   0  -4 -11    7.81    1.56
   0  -4 -11   10.64    1.27
   0  -4 -11    8.30    1.56
   0  -4  11    8.69    1.17
   0  -4  11   10.15    1.85
   0  -4  11    9.08    1.66
   0  -4  11    9.66    1.66
   0  -4  11    9.47    1.17
   0  -4  11   10.54    1.76
   0  -4  11    9.08    1.07
   0   4 -11    8.00    1.27
   0   4 -11   10.54    1.46
   0   4 -11    8.30    1.56
   0   4 -11    7.71    1.37
   0   4  11   10.05    1.66
   0   4  11    7.42    1.56
   0   4  11    7.61    1.37
   0  -4 -12  145.73    5.76
   0  -4 -12  154.13    6.25
   0  -4 -12  172.87    4.88
   0  -4 -12  144.17    5.76
   0  -4  12  167.99    4.39
   0  -4  12  196.78    7.32
   0  -4  12  181.55    7.03
   0  -4  12  172.18    6.34
   0  -4  12  170.33    4.29
   0  -4  12  194.73    7.13
   0   4 -12  138.61    5.17
   0   4 -12  152.86    6.44
   0   4 -12  150.81    6.25
   0   4 -12  127.38    4.78
   0   4  12  173.06    6.64
   0   4  12  175.11    6.93
   0   4  12  168.08    6.15
   0  -4 -13  321.53    8.78
   0  -4 -13  373.84   10.05
   0  -4 -13  333.43    8.98
   0  -4  13  443.34   11.23
   0  -4  13  398.44   10.83
   0  -4  13  401.86    9.96
   0  -4  13  427.92   10.83
   0   4 -13  304.25    7.81
   0   4 -13  351.39   10.25
   0   4 -13  327.58    9.66
   0   4 -13  323.67    7.81
   0   4  13  388.00   10.15
   0   4  13  380.38   10.54
   0   4  13  387.12    9.66
   0  -4 -14    4.78    1.27
   0  -4 -14    7.42    1.46
   0  -4 -14    3.42    1.46
   0  -4  14   10.54    2.05
   0  -4  14   10.25    2.05
   0  -4  14   12.49    2.05
   0  -4  14   10.74    1.95
   0   4 -14    5.86    1.56
   0   4 -14    4.59    1.56
   0   4 -14    5.17    1.56
   0   4 -14    4.10    1.27
   0   4  14    7.71    1.76
   0   4  14    8.98    1.85
   0  -4 -15   75.35    4.59
   0  -4 -15   79.55    4.88
   0  -4 -15   68.52    4.20
   0  -4  15   90.78    5.56
   0  -4  15   80.63    5.56
   0  -4  15   86.19    4.78
   0  -4  15   86.48    5.27
   0   4 -15   72.91    4.10
   0   4 -15   76.04    5.08
   0   4 -15   74.28    4.98
   0   4 -15   65.89    3.81
   0   4  15   68.81    4.59
   0   4  15   81.21    4.88
   0  -4 -16    2.64    1.17
   0  -4 -16    4.39    1.46
   0  -4 -16   -0.10    0.78
   0  -4 -16    0.29    0.98
   0  -4  16    3.03    1.27
   0  -4  16    4.98    1.66
   0  -4  16    4.10    1.37
   0  -4  16    2.93    1.66
   0   4 -16    2.44    1.07
   0   4 -16    1.85    1.17
   0   4 -16    2.34    0.98
   0   4 -16    2.44    1.07
   0   4  16    4.49    1.56
   0   4  16    1.17    1.07
   0   4  16    3.32    1.27
   0  -4 -17   32.70    3.51
   0  -4 -17   24.89    3.22
   0  -4 -17   23.04    2.73
   0  -4  17   33.87    3.61
   0  -4  17   36.31    3.90
   0  -4  17   33.19    3.42
   0  -4  17   30.75    3.51
   0   4 -17   19.23    2.44
   0   4 -17   24.79    3.12
   0   4 -17   29.48    3.32
   0   4  17   30.26    3.32
   0   4  17   21.18    3.03
   0   4  17   25.57    3.42
   0  -4 -18    2.44    1.17
   0  -4 -18    5.08    1.56
   0  -4 -18    2.25    1.46
   0  -4 -18    1.46    1.27
   0  -4  18    6.54    2.05
   0  -4  18    0.00    1.07
   0  -4  18    6.64    1.27
   0  -4  18    1.85    1.46
   0   4 -18    0.59    1.17
   0   4 -18    1.85    1.27
   0   4 -18    4.20    1.27
   0   4 -18    4.00    1.17
   0   4  18    2.73    1.27
   0   4  18    0.88    0.98
   0   4  18    2.73    1.66
   0  -4 -19    2.34    1.07
   0  -4 -19    6.25    2.05
   0  -4 -19    3.81    1.85
   0  -4 -19    2.64    1.27
   0  -4  19    5.56    1.95
   0  -4  19    3.12    1.76
   0  -4  19    2.44    1.66
   0   4 -19    3.71    1.56
   0   4 -19    0.29    1.37
   0   4 -19    3.32    1.37
   0   4  19    2.73    1.46
   0   4  19    3.81    1.66
   0   4  19    4.88    1.95
   0  -4 -20   30.94    3.42
   0  -4 -20   36.21    4.00
   0  -4 -20   29.38    3.90
   0  -4 -20   34.16    3.51
   0  -4  20   41.78    4.29
   0  -4  20   44.22    4.69
   0  -4  20   45.19    4.69
   0   4 -20   33.19    4.10
   0   4 -20   36.60    4.29
   0   4 -20   33.19    3.03
   0   4  20   41.09    4.39
   0   4  20   31.72    4.10
   0  -4 -21   41.29    4.20
   0  -4 -21   40.22    3.71
   0  -4 -21   37.19    4.39
   0  -4 -21   42.95    4.10
   0  -4  21   50.66    5.08
   0  -4  21   41.00    4.78
   0  -4  21   57.10    5.56
   0   4 -21   35.04    4.29
   0   4 -21   42.85    4.59
   0   4 -21   40.90    3.22
   0   4  21   42.85    4.49
   0   4  21   42.66    4.69
   0  -4 -22   -0.39    1.07
   0  -4 -22   -0.88    0.88
   0  -4 -22   -0.59    0.98
   0   4 -22    2.05    1.76
   0   4 -22    0.00    1.27
   0   4  22   -0.98    0.78
   0   4  22   -0.98    1.17
   0  -6   0  189.85   14.74
   0  -6   0  171.89   18.06
   0  -6   0  144.17    5.08
   0  -6   0  201.17    4.78
   0  -6   0  150.51    4.88
   0  -6   0  154.61    5.56
   0  -6   0  147.78    3.32
   0   6   0  200.78   15.32
   0   6   0  192.39   19.03
   0   6   0  145.54    5.17
   0   6   0  205.17    6.44
   0  -6  -1   36.21    6.15
   0  -6  -1   45.88    8.59
   0  -6  -1   31.72    2.44
   0  -6  -1   45.29    2.15
   0  -6  -1   32.41    2.54
   0  -6  -1   34.55    2.73
   0  -6  -1   37.09    2.83
   0  -6  -1   31.63    1.76
   0  -6   1   43.83    6.93
   0  -6   1   29.28    9.27
   0  -6   1   32.60    2.44
   0  -6   1   40.02    2.25
   0  -6   1   32.89    2.25
   0  -6   1   35.04    2.64
   0  -6   1   37.09    2.73
   0  -6   1   31.82    1.37
   0   6  -1   46.85    6.93
   0   6  -1   46.75    8.39
   0   6  -1   31.14    2.44
   0   6  -1   43.24    3.03
   0   6   1   35.04    6.34
   0   6   1   44.41    8.59
   0   6   1   35.33    2.64
   0   6   1   47.15    3.12
   0   6   1   39.73    3.32
   0  -6  -2   15.13    4.78
   0  -6  -2   14.74    6.44
   0  -6  -2   17.57    1.85
   0  -6  -2   29.48    1.66
   0  -6  -2   19.42    1.95
   0  -6  -2   24.70    2.25
   0  -6  -2   22.25    2.15
   0  -6   2   16.79    4.00
   0  -6   2   33.77    6.25
   0  -6   2   17.76    1.76
   0  -6   2   26.55    2.05
   0  -6   2   21.18    1.76
   0  -6   2   18.74    2.05
   0  -6   2   20.79    2.15
   0  -6   2   20.40    0.78
   0   6  -2   20.40    1.95
   0   6  -2   23.72    2.34
   0   6  -2   26.65    2.34
   0   6   2   24.40    6.74
   0   6   2   20.21    8.10
   0   6   2   20.69    2.05
   0   6   2   19.72    1.46
   0   6   2   22.74    2.25
   0   6   2   30.55    1.85
   0   6   2   26.94    2.25
   0  -6  -3    3.71    2.64
   0  -6  -3    9.18    4.59
   0  -6  -3    8.30    1.37
   0  -6  -3    8.88    1.46
   0  -6  -3    9.66    1.56
   0  -6  -3   10.64    1.56
   0  -6   3    7.81    3.32
   0  -6   3    2.25    1.07
   0  -6   3    0.59    3.81
   0  -6   3    8.10    1.27
   0  -6   3    9.96    1.37
   0  -6   3    8.59    1.07
   0  -6   3    8.98    1.46
   0  -6   3   11.13    1.66
   0   6  -3    6.64    1.17
   0   6  -3    8.59    1.46
   0   6  -3    8.49    1.37
   0   6   3    4.69    3.71
   0   6   3   -6.83    4.00
   0   6   3    8.30    1.46
   0   6   3   10.83    1.17
   0   6   3   10.74    1.56
   0  -6  -4  257.69   17.96
   0  -6  -4  252.32   23.04
   0  -6  -4  199.71    6.34
   0  -6  -4  211.71    6.64
   0  -6  -4  242.36    7.13
   0  -6  -4  229.97    7.03
   0  -6   4  227.33   16.20
   0  -6   4  283.95   18.06
   0  -6   4  243.83   21.57
   0  -6   4  297.12   23.82
   0  -6   4  221.38    6.05
   0  -6   4  256.81    8.10
   0  -6   4  236.80    7.13
   0  -6   4  222.45    4.78
   0  -6   4  225.09    6.64
   0   6  -4  180.67    5.76
   0   6  -4  256.81    7.42
   0   6  -4  260.23    6.93
   0   6   4  296.24   19.13
   0   6   4  281.31   24.01
   0   6   4  268.91    4.29
   0   6   4  295.95    8.00
   0   6   4  291.66    5.66
   0   6   4  266.77    7.13
   0  -6  -5  169.84   15.03
   0  -6  -5  198.24   20.69
   0  -6  -5  158.71    5.76
   0  -6  -5  155.88    5.86
   0  -6  -5  161.54    5.86
   0  -6  -5  158.32    5.95
   0  -6   5  170.43   14.06
   0  -6   5  194.34   15.03
   0  -6   5  165.06   17.57
   0  -6   5  185.36   19.03
   0  -6   5  150.22    4.98
   0  -6   5  188.09    5.95
   0  -6   5  180.38    6.34
   0  -6   5  154.42    3.71
   0  -6   5  168.96    5.76
   0  -6   5  257.88    6.93
   0   6  -5  134.12    5.08
   0   6  -5  183.90    6.44
   0   6  -5  191.31    6.15
   0   6  -5  133.24    5.08
   0   6   5  189.07   16.01
   0   6   5  210.35   21.67
   0   6   5  222.65    7.13
   0   6   5  189.26    4.78
   0   6   5  177.36    5.95
   0  -6  -6    3.61    2.44
   0  -6  -6   -0.49    1.85
   0  -6  -6    1.37    0.78
   0  -6  -6    1.46    0.88
   0  -6  -6    0.98    0.68
   0  -6  -6    0.98    0.78
   0  -6   6    5.08    3.32
   0  -6   6    2.05    1.07
   0  -6   6    3.42    4.00
   0  -6   6    7.42    2.05
   0  -6   6    1.76    0.78
   0  -6   6    1.95    0.88
   0  -6   6    1.85    0.78
   0  -6   6    1.27    0.49
   0  -6   6    0.98    0.78
   0  -6   6    3.42    1.07
   0   6  -6    0.29    0.49
   0   6  -6    0.88    0.88
   0   6  -6    3.81    1.07
   0   6  -6    0.20    0.39
   0   6   6   10.05    3.51
   0   6   6   31.04    6.44
   0   6   6    2.25    0.98
   0   6   6    2.54    0.68
   0  -6  -7    0.78    0.59
   0  -6  -7    0.10    0.68
   0  -6  -7   -0.59    0.49
   0  -6  -7   -0.78    0.29
   0  -6   7    0.88    0.78
   0  -6   7    1.95    0.88
   0  -6   7    0.10    0.68
   0  -6   7    0.29    0.29
   0  -6   7   -0.20    0.59
   0  -6   7    2.15    0.98
   0   6  -7    0.39    0.59
   0   6  -7   -0.68    0.59
   0   6  -7    0.20    0.78
   0   6  -7    2.44    0.98
   0   6   7   -0.39    0.59
   0   6   7    0.98    0.49
   0  -6  -8    9.66    1.66
   0  -6  -8   12.30    1.85
   0  -6  -8   11.71    1.66
   0  -6  -8   11.91    1.85
   0  -6   8   13.27    1.56
   0  -6   8   10.83    1.85
   0  -6   8   14.45    2.05
   0  -6   8   13.57    1.76
   0  -6   8   17.96    2.15
   0   6  -8    9.08    1.56
   0   6  -8   10.93    1.85
   0   6  -8   11.71    1.85
   0   6  -8    8.30    1.37
   0   6   8    9.08    1.17
   0   6   8   14.74    2.15
   0   6   8   11.42    1.37
   0  -6  -9    8.20    1.46
   0  -6  -9    9.76    1.76
   0  -6  -9   10.74    1.66
   0  -6  -9   11.03    1.66
   0  -6   9   12.30    1.37
   0  -6   9   11.91    1.85
   0  -6   9   11.42    1.95
   0  -6   9    9.86    1.56
   0  -6   9   12.88    1.85
   0  -6   9   10.25    1.46
   0   6  -9    8.69    1.56
   0   6  -9    8.20    1.76
   0   6  -9    8.20    1.76
   0   6  -9   10.25    1.46
   0   6   9    8.39    1.17
   0   6   9   14.25    2.05
   0   6   9    9.08    1.56
   0  -6 -10   14.25    2.05
   0  -6 -10   11.71    2.05
   0  -6 -10   17.47    2.05
   0  -6 -10   11.62    1.85
   0  -6  10   12.59    1.66
   0  -6  10   13.47    2.15
   0  -6  10   16.59    2.34
   0  -6  10   18.55    1.85
   0  -6  10   19.72    2.34
   0  -6  10   20.30    1.76
   0   6 -10   13.37    1.85
   0   6 -10   12.30    2.05
   0   6 -10   14.64    2.15
   0   6 -10   16.30    1.95
   0   6  10   16.40    2.34
   0   6  10   15.03    2.15
   0   6  10   16.59    1.95
   0  -6 -11   67.94    4.29
   0  -6 -11   60.32    4.29
   0  -6 -11   66.18    3.81
   0  -6 -11   61.49    4.10
   0  -6  11   69.60    3.32
   0  -6  11   83.85    4.98
   0  -6  11   72.23    4.69
   0  -6  11   67.55    3.51
   0  -6  11   97.61    5.27
   0   6 -11   57.39    3.71
   0   6 -11   66.08    4.59
   0   6 -11   54.76    4.00
   0   6 -11   62.67    3.71
   0   6  11   78.38    4.78
   0   6  11   72.62    4.78
   0   6  11   77.11    4.10
   0  -6 -12    1.76    0.78
   0  -6 -12    1.95    1.07
   0  -6 -12    0.88    0.88
   0  -6 -12    2.83    1.17
   0  -6  12    0.68    0.68
   0  -6  12    2.25    1.27
   0  -6  12    1.17    0.88
   0  -6  12    4.10    1.17
   0   6 -12    1.56    0.98
   0   6 -12    2.15    1.27
   0   6 -12    0.98    0.88
   0   6 -12    0.88    0.98
   0   6  12    1.56    1.07
   0   6  12    1.27    1.17
   0   6  12    1.95    0.98
   0  -6 -13  147.29    6.74
   0  -6 -13  148.27    8.69
   0  -6 -13  173.45    6.15
   0  -6 -13  146.02    6.64
   0  -6  13  177.45    7.81
   0  -6  13  170.04    7.42
   0  -6  13  213.86    8.20
   0   6 -13  126.99    5.66
   0   6 -13  154.61    7.32
   0   6 -13  158.62    7.22
   0   6 -13  134.60    5.66
   0   6  13  171.11    7.32
   0   6  13  158.71    7.42
   0   6  13  160.66    6.34
   0  -6 -14    2.05    1.07
   0  -6 -14    3.03    1.46
   0  -6 -14    1.56    0.88
   0  -6  14   -1.17    0.78
   0  -6  14    2.34    2.25
   0   6 -14    1.37    0.88
   0   6 -14   -0.10    0.88
   0   6 -14    0.78    0.88
   0   6 -14    0.39    0.88
   0   6  14    1.37    1.17
   0   6  14    1.46    0.98
   0  -6 -15    8.49    1.66
   0  -6 -15    5.66    1.95
   0  -6 -15   11.03    1.56
   0  -6  15    5.37    1.85
   0  -6  15    5.37    1.66
   0  -6  15   10.64    2.15
   0   6 -15    3.61    1.46
   0   6 -15    4.39    1.66
   0   6 -15    8.98    2.25
   0   6 -15    5.27    1.46
   0   6  15    6.34    1.76
   0   6  15    8.88    1.85
   0   6  15    7.52    1.66
   0  -6 -16    5.56    1.76
   0  -6 -16    5.95    2.15
   0  -6 -16    3.90    1.76
   0  -6  16    1.66    1.07
   0  -6  16    4.49    1.76
   0  -6  16    6.05    2.15
   0   6 -16    2.54    1.37
   0   6 -16    5.86    1.56
   0   6 -16    2.34    1.27
   0   6 -16    2.05    1.17
   0   6  16    3.71    1.56
   0   6  16    4.20    1.66
   0   6  16    8.00    1.76
   0  -6 -17    1.95    1.27
   0  -6 -17    2.44    1.46
   0  -6 -17   -1.07    0.88
   0  -6  17    1.46    1.56
   0  -6  17    1.46    1.37
   0   6 -17    5.86    1.27
   0   6 -17    2.73    1.17
   0   6 -17    1.07    1.27
   0   6 -17    0.88    0.88
   0   6  17    1.76    1.27
   0   6  17    2.15    1.27
   0  -6 -18    4.49    1.17
   0  -6 -18    5.76    2.05
   0  -6 -18    3.32    1.37
   0  -6 -18    9.96    2.25
   0  -6  18    6.34    2.05
   0  -6  18    4.59    1.95
   0   6 -18    8.20    2.44
   0   6 -18    5.17    2.05
   0   6 -18    3.32    1.46
   0   6  18    5.17    2.05
   0   6  18    6.64    1.76
   0  -6 -19    8.59    2.44
   0  -6 -19   10.83    2.54
   0  -6 -19    7.32    2.25
   0  -6 -19    4.69    1.66
   0  -6  19   19.72    2.64
   0  -6  19    8.39    2.34
   0   6 -19    6.64    2.05
   0   6 -19    8.98    2.64
   0   6 -19    2.34    1.37
   0   6  19   11.91    2.64
   0   6  19   15.81    2.34
   0   6  19    8.30    2.44
   0  -6 -20   15.91    2.83
   0  -6 -20   19.91    3.22
   0  -6 -20   20.01    3.42
   0  -6 -20   17.18    2.73
   0  -6  20   28.60    4.00
   0   6 -20   18.74    3.51
   0   6 -20    9.57    2.15
   0   6  20   20.99    3.22
   0   6  20   23.91    3.51
   0   6  20   12.69    3.51
   0  -6 -21    4.49    1.95
   0  -6 -21    9.86    2.83
   0  -6 -21    5.86    2.15
   0  -6 -21    2.54    1.85
   0  -6  21    7.13    2.54
   0  -6  21    2.44    2.83
   0   6 -21    0.68    1.85
   0   6 -21    2.34    1.56
   0   6  21    4.69    1.76
   0   6  21    3.51    1.76
   0  -8   0  216.11    7.32
   0  -8   0  313.33    6.83
   0  -8   0  236.41    7.13
   0  -8   0  240.80    8.20
   0  -8   0  235.53    8.10
   0   8   0  220.11    7.61
   0   8   0  319.77    9.47
   0   8   0  296.15    8.39
   0  -8  -1   34.16    2.93
   0  -8  -1   52.90    2.73
   0  -8  -1   38.46    3.03
   0  -8  -1   32.02    3.12
   0  -8  -1   33.38    3.22
   0  -8   1   36.51    3.03
   0  -8   1   43.14    2.93
   0  -8   1   32.02    2.54
   0  -8   1   32.89    3.12
   0  -8   1   42.95    3.51
   0   8  -1   34.16    3.03
   0   8  -1   47.05    3.71
   0   8  -1   52.32    3.61
   0   8   1   35.73    3.22
   0   8   1   50.27    3.81
   0   8   1   52.51    2.73
   0   8   1   45.78    3.32
   0  -8  -2   16.79    2.25
   0  -8  -2   20.69    2.34
   0  -8  -2   21.96    2.54
   0  -8  -2   23.91    2.64
   0  -8   2   19.52    2.25
   0  -8   2   29.97    2.44
   0  -8   2   20.21    2.05
   0  -8   2   20.60    2.54
   0  -8   2   26.06    2.83
   0   8  -2   19.42    2.34
   0   8  -2   25.77    2.83
   0   8  -2   29.67    2.73
   0   8   2   22.65    2.64
   0   8   2   23.04    2.64
   0   8   2   28.60    2.05
   0   8   2   21.96    2.44
   0  -8  -3    9.27    1.66
   0  -8  -3    6.44    1.56
   0  -8  -3    9.96    1.95
   0  -8  -3   12.88    2.15
   0  -8   3    9.66    1.76
   0  -8   3   11.81    1.66
   0  -8   3    8.59    1.46
   0  -8   3   10.15    1.95
   0  -8   3   12.20    2.05
   0   8  -3    8.39    1.76
   0   8  -3   13.18    2.15
   0   8  -3    9.18    1.66
   0   8   3    8.49    1.76
   0   8   3   12.69    2.05
   0   8   3   13.86    1.56
   0   8   3   13.37    2.15
   0  -8  -4    7.81    1.46
   0  -8  -4    7.81    1.66
   0  -8  -4    8.49    1.85
   0  -8  -4    6.74    1.66
   0  -8   4    6.54    1.46
   0  -8   4    7.42    1.46
   0  -8   4    6.93    1.27
   0  -8   4    7.42    1.66
   0  -8   4    4.78    1.37
   0   8  -4    3.61    1.27
   0   8  -4    9.08    1.85
   0   8  -4    8.10    1.46
   0   8   4    7.52    1.85
   0   8   4    9.37    1.85
   0  -8  -5   28.01    2.93
   0  -8  -5   25.38    2.93
   0  -8  -5   29.48    2.93
   0  -8  -5   27.33    3.03
   0  -8   5   31.23    2.73
   0  -8   5   31.43    2.83
   0  -8   5   21.96    2.73
   0  -8   5   26.65    2.73
   0  -8   5   30.75    3.12
   0   8  -5   25.18    2.64
   0   8  -5   26.26    2.93
   0   8  -5   29.48    2.93
   0   8   5   35.92    3.42
   0   8   5   32.60    2.93
   0  -8  -6  182.92    7.22
   0  -8  -6  179.21    7.42
   0  -8  -6  186.04    7.32
   0  -8  -6  184.29    7.52
   0  -8   6  172.48    6.25
   0  -8   6  236.51    7.71
   0  -8   6  186.24    7.13
   0  -8   6  215.81    7.81
   0   8  -6  165.45    6.74
   0   8  -6  217.47    8.30
   0   8  -6  209.37    7.52
   0   8   6  237.97    8.59
   0  -8  -7   56.22    4.10
   0  -8  -7   53.88    4.20
   0  -8  -7   56.42    4.20
   0  -8  -7   53.78    4.20
   0  -8   7   59.35    3.61
   0  -8   7   64.42    4.20
   0  -8   7   58.47    4.10
   0  -8   7  100.24    5.27
   0   8  -7   49.68    3.71
   0   8  -7   66.28    4.59
   0   8  -7   67.35    4.39
   0   8   7   77.40    5.08
   0  -8  -8   13.27    2.25
   0  -8  -8   14.45    2.44
   0  -8  -8   15.03    2.25
   0  -8  -8   17.37    2.54
   0  -8   8   14.45    1.95
   0  -8   8   20.99    2.64
   0  -8   8   14.93    2.15
   0  -8   8   19.91    2.54
   0   8  -8    9.57    1.95
   0   8  -8   16.50    3.22
   0   8  -8   14.93    2.44
   0   8   8   17.76    2.73
   0  -8  -9    0.78    0.88
   0  -8  -9    1.56    0.78
   0  -8  -9    3.03    1.37
   0  -8  -9    2.64    1.07
   0  -8   9   -1.17    0.78
   0  -8   9    1.56    1.17
   0  -8   9    1.76    1.07
   0  -8   9    0.68    1.17
   0   8  -9    0.29    0.88
   0   8  -9    0.98    1.17
   0   8  -9    2.05    0.78
   0   8   9   -1.27    0.59
   0  -8 -10   71.35    4.88
   0  -8 -10   88.14    5.66
   0  -8 -10   91.95    5.27
   0  -8 -10   77.21    5.08
   0  -8  10   79.55    4.00
   0  -8  10   88.82    5.76
   0  -8  10   80.72    4.78
   0  -8  10  120.55    6.25
   0   8 -10   69.40    4.59
   0   8 -10   91.95    5.95
   0   8 -10   84.82    5.17
   0   8  10   92.14    5.76
   0  -8 -11    2.54    1.07
   0  -8 -11    0.68    1.27
   0  -8 -11    1.46    0.98
   0  -8 -11    1.95    1.37
   0  -8  11    0.59    1.07
   0  -8  11    3.42    1.17
   0  -8  11    3.90    1.46
   0   8 -11    0.68    0.68
   0   8 -11    0.78    0.78
   0   8 -11    0.88    1.07
   0   8 -11    1.85    0.98
   0   8  11   -0.78    0.98
   0  -8 -12   13.86    2.44
   0  -8 -12   13.37    2.44
   0  -8 -12   13.76    2.05
   0  -8 -12   15.03    2.25
   0  -8  12   13.47    2.54
   0  -8  12   11.81    2.05
   0  -8  12   14.45    2.64
   0   8 -12   17.57    2.64
   0   8 -12   11.81    2.34
   0   8 -12    9.18    1.76
   0   8  12   17.96    2.64
   0   8  12   17.37    2.54
   0  -8 -13   -0.98    0.68
   0  -8 -13    6.54    1.37
   0  -8 -13    3.03    0.88
   0  -8 -13    3.61    1.37
   0  -8  13    3.22    1.56
   0  -8  13    1.76    1.27
   0   8 -13   -0.68    1.07
   0   8 -13    1.17    1.07
   0   8 -13    1.37    1.17
   0   8 -13    1.66    1.17
   0   8  13    1.17    1.27
   0   8  13    1.85    1.46
   0  -8 -14   35.82    3.81
   0  -8 -14   35.33    4.00
   0  -8 -14   36.41    3.71
   0  -8  14   38.65    4.20
   0  -8  14   59.83    4.88
   0   8 -14   27.14    3.22
   0   8 -14   33.68    3.71
   0   8 -14   45.49    4.49
   0   8 -14   30.06    3.12
   0   8  14   40.61    4.10
   0   8  14   39.73    4.10
   0  -8 -15   76.82    5.66
   0  -8 -15   84.82    6.15
   0  -8 -15   82.68    5.95
   0  -8  15   94.19    6.54
   0  -8  15  129.33    7.22
   0   8 -15   72.23    5.08
   0   8 -15   81.80    6.15
   0   8 -15   81.41    5.95
   0   8 -15   70.96    4.69
   0   8  15   93.22    6.34
   0   8  15   86.48    6.34
   0  -8 -16    0.78    0.98
   0  -8 -16    0.20    0.88
   0  -8 -16   -2.25    0.78
   0  -8  16   -0.39    0.98
   0  -8  16   -1.27    1.17
   0   8 -16    1.46    1.07
   0   8 -16   -0.10    1.07
   0   8 -16   -0.59    1.17
   0   8 -16   -0.68    0.68
   0   8  16    2.34    1.76
   0   8  16   -1.27    1.17
   0  -8 -17   13.57    2.64
   0  -8 -17   12.30    2.73
   0  -8 -17    9.37    2.25
   0  -8  17   18.84    3.03
   0  -8  17   14.74    2.83
   0   8 -17   14.64    2.73
   0   8 -17   21.38    3.03
   0   8 -17   12.30    2.44
   0   8  17   12.69    3.12
   0   8  17   12.10    2.93
   0  -8 -18   47.54    4.78
   0  -8  18   74.18    6.15
   0   8 -18   54.17    5.08
   0   8 -18   48.51    4.98
   0   8 -18   46.66    3.90
   0   8  18   58.57    5.37
   0   8  18   46.46    5.95
   0  -8 -19   19.42    3.22
   0  -8 -19   13.57    3.12
   0  -8 -19    9.57    2.34
   0  -8  19   18.55    3.71
   0   8 -19    9.86    3.12
   0   8 -19   14.45    3.32
   0   8 -19   10.74    2.25
   0   8  19   14.64    3.32
   0 -10   0  654.18   14.45
   0 -10   0  714.11   14.15
   0 -10   0  730.22   16.30
   0 -10   0  700.35   15.91
   0  10   0  728.36   15.81
   0  10   0 1005.96   19.33
   0  10   0  918.31   16.89
   0 -10  -1    0.29    0.98
   0 -10  -1   -0.39    0.78
   0 -10  -1    0.20    1.07
   0 -10  -1    0.68    1.07
   0 -10   1   -1.27    0.88
   0 -10   1    1.85    0.88
   0 -10   1    1.37    1.17
   0 -10   1    1.46    0.98
   0  10  -1   -1.95    0.78
   0  10  -1    0.39    0.88
   0  10  -1    0.00    0.78
   0  10   1    0.10    0.98
   0  10   1    0.29    1.07
   0  10   1    0.88    0.88
   0 -10  -2   12.20    2.15
   0 -10  -2   12.40    1.85
   0 -10  -2   11.03    2.25
   0 -10  -2   11.91    2.44
   0 -10   2   14.15    2.25
   0 -10   2   13.37    2.15
   0 -10   2   15.42    2.44
   0 -10   2   12.98    2.64
   0  10  -2   13.08    2.44
   0  10  -2   18.06    2.73
   0  10  -2   15.91    2.44
   0  10   2   10.54    2.25
   0  10   2   16.30    2.73
   0  10   2   11.23    2.15
   0 -10  -3    5.76    1.85
   0 -10  -3   12.69    2.44
   0 -10  -3   10.54    2.34
   0 -10  -3    9.08    2.15
   0 -10   3   11.52    1.95
   0 -10   3   12.40    2.34
   0 -10   3    8.69    2.25
   0  10  -3    8.59    2.15
   0  10  -3   13.18    2.54
   0  10  -3   20.50    2.54
   0  10   3    8.88    2.34
   0  10   3   12.10    2.05
   0 -10  -4    5.27    1.95
   0 -10  -4    4.98    1.76
   0 -10  -4   10.25    1.95
   0 -10  -4    8.98    2.15
   0 -10   4    8.49    1.95
   0 -10   4    6.83    1.95
   0 -10   4    5.27    1.85
   0  10  -4    8.39    2.15
   0  10  -4   14.25    2.64
   0  10  -4    8.20    1.85
   0  10   4    4.20    1.76
   0  10   4    6.54    1.95
   0 -10  -5   39.04    3.71
   0 -10  -5   40.41    3.81
   0 -10  -5   37.68    3.90
   0 -10  -5   32.50    3.71
   0 -10   5   36.21    3.42
   0 -10   5   51.83    3.90
   0 -10   5   43.05    4.20
   0 -10   5   54.37    4.69
   0  10  -5   40.22    3.90
   0  10  -5   53.10    4.59
   0  10   5   50.66    4.29
   0  10   5   42.26    4.10
   0 -10  -6    1.95    1.07
   0 -10  -6   -0.98    1.17
   0 -10  -6   -0.59    0.78
   0 -10  -6   -1.37    0.88
   0 -10   6   -1.17    0.78
   0 -10   6    0.59    1.17
   0 -10   6    0.49    1.37
   0 -10   6   -0.39    1.17
   0  10  -6   -0.78    0.98
   0  10  -6    0.59    0.68
   0  10  -6   -0.49    0.98
   0  10   6   -0.20    0.88
   0 -10  -7   10.15    2.15
   0 -10  -7   10.93    2.44
   0 -10  -7   10.54    2.34
   0 -10  -7    5.95    2.05
   0 -10   7   11.13    2.34
   0 -10   7   11.91    2.15
   0 -10   7    5.08    1.76
   0  10  -7    9.08    1.95
   0  10  -7   19.23    2.73
   0  10  -7   13.86    2.54
   0  10   7   11.13    2.44
   0 -10  -8   35.43    3.42
   0 -10  -8   34.75    3.90
   0 -10  -8   41.97    4.00
   0 -10  -8   38.65    3.90
   0 -10   8   40.51    3.22
   0 -10   8   45.97    4.10
   0 -10   8   44.61    3.71
   0  10  -8   31.63    3.51
   0  10  -8   46.07    4.49
   0  10  -8   52.90    4.49
   0  10   8   51.15    4.78
   0 -10  -9    0.88    1.17
   0 -10  -9   -0.98    0.78
   0 -10  -9    1.17    1.17
   0 -10   9   -1.66    0.98
   0 -10   9    1.37    0.98
   0  10  -9   -1.56    0.78
   0  10  -9   -0.10    1.17
   0  10   9    0.68    0.78
   0 -10 -10    1.27    1.46
   0 -10 -10    0.68    1.27
   0 -10 -10    1.66    1.27
   0 -10 -10    1.66    1.17
   0 -10  10    1.27    1.27
   0 -10  10    2.25    1.76
   0  10 -10    2.83    1.37
   0  10 -10    8.98    1.66
   0  10 -10    0.29    1.27
   0  10  10    1.37    1.27
   0 -10 -11    3.71    1.76
   0 -10 -11    1.17    1.37
   0 -10 -11    0.78    1.17
   0 -10 -11    2.54    1.66
   0 -10  11    1.95    1.46
   0 -10  11    6.44    1.56
   0  10 -11    2.73    1.66
   0  10 -11    0.20    0.88
   0  10 -11    1.56    1.56
   0  10  11   -1.27    1.07
   0 -10 -12    7.81    1.85
   0 -10 -12   11.81    2.54
   0 -10 -12    4.59    2.05
   0 -10 -12   10.44    2.54
   0 -10  12   12.79    2.64
   0 -10  12   15.81    3.22
   0  10 -12   10.64    2.34
   0  10 -12   15.62    2.83
   0  10 -12   12.10    2.54
   0  10  12   12.98    2.83
   0  10  12   12.40    2.73
   0 -10 -13    1.17    1.37
   0 -10 -13    1.27    1.37
   0 -10 -13    6.05    1.17
   0 -10 -13    3.03    1.56
   0 -10  13    2.44    1.56
   0 -10  13    1.95    1.37
   0  10 -13    2.64    1.66
   0  10 -13    1.17    1.56
   0  10 -13    1.07    1.76
   0  10  13    0.29    1.17
   0  10  13    2.05    1.37
   0 -10 -14   43.53    6.34
   0 -10  14   30.84    4.00
   0 -10  14   38.85    4.39
   0  10 -14   18.45    2.93
   0  10 -14   24.99    3.90
   0  10  14   33.38    4.29
   0 -10 -15   18.16    3.12
   0 -10 -15   18.94    3.03
   0 -10 -15   18.94    2.83
   0 -10  15   28.79    4.29
   0  10 -15   18.16    3.22
   0  10 -15   12.98    3.03
   0  10 -15   19.62    3.32
   0  10  15   13.76    3.32
   0  10  15   25.57    4.10
   0 -10 -16    2.64    1.56
   0 -10 -16    2.93    1.37
   0 -10 -16    2.44    1.95
   0 -10  16   -1.56    1.27
   0 -10  16    4.20    1.95
   0  10 -16    2.54    1.46
   0  10 -16    4.10    1.85
   0  10  16    3.32    1.56
   0  10  16    3.32    1.66
   0 -12   0   74.77    5.47
   0 -12   0   80.33    6.15
   0 -12   0   72.23    5.86
   0  12   0   68.91    5.66
   0  12   0  107.96    7.22
   0  12   0   94.29    6.15
   0 -12  -1   43.14    4.49
   0 -12  -1   48.12    4.59
   0 -12  -1   53.29    4.88
   0 -12  -1   44.51    4.69
   0 -12   1   42.75    4.10
   0 -12   1   41.58    4.59
   0 -12   1   39.04    4.29
   0  12  -1   43.73    4.69
   0  12  -1   63.06    5.66
   0  12  -1   60.91    4.98
   0  12   1   46.85    4.78
   0  12   1   65.59    5.76
   0  12   1   58.66    4.78
   0 -12  -2   33.09    3.81
   0 -12  -2   27.23    3.61
   0 -12  -2   28.11    3.81
   0 -12  -2   32.80    3.90
   0 -12   2   30.26    3.42
   0 -12   2   35.53    4.10
   0 -12   2   32.11    4.29
   0  12  -2   34.65    4.10
   0  12  -2   40.22    4.69
   0  12  -2   38.46    4.20
   0  12   2   45.78    4.78
   0  12   2   39.04    4.00
   0 -12  -3   13.37    2.54
   0 -12  -3   18.55    2.64
   0 -12  -3    7.61    2.54
   0 -12  -3   18.94    3.51
   0 -12   3   15.91    3.03
   0 -12   3   14.35    3.03
   0 -12   3   20.01    3.61
   0  12  -3   16.59    2.83
   0  12  -3   19.62    3.51
   0  12  -3   18.35    3.12
   0  12   3   23.33    3.51
   0  12   3   19.52    3.03
   0 -12  -4   50.46    4.88
   0 -12  -4   53.00    4.98
   0 -12  -4   41.97    4.69
   0 -12  -4   56.32    5.37
   0 -12   4   50.66    4.49
   0 -12   4   50.27    5.08
   0 -12   4   50.46    5.27
   0  12  -4   53.78    5.08
   0  12  -4   76.04    6.15
   0  12  -4   62.76    5.17
   0  12   4   77.79    6.25
   0  12   4   60.22    5.17
   0 -12  -5    6.74    2.05
   0 -12  -5    9.76    2.05
   0 -12  -5   14.93    3.22
   0 -12  -5   10.83    2.54
   0 -12   5    6.64    2.05
   0 -12   5   13.57    3.12
   0  12  -5    8.59    2.64
   0  12  -5   18.25    3.22
   0  12  -5   10.64    2.64
   0  12   5   10.44    2.54
   0 -12  -6    1.46    1.17
   0 -12  -6    3.22    1.85
   0 -12  -6    2.44    1.46
   0 -12  -6    3.61    1.76
   0 -12   6   -2.05    1.27
   0 -12   6    1.17    1.27
   0  12  -6    0.39    1.37
   0  12  -6    0.98    1.37
   0  12  -6    1.85    1.37
   0  12   6    1.56    1.37
   0 -12  -7   -1.17    0.98
   0 -12  -7    1.27    1.46
   0 -12  -7    3.22    1.66
   0 -12  -7    0.00    1.56
   0 -12   7    0.49    1.56
   0  12  -7    0.00    0.78
   0  12  -7    0.00    1.37
   0  12   7    1.07    1.37
   0 -12  -8    1.85    1.85
   0 -12  -8    3.32    1.76
   0 -12  -8    3.61    2.15
   0 -12   8   -1.46    1.56
   0  12  -8    2.73    1.27
   0  12  -8    3.32    1.37
   0  12   8    3.90    3.22
   0 -12  -9    0.68    1.17
   0 -12  -9    0.78    1.85
   0 -12  -9    3.51    2.25
   0 -12   9    2.25    1.46
   0  12  -9    3.32    1.85
   0  12  -9    3.71    1.95
   0  12  -9    0.98    1.76
   0  12   9    2.83    1.76
   0 -12 -10    2.73    0.98
   0 -12 -10   -1.95    1.17
   0 -12  10    0.49    1.76
   0  12 -10    1.37    1.27
   0  12 -10    0.68    1.56
   0  12  10    0.78    1.56
  -1  -1  23    5.86    1.95
  -1  -1  23    2.05    1.76
  -1  -1  23    2.34    1.37
  -1   1  23    3.81    1.76
  -1   1  23    4.20    1.66
   1  -1 -23    9.66    2.34
   1  -1 -23    0.78    1.27
   1   1 -23   -0.29    1.56
  -1  -1  22   -1.27    1.07
  -1  -1  22   -1.56    1.07
  -1  -1  22    0.49    0.98
  -1   1  22   -0.10    1.07
  -1   1  22    0.20    1.07
  -1   1  22   -0.98    0.98
   1  -1 -22   -1.37    0.88
   1   1 -22    1.37    0.88
   1   1 -22   -0.10    0.88
  -1  -1  21    9.57    2.34
  -1  -1  21    8.49    2.34
  -1  -1  21    5.17    1.95
  -1   1  21    8.59    2.05
  -1   1  21    2.44    1.66
  -1   1  21    7.13    2.15
   1  -1 -21    4.59    2.05
   1  -1 -21    4.00    1.56
   1   1 -21    3.90    1.95
   1   1 -21    5.86    1.37
  -1  -1  20    1.95    1.17
  -1  -1  20   -0.59    0.88
  -1  -1  20   -1.27    0.98
  -1   1  20    0.20    1.17
  -1   1  20    3.61    1.66
  -1   1  20    1.76    1.07
   1  -1 -20    1.17    1.07
   1  -1 -20    1.76    0.88
   1   1 -20   -0.68    1.07
   1   1 -20    1.95    0.88
  -1  -1  19    3.12    1.46
  -1  -1  19    3.81    1.66
  -1  -1  19    7.81    1.95
  -1   1  19    8.30    1.66
  -1   1  19    5.56    2.44
  -1   1  19    4.00    1.56
   1  -1 -19    3.03    1.17
   1  -1 -19    7.03    1.56
   1  -1 -19    3.42    1.27
   1   1 -19    4.59    1.37
   1   1 -19    4.69    1.46
  -1  -1  18   65.40    4.88
  -1  -1  18   69.21    4.98
  -1  -1  18   65.69    5.08
  -1   1  18   64.91    4.88
  -1   1  18   70.18    4.69
  -1   1  18   62.47    4.88
   1  -1 -18   59.05    3.90
   1  -1 -18   52.90    4.39
   1  -1 -18   58.96    3.81
   1   1 -18   55.64    3.61
   1   1 -18   51.05    4.49
   1   1 -18   53.29    3.42
  -1  -1  17  144.56    8.39
  -1  -1  17  138.80    6.74
  -1  -1  17  145.63    7.13
  -1   1  17  140.56    6.83
  -1   1  17  147.19    6.44
  -1   1  17  144.95    7.03
  -1   1  17  132.65    6.83
   1  -1 -17  109.52    5.17
   1  -1 -17  138.70    5.66
   1  -1 -17  114.98    6.34
   1  -1 -17  117.23    5.08
   1   1 -17  122.01    5.27
   1   1 -17  119.08    6.54
   1   1 -17  120.25    4.88
  -1  -1  16   93.02    5.47
  -1  -1  16   87.75    5.17
  -1  -1  16   97.02    5.08
  -1  -1  16   80.43    5.08
  -1   1  16   86.58    5.17
  -1   1  16   91.66    4.88
  -1   1  16   90.48    5.17
  -1   1  16   81.89    5.27
   1  -1 -16   72.04    4.10
   1  -1 -16   83.07    4.29
   1  -1 -16   66.96    4.59
   1  -1 -16   71.55    3.90
   1   1 -16   68.62    3.90
   1   1 -16   68.72    4.78
   1   1 -16   74.28    3.81
  -1  -1  15   98.59    5.37
  -1  -1  15   98.98    5.27
  -1  -1  15   91.07    4.69
  -1  -1  15   95.36    5.37
  -1   1  15   96.05    5.17
  -1   1  15  103.47    5.08
  -1   1  15   97.90    5.37
  -1   1  15   87.95    5.17
   1  -1 -15   80.14    4.10
   1  -1 -15   94.97    4.39
   1  -1 -15   80.43    4.98
   1  -1 -15   79.75    4.00
   1   1 -15   84.82    4.10
   1   1 -15   84.33    5.08
   1   1 -15   79.06    3.71
  -1  -1  14   54.08    3.81
  -1  -1  14   49.49    3.61
  -1  -1  14   50.27    2.83
  -1  -1  14   55.25    4.00
  -1   1  14   36.31    3.12
  -1   1  14   45.88    3.22
  -1   1  14   37.58    3.22
  -1   1  14   47.93    3.61
   1  -1 -14   40.51    2.83
   1  -1 -14   49.68    3.12
   1  -1 -14   34.55    3.12
   1  -1 -14   41.48    2.73
   1   1 -14   40.61    2.73
   1   1 -14   43.73    2.34
   1   1 -14   43.92    3.51
   1   1 -14   37.97    2.54
  -1  -1  13   31.82    1.76
  -1  -1  13   41.68    3.22
  -1  -1  13   42.26    3.22
  -1  -1  13   37.87    2.44
  -1  -1  13   33.87    3.03
  -1   1  13   36.99    3.03
  -1   1  13   48.61    3.12
  -1   1  13   42.56    1.95
  -1   1  13   38.75    3.22
  -1   1  13   43.92    3.42
   1  -1 -13   33.28    2.44
   1  -1 -13   35.14    2.54
   1  -1 -13   28.40    2.54
   1  -1 -13   30.26    2.34
   1   1 -13   33.48    2.83
   1   1 -13   44.12    2.25
   1   1 -13   36.41    3.03
   1   1 -13   33.38    2.25
  -1  -1  12   13.08    4.20
  -1  -1  12   15.72    5.86
  -1  -1  12   20.50    1.37
  -1  -1  12   22.45    2.34
  -1  -1  12   22.74    2.25
  -1  -1  12   24.01    1.85
  -1  -1  12   23.13    2.34
  -1   1  12   25.77    5.47
  -1   1  12   23.91    7.03
  -1   1  12   22.16    2.25
  -1   1  12   23.23    2.15
  -1   1  12   25.09    1.46
  -1   1  12   24.89    2.44
  -1   1  12   23.72    2.44
   1  -1 -12   30.45    4.98
   1  -1 -12   21.86    4.98
   1  -1 -12   20.89    1.85
   1  -1 -12   23.13    2.05
   1  -1 -12   14.45    1.95
   1  -1 -12   20.21    1.85
   1   1 -12   20.99    4.00
   1   1 -12   31.63    5.17
   1   1 -12   21.08    1.76
   1   1 -12   21.47    1.56
   1   1 -12   16.01    1.95
   1   1 -12   21.08    1.76
  -1  -1  11  288.53   14.74
  -1  -1  11  287.65   18.74
  -1  -1  11  262.96    4.49
  -1  -1  11  298.59    7.71
  -1  -1  11  311.18    7.81
  -1  -1  11  295.56    6.15
  -1  -1  11  270.67    4.98
  -1  -1  11  290.97    7.81
  -1  -1  11  266.28    7.42
  -1   1  11  288.53   16.01
  -1   1  11  272.53   20.21
  -1   1  11  288.53    7.52
  -1   1  11  302.59    7.03
  -1   1  11  291.56    4.49
  -1   1  11  286.78    7.61
  -1   1  11  274.97    7.61
   1  -1 -11  298.00   16.01
   1  -1 -11  296.15   20.30
   1  -1 -11  262.08    6.15
   1  -1 -11  284.63    4.49
   1  -1 -11  270.57    6.34
   1  -1 -11  249.20    7.22
   1  -1 -11  237.87    5.76
   1   1 -11  322.89   15.91
   1   1 -11  323.38   20.50
   1   1 -11  235.43    5.56
   1   1 -11  274.09    5.08
   1   1 -11  250.86    7.22
   1   1 -11  237.39    5.47
   1   1 -11  272.33    4.88
  -1  -1  10  407.91   16.69
  -1  -1  10  414.84   21.47
  -1  -1  10  365.94    5.08
  -1  -1  10  418.84    8.69
  -1  -1  10  427.53    8.69
  -1  -1  10  428.31    7.03
  -1  -1  10  389.85    5.66
  -1  -1  10  436.41    9.18
  -1  -1  10  411.72    8.78
  -1  -1  10  388.29    5.56
  -1   1  10  438.66   18.55
  -1   1  10  457.98   24.01
  -1   1  10  331.68    6.74
  -1   1  10  416.99    8.59
  -1   1  10  424.80    5.17
  -1   1  10  428.41    8.78
  -1   1  10  380.97    3.22
  -1   1  10  405.47    8.78
   1  -1 -10  435.44   18.55
   1  -1 -10  432.70   23.82
   1  -1 -10  360.67    6.83
   1  -1 -10  413.96    5.08
   1  -1 -10  403.71    7.42
   1  -1 -10  377.06    8.69
   1  -1 -10  415.72    3.32
   1  -1 -10  353.83    9.76
   1   1 -10  407.91   16.98
   1   1 -10  414.06   21.77
   1   1 -10  347.68    6.34
   1   1 -10  399.12    5.76
   1   1 -10  339.19    7.91
   1   1 -10  353.64    6.34
   1   1 -10  416.30    5.76
  -1  -1   9   14.93    3.03
  -1  -1   9    8.20    2.83
  -1  -1   9    7.42    0.78
  -1  -1   9    9.18    1.27
  -1  -1   9   10.64    1.46
  -1  -1   9    9.57    1.17
  -1  -1   9    8.98    0.88
  -1  -1   9   10.83    1.46
  -1  -1   9    8.69    1.37
  -1  -1   9    8.10    0.88
  -1   1   9    9.66    3.12
  -1   1   9    7.13    4.00
  -1   1   9    8.88    0.88
  -1   1   9    8.49    1.27
  -1   1   9   10.93    0.88
  -1   1   9   10.64    1.37
  -1   1   9    9.18    0.59
  -1   1   9    8.00    1.27
   1  -1  -9    8.39    3.12
   1  -1  -9    4.20    3.12
   1  -1  -9    8.78    1.07
   1  -1  -9   10.74    0.78
   1  -1  -9   11.03    1.37
   1  -1  -9    8.10    1.37
   1  -1  -9    9.08    0.59
   1  -1  -9    6.44    0.98
   1   1  -9   10.83    3.22
   1   1  -9    9.66    3.81
   1   1  -9    7.32    0.98
   1   1  -9    7.42    0.78
   1   1  -9    8.59    1.27
   1   1  -9    9.08    1.07
   1   1  -9   10.05    0.88
  -1  -1   8   77.31    6.25
  -1  -1   8   63.93    7.42
  -1  -1   8   82.97    3.51
  -1  -1   8   89.02    3.61
  -1  -1   8   75.35    2.73
  -1  -1   8   73.01    2.25
  -1  -1   8   79.06    3.42
  -1  -1   8   79.16    3.42
  -1  -1   8   73.30    2.25
  -1   1   8   81.11    7.32
  -1   1   8   92.44   10.25
  -1   1   8   69.01    2.34
  -1   1   8   73.21    3.22
  -1   1   8   77.99    1.95
  -1   1   8   78.48    3.32
  -1   1   8   72.13    1.56
  -1   1   8   77.70    3.42
   1  -1  -8   79.94    7.22
   1  -1  -8   73.11    8.78
   1  -1  -8   65.11    2.54
   1  -1  -8   77.79    1.85
   1  -1  -8   73.30    2.93
   1  -1  -8   77.99    1.66
   1  -1  -8   63.54    2.54
   1   1  -8   81.70    6.64
   1   1  -8   77.60    8.30
   1   1  -8   60.52    2.34
   1   1  -8   78.09    2.15
   1   1  -8   65.20    3.12
   1   1  -8   64.62    2.44
   1   1  -8   78.58    2.25
  -1  -1   7  155.30    8.49
  -1  -1   7  144.07   10.35
  -1  -1   7  135.38    2.64
  -1  -1   7  154.42    4.39
  -1  -1   7  161.64    4.49
  -1  -1   7  152.95    3.71
  -1  -1   7  147.19    2.73
  -1  -1   7  162.71    4.59
  -1  -1   7  158.91    4.49
  -1  -1   7  147.00    2.93
  -1   1   7  165.25    9.66
  -1   1   7  154.42   12.10
  -1   1   7  141.05    3.22
  -1   1   7  152.08    4.29
  -1   1   7  153.73    2.34
  -1   1   7  147.19    4.29
  -1   1   7  150.32    2.34
  -1   1   7  150.03    4.39
   1  -1  -7  141.34    8.88
   1  -1  -7  164.67   12.40
   1  -1  -7  138.12    3.51
   1  -1  -7  157.35    2.44
   1  -1  -7  146.32    3.90
   1  -1  -7  156.47    2.44
   1  -1  -7  127.77    3.42
   1  -1  -7  149.83    3.61
   1   1  -7  148.85    8.49
   1   1  -7  139.78   10.54
   1   1  -7  124.16    3.03
   1   1  -7  145.05    3.61
   1   1  -7  145.63    2.73
   1   1  -7  127.48    4.00
   1   1  -7  130.50    3.12
   1   1  -7  126.50    4.29
  -1  -1   6   23.52    3.42
  -1  -1   6   20.69    3.71
  -1  -1   6   21.28    0.98
  -1  -1   6   23.43    1.07
  -1  -1   6   27.04    1.76
  -1  -1   6   26.26    1.76
  -1  -1   6   24.99    1.46
  -1  -1   6   22.25    0.98
  -1  -1   6   24.11    1.66
  -1  -1   6   21.96    1.27
  -1  -1   6   23.52    1.66
  -1  -1   6   24.01    1.07
  -1   1   6   23.62    3.51
  -1   1   6   20.40    4.00
  -1   1   6   23.04    1.27
  -1   1   6   24.50    1.66
  -1   1   6   25.57    0.88
  -1   1   6   23.62    1.66
  -1   1   6   21.57    1.46
  -1   1   6   22.65    1.56
  -1   1   6   22.16    0.98
   1  -1  -6   29.28    3.71
   1  -1  -6   32.60    4.98
   1  -1  -6   21.77    1.27
   1  -1  -6   25.09    0.88
   1  -1  -6   20.89    1.46
   1  -1  -6   23.04    0.98
   1  -1  -6   22.16    1.37
   1  -1  -6   21.77    1.37
   1   1  -6   27.33    3.32
   1   1  -6   24.70    3.90
   1   1  -6   20.11    1.17
   1   1  -6   25.77    1.46
   1   1  -6   23.33    0.98
   1   1  -6   19.91    1.56
   1   1  -6   23.23    0.78
   1   1  -6   20.99    1.17
   1   1  -6   21.86    1.37
   1   1  -6   25.48    1.17
  -1  -1   5  130.41    6.74
  -1  -1   5  133.24    8.69
  -1  -1   5  111.57    2.05
  -1  -1   5  121.13    2.25
  -1  -1   5  138.51    3.61
  -1  -1   5  131.38    3.51
  -1  -1   5  133.53    3.03
  -1  -1   5  125.72    1.85
  -1  -1   5  132.16    3.51
  -1  -1   5  105.22    3.03
  -1  -1   5  128.75    1.85
  -1  -1   5  105.71    2.44
  -1  -1   5  135.58    3.51
  -1  -1   5  133.04    2.54
  -1   1   5  135.19    7.52
  -1   1   5  151.00   10.15
  -1   1   5  135.29    3.51
  -1   1   5  130.50    1.66
  -1   1   5  125.72    3.42
  -1   1   5  128.16    3.22
  -1   1   5  137.82    3.51
  -1   1   5  126.89    2.15
  -1   1   5  120.35    2.93
   1  -1  -5  134.31    7.52
   1  -1  -5  134.41    9.66
   1  -1  -5  118.69    2.73
   1  -1  -5  142.70    3.61
   1  -1  -5  129.82    3.42
   1  -1  -5  124.55    3.12
   1  -1  -5  136.85    3.42
   1  -1  -5  133.14    2.25
   1  -1  -5  111.08    2.73
   1  -1  -5  117.42    3.32
   1   1  -5  131.09    6.74
   1   1  -5  134.70    8.78
   1   1  -5  106.98    2.34
   1   1  -5  132.36    3.51
   1   1  -5  133.53    3.03
   1   1  -5  121.82    1.85
   1   1  -5  123.18    3.32
   1   1  -5  109.52    3.12
   1   1  -5  131.67    1.85
   1   1  -5  111.67    2.44
   1   1  -5  126.40    3.42
   1   1  -5  125.14    2.93
   1   1  -5  135.97    2.44
  -1  -1   4  292.73    9.08
  -1  -1   4  281.11   11.42
  -1  -1   4  245.68    2.73
  -1  -1   4  266.77    2.93
  -1  -1   4  328.75    5.17
  -1  -1   4  304.64    4.88
  -1  -1   4  300.44    4.29
  -1  -1   4  273.60    2.25
  -1  -1   4  304.93    4.78
  -1  -1   4  252.03    4.20
  -1  -1   4  292.34    2.93
  -1  -1   4  238.56    3.32
  -1  -1   4  309.03    4.88
  -1  -1   4  275.55    3.81
  -1  -1   4  292.34    3.32
  -1   1   4  275.36    3.61
  -1   1   4  319.57    4.88
  -1   1   4  291.17    1.85
  -1   1   4  296.15    4.78
  -1   1   4  269.50    4.29
  -1   1   4  293.41    4.59
  -1   1   4  286.00    3.22
  -1   1   4  263.94    3.90
   1  -1  -4  316.25   10.64
   1  -1  -4  303.86   13.37
   1  -1  -4  263.64    3.81
   1  -1  -4  328.85    4.88
   1  -1  -4  286.09    1.85
   1  -1  -4  304.05    4.78
   1  -1  -4  275.75    4.39
   1  -1  -4  304.54    4.59
   1  -1  -4  291.17    3.32
   1  -1  -4  255.54    3.81
   1  -1  -4  272.13    4.59
   1   1  -4  309.81    9.27
   1   1  -4  289.41   11.62
   1   1  -4  238.26    3.71
   1   1  -4  287.46    4.69
   1   1  -4  315.38    4.59
   1   1  -4  281.51    2.25
   1   1  -4  293.71    4.69
   1   1  -4  249.68    4.29
   1   1  -4  296.15    2.93
   1   1  -4  246.17    3.32
   1   1  -4  294.58    4.69
   1   1  -4  273.99    3.81
   1   1  -4  308.15    3.42
  -1  -1   3  502.20   10.54
  -1  -1   3  513.42   13.67
  -1  -1   3  492.83    4.39
  -1  -1   3  417.67    3.22
  -1  -1   3  480.73    3.51
  -1  -1   3  552.66    5.86
  -1  -1   3  536.75    5.76
  -1  -1   3  524.75    5.17
  -1  -1   3  520.84    5.47
  -1  -1   3  436.70    4.88
  -1  -1   3  516.55    3.90
  -1  -1   3  430.85    3.90
  -1  -1   3  551.10    5.76
  -1  -1   3  475.36    4.20
  -1  -1   3  530.51    4.20
  -1   1   3  482.58    4.49
  -1   1   3  557.64    5.76
  -1   1   3  537.53    5.66
  -1   1   3  458.47    6.25
  -1   1   3  542.12    5.37
  -1   1   3  501.22    4.20
  -1   1   3  479.26    7.03
  -1   1   3  477.80    5.37
   1  -1  -3  588.10   13.18
   1  -1  -3  560.86   16.59
   1  -1  -3  477.11    4.59
   1  -1  -3  551.49    6.93
   1  -1  -3  483.07    5.27
   1  -1  -3  558.62    5.47
   1  -1  -3  510.69    4.29
   1  -1  -3  457.20    4.69
   1  -1  -3  469.99    5.37
   1   1  -3  553.25   11.03
   1   1  -3  522.80   13.86
   1   1  -3  424.01    3.61
   1   1  -3  470.28    3.81
   1   1  -3  551.59    5.86
   1   1  -3  538.71    5.76
   1   1  -3  528.16    5.17
   1   1  -3  454.76    5.27
   1   1  -3  517.82    5.76
   1   1  -3  437.58    4.88
   1   1  -3  528.07    4.00
   1   1  -3  428.90    3.90
   1   1  -3  553.64    6.05
   1   1  -3  494.10    4.20
   1   1  -3  569.84    4.29
  -1  -1   2   20.79    1.95
  -1  -1   2   24.11    2.64
  -1  -1   2   20.99    0.68
  -1  -1   2   16.40    0.68
  -1  -1   2   18.45    0.68
  -1  -1   2   24.11    1.07
  -1  -1   2   22.74    1.07
  -1  -1   2   21.67    1.07
  -1  -1   2   19.42    0.98
  -1  -1   2   21.77    0.98
  -1  -1   2   17.86    0.88
  -1  -1   2   20.40    0.78
  -1  -1   2   16.69    0.68
  -1  -1   2   26.74    1.17
  -1  -1   2   19.72    0.68
  -1  -1   2   23.04    0.88
  -1   1   2   20.99    0.88
  -1   1   2   22.65    0.49
  -1   1   2   26.55    1.17
  -1   1   2   18.94    0.98
  -1   1   2   24.89    1.07
  -1   1   2   20.50    0.88
  -1   1   2   21.18    0.98
  -1   1   2   20.01    0.98
   1  -1  -2   22.84    2.44
   1  -1  -2   20.11    3.03
   1  -1  -2   19.23    0.88
   1  -1  -2   25.77    1.07
   1  -1  -2   21.08    0.98
   1  -1  -2   25.38    0.98
   1  -1  -2   24.21    1.07
   1  -1  -2   22.25    0.88
   1  -1  -2   21.08    0.98
   1  -1  -2   19.72    0.98
   1   1  -2   19.13    1.85
   1   1  -2   20.60    2.44
   1   1  -2   16.40    0.68
   1   1  -2   20.50    0.78
   1   1  -2   25.28    1.07
   1   1  -2   21.86    0.98
   1   1  -2   22.35    0.98
   1   1  -2   19.03    0.98
   1   1  -2   20.60    0.88
   1   1  -2   17.57    0.88
   1   1  -2   20.99    0.78
   1   1  -2   17.08    0.88
   1   1  -2   23.72    1.07
   1   1  -2   20.60    0.68
  -1  -1   1  139.48    4.78
  -1  -1   1  162.62    6.64
  -1  -1   1  117.81    1.66
  -1  -1   1  144.46    2.25
  -1  -1   1  123.67    1.46
  -1  -1   1  123.67    1.95
  -1  -1   1  172.96    2.44
  -1  -1   1  158.62    1.46
  -1   1   1  147.29    5.56
  -1   1   1  136.75    6.93
  -1   1   1  118.79    1.85
  -1   1   1  125.14    1.95
  -1   1   1  163.79    2.34
  -1   1   1   77.01    1.66
  -1   1   1  183.31    2.25
  -1   1   1  151.59    2.34
  -1   1   1  115.67    1.85
   1  -1  -1  160.47    5.86
   1  -1  -1  144.75    7.13
   1  -1  -1   59.64    1.37
   1  -1  -1  121.82    1.95
   1  -1  -1  127.28    1.56
   1  -1  -1  114.89    1.95
   1  -1  -1  118.89    2.15
   1  -1  -1  126.99    2.05
   1  -1  -1  127.18    2.05
   1   1  -1   99.17    1.56
   1   1  -1  119.96    1.66
   1   1  -1   76.53    1.56
   1   1  -1   74.28    1.66
   1   1  -1  125.33    2.15
   1   1  -1  121.23    1.46
   1   1  -1  117.52    1.76
   1   1  -1  119.77    1.95
   1   1  -1   95.95    1.85
   1   1  -1  165.45    1.46
  -1  -1   0 2399.24   27.23
  -1  -1   0   -0.10    0.10
  -1  -1   0   -0.10    0.10
  -1   1   0    0.10    0.10
  -1   1   0   -0.10    0.10
  -1   1   0    0.00    0.10
   1  -1   0 2417.29   28.31
   1  -1   0    0.00    0.10
   1  -1   0    0.00    0.10
   1  -1   0    0.20    0.10
   1  -1   0    0.10    0.10
   1   1   0    0.88    0.49
   1   1   0    0.10    0.10
  -1  -1  -1  577.85   11.52
  -1  -1  -1  593.76   15.13
  -1  -1  -1  456.42    4.00
  -1  -1  -1  397.56    3.81
  -1  -1  -1  493.51    4.29
  -1  -1  -1  582.34    3.03
  -1  -1  -1  373.55    3.32
  -1  -1  -1  528.26    4.20
  -1  -1  -1  494.49    4.29
  -1   1  -1  568.87   11.13
  -1   1  -1  559.30   14.35
  -1   1  -1  417.48    3.71
  -1   1  -1  435.53    3.81
  -1   1  -1  448.12    4.10
  -1   1  -1  508.06    4.29
  -1   1  -1  498.88    3.03
  -1   1  -1  504.25    4.29
  -1   1  -1  522.50    4.10
  -1   1  -1  442.07    4.00
  -1   1  -1  588.58    3.90
   1  -1   1  549.64   10.93
   1  -1   1  543.68   14.06
   1  -1   1  483.65    4.00
   1  -1   1  509.72    4.39
   1  -1   1  390.53    3.81
   1  -1   1  486.19    2.93
   1  -1   1  509.52    4.00
   1  -1   1  649.00    4.10
   1   1   1  555.89   11.32
   1   1   1  595.22   15.13
   1   1   1  328.75    3.42
   1   1   1  456.81    4.10
   1   1   1  540.66    2.93
   1   1   1  502.49    4.39
  -1  -1  -2 3337.56   40.02
  -1   1  -2 3376.70   38.36
   1   1   2 3614.67   41.78
  -1  -1  -3  444.02   12.59
  -1  -1  -3  398.44   15.32
  -1  -1  -3  358.42    4.39
  -1  -1  -3  386.44    3.32
  -1  -1  -3  446.76    5.37
  -1  -1  -3  392.58    4.88
  -1  -1  -3  421.77    4.59
  -1  -1  -3  406.74    3.81
  -1  -1  -3  348.47    4.49
  -1   1  -3  398.73   11.23
  -1   1  -3  437.39   15.13
  -1   1  -3  315.57    3.90
  -1   1  -3  426.06    6.05
  -1   1  -3  413.77    5.95
  -1   1  -3  410.15    2.64
  -1   1  -3  353.15    4.78
  -1   1  -3  397.27    3.42
  -1   1  -3  334.80    4.20
  -1   1  -3  419.43    5.17
   1  -1   3  332.26    3.90
   1  -1   3  461.20    5.27
   1  -1   3  418.35    4.88
   1  -1   3  401.17    2.64
   1  -1   3  363.50    4.88
   1  -1   3  399.22    3.42
   1  -1   3  352.66    4.29
   1  -1   3  412.40    4.78
   1  -1   3  424.50    2.54
   1   1   3  401.17   12.01
   1   1   3  420.60   15.81
   1   1   3  358.42    4.59
   1   1   3  448.91    4.88
   1   1   3  400.49    3.42
   1   1   3  436.22    5.37
   1   1   3  375.89    4.98
   1   1   3  390.83    4.39
   1   1   3  404.40    3.81
   1   1   3  376.48    4.69
  -1  -1  -4   87.36    6.15
  -1  -1  -4   86.97    7.71
  -1  -1  -4   70.67    2.15
  -1  -1  -4   92.34    2.54
  -1  -1  -4   79.94    1.66
  -1  -1  -4   85.02    2.64
  -1  -1  -4   83.07    2.44
  -1  -1  -4   83.46    2.34
  -1  -1  -4   82.68    1.76
  -1  -1  -4   72.13    2.25
  -1   1  -4   88.24    5.95
  -1   1  -4   76.53    7.13
  -1   1  -4   66.67    1.95
  -1   1  -4   85.12    2.54
  -1   1  -4   85.80    2.44
  -1   1  -4   84.24    1.46
  -1   1  -4   85.99    2.64
  -1   1  -4   74.96    2.54
  -1   1  -4   80.63    1.56
  -1   1  -4   68.81    2.05
  -1   1  -4   84.82    2.54
  -1   1  -4   90.78    1.27
   1  -1   4   68.13    1.95
   1  -1   4   90.58    2.64
   1  -1   4   80.14    2.34
   1  -1   4   77.89    1.37
   1  -1   4   69.11    2.34
   1  -1   4   82.58    1.56
   1  -1   4   69.11    2.05
   1  -1   4   88.04    2.54
   1  -1   4   81.60    1.17
   1   1   4   88.43    6.25
   1   1   4   90.68    8.10
   1   1   4   74.18    2.15
   1   1   4   88.24    2.44
   1   1   4   83.55    1.66
   1   1   4   86.77    2.64
   1   1   4   78.48    2.34
   1   1   4   81.50    2.34
   1   1   4   87.65    1.85
   1   1   4   74.48    2.34
  -1  -1  -5   63.15    5.66
  -1  -1  -5   66.76    7.22
  -1  -1  -5   59.54    2.15
  -1  -1  -5   71.06    2.44
  -1  -1  -5   65.79    1.66
  -1  -1  -5   79.45    3.42
  -1  -1  -5   64.32    2.34
  -1  -1  -5   68.03    2.44
  -1  -1  -5   68.81    1.66
  -1  -1  -5   54.86    2.15
  -1   1  -5   67.64    5.56
  -1   1  -5   66.76    7.13
  -1   1  -5   56.42    1.95
  -1   1  -5   66.57    2.44
  -1   1  -5   67.64    2.25
  -1   1  -5   67.35    1.56
  -1   1  -5   77.31    3.42
  -1   1  -5   56.52    2.34
  -1   1  -5   64.23    1.37
  -1   1  -5   57.00    2.05
  -1   1  -5   64.42    2.44
  -1   1  -5   73.01    1.37
   1  -1   5    9.66    2.25
   1  -1   5    4.88    1.46
   1  -1   5   57.00    1.85
   1  -1   5   71.35    2.54
   1  -1   5   68.13    2.34
   1  -1   5   64.91    1.46
   1  -1   5   55.34    2.44
   1  -1   5   66.28    1.37
   1  -1   5   54.27    2.05
   1  -1   5   70.96    2.54
   1  -1   5   61.79    1.17
   1   1   5   64.71    2.15
   1   1   5   68.42    2.44
   1   1   5   66.57    2.54
   1   1   5   66.28    2.34
   1   1   5   66.18    2.44
   1   1   5   69.99    1.66
   1   1   5   58.86    2.25
  -1  -1  -6 1137.05   25.57
  -1  -1  -6 1132.95   32.99
  -1  -1  -6  967.21    9.27
  -1  -1  -6 1109.92    7.22
  -1  -1  -6 1081.61   10.05
  -1  -1  -6 1112.65    6.44
  -1  -1  -6  946.71    9.47
  -1   1  -6 1078.39   23.62
  -1   1  -6 1133.24   31.23
  -1   1  -6  906.60    8.49
  -1   1  -6 1069.80    9.57
  -1   1  -6 1110.31    7.03
  -1   1  -6  926.31   10.25
  -1   1  -6 1063.75    5.08
  -1   1  -6  937.93    8.88
  -1   1  -6  989.08    9.18
  -1   1  -6 1140.86    5.86
   1  -1   6 1103.96   23.91
   1  -1   6 1104.35   30.84
   1  -1   6  941.15    8.00
   1  -1   6 1168.87   11.13
   1  -1   6 1098.79    9.76
   1  -1   6 1051.84    6.83
   1  -1   6 1111.97    5.17
   1  -1   6 1114.80   11.03
   1  -1   6 1072.14    5.66
   1   1   6  996.98    8.98
   1   1   6 1104.94   10.54
   1   1   6 1122.31    7.32
   1   1   6 1054.18   11.03
   1   1   6 1021.09    9.76
   1   1   6 1121.73   10.74
   1   1   6 1105.91    6.44
  -1  -1  -7  153.05    9.96
  -1  -1  -7  152.95   12.88
  -1  -1  -7  130.21    3.61
  -1  -1  -7  153.15    3.12
  -1  -1  -7  142.80    3.90
  -1  -1  -7  130.60    4.20
  -1  -1  -7  152.37    2.34
  -1  -1  -7  129.14    3.71
  -1   1  -7  150.03    9.47
  -1   1  -7  159.01   12.49
  -1   1  -7  128.55    3.42
  -1   1  -7  146.12    4.59
  -1   1  -7  150.90    2.93
  -1   1  -7  123.48    4.10
  -1   1  -7  131.97    3.61
  -1   1  -7  155.78    2.44
   1  -1   7  163.59    9.86
   1  -1   7  135.19   11.62
   1  -1   7  128.26    3.12
   1  -1   7  156.66    4.39
   1  -1   7  155.30    3.90
   1  -1   7  143.88    2.83
   1  -1   7  152.95    1.76
   1  -1   7  158.22    4.49
   1   1   7  135.58    3.51
   1   1   7  147.00    4.20
   1   1   7  159.20    3.03
   1   1   7  153.05    4.29
   1   1   7  153.44    2.44
  -1  -1  -8  311.57   15.13
  -1  -1  -8  298.39   19.03
  -1  -1  -8  269.79    5.56
  -1  -1  -8  320.74    4.49
  -1  -1  -8  316.74    6.15
  -1  -1  -8  281.31    6.54
  -1  -1  -8  276.72    5.76
  -1   1  -8  330.21   14.74
  -1   1  -8  355.01   19.81
  -1   1  -8  265.01    5.27
  -1   1  -8  319.96    4.59
  -1   1  -8  269.21    6.44
  -1   1  -8  268.91    5.37
  -1   1  -8  329.33    3.81
   1  -1   8  333.14   14.93
   1  -1   8  335.78   19.23
   1  -1   8  274.18    4.78
   1  -1   8  326.11    6.74
   1  -1   8  327.28    5.95
   1  -1   8  310.20    4.49
   1  -1   8  321.53    6.93
   1   1   8  328.46    6.64
   1   1   8  339.19    4.69
   1   1   8  337.44    6.93
   1   1   8  324.45    3.42
  -1  -1  -9  714.89   24.11
  -1  -1  -9  670.97   30.06
  -1  -1  -9  575.70    8.59
  -1  -1  -9  684.44    7.03
  -1  -1  -9  661.69    9.27
  -1  -1  -9  591.51    8.88
  -1   1  -9  702.59   22.84
  -1   1  -9  712.45   29.67
  -1   1  -9  562.33    8.20
  -1   1  -9  674.09    7.13
  -1   1  -9  581.95    8.39
  -1   1  -9  697.91    6.05
   1  -1   9  713.82   23.13
   1  -1   9  692.54   29.28
   1  -1   9  587.02    7.42
   1  -1   9  707.47   10.54
   1  -1   9  724.85    9.18
   1  -1   9  652.23    7.03
   1  -1   9  704.93   10.83
   1   1   9  667.75   10.05
   1   1   9  697.03    7.13
   1   1   9  703.57   10.64
   1   1   9  687.17    4.78
   1   1   9  722.89   13.67
  -1  -1 -10  137.24   10.93
  -1  -1 -10  159.88   15.23
  -1  -1 -10  116.45    4.10
  -1  -1 -10  139.87    3.32
  -1  -1 -10  133.04    4.39
  -1  -1 -10  117.03    4.69
  -1  -1 -10  122.21    4.20
  -1   1 -10  167.01   11.81
  -1   1 -10  133.63   13.27
  -1   1 -10  115.08    3.90
  -1   1 -10  138.80    3.51
  -1   1 -10  118.40    4.88
  -1   1 -10  107.47    3.81
  -1   1 -10  145.73    3.12
   1  -1  10  119.77   10.05
   1  -1  10  137.34   13.47
   1  -1  10  134.70    4.88
   1  -1  10  141.53    4.29
   1  -1  10  127.38    3.32
   1  -1  10  143.78    5.17
   1   1  10   89.21    8.78
   1   1  10  101.71   12.30
   1   1  10  141.14    6.15
   1   1  10  142.41    3.42
   1   1  10  136.85    4.98
   1   1  10  135.87    1.95
   1   1  10  139.68    5.17
  -1  -1 -11   -0.59    0.78
  -1  -1 -11    2.25    2.25
  -1  -1 -11    0.00    0.39
  -1  -1 -11    0.29    0.49
  -1  -1 -11   -0.20    0.39
  -1  -1 -11   -0.29    0.29
  -1   1 -11    1.46    1.17
  -1   1 -11    6.15    2.25
  -1   1 -11   -0.49    0.29
  -1   1 -11    0.20    0.39
  -1   1 -11    0.00    0.49
  -1   1 -11    0.59    0.49
  -1   1 -11   -0.10    0.29
   1  -1  11    1.46    2.73
   1  -1  11    3.71    3.03
   1  -1  11   -0.49    0.39
   1  -1  11   -0.29    0.49
   1  -1  11   -0.10    0.39
   1  -1  11    0.00    0.49
   1   1  11    6.54    2.05
   1   1  11    7.71    2.93
   1   1  11   -0.59    0.39
   1   1  11    0.78    0.39
   1   1  11    0.68    0.49
   1   1  11   -0.59    0.29
  -1  -1 -12    5.86    1.07
  -1  -1 -12    5.56    1.37
  -1  -1 -12    4.88    1.27
  -1  -1 -12    7.03    1.17
  -1   1 -12    8.30    2.83
  -1   1 -12   16.01    3.61
  -1   1 -12    8.98    1.07
  -1   1 -12    5.66    1.27
  -1   1 -12    6.74    1.17
   1  -1  12   14.25    3.51
   1  -1  12   28.60    6.54
   1  -1  12    7.03    1.37
   1  -1  12    4.59    1.27
   1  -1  12    6.05    1.17
   1  -1  12    8.78    1.56
   1   1  12   20.69    4.39
   1   1  12    4.29    1.27
   1   1  12    7.52    1.07
   1   1  12    5.76    1.27
   1   1  12    6.25    1.37
  -1  -1 -13   88.63    4.10
  -1  -1 -13  100.05    4.29
  -1  -1 -13   83.07    4.69
  -1  -1 -13   85.51    4.00
  -1   1 -13   83.85    3.90
  -1   1 -13   98.49    3.42
  -1   1 -13   84.72    4.69
  -1   1 -13   88.24    3.90
   1  -1  13  101.71    4.98
   1  -1  13  108.44    5.17
   1  -1  13  104.34    4.10
   1  -1  13   97.71    4.98
   1   1  13   95.85    4.78
   1   1  13  106.39    3.42
   1   1  13  100.05    4.98
   1   1  13  103.47    5.17
  -1  -1 -14   26.84    2.54
  -1  -1 -14   30.06    2.44
  -1  -1 -14   22.94    2.64
  -1  -1 -14   23.04    2.25
  -1   1 -14   22.25    2.15
  -1   1 -14   25.28    1.85
  -1   1 -14   23.04    2.73
  -1   1 -14   24.01    2.15
   1  -1  14   27.53    2.83
   1  -1  14   31.72    3.03
   1  -1  14   27.23    2.73
   1   1  14   28.60    2.73
   1   1  14   28.01    1.95
   1   1  14   28.40    2.83
   1   1  14   30.26    3.03
  -1  -1 -15   31.43    2.73
  -1  -1 -15   42.26    3.03
  -1  -1 -15   31.63    3.22
  -1  -1 -15   27.72    2.54
  -1   1 -15   30.45    2.64
  -1   1 -15   33.97    3.32
  -1   1 -15   32.80    2.64
   1  -1  15   44.80    3.61
   1  -1  15   42.46    3.51
   1  -1  15   45.19    2.83
   1  -1  15   41.97    3.61
   1   1  15   36.60    3.42
   1   1  15   42.26    3.32
   1   1  15   41.19    3.61
  -1  -1 -16    0.00    0.78
  -1  -1 -16    0.20    0.68
  -1  -1 -16   -0.29    0.78
  -1   1 -16    0.49    0.78
  -1   1 -16    1.07    1.17
  -1   1 -16   -1.46    0.59
   1  -1  16   -0.49    0.88
   1  -1  16    0.29    0.88
   1  -1  16    1.56    1.07
   1  -1  16   -0.10    0.68
   1   1  16    0.20    0.88
   1   1  16    1.56    1.27
   1   1  16    0.10    0.78
  -1  -1 -17   -0.20    0.59
  -1  -1 -17    1.56    0.68
  -1  -1 -17   -0.10    0.88
  -1  -1 -17   -0.78    0.68
  -1   1 -17    0.39    0.98
  -1   1 -17   -1.07    0.98
  -1   1 -17    1.27    1.07
   1  -1  17    0.20    0.78
   1  -1  17   -0.49    0.88
   1  -1  17    2.93    1.27
   1   1  17   -0.49    0.78
   1   1  17    0.98    0.98
  -1  -1 -18    0.68    1.07
  -1  -1 -18    0.88    1.17
  -1  -1 -18    1.17    0.88
  -1   1 -18    1.85    1.17
  -1   1 -18    0.10    1.17
  -1   1 -18    0.98    0.68
   1  -1  18    3.32    1.56
   1  -1  18    3.22    1.56
   1  -1  18    1.56    1.27
   1   1  18    1.56    1.07
   1   1  18    1.46    1.17
   1   1  18    0.88    1.17
  -1  -1 -19    2.44    1.37
  -1  -1 -19    3.22    1.17
  -1   1 -19    3.03    1.27
  -1   1 -19    4.59    1.95
  -1   1 -19    2.34    1.17
   1  -1  19    0.68    1.17
   1  -1  19    2.64    1.66
   1  -1  19    2.25    1.37
   1   1  19    4.20    1.76
   1   1  19    2.44    1.46
   1   1  19    3.12    1.37
  -1  -1 -20   40.41    3.81
  -1  -1 -20   40.61    4.20
  -1  -1 -20   32.70    3.12
  -1   1 -20   33.97    3.12
  -1   1 -20   37.58    4.20
  -1   1 -20   34.36    3.03
   1  -1  20   44.71    4.49
   1  -1  20   44.61    4.39
   1  -1  20   43.44    4.59
   1   1  20   39.24    4.20
   1   1  20   43.63    4.20
   1   1  20   40.70    4.10
  -1  -1 -21   -0.29    0.98
  -1  -1 -21   -0.78    0.59
  -1  -1 -21    0.49    0.78
  -1   1 -21   -0.88    1.27
  -1   1 -21   -0.29    0.98
   1  -1  21    0.68    0.98
   1  -1  21    3.03    1.17
   1  -1  21    1.85    1.46
   1   1  21    0.98    1.27
   1   1  21   -1.07    1.17
   1   1  21    0.29    0.98
  -1  -1 -22    3.03    1.95
  -1  -1 -22   -0.88    0.88
  -1   1 -22    1.37    1.56
  -1   1 -22   -0.98    0.88
   1  -1  22   -1.46    1.46
   1  -1  22    0.29    1.46
   1  -1  22    0.29    0.88
   1   1  22   -0.68    1.07
   1   1  22   -1.07    1.27
   1   1  22   -0.59    1.07
  -1  -1 -23    3.61    0.98
  -1  -1 -23    2.93    1.46
  -1   1 -23    4.00    1.27
  -1   1 -23    1.46    1.37
   1  -1  23    2.93    1.76
   1  -1  23    4.98    1.95
   1  -1  23   -1.37    1.37
   1   1  23    2.83    1.46
   1   1  23    0.98    1.37
   1   1  23    2.73    1.85
  -1  -3  23   -0.49    1.07
  -1  -3  23   -1.46    0.98
  -1  -3  23   -0.39    1.27
  -1   3  23   -1.07    0.98
   1  -3 -23    0.78    1.37
   1  -3 -23   -2.54    0.98
   1   3 -23   -2.73    1.07
   1   3 -23   -0.78    1.17
  -1  -3  22    0.20    1.27
  -1  -3  22    1.37    1.37
  -1  -3  22   -1.85    1.07
  -1   3  22   -0.59    1.46
   1  -3 -22   -0.88    0.98
   1   3 -22   -0.98    0.78
  -1  -3  21    3.32    1.66
  -1  -3  21    2.05    1.85
  -1  -3  21    2.44    1.46
  -1   3  21    3.03    1.56
  -1   3  21    4.49    1.76
   1  -3 -21    4.20    1.56
   1  -3 -21    5.95    1.85
   1  -3 -21    7.42    1.56
   1   3 -21    0.59    1.37
   1   3 -21    3.42    1.76
   1   3 -21    2.15    1.66
  -1  -3  20    0.20    1.27
  -1  -3  20   -2.05    0.98
  -1  -3  20    0.59    0.98
  -1   3  20   -0.68    1.17
  -1   3  20   -0.20    0.88
  -1   3  20    0.00    0.88
   1  -3 -20   -0.59    0.88
   1  -3 -20    0.68    0.88
   1  -3 -20    0.49    0.68
   1   3 -20   -1.66    0.98
   1   3 -20    1.85    1.56
   1   3 -20   -1.07    0.78
  -1  -3  19   32.31    3.90
  -1  -3  19   29.48    3.71
  -1  -3  19   35.82    3.81
  -1   3  19   26.26    3.51
  -1   3  19   35.33    3.71
  -1   3  19   31.72    3.81
   1  -3 -19   23.82    2.83
   1  -3 -19   27.82    3.22
   1  -3 -19   28.11    3.61
   1  -3 -19   29.28    2.93
   1   3 -19   27.33    3.32
   1   3 -19   31.33    3.42
   1   3 -19   21.77    2.34
  -1  -3  18   -0.88    0.88
  -1  -3  18    1.95    0.78
  -1  -3  18    0.20    0.59
  -1   3  18    1.27    0.98
  -1   3  18   -0.39    0.59
   1  -3 -18   -1.07    0.59
   1  -3 -18   -0.10    0.49
   1  -3 -18    1.37    1.17
   1   3 -18   -0.29    0.98
   1   3 -18    0.10    0.88
   1   3 -18    0.68    0.68
  -1  -3  17  216.79    8.78
  -1  -3  17  224.31    9.08
  -1  -3  17  217.47    7.52
  -1  -3  17  202.64    8.59
  -1   3  17  196.59    8.10
  -1   3  17  194.93    7.03
  -1   3  17  206.44    8.30
  -1   3  17  196.59    8.49
   1  -3 -17  175.01    7.03
   1  -3 -17  179.80    7.32
   1  -3 -17  164.18    7.81
   1  -3 -17  157.35    6.34
   1   3 -17  160.96    6.25
   1   3 -17  191.80    8.49
   1   3 -17  165.45    7.81
   1   3 -17  178.33    6.05
  -1  -3  16   41.78    4.69
  -1  -3  16   47.83    3.42
  -1   3  16   46.66    3.90
  -1   3  16   46.46    3.42
  -1   3  16   46.85    3.81
  -1   3  16   46.56    4.10
   1  -3 -16   39.34    3.22
   1  -3 -16   51.54    3.90
   1  -3 -16   44.90    4.00
   1  -3 -16   43.73    3.32
   1   3 -16   40.90    3.03
   1   3 -16   47.15    4.10
   1   3 -16   45.10    5.86
   1   3 -16   37.68    2.83
  -1  -3  15   14.25    2.34
  -1  -3  15   10.83    2.15
  -1  -3  15   13.27    1.95
  -1  -3  15   12.88    2.15
  -1   3  15    9.18    1.85
  -1   3  15   10.05    1.66
  -1   3  15    9.27    1.85
  -1   3  15    9.18    1.95
   1  -3 -15    5.17    1.46
   1  -3 -15   12.01    1.76
   1  -3 -15    9.18    1.95
   1  -3 -15    8.10    1.66
   1   3 -15    8.00    1.46
   1   3 -15    8.30    1.95
   1   3 -15   11.71    1.95
   1   3 -15   10.25    1.56
  -1  -3  14   17.28    2.25
  -1  -3  14   14.93    2.34
  -1  -3  14   14.93    1.85
  -1  -3  14   16.89    2.25
  -1   3  14   14.15    2.05
  -1   3  14   14.15    1.85
  -1   3  14   11.32    1.85
  -1   3  14   14.06    2.25
   1  -3 -14   11.42    1.76
   1  -3 -14   11.91    1.76
   1  -3 -14    9.37    1.66
   1   3 -14    8.10    1.46
   1   3 -14   11.52    2.05
   1   3 -14   11.62    1.76
   1   3 -14    9.18    1.37
  -1  -3  13   76.14    4.59
  -1  -3  13   62.67    4.20
  -1  -3  13   62.67    3.71
  -1  -3  13   68.52    4.29
  -1   3  13   65.69    4.20
  -1   3  13   76.82    5.47
  -1   3  13   63.74    3.90
   1  -3 -13   62.67    3.71
   1  -3 -13   65.98    4.00
   1  -3 -13   54.95    3.32
   1   3 -13   50.46    3.03
   1   3 -13   60.03    4.20
   1   3 -13   60.71    4.00
   1   3 -13   48.22    2.83
  -1  -3  12   25.48    1.56
  -1  -3  12   32.89    3.03
  -1  -3  12   31.04    2.73
  -1  -3  12   30.75    2.54
  -1  -3  12   27.23    2.64
  -1  -3  12   26.45    1.66
  -1   3  12   28.40    2.73
  -1   3  12   24.30    2.54
  -1   3  12   26.45    2.54
   1  -3 -12   24.60    2.25
   1  -3 -12   25.09    2.44
   1  -3 -12   30.75    1.76
   1  -3 -12   24.99    2.25
   1   3 -12   26.26    2.64
   1   3 -12   27.43    2.54
   1   3 -12   25.38    2.05
  -1  -3  11   10.25    3.90
  -1  -3  11   12.20    5.56
  -1  -3  11   21.86    1.46
  -1  -3  11   25.38    2.44
  -1  -3  11   22.16    2.34
  -1  -3  11   22.74    2.15
  -1  -3  11   23.82    1.37
  -1  -3  11   27.82    2.64
  -1  -3  11   20.60    1.46
  -1   3  11   21.77    2.25
  -1   3  11   23.62    0.78
  -1   3  11   21.96    2.34
  -1   3  11   23.33    2.15
   1  -3 -11   23.62    4.29
   1  -3 -11   32.02    5.86
   1  -3 -11   23.04    2.05
   1  -3 -11   22.35    2.25
   1  -3 -11   23.82    1.66
   1  -3 -11   18.35    1.95
   1   3 -11   19.52    4.00
   1   3 -11   31.14    5.95
   1   3 -11   16.20    1.66
   1   3 -11   23.13    2.34
   1   3 -11   20.40    2.25
   1   3 -11   17.47    1.66
  -1  -3  10   46.46    6.05
  -1  -3  10   54.47    8.30
  -1  -3  10   42.66    1.95
  -1  -3  10   46.75    2.05
  -1  -3  10   63.15    3.71
  -1  -3  10   53.49    3.42
  -1  -3  10   50.27    3.03
  -1  -3  10   53.20    2.05
  -1  -3  10   64.23    3.61
  -1  -3  10   49.78    2.05
  -1   3  10   43.34    3.03
  -1   3  10   51.05    1.17
  -1   3  10   44.90    3.12
  -1   3  10   47.34    3.03
   1  -3 -10   46.07    6.93
   1  -3 -10   55.64    8.69
   1  -3 -10   44.41    2.73
   1  -3 -10   42.56    2.93
   1  -3 -10   53.29    2.34
   1  -3 -10   41.68    2.64
   1   3 -10   49.88    6.64
   1   3 -10   51.54    8.20
   1   3 -10   48.12    2.54
   1   3 -10   47.63    3.22
   1   3 -10   45.78    3.12
   1   3 -10   49.78    1.95
   1   3 -10   45.10    2.44
  -1  -3   9  121.33    9.76
  -1  -3   9  113.32   11.91
  -1  -3   9   87.56    2.73
  -1  -3   9   98.49    2.83
  -1  -3   9  127.48    4.98
  -1  -3   9  108.15    4.59
  -1  -3   9  104.54    4.20
  -1  -3   9  105.61    2.93
  -1  -3   9  127.87    4.88
  -1  -3   9  109.32    2.93
  -1   3   9  110.98    4.49
  -1   3   9  104.25    1.76
  -1   3   9  104.44    4.49
  -1   3   9  109.42    4.29
   1  -3  -9  123.67   10.83
   1  -3  -9   87.75   11.52
   1  -3  -9   87.36    3.71
   1  -3  -9  102.88    4.29
   1  -3  -9  107.76    3.42
   1  -3  -9   99.27    4.00
   1   3  -9  120.06    9.47
   1   3  -9  110.59   11.71
   1   3  -9   85.80    3.32
   1   3  -9   94.88    4.29
   1   3  -9   92.83    4.20
   1   3  -9  105.81    2.93
   1   3  -9   88.53    4.78
  -1  -3   8   60.13    6.34
  -1  -3   8   57.00    7.81
  -1  -3   8   46.17    1.95
  -1  -3   8   50.85    2.05
  -1  -3   8   63.84    3.42
  -1  -3   8   53.00    3.12
  -1  -3   8   57.88    3.03
  -1  -3   8   52.71    2.15
  -1  -3   8   66.57    3.61
  -1  -3   8   53.59    2.05
  -1   3   8   60.13    7.42
  -1   3   8   75.26   10.54
  -1   3   8   55.25    3.12
  -1   3   8   56.32    1.37
  -1   3   8   54.56    3.12
  -1   3   8   53.59    2.83
   1  -3  -8   53.98    6.93
   1  -3  -8   49.68    8.30
   1  -3  -8   47.73    2.64
   1  -3  -8   48.02    3.61
   1  -3  -8   53.29    2.34
   1  -3  -8   48.80    2.73
   1   3  -8   59.83    6.64
   1   3  -8   52.12    7.81
   1   3  -8   42.85    2.25
   1   3  -8   47.15    2.93
   1   3  -8   45.00    2.73
   1   3  -8   49.78    2.05
   1   3  -8   39.34    2.15
   1   3  -8   48.61    2.15
  -1  -3   7   60.42    6.34
  -1  -3   7   27.62    6.05
  -1  -3   7   40.41    1.76
  -1  -3   7   44.51    1.95
  -1  -3   7   58.18    3.12
  -1  -3   7   52.22    2.93
  -1  -3   7   55.05    2.93
  -1  -3   7   47.73    2.05
  -1  -3   7   58.86    3.03
  -1  -3   7   47.73    1.95
  -1   3   7   49.39    6.83
  -1   3   7   57.69    9.47
  -1   3   7   57.00    3.03
  -1   3   7   48.51    1.46
  -1   3   7   50.27    2.83
  -1   3   7   50.07    2.54
   1  -3  -7   52.42    6.83
   1  -3  -7   57.30    9.37
   1  -3  -7   45.19    2.44
   1  -3  -7   46.27    2.73
   1  -3  -7   50.17    2.34
   1  -3  -7   45.78    2.54
   1   3  -7   55.05    5.95
   1   3  -7   58.57    7.61
   1   3  -7   42.46    2.15
   1   3  -7   46.36    2.83
   1   3  -7   40.90    2.54
   1   3  -7   44.41    2.05
   1   3  -7   39.04    2.15
   1   3  -7   46.27    1.85
  -1  -3   6  230.65   11.91
  -1  -3   6  208.98   14.64
  -1  -3   6  176.58    3.71
  -1  -3   6  201.95    4.00
  -1  -3   6  258.47    6.15
  -1  -3   6  230.85    5.76
  -1  -3   6  214.94    5.47
  -1  -3   6  222.26    4.49
  -1  -3   6  256.13    5.95
  -1  -3   6  237.39    4.20
  -1   3   6  231.24   13.57
  -1   3   6  221.57   17.28
  -1   3   6  211.42    3.22
  -1   3   6  236.21    3.22
  -1   3   6  236.90    5.86
  -1   3   6  227.43    5.08
   1  -3  -6  250.47   13.86
   1  -3  -6  261.50   18.25
   1  -3  -6  200.39    4.98
   1  -3  -6  197.27    5.37
   1  -3  -6  227.43    4.88
   1  -3  -6  195.22    4.98
   1   3  -6  227.62   11.81
   1   3  -6  237.00   15.72
   1   3  -6  172.67    4.10
   1   3  -6  199.03    5.37
   1   3  -6  191.61    4.98
   1   3  -6  205.86    4.29
   1   3  -6  181.55    4.29
  -1  -3   5  154.71    9.47
  -1  -3   5  142.80   11.71
  -1  -3   5  116.74    3.03
  -1  -3   5  136.36    3.22
  -1  -3   5  152.27    4.39
  -1  -3   5  141.73    4.29
  -1  -3   5  147.19    3.71
  -1  -3   5  181.94    4.69
  -1   3   5  166.13   10.83
  -1   3   5  182.53   14.54
  -1   3   5  154.71    2.73
  -1   3   5  173.26    4.88
  -1   3   5  160.08    3.90
   1  -3  -5  168.47   11.13
   1  -3  -5  181.46   14.74
   1  -3  -5  128.55    3.81
   1  -3  -5  138.02    4.29
   1  -3  -5  192.10    4.59
   1  -3  -5  149.15    3.90
   1  -3  -5  146.02    4.20
   1   3  -5  181.94   10.35
   1   3  -5  143.29   11.81
   1   3  -5  121.23    3.32
   1   3  -5  146.71    4.39
   1   3  -5  136.85    4.00
   1   3  -5  136.56    3.51
   1   3  -5  118.11    3.32
   1   3  -5  153.73    2.54
  -1  -3   4   22.55    4.69
  -1  -3   4  269.50   12.20
  -1  -3   4   33.68    6.93
  -1  -3   4  246.46   15.03
  -1  -3   4  165.55    3.51
  -1  -3   4  190.24    3.81
  -1  -3   4  226.65    5.08
  -1  -3   4  209.47    4.98
  -1  -3   4  210.25    2.44
  -1  -3   4  212.50    4.39
  -1  -3   4  283.36    5.56
  -1   3   4  246.56   12.98
  -1   3   4  235.82   16.40
  -1   3   4  316.94    3.12
  -1   3   4  215.72    3.42
  -1   3   4  244.51    5.37
  -1   3   4  243.83    4.49
   1  -3  -4  220.79   12.30
   1  -3  -4  234.65   16.40
   1  -3  -4  193.56    4.59
   1  -3  -4  197.17    4.98
   1  -3  -4  297.22    4.98
   1  -3  -4  213.67    4.69
   1  -3  -4  194.63    4.69
   1   3  -4  165.45    3.81
   1   3  -4  181.55    4.10
   1   3  -4  203.32    4.98
   1   3  -4  196.59    2.34
   1   3  -4  198.05    4.49
   1   3  -4  198.15    4.29
   1   3  -4  179.21    4.00
   1   3  -4  253.88    2.64
  -1  -3   3  334.51   13.37
  -1  -3   3  323.09   16.98
  -1  -3   3  260.62    2.34
  -1  -3   3  222.65    4.10
  -1  -3   3  250.47    4.39
  -1  -3   3  296.93    5.37
  -1  -3   3  275.94    5.47
  -1  -3   3  240.41    4.69
  -1  -3   3  256.91    4.88
  -1  -3   3  377.94    6.15
  -1  -3   3  253.20    1.95
  -1   3   3  314.79   14.15
  -1   3   3  352.56   19.33
  -1   3   3  358.32    3.03
  -1   3   3  277.60    4.10
  -1   3   3  351.69    6.25
  -1   3   3  330.21    4.88
  -1   3   3  297.03    5.56
   1  -3  -3  288.14   13.57
   1  -3  -3  319.96   18.45
   1  -3  -3  251.44    4.98
   1  -3  -3  249.49    5.17
   1  -3  -3  388.49    5.27
   1  -3  -3  276.72    5.27
   1  -3  -3  274.28    5.37
   1  -3  -3  245.88    4.59
   1   3  -3  219.91    4.29
   1   3  -3  234.85    4.39
   1   3  -3  267.16    5.47
   1   3  -3  251.34    3.22
   1   3  -3  265.89    4.98
   1   3  -3  253.39    4.88
   1   3  -3  227.04    4.49
  -1  -3   2    5.27    1.76
  -1  -3   2    5.37    2.44
  -1  -3   2    9.37    0.49
  -1  -3   2    6.74    0.78
  -1  -3   2    6.25    0.78
  -1  -3   2    9.27    0.98
  -1  -3   2    7.42    0.98
  -1  -3   2    6.54    0.68
  -1  -3   2    6.05    0.88
  -1  -3   2    8.98    0.98
  -1  -3   2   13.86    1.27
  -1  -3   2    9.27    0.39
  -1   3   2   10.25    3.03
  -1   3   2    5.27    2.73
  -1   3   2    7.22    0.88
  -1   3   2    8.49    0.49
  -1   3   2    9.27    0.88
  -1   3   2   11.42    1.17
  -1   3   2    6.25    1.07
  -1   3   2   10.35    0.88
  -1   3   2    9.27    1.07
   1  -3  -2    7.52    2.54
   1  -3  -2   18.06    3.61
   1  -3  -2    6.74    0.88
   1  -3  -2   10.35    0.59
   1  -3  -2    7.03    0.98
   1  -3  -2    9.18    0.98
   1  -3  -2    6.54    0.88
   1  -3  -2    7.42    0.98
   1  -3  -2    5.95    0.78
   1   3  -2    6.74    2.05
   1   3  -2    4.69    2.05
   1   3  -2    5.76    0.88
   1   3  -2    7.81    0.88
   1   3  -2    6.74    0.78
   1   3  -2    8.00    0.98
   1   3  -2    6.44    0.68
   1   3  -2    6.74    0.88
   1   3  -2    7.03    0.88
   1   3  -2   10.05    1.07
  -1  -3   1  109.22    7.71
  -1  -3   1   94.00    9.18
  -1  -3   1   68.03    2.34
  -1  -3   1   81.11    2.64
  -1  -3   1  112.45    2.83
  -1  -3   1   98.98    3.81
  -1  -3   1   83.85    2.34
  -1  -3   1   95.07    2.73
  -1  -3   1   86.48    2.93
  -1  -3   1   81.21    3.32
  -1  -3   1   94.49    2.93
  -1   3   1  108.83    8.00
  -1   3   1   97.90    9.76
  -1   3   1   89.70    2.83
  -1   3   1   90.58    3.51
  -1   3   1   99.37    1.95
  -1   3   1   93.51    2.73
  -1   3   1  126.70    3.51
  -1   3   1   83.85    2.73
  -1   3   1  108.74    3.12
  -1   3   1   94.39    3.71
   1  -3  -1  108.35    8.00
   1  -3  -1  109.52   10.35
   1  -3  -1   82.77    3.32
   1  -3  -1   82.77    2.73
   1  -3  -1  115.57    2.15
   1  -3  -1   97.22    2.73
   1  -3  -1   87.17    2.73
   1  -3  -1  115.96    3.22
   1  -3  -1   91.66    3.03
   1  -3  -1   75.35    2.73
   1  -3  -1   95.17    3.03
   1  -3  -1   82.48    2.15
   1   3  -1  106.39    7.52
   1   3  -1  113.71    9.96
   1   3  -1   78.77    2.64
   1   3  -1   86.48    2.73
   1   3  -1   97.90    2.64
   1   3  -1   85.99    2.83
   1   3  -1  106.98    3.22
   1   3  -1   84.63    2.34
   1   3  -1  107.47    2.93
   1   3  -1   88.14    2.93
   1   3  -1  132.75    3.42
  -1  -3   0    3.61    1.17
  -1  -3   0    3.51    1.95
  -1  -3   0    3.12    0.59
  -1  -3   0    2.83    0.59
  -1  -3   0    3.81    0.59
  -1  -3   0    3.51    0.78
  -1  -3   0    2.83    0.59
  -1  -3   0    3.51    0.78
  -1  -3   0    2.93    0.68
  -1  -3   0    1.76    0.59
  -1   3   0    2.44    1.27
  -1   3   0   13.57    3.22
  -1   3   0    1.95    0.59
  -1   3   0    3.12    0.59
  -1   3   0    2.93    0.49
  -1   3   0    5.08    0.78
  -1   3   0    3.12    0.68
  -1   3   0    2.93    0.59
  -1   3   0    4.20    0.68
  -1   3   0    2.73    0.68
   1  -3   0    5.95    2.05
   1  -3   0    2.05    1.56
   1  -3   0    2.54    0.68
   1  -3   0    2.83    0.59
   1  -3   0    3.61    0.49
   1  -3   0    4.20    0.68
   1  -3   0    4.20    0.78
   1  -3   0    2.93    0.68
   1  -3   0    4.10    0.78
   1  -3   0    2.93    0.59
   1  -3   0    2.44    0.68
   1  -3   0    3.12    0.78
   1  -3   0    3.12    0.39
   1   3   0    2.05    1.46
   1   3   0    3.12    1.85
   1   3   0    3.90    0.68
   1   3   0    3.61    0.68
   1   3   0    4.00    0.68
   1   3   0    3.12    0.68
   1   3   0    2.44    0.68
   1   3   0    3.22    0.59
   1   3   0    3.22    0.59
   1   3   0    2.64    0.59
   1   3   0    3.81    0.78
  -1  -3  -1  178.82   11.03
  -1  -3  -1  172.96   13.96
  -1  -3  -1  141.73    3.61
  -1  -3  -1  144.66    3.61
  -1  -3  -1  222.45    3.42
  -1  -3  -1  142.61    3.51
  -1  -3  -1  194.73    3.90
  -1  -3  -1  152.17    3.90
  -1  -3  -1  159.30    3.90
  -1   3  -1  186.63   10.35
  -1   3  -1  172.57   12.79
  -1   3  -1  132.16    3.42
  -1   3  -1  143.78    3.71
  -1   3  -1  165.94    3.32
  -1   3  -1  147.19    3.71
  -1   3  -1  183.12    4.20
  -1   3  -1  147.39    3.12
  -1   3  -1  170.91    3.90
  -1   3  -1  150.42    3.81
  -1   3  -1  127.58    3.51
  -1   3  -1  232.70    4.20
   1  -3   1  177.94    9.96
   1  -3   1  200.39   13.57
   1  -3   1  119.77    3.22
   1  -3   1  141.92    3.51
   1  -3   1  169.55    3.42
   1  -3   1  157.54    3.90
   1  -3   1  144.27    3.03
   1  -3   1  150.81    3.71
   1  -3   1  149.83    3.81
   1  -3   1  127.77    4.29
   1  -3   1  157.74    2.15
   1   3   1  184.68   11.03
   1   3   1  206.35   13.96
   1   3   1  156.47    3.81
   1   3   1  185.85    3.12
   1   3   1  159.79    3.61
   1   3   1  201.27    4.49
   1   3   1  141.92    3.51
   1   3   1  191.51    3.90
   1   3   1  161.25    4.88
   1   3   1  162.42    4.00
  -1  -3  -2  695.86   20.60
  -1  -3  -2  715.57   26.74
  -1  -3  -2  570.33    7.42
  -1  -3  -2  949.64    6.64
  -1  -3  -2  582.53    7.61
  -1  -3  -2  787.61    8.20
  -1  -3  -2  641.88    7.91
  -1  -3  -2  618.16    8.20
  -1   3  -2  505.32    6.74
  -1   3  -2  652.62    8.20
  -1   3  -2  579.99    5.56
  -1   3  -2  656.52    7.91
  -1   3  -2  596.98    7.42
  -1   3  -2  517.92    7.03
  -1   3  -2  812.99    8.00
   1  -3   2  663.65   19.62
   1  -3   2  704.74   20.21
   1  -3   2  594.83   23.91
   1  -3   2  693.81   25.77
   1  -3   2  470.96    6.34
   1  -3   2  584.19    7.13
   1  -3   2  640.22    7.22
   1  -3   2  628.02    8.00
   1  -3   2  581.17    5.56
   1  -3   2  561.74    7.22
   1  -3   2  611.42    7.61
   1  -3   2  935.59    8.69
   1   3   2  698.59   20.79
   1   3   2  783.71   28.50
   1   3   2  682.09    8.10
   1   3   2  838.76    6.25
   1   3   2  847.64    9.37
   1   3   2  787.71    6.05
   1   3   2  722.80    7.91
   1   3   2  640.61    8.49
  -1  -3  -3  877.90   24.11
  -1  -3  -3  840.51   30.45
  -1  -3  -3  651.54    8.20
  -1  -3  -3  688.73    8.69
  -1  -3  -3 1023.82   11.52
  -1  -3  -3  854.57    8.98
  -1  -3  -3  757.64    8.69
  -1  -3  -3  713.13    8.88
  -1   3  -3  596.69    7.52
  -1   3  -3  700.64    8.78
  -1   3  -3  707.77    5.47
  -1   3  -3  733.14    8.69
  -1   3  -3  693.22    8.00
  -1   3  -3  617.28    7.81
  -1   3  -3  859.55    8.69
   1  -3   3  721.04   20.79
   1  -3   3  793.76   27.92
   1  -3   3  566.52    7.03
   1  -3   3  676.24    7.71
   1  -3   3  776.58    8.69
   1  -3   3  739.20    9.08
   1  -3   3  697.42    6.74
   1  -3   3  734.12    8.20
   1  -3   3 1003.62    9.47
   1   3   3  810.25   23.23
   1   3   3  846.18   30.45
   1   3   3 1084.54    7.13
   1   3   3  918.89   10.15
   1   3   3  810.65    6.83
  -1  -3  -4  805.86   23.91
  -1  -3  -4  731.29   29.48
  -1  -3  -4  643.05    8.49
  -1  -3  -4  687.95    9.27
  -1  -3  -4  913.04    8.00
  -1  -3  -4  729.92    8.59
  -1  -3  -4  660.82    8.88
  -1   3  -4  762.91   21.86
  -1   3  -4  780.39   28.50
  -1   3  -4  554.62    7.32
  -1   3  -4  690.10    9.18
  -1   3  -4  660.42    8.69
  -1   3  -4  666.87    7.81
  -1   3  -4  573.94    7.71
  -1   3  -4  689.80    4.00
   1  -3   4  670.28   20.40
   1  -3   4  668.04   26.26
   1  -3   4  560.47    7.03
   1  -3   4  676.43    7.81
   1  -3   4  745.64    9.18
   1  -3   4  724.16    9.37
   1  -3   4  664.04    4.59
   1  -3   4  700.83    8.00
   1  -3   4  907.08    9.57
   1   3   4  837.20   24.40
   1   3   4  827.24   31.33
   1   3   4  830.66   10.05
   1   3   4  742.51    7.32
  -1  -3  -5  481.02   19.13
  -1  -3  -5  415.72   22.65
  -1  -3  -5  377.46    6.74
  -1  -3  -5  391.71    7.22
  -1  -3  -5  492.15    6.54
  -1  -3  -5  402.64    6.44
  -1  -3  -5  376.48    6.93
  -1   3  -5  430.07   16.79
  -1   3  -5  430.95   21.77
  -1   3  -5  335.97    5.95
  -1   3  -5  388.29    7.22
  -1   3  -5  378.04    6.93
  -1   3  -5  386.14    5.86
  -1   3  -5  350.32    6.15
  -1   3  -5  397.17    4.00
   1  -3   5  342.22    5.95
   1  -3   5  389.75    6.05
   1  -3   5  435.53    7.52
   1  -3   5  424.21    7.42
   1  -3   5  385.17    2.73
   1  -3   5  413.18    6.15
   1  -3   5  496.44    7.52
   1   3   5  486.48   19.33
   1   3   5  470.87   24.50
   1   3   5  394.34    4.98
   1   3   5  474.38    8.10
   1   3   5  420.89    6.05
  -1  -3  -6    4.10    2.34
  -1  -3  -6    2.73    2.25
  -1  -3  -6    3.22    0.78
  -1  -3  -6    1.56    0.68
  -1  -3  -6    3.12    0.78
  -1  -3  -6    3.90    0.88
  -1   3  -6    1.07    1.46
  -1   3  -6   -0.10    1.66
  -1   3  -6    4.10    0.78
  -1   3  -6    2.25    0.78
  -1   3  -6    3.12    0.88
  -1   3  -6    2.54    0.59
  -1   3  -6    3.12    0.78
   1  -3   6    2.73    0.68
   1  -3   6    3.22    0.88
   1  -3   6    4.49    0.98
   1  -3   6    3.42    0.78
   1  -3   6    4.88    0.88
   1  -3   6    3.32    0.59
   1   3   6    4.78    1.46
   1   3   6   11.42    2.64
   1   3   6    2.83    0.49
   1   3   6    5.08    0.98
   1   3   6    2.93    0.68
  -1  -3  -7 1043.25   30.45
  -1  -3  -7  935.88   37.38
  -1  -3  -7  816.50   10.74
  -1  -3  -7  862.28   11.71
  -1  -3  -7  937.64    9.86
  -1  -3  -7  815.82   10.93
  -1   3  -7  929.53   26.55
  -1   3  -7  922.99   34.07
  -1   3  -7  738.80    9.47
  -1   3  -7  830.26   11.62
  -1   3  -7  837.29   11.52
  -1   3  -7  880.53    8.78
  -1   3  -7  794.25    9.86
  -1   3  -7  874.68    8.00
   1  -3   7  829.29   25.09
   1  -3   7  813.18   32.11
   1  -3   7  838.07    9.18
   1  -3   7 1091.47   13.18
   1  -3   7  954.62   12.49
   1  -3   7  942.42   11.91
   1  -3   7  941.15    9.08
   1  -3   7 1034.07   12.30
   1  -3   7  953.25    7.42
   1   3   7 1011.92   29.97
   1   3   7 1151.20   41.19
   1   3   7 1014.94   12.10
   1   3   7  920.26    7.42
   1   3   7  965.06   12.59
   1   3   7  928.17   10.54
  -1  -3  -8   -0.59    1.27
  -1  -3  -8   -0.10    1.56
  -1  -3  -8    2.93    0.88
  -1  -3  -8    1.46    0.49
  -1  -3  -8    1.76    0.68
  -1   3  -8   -1.56    1.56
  -1   3  -8   -3.61    2.54
  -1   3  -8    1.66    0.68
  -1   3  -8    0.68    0.59
  -1   3  -8    1.66    0.88
  -1   3  -8    2.05    0.59
  -1   3  -8    0.88    0.59
  -1   3  -8    1.17    0.49
   1  -3   8    1.46    0.59
   1  -3   8    1.76    0.78
   1  -3   8    0.49    0.59
   1  -3   8    2.44    0.78
   1  -3   8    1.66    0.59
   1  -3   8    2.25    0.68
   1  -3   8    2.15    0.49
   1   3   8    1.95    2.73
   1   3   8    1.46    0.68
   1   3   8    1.46    0.39
   1   3   8    0.78    0.68
   1   3   8    3.42    0.88
  -1  -3  -9    6.05    3.03
  -1  -3  -9    4.00    2.34
  -1  -3  -9    3.81    0.98
  -1  -3  -9    3.22    0.88
  -1  -3  -9    3.90    0.78
  -1  -3  -9    2.05    0.78
  -1   3  -9    2.83    1.66
  -1   3  -9    5.47    2.05
  -1   3  -9    3.12    0.88
  -1   3  -9    4.59    1.07
  -1   3  -9    2.83    0.88
  -1   3  -9    3.81    0.78
  -1   3  -9    2.54    0.78
   1  -3   9    0.98    1.95
   1  -3   9   -0.10    2.64
   1  -3   9    2.54    0.68
   1  -3   9    6.05    1.17
   1  -3   9    3.32    1.07
   1  -3   9    3.32    1.07
   1  -3   9    4.69    0.78
   1  -3   9    3.90    1.07
   1  -3   9    3.03    0.59
   1   3   9    5.56    3.03
   1   3   9    5.56    3.61
   1   3   9    4.00    0.98
   1   3   9    4.59    0.68
   1   3   9    2.73    0.98
   1   3   9    5.27    1.07
  -1  -3 -10   86.29    8.59
  -1  -3 -10   87.65    9.86
  -1  -3 -10   62.18    3.42
  -1  -3 -10   72.82    3.81
  -1  -3 -10   71.94    2.73
  -1  -3 -10   61.59    3.42
  -1   3 -10   77.11    8.69
  -1   3 -10   61.49    9.96
  -1   3 -10   65.40    3.22
  -1   3 -10   76.23    4.20
  -1   3 -10   70.08    3.90
  -1   3 -10   71.35    2.93
  -1   3 -10   59.15    3.03
   1  -3  10   60.32    7.91
   1  -3  10   84.14   11.62
   1  -3  10   71.74    2.83
   1  -3  10   86.48    4.29
   1  -3  10   83.16    4.29
   1  -3  10   77.40    3.81
   1  -3  10   76.72    2.44
   1  -3  10   85.21    4.10
   1  -3  10   70.47    1.95
   1   3  10   81.50   10.15
   1   3  10   82.97   13.37
   1   3  10   77.31    3.90
   1   3  10   77.40    2.25
   1   3  10   73.30    4.10
   1   3  10   76.43    3.71
  -1  -3 -11   50.95    3.12
  -1  -3 -11   57.30    3.51
  -1  -3 -11   63.54    2.54
  -1  -3 -11   51.24    3.12
  -1   3 -11   46.85    2.83
  -1   3 -11   52.81    3.61
  -1   3 -11   56.61    3.61
  -1   3 -11   50.85    2.93
   1  -3  11   56.22    2.64
   1  -3  11   65.11    3.90
   1  -3  11   65.98    4.00
   1  -3  11   66.37    3.61
   1  -3  11   62.27    2.15
   1  -3  11   72.33    4.00
   1  -3  11   59.25    1.76
   1   3  11   59.54    3.61
   1   3  11   62.08    2.05
   1   3  11   54.66    3.61
   1   3  11   64.52    3.61
  -1  -3 -12    3.32    0.78
  -1  -3 -12    1.85    0.88
  -1  -3 -12    5.27    0.68
  -1  -3 -12    2.93    0.98
  -1   3 -12    2.44    0.78
  -1   3 -12    1.07    0.78
  -1   3 -12   -0.49    0.49
  -1   3 -12    1.95    0.88
   1  -3  12    2.15    0.78
   1  -3  12    3.12    1.17
   1  -3  12    0.98    0.78
   1  -3  12    1.46    0.59
   1  -3  12    0.98    0.88
   1   3  12    1.46    0.88
   1   3  12    1.17    0.68
  -1  -3 -13  260.62    7.61
  -1  -3 -13  292.44    8.39
  -1  -3 -13  259.35    8.59
  -1  -3 -13  261.79    7.61
  -1   3 -13  247.05    6.93
  -1   3 -13  272.62    8.88
  -1   3 -13  262.67    8.39
  -1   3 -13  267.35    7.03
   1  -3  13  281.02    5.86
   1  -3  13  361.64    9.76
   1  -3  13  311.57    9.27
   1  -3  13  304.64    8.20
   1  -3  13  328.26    9.27
   1   3  13  310.59    8.78
   1   3  13  312.84    8.69
  -1  -3 -14   -0.49    0.78
  -1  -3 -14   -1.37    0.68
  -1  -3 -14    0.29    0.88
  -1  -3 -14    1.27    0.59
  -1   3 -14    0.29    0.59
  -1   3 -14   -0.88    0.88
  -1   3 -14   -0.20    0.78
  -1   3 -14   -0.49    0.68
   1  -3  14    0.29    0.78
   1  -3  14   -0.20    0.88
   1  -3  14    1.07    0.88
   1   3  14   -0.39    0.68
   1   3  14   -1.07    0.59
  -1  -3 -15   40.90    3.32
  -1  -3 -15   44.12    3.51
  -1  -3 -15   40.31    3.71
  -1  -3 -15   34.65    3.03
  -1   3 -15   39.82    3.03
  -1   3 -15   36.80    3.61
  -1   3 -15   37.77    3.51
  -1   3 -15   37.68    2.93
   1  -3  15   52.90    4.00
   1  -3  15   57.10    4.39
   1  -3  15   54.47    3.61
   1  -3  15   47.54    3.90
   1   3  15   42.56    3.61
   1   3  15   46.56    3.71
   1   3  15   36.99    3.51
  -1  -3 -16    2.15    1.07
  -1  -3 -16    4.49    1.46
  -1  -3 -16    1.17    1.27
  -1  -3 -16    3.22    1.17
  -1   3 -16    3.22    1.17
  -1   3 -16    1.46    1.07
  -1   3 -16    2.25    1.37
  -1   3 -16    2.64    1.07
   1  -3  16    3.61    1.37
   1  -3  16    2.34    1.27
   1  -3  16    2.83    0.98
   1   3  16    3.42    1.17
   1   3  16    1.95    0.98
   1   3  16    2.44    0.98
   1   3  16    4.69    1.37
  -1  -3 -17   99.66    5.37
  -1  -3 -17  118.60    5.95
  -1  -3 -17  102.39    6.25
  -1  -3 -17  103.27    5.37
  -1   3 -17  100.24    5.17
  -1   3 -17  102.59    6.34
  -1   3 -17  108.44    6.34
  -1   3 -17  105.91    4.98
   1  -3  17  124.06    6.64
   1  -3  17  116.84    6.64
   1  -3  17  129.72    5.76
   1  -3  17  127.58    6.83
   1   3  17  117.03    7.71
   1   3  17  127.58    5.86
   1   3  17  125.23    6.54
   1   3  17  119.77    6.64
  -1  -3 -18    1.95    0.98
  -1  -3 -18    5.17    1.17
  -1  -3 -18    0.39    1.17
  -1  -3 -18    7.52    1.27
  -1   3 -18    0.88    0.88
  -1   3 -18    1.66    1.17
  -1   3 -18    1.27    1.07
   1  -3  18   -0.49    1.27
   1  -3  18    1.37    1.37
   1  -3  18    0.29    1.07
   1  -3  18    0.98    0.88
   1   3  18    0.59    1.07
   1   3  18    1.27    1.17
   1   3  18    0.59    0.68
  -1  -3 -19   21.86    3.12
  -1  -3 -19   26.55    3.03
  -1  -3 -19   16.69    2.83
  -1  -3 -19   24.99    2.93
  -1   3 -19   21.67    2.64
  -1   3 -19   25.28    3.12
  -1   3 -19   20.99    3.22
  -1   3 -19   21.28    2.64
   1  -3  19   28.79    3.42
   1  -3  19   35.14    4.00
   1  -3  19   35.43    3.90
   1   3  19   33.48    3.71
   1   3  19   26.55    3.71
  -1  -3 -20    5.95    1.76
  -1  -3 -20    6.15    2.15
  -1  -3 -20    4.69    1.85
  -1  -3 -20    2.25    1.27
  -1   3 -20    6.15    2.05
  -1   3 -20    1.17    0.98
  -1   3 -20    3.81    1.27
   1  -3  20    4.59    1.95
   1  -3  20    6.05    1.95
   1  -3  20    2.54    1.56
   1   3  20    4.49    1.76
   1   3  20    3.61    1.27
  -1  -3 -21   -0.49    0.98
  -1  -3 -21   -0.39    1.37
  -1  -3 -21   -0.20    1.07
  -1   3 -21    0.20    0.98
  -1   3 -21   -0.68    1.37
  -1   3 -21   -1.56    0.78
   1  -3  21   -0.39    1.56
   1  -3  21   -1.27    1.27
   1  -3  21   -1.76    1.07
   1   3  21   -0.88    0.78
   1   3  21    0.49    0.49
  -1  -3 -22    0.68    1.07
  -1  -3 -22   -1.27    0.88
  -1   3 -22   -2.15    0.78
   1  -3  22    0.78    0.88
   1  -3  22    0.88    1.56
   1  -3  22    0.00    1.46
   1   3  22   -0.20    1.07
  -1  -3 -23    5.95    2.44
  -1  -3 -23    7.42    2.34
  -1   3 -23    9.66    2.93
  -1   3 -23   16.98    2.64
   1  -3  23    6.05    2.73
   1  -3  23    6.54    2.25
   1  -3  23    4.29    2.15
   1   3  23   10.74    2.83
   1   3  23   18.25    2.64
  -1  -5  22   27.23    4.29
  -1  -5  22   19.13    3.51
  -1  -5  22   23.82    4.10
  -1   5  22   19.42    3.61
   1  -5 -22   16.69    2.83
   1  -5 -22   24.70    3.12
   1  -5 -22    6.83    2.44
   1   5 -22   19.13    3.51
   1   5 -22   16.89    3.32
  -1  -5  21   -0.20    1.37
  -1  -5  21    2.54    1.56
  -1   5  21   -1.56    0.98
  -1   5  21    0.10    1.17
   1  -5 -21    0.20    1.07
   1  -5 -21    3.12    1.46
   1  -5 -21    0.29    1.17
  -1  -5  20    0.49    1.46
  -1  -5  20   -1.37    0.88
  -1  -5  20   -1.27    1.07
  -1   5  20    0.78    1.27
  -1   5  20   -0.29    0.98
   1  -5 -20   -0.59    0.98
   1  -5 -20    2.25    1.27
   1  -5 -20   -1.17    0.78
   1  -5 -20    0.49    1.07
   1   5 -20   -1.07    1.27
   1   5 -20   -1.37    1.17
   1   5 -20   -1.85    0.68
  -1  -5  19    2.15    1.56
  -1  -5  19    0.39    1.07
  -1   5  19    0.20    1.27
  -1   5  19   -1.27    0.98
  -1   5  19    0.59    0.88
   1  -5 -19   -0.20    0.88
   1  -5 -19    0.10    1.27
   1  -5 -19   -1.27    1.07
   1  -5 -19   -0.20    0.68
   1   5 -19    0.59    1.17
   1   5 -19    1.27    1.56
  -1  -5  18    9.76    2.34
  -1  -5  18   12.59    2.34
  -1  -5  18   11.32    2.54
  -1   5  18   12.40    2.54
  -1   5  18   12.10    2.25
  -1   5  18   10.83    2.64
   1  -5 -18    8.98    2.15
   1  -5 -18   10.64    2.34
   1  -5 -18    7.81    2.25
   1  -5 -18    8.78    1.76
   1   5 -18    9.27    2.25
   1   5 -18   10.64    2.44
   1   5 -18   11.23    1.85
  -1  -5  17   12.69    2.73
  -1  -5  17    9.66    1.95
  -1  -5  17   11.62    2.34
  -1   5  17   11.91    2.54
  -1   5  17    9.37    2.25
  -1   5  17    8.49    2.05
   1  -5 -17   10.35    2.15
   1  -5 -17    8.00    2.15
   1  -5 -17   10.25    1.95
   1   5 -17   11.42    2.64
   1   5 -17    5.95    1.95
   1   5 -17   12.88    2.34
   1   5 -17    7.42    1.56
  -1  -5  16   18.35    2.83
  -1  -5  16   16.69    2.83
  -1  -5  16   18.45    2.44
  -1  -5  16   15.52    2.73
  -1   5  16   11.91    2.25
  -1   5  16   10.05    2.05
   1  -5 -16    9.27    2.25
   1  -5 -16   15.13    2.05
   1  -5 -16   18.74    2.44
   1   5 -16    9.96    1.76
   1   5 -16   15.72    2.73
   1   5 -16   10.25    2.25
   1   5 -16   14.35    1.95
  -1  -5  15   92.92    5.76
  -1  -5  15   82.48    5.56
  -1  -5  15   91.46    5.37
  -1  -5  15  109.42    6.25
  -1   5  15   79.65    5.37
  -1   5  15   93.12    5.17
   1  -5 -15   69.40    4.59
   1  -5 -15   84.63    8.10
   1  -5 -15   71.16    4.59
   1   5 -15   63.74    4.10
   1   5 -15   84.82    5.56
   1   5 -15   70.38    4.98
   1   5 -15   70.38    3.90
  -1  -5  14   56.71    5.47
  -1  -5  14   61.98    4.29
  -1  -5  14   60.42    4.49
  -1   5  14   54.17    4.20
  -1   5  14   47.54    3.61
   1  -5 -14   43.73    3.42
   1  -5 -14   51.44    4.10
   1  -5 -14   46.17    3.61
   1   5 -14   40.51    3.12
   1   5 -14   44.80    4.98
   1   5 -14   51.44    4.20
   1   5 -14   42.46    3.03
  -1  -5  13  470.09   12.40
  -1  -5  13  433.48   11.03
  -1  -5  13  491.46   12.01
  -1   5  13  451.74   11.52
  -1   5  13  428.99   11.62
  -1   5  13  429.87   10.35
   1  -5 -13  363.99    9.86
   1  -5 -13  384.48   10.74
   1  -5 -13  412.59    8.49
   1  -5 -13  342.32    9.47
   1   5 -13  322.89    8.39
   1   5 -13  398.05   11.23
   1   5 -13  376.87   10.54
   1   5 -13  356.86    8.39
  -1  -5  12   34.75    3.32
  -1  -5  12   36.12    3.22
  -1  -5  12   32.31    2.15
  -1  -5  12   42.07    3.42
  -1   5  12   43.14    3.42
  -1   5  12   36.21    3.32
  -1   5  12   38.36    3.12
   1  -5 -12   29.77    2.73
   1  -5 -12   28.31    2.83
   1  -5 -12   31.33    2.44
   1  -5 -12   32.99    2.93
   1   5 -12   24.89    2.34
   1   5 -12   34.94    3.32
   1   5 -12   41.68    3.42
   1   5 -12   30.94    2.54
  -1  -5  11   53.49    2.54
  -1  -5  11   62.18    4.20
  -1  -5  11   52.51    3.71
  -1  -5  11   51.64    2.83
  -1  -5  11   63.84    4.10
  -1  -5  11   53.88    2.64
  -1   5  11   55.93    3.90
  -1   5  11   53.29    4.00
  -1   5  11   55.73    3.51
   1  -5 -11   46.46    3.32
   1  -5 -11   54.86    3.90
   1  -5 -11   55.25    3.22
   1  -5 -11   48.02    3.42
   1   5 -11   43.24    2.93
   1   5 -11   49.10    3.71
   1   5 -11   46.46    3.51
   1   5 -11   42.85    2.83
  -1  -5  10  102.29    3.51
  -1  -5  10  112.64    5.47
  -1  -5  10  115.18    5.37
  -1  -5  10  107.27    4.10
  -1  -5  10  135.38    5.76
  -1  -5  10  112.93    3.71
  -1   5  10  123.77    5.56
  -1   5  10  113.81    5.47
  -1   5  10  111.27    4.59
   1  -5 -10   98.98    4.69
   1  -5 -10  102.00    5.17
   1  -5 -10  110.98    4.49
   1  -5 -10  100.83    4.78
   1   5 -10   80.63    3.81
   1   5 -10   99.07    5.08
   1   5 -10   99.07    4.88
   1   5 -10   90.68    4.00
  -1  -5   9   22.16    1.66
  -1  -5   9   27.82    2.64
  -1  -5   9   27.04    2.64
  -1  -5   9   25.87    2.05
  -1  -5   9   39.14    3.03
  -1  -5   9   28.31    1.95
  -1   5   9   28.01    2.64
  -1   5   9   24.79    1.37
  -1   5   9   26.55    2.64
  -1   5   9   28.21    2.25
   1  -5  -9   23.13    2.34
   1  -5  -9   18.55    2.25
   1  -5  -9   24.40    2.15
   1  -5  -9   24.30    2.34
   1   5  -9   21.96    1.95
   1   5  -9   23.82    2.44
   1   5  -9   20.01    2.15
   1   5  -9   19.52    1.95
  -1  -5   8   61.30    8.20
  -1  -5   8   63.93    7.32
  -1  -5   8   46.07    8.98
  -1  -5   8   54.17    8.49
  -1  -5   8   41.97    2.34
  -1  -5   8   50.85    3.32
  -1  -5   8   53.59    3.51
  -1  -5   8   50.27    2.83
  -1  -5   8   66.76    3.81
  -1  -5   8   50.37    2.54
  -1   5   8   50.95    8.88
  -1   5   8   57.59   12.69
  -1   5   8   50.37    2.05
  -1   5   8   48.90    3.32
  -1   5   8   50.46    2.83
   1  -5  -8   51.93    8.20
   1  -5  -8   65.69   10.35
   1  -5  -8   49.78    3.22
   1  -5  -8   42.66    3.12
   1  -5  -8   51.05    3.03
   1  -5  -8   42.66    3.03
   1   5  -8   38.65    2.54
   1   5  -8   50.56    3.42
   1   5  -8   47.93    3.12
   1   5  -8   39.82    2.64
  -1  -5   7 1097.32   32.70
  -1  -5   7 1191.91   34.26
  -1  -5   7 1126.02   42.75
  -1  -5   7 1224.31   44.71
  -1  -5   7  947.98   10.93
  -1  -5   7 1120.36   15.03
  -1  -5   7 1092.83   15.13
  -1  -5   7 1036.81    4.69
  -1  -5   7 1038.47   12.79
  -1  -5   7 1394.84   16.30
  -1   5   7 1172.68   37.38
  -1   5   7 1193.96   48.61
  -1   5   7 1519.58    8.78
  -1   5   7 1176.09   15.81
  -1   5   7 1091.96   12.40
   1  -5  -7 1166.14   37.19
   1  -5  -7 1139.10   47.15
   1  -5  -7  942.22   13.37
   1  -5  -7  951.98   14.25
   1  -5  -7 1051.84   13.57
   1  -5  -7  932.46   13.67
   1   5  -7  849.98   14.25
   1   5  -7 1008.11   14.64
   1   5  -7  979.61   13.57
   1   5  -7  828.21   11.52
   1   5  -7 1348.47    6.54
  -1  -5   6   18.25    3.12
  -1  -5   6   14.84    3.42
  -1  -5   6    5.86    1.07
  -1  -5   6    8.00    1.37
  -1  -5   6    8.10    1.37
  -1  -5   6    7.13    0.68
  -1  -5   6    9.57    1.27
  -1  -5   6    7.81    1.37
  -1   5   6    7.13    2.93
  -1   5   6    8.88    3.32
  -1   5   6    7.61    0.68
  -1   5   6    8.20    1.37
  -1   5   6    6.15    0.98
   1  -5  -6    4.98    1.07
   1  -5  -6    4.39    1.07
   1  -5  -6    4.69    1.37
   1  -5  -6    5.95    1.17
   1   5  -6    7.52    1.17
   1   5  -6    4.49    1.27
   1   5  -6    5.86    0.59
   1   5  -6    5.66    1.17
   1   5  -6    4.78    1.07
  -1  -5   5   71.25    8.49
  -1  -5   5   61.20   10.05
  -1  -5   5   60.32    2.83
  -1  -5   5   65.69    3.51
  -1  -5   5   57.59    3.32
  -1  -5   5   58.47    1.95
  -1  -5   5   61.10    3.12
  -1  -5   5   92.44    4.00
  -1   5   5   78.38    9.27
  -1   5   5   78.09   11.23
  -1   5   5   75.26    1.76
  -1   5   5   84.82    4.00
  -1   5   5   72.82    2.93
   1  -5  -5   55.93    8.10
   1  -5  -5   70.77   11.13
   1  -5  -5   52.32    3.03
   1  -5  -5   57.69    3.32
   1  -5  -5   64.62    3.42
   1   5  -5   50.95    2.83
   1   5  -5   63.45    3.51
   1   5  -5   54.37    1.85
   1   5  -5   60.62    3.22
   1   5  -5   48.41    2.73
  -1  -5   4   12.69    4.00
  -1  -5   4   18.25    4.39
  -1  -5   4   11.62    5.08
  -1  -5   4   14.25    4.59
  -1  -5   4   13.37    1.37
  -1  -5   4   20.30    1.85
  -1  -5   4   13.47    1.66
  -1  -5   4   12.79    1.07
  -1  -5   4   13.76    1.56
  -1  -5   4   21.47    1.95
  -1   5   4   22.25    5.17
  -1   5   4   16.59    5.66
  -1   5   4   17.57    0.98
  -1   5   4   19.33    1.95
  -1   5   4   19.03    1.56
  -1   5   4   19.33    1.85
   1  -5  -4   14.15    4.69
   1  -5  -4   19.23    7.32
   1  -5  -4   12.88    1.56
   1  -5  -4   13.47    1.66
   1  -5  -4   14.93    2.15
   1  -5  -4   17.47    1.76
   1   5  -4   12.79    1.46
   1   5  -4   13.27    1.66
   1   5  -4   14.74    1.07
   1   5  -4   18.06    1.76
  -1  -5   3  153.83   11.81
  -1  -5   3  155.69   14.84
  -1  -5   3  121.72    4.10
  -1  -5   3  152.76    4.59
  -1  -5   3  132.55    3.51
  -1  -5   3  130.89    4.59
  -1  -5   3  139.19    4.69
  -1   5   3  141.14   11.91
  -1   5   3  162.32   16.11
  -1   5   3  146.12    2.73
  -1   5   3  177.65    6.64
  -1   5   3  191.12    4.39
  -1   5   3  157.35    4.98
   1  -5  -3  153.25   12.69
   1  -5  -3  152.37   16.30
   1  -5  -3  113.91    4.49
   1  -5  -3  204.39    3.32
   1  -5  -3  122.21    4.49
   1  -5  -3  134.02    4.98
   1  -5  -3  133.33    4.88
   1   5  -3  111.27    4.10
   1   5  -3  154.52    5.17
   1   5  -3  119.38    3.32
   1   5  -3  161.54    4.88
  -1  -5   2    2.44    1.85
  -1  -5   2   -0.29    1.85
  -1  -5   2    1.17    0.59
  -1  -5   2    2.25    0.68
  -1  -5   2    1.66    0.59
  -1  -5   2    1.56    0.68
  -1  -5   2    2.73    0.88
  -1  -5   2    1.56    0.29
  -1   5   2    0.10    2.15
  -1   5   2    3.61    3.71
  -1   5   2    0.59    0.59
  -1   5   2    1.85    0.49
  -1   5   2    1.37    0.59
  -1   5   2    2.05    0.68
  -1   5   2    2.34    0.78
   1  -5  -2   -0.88    0.88
   1  -5  -2   -0.20    0.59
   1  -5  -2    0.88    0.59
   1  -5  -2    2.54    0.49
   1  -5  -2    1.07    0.78
   1  -5  -2    1.46    0.68
   1  -5  -2    1.66    0.78
   1  -5  -2    0.88    0.49
   1   5  -2    1.17    2.44
   1   5  -2    3.81    3.42
   1   5  -2    1.17    0.49
   1   5  -2    0.78    0.68
   1   5  -2    1.85    0.68
  -1  -5   1    0.20    1.07
  -1  -5   1    1.07    0.98
  -1  -5   1   -0.10    0.39
  -1  -5   1    0.00    0.39
  -1  -5   1   -0.10    0.29
  -1  -5   1    0.00    0.29
  -1  -5   1    0.59    0.59
  -1  -5   1    0.20    0.29
  -1   5   1   -2.93    1.66
  -1   5   1   -3.03    2.54
  -1   5   1    0.39    0.49
  -1   5   1   -0.39    0.29
  -1   5   1    0.39    0.49
  -1   5   1    0.00    0.39
   1  -5  -1   -0.20    0.29
   1  -5  -1    0.00    0.29
   1  -5  -1    0.68    0.59
   1  -5  -1    0.29    0.49
   1  -5  -1   -0.10    0.39
   1  -5  -1   -0.10    0.20
   1   5  -1    0.78    0.49
   1   5  -1   -0.78    0.29
   1   5  -1    0.29    0.49
  -1  -5   0  162.42   12.49
  -1  -5   0  151.98   15.52
  -1  -5   0  125.53    4.29
  -1  -5   0  189.85    4.29
  -1  -5   0  136.75    4.20
  -1  -5   0  144.95    4.88
  -1  -5   0  140.75    4.78
  -1  -5   0  135.58    3.03
  -1   5   0  165.94   12.69
  -1   5   0  188.78   17.28
  -1   5   0  135.77    4.59
  -1   5   0  145.34    3.51
  -1   5   0  177.45    5.37
  -1   5   0  178.43    5.08
   1  -5   0  174.82   12.98
   1  -5   0  181.26   16.89
   1  -5   0  128.75    4.39
   1  -5   0  169.64    3.90
   1  -5   0  155.69    4.78
   1  -5   0  129.23    4.10
   1  -5   0  143.78    4.88
   1  -5   0  153.93    4.98
   1  -5   0  157.64    3.71
   1   5   0  161.45   12.30
   1   5   0  165.55   16.01
   1   5   0  128.94    4.39
   1   5   0  183.21    5.47
   1   5   0  177.94    4.88
  -1  -5  -1  689.12   25.87
  -1  -5  -1  665.89   32.80
  -1  -5  -1  497.51    8.59
  -1  -5  -1  774.14    8.20
  -1  -5  -1  506.20    8.39
  -1  -5  -1  531.19    9.37
  -1  -5  -1  551.20    9.47
  -1  -5  -1  520.94    6.54
  -1   5  -1  607.52   24.11
  -1   5  -1  626.36   31.53
  -1   5  -1  490.10    8.59
  -1   5  -1  672.24   10.54
  -1   5  -1  669.31    9.86
   1  -5   1  662.28   25.28
   1  -5   1  643.83   32.02
   1  -5   1  505.81    8.59
   1  -5   1  646.37    8.20
   1  -5   1  558.03    9.27
   1  -5   1  510.50    7.71
   1  -5   1  541.15    9.37
   1  -5   1  572.87    9.57
   1  -5   1  540.85    4.69
   1   5   1  672.33   25.67
   1   5   1  689.32   33.28
   1   5   1  529.24    8.98
   1   5   1  595.51    7.13
   1   5   1  697.81   10.74
   1   5   1  680.63    9.57
  -1  -5  -2    8.30    3.12
  -1  -5  -2    3.12    2.73
  -1  -5  -2    4.78    0.98
  -1  -5  -2    7.22    0.88
  -1  -5  -2    4.49    0.98
  -1  -5  -2    5.27    1.07
  -1  -5  -2    4.10    0.98
  -1   5  -2    3.71    0.88
  -1   5  -2    4.98    1.17
  -1   5  -2    4.78    0.98
   1  -5   2    3.03    1.66
   1  -5   2   10.15    3.32
   1  -5   2   -3.03    1.66
   1  -5   2    3.71    1.76
   1  -5   2    3.81    0.88
   1  -5   2    5.56    0.88
   1  -5   2    5.08    1.07
   1  -5   2    4.98    0.88
   1  -5   2    3.81    1.07
   1   5   2    9.37    4.10
   1   5   2    1.37    2.93
   1   5   2    4.20    1.17
   1   5   2    4.10    0.68
   1   5   2    6.93    1.56
   1   5   2    5.37    0.78
   1   5   2    6.34    1.07
  -1  -5  -3   28.11    5.37
  -1  -5  -3   37.77    7.42
  -1  -5  -3   24.70    2.05
  -1  -5  -3   29.58    2.34
  -1  -5  -3   28.01    2.34
  -1  -5  -3   30.75    2.44
  -1   5  -3   19.91    1.85
  -1   5  -3   32.50    2.44
  -1   5  -3   25.28    1.56
  -1   5  -3   28.01    2.15
  -1   5  -3   27.72    2.15
   1  -5   3   18.35    5.27
   1  -5   3   30.84    5.56
   1  -5   3    8.49    5.56
   1  -5   3   24.21    7.52
   1  -5   3   28.60    2.05
   1  -5   3   33.09    2.15
   1  -5   3   33.68    3.03
   1  -5   3   28.21    1.66
   1  -5   3   27.82    2.15
   1  -5   3   48.32    2.64
   1   5   3   26.94    5.66
   1   5   3   25.67    6.93
   1   5   3   37.09    1.56
   1   5   3   39.53    2.64
   1   5   3   39.53    1.85
   1   5   3   31.23    2.15
  -1  -5  -4  398.25   20.50
  -1  -5  -4  365.45   25.09
  -1  -5  -4  299.86    7.13
  -1  -5  -4  324.16    7.61
  -1  -5  -4  333.73    8.00
  -1   5  -4  282.87    6.64
  -1   5  -4  380.77    8.30
  -1   5  -4  334.80    5.17
  -1   5  -4  357.05    7.61
  -1   5  -4  292.63    6.93
   1  -5   4  371.40   18.64
   1  -5   4  407.13   20.01
   1  -5   4  348.56   22.94
   1  -5   4  408.69   25.96
   1  -5   4  325.04    6.83
   1  -5   4  382.14    7.61
   1  -5   4  358.03    8.10
   1  -5   4  317.33    5.08
   1  -5   4  343.78    7.42
   1  -5   4  518.70    8.69
   1   5   4  390.24   20.50
   1   5   4  461.98   28.89
   1   5   4  434.75    5.47
   1   5   4  436.02    8.88
   1   5   4  389.27    5.95
   1   5   4  366.72    7.61
  -1  -5  -5  163.89   13.57
  -1  -5  -5  193.36   18.94
  -1  -5  -5  129.72    4.78
  -1  -5  -5  137.34    5.08
  -1  -5  -5  152.08    7.71
  -1  -5  -5  152.95    5.47
  -1   5  -5  148.66    5.37
  -1   5  -5  139.48    3.03
  -1   5  -5  144.36    5.08
  -1   5  -5  120.65    4.49
   1  -5   5  176.97   13.08
   1  -5   5  163.69   12.59
   1  -5   5  183.80   16.79
   1  -5   5  188.39   17.37
   1  -5   5  138.51    4.49
   1  -5   5  160.66    5.27
   1  -5   5  154.32    5.47
   1  -5   5  140.07    3.03
   1  -5   5  144.27    4.78
   1  -5   5  218.35    5.86
   1   5   5  184.19   14.35
   1   5   5  178.82   18.25
   1   5   5  204.88    3.71
   1   5   5  189.07    6.05
   1   5   5  164.57    4.10
  -1  -5  -6  379.31   20.79
  -1  -5  -6  403.22   27.23
  -1  -5  -6  312.55    7.61
  -1  -5  -6  318.89    8.00
  -1  -5  -6  336.26    8.10
  -1  -5  -6  296.83    7.61
  -1   5  -6  276.92    6.74
  -1   5  -6  343.68    8.39
  -1   5  -6  340.46    8.00
  -1   5  -6  288.44    7.03
   1  -5   6  387.31   20.01
   1  -5   6  423.62   20.69
   1  -5   6  373.45   25.48
   1  -5   6  378.92   24.89
   1  -5   6  320.16    6.74
   1  -5   6  364.86    8.20
   1  -5   6  326.21    8.10
   1  -5   6  328.65    4.10
   1  -5   6  333.43    7.22
   1  -5   6  465.50   10.74
   1   5   6  366.13   20.60
   1   5   6  402.83   27.82
   1   5   6  493.12    5.95
   1   5   6  393.37    8.98
   1   5   6  359.20    6.44
  -1  -5  -7    1.07    0.59
  -1  -5  -7    2.15    0.88
  -1  -5  -7    3.22    0.68
  -1  -5  -7    0.78    0.59
  -1   5  -7    1.37    0.68
  -1   5  -7    0.39    0.59
  -1   5  -7    1.66    0.88
  -1   5  -7    1.66    0.78
  -1   5  -7    1.17    0.29
   1  -5   7   -4.88    1.66
   1  -5   7    1.27    0.59
   1  -5   7    1.95    0.78
   1  -5   7    1.66    0.88
   1  -5   7    1.56    0.29
   1  -5   7    1.27    0.68
   1  -5   7    1.95    0.78
   1   5   7    2.93    3.61
   1   5   7    1.46    5.86
   1   5   7    3.22    0.68
   1   5   7   -0.10    0.49
   1   5   7   10.64    1.56
   1   5   7    1.46    0.59
  -1  -5  -8   22.16    4.69
  -1  -5  -8    2.64    4.00
  -1  -5  -8   14.35    1.76
  -1  -5  -8   17.28    2.05
  -1  -5  -8   15.32    1.76
  -1  -5  -8   13.76    1.76
  -1   5  -8   12.01    1.56
  -1   5  -8   13.57    1.85
  -1   5  -8   18.84    2.05
  -1   5  -8   14.15    1.76
   1  -5   8   16.79    1.66
   1  -5   8   19.91    2.15
   1  -5   8   16.50    2.05
   1  -5   8   19.42    1.76
   1  -5   8   27.04    2.44
   1  -5   8   19.62    1.56
   1   5   8   18.55    5.76
   1   5   8   17.57    6.83
   1   5   8   15.62    1.37
   1   5   8   18.16    2.15
   1   5   8   15.32    1.56
  -1  -5  -9    7.22    1.37
  -1  -5  -9    5.27    1.56
  -1  -5  -9    7.52    1.37
  -1  -5  -9    6.64    1.27
  -1   5  -9    7.13    1.37
  -1   5  -9    5.47    1.37
  -1   5  -9    5.08    1.37
  -1   5  -9    5.95    1.27
   1  -5   9    8.39    1.17
   1  -5   9    7.52    1.66
   1  -5   9    8.49    1.66
   1  -5   9    9.08    1.46
   1  -5   9    9.66    1.56
   1  -5   9    9.08    1.17
   1   5   9    6.93    1.46
   1   5   9    7.42    0.98
   1   5   9    8.98    1.66
   1   5   9    6.74    1.27
  -1  -5 -10   15.62    1.95
  -1  -5 -10   15.52    2.15
  -1  -5 -10   16.69    1.85
  -1  -5 -10   13.67    1.85
  -1   5 -10   11.71    1.66
  -1   5 -10   15.72    2.25
  -1   5 -10   16.59    2.15
  -1   5 -10   12.20    1.66
   1  -5  10   19.23    2.05
   1  -5  10   17.28    2.25
   1  -5  10   16.79    2.15
   1  -5  10   18.16    1.76
   1  -5  10   22.55    2.44
   1  -5  10   17.37    1.37
   1   5  10   15.42    2.15
   1   5  10   15.62    1.27
   1   5  10   18.35    2.34
   1   5  10   16.69    1.76
  -1  -5 -11    6.15    1.46
  -1  -5 -11    6.54    1.56
  -1  -5 -11    6.05    1.17
  -1  -5 -11    4.88    1.27
  -1   5 -11    2.15    0.88
  -1   5 -11    4.78    1.46
  -1   5 -11    5.66    1.66
  -1   5 -11    3.61    1.17
   1  -5  11    6.05    1.66
   1  -5  11    6.34    1.46
   1  -5  11    4.00    0.98
   1  -5  11    9.27    1.95
   1   5  11    7.03    1.66
   1   5  11    6.74    1.56
   1   5  11    3.61    1.07
  -1  -5 -12    0.00    0.59
  -1  -5 -12    1.07    0.98
  -1  -5 -12   -0.10    0.68
  -1  -5 -12    0.98    0.98
  -1   5 -12    0.98    0.78
  -1   5 -12    0.39    0.78
  -1   5 -12   -1.17    0.59
  -1   5 -12    0.98    0.98
   1  -5  12    0.10    0.88
   1  -5  12    0.49    0.98
   1  -5  12    1.95    0.49
   1  -5  12   -0.49    0.88
   1   5  12   -0.20    0.68
   1   5  12    0.68    0.98
   1   5  12    1.27    0.78
  -1  -5 -13  384.68   10.35
  -1  -5 -13  430.95   11.42
  -1  -5 -13  411.13   10.35
  -1  -5 -13  405.08   10.54
  -1   5 -13  356.47    9.08
  -1   5 -13  398.54   11.32
  -1   5 -13  401.37   11.13
  -1   5 -13  372.48    9.08
   1  -5  13  449.78   12.01
   1  -5  13  465.99   11.52
   1  -5  13  508.84   12.10
   1   5  13  466.67   11.52
   1   5  13  420.31   11.62
   1   5  13  434.36   10.25
  -1  -5 -14  121.91    5.95
  -1  -5 -14  131.09    6.44
  -1   5 -14  119.47    5.47
  -1   5 -14  129.23    6.74
  -1   5 -14  131.97    6.54
  -1   5 -14  120.45    5.27
   1  -5  14  152.37    7.22
   1  -5  14  143.68    6.54
   1  -5  14  171.50    7.42
   1   5  14  149.64    6.74
   1   5  14  138.70    6.93
   1   5  14  145.54    6.25
  -1  -5 -15   19.13    3.03
  -1  -5 -15   27.04    3.22
  -1  -5 -15   17.76    2.44
  -1   5 -15   21.18    2.54
  -1   5 -15   30.65    3.32
  -1   5 -15   29.28    3.32
  -1   5 -15   22.65    2.44
   1  -5  15   28.40    3.32
   1  -5  15   28.31    3.22
   1  -5  15   30.84    3.81
   1   5  15   21.38    2.83
   1   5  15   27.33    3.03
   1   5  15   29.97    3.03
  -1  -5 -16   24.40    2.73
  -1  -5 -16   28.70    3.12
  -1  -5 -16   26.35    2.93
  -1   5 -16   20.40    2.44
  -1   5 -16   30.55    3.42
  -1   5 -16   23.13    3.03
  -1   5 -16   19.81    2.34
   1  -5  16   24.60    3.12
   1  -5  16   25.48    3.12
   1  -5  16   34.16    3.61
   1   5  16   30.75    3.42
   1   5  16   26.94    3.12
  -1  -5 -17    1.17    0.98
  -1  -5 -17    4.59    1.76
  -1  -5 -17    5.17    1.76
  -1  -5 -17    1.27    1.17
  -1   5 -17    2.54    1.37
  -1   5 -17    2.93    1.17
  -1   5 -17    0.98    1.27
  -1   5 -17    3.12    1.27
   1  -5  17    4.39    1.27
   1  -5  17    2.44    1.46
   1  -5  17    3.61    1.56
   1   5  17    0.78    1.07
   1   5  17    2.34    1.27
  -1  -5 -18   -0.20    0.49
  -1  -5 -18   -0.29    0.78
  -1  -5 -18   -0.39    0.88
  -1  -5 -18   -1.56    0.78
  -1   5 -18    1.37    0.39
  -1   5 -18   -1.95    0.88
  -1   5 -18    0.20    1.07
  -1   5 -18   -0.98    0.78
   1  -5  18    0.29    0.88
   1  -5  18   -0.10    0.98
   1  -5  18   -0.78    0.68
   1   5  18    0.88    0.78
   1   5  18    0.10    1.07
   1   5  18   -0.88    0.59
  -1  -5 -19    2.44    0.88
  -1  -5 -19    0.59    1.27
  -1  -5 -19    2.54    1.66
  -1  -5 -19   -0.88    1.07
  -1   5 -19    0.68    1.46
  -1   5 -19    0.49    1.17
  -1   5 -19   -0.39    1.07
   1  -5  19    1.17    1.56
   1  -5  19   -0.39    1.07
   1  -5  19    2.73    1.46
   1   5  19   -0.59    1.07
   1   5  19    1.27    1.07
   1   5  19   -0.68    0.98
  -1  -5 -20    0.39    0.78
  -1  -5 -20    3.03    1.76
  -1  -5 -20   -1.27    1.56
  -1  -5 -20    0.49    0.88
  -1   5 -20    0.20    1.07
  -1   5 -20   -0.78    1.37
  -1   5 -20   -1.37    1.07
   1  -5  20   -0.20    1.27
   1  -5  20    1.66    1.56
   1   5  20    1.46    1.37
   1   5  20    0.68    1.07
  -1  -5 -21   34.85    4.10
  -1  -5 -21   36.51    4.39
  -1  -5 -21   35.82    3.90
  -1   5 -21   32.60    4.20
  -1   5 -21   36.80    3.42
   1  -5  21   47.24    5.08
   1   5  21   31.82    4.10
  -1  -5 -22   -1.27    1.17
  -1  -5 -22   -1.56    1.07
  -1  -5 -22   -3.32    1.17
  -1  -5 -22   -1.85    1.27
  -1   5 -22   -1.76    1.46
  -1   5 -22    0.29    1.07
   1  -5  22   -0.49    1.07
   1  -5  22   -0.88    1.37
   1   5  22    2.05    1.85
   1   5  22    1.85    0.98
  -1  -7  20    3.32    2.15
  -1   7  20    2.64    1.95
  -1   7  20    5.95    2.05
   1  -7 -20    0.39    1.37
   1  -7 -20    3.51    1.56
   1  -7 -20    7.91    1.95
   1   7 -20    1.27    1.56
  -1  -7  19    4.10    2.05
  -1   7  19    3.32    2.25
  -1   7  19    2.64    1.66
   1  -7 -19    5.86    2.05
   1  -7 -19    3.12    1.85
   1  -7 -19    2.15    1.66
   1   7 -19    3.12    1.76
   1   7 -19   -0.20    1.17
  -1  -7  18   22.74    3.61
  -1  -7  18   19.62    3.42
  -1   7  18   15.52    2.93
  -1   7  18   23.43    3.81
   1  -7 -18   12.69    2.83
   1  -7 -18   18.35    2.93
   1  -7 -18   14.54    2.64
   1   7 -18   10.54    2.83
   1   7 -18   13.57    2.93
   1   7 -18    9.27    2.25
  -1  -7  17   21.08    3.32
  -1  -7  17   20.60    3.42
  -1   7  17   16.11    2.64
  -1   7  17   17.76    3.12
   1  -7 -17   15.62    2.44
   1  -7 -17   11.23    2.64
   1  -7 -17   17.08    2.73
   1   7 -17   16.01    3.12
   1   7 -17   13.27    2.54
   1   7 -17    8.69    1.95
  -1  -7  16   10.93    2.25
  -1  -7  16   12.69    2.64
  -1   7  16    4.59    1.95
  -1   7  16    6.44    1.95
   1  -7 -16    5.37    1.66
   1  -7 -16    4.59    1.95
   1  -7 -16    7.42    2.15
   1   7 -16    8.39    1.56
   1   7 -16   10.05    2.44
   1   7 -16    2.25    1.76
   1   7 -16    7.42    1.66
  -1  -7  15    3.32    1.37
  -1  -7  15   10.74    2.34
  -1   7  15    4.49    1.66
  -1   7  15    8.39    2.34
  -1   7  15    8.39    2.05
   1  -7 -15    6.74    1.95
   1  -7 -15   10.74    2.44
   1  -7 -15    6.64    1.66
   1   7 -15    4.88    1.56
   1   7 -15    6.54    2.05
   1   7 -15    5.17    1.66
   1   7 -15    4.10    1.56
  -1  -7  14    1.76    1.07
  -1  -7  14   -0.39    0.98
  -1   7  14    1.56    1.07
  -1   7  14    1.17    0.88
  -1   7  14    0.39    0.98
   1  -7 -14    1.07    0.88
   1  -7 -14    1.37    1.07
   1   7 -14    0.10    0.88
   1   7 -14    1.07    0.88
   1   7 -14   -0.49    0.98
   1   7 -14    0.20    0.78
  -1  -7  13    5.95    1.85
  -1  -7  13    2.34    1.27
  -1   7  13    1.46    0.98
  -1   7  13    4.20    1.66
  -1   7  13   -0.49    0.49
   1  -7 -13    1.66    0.98
   1  -7 -13   -0.78    1.07
   1  -7 -13    0.49    0.78
   1   7 -13    0.10    0.98
   1   7 -13    1.37    1.17
   1   7 -13    1.17    1.07
   1   7 -13    1.56    1.07
  -1  -7  12   50.17    4.20
  -1  -7  12   43.44    3.03
  -1  -7  12   56.61    4.39
  -1   7  12   44.90    4.20
  -1   7  12   43.53    3.32
   1  -7 -12   39.82    3.71
   1  -7 -12   40.02    3.71
   1  -7 -12   46.75    3.51
   1  -7 -12   38.95    3.51
   1   7 -12   34.26    3.22
   1   7 -12   40.90    3.90
   1   7 -12   41.00    3.71
   1   7 -12   33.09    2.93
  -1  -7  11  140.66    6.74
  -1  -7  11  130.89    5.56
  -1  -7  11  179.80    7.42
  -1   7  11  133.92    6.54
  -1   7  11  125.23    5.27
   1  -7 -11  106.78    5.66
   1  -7 -11  101.12    7.03
   1  -7 -11  127.87    5.76
   1  -7 -11  114.01    6.34
   1   7 -11  103.66    5.17
   1   7 -11  123.48    6.83
   1   7 -11  129.92    6.25
   1   7 -11  105.81    5.08
  -1  -7  10   26.55    2.15
  -1  -7  10   31.43    3.12
  -1  -7  10   25.67    2.64
  -1  -7  10   44.90    3.81
  -1  -7  10   28.70    2.44
  -1   7  10   33.19    3.42
  -1   7  10   29.58    2.54
   1  -7 -10   25.87    2.83
   1  -7 -10   31.92    3.03
   1  -7 -10   31.82    2.93
   1  -7 -10   25.18    2.73
   1   7 -10   27.53    2.64
   1   7 -10   31.23    3.22
   1   7 -10   31.43    3.12
   1   7 -10   22.16    2.44
  -1  -7   9    0.49    0.49
  -1  -7   9    0.88    0.78
  -1  -7   9    0.10    0.68
  -1  -7   9    1.37    0.78
  -1  -7   9   -0.59    0.59
  -1   7   9    0.29    0.68
  -1   7   9    1.17    0.49
   1  -7  -9    0.49    0.59
   1  -7  -9    1.07    0.88
   1  -7  -9    1.66    0.49
   1  -7  -9   -0.68    0.59
   1   7  -9   -1.07    0.59
   1   7  -9   -0.10    0.78
   1   7  -9   -0.78    0.68
   1   7  -9    0.29    0.78
  -1  -7   8  146.22    5.17
  -1  -7   8  185.75    7.03
  -1  -7   8  171.40    6.34
  -1  -7   8  242.07    7.91
  -1   7   8  191.12    7.52
  -1   7   8  182.33    5.66
   1  -7  -8  152.08    6.44
   1  -7  -8  157.83    6.83
   1  -7  -8  168.57    6.54
   1  -7  -8  155.59    6.64
   1   7  -8  126.50    5.47
   1   7  -8  167.11    7.03
   1   7  -8  156.86    6.34
  -1  -7   7   13.08    1.56
  -1  -7   7   18.06    2.25
  -1  -7   7   17.18    2.15
  -1  -7   7   20.50    2.54
  -1   7   7   19.03    2.54
  -1   7   7   13.76    1.66
   1  -7  -7   11.13    1.85
   1  -7  -7   18.84    2.54
   1  -7  -7   15.62    2.05
   1  -7  -7   14.35    2.15
   1   7  -7   10.25    1.76
   1   7  -7   14.35    2.15
   1   7  -7   15.91    2.05
  -1  -7   6   30.26    2.44
  -1  -7   6   42.36    3.12
  -1  -7   6   38.26    1.95
  -1  -7   6   40.70    3.12
  -1  -7   6   62.08    3.81
  -1   7   6   41.48    3.42
  -1   7   6   42.85    2.54
   1  -7  -6   35.14    2.93
   1  -7  -6   37.58    3.22
   1  -7  -6   36.60    3.12
   1  -7  -6   35.92    3.12
   1   7  -6   28.60    2.64
   1   7  -6   42.17    3.32
   1   7  -6   35.53    2.93
  -1  -7   5   62.47    3.42
  -1  -7   5   73.50    4.00
  -1  -7   5   56.42    2.54
  -1  -7   5   62.18    3.81
  -1  -7   5   61.49    3.81
  -1   7   5   75.65    4.49
  -1   7   5   75.84    3.32
  -1   7   5   64.03    3.90
   1  -7  -5   57.78    3.71
   1  -7  -5   58.66    3.90
   1  -7  -5   61.01    3.90
   1  -7  -5   59.93    4.00
   1   7  -5   51.44    3.42
   1   7  -5   70.28    4.29
   1   7  -5   67.45    3.90
  -1  -7   4    0.49    0.29
  -1  -7   4   -0.39    0.59
  -1  -7   4    0.00    0.39
  -1  -7   4   -0.68    0.39
  -1  -7   4    0.20    0.59
  -1   7   4   -0.20    0.59
  -1   7   4   -0.10    0.49
  -1   7   4   -0.29    0.68
   1  -7  -4    0.78    0.39
   1  -7  -4   -0.49    0.59
   1  -7  -4    0.20    0.59
   1   7  -4   -0.39    0.49
   1   7  -4    0.49    0.39
   1   7  -4    0.10    0.78
  -1  -7   3   -0.68    0.39
  -1  -7   3   -0.68    0.49
  -1  -7   3   -0.29    0.49
  -1  -7   3   -0.10    0.39
  -1  -7   3    0.29    0.88
  -1   7   3    0.00    0.68
  -1   7   3    1.27    0.88
  -1   7   3   -0.39    0.39
  -1   7   3    0.68    0.68
   1  -7  -3    0.00    0.29
   1  -7  -3    0.49    0.68
   1  -7  -3    0.39    0.49
   1  -7  -3    0.49    0.68
   1   7  -3    0.98    0.68
   1   7  -3   -0.78    0.49
   1   7  -3   -0.10    0.59
  -1  -7   2   19.81    2.05
  -1  -7   2   27.23    2.25
  -1  -7   2   18.64    1.76
  -1  -7   2   21.57    2.34
  -1  -7   2   18.84    2.25
  -1   7   2   22.16    2.34
  -1   7   2   29.19    2.73
  -1   7   2   34.07    2.15
  -1   7   2   29.28    2.64
   1  -7  -2   19.52    2.15
   1  -7  -2   31.63    1.85
   1  -7  -2   22.16    2.25
   1  -7  -2   21.28    2.34
   1  -7  -2   18.84    2.25
   1   7  -2   27.23    2.54
   1   7  -2   26.45    2.73
   1   7  -2   28.01    2.44
  -1  -7   1   27.72    2.44
  -1  -7   1   35.33    2.34
  -1  -7   1   31.23    2.44
  -1  -7   1   29.19    2.64
  -1  -7   1   31.82    2.83
  -1   7   1   30.36    2.64
  -1   7   1   35.73    3.03
  -1   7   1   35.43    2.73
   1  -7  -1   30.36    2.64
   1  -7  -1   39.34    2.15
   1  -7  -1   28.60    2.44
   1  -7  -1   28.99    2.64
   1  -7  -1   30.75    2.73
   1   7  -1   32.60    2.73
   1   7  -1   37.48    3.12
   1   7  -1   44.02    2.93
  -1  -7   0   39.24    2.93
  -1  -7   0   62.18    2.93
  -1  -7   0   43.83    2.83
  -1  -7   0   47.54    3.42
  -1  -7   0   44.02    3.32
  -1   7   0   43.05    3.12
  -1   7   0   60.42    3.81
  -1   7   0   55.34    3.42
   1  -7   0   42.26    3.03
   1  -7   0   58.18    2.73
   1  -7   0   43.05    2.83
   1  -7   0   45.19    3.22
   1  -7   0   39.92    3.12
   1   7   0   40.31    3.03
   1   7   0   52.51    3.61
   1   7   0   56.03    3.32
  -1  -7  -1    8.39    1.46
  -1  -7  -1   14.54    1.46
  -1  -7  -1    7.81    1.37
  -1  -7  -1    7.71    1.46
  -1  -7  -1   11.71    1.85
  -1   7  -1    7.03    1.37
  -1   7  -1   11.13    1.85
  -1   7  -1   10.15    1.56
   1  -7   1   11.42    1.66
   1  -7   1   11.13    1.37
   1  -7   1    7.81    1.56
   1  -7   1    9.57    1.56
   1  -7   1    6.83    1.56
   1   7   1    9.27    1.56
   1   7   1   12.69    1.85
   1   7   1   15.81    1.37
   1   7   1   11.42    1.56
  -1  -7  -2   10.64    1.66
  -1  -7  -2   14.84    1.37
  -1  -7  -2    7.32    1.46
  -1  -7  -2   10.93    1.76
  -1  -7  -2    9.96    1.66
  -1   7  -2    9.57    1.66
  -1   7  -2   13.47    1.95
  -1   7  -2   14.06    1.85
   1  -7   2   10.15    1.56
   1  -7   2   15.03    1.66
   1  -7   2   12.98    1.56
   1  -7   2   10.25    1.66
   1  -7   2   13.67    1.95
   1   7   2    9.96    1.66
   1   7   2   13.96    1.95
   1   7   2   16.59    1.37
   1   7   2   12.88    1.66
  -1  -7  -3   58.37    3.71
  -1  -7  -3   85.80    3.03
  -1  -7  -3   53.98    3.51
  -1  -7  -3   57.10    3.81
  -1  -7  -3   53.59    3.71
  -1   7  -3   49.10    3.32
  -1   7  -3   64.91    4.10
  -1   7  -3   70.08    4.00
   1  -7   3   51.24    3.32
   1  -7   3   65.69    3.42
   1  -7   3   55.25    2.83
   1  -7   3   51.73    3.61
   1  -7   3   59.35    3.81
   1   7   3   64.32    3.90
   1   7   3   71.65    4.29
   1   7   3   77.50    2.93
   1   7   3   68.42    3.81
  -1  -7  -4    4.39    1.27
  -1  -7  -4    2.64    1.07
  -1  -7  -4    3.12    1.07
  -1  -7  -4    3.32    1.07
  -1   7  -4    2.05    0.88
  -1   7  -4    6.25    1.37
  -1   7  -4    3.71    1.27
   1  -7   4    3.12    1.07
   1  -7   4    5.08    1.27
   1  -7   4    3.71    1.07
   1  -7   4    5.27    0.98
   1  -7   4    3.51    1.17
   1  -7   4    3.03    1.27
   1   7   4    3.32    1.37
   1   7   4    5.17    0.88
   1   7   4    6.05    1.27
  -1  -7  -5  111.86    5.27
  -1  -7  -5  112.06    5.27
  -1  -7  -5  119.38    5.47
  -1  -7  -5  119.86    5.66
  -1   7  -5  102.10    4.88
  -1   7  -5  125.33    5.76
  -1   7  -5  139.29    5.76
   1  -7   5  114.89    4.78
   1  -7   5  139.09    5.37
   1  -7   5  128.55    5.76
   1  -7   5  124.16    3.81
   1  -7   5  121.33    5.37
   1   7   5  154.03    6.44
   1   7   5  139.48    4.10
   1   7   5  134.12    5.47
  -1  -7  -6    0.00    0.59
  -1  -7  -6    0.39    0.78
  -1  -7  -6   -0.10    0.59
  -1  -7  -6    0.10    0.59
  -1   7  -6   -0.39    0.59
  -1   7  -6   -0.59    0.49
  -1   7  -6    0.20    0.59
  -1   7  -6    0.59    0.59
   1  -7   6    0.49    0.59
   1  -7   6    0.49    0.68
   1  -7   6    0.20    0.59
   1  -7   6    0.88    0.59
   1  -7   6   -0.78    0.49
   1  -7   6   -0.78    0.59
   1   7   6   -0.59    0.59
   1   7   6   -0.20    0.49
  -1  -7  -7   35.53    3.12
  -1  -7  -7   36.99    3.42
  -1  -7  -7   40.41    3.32
  -1  -7  -7   41.29    3.42
  -1   7  -7   33.48    2.93
  -1   7  -7   45.97    3.71
  -1   7  -7   48.71    3.61
  -1   7  -7   36.99    2.93
   1  -7   7   43.34    3.03
   1  -7   7   52.12    3.71
   1  -7   7   44.51    3.61
   1  -7   7   41.39    3.12
   1  -7   7   61.69    3.90
   1   7   7   54.37    4.00
   1   7   7   48.90    2.64
  -1  -7  -8    6.74    1.56
  -1  -7  -8    8.59    1.85
  -1  -7  -8   10.93    1.76
  -1  -7  -8    7.42    1.66
  -1   7  -8    4.69    1.37
  -1   7  -8    9.86    2.05
  -1   7  -8   13.67    2.05
  -1   7  -8    6.05    1.56
   1  -7   8    8.98    1.37
   1  -7   8    6.44    1.66
   1  -7   8    9.96    1.85
   1  -7   8    7.42    1.76
   1  -7   8   10.15    1.85
   1   7   8    5.86    1.27
   1   7   8   12.10    2.15
   1   7   8   12.69    1.37
  -1  -7  -9  196.19    7.52
  -1  -7  -9  186.82    7.61
  -1  -7  -9  210.25    7.32
  -1  -7  -9  196.39    7.61
  -1   7  -9  173.06    6.64
  -1   7  -9  229.58    8.39
  -1   7  -9  213.86    7.81
  -1   7  -9  184.09    6.74
   1  -7   9  205.57    6.34
   1  -7   9  230.85    8.10
   1  -7   9  235.53    8.49
   1  -7   9  228.41    7.22
   1  -7   9  307.76    8.98
   1   7   9  244.51    8.69
   1   7   9  230.85    6.34
  -1  -7 -10   32.60    3.22
  -1  -7 -10   34.65    3.22
  -1  -7 -10   44.41    3.42
  -1  -7 -10   38.65    3.51
  -1   7 -10   34.26    3.12
  -1   7 -10   43.24    3.90
  -1   7 -10   41.09    3.61
  -1   7 -10   30.65    2.83
   1  -7  10   40.22    2.93
   1  -7  10   40.80    3.61
   1  -7  10   43.05    3.81
   1  -7  10   39.14    3.12
   1  -7  10   52.90    4.00
   1   7  10   40.51    3.71
   1   7  10   34.07    2.64
  -1  -7 -11   53.78    6.54
  -1  -7 -11   76.72    5.17
  -1  -7 -11   71.25    4.29
  -1  -7 -11   59.05    4.29
  -1   7 -11   59.93    4.10
  -1   7 -11   63.25    4.78
  -1   7 -11   63.84    4.59
  -1   7 -11   56.91    3.90
   1  -7  11   63.45    3.51
   1  -7  11   69.50    4.78
   1  -7  11   68.62    5.76
   1  -7  11   71.25    4.10
   1  -7  11   92.34    5.37
   1   7  11   62.37    4.49
   1   7  11   64.71    4.78
   1   7  11   67.94    3.81
  -1  -7 -12  105.03    5.86
  -1  -7 -12  127.18    6.74
  -1  -7 -12  130.70    5.86
  -1  -7 -12  109.13    5.95
  -1   7 -12  106.00    5.47
  -1   7 -12  132.36    6.93
  -1   7 -12  116.35    5.95
   1  -7  12  138.70    6.83
   1  -7  12  128.55    6.74
   1  -7  12  127.28    5.56
   1  -7  12  172.09    7.42
   1   7  12  142.31    6.83
   1   7  12  131.09    6.93
   1   7  12  122.50    6.44
  -1  -7 -13   38.17    3.71
  -1  -7 -13   44.71    4.10
  -1  -7 -13   49.20    3.61
  -1  -7 -13   43.05    3.90
  -1   7 -13   39.14    3.61
  -1   7 -13   51.54    4.49
  -1   7 -13   47.34    4.29
  -1   7 -13   41.68    3.51
   1  -7  13   46.07    4.20
   1  -7  13   51.93    4.39
   1   7  13   48.41    4.00
   1   7  13   48.32    4.39
  -1  -7 -14    1.76    1.07
  -1  -7 -14   -0.29    0.68
  -1  -7 -14    1.66    1.17
  -1   7 -14    0.29    0.88
  -1   7 -14    2.64    1.37
  -1   7 -14   -0.39    0.78
  -1   7 -14    1.27    0.88
   1  -7  14   -1.76    0.78
   1  -7  14   -0.68    0.98
   1  -7  14    0.00    1.17
   1   7  14    0.49    1.17
   1   7  14    3.22    1.27
  -1  -7 -15   27.82    3.32
  -1  -7 -15   28.60    3.32
  -1  -7 -15   31.43    3.42
  -1   7 -15   27.04    3.03
  -1   7 -15   35.82    4.20
  -1   7 -15   27.82    3.61
  -1   7 -15   29.19    2.93
   1  -7  15   40.02    4.20
   1  -7  15   39.92    4.10
   1  -7  15   49.78    4.49
   1   7  15   39.34    4.00
   1   7  15   31.04    3.51
  -1  -7 -16   -1.27    0.98
  -1  -7 -16   -0.68    0.88
  -1  -7 -16   -2.64    1.07
  -1   7 -16    1.27    1.07
  -1   7 -16    1.07    0.88
  -1   7 -16   -0.39    0.88
   1  -7  16    0.78    1.37
   1  -7  16    0.20    1.17
   1  -7  16    1.37    0.88
   1   7  16    0.68    0.88
   1   7  16   -0.10    0.49
  -1  -7 -17   24.99    3.32
  -1  -7 -17   28.89    3.81
  -1  -7 -17   30.75    3.32
  -1   7 -17   20.69    2.83
  -1   7 -17   30.16    3.81
  -1   7 -17   32.80    3.90
  -1   7 -17   25.87    2.93
   1  -7  17   29.87    4.00
   1  -7  17   35.53    4.20
   1   7  17   28.60    3.51
   1   7  17   22.16    3.22
  -1  -7 -18    4.69    1.85
  -1  -7 -18    8.88    2.25
  -1  -7 -18    4.39    1.66
  -1   7 -18   12.20    2.73
  -1   7 -18    4.59    1.85
  -1   7 -18   12.79    2.25
   1  -7  18   11.91    2.73
   1  -7  18   10.93    2.73
   1   7  18   13.76    2.44
   1   7  18    7.61    2.15
  -1  -7 -19   15.23    2.93
  -1  -7 -19   16.50    3.32
  -1  -7 -19   11.42    3.03
  -1   7 -19   14.64    3.03
  -1   7 -19   12.30    2.54
   1  -7  19   21.77    3.61
   1   7  19   12.30    2.83
  -1  -7 -20    0.59    1.17
  -1  -7 -20   -2.44    0.98
  -1   7 -20    0.88    0.68
  -1   7 -20    1.07    0.98
  -1   7 -20   -2.34    1.07
   1  -7  20   -1.27    1.07
   1   7  20    1.37    1.76
   1   7  20    0.59    0.98
  -1  -9  17   -0.98    1.37
  -1  -9  17   -2.25    1.07
  -1   9  17    0.00    1.46
  -1   9  17   -1.95    0.88
   1  -9 -17   -1.37    1.27
   1  -9 -17   -0.49    1.27
   1   9 -17   -1.85    1.17
   1   9 -17   -1.37    1.37
  -1  -9  16   25.28    3.90
  -1  -9  16   24.79    3.81
  -1   9  16   18.16    3.51
  -1   9  16   34.26    6.25
   1  -9 -16   15.42    2.93
   1  -9 -16   22.35    4.59
   1   9 -16   17.86    3.03
  -1  -9  15    0.29    1.37
  -1  -9  15   -2.15    1.07
  -1   9  15   -0.29    0.88
  -1   9  15    0.98    1.17
   1  -9 -15    0.20    0.98
   1  -9 -15    0.10    1.07
   1  -9 -15   -0.88    1.07
   1   9 -15    0.98    0.98
   1   9 -15    0.29    1.27
   1   9 -15    2.05    1.66
  -1  -9  14   19.03    3.22
  -1  -9  14   17.18    3.12
  -1   9  14   17.76    2.93
  -1   9  14   21.57    3.71
   1  -9 -14   14.35    2.83
   1  -9 -14   11.71    2.64
   1  -9 -14   13.47    2.54
   1   9 -14   10.05    2.44
   1   9 -14   18.64    3.22
   1   9 -14   12.98    2.73
  -1  -9  13   41.19    4.00
  -1  -9  13   45.29    4.49
  -1   9  13   32.60    4.00
  -1   9  13   39.24    4.39
   1  -9 -13   26.16    3.42
   1  -9 -13   29.77    3.90
   1  -9 -13   34.65    3.22
   1  -9 -13   29.67    3.71
   1   9 -13   26.94    2.93
   1   9 -13   30.36    3.81
   1   9 -13   37.19    4.00
  -1  -9  12   12.88    2.64
  -1  -9  12   13.96    2.93
  -1   9  12   12.30    2.44
  -1   9  12   12.01    2.54
   1  -9 -12   10.83    2.44
   1  -9 -12   14.74    2.25
   1  -9 -12    9.66    2.05
   1  -9 -12   15.03    2.15
   1   9 -12    7.71    2.15
   1   9 -12   12.79    2.15
   1   9 -12   10.25    2.44
  -1  -9  11    7.13    1.95
  -1  -9  11    5.86    1.95
  -1  -9  11    5.47    1.76
  -1   9  11    6.05    1.95
   1  -9 -11    4.39    1.85
   1  -9 -11    5.37    1.76
   1  -9 -11    3.71    1.37
   1  -9 -11    3.32    1.07
   1   9 -11    7.61    1.85
   1   9 -11    7.32    1.66
   1   9 -11    8.98    2.15
  -1  -9  10   -1.56    0.88
  -1  -9  10   -1.37    0.98
  -1  -9  10    0.20    1.27
  -1   9  10   -1.27    0.39
   1  -9 -10   -1.07    0.59
   1  -9 -10    1.56    1.17
   1  -9 -10    0.78    1.17
   1  -9 -10    0.68    0.88
   1   9 -10   -0.39    0.78
   1   9 -10    0.39    0.88
   1   9 -10   -1.46    1.07
  -1  -9   9    1.66    1.17
  -1  -9   9    4.20    1.56
  -1  -9   9    3.22    1.56
  -1   9   9    5.47    1.85
   1  -9  -9    0.68    0.78
   1  -9  -9    5.56    1.95
   1  -9  -9    4.20    1.37
   1  -9  -9    2.25    1.27
   1   9  -9    2.54    1.37
   1   9  -9    3.12    1.27
  -1  -9   8    1.07    0.78
  -1  -9   8    0.78    0.98
  -1  -9   8   -0.59    1.07
  -1   9   8    1.07    1.17
   1  -9  -8    0.29    0.88
   1  -9  -8    2.25    0.78
   1  -9  -8    2.73    1.17
   1   9  -8    0.20    1.17
   1   9  -8   -1.07    0.78
  -1  -9   7   12.49    2.05
  -1  -9   7   16.59    2.44
  -1  -9   7   13.96    2.34
  -1  -9   7   12.88    2.05
  -1   9   7   16.50    2.73
   1  -9  -7    8.30    1.85
   1  -9  -7   10.74    1.95
   1  -9  -7    8.78    2.05
   1  -9  -7   12.59    2.25
   1   9  -7   13.08    2.25
   1   9  -7   13.47    2.54
   1   9  -7   12.69    2.54
  -1  -9   6    0.98    0.88
  -1  -9   6    0.78    0.98
  -1  -9   6    0.59    0.88
  -1  -9   6   -0.59    0.88
  -1   9   6   -1.76    0.68
   1  -9  -6    1.07    1.07
   1  -9  -6    0.29    0.98
   1   9  -6    1.17    0.98
   1   9  -6    0.00    0.88
  -1  -9   5   29.28    2.73
  -1  -9   5   39.34    3.32
  -1  -9   5   25.38    3.03
  -1  -9   5   30.75    3.22
  -1   9   5   34.94    3.71
  -1   9   5   35.63    3.12
   1  -9  -5   23.23    2.83
   1  -9  -5   24.50    3.03
   1  -9  -5   30.84    3.90
   1  -9  -5   26.94    3.12
   1   9  -5   29.48    3.12
   1   9  -5   33.97    3.51
   1   9  -5   35.73    3.32
  -1  -9   4  210.84    7.42
  -1  -9   4  280.33    8.20
  -1  -9   4  246.95    8.98
  -1  -9   4  248.71    8.88
  -1   9   4  285.21    9.08
   1  -9  -4  217.57    8.10
   1  -9  -4  241.58    9.08
   1  -9  -4  226.94    8.78
   1   9  -4  222.55    8.10
   1   9  -4  288.83    8.88
  -1  -9   3    0.78    0.78
  -1  -9   3   -0.59    0.68
  -1  -9   3    0.88    0.88
  -1  -9   3    1.76    1.56
  -1   9   3   -0.29    0.78
  -1   9   3   -0.49    0.68
  -1   9   3    0.49    0.98
   1  -9  -3    0.29    0.88
   1  -9  -3   -0.49    0.88
   1  -9  -3    2.05    1.17
   1  -9  -3   -0.88    0.68
   1   9  -3    1.27    1.07
   1   9  -3    1.46    1.07
   1   9  -3    0.39    0.78
  -1  -9   2    1.76    1.27
  -1  -9   2    2.44    0.98
  -1  -9   2    2.93    1.27
  -1  -9   2    0.88    0.88
  -1  -9   2    8.30    1.85
  -1   9   2    1.95    1.27
  -1   9   2    3.12    1.37
  -1   9   2    2.93    1.37
   1  -9  -2    2.44    1.27
   1  -9  -2    1.66    1.17
   1  -9  -2    5.27    1.76
   1  -9  -2    2.93    1.37
   1   9  -2    2.54    0.88
   1   9  -2    2.44    1.46
   1   9  -2    5.76    1.37
  -1  -9   1    2.34    1.17
  -1  -9   1    4.00    1.27
  -1  -9   1    1.85    1.07
  -1  -9   1    2.34    1.37
  -1  -9   1    3.81    1.46
  -1   9   1    4.88    1.66
  -1   9   1    2.64    1.27
  -1   9   1    2.44    1.17
   1  -9  -1    2.83    1.17
   1  -9  -1    5.95    1.27
   1  -9  -1    1.85    1.07
   1  -9  -1    5.76    1.66
   1   9  -1    1.56    1.07
   1   9  -1    6.44    1.85
   1   9  -1    6.83    1.46
  -1  -9   0  355.98    9.96
  -1  -9   0  371.11    9.57
  -1  -9   0  398.15   11.32
  -1  -9   0  416.50   11.52
  -1   9   0  401.08   11.03
  -1   9   0  526.80   13.08
  -1   9   0  486.29   11.71
   1  -9   0  365.06   10.25
   1  -9   0  378.04    9.66
   1  -9   0  385.46   11.23
   1  -9   0  415.82   11.52
   1   9   0  379.70   10.64
   1   9   0  536.56   13.18
   1   9   0  479.26   11.23
  -1  -9  -1   17.08    2.44
  -1  -9  -1   18.84    2.15
  -1  -9  -1   19.23    2.34
  -1  -9  -1   20.01    2.83
  -1   9  -1   13.67    2.54
  -1   9  -1   24.30    2.93
  -1   9  -1   30.26    3.22
   1  -9   1   16.98    2.44
   1  -9   1   20.69    2.44
   1  -9   1   14.93    2.54
   1  -9   1   20.99    2.93
   1   9   1   18.25    2.64
   1   9   1   26.26    3.12
   1   9   1   25.67    2.64
  -1  -9  -2    1.85    1.17
  -1  -9  -2    0.98    0.88
  -1  -9  -2    0.78    0.98
  -1  -9  -2    1.37    0.88
  -1   9  -2    0.39    0.88
  -1   9  -2    2.15    0.98
  -1   9  -2   -0.49    0.98
   1  -9   2    1.46    1.07
   1  -9   2    0.68    0.68
   1  -9   2   -0.20    0.88
   1  -9   2    0.29    0.68
   1  -9   2   -0.59    1.27
   1   9   2   -0.20    0.78
   1   9   2    1.46    1.17
   1   9   2    2.73    1.17
  -1  -9  -3   27.14    2.83
  -1  -9  -3   30.06    3.12
  -1  -9  -3   33.48    3.22
  -1  -9  -3   34.36    3.61
  -1   9  -3   28.40    3.03
  -1   9  -3   40.12    4.00
  -1   9  -3   36.21    3.32
   1  -9   3   29.87    3.03
   1  -9   3   40.90    2.93
   1  -9   3   27.43    2.54
   1  -9   3   28.31    3.22
   1  -9   3   28.79    3.22
   1   9   3   35.14    3.71
   1   9   3   42.56    3.51
  -1  -9  -4   61.88    4.49
  -1  -9  -4   60.62    4.69
  -1  -9  -4   66.28    4.78
  -1   9  -4   63.74    4.49
  -1   9  -4   90.00    5.17
   1  -9   4   67.06    4.20
   1  -9   4   82.28    4.49
   1  -9   4   68.91    4.78
   1  -9   4   79.36    5.17
   1   9   4   78.97    6.34
   1   9   4   73.40    4.59
  -1  -9  -5    4.29    1.37
  -1  -9  -5    4.20    1.66
  -1  -9  -5    8.69    2.05
  -1   9  -5    3.32    1.27
  -1   9  -5    8.00    2.05
  -1   9  -5    7.42    1.85
   1  -9   5    5.76    1.56
   1  -9   5    6.25    1.56
   1  -9   5    3.12    1.46
   1  -9   5    8.78    2.15
   1   9   5    7.22    2.05
   1   9   5    8.20    1.76
  -1  -9  -6    2.83    1.27
  -1  -9  -6    4.10    1.85
  -1  -9  -6    4.39    1.66
  -1   9  -6    2.44    1.46
  -1   9  -6    4.69    1.76
   1  -9   6    4.78    1.37
   1  -9   6    3.61    1.46
   1  -9   6    2.93    1.07
   1  -9   6    4.20    1.85
   1   9   6    3.71    1.46
  -1  -9  -7    3.32    1.37
  -1  -9  -7    1.66    0.98
  -1  -9  -7    4.39    1.46
  -1  -9  -7    3.42    1.07
  -1   9  -7    1.37    1.17
  -1   9  -7    2.93    1.37
  -1   9  -7    3.32    1.27
   1  -9   7    1.76    1.27
   1  -9   7    3.12    1.17
   1  -9   7    0.49    0.98
   1  -9   7    4.98    1.85
   1   9   7    6.93    1.56
  -1  -9  -8    1.46    1.07
  -1  -9  -8   -0.10    0.78
  -1  -9  -8   -1.27    0.59
  -1  -9  -8   -1.07    0.98
  -1   9  -8    0.88    0.98
  -1   9  -8    1.37    1.17
   1  -9   8   -0.78    0.98
   1  -9   8    0.00    0.78
   1  -9   8   -1.17    0.88
   1  -9   8    0.29    1.17
   1   9   8    1.17    0.78
  -1  -9  -9   10.64    2.25
  -1  -9  -9   13.27    2.44
  -1  -9  -9   12.01    2.25
  -1  -9  -9   10.35    2.25
  -1   9  -9    9.66    1.95
  -1   9  -9   10.74    2.34
  -1   9  -9   13.37    2.44
   1  -9   9   13.67    1.95
   1  -9   9   14.64    2.44
   1  -9   9    8.78    2.05
   1  -9   9   21.67    3.03
   1   9   9   17.67    2.64
  -1  -9 -10   17.47    2.54
  -1  -9 -10   14.35    2.54
  -1  -9 -10   14.45    2.44
  -1  -9 -10   15.03    2.54
  -1   9 -10   13.67    2.25
  -1   9 -10   19.62    2.93
  -1   9 -10   19.03    3.03
   1  -9  10   13.37    2.15
   1  -9  10   16.79    2.64
   1  -9  10   19.72    2.64
   1  -9  10   33.19    4.49
   1   9  10   22.45    2.93
  -1  -9 -11    2.34    0.98
  -1  -9 -11    3.22    1.07
  -1  -9 -11    0.78    1.17
  -1  -9 -11    0.20    0.59
  -1   9 -11   -0.59    0.88
  -1   9 -11    5.08    1.46
  -1   9 -11   -1.07    1.37
   1  -9  11    1.46    1.17
   1  -9  11    0.68    1.17
   1   9  11    3.42    0.98
  -1  -9 -12    0.10    0.78
  -1  -9 -12    0.39    0.78
  -1  -9 -12    3.81    1.66
  -1   9 -12   -1.76    0.98
  -1   9 -12   -0.59    0.78
  -1   9 -12   -0.10    1.17
   1  -9  12    0.98    1.37
   1  -9  12   -0.20    0.98
   1   9  12   -0.68    0.98
   1   9  12    1.46    0.98
  -1  -9 -13   -0.39    1.17
  -1  -9 -13    5.86    2.15
  -1  -9 -13    1.85    1.17
  -1  -9 -13    4.49    1.27
  -1   9 -13    2.05    1.27
  -1   9 -13    1.07    1.07
  -1   9 -13    0.68    1.37
   1  -9  13    1.85    1.46
   1  -9  13    2.44    1.46
   1   9  13    3.51    1.66
   1   9  13    1.76    1.66
  -1  -9 -14   -0.78    1.17
  -1  -9 -14    3.71    1.56
  -1  -9 -14    2.05    1.27
  -1   9 -14    3.03    1.76
  -1   9 -14    4.59    1.76
  -1   9 -14    2.93    2.05
   1  -9  14    6.93    2.05
   1  -9  14    3.51    1.76
   1   9  14    4.88    1.85
   1   9  14    1.95    1.46
  -1  -9 -15    7.22    2.44
  -1  -9 -15   13.76    2.83
  -1  -9 -15    7.32    2.25
  -1   9 -15    9.18    2.44
  -1   9 -15   14.25    3.22
  -1   9 -15    8.98    2.64
  -1   9 -15    5.76    1.95
   1  -9  15   13.18    2.83
   1  -9  15   12.49    2.93
   1   9  15   15.13    2.93
   1   9  15    6.54    2.05
  -1  -9 -16    2.15    1.66
  -1  -9 -16    2.25    1.17
  -1   9 -16    0.68    1.37
  -1   9 -16    1.56    1.46
  -1   9 -16    1.56    1.27
   1  -9  16   -0.10    1.27
   1  -9  16   -2.83    1.17
   1   9  16    1.17    0.98
  -1  -9 -17    3.22    1.76
  -1  -9 -17    2.05    1.56
  -1  -9 -17   -0.39    1.07
  -1   9 -17    1.56    1.46
  -1   9 -17    0.78    1.56
  -1   9 -17    1.66    1.17
   1  -9  17    0.00    1.95
   1  -9  17    0.39    1.95
   1   9  17    0.78    1.07
   1   9  17   -0.39    1.27
  -1 -11  13   20.40    3.51
  -1  11  13   30.06    4.20
   1 -11 -13   15.52    2.93
   1 -11 -13   21.77    3.81
   1 -11 -13   19.13    3.12
   1 -11 -13   14.64    3.22
   1  11 -13   15.72    3.32
   1  11 -13   28.79    4.20
   1  11 -13   20.50    3.51
  -1 -11  12   -1.66    1.07
   1 -11 -12    0.10    0.78
   1 -11 -12    1.17    0.78
   1  11 -12   -2.15    1.17
   1  11 -12    0.00    1.66
   1  11 -12   -3.03    1.17
  -1 -11  11    4.00    1.66
  -1 -11  11    2.64    1.56
  -1  11  11   10.54    2.54
   1 -11 -11    2.93    1.56
   1 -11 -11    2.73    1.85
   1 -11 -11    0.88    1.46
   1 -11 -11    2.25    1.46
   1  11 -11    1.66    1.46
   1  11 -11    5.08    1.76
   1  11 -11    0.98    1.56
  -1 -11  10    3.71    1.76
  -1 -11  10    2.44    1.56
  -1  11  10    5.76    1.85
   1 -11 -10   -0.10    1.37
   1 -11 -10    2.44    1.95
   1 -11 -10    3.71    1.85
   1 -11 -10    2.83    1.56
   1  11 -10   -0.20    1.07
   1  11 -10    4.78    1.95
   1  11 -10    4.10    1.76
  -1 -11   9   -0.78    0.88
  -1 -11   9   -0.29    1.27
  -1  11   9   -0.78    1.17
   1 -11  -9   -0.29    0.68
   1 -11  -9   -2.54    0.88
   1 -11  -9   -0.49    1.46
   1  11  -9   -1.56    0.88
   1  11  -9    0.00    0.98
   1  11  -9   -0.59    1.27
  -1 -11   8    6.15    1.46
  -1 -11   8    2.15    1.27
  -1  11   8    4.39    1.95
   1 -11  -8    2.15    1.46
   1 -11  -8    1.85    1.66
   1 -11  -8    1.56    1.17
   1 -11  -8    6.05    2.05
   1  11  -8    0.10    1.56
   1  11  -8    5.76    2.05
   1  11  -8    4.49    1.76
  -1 -11   7    8.30    1.85
  -1 -11   7    3.61    1.85
  -1 -11   7    6.93    2.05
  -1  11   7    2.25    1.46
   1 -11  -7    2.54    1.27
   1 -11  -7    0.68    1.27
   1 -11  -7    3.12    1.76
   1 -11  -7    4.69    2.05
   1  11  -7    0.49    1.46
   1  11  -7    4.69    1.66
   1  11  -7    4.00    1.56
  -1 -11   6    1.37    1.17
  -1 -11   6    2.93    1.27
  -1  11   6   -1.66    0.78
   1 -11  -6    2.05    1.46
   1 -11  -6    0.39    1.17
   1 -11  -6    0.20    1.07
   1 -11  -6    1.95    1.76
   1  11  -6    0.39    1.46
   1  11  -6    2.73    1.17
   1  11  -6    0.78    0.98
  -1 -11   5   -1.56    1.07
  -1 -11   5    1.17    1.27
  -1 -11   5    0.88    1.85
  -1  11   5    2.54    1.56
  -1  11   5    3.81    1.56
   1 -11  -5    0.78    0.98
   1 -11  -5   -0.59    1.07
   1 -11  -5    0.39    1.17
   1 -11  -5    0.59    0.98
   1  11  -5    2.15    1.37
   1  11  -5    3.03    1.76
   1  11  -5    1.76    1.46
  -1 -11   4   -0.10    1.07
  -1 -11   4    2.25    0.88
  -1 -11   4    0.39    1.66
  -1  11   4    2.34    1.66
  -1  11   4    3.32    1.66
   1 -11  -4    2.54    1.37
   1 -11  -4    7.22    1.37
   1 -11  -4    3.22    1.17
   1 -11  -4    2.93    1.66
   1  11  -4    3.12    1.66
   1  11  -4    3.12    1.07
   1  11  -4    1.85    1.56
  -1 -11   3    1.27    0.88
  -1 -11   3   -0.98    0.98
  -1 -11   3   -1.66    1.56
  -1  11   3    0.59    1.56
  -1  11   3    0.98    1.27
   1 -11  -3    0.00    1.07
   1 -11  -3    0.00    1.17
   1 -11  -3    0.68    1.07
   1 -11  -3   -0.20    1.27
   1  11  -3   -0.88    0.78
   1  11  -3    1.76    1.27
   1  11  -3    0.68    1.27
  -1 -11   2   43.44    4.10
  -1 -11   2   49.78    4.69
  -1 -11   2   41.68    4.39
  -1  11   2   46.66    4.39
  -1  11   2   59.54    5.17
  -1  11   2   53.49    4.49
   1 -11  -2   36.31    3.71
   1 -11  -2   42.36    3.71
   1 -11  -2   49.29    4.69
   1 -11  -2   45.88    4.69
   1  11  -2   44.02    4.20
   1  11  -2   58.08    5.17
   1  11  -2   53.49    4.39
  -1 -11   1   27.72    3.22
  -1 -11   1   30.55    3.71
  -1 -11   1   30.94    3.71
  -1  11   1   23.91    3.22
  -1  11   1   40.31    4.29
  -1  11   1   30.65    3.61
   1 -11  -1   25.09    3.32
   1 -11  -1   26.74    3.51
   1 -11  -1   27.62    3.42
   1 -11  -1   27.72    3.71
   1  11  -1   23.13    3.22
   1  11  -1   36.51    4.20
   1  11  -1   38.85    3.81
  -1 -11   0    0.88    0.98
  -1 -11   0    1.76    1.37
  -1 -11   0   -1.27    0.88
  -1 -11   0    1.56    0.98
  -1  11   0   -1.37    0.59
  -1  11   0   -0.78    0.78
  -1  11   0    1.66    1.46
   1 -11   0   -1.56    0.78
   1 -11   0    3.12    1.17
   1 -11   0    0.78    0.88
   1 -11   0   -1.37    0.88
   1  11   0   -1.76    0.88
   1  11   0    0.20    0.88
  -1 -11  -1    4.69    1.66
  -1 -11  -1    5.76    1.76
  -1 -11  -1    4.59    1.56
  -1 -11  -1    9.47    2.15
  -1  11  -1    5.27    1.85
  -1  11  -1    9.27    2.54
  -1  11  -1    7.03    1.95
   1 -11   1    6.34    1.85
   1 -11   1    7.32    2.15
   1 -11   1   12.10    2.25
   1  11   1    3.81    1.46
   1  11   1   14.15    2.93
   1  11   1    8.78    2.05
  -1 -11  -2   18.55    2.93
  -1 -11  -2   24.11    2.93
  -1 -11  -2   14.35    2.83
  -1 -11  -2   19.81    3.32
  -1  11  -2   21.38    3.12
  -1  11  -2   31.63    3.81
  -1  11  -2   28.21    3.51
   1 -11   2   25.96    3.03
   1 -11   2   21.28    3.12
   1 -11   2   25.87    3.51
   1  11   2   35.14    4.20
   1  11   2   28.11    3.22
  -1 -11  -3   13.86    2.44
  -1 -11  -3   17.67    2.93
  -1 -11  -3   17.86    3.03
  -1 -11  -3   21.77    3.32
  -1  11  -3   15.81    2.83
  -1  11  -3   26.06    3.61
  -1  11  -3   23.52    3.22
   1 -11   3   11.91    2.73
   1 -11   3   15.81    2.64
   1 -11   3   19.72    3.22
   1  11   3   27.82    3.71
   1  11   3   25.28    3.22
  -1 -11  -4    3.32    1.56
  -1 -11  -4    6.15    1.37
  -1 -11  -4    2.25    1.37
  -1 -11  -4    1.27    1.46
  -1  11  -4   -0.39    1.27
  -1  11  -4    2.34    1.07
  -1  11  -4    2.73    1.46
   1 -11   4    1.37    1.07
   1 -11   4    9.47    2.25
   1  11   4    4.39    1.76
   1  11   4    1.27    1.27
  -1 -11  -5    3.32    1.66
  -1 -11  -5    0.78    1.27
  -1 -11  -5    4.88    1.56
  -1 -11  -5    1.56    1.46
  -1  11  -5    1.17    1.56
  -1  11  -5    4.00    1.95
  -1  11  -5    2.54    1.56
   1 -11   5    3.32    1.37
   1 -11   5    6.93    2.25
   1 -11   5    5.17    1.95
   1  11   5    9.66    2.05
  -1 -11  -6   27.43    3.61
  -1 -11  -6   35.33    3.90
  -1 -11  -6   30.16    3.71
  -1 -11  -6   25.57    3.61
  -1  11  -6   22.55    3.12
  -1  11  -6   42.95    4.69
  -1  11  -6   29.28    3.51
   1 -11   6   26.65    2.93
   1 -11   6   26.45    3.51
   1 -11   6   30.06    3.61
   1  11   6   30.55    3.71
  -1 -11  -7    0.29    0.78
  -1 -11  -7    0.68    1.46
  -1 -11  -7    1.27    1.37
  -1 -11  -7    3.03    1.85
  -1  11  -7    0.00    1.46
  -1  11  -7    3.32    0.98
  -1  11  -7    1.76    1.17
   1 -11   7   -0.29    1.46
   1 -11   7    0.88    1.56
   1  11   7    2.73    1.46
  -1 -11  -8    1.85    0.98
  -1 -11  -8   -0.88    1.17
  -1 -11  -8   -0.88    1.07
  -1 -11  -8   -0.59    1.17
  -1  11  -8   -1.56    0.98
  -1  11  -8    0.29    1.27
  -1  11  -8    0.29    0.88
   1 -11   8    1.85    1.37
   1 -11   8    0.49    0.78
   1  11   8   -1.37    0.98
  -1 -11  -9    5.37    1.37
  -1 -11  -9    3.61    2.05
  -1 -11  -9    9.96    2.34
  -1 -11  -9    4.88    2.05
  -1  11  -9    2.34    1.85
  -1  11  -9    6.83    2.25
  -1  11  -9   11.13    2.73
   1 -11   9    7.71    2.25
   1 -11   9    5.37    2.25
   1  11   9   12.01    2.93
  -1 -11 -10    0.00    1.07
  -1 -11 -10   -0.20    1.56
  -1 -11 -10    1.17    1.37
  -1 -11 -10    2.93    1.95
  -1  11 -10   -0.88    1.17
  -1  11 -10    0.88    1.27
  -1  11 -10   -1.07    1.27
   1 -11  10    1.27    1.46
   1 -11  10    0.39    1.56
   1  11  10    2.93    1.46
  -1 -11 -11    4.49    2.05
  -1 -11 -11   12.01    2.83
  -1 -11 -11   10.05    2.44
  -1  11 -11   11.71    2.83
  -1  11 -11   10.64    2.83
   1 -11  11   11.42    2.64
   1 -11  11    8.39    2.93
   1  11  11   16.20    3.61
  -1 -11 -12    0.49    0.98
  -1 -11 -12    0.10    1.46
  -1 -11 -12    1.56    1.56
  -1 -11 -12   -2.15    1.07
  -1  11 -12    0.78    1.07
  -1  11 -12    2.15    1.66
  -1  11 -12    4.29    2.34
   1 -11  12    2.34    1.66
   1  11  12    3.12    1.27
  -1 -11 -13    0.39    1.17
  -1 -11 -13    3.51    1.85
  -1 -11 -13    1.07    1.27
  -1  11 -13    3.42    2.05
  -1  11 -13   -1.37    1.46
  -1  11 -13    2.34    2.15
   1 -11  13    5.56    2.25
   1  11  13    2.15    1.46
  -1 -13   6    3.32    1.76
  -1  13   6    4.10    1.37
   1 -13  -6    5.76    1.85
   1 -13  -6    8.00    2.54
   1 -13  -6    3.51    2.15
   1  13  -6    4.69    1.95
   1  13  -6    4.49    1.56
  -1 -13   5   18.84    3.32
  -1  13   5   32.50    4.49
   1 -13  -5   17.96    3.42
   1 -13  -5   25.09    4.00
   1 -13  -5   25.57    3.51
   1 -13  -5   18.06    3.32
   1  13  -5   19.91    3.51
   1  13  -5   29.48    4.29
  -1 -13   4    1.85    1.46
  -1 -13   4    5.37    1.85
  -1  13   4    2.25    1.76
  -1  13   4    4.88    2.05
   1 -13  -4    2.34    1.76
   1 -13  -4   16.59    2.83
   1 -13  -4   10.54    2.44
   1  13  -4    1.07    1.66
   1  13  -4    4.29    2.15
  -1 -13   3   21.08    3.42
  -1 -13   3   20.30    3.51
  -1  13   3   23.04    4.10
  -1  13   3   21.47    3.61
   1 -13  -3   18.64    4.10
   1 -13  -3   17.57    3.32
   1 -13  -3   23.33    3.71
   1 -13  -3   22.84    3.71
   1  13  -3   18.64    3.42
   1  13  -3   24.60    4.00
  -1 -13   2    1.66    1.76
  -1 -13   2    4.10    2.05
  -1 -13   2    1.27    1.76
  -1  13   2    1.17    1.76
  -1  13   2    0.88    1.76
   1 -13  -2    6.64    2.34
   1 -13  -2    3.12    1.56
   1  13  -2    1.85    1.76
   1  13  -2   -1.07    1.27
  -1 -13   1    4.29    1.56
  -1 -13   1    3.22    1.66
  -1 -13   1    2.25    1.95
  -1  13   1    5.17    2.15
  -1  13   1    2.25    1.66
  -1  13   1    3.71    1.76
   1 -13  -1    2.44    2.25
   1 -13  -1    5.37    1.66
   1 -13  -1    1.27    1.85
   1  13  -1    2.25    1.56
   1  13  -1    0.10    1.46
  -1 -13   0    2.44    1.27
  -1 -13   0    3.81    2.05
  -1 -13   0    2.34    1.66
  -1  13   0    3.61    1.95
  -1  13   0    2.54    1.85
  -1  13   0    4.78    2.05
   1 -13   0   -1.27    1.46
   1 -13   0    4.88    1.95
   1 -13   0    4.20    1.66
   1  13   0    2.64    1.76
   1  13   0    4.78    1.85
  -1 -13  -1   -2.05    1.56
  -1 -13  -1   -0.29    1.66
  -1 -13  -1    3.42    1.76
  -1  13  -1   -2.05    0.98
  -1  13  -1    3.71    1.95
  -1  13  -1    1.27    1.95
   1 -13   1    5.27    1.56
   1 -13   1   -1.56    1.27
   1 -13   1    4.49    1.76
   1  13   1    1.56    1.37
  -1 -13  -2    0.88    1.07
  -1 -13  -2    3.51    2.05
  -1  13  -2    3.22    1.46
  -1  13  -2    2.05    2.15
  -1  13  -2    2.05    1.76
   1 -13   2    4.00    1.66
   1 -13   2    1.27    1.17
   1 -13   2    1.56    2.05
   1  13   2    1.07    1.56
  -1 -13  -3    1.37    2.15
  -1 -13  -3    0.49    1.37
  -1 -13  -3    1.37    0.98
  -1  13  -3   -0.98    1.27
  -1  13  -3   -1.27    1.17
  -1  13  -3   -1.46    1.17
   1 -13   3    1.66    1.56
   1 -13   3   -0.78    1.27
   1 -13   3   -2.05    1.46
   1  13   3    0.68    1.37
  -1 -13  -4   22.06    3.32
  -1 -13  -4   25.09    3.61
  -1 -13  -4   22.06    3.61
  -1 -13  -4   18.16    5.47
  -1  13  -4   13.37    3.22
  -1  13  -4   34.36    4.69
  -1  13  -4   22.94    3.71
   1 -13   4   20.89    3.32
   1 -13   4   19.23    3.51
   1  13   4   26.16    4.20
  -1 -13  -5    0.88    1.07
  -1 -13  -5   -0.29    2.54
  -1 -13  -5    1.17    1.27
  -1  13  -5    0.78    1.37
  -1  13  -5    0.98    1.46
  -1  13  -5   -0.39    1.66
   1 -13   5    3.22    1.76
   1 -13   5   -0.20    1.27
   1  13   5    2.05    1.56
  -1 -13  -6   -0.49    1.46
  -1 -13  -6    0.10    1.07
  -1 -13  -6    0.88    1.46
  -1  13  -6    0.29    1.17
  -1  13  -6   -2.54    1.46
   1 -13   6    1.85    1.46
   1  13   6   -0.10    1.37
  -2   0  24    6.64    2.15
  -2   0  24    9.18    2.83
  -2   0  24    5.66    2.15
   2   0 -24    4.69    1.85
  -2   0  23    0.20    1.27
  -2   0  23    1.17    1.85
  -2   0  23    0.00    0.88
  -2   0  22   -1.37    0.98
  -2   0  22   -1.85    0.98
  -2   0  22   -1.37    0.78
   2   0 -22    0.78    1.37
   2   0 -22   -0.78    1.37
  -2   0  21   -0.39    0.78
  -2   0  21    2.44    1.37
   2   0 -21    1.37    0.49
   2   0 -21   -1.46    0.59
  -2   0  20    3.90    1.85
  -2   0  20   10.15    2.44
  -2   0  20    6.93    1.95
   2   0 -20    4.69    1.85
   2   0 -20    8.98    1.85
  -2   0  19   -0.88    0.59
  -2   0  19   -1.17    0.68
  -2   0  19   -0.39    0.68
   2   0 -19    0.39    0.68
   2   0 -19    1.37    1.07
  -2   0  18    9.08    2.05
  -2   0  18    6.34    1.95
  -2   0  18    7.32    2.05
   2   0 -18    5.47    1.37
   2   0 -18    4.49    1.76
   2   0 -18    6.15    1.37
  -2   0  17   -0.68    0.68
  -2   0  17    0.00    0.98
  -2   0  17   -1.56    0.68
   2   0 -17    0.98    0.78
   2   0 -17   -1.37    0.49
   2   0 -17   -0.20    0.49
  -2   0  16  188.00    7.52
  -2   0  16  188.78    7.22
  -2   0  16  187.02    7.81
  -2   0  16  176.77    7.52
   2   0 -16  141.24    5.37
   2   0 -16  174.82    5.66
   2   0 -16  139.97    6.74
   2   0 -16  138.31    4.98
  -2   0  15    0.39    0.98
  -2   0  15   -1.07    0.59
  -2   0  15   -0.59    0.59
   2   0 -15    0.78    0.49
   2   0 -15   -0.59    0.49
   2   0 -15    0.59    0.49
  -2   0  14  185.16    6.93
  -2   0  14  195.51    6.74
  -2   0  14  203.32    4.88
  -2   0  14  200.68    7.42
  -2   0  14  195.90    7.32
   2   0 -14  163.30    5.27
   2   0 -14  178.92    5.27
   2   0 -14  153.34    6.44
   2   0 -14  156.66    4.98
  -2   0  13   -0.29    0.59
  -2   0  13   -0.78    0.49
  -2   0  13   -0.10    0.49
  -2   0  13   -0.59    0.39
  -2   0  13   -0.10    0.29
   2   0 -13   -0.98    0.29
   2   0 -13    0.59    0.39
   2   0 -13   -0.68    0.39
  -2   0  12    1.17    2.83
  -2   0  12   -6.44    3.42
  -2   0  12    5.08    1.17
  -2   0  12    4.78    1.27
  -2   0  12    6.05    0.88
  -2   0  12    6.83    1.37
  -2   0  12    9.37    1.56
   2   0 -12    6.64    1.07
   2   0 -12    3.90    0.98
   2   0 -12    4.59    1.17
   2   0 -12    3.32    0.78
  -2   0  11    1.07    2.15
  -2   0  11    2.73    3.22
  -2   0  11   -0.29    0.29
  -2   0  11   -0.10    0.39
  -2   0  11   -0.39    0.29
  -2   0  11   -0.20    0.39
  -2   0  11    0.78    0.68
  -2   0  11    1.07    0.68
   2   0 -11    0.20    1.37
   2   0 -11   -1.07    1.76
   2   0 -11    0.39    0.39
   2   0 -11   -0.49    0.29
   2   0 -11   -0.49    0.39
   2   0 -11   -0.10    0.49
  -2   0  10  272.23   12.88
  -2   0  10  265.01   15.72
  -2   0  10  256.42    4.20
  -2   0  10  270.28    6.93
  -2   0  10  280.43    6.64
  -2   0  10  276.82    4.78
  -2   0  10  255.93    6.83
  -2   0  10  269.99    7.03
   2   0 -10  268.91   13.37
   2   0 -10  278.77   17.47
   2   0 -10  234.85    5.08
   2   0 -10  261.40    4.69
   2   0 -10  251.44    5.27
   2   0 -10  233.77    6.54
   2   0 -10  232.02    4.98
  -2   0   9   -0.68    0.78
  -2   0   9    0.29    0.29
  -2   0   9    0.00    0.39
  -2   0   9    0.59    0.59
  -2   0   9    0.49    0.29
  -2   0   9    0.39    0.49
  -2   0   9    0.00    0.39
   2   0  -9   -0.98    0.98
   2   0  -9    0.49    0.39
   2   0  -9    0.20    0.29
   2   0  -9    0.39    0.39
   2   0  -9    1.07    0.59
   2   0  -9    0.88    0.49
   2   0  -9   -0.49    0.29
  -2   0   8  167.60    9.27
  -2   0   8  155.39   11.42
  -2   0   8  140.07    2.64
  -2   0   8  151.00    4.59
  -2   0   8  166.03    4.49
  -2   0   8  160.96    3.22
  -2   0   8  146.71    3.51
  -2   0   8  159.98    4.78
  -2   0   8  160.37    4.88
   2   0  -8  152.37    8.88
   2   0  -8  172.09   12.10
   2   0  -8  138.31    3.32
   2   0  -8  155.98    3.22
   2   0  -8  151.78    3.71
   2   0  -8  127.38    4.29
   2   0  -8  133.04    3.32
   2   0  -8  142.70    3.51
  -2   0   7   -0.49    1.07
  -2   0   7   -1.66    1.17
  -2   0   7   -0.10    0.20
  -2   0   7    0.98    0.49
  -2   0   7    0.20    0.39
  -2   0   7    0.20    0.29
  -2   0   7   -0.49    0.29
  -2   0   7    0.49    0.29
  -2   0   7    0.20    0.29
  -2   0   7    0.00    0.20
   2   0  -7   -1.46    0.68
   2   0  -7    0.29    1.37
   2   0  -7    0.39    0.29
   2   0  -7   -0.10    0.20
   2   0  -7    0.49    0.29
   2   0  -7    0.10    0.29
   2   0  -7    0.00    0.10
   2   0  -7   -0.29    0.20
   2   0  -7    0.20    0.39
  -2   0   6   24.30    3.12
  -2   0   6   22.06    3.61
  -2   0   6   22.25    0.88
  -2   0   6   23.52    1.56
  -2   0   6   26.35    1.56
  -2   0   6   23.82    1.07
  -2   0   6   22.45    1.27
  -2   0   6   25.09    1.66
  -2   0   6   20.99    1.17
  -2   0   6   22.55    1.56
  -2   0   6   20.60    1.46
  -2   0   6   23.04    1.27
   2   0  -6   19.23    2.64
   2   0  -6   20.60    3.51
   2   0  -6   21.08    1.07
   2   0  -6   25.67    1.17
   2   0  -6   23.13    1.27
   2   0  -6   21.38    1.56
   2   0  -6   23.43    0.68
   2   0  -6   21.77    1.17
   2   0  -6   23.62    1.27
  -2   0   5   -0.98    0.68
  -2   0   5    0.39    1.27
  -2   0   5    0.29    0.20
  -2   0   5    0.00    0.29
  -2   0   5    0.00    0.29
  -2   0   5    0.10    0.20
  -2   0   5    0.29    0.29
  -2   0   5    0.78    0.39
  -2   0   5   -0.10    0.20
  -2   0   5    0.10    0.29
  -2   0   5    0.10    0.29
  -2   0   5    0.10    0.29
   2   0  -5    0.00    0.39
   2   0  -5    1.37    0.98
   2   0  -5    0.29    0.29
   2   0  -5    0.20    0.29
   2   0  -5    0.29    0.20
   2   0  -5    0.10    0.29
   2   0  -5   -0.10    0.29
   2   0  -5    0.10    0.20
   2   0  -5    0.20    0.20
   2   0  -5    0.20    0.20
   2   0  -5    0.00    0.20
   2   0  -5    0.00    0.39
  -2   0   4  475.26    9.96
  -2   0   4  480.43   12.88
  -2   0   4  456.91    5.56
  -2   0   4  451.25    2.64
  -2   0   4  484.63    6.05
  -2   0   4  505.62    5.47
  -2   0   4  498.98    3.90
  -2   0   4  436.61    4.39
  -2   0   4  496.93    6.05
  -2   0   4  410.15    3.81
  -2   0   4  478.87    5.76
  -2   0   4  441.19    5.37
  -2   0   4  458.96    4.78
   2   0  -4  481.80   10.05
   2   0  -4  490.88   12.98
   2   0  -4  428.41    3.42
   2   0  -4  475.94    5.76
   2   0  -4  510.20    6.64
   2   0  -4  488.53    3.90
   2   0  -4  446.07    4.49
   2   0  -4  484.44    5.86
   2   0  -4  441.68    3.03
   2   0  -4  399.61    3.61
   2   0  -4  482.09    5.76
   2   0  -4  446.37    5.37
   2   0  -4  458.86    4.78
  -2   0   3   -0.29    0.39
  -2   0   3   -0.20    0.68
  -2   0   3    0.78    0.29
  -2   0   3    0.39    0.29
  -2   0   3    0.20    0.20
  -2   0   3    0.20    0.20
  -2   0   3    0.49    0.29
  -2   0   3    0.20    0.10
  -2   0   3    0.29    0.29
  -2   0   3    0.39    0.29
  -2   0   3    0.29    0.39
   2   0  -3   -0.20    0.29
   2   0  -3   -0.29    0.49
   2   0  -3    0.20    0.10
   2   0  -3    0.29    0.20
   2   0  -3    0.29    0.20
   2   0  -3    0.49    0.20
   2   0  -3    0.68    0.29
   2   0  -3    0.10    0.20
   2   0  -3    0.20    0.10
   2   0  -3    0.29    0.10
   2   0  -3    0.10    0.20
   2   0  -3    0.10    0.20
   2   0  -3    0.98    0.29
  -2   0   2   77.01    2.15
  -2   0   2   73.40    2.73
  -2   0   2   72.82    1.66
  -2   0   2   69.99    1.66
  -2   0   2   81.21    1.56
  -2   0   2   53.10    1.17
  -2   0   2   82.77    1.85
  -2   0   2   49.88    0.68
  -2   0   2   73.99    1.66
  -2   0   2   69.30    1.56
  -2   0   2   70.18    1.56
   2   0  -2   73.70    2.15
   2   0  -2   74.67    2.83
   2   0  -2   62.08    1.56
   2   0  -2   77.99    1.56
   2   0  -2   68.52    1.37
   2   0  -2   62.67    1.56
   2   0  -2   66.86    1.17
   2   0  -2   69.11    1.56
   2   0  -2   61.49    1.46
   2   0  -2   69.30    1.46
  -2   0  -1    0.00    0.10
   2   0   1    0.00    0.10
   2   0   1   -0.10    0.10
   2   0   1    0.00    0.10
   2   0   1    0.10    0.10
  -2   0  -2  914.40   15.23
  -2   0  -2  939.59   19.91
  -2   0  -2  950.52    5.76
  -2   0  -2  777.07    5.76
   2   0   2  929.34   15.42
   2   0   2  910.79   19.81
   2   0   2  754.81    5.37
   2   0   2  900.64    5.47
   2   0   2  783.80    5.76
  -2   0  -3    0.00    0.49
  -2   0  -3   -0.68    0.49
  -2   0  -3    0.68    0.29
  -2   0  -3    0.59    0.29
  -2   0  -3    0.59    0.29
  -2   0  -3    0.49    0.29
  -2   0  -3    0.59    0.39
  -2   0  -3   -0.20    0.29
  -2   0  -3    0.00    0.20
   2   0   3    0.39    0.68
   2   0   3   -0.78    0.68
   2   0   3    0.39    0.29
   2   0   3    0.39    0.29
   2   0   3    0.29    0.20
   2   0   3    0.29    0.20
   2   0   3   -0.10    0.39
   2   0   3   -0.10    0.20
  -2   0  -4  472.23   13.86
  -2   0  -4  473.11   17.76
  -2   0  -4  394.05    4.98
  -2   0  -4  465.60    5.37
  -2   0  -4  471.26    4.98
  -2   0  -4  456.23    4.88
  -2   0  -4  477.31    5.95
  -2   0  -4  385.85    5.37
  -2   0  -4  393.85    5.17
   2   0   4  437.00   13.37
   2   0   4  424.01   16.98
   2   0   4  387.61    4.78
   2   0   4  466.28    5.37
   2   0   4  466.87    4.98
   2   0   4  448.32    4.88
   2   0   4  384.39    5.37
   2   0   4  412.59    3.03
   2   0   4  402.64    5.17
  -2   0  -5   -0.49    0.20
  -2   0  -5    2.34    1.27
  -2   0  -5    0.49    0.29
  -2   0  -5    0.10    0.20
  -2   0  -5    0.10    0.29
  -2   0  -5    0.20    0.20
  -2   0  -5   -0.29    0.29
  -2   0  -5    0.20    0.29
  -2   0  -5    0.00    0.29
   2   0   5    0.20    0.29
   2   0   5    0.59    0.39
   2   0   5    0.00    0.20
   2   0   5    0.59    0.29
   2   0   5   -0.49    0.20
   2   0   5    0.20    0.20
   2   0   5    0.20    0.29
   2   0   5    0.39    0.29
  -2   0  -6    1.37    1.37
  -2   0  -6    6.44    3.03
  -2   0  -6    6.25    0.88
  -2   0  -6    7.61    0.88
  -2   0  -6    9.27    0.88
  -2   0  -6    7.91    0.88
  -2   0  -6    5.08    0.88
  -2   0  -6    4.88    0.78
  -2   0  -6    6.93    0.59
   2   0   6    5.56    0.78
   2   0   6    8.30    0.98
   2   0   6    6.25    0.78
   2   0   6    6.93    0.78
   2   0   6    6.54    0.39
   2   0   6    6.93    0.49
   2   0   6    8.69    1.07
  -2   0  -7    1.07    0.98
  -2   0  -7    1.37    1.17
  -2   0  -7    0.20    0.39
  -2   0  -7    0.68    0.29
  -2   0  -7    0.68    0.39
  -2   0  -7    0.29    0.49
  -2   0  -7    0.29    0.29
  -2   0  -7    0.39    0.29
   2   0   7    0.20    0.39
   2   0   7    0.39    0.39
   2   0   7    0.88    0.39
   2   0   7    0.00    0.39
   2   0   7    0.39    0.20
   2   0   7    0.39    0.20
   2   0   7    0.59    0.39
  -2   0  -8  456.23   18.25
  -2   0  -8  469.40   23.82
  -2   0  -8  392.19    6.74
  -2   0  -8  464.52    6.44
  -2   0  -8  463.55    6.64
  -2   0  -8  386.83    7.61
  -2   0  -8  386.53    6.74
  -2   0  -8  480.34    6.54
   2   0   8  464.13    7.81
   2   0   8  475.85    6.54
   2   0   8  434.75    6.44
   2   0   8  472.82    8.39
  -2   0  -9   -0.98    1.37
  -2   0  -9    4.39    3.32
  -2   0  -9    0.10    0.39
  -2   0  -9   -0.59    0.29
  -2   0  -9   -0.59    0.39
  -2   0  -9   -0.20    0.29
   2   0   9    0.39    0.49
   2   0   9    0.59    0.39
   2   0   9    0.10    0.39
  -2   0 -10    2.15    1.56
  -2   0 -10   -0.59    1.56
  -2   0 -10   -0.20    0.29
  -2   0 -10    0.10    0.39
  -2   0 -10    1.37    0.68
  -2   0 -10    0.20    0.59
  -2   0 -10    0.59    0.39
   2   0  10    1.46    1.56
   2   0  10    0.39    1.66
   2   0  10    0.20    0.59
   2   0  10    0.20    0.39
   2   0  10    0.20    0.49
  -2   0 -11    0.59    1.27
  -2   0 -11    2.05    2.44
  -2   0 -11    0.49    0.49
  -2   0 -11   -0.29    0.29
  -2   0 -11   -0.68    0.29
  -2   0 -11    0.10    0.39
  -2   0 -11   -0.49    0.29
   2   0  11    7.22    1.85
   2   0  11   10.93    2.83
   2   0  11   -0.39    0.49
   2   0  11    0.00    0.39
   2   0  11    0.49    0.59
  -2   0 -12   23.52    3.03
  -2   0 -12   24.70    3.22
  -2   0 -12   12.01    1.46
  -2   0 -12   14.84    1.46
  -2   0 -12   13.67    1.85
  -2   0 -12   18.16    1.85
   2   0  12   29.28    4.29
   2   0  12   36.60    6.15
   2   0  12   19.33    2.15
   2   0  12   17.37    1.66
   2   0  12   17.18    2.05
  -2   0 -13    0.00    0.39
  -2   0 -13    0.68    0.59
  -2   0 -13    0.59    0.68
  -2   0 -13    0.00    0.49
   2   0  13   -0.20    0.59
   2   0  13    1.27    0.59
   2   0  13   -0.10    0.49
  -2   0 -14  131.87    5.27
  -2   0 -14  154.61    6.15
  -2   0 -14  131.87    6.05
  -2   0 -14  137.73    5.27
   2   0  14  160.47    6.34
   2   0  14  162.23    4.98
   2   0  14  152.56    6.54
  -2   0 -15    1.07    0.78
  -2   0 -15   -0.68    0.49
  -2   0 -15   -0.49    0.88
  -2   0 -15    0.10    0.49
   2   0  15   -1.17    0.59
   2   0  15   -0.29    0.59
   2   0  15   -0.39    0.39
  -2   0 -16  437.58   10.35
  -2   0 -16  500.44   11.91
  -2   0 -16  409.57   11.71
  -2   0 -16  425.48    9.86
   2   0  16  544.95   12.59
   2   0  16  547.20   12.59
   2   0  16  520.75   13.08
  -2   0 -17   -0.68    0.88
  -2   0 -17   -0.10    0.68
  -2   0 -17   -1.46    0.68
   2   0  17    0.00    0.88
   2   0  17   -1.07    0.68
   2   0  17   -1.07    0.59
  -2   0 -18  950.23   16.40
  -2   0 -18  969.16   19.23
  -2   0 -18  967.31   15.72
   2   0  18 1229.68   20.40
   2   0  18 1217.68   20.21
   2   0  18 1153.55   20.89
  -2   0 -19   -0.39    0.78
  -2   0 -19   -0.29    0.68
   2   0  19    0.20    0.98
   2   0  19    1.76    1.56
   2   0  19    1.07    0.68
  -2   0 -20   29.38    3.32
  -2   0 -20   25.57    3.42
  -2   0 -20   26.55    2.83
   2   0  20   42.56    4.29
   2   0  20   43.14    4.10
   2   0  20   36.12    4.00
  -2   0 -21    1.66    0.59
  -2   0 -21   -0.20    0.98
   2   0  21    1.27    0.98
   2   0  21    0.29    1.27
   2   0  21   -0.78    1.27
  -2   0 -22   -1.37    0.88
   2   0  22    0.20    1.17
   2   0  22   -0.59    0.88
  -2   0 -23    0.20    1.17
   2   0  23   -0.59    1.37
   2   0  23   -2.15    1.37
   2   0  23   -0.68    0.88
  -2  -2  23    1.56    1.95
  -2  -2  23    1.76    1.85
  -2   2  23    3.71    2.05
  -2   2  23    2.25    1.27
   2  -2 -23    0.20    1.17
   2  -2 -23    2.25    1.46
   2   2 -23    0.00    1.27
   2   2 -23   -0.10    1.46
  -2  -2  22    2.44    1.17
  -2  -2  22    2.93    1.56
  -2  -2  22   -0.59    0.88
  -2   2  22    2.73    1.27
  -2   2  22    0.59    0.98
   2  -2 -22    4.29    1.46
   2  -2 -22    0.10    0.98
   2   2 -22    4.10    1.46
   2   2 -22   -0.49    0.98
  -2  -2  21    0.98    1.37
  -2  -2  21   -0.49    1.17
  -2  -2  21   -2.15    0.78
  -2   2  21    1.17    1.27
  -2   2  21   -2.05    0.78
   2  -2 -21   -0.10    1.27
   2  -2 -21    0.39    0.98
   2   2 -21   -0.20    0.68
   2   2 -21    1.37    0.78
  -2  -2  20    1.46    1.07
  -2  -2  20    0.20    1.07
  -2  -2  20   -1.17    0.78
  -2   2  20   -0.49    0.88
  -2   2  20   -0.88    0.68
  -2   2  20   -0.59    0.98
   2  -2 -20    1.66    0.88
   2  -2 -20   -0.49    0.78
   2  -2 -20   -0.68    0.59
   2   2 -20    0.49    1.27
   2   2 -20    0.59    0.49
  -2  -2  19    7.52    2.15
  -2  -2  19    7.81    2.25
  -2  -2  19   18.84    2.44
  -2   2  19   12.40    2.34
  -2   2  19   15.42    2.05
  -2   2  19   14.74    2.64
  -2   2  19   13.37    2.54
   2  -2 -19    8.10    1.76
   2  -2 -19   12.01    3.42
   2  -2 -19    8.88    1.95
   2  -2 -19   10.83    1.76
   2   2 -19    9.37    2.05
   2   2 -19    9.37    1.66
  -2  -2  18   12.69    2.44
  -2  -2  18   13.08    2.44
  -2  -2  18   14.35    2.44
  -2   2  18    9.86    2.15
  -2   2  18    9.47    2.05
  -2   2  18   11.62    2.25
  -2   2  18    6.15    1.95
   2  -2 -18    9.27    1.95
   2  -2 -18   13.76    2.15
   2  -2 -18   10.74    2.15
   2  -2 -18    8.49    1.95
   2   2 -18    8.30    2.05
   2   2 -18    9.96    1.56
  -2  -2  17   81.99    5.37
  -2  -2  17   86.48    6.64
  -2  -2  17   81.50    5.37
  -2   2  17   91.36    4.98
  -2   2  17   79.16    5.27
  -2   2  17   77.21    5.27
   2  -2 -17   61.88    3.90
   2  -2 -17   80.92    4.59
   2  -2 -17   71.45    5.08
   2  -2 -17   69.40    4.00
   2   2 -17   64.62    3.90
   2   2 -17   64.42    4.69
   2   2 -17   66.57    3.51
  -2  -2  16  671.36   14.64
  -2  -2  16  683.46   14.64
  -2  -2  16  670.09   11.62
  -2  -2  16  653.49   14.64
  -2   2  16  618.06   13.86
  -2   2  16  658.96   12.49
  -2   2  16  630.75   14.06
  -2   2  16  614.65   14.25
   2  -2 -16  514.50   10.93
   2  -2 -16  605.37   12.20
   2  -2 -16  540.76   13.67
   2  -2 -16  526.70   10.54
   2   2 -16  500.64   10.05
   2   2 -16  543.98   13.18
   2   2 -16  532.26    9.57
  -2  -2  15  634.75   13.76
  -2  -2  15  636.22   13.67
  -2  -2  15  609.47   10.83
  -2  -2  15  585.85   13.27
  -2   2  15  595.71   13.08
  -2   2  15  607.72   11.52
  -2   2  15  569.84   12.88
  -2   2  15  580.19   13.27
   2  -2 -15  499.37   10.35
   2  -2 -15  552.27   11.32
   2  -2 -15  473.89   12.20
   2  -2 -15  491.76    9.96
   2   2 -15  456.52    9.27
   2   2 -15  489.51   12.01
   2   2 -15  498.78    8.98
  -2  -2  14    9.47    1.85
  -2  -2  14   11.91    1.95
  -2  -2  14    7.13    1.37
  -2  -2  14    5.27    1.56
  -2   2  14    7.71    1.66
  -2   2  14    6.54    1.56
  -2   2  14    8.98    1.66
  -2   2  14    5.56    1.56
   2  -2 -14   10.44    1.46
   2  -2 -14    9.47    1.66
   2  -2 -14    5.08    1.46
   2  -2 -14    6.74    1.27
   2   2 -14    8.49    1.37
   2   2 -14    8.00    1.66
   2   2 -14    7.91    1.17
  -2  -2  13    3.22    1.17
  -2  -2  13    5.47    1.37
  -2  -2  13    4.39    1.07
  -2  -2  13    2.44    1.07
  -2  -2  13    4.00    0.88
  -2   2  13    1.76    0.88
  -2   2  13    2.83    0.98
  -2   2  13    2.83    1.17
  -2   2  13    3.71    1.17
   2  -2 -13    3.81    0.98
   2  -2 -13    3.22    1.07
   2  -2 -13    3.12    1.07
   2  -2 -13    1.85    0.88
   2   2 -13    2.44    0.78
   2   2 -13    1.46    0.98
   2   2 -13    4.29    1.07
  -2  -2  12   10.05    0.88
  -2  -2  12   12.40    1.85
  -2  -2  12   10.25    1.66
  -2  -2  12   12.69    1.46
  -2  -2  12   13.27    1.85
  -2  -2  12    9.37    1.07
  -2   2  12   10.25    1.66
  -2   2  12   10.25    1.46
  -2   2  12   12.30    0.68
  -2   2  12   12.59    1.85
  -2   2  12   10.64    1.66
   2  -2 -12    8.39    1.37
   2  -2 -12    7.91    1.46
   2  -2 -12   10.64    0.88
   2  -2 -12    9.66    1.37
   2   2 -12    7.71    1.17
   2   2 -12   10.74    0.88
   2   2 -12    8.78    1.56
   2   2 -12    9.57    1.27
  -2  -2  11   52.03    6.54
  -2  -2  11   44.12    7.32
  -2  -2  11   39.14    1.46
  -2  -2  11   38.56    1.46
  -2  -2  11   49.88    3.32
  -2  -2  11   43.53    3.22
  -2  -2  11   41.68    2.64
  -2  -2  11   49.29    3.32
  -2  -2  11   43.63    2.05
  -2   2  11   41.78    6.54
  -2   2  11   52.03    8.59
  -2   2  11   47.05    3.22
  -2   2  11   43.44    2.54
  -2   2  11   46.66    1.17
  -2   2  11   43.44    2.93
  -2   2  11   42.07    1.76
  -2   2  11   39.34    2.93
   2  -2 -11   41.97    6.64
   2  -2 -11   41.39    8.00
   2  -2 -11   38.75    2.44
   2  -2 -11   38.75    1.27
   2  -2 -11   35.53    2.54
   2  -2 -11   49.49    1.85
   2  -2 -11   35.24    2.34
   2   2 -11   34.36    5.27
   2   2 -11   36.70    6.74
   2   2 -11   34.16    2.15
   2   2 -11   45.88    1.66
   2   2 -11   40.90    2.93
   2   2 -11   38.95    1.56
   2   2 -11   36.70    2.15
   2   2 -11   47.93    2.15
  -2  -2  10    5.47    2.34
  -2  -2  10    9.08    3.90
  -2  -2  10    8.98    0.78
  -2  -2  10    9.47    0.78
  -2  -2  10   10.83    1.56
  -2  -2  10   11.62    1.66
  -2  -2  10    9.76    1.27
  -2  -2  10    9.66    0.78
  -2  -2  10   13.76    1.76
  -2  -2  10    9.86    0.98
  -2   2  10   17.18    4.78
  -2   2  10    6.83    4.39
  -2   2  10   11.13    1.56
  -2   2  10    9.37    1.27
  -2   2  10   10.93    0.59
  -2   2  10   12.30    1.56
  -2   2  10    8.49    0.98
  -2   2  10   11.13    1.56
   2  -2 -10   10.93    3.71
   2  -2 -10    9.86    4.10
   2  -2 -10    8.98    1.17
   2  -2 -10   10.05    0.68
   2  -2 -10   10.15    1.37
   2  -2 -10   10.44    0.98
   2  -2 -10   10.35    1.27
   2   2 -10    9.57    1.07
   2   2 -10    9.27    0.78
   2   2 -10    9.18    1.46
   2   2 -10    9.57    0.68
   2   2 -10    8.98    1.07
   2   2 -10   13.08    1.07
  -2  -2   9   44.12    5.86
  -2  -2   9   40.12    7.61
  -2  -2   9   43.34    1.46
  -2  -2   9   46.27    1.56
  -2  -2   9   43.83    2.83
  -2  -2   9   52.81    3.03
  -2  -2   9   51.73    2.64
  -2  -2   9   54.56    3.12
  -2  -2   9   48.71    1.95
  -2   2   9   70.96    7.03
  -2   2   9   67.35    8.30
  -2   2   9   49.78    2.34
  -2   2   9   52.42    0.98
  -2   2   9   51.15    3.03
  -2   2   9   50.56    2.93
  -2   2   9   52.12    1.95
   2  -2  -9   57.69    6.64
   2  -2  -9   50.56    8.00
   2  -2  -9   46.46    2.44
   2  -2  -9   52.03    2.83
   2  -2  -9   50.56    1.95
   2  -2  -9   44.41    2.44
   2   2  -9   47.15    5.47
   2   2  -9   45.39    7.03
   2   2  -9   43.73    2.15
   2   2  -9   53.88    1.66
   2   2  -9   42.46    2.93
   2   2  -9   51.34    1.66
   2   2  -9   42.66    2.05
   2   2  -9   56.61    2.15
  -2  -2   8  163.40    9.37
  -2  -2   8  192.78   12.69
  -2  -2   8  164.08    2.83
  -2  -2   8  181.16    3.03
  -2  -2   8  201.37    5.66
  -2  -2   8  192.00    5.56
  -2  -2   8  194.14    4.98
  -2  -2   8  192.97    3.22
  -2  -2   8  211.32    5.76
  -2  -2   8  184.38    3.71
  -2   2   8  203.32   12.20
  -2   2   8  208.20   15.91
  -2   2   8  173.45    4.20
  -2   2   8  196.68    5.47
  -2   2   8  193.46    5.56
  -2   2   8  204.20    5.47
  -2   2   8  185.85    3.61
   2  -2  -8  243.63   13.18
   2  -2  -8  224.11   16.20
   2  -2  -8  172.67    4.39
   2  -2  -8  178.63    5.08
   2  -2  -8  192.19    3.71
   2  -2  -8  179.60    4.59
   2   2  -8  197.85   10.44
   2   2  -8  210.25   13.76
   2   2  -8  155.10    3.71
   2   2  -8  177.36    5.27
   2   2  -8  185.26    2.34
   2   2  -8  176.97    5.17
   2   2  -8  192.00    3.22
   2   2  -8  161.64    3.81
   2   2  -8  207.81    3.90
  -2  -2   7    1.46    1.56
  -2  -2   7    0.49    1.27
  -2  -2   7    4.29    0.49
  -2  -2   7    4.49    0.59
  -2  -2   7    4.88    0.88
  -2  -2   7    6.05    1.07
  -2  -2   7    4.00    0.88
  -2  -2   7    4.69    0.68
  -2  -2   7    4.49    0.98
  -2  -2   7    5.86    0.78
  -2   2   7    2.25    1.56
  -2   2   7    0.00    2.15
  -2   2   7    4.29    0.68
  -2   2   7    4.88    0.88
  -2   2   7    3.22    0.88
  -2   2   7    5.56    0.88
  -2   2   7    5.95    0.68
   2  -2  -7    6.54    2.15
   2  -2  -7    4.59    2.83
   2  -2  -7    4.10    0.78
   2  -2  -7    3.81    0.88
   2  -2  -7    3.71    0.59
   2  -2  -7    4.29    0.78
   2   2  -7    4.78    2.15
   2   2  -7    3.81    2.54
   2   2  -7    3.90    0.68
   2   2  -7    2.83    0.78
   2   2  -7    4.39    0.29
   2   2  -7    4.49    0.88
   2   2  -7    4.00    0.68
   2   2  -7    4.00    0.68
   2   2  -7    3.32    0.68
  -2  -2   6   -1.07    1.27
  -2  -2   6   -0.10    1.95
  -2  -2   6    0.10    0.20
  -2  -2   6    0.59    0.29
  -2  -2   6   -0.10    0.29
  -2  -2   6    0.20    0.39
  -2  -2   6    0.00    0.29
  -2  -2   6    0.29    0.29
  -2  -2   6    0.68    0.39
  -2  -2   6   -0.10    0.29
  -2  -2   6    0.29    0.39
  -2   2   6    0.39    0.39
  -2   2   6    0.39    0.39
  -2   2   6    0.29    0.39
  -2   2   6    0.10    0.29
  -2   2   6    0.20    0.29
   2  -2  -6    0.78    1.27
   2  -2  -6    1.17    1.76
   2  -2  -6    0.49    0.39
   2  -2  -6    0.10    0.39
   2  -2  -6    0.88    0.39
   2  -2  -6    0.00    0.20
   2   2  -6   -2.05    0.88
   2   2  -6   -2.05    0.98
   2   2  -6    0.59    0.29
   2   2  -6    0.20    0.39
   2   2  -6    0.39    0.10
   2   2  -6    0.00    0.29
   2   2  -6    0.78    0.20
   2   2  -6    0.10    0.29
   2   2  -6    0.00    0.29
   2   2  -6    0.20    0.29
  -2  -2   5   50.17    4.49
  -2  -2   5   57.78    6.15
  -2  -2   5   51.93    1.85
  -2  -2   5   43.92    1.37
  -2  -2   5   52.90    1.46
  -2  -2   5   59.74    2.54
  -2  -2   5   61.40    2.64
  -2  -2   5   59.74    2.44
  -2  -2   5   41.39    1.95
  -2  -2   5   56.52    1.85
  -2  -2   5   43.63    1.76
  -2  -2   5   63.54    2.64
  -2  -2   5   52.51    1.76
  -2  -2   5   59.44    1.95
  -2   2   5   51.24    1.95
  -2   2   5   59.74    2.54
  -2   2   5   52.61    0.88
  -2   2   5   57.00    0.98
  -2   2   5   58.57    2.54
  -2   2   5   59.25    2.34
  -2   2   5   56.03    2.05
   2  -2  -5   52.42    5.27
   2  -2  -5   49.78    6.83
   2  -2  -5   51.34    2.05
   2  -2  -5   50.07    2.34
   2  -2  -5   62.76    2.44
   2  -2  -5   57.78    2.05
   2  -2  -5   49.10    2.05
   2   2  -5   57.49    4.78
   2   2  -5   66.18    6.44
   2   2  -5   45.78    1.66
   2   2  -5   52.32    1.76
   2   2  -5   53.20    2.83
   2   2  -5   50.85    2.44
   2   2  -5   60.62    3.03
   2   2  -5   46.36    2.15
   2   2  -5   58.96    1.95
   2   2  -5   46.07    1.76
   2   2  -5   55.34    2.73
  -2  -2   4    0.59    0.98
  -2  -2   4    2.15    1.46
  -2  -2   4    0.49    0.29
  -2  -2   4    0.49    0.20
  -2  -2   4    0.59    0.29
  -2  -2   4    1.17    0.39
  -2  -2   4    0.49    0.29
  -2  -2   4    1.07    0.49
  -2  -2   4    0.59    0.39
  -2  -2   4    0.00    0.29
  -2  -2   4    0.98    0.29
  -2  -2   4    0.39    0.39
  -2  -2   4    1.07    0.39
  -2  -2   4    1.37    0.39
  -2  -2   4    0.78    0.29
  -2   2   4    1.56    0.39
  -2   2   4    1.27    0.29
  -2   2   4    1.56    0.49
  -2   2   4    0.98    0.49
  -2   2   4    1.07    0.49
  -2   2   4    1.46    0.39
  -2   2   4    1.07    0.39
  -2   2   4    0.98    0.39
   2  -2  -4    1.07    0.98
   2  -2  -4   -0.39    1.07
   2  -2  -4    1.07    0.39
   2  -2  -4    1.46    0.49
   2  -2  -4    0.39    0.39
   2  -2  -4    1.07    0.39
   2  -2  -4    1.07    0.49
   2  -2  -4    1.07    0.39
   2  -2  -4    1.46    0.49
   2  -2  -4    0.88    0.49
   2   2  -4   -1.07    0.49
   2   2  -4    0.29    1.17
   2   2  -4    0.98    0.39
   2   2  -4    0.68    0.39
   2   2  -4    1.07    0.39
   2   2  -4    0.78    0.39
   2   2  -4    1.66    0.49
   2   2  -4    0.88    0.49
   2   2  -4    1.17    0.20
   2   2  -4    0.98    0.39
   2   2  -4    1.37    0.49
   2   2  -4    1.07    0.39
   2   2  -4    1.17    0.39
   2   2  -4    0.78    0.39
   2   2  -4    0.88    0.29
  -2  -2   3  393.76   11.52
  -2  -2   3  447.05   12.30
  -2  -2   3  440.22   15.81
  -2  -2   3  442.37   15.72
  -2  -2   3  399.32    3.81
  -2  -2   3  305.22    3.61
  -2  -2   3  351.49    3.90
  -2  -2   3  473.41    6.25
  -2  -2   3  434.56    5.95
  -2  -2   3  351.59    5.37
  -2  -2   3  389.95    3.03
  -2  -2   3  339.49    4.69
  -2  -2   3  380.09    4.88
  -2  -2   3  321.13    4.20
  -2  -2   3  506.20    6.44
  -2  -2   3  386.24    3.51
  -2   2   3  463.06   14.45
  -2   2   3  435.24   18.06
  -2   2   3  358.42    4.88
  -2   2   3  395.22    3.51
  -2   2   3  469.01    6.05
  -2   2   3  357.64    5.47
  -2   2   3  477.31    5.66
  -2   2   3  428.41    5.95
  -2   2   3  386.04    5.17
  -2   2   3  400.39    5.47
  -2   2   3  359.98    5.17
   2  -2  -3  452.03   14.15
   2  -2  -3  438.07   17.96
   2  -2  -3  389.95    5.17
   2  -2  -3  364.38    5.08
   2  -2  -3  498.78    6.25
   2  -2  -3  359.20    5.47
   2  -2  -3  542.71    6.05
   2  -2  -3  459.54    6.15
   2  -2  -3  382.34    5.17
   2  -2  -3  377.55    5.27
   2  -2  -3  370.72    5.27
   2   2  -3  308.93    3.90
   2   2  -3  376.48    4.59
   2   2  -3  413.86    5.76
   2   2  -3  413.86    5.76
   2   2  -3  370.23    5.47
   2   2  -3  384.19    3.03
   2   2  -3  397.95    4.98
   2   2  -3  352.08    4.78
   2   2  -3  394.15    4.98
   2   2  -3  329.24    4.20
   2   2  -3  465.60    6.15
   2   2  -3  464.33    3.90
  -2  -2   2  811.62   16.50
  -2  -2   2  798.35   21.08
  -2  -2   2  845.00    4.88
  -2  -2   2  535.19    4.88
  -2  -2   2  624.02    5.37
  -2  -2   2  798.83    7.42
  -2  -2   2  656.72    6.83
  -2  -2   2  679.56    4.78
  -2  -2   2  616.31    5.66
  -2  -2   2  682.78    6.64
  -2  -2   2  578.43    5.66
  -2  -2   2  967.80    8.30
  -2  -2   2  831.53    4.59
  -2   2   2  835.44   18.74
  -2   2   2  801.27   23.82
  -2   2   2  694.69    6.64
  -2   2   2  647.54    6.34
  -2   2   2  694.78    5.27
  -2   2   2  869.31    7.71
  -2   2   2  674.58    7.13
  -2   2   2  953.94    7.42
  -2   2   2  821.87    7.71
  -2   2   2  682.00    6.83
  -2   2   2  753.54    7.22
  -2   2   2  650.08    6.15
   2  -2  -2  799.32   18.35
   2  -2  -2  775.21   23.33
   2  -2  -2  652.23    6.44
   2  -2  -2  642.56    6.44
   2  -2  -2  568.18    5.76
   2  -2  -2  930.61    8.00
   2  -2  -2  631.34    6.83
   2  -2  -2  853.30    7.81
   2  -2  -2  674.87    6.83
   2  -2  -2  588.68    6.34
   2  -2  -2  694.69    6.93
   2   2  -2  805.96   16.30
   2   2  -2  814.84   21.18
   2   2  -2  545.54    5.27
   2   2  -2  650.37    5.76
   2   2  -2  829.39    7.71
   2   2  -2  763.60    7.22
   2   2  -2  734.31    7.32
   2   2  -2  696.83    7.13
   2   2  -2  661.40    4.69
   2   2  -2  719.77    5.66
   2   2  -2  656.72    5.86
   2   2  -2  695.08    6.64
   2   2  -2  904.35    8.00
  -2  -2   1   29.77    3.22
  -2  -2   1   26.55    3.90
  -2  -2   1   20.40    1.07
  -2  -2   1   23.23    1.07
  -2  -2   1   31.23    1.37
  -2  -2   1   26.45    1.37
  -2  -2   1   25.28    1.07
  -2  -2   1   25.96    1.07
  -2  -2   1   24.40    1.37
  -2  -2   1   24.79    1.56
  -2  -2   1   37.48    1.66
  -2   2   1   22.16    3.32
  -2   2   1   29.87    4.69
  -2   2   1   23.91    0.98
  -2   2   1   23.43    1.27
  -2   2   1   24.70    1.27
  -2   2   1   27.62    1.17
  -2   2   1   31.92    1.46
  -2   2   1   23.82    1.27
  -2   2   1   30.84    1.46
  -2   2   1   25.48    1.37
  -2   2   1   22.55    1.27
  -2   2   1   23.43    1.27
   2  -2  -1   33.68    3.71
   2  -2  -1   36.90    4.98
   2  -2  -1   22.74    1.27
   2  -2  -1   25.48    1.37
   2  -2  -1   27.82    0.78
   2  -2  -1   26.26    1.17
   2  -2  -1   33.48    1.46
   2  -2  -1   23.23    1.27
   2  -2  -1   31.04    1.46
   2  -2  -1   24.21    1.37
   2  -2  -1   22.94    1.56
   2  -2  -1   25.18    1.37
   2  -2  -1   23.43    1.07
   2   2  -1   30.75    5.08
   2   2  -1   27.53    4.78
   2   2  -1   18.45    1.07
   2   2  -1   20.60    1.76
   2   2  -1   30.06    1.66
   2   2  -1   28.11    1.46
   2   2  -1   22.55    1.07
   2   2  -1   25.38    1.17
   2   2  -1   24.70    1.27
   2   2  -1   35.53    1.56
  -2  -2   0  479.75   13.37
  -2  -2   0  493.32   17.47
  -2  -2   0  403.81    4.78
  -2  -2   0  589.27    5.37
  -2  -2   0  510.40    5.76
  -2  -2   0  407.52    4.69
  -2  -2   0  511.47    4.69
  -2  -2   0  431.63    5.37
  -2  -2   0  445.29    5.27
  -2   2   0  500.05   14.15
  -2   2   0  463.35   17.57
  -2   2   0  401.56    3.22
  -2   2   0  351.10    4.69
  -2   2   0  381.75    4.88
  -2   2   0  504.05    5.56
  -2   2   0  406.45    4.69
  -2   2   0  519.96    5.86
  -2   2   0  437.19    5.37
  -2   2   0  356.08    4.88
  -2   2   0  409.18    3.42
   2  -2   0  531.19   14.64
   2  -2   0  542.02   19.03
   2  -2   0  340.75    4.59
   2  -2   0  400.78    4.98
   2  -2   0  438.66    3.90
   2  -2   0  435.34    5.08
   2  -2   0  483.75    5.47
   2  -2   0  400.59    4.59
   2  -2   0  493.02    5.66
   2  -2   0  417.77    5.27
   2  -2   0  361.15    4.88
   2  -2   0  441.19    3.51
   2   2   0  514.50   13.86
   2   2   0  532.75   18.16
   2   2   0  412.11    4.88
   2   2   0  384.87    4.69
   2   2   0  551.10    5.17
   2   2   0  553.84    5.95
   2   2   0  418.55    4.78
   2   2   0  545.73    5.17
   2   2   0  433.39    5.37
   2   2   0  452.81    5.27
  -2  -2  -1  939.20   19.72
  -2  -2  -1  918.89   25.18
  -2  -2  -1  832.80    7.22
  -2  -2  -1  743.00    6.83
  -2  -2  -1 1127.00    8.78
  -2  -2  -1  790.34    7.22
  -2  -2  -1 1038.07    7.03
  -2  -2  -1  830.26    7.52
  -2  -2  -1  834.07    7.61
  -2   2  -1  650.18    6.44
  -2   2  -1  765.45    6.93
  -2   2  -1  835.54    7.52
  -2   2  -1  886.88    7.61
  -2   2  -1  779.31    5.86
  -2   2  -1  900.64    7.81
  -2   2  -1  802.45    7.22
  -2   2  -1  693.51    6.93
  -2   2  -1 1114.89    7.03
  -2   2  -1  893.22    4.00
   2  -2   1  895.66   19.23
   2  -2   1  871.85   24.60
   2  -2   1  645.69    6.34
   2  -2   1  774.92    7.03
   2  -2   1  826.07    7.52
   2  -2   1  830.95    7.32
   2  -2   1  760.18    5.86
   2  -2   1  841.59    7.52
   2  -2   1  790.24    7.22
   2  -2   1  692.44    6.83
   2   2   1  956.38   19.91
   2   2   1  982.14   26.16
   2   2   1  741.44    6.83
   2   2   1 1173.07    7.22
   2   2   1  789.66    7.13
   2   2   1  983.61    4.20
   2   2   1  957.45    6.83
   2   2   1  828.02    7.42
   2   2   1  853.40    9.27
  -2  -2  -2 1261.01   24.21
  -2  -2  -2 1211.43   30.55
  -2  -2  -2  975.31    8.39
  -2  -2  -2 1492.74   10.54
  -2  -2  -2 1077.51    9.18
  -2  -2  -2 1295.08    6.34
  -2  -2  -2 1194.15   12.40
  -2  -2  -2 1118.31    8.78
  -2  -2  -2 1054.77    8.98
  -2   2  -2 1225.97   23.23
  -2   2  -2 1133.73   28.89
  -2   2  -2  898.20    7.81
  -2   2  -2  962.62    8.10
  -2   2  -2 1114.80    9.27
  -2   2  -2 1074.48    8.88
  -2   2  -2 1074.48    8.98
  -2   2  -2 1108.16    8.39
  -2   2  -2  943.98    8.39
  -2   2  -2 1288.74    8.30
   2  -2   2 1121.53   22.25
   2  -2   2 1134.42   28.99
   2  -2   2  883.75    7.61
   2  -2   2  985.66    8.10
   2  -2   2 1094.59    9.18
   2  -2   2 1053.99    8.78
   2  -2   2 1036.32    6.15
   2  -2   2 1037.00    8.78
   2  -2   2 1086.00    8.39
   2  -2   2  934.61    8.20
   2   2   2 1231.73   23.91
   2   2   2 1272.92   31.43
   2   2   2 1001.47    8.39
   2   2   2 1061.01    8.98
   2   2   2 1148.08    6.05
   2   2   2 1138.22    8.78
   2   2   2 1090.69    9.08
  -2  -2  -3 3684.85   43.83
  -2  -2  -3 3795.05   57.39
  -2   2  -3 3578.85   41.39
  -2   2  -3 3523.40   53.10
   2  -2   3 3433.41   40.51
   2  -2   3 3362.93   51.73
   2   2   3 3813.21   44.61
   2   2   3 3769.48   57.20
  -2  -2  -4   75.65    6.54
  -2  -2  -4   88.92    8.98
  -2  -2  -4   66.08    2.44
  -2  -2  -4   74.38    2.73
  -2  -2  -4   82.97    2.34
  -2  -2  -4   80.53    2.44
  -2  -2  -4   68.03    2.64
  -2   2  -4   73.21    6.25
  -2   2  -4   75.84    8.10
  -2   2  -4   60.62    2.25
  -2   2  -4   77.79    3.32
  -2   2  -4   71.06    2.64
  -2   2  -4   68.42    2.64
  -2   2  -4   76.04    2.15
  -2   2  -4   63.25    2.34
  -2   2  -4   76.82    2.54
   2  -2   4   70.47    5.95
   2  -2   4   88.43    8.59
   2  -2   4   61.59    2.15
   2  -2   4   66.96    2.25
   2  -2   4   75.16    2.73
   2  -2   4   76.43    1.46
   2  -2   4   75.74    2.15
   2  -2   4   86.19    2.64
   2   2   4   73.70    6.54
   2   2   4   96.93    9.76
   2   2   4   65.01    2.44
   2   2   4   74.77    2.05
   2   2   4   81.99    2.93
   2   2   4   74.28    2.25
   2   2   4   76.72    2.34
  -2  -2  -5   73.40    7.03
  -2  -2  -5   71.55    8.98
  -2  -2  -5   59.35    2.44
  -2  -2  -5   59.25    1.85
  -2  -2  -5   62.27    2.64
  -2  -2  -5   69.69    2.44
  -2  -2  -5   73.21    2.34
  -2  -2  -5   57.88    2.54
  -2   2  -5   61.30    6.15
  -2   2  -5   69.79    8.39
  -2   2  -5   57.69    2.34
  -2   2  -5   63.06    2.73
  -2   2  -5   57.20    2.54
  -2   2  -5   62.76    1.95
  -2   2  -5   53.59    2.25
   2  -2   5   53.69    2.15
   2  -2   5   59.15    2.25
   2  -2   5   77.70    2.93
   2  -2   5   64.23    2.64
   2  -2   5   64.81    1.37
   2  -2   5   62.47    1.95
   2  -2   5   72.23    2.64
   2  -2   5   72.33    1.46
   2   2   5   66.08    6.64
   2   2   5   68.33    8.98
   2   2   5   73.50    2.64
   2   2   5   67.74    1.95
   2   2   5   68.72    2.83
   2   2   5   65.40    2.34
   2   2   5   66.96    2.25
  -2  -2  -6   25.96    4.39
  -2  -2  -6   24.70    5.37
  -2  -2  -6   23.33    1.66
  -2  -2  -6   26.35    1.85
  -2  -2  -6   25.77    1.37
  -2  -2  -6   23.43    1.76
  -2   2  -6   30.06    4.49
  -2   2  -6   27.92    5.47
  -2   2  -6   21.08    1.56
  -2   2  -6   24.89    1.85
  -2   2  -6   24.79    1.76
  -2   2  -6   25.38    1.27
  -2   2  -6   20.11    1.46
   2  -2   6   20.69    1.46
   2  -2   6   29.38    1.95
   2  -2   6   24.50    1.76
   2  -2   6   23.52    0.88
   2  -2   6   23.91    1.27
   2  -2   6   26.84    1.76
   2  -2   6   25.38    0.88
   2   2   6   31.82    4.49
   2   2   6   37.38    5.47
   2   2   6   27.62    1.76
   2   2   6   25.38    1.27
   2   2   6   27.82    1.95
   2   2   6   27.43    1.66
   2   2   6   24.40    1.37
  -2  -2  -7  260.71   14.35
  -2  -2  -7  243.73   17.76
  -2  -2  -7  212.69    5.17
  -2  -2  -7  223.72    3.71
  -2  -2  -7  231.72    5.56
  -2  -2  -7  231.43    4.10
  -2  -2  -7  198.54    5.08
  -2   2  -7  244.51   13.18
  -2   2  -7  240.70   16.69
  -2   2  -7  206.54    4.78
  -2   2  -7  219.33    5.66
  -2   2  -7  238.75    3.03
  -2   2  -7  197.07    5.37
  -2   2  -7  207.03    4.88
   2  -2   7  272.04    6.15
   2  -2   7  239.14    5.56
   2  -2   7  224.99    2.93
   2  -2   7  233.38    3.71
   2  -2   7  252.32    5.76
   2  -2   7  229.67    2.44
   2   2   7  253.59   14.25
   2   2   7  220.60   17.08
   2   2   7  244.22    5.47
   2   2   7  243.54    3.90
   2   2   7  241.78    5.95
   2   2   7  237.19    5.37
   2   2   7  235.14    4.20
  -2  -2  -8  122.60   10.25
  -2  -2  -8  104.34   11.03
  -2  -2  -8   88.53    3.51
  -2  -2  -8  100.73    2.64
  -2  -2  -8  102.00    3.90
  -2  -2  -8  112.25    2.93
  -2  -2  -8   93.12    3.71
  -2   2  -8   91.56    8.49
  -2   2  -8  116.94   12.30
  -2   2  -8   82.97    3.22
  -2   2  -8  106.30    2.25
  -2   2  -8   98.00    4.10
  -2   2  -8  102.10    2.34
  -2   2  -8   96.63    3.51
   2  -2   8   45.97    6.44
   2  -2   8   36.70    8.30
   2  -2   8  118.99    4.29
   2  -2   8  111.08    3.90
   2  -2   8   98.98    2.15
   2  -2   8  106.20    2.44
   2  -2   8  111.47    4.10
   2  -2   8   99.46    1.66
   2   2   8  108.93    9.76
   2   2   8   99.27   12.01
   2   2   8  108.44    3.90
   2   2   8  106.98    2.73
   2   2   8   99.46    4.10
   2   2   8  109.71    3.90
   2   2   8  112.15    2.83
  -2  -2  -9   49.29    6.54
  -2  -2  -9   52.90    8.69
  -2  -2  -9   46.17    2.64
  -2  -2  -9   59.74    2.15
  -2  -2  -9   59.64    3.12
  -2  -2  -9   59.54    2.05
  -2  -2  -9   48.02    2.83
  -2   2  -9   66.18    7.52
  -2   2  -9   49.20    8.20
  -2   2  -9   45.68    2.54
  -2   2  -9   59.83    1.85
  -2   2  -9   50.07    3.12
  -2   2  -9   60.03    1.76
  -2   2  -9   48.61    2.64
   2  -2   9   61.49    7.13
   2  -2   9   57.78    8.39
   2  -2   9   56.61    2.93
   2  -2   9   56.03    1.76
   2  -2   9   61.20    1.76
   2  -2   9   55.64    4.69
   2   2   9   58.76    7.52
   2   2   9   38.75    8.00
   2   2   9   61.40    3.12
   2   2   9   56.71    2.05
   2   2   9   56.71    3.22
   2   2   9   59.15    3.03
   2   2   9   57.88    2.05
  -2  -2 -10  217.18   15.23
  -2  -2 -10  197.85   19.03
  -2  -2 -10  188.00    5.66
  -2  -2 -10  219.23    4.10
  -2  -2 -10  206.35    6.34
  -2  -2 -10  184.87    6.05
  -2  -2 -10  184.48    5.56
  -2   2 -10  244.02   14.93
  -2   2 -10  233.38   18.55
  -2   2 -10  178.14    5.17
  -2   2 -10  224.89    3.81
  -2   2 -10  178.63    6.05
  -2   2 -10  198.24    2.93
  -2   2 -10  194.63    5.37
   2  -2  10  213.08   14.15
   2  -2  10  223.72   18.74
   2  -2  10  247.63    6.83
   2  -2  10  225.58    6.74
   2  -2  10  226.16    6.05
   2  -2  10  213.57    3.71
   2  -2  10  209.76    3.51
   2  -2  10  223.72    6.54
   2   2  10  243.54   15.81
   2   2  10  248.51   20.50
   2   2  10  220.50    6.25
   2   2  10  222.65    4.20
   2   2  10  222.65    6.34
   2   2  10  221.09    4.00
  -2  -2 -11  160.37   13.37
  -2  -2 -11  171.60   17.67
  -2  -2 -11  136.85    4.98
  -2  -2 -11  160.18    5.47
  -2  -2 -11  127.09    5.27
  -2  -2 -11  142.41    5.08
  -2   2 -11  160.37   12.69
  -2   2 -11  192.78   17.57
  -2   2 -11  126.70    7.13
  -2   2 -11  163.01    3.42
  -2   2 -11  134.21    5.47
  -2   2 -11  133.24    4.69
   2  -2  11  172.67   13.27
   2  -2  11  161.84   16.89
   2  -2  11  171.99    5.95
   2  -2  11  170.91    6.15
   2  -2  11  163.30    2.34
   2  -2  11  163.59    5.86
   2   2  11  148.46   12.98
   2   2  11  155.98   16.98
   2   2  11  151.78    5.47
   2   2  11  162.13    3.71
   2   2  11  156.76    5.56
  -2  -2 -12   63.35    3.61
  -2  -2 -12   76.82    3.90
  -2  -2 -12   68.42    4.10
  -2  -2 -12   68.42    3.71
  -2   2 -12   66.37    3.42
  -2   2 -12   81.80    2.64
  -2   2 -12   71.06    4.20
  -2   2 -12   73.60    3.61
   2  -2  12   95.66    4.69
   2  -2  12   81.99    4.49
   2  -2  12   81.80    3.90
   2  -2  12   79.16    4.29
   2   2  12   81.02    4.20
   2   2  12   81.80    2.73
   2   2  12   84.72    4.39
  -2  -2 -13   15.23    1.85
  -2  -2 -13   19.33    2.05
  -2  -2 -13   13.37    1.95
  -2  -2 -13   16.30    1.95
  -2   2 -13   17.37    1.85
  -2   2 -13   20.11    2.34
  -2   2 -13   18.55    1.95
   2  -2  13   18.25    1.66
   2  -2  13   17.57    2.25
   2  -2  13   20.50    2.44
   2  -2  13   21.47    2.25
   2  -2  13   18.45    2.34
   2   2  13   18.35    2.15
   2   2  13   21.86    1.56
   2   2  13   17.86    2.25
   2   2  13   17.18    2.15
  -2  -2 -14  159.49    6.05
  -2  -2 -14  185.16    6.44
  -2  -2 -14  153.34    6.64
  -2  -2 -14  158.13    5.95
  -2   2 -14  151.88    5.66
  -2   2 -14  159.10    6.83
  -2   2 -14  160.76    5.66
   2  -2  14  164.37    4.78
   2  -2  14  202.34    7.32
   2  -2  14  189.07    7.32
   2  -2  14  193.85    6.34
   2  -2  14  186.14    7.32
   2   2  14  181.07    6.83
   2   2  14  180.67    6.93
   2   2  14  183.60    7.32
  -2  -2 -15   23.82    2.44
  -2  -2 -15   23.23    2.54
  -2  -2 -15   15.42    2.44
  -2  -2 -15   19.91    2.25
  -2   2 -15   19.81    2.25
  -2   2 -15   17.96    2.44
  -2   2 -15   21.96    2.15
   2  -2  15   26.45    2.93
   2  -2  15   26.74    3.12
   2  -2  15   24.99    2.54
   2  -2  15   28.89    3.12
   2   2  15   24.21    2.64
   2   2  15   22.65    2.83
  -2  -2 -16    1.07    0.98
  -2  -2 -16    4.10    1.27
  -2  -2 -16    1.27    0.78
  -2   2 -16    1.95    1.07
  -2   2 -16    3.22    1.66
  -2   2 -16    2.34    0.88
   2  -2  16    3.32    1.56
   2  -2  16    1.76    0.98
   2  -2  16    4.59    1.46
   2  -2  16    2.05    1.17
   2   2  16    4.88    1.27
   2   2  16    2.15    1.27
  -2  -2 -17  114.30    5.76
  -2  -2 -17  126.40    5.76
  -2  -2 -17  119.96    6.64
  -2  -2 -17  112.06    5.47
  -2   2 -17  103.37    5.17
  -2   2 -17  117.33    6.54
  -2   2 -17  108.93    5.08
   2  -2  17  134.31    7.13
   2  -2  17  152.86    7.32
   2  -2  17  137.92    5.76
   2  -2  17  152.86    7.32
   2   2  17  130.50    6.34
   2   2  17  143.78    6.34
   2   2  17  120.35    6.64
  -2  -2 -18   20.40    2.54
  -2  -2 -18   23.52    2.83
  -2  -2 -18   19.23    2.93
  -2  -2 -18   15.62    2.25
  -2   2 -18   18.55    3.03
  -2   2 -18   16.59    2.73
  -2   2 -18   16.89    2.25
   2  -2  18   26.26    3.22
   2  -2  18   20.11    2.93
   2  -2  18   20.79    3.03
   2   2  18   22.25    2.83
   2   2  18   20.40    2.64
   2   2  18   22.55    2.93
  -2  -2 -19   -1.27    0.88
  -2  -2 -19    4.49    1.85
  -2  -2 -19    0.29    0.98
  -2   2 -19    2.34    1.27
  -2   2 -19    2.05    0.98
  -2   2 -19    0.20    0.88
   2  -2  19    3.12    1.17
   2  -2  19   -0.68    1.37
   2  -2  19    1.27    1.17
   2   2  19    2.83    1.27
   2   2  19    1.27    1.17
  -2  -2 -20    2.44    0.78
  -2  -2 -20   -0.59    0.98
  -2  -2 -20   -0.49    0.78
  -2   2 -20    0.29    0.88
  -2   2 -20   -0.49    1.17
  -2   2 -20   -0.39    0.78
   2  -2  20   -1.85    1.07
   2  -2  20   -0.98    1.07
   2   2  20    0.10    1.07
   2   2  20   -0.20    1.07
   2   2  20    0.29    1.07
  -2  -2 -21   48.32    4.39
  -2  -2 -21   51.93    5.17
  -2  -2 -21   52.71    4.29
  -2   2 -21   53.00    5.08
  -2   2 -21   49.88    3.90
   2  -2  21   80.23    5.95
   2  -2  21   59.44    5.37
   2  -2  21   66.67    5.76
   2   2  21   64.91    5.08
   2   2  21   65.50    5.17
   2   2  21   60.52    5.56
  -2  -2 -22   33.38    3.71
  -2  -2 -22   37.97    5.47
  -2  -2 -22   30.45    3.32
  -2   2 -22   60.71    7.81
  -2   2 -22   38.75    5.27
  -2   2 -22   38.26    3.71
   2  -2  22   39.92    4.59
   2  -2  22   45.10    4.78
   2  -2  22   50.46    5.17
   2   2  22   43.63    4.78
   2   2  22   63.93    8.59
  -2  -2 -23   -0.20    0.78
  -2  -2 -23    1.46    1.46
  -2   2 -23    0.98    1.46
  -2   2 -23   -0.78    1.27
  -2   2 -23    1.46    0.98
   2  -2  23    1.85    1.95
   2  -2  23    1.46    1.37
   2   2  23   -0.20    0.98
   2   2  23   -2.54    1.07
  -2  -4  23   43.05    5.17
  -2  -4  23   26.84    4.20
  -2  -4  23   24.70    3.90
  -2   4  23   26.26    4.10
  -2   4  23   34.75    4.20
   2  -4 -23   27.72    4.00
   2  -4 -23   23.13    3.42
   2   4 -23   30.65    3.71
   2   4 -23   30.16    4.29
  -2   4  22   19.52    3.22
  -2   4  22   14.93    3.51
   2  -4 -22   13.76    3.12
   2  -4 -22   18.55    2.73
   2   4 -22    9.57    2.93
  -2  -4  21   14.25    2.93
  -2  -4  21    2.15    1.85
  -2  -4  21    5.47    2.34
  -2   4  21    6.83    2.25
  -2   4  21    4.49    2.25
  -2   4  21    6.64    2.25
   2  -4 -21    8.49    1.66
   2  -4 -21   17.76    2.34
   2  -4 -21    8.20    2.44
   2  -4 -21    8.88    1.76
   2   4 -21   12.30    2.54
   2   4 -21    4.29    1.85
  -2  -4  20   -0.29    1.27
  -2  -4  20    0.29    1.27
  -2  -4  20   -0.78    0.98
  -2   4  20    0.88    0.88
  -2   4  20    0.98    1.37
  -2   4  20    0.49    0.88
   2  -4 -20    0.39    0.78
   2  -4 -20    1.95    1.17
   2  -4 -20   -1.56    0.78
   2   4 -20   -1.07    0.39
   2   4 -20    0.78    1.37
  -2  -4  19   -2.54    0.88
  -2  -4  19    1.66    1.27
  -2  -4  19   -0.68    1.17
  -2   4  19   -1.27    0.98
  -2   4  19   -0.10    0.78
  -2   4  19    0.20    1.07
   2  -4 -19   -0.49    0.98
   2  -4 -19    0.20    1.07
   2  -4 -19   -0.68    0.78
   2  -4 -19   -0.59    0.88
   2   4 -19   -1.37    0.88
   2   4 -19   -0.39    0.98
   2   4 -19   -0.29    0.59
  -2  -4  18   30.36    3.51
  -2  -4  18   35.82    3.90
  -2  -4  18   36.90    4.10
  -2   4  18   37.77    3.81
  -2   4  18   37.19    3.71
  -2   4  18   30.26    3.81
   2  -4 -18   31.23    3.32
   2  -4 -18   28.50    3.12
   2  -4 -18   22.45    3.22
   2  -4 -18   20.11    2.54
   2   4 -18   22.84    3.03
   2   4 -18   24.89    3.42
   2   4 -18   24.89    2.93
  -2  -4  17   82.87    5.56
  -2  -4  17   72.82    5.37
  -2  -4  17   77.60    5.47
  -2   4  17   70.96    5.08
  -2   4  17   63.45    4.59
  -2   4  17   71.16    5.27
   2  -4 -17   57.39    4.20
   2  -4 -17   56.03    4.78
   2  -4 -17   55.54    4.00
   2   4 -17   50.95    4.39
   2   4 -17   58.86    4.69
   2   4 -17   53.00    3.32
  -2  -4  16    6.93    1.85
  -2  -4  16   12.10    2.44
  -2  -4  16   14.15    2.44
  -2   4  16    6.74    1.95
  -2   4  16   10.05    2.05
  -2   4  16    9.08    2.15
   2  -4 -16    9.37    1.66
   2  -4 -16    9.47    1.85
   2  -4 -16   10.15    2.34
   2   4 -16   10.05    1.66
   2   4 -16    8.69    1.95
   2   4 -16    7.13    2.05
   2   4 -16    8.78    1.46
  -2  -4  15    1.76    1.17
  -2  -4  15    2.44    0.88
  -2  -4  15    3.51    1.27
  -2   4  15    3.03    1.56
  -2   4  15    3.12    1.27
  -2   4  15    1.46    0.88
   2  -4 -15    0.59    0.68
   2  -4 -15    1.85    1.07
   2  -4 -15    2.25    1.17
   2   4 -15    3.03    1.07
   2   4 -15    2.54    0.78
   2   4 -15    0.98    0.78
  -2  -4  14    3.61    1.17
  -2  -4  14    2.64    1.27
  -2  -4  14    3.81    1.37
  -2  -4  14    2.64    1.27
  -2   4  14    2.25    1.27
  -2   4  14    7.22    1.37
  -2   4  14    3.61    1.27
  -2   4  14    3.61    1.17
   2  -4 -14    2.25    1.07
   2  -4 -14    3.51    1.17
   2  -4 -14    3.61    1.27
   2   4 -14    1.95    1.07
   2   4 -14    1.07    0.88
   2   4 -14    2.83    1.17
   2   4 -14    2.05    0.88
  -2  -4  13   57.78    4.10
  -2  -4  13   54.56    4.10
  -2  -4  13   51.44    3.51
  -2  -4  13   52.22    3.90
  -2   4  13   56.81    4.00
  -2   4  13   51.34    2.83
  -2   4  13   48.41    3.81
  -2   4  13   46.85    3.51
   2  -4 -13   44.51    3.22
   2  -4 -13   45.68    3.61
   2  -4 -13   51.05    2.83
   2  -4 -13   42.17    3.12
   2   4 -13   39.04    2.73
   2   4 -13   38.36    3.42
   2   4 -13   37.09    3.22
   2   4 -13   38.56    2.64
  -2  -4  12    3.12    1.17
  -2  -4  12    0.29    0.49
  -2  -4  12    2.05    1.07
  -2  -4  12    1.46    0.68
  -2  -4  12    2.05    0.88
  -2  -4  12    0.49    0.68
  -2   4  12    1.56    0.78
  -2   4  12    1.27    0.59
  -2   4  12    1.07    0.88
  -2   4  12    1.76    0.68
   2  -4 -12    1.27    0.78
   2  -4 -12    2.05    0.98
   2  -4 -12    1.27    0.68
   2  -4 -12    1.76    0.88
   2   4 -12    2.54    0.88
   2   4 -12    1.46    0.98
   2   4 -12    2.05    0.88
   2   4 -12    1.46    0.68
  -2  -4  11   -1.07    0.39
  -2  -4  11   -0.10    0.59
  -2  -4  11   -0.29    0.59
  -2  -4  11    0.88    0.68
  -2  -4  11    0.49    0.49
  -2  -4  11    0.78    0.59
  -2   4  11    0.39    0.68
  -2   4  11   -0.39    0.49
  -2   4  11    0.68    0.78
  -2   4  11   -0.39    0.49
   2  -4 -11    0.59    0.68
   2  -4 -11   -0.49    0.59
   2  -4 -11    0.00    0.49
   2  -4 -11    0.10    0.59
   2   4 -11    0.49    0.68
   2   4 -11    0.78    0.68
   2   4 -11    0.59    0.59
   2   4 -11   -0.29    0.49
  -2  -4  10   23.52    5.66
  -2  -4  10   22.45    7.52
  -2  -4  10   29.97    1.66
  -2  -4  10   33.48    2.83
  -2  -4  10   31.72    2.83
  -2  -4  10   28.79    2.44
  -2  -4  10   28.11    1.85
  -2  -4  10   33.68    2.83
  -2  -4  10   28.31    1.85
  -2   4  10   31.82    6.54
  -2   4  10   19.42    8.78
  -2   4  10   29.77    2.64
  -2   4  10   28.50    2.64
  -2   4  10   29.28    2.44
   2  -4 -10   13.67    5.17
   2  -4 -10    7.32    5.95
   2  -4 -10   28.31    2.34
   2  -4 -10   27.92    2.54
   2  -4 -10   29.77    2.05
   2  -4 -10   26.94    2.25
   2   4 -10   32.70    5.37
   2   4 -10   13.47    3.90
   2   4 -10   24.11    1.95
   2   4 -10   28.31    2.64
   2   4 -10   25.96    2.44
   2   4 -10   22.25    1.85
  -2  -4   9  234.16   13.96
  -2  -4   9  241.78   18.16
  -2  -4   9  174.92    3.90
  -2  -4   9  209.18    4.29
  -2  -4   9  252.03    7.42
  -2  -4   9  230.07    7.03
  -2  -4   9  233.48    6.83
  -2  -4   9  218.45    5.08
  -2  -4   9  271.35    7.42
  -2  -4   9  232.51    4.98
  -2   4   9  254.47   16.89
  -2   4   9  271.06   22.55
  -2   4   9  232.99    6.93
  -2   4   9  221.87    2.83
  -2   4   9  228.89    2.93
  -2   4   9  226.36    6.93
  -2   4   9  222.74    6.54
   2  -4  -9  225.28   14.93
   2  -4  -9  250.47   19.62
   2  -4  -9  201.95    6.05
   2  -4  -9  217.96    6.74
   2  -4  -9  228.50    5.66
   2  -4  -9  198.44    6.05
   2   4  -9  235.04   13.96
   2   4  -9  233.77   17.86
   2   4  -9  174.04    4.98
   2   4  -9  207.81    6.74
   2   4  -9  205.17    6.34
   2   4  -9  185.07    4.98
   2   4  -9  227.43    4.59
  -2  -4   8  124.16   10.15
  -2  -4   8  141.73   13.76
  -2  -4   8  102.00    3.03
  -2  -4   8  115.86    3.22
  -2  -4   8  137.14    5.27
  -2  -4   8  123.09    4.78
  -2  -4   8  126.11    3.90
  -2  -4   8  161.15    5.47
  -2  -4   8  131.67    3.81
  -2   4   8  163.69   13.27
  -2   4   8  144.66   15.72
  -2   4   8  144.27    5.27
  -2   4   8  123.28    2.44
  -2   4   8  129.63    2.54
  -2   4   8  135.68    5.17
  -2   4   8  130.41    4.49
   2  -4  -8  138.21   12.01
   2  -4  -8  163.30   16.69
   2  -4  -8  116.35    4.39
   2  -4  -8  117.72    4.78
   2  -4  -8  122.89    4.10
   2  -4  -8  120.06    4.59
   2   4  -8   98.78    3.61
   2   4  -8  119.47    4.88
   2   4  -8  118.50    4.59
   2   4  -8  112.06    3.81
   2   4  -8  136.75    3.22
  -2  -4   7  382.14   16.98
  -2  -4   7  451.93   18.55
  -2  -4   7  415.72   22.55
  -2  -4   7  436.22   23.33
  -2  -4   7  337.53    5.56
  -2  -4   7  373.06    5.86
  -2  -4   7  436.12    8.88
  -2  -4   7  407.71    8.49
  -2  -4   7  402.74    7.03
  -2  -4   7  509.42    9.96
  -2  -4   7  435.44    6.83
  -2   4   7  471.94   21.47
  -2   4   7  467.06   27.33
  -2   4   7  370.52    4.59
  -2   4   7  368.57    5.56
  -2   4   7  434.56    8.88
  -2   4   7  423.33    7.71
   2  -4  -7  460.42   21.38
   2  -4  -7  421.18   26.35
   2  -4  -7  382.43    8.20
   2  -4  -7  385.07    8.39
   2  -4  -7  407.91    7.52
   2  -4  -7  362.62    7.71
   2   4  -7  321.53    6.34
   2   4  -7  386.24    8.59
   2   4  -7  375.80    7.71
   2   4  -7  330.80    6.44
   2   4  -7  464.52    5.37
  -2  -4   6   52.22    6.44
  -2  -4   6   66.96    7.32
  -2  -4   6   67.45    9.47
  -2  -4   6   53.49    8.49
  -2  -4   6   47.83    2.05
  -2  -4   6   51.05    2.25
  -2  -4   6   61.88    3.22
  -2  -4   6   64.52    3.32
  -2  -4   6   56.13    1.17
  -2  -4   6   57.49    2.73
  -2  -4   6   80.43    3.61
  -2  -4   6   63.64    2.64
  -2   4   6   75.65    8.39
  -2   4   6   78.48   11.23
  -2   4   6   90.58    1.76
  -2   4   6   63.15    2.05
  -2   4   6   71.65    3.51
  -2   4   6   68.91    2.93
   2  -4  -6   56.13    7.52
   2  -4  -6   65.69    9.96
   2  -4  -6   53.59    2.83
   2  -4  -6   63.74    3.03
   2  -4  -6   55.54    4.39
   2   4  -6   48.12    2.44
   2   4  -6   52.22    2.83
   2   4  -6   50.76    2.54
   2   4  -6   74.18    1.85
  -2  -4   5   23.82    4.49
  -2  -4   5   25.57    4.29
  -2  -4   5   26.74    6.25
  -2  -4   5   27.53    5.47
  -2  -4   5   28.50    1.17
  -2  -4   5   27.14    1.66
  -2  -4   5   32.60    2.25
  -2  -4   5   29.67    2.15
  -2  -4   5   26.55    1.85
  -2  -4   5   37.38    2.44
  -2  -4   5   26.94    0.98
  -2   4   5   31.14    5.47
  -2   4   5   31.23    6.74
  -2   4   5   38.65    0.98
  -2   4   5   29.19    1.46
  -2   4   5   32.50    2.34
  -2   4   5   33.28    1.95
   2  -4  -5   31.04    5.37
   2  -4  -5   25.87    6.34
   2  -4  -5   24.01    1.95
   2  -4  -5   26.55    2.15
   2  -4  -5   30.06    2.15
   2  -4  -5   24.89    1.95
   2   4  -5   23.82    1.76
   2   4  -5   30.45    2.25
   2   4  -5   27.53    1.07
   2   4  -5   27.53    2.05
   2   4  -5   24.30    1.76
  -2  -4   4  583.61   20.21
  -2  -4   4  607.91   26.55
  -2  -4   4  497.91    4.00
  -2  -4   4  463.84    6.74
  -2  -4   4  577.26    8.78
  -2  -4   4  488.05    5.17
  -2  -4   4  499.86    8.00
  -2  -4   4  712.45    9.86
  -2  -4   4  474.58    3.32
  -2   4   4  597.76   22.55
  -2   4   4  554.91   27.92
  -2   4   4  501.52    6.34
  -2   4   4  654.28    9.86
  -2   4   4  627.04    8.00
  -2   4   4  570.04    8.98
   2  -4  -4  583.31   22.25
   2  -4  -4  585.85   28.70
   2  -4  -4  459.15    7.91
   2  -4  -4  462.86    8.30
   2  -4  -4  495.27    8.20
   2  -4  -4  489.71    8.39
   2   4  -4  404.30    6.74
   2   4  -4  504.64    8.69
   2   4  -4  457.40    5.27
   2   4  -4  496.83    7.71
  -2  -4   3  334.12   15.42
  -2  -4   3  349.54   20.30
  -2  -4   3  335.48    3.12
  -2  -4   3  279.55    5.27
  -2  -4   3  335.68    6.34
  -2  -4   3  282.68    4.39
  -2  -4   3  286.48    6.05
  -2  -4   3  441.68    7.52
  -2  -4   3  330.02    2.83
  -2   4   3  335.58   16.69
  -2   4   3  379.21   22.84
  -2   4   3  297.90    6.15
  -2   4   3  311.47    2.93
  -2   4   3  368.57    7.13
  -2   4   3  399.51    6.15
  -2   4   3  339.39    6.74
   2  -4  -3  341.34   16.79
   2  -4  -3  317.13   20.79
   2  -4  -3  270.28    5.95
   2  -4  -3  269.01    6.05
   2  -4  -3  292.24    6.25
   2  -4  -3  297.03    6.44
   2   4  -3  241.39    5.17
   2   4  -3  307.66    6.64
   2   4  -3  275.84    4.29
   2   4  -3  309.81    5.86
  -2  -4   2   20.99    4.10
  -2  -4   2   24.60    5.47
  -2  -4   2   15.13    1.27
  -2  -4   2   18.35    1.46
  -2  -4   2   15.62    1.17
  -2  -4   2   15.03    1.46
  -2  -4   2   17.08    1.46
  -2   4   2   24.99    4.49
  -2   4   2   18.16    5.56
  -2   4   2   15.32    1.46
  -2   4   2   18.35    0.88
  -2   4   2   22.65    1.76
  -2   4   2   23.23    1.46
  -2   4   2   22.06    1.76
   2  -4  -2   13.76    4.29
   2  -4  -2   10.35    4.20
   2  -4  -2   16.40    1.46
   2  -4  -2   23.52    1.07
   2  -4  -2   17.57    1.37
   2  -4  -2   16.98    1.56
   2  -4  -2   15.52    1.46
   2  -4  -2   16.98    1.56
   2  -4  -2   15.81    1.17
   2   4  -2    8.00    2.73
   2   4  -2   18.25    4.20
   2   4  -2   15.42    1.37
   2   4  -2   21.38    1.76
   2   4  -2   14.06    1.07
   2   4  -2   15.91    1.37
  -2  -4   1  176.87   11.32
  -2  -4   1  185.56   15.03
  -2  -4   1  141.24    3.90
  -2  -4   1  189.65    4.29
  -2  -4   1  146.90    3.71
  -2  -4   1  146.32    4.39
  -2  -4   1  154.32    4.39
  -2   4   1  168.77   11.52
  -2   4   1  165.15   14.64
  -2   4   1  147.88    4.29
  -2   4   1  207.81    5.17
  -2   4   1  193.27    4.98
   2  -4  -1  164.57   11.42
   2  -4  -1  204.59   16.20
   2  -4  -1  142.12    4.20
   2  -4  -1  179.50    3.12
   2  -4  -1  155.78    4.10
   2  -4  -1  138.31    4.00
   2  -4  -1  147.29    4.39
   2  -4  -1  154.71    4.49
   2  -4  -1  142.02    3.03
   2   4  -1  187.41   11.71
   2   4  -1  180.09   14.64
   2   4  -1  135.09    4.00
   2   4  -1  162.71    3.90
   2   4  -1  185.16    4.98
   2   4  -1  135.87    3.51
   2   4  -1  181.36    4.29
  -2  -4   0   53.10    5.86
  -2  -4   0   38.85    6.34
  -2  -4   0   29.38    1.85
  -2  -4   0   45.00    1.95
  -2  -4   0   31.14    1.85
  -2  -4   0   32.41    2.15
  -2  -4   0   33.58    2.15
  -2   4   0   42.95    5.66
  -2   4   0   39.63    6.34
  -2   4   0   28.99    1.95
  -2   4   0   44.12    2.44
  -2   4   0   38.07    2.25
  -2   4   0   51.44    2.25
   2  -4   0   35.43    5.17
   2  -4   0   37.58    6.64
   2  -4   0   33.68    2.05
   2  -4   0   35.82    1.56
   2  -4   0   32.99    1.95
   2  -4   0   33.58    1.95
   2  -4   0   34.26    2.15
   2  -4   0   31.72    2.05
   2  -4   0   33.38    1.27
   2   4   0   38.17    5.37
   2   4   0   32.70    6.54
   2   4   0   32.99    2.05
   2   4   0   36.60    1.76
   2   4   0   49.39    2.64
   2   4   0   40.51    2.05
  -2  -4  -1  279.07   14.54
  -2  -4  -1  257.01   17.86
  -2  -4  -1  206.93    4.98
  -2  -4  -1  327.58    4.98
  -2  -4  -1  211.81    4.98
  -2  -4  -1  218.06    5.37
  -2  -4  -1  228.99    5.66
  -2   4  -1  183.90    4.78
  -2   4  -1  265.01    5.86
  -2   4  -1  199.03    4.29
  -2   4  -1  257.20    5.66
  -2   4  -1  187.61    4.98
  -2   4  -1  336.85    6.05
   2  -4   1  269.79   14.15
   2  -4   1  266.08   17.86
   2  -4   1  200.49    4.88
   2  -4   1  252.03    4.59
   2  -4   1  231.43    5.37
   2  -4   1  200.20    4.29
   2  -4   1  224.60    5.56
   2  -4   1  243.14    2.73
   2   4   1  272.33   14.64
   2   4   1  277.50   19.03
   2   4   1  212.98    5.08
   2   4   1  261.98    4.49
   2   4   1  306.10    6.44
   2   4   1  329.92    4.00
   2   4   1  283.65    5.37
  -2  -4  -2   93.31    8.59
  -2  -4  -2   76.33    9.96
  -2  -4  -2   64.81    2.83
  -2  -4  -2  107.96    2.83
  -2  -4  -2   66.57    2.93
  -2  -4  -2   73.50    3.12
  -2  -4  -2   70.96    3.12
  -2   4  -2   58.08    2.73
  -2   4  -2   80.92    3.32
  -2   4  -2   65.20    2.34
  -2   4  -2   80.23    3.22
  -2   4  -2   56.03    2.73
   2  -4   2   74.77    7.71
   2  -4   2   93.31    8.49
   2  -4   2   70.47    9.76
   2  -4   2   86.87   10.44
   2  -4   2   61.79    2.73
   2  -4   2   75.94    2.73
   2  -4   2   73.50    3.12
   2  -4   2   65.69    2.34
   2  -4   2   67.74    3.03
   2  -4   2  108.44    3.32
   2   4   2   91.85    8.49
   2   4   2   89.70   10.54
   2   4   2   73.21    3.12
   2   4   2   91.75    2.54
   2   4   2   95.95    3.61
   2   4   2   89.31    2.15
   2   4   2   79.45    2.93
  -2  -4  -3  628.02   23.23
  -2  -4  -3  610.84   29.58
  -2  -4  -3  459.15    7.81
  -2  -4  -3  492.63    8.39
  -2  -4  -3  511.08    8.30
  -2  -4  -3  489.51    8.39
  -2   4  -3  420.89    7.32
  -2   4  -3  546.42    8.78
  -2   4  -3  497.42    5.86
  -2   4  -3  540.17    8.49
  -2   4  -3  418.26    7.42
   2  -4   3  537.34   20.79
   2  -4   3  620.50   22.16
   2  -4   3  526.21   26.55
   2  -4   3  594.64   27.62
   2  -4   3  478.48    7.61
   2  -4   3  551.30    8.00
   2  -4   3  521.23    8.78
   2  -4   3  476.92    5.76
   2  -4   3  504.05    8.00
   2  -4   3  778.24    9.18
   2   4   3  620.50   23.13
   2   4   3  600.69   29.38
   2   4   3  723.28    7.03
   2   4   3  666.09    9.76
   2   4   3  581.65    5.95
   2   4   3  559.11    8.00
  -2  -4  -4  183.02   12.49
  -2  -4  -4  199.51   16.40
  -2  -4  -4  144.95    4.59
  -2  -4  -4  154.91    4.88
  -2  -4  -4  236.41    4.20
  -2  -4  -4  170.43    4.88
  -2  -4  -4  152.08    4.78
  -2   4  -4  126.99    4.10
  -2   4  -4  169.25    5.08
  -2   4  -4  161.06    4.88
  -2   4  -4  136.46    4.39
   2  -4   4  164.08   11.52
   2  -4   4  201.37   12.88
   2  -4   4  136.75   13.18
   2  -4   4  198.05   16.50
   2  -4   4  149.15    4.29
   2  -4   4  169.16    4.78
   2  -4   4  171.79    5.27
   2  -4   4  156.08    3.03
   2  -4   4  156.27    4.49
   2  -4   4  230.07    5.17
   2   4   4  188.29   13.08
   2   4   4  184.68   16.69
   2   4   4  235.04    4.00
   2   4   4  209.37    5.66
   2   4   4  177.45    3.61
  -2  -4  -5   15.42    3.81
  -2  -4  -5   18.35    5.86
  -2  -4  -5   15.72    1.66
  -2  -4  -5   17.18    1.76
  -2  -4  -5   28.50    1.46
  -2  -4  -5   20.11    1.76
  -2  -4  -5   17.47    1.76
  -2   4  -5   19.33    4.20
  -2   4  -5   16.69    5.56
  -2   4  -5   13.18    1.46
  -2   4  -5   19.62    1.85
  -2   4  -5   22.55    1.95
  -2   4  -5   16.40    1.56
  -2   4  -5   18.55    0.98
   2  -4   5   11.32    3.71
   2  -4   5   18.25    5.76
   2  -4   5   16.30    1.56
   2  -4   5   19.42    1.76
   2  -4   5   19.62    1.85
   2  -4   5   18.94    0.98
   2  -4   5   18.45    1.56
   2  -4   5   28.79    1.95
   2   4   5   14.54    4.59
   2   4   5   16.69    6.64
   2   4   5   27.82    1.46
   2   4   5   21.57    1.95
   2   4   5   20.79    1.37
  -2  -4  -6  142.31   14.25
  -2  -4  -6  140.75   17.86
  -2  -4  -6  113.32    5.17
  -2  -4  -6  107.86    4.39
  -2  -4  -6  121.23    4.10
  -2  -4  -6  112.54    4.39
  -2   4  -6  147.10   11.42
  -2   4  -6  153.83   14.54
  -2   4  -6   97.22    3.71
  -2   4  -6  117.33    4.59
  -2   4  -6  111.08    4.59
  -2   4  -6  104.05    4.20
  -2   4  -6  114.01    2.15
   2  -4   6  125.72   10.64
   2  -4   6  121.04   13.57
   2  -4   6  109.42    3.71
   2  -4   6  126.89    4.59
   2  -4   6  124.84    4.88
   2  -4   6  111.76    1.95
   2  -4   6  124.16    4.00
   2  -4   6  155.10    4.78
   2   4   6  153.44   12.59
   2   4   6  126.89   14.54
   2   4   6  112.93    3.22
   2   4   6  139.68    4.98
   2   4   6  123.48    3.61
  -2  -4  -7    6.93    3.71
  -2  -4  -7    8.00    4.98
  -2  -4  -7    9.86    1.37
  -2  -4  -7    7.81    1.37
  -2  -4  -7    7.52    1.07
  -2  -4  -7   10.25    1.46
  -2   4  -7    8.39    3.51
  -2   4  -7   17.86    5.56
  -2   4  -7    8.78    1.27
  -2   4  -7    8.78    1.37
  -2   4  -7    7.91    1.27
  -2   4  -7    7.32    1.27
   2  -4   7    8.20    1.17
   2  -4   7   11.42    1.56
   2  -4   7    7.81    1.27
   2  -4   7    8.10    0.39
   2  -4   7    9.76    1.17
   2  -4   7   12.40    1.56
   2   4   7   15.32    3.61
   2   4   7   15.62    5.37
   2   4   7    8.78    1.07
   2   4   7   10.64    1.46
   2   4   7    9.47    1.17
  -2  -4  -8    6.44    3.51
  -2  -4  -8    4.00    3.81
  -2  -4  -8    5.56    1.07
  -2  -4  -8    7.91    1.37
  -2  -4  -8    5.47    1.07
  -2  -4  -8    6.15    1.17
  -2   4  -8    4.88    3.22
  -2   4  -8    6.54    4.20
  -2   4  -8    5.08    1.76
  -2   4  -8    3.51    1.07
  -2   4  -8    5.76    1.27
  -2   4  -8    4.69    1.07
  -2   4  -8    6.34    0.78
   2  -4   8    4.20    0.88
   2  -4   8    6.74    1.46
   2  -4   8    4.39    1.17
   2  -4   8    6.54    1.07
   2  -4   8    8.00    1.37
   2  -4   8    6.83    0.88
   2   4   8    7.71    3.12
   2   4   8    9.96    3.61
   2   4   8    4.69    1.07
   2   4   8    5.76    0.88
   2   4   8    6.93    1.37
   2   4   8    7.52    1.17
  -2  -4  -9   42.36    7.22
  -2  -4  -9   60.32   10.83
  -2  -4  -9   36.02    2.73
  -2  -4  -9   40.22    2.93
  -2  -4  -9   41.48    2.44
  -2  -4  -9   33.97    2.64
  -2   4  -9   46.75    6.83
  -2   4  -9   37.58    7.61
  -2   4  -9   29.38    2.25
  -2   4  -9   31.92    2.73
  -2   4  -9   32.50    2.73
  -2   4  -9   36.41    2.54
   2  -4   9    3.22    2.54
   2  -4   9    2.15    4.49
   2  -4   9   37.58    2.34
   2  -4   9   45.78    3.22
   2  -4   9   45.97    3.12
   2  -4   9   38.26    2.15
   2  -4   9   49.88    3.12
   2  -4   9   42.46    1.76
   2   4   9   52.51    8.49
   2   4   9   26.26    9.57
   2   4   9   42.26    2.93
   2   4   9   42.07    1.95
   2   4   9   40.31    3.03
   2   4   9   44.31    2.64
  -2  -4 -10    1.17    0.68
  -2  -4 -10    2.64    1.07
  -2  -4 -10    2.54    0.68
  -2  -4 -10    1.56    0.78
  -2   4 -10    2.73    0.98
  -2   4 -10    2.05    0.98
  -2   4 -10    2.93    1.07
  -2   4 -10    1.56    0.88
   2  -4  10    1.85    0.68
   2  -4  10    1.66    0.88
   2  -4  10    1.56    0.88
   2  -4  10    1.17    0.59
   2  -4  10    3.61    0.98
   2  -4  10    1.37    0.49
   2   4  10    1.66    0.88
   2   4  10    1.46    0.59
   2   4  10    0.39    0.68
   2   4  10    1.85    0.88
  -2  -4 -11  119.96    5.17
  -2  -4 -11  135.58    5.76
  -2  -4 -11  143.68    4.49
  -2  -4 -11  118.20    5.17
  -2   4 -11  106.20    4.59
  -2   4 -11  135.19    5.95
  -2   4 -11  130.02    5.76
  -2   4 -11  126.01    4.98
   2  -4  11  137.82    4.49
   2  -4  11  186.92    6.93
   2  -4  11  145.44    6.15
   2  -4  11  136.26    5.66
   2  -4  11  149.44    4.10
   2  -4  11  176.48    6.44
   2   4  11  159.30    5.95
   2   4  11  148.07    3.42
   2   4  11  156.17    6.34
   2   4  11  152.66    5.47
  -2  -4 -12  359.59    9.27
  -2  -4 -12  418.45   10.35
  -2  -4 -12  436.02    7.81
  -2  -4 -12  381.85    9.57
  -2   4 -12  347.00    8.49
  -2   4 -12  406.15   10.64
  -2   4 -12  390.14   10.44
  -2   4 -12  371.01    8.59
   2  -4  12  419.82    8.20
   2  -4  12  492.83   11.42
   2  -4  12  461.50   11.32
   2  -4  12  433.19   10.25
   2  -4  12  483.56   11.03
   2   4  12  448.12   10.44
   2   4  12  433.58   11.03
   2   4  12  444.90    9.86
  -2  -4 -13  913.62   15.23
  -2  -4 -13 1011.62   16.69
  -2  -4 -13  911.18   15.23
  -2   4 -13  851.35   13.76
  -2   4 -13  963.99   17.28
  -2   4 -13  939.68   16.59
  -2   4 -13  874.68   13.57
   2  -4  13 1221.97   18.64
   2  -4  13 1074.48   17.96
   2  -4  13 1071.75   16.50
   2  -4  13 1184.78   17.96
   2   4  13 1068.43   16.59
   2   4  13 1001.57   17.37
   2   4  13 1048.62   15.81
  -2  -4 -14   37.19    3.22
  -2  -4 -14   31.53    3.03
  -2  -4 -14   35.82    3.12
  -2   4 -14   34.36    2.83
  -2   4 -14   37.38    3.61
  -2   4 -14   43.34    3.71
  -2   4 -14   37.97    3.03
   2  -4  14   48.32    4.00
   2  -4  14   47.93    4.00
   2  -4  14   44.80    3.51
   2  -4  14   45.88    3.81
   2   4  14   40.31    3.42
   2   4  14   46.56    3.51
  -2  -4 -15   48.71    3.81
  -2  -4 -15   55.83    4.20
  -2  -4 -15   50.95    6.64
  -2  -4 -15   45.78    5.17
  -2   4 -15   44.61    3.42
  -2   4 -15   60.22    4.69
  -2   4 -15   47.15    4.39
  -2   4 -15   56.42    3.61
   2  -4  15   67.55    4.78
   2  -4  15   62.57    4.69
   2  -4  15   61.98    4.20
   2  -4  15   61.49    4.49
   2   4  15   57.20    4.29
   2   4  15   55.83    4.10
  -2  -4 -16   -0.88    0.49
  -2  -4 -16    1.37    0.88
  -2  -4 -16    0.39    0.88
  -2  -4 -16    0.20    0.78
  -2   4 -16    1.46    0.88
  -2   4 -16    2.34    1.07
  -2   4 -16    0.88    1.07
  -2   4 -16   -0.88    0.49
   2  -4  16    0.10    1.27
   2  -4  16   -0.39    0.98
   2  -4  16    0.98    0.88
   2  -4  16    0.29    0.78
   2   4  16    0.88    0.78
   2   4  16   -0.20    0.49
  -2  -4 -17   27.82    3.22
  -2  -4 -17   32.89    3.42
  -2  -4 -17   39.92    4.00
  -2  -4 -17   26.16    2.93
  -2   4 -17   28.40    3.61
  -2   4 -17   33.87    3.71
  -2   4 -17   44.90    4.20
  -2   4 -17   28.11    2.83
   2  -4  17   43.44    4.10
   2  -4  17   41.68    4.20
   2  -4  17   35.73    3.32
   2  -4  17   41.78    4.20
   2   4  17   30.84    3.32
   2   4  17   41.68    3.90
   2   4  17   36.90    3.81
  -2  -4 -18    3.03    1.37
  -2  -4 -18    4.59    1.85
  -2  -4 -18    0.88    1.17
  -2  -4 -18    3.61    1.56
  -2   4 -18    4.88    1.66
  -2   4 -18    2.73    1.46
  -2   4 -18    2.15    1.37
  -2   4 -18    1.56    1.07
   2  -4  18    4.49    1.76
   2  -4  18    5.76    2.05
   2  -4  18    4.29    1.56
   2  -4  18    6.25    2.15
   2   4  18    3.51    1.37
   2   4  18    8.20    1.95
  -2  -4 -19   21.77    2.83
  -2  -4 -19   22.94    2.93
  -2  -4 -19   17.47    3.03
  -2  -4 -19   23.62    3.12
  -2   4 -19   19.81    2.73
  -2   4 -19   22.35    2.83
  -2   4 -19   21.08    3.22
  -2   4 -19   21.67    2.64
   2  -4  19   30.36    3.51
   2  -4  19   32.02    4.00
   2  -4  19   29.97    3.22
   2  -4  19   22.25    3.32
   2   4  19   20.79    3.03
   2   4  19   23.13    3.51
  -2  -4 -20   12.20    2.83
  -2  -4 -20   20.40    3.12
  -2  -4 -20   18.74    3.32
  -2  -4 -20   21.38    3.03
  -2   4 -20   21.57    3.22
  -2   4 -20   15.52    3.03
  -2   4 -20   13.47    2.34
   2  -4  20   20.40    3.22
   2  -4  20   17.86    3.32
   2  -4  20   20.79    3.22
   2   4  20   17.67    3.12
   2   4  20   14.84    2.93
  -2  -4 -21    3.32    1.85
  -2  -4 -21    4.29    2.05
  -2  -4 -21    4.69    1.46
  -2  -4 -21    8.59    2.05
  -2   4 -21    3.61    1.95
  -2   4 -21    8.49    1.85
  -2   4 -21    4.49    1.66
   2  -4  21    7.61    2.44
   2  -4  21    5.86    2.25
   2  -4  21    1.85    1.37
   2   4  21    6.83    2.05
   2   4  21   10.54    2.25
  -2  -4 -22   -0.49    1.27
  -2  -4 -22   -2.15    0.78
  -2  -4 -22   -0.10    1.95
  -2   4 -22   -2.05    1.07
  -2   4 -22   -0.49    1.17
  -2   4 -22    0.49    1.07
   2  -4  22    0.78    2.64
   2  -4  22    1.66    1.66
   2   4  22   -1.95    1.07
   2   4  22   -0.98    0.68
  -2  -6  21    0.59    1.17
  -2  -6  21    2.15    1.85
  -2   6  21    0.10    2.54
  -2   6  21    0.20    1.07
  -2   6  21   -0.39    1.17
   2  -6 -21    1.46    1.56
   2  -6 -21    1.07    1.66
   2  -6 -21    1.37    1.66
   2   6 -21   -0.20    1.66
  -2  -6  20    1.76    1.56
  -2   6  20    0.29    1.46
  -2   6  20    1.66    1.27
  -2   6  20    1.95    1.66
   2  -6 -20    0.49    1.17
   2  -6 -20    3.42    1.56
   2  -6 -20    1.17    1.27
   2  -6 -20    0.10    1.27
   2   6 -20   -0.29    1.27
  -2  -6  19   -0.68    0.68
  -2  -6  19    2.64    1.46
  -2   6  19   -0.39    1.17
  -2   6  19   -0.10    0.88
  -2   6  19   -1.27    0.98
   2  -6 -19   -1.37    0.98
   2  -6 -19   -0.88    1.27
   2  -6 -19   -0.68    1.07
   2  -6 -19   -1.27    0.78
   2   6 -19   -0.49    0.88
   2   6 -19   -0.29    1.27
   2   6 -19    0.98    1.07
  -2  -6  18   -1.46    0.88
  -2  -6  18   -1.66    0.98
  -2   6  18    0.59    0.88
  -2   6  18   -2.34    0.98
  -2   6  18    0.20    1.27
   2  -6 -18   -0.20    0.78
   2  -6 -18   -2.15    0.88
   2  -6 -18    0.00    0.88
   2   6 -18    0.20    0.98
   2   6 -18   -1.66    0.68
   2   6 -18   -1.56    0.78
  -2  -6  17    2.44    1.27
  -2  -6  17    1.56    1.46
  -2   6  17    0.00    1.07
  -2   6  17    2.34    1.37
  -2   6  17    0.68    1.07
   2  -6 -17    2.05    1.37
   2  -6 -17    3.12    1.37
   2  -6 -17    2.73    1.37
   2   6 -17    2.34    1.46
   2   6 -17    1.07    1.37
   2   6 -17    1.46    0.98
  -2  -6  16   19.62    2.93
  -2  -6  16   23.91    3.12
  -2   6  16   16.01    2.44
  -2   6  16   18.84    2.93
  -2   6  16   20.21    3.61
   2  -6 -16   11.71    2.05
   2  -6 -16   11.91    2.44
   2  -6 -16   12.30    2.15
   2   6 -16    9.27    2.34
   2   6 -16   17.57    2.44
   2   6 -16   14.84    2.64
   2   6 -16   15.42    2.05
  -2  -6  15   -0.39    0.88
  -2  -6  15    1.56    1.27
  -2   6  15    0.29    0.98
  -2   6  15    1.27    1.27
  -2   6  15    0.59    1.17
   2  -6 -15    1.76    0.98
   2  -6 -15    1.76    1.46
   2  -6 -15    3.42    1.27
   2   6 -15    0.29    1.07
   2   6 -15    0.39    0.98
   2   6 -15    3.51    1.27
   2   6 -15   -0.68    0.59
  -2  -6  14   17.18    2.54
  -2  -6  14   23.62    3.03
  -2   6  14   15.52    2.54
  -2   6  14   17.28    2.73
  -2   6  14   19.91    2.54
   2  -6 -14    9.76    1.95
   2  -6 -14   14.84    2.44
   2  -6 -14   15.13    2.44
   2   6 -14   16.69    2.25
   2   6 -14   16.79    2.83
   2   6 -14   20.40    3.22
   2   6 -14   16.50    2.05
  -2  -6  13  169.25    7.71
  -2  -6  13  172.67    7.42
  -2   6  13  161.84    7.22
  -2   6  13  145.54    7.42
  -2   6  13  155.98    6.44
   2  -6 -13  127.97    6.15
   2  -6 -13  145.63    5.56
   2  -6 -13  123.87    7.52
   2   6 -13  116.06    5.27
   2   6 -13  133.14    6.83
   2   6 -13  131.48    6.44
   2   6 -13  120.65    5.08
  -2  -6  12   97.22    5.56
  -2  -6  12   85.21    4.00
  -2  -6  12  110.10    5.76
  -2   6  12   89.02    5.17
  -2   6  12   90.48    5.47
  -2   6  12   88.24    4.69
   2  -6 -12   77.01    4.78
   2  -6 -12   83.85    5.27
   2  -6 -12   85.41    4.29
   2  -6 -12   73.50    4.69
   2   6 -12   74.28    4.10
   2   6 -12   89.02    5.47
   2   6 -12   86.77    5.08
   2   6 -12   68.72    3.81
  -2  -6  11   37.09    3.51
  -2  -6  11   27.92    2.44
  -2  -6  11   41.19    3.51
  -2  -6  11   31.43    2.34
  -2   6  11   33.09    3.12
  -2   6  11   37.19    3.51
  -2   6  11   32.60    2.73
   2  -6 -11   30.26    2.93
   2  -6 -11   32.41    3.22
   2  -6 -11   29.87    2.54
   2  -6 -11   24.30    2.64
   2   6 -11   22.84    2.34
   2   6 -11   29.48    3.12
   2   6 -11   21.57    2.54
   2   6 -11   24.40    2.34
  -2  -6  10   28.31    2.05
  -2  -6  10   33.38    3.12
  -2  -6  10   33.58    2.54
  -2  -6  10   48.71    3.71
  -2  -6  10   34.85    2.44
  -2   6  10   36.99    3.22
  -2   6  10   31.23    3.12
  -2   6  10   31.53    2.64
   2  -6 -10   35.24    3.03
   2  -6 -10   24.79    2.83
   2  -6 -10   33.38    2.73
   2  -6 -10   30.55    2.93
   2   6 -10   27.53    2.44
   2   6 -10   32.02    3.12
   2   6 -10   32.21    2.93
   2   6 -10   28.21    2.44
  -2  -6   9   22.94    1.85
  -2  -6   9   25.87    2.64
  -2  -6   9   20.21    1.95
  -2  -6   9   33.48    3.03
  -2  -6   9   23.43    2.05
  -2   6   9   29.38    2.93
  -2   6   9   23.23    2.15
   2  -6  -9   22.35    2.34
   2  -6  -9   18.74    2.34
   2  -6  -9   28.31    2.54
   2  -6  -9   18.84    2.15
   2   6  -9   22.45    2.25
   2   6  -9   27.82    2.93
   2   6  -9   23.43    2.44
   2   6  -9   20.60    2.15
  -2  -6   8   90.68    3.61
  -2  -6   8   99.46    4.98
  -2  -6   8  101.42    4.39
  -2  -6   8  127.67    5.47
  -2  -6   8  108.54    4.20
  -2   6   8  103.86    5.17
  -2   6   8  100.83    4.20
   2  -6  -8   86.97    4.49
   2  -6  -8   86.68    4.78
   2  -6  -8   99.66    4.69
   2  -6  -8   85.12    4.49
   2   6  -8   75.74    3.81
   2   6  -8   97.32    5.08
   2   6  -8   98.88    4.69
   2   6  -8   81.31    4.00
  -2  -6   7   28.50    2.05
  -2  -6   7   32.41    2.83
  -2  -6   7   31.14    1.37
  -2  -6   7   25.87    2.34
  -2  -6   7   45.49    3.32
  -2   6   7   30.16    2.83
  -2   6   7   37.19    2.44
   2  -6  -7   26.26    2.44
   2  -6  -7   27.23    2.64
   2  -6  -7   33.09    2.73
   2  -6  -7   27.92    2.54
   2   6  -7   23.23    2.25
   2   6  -7   29.48    2.73
   2   6  -7   31.23    2.64
  -2  -6   6  118.99   11.32
  -2  -6   6  117.23   14.74
  -2  -6   6   94.68    4.00
  -2  -6   6  117.42    4.98
  -2  -6   6  103.86    2.83
  -2  -6   6  102.68    4.59
  -2  -6   6  154.13    5.76
  -2   6   6  142.61   13.08
  -2   6   6  127.87   15.42
  -2   6   6  128.65    5.47
  -2   6   6  122.40    4.29
   2  -6  -6  124.06   12.49
   2  -6  -6   82.19   12.69
   2  -6  -6   98.00    4.59
   2  -6  -6   98.39    4.78
   2  -6  -6   96.63    4.49
   2  -6  -6  107.76    4.88
   2   6  -6   80.04    3.90
   2   6  -6  106.39    5.08
   2   6  -6  106.00    4.59
  -2  -6   5  207.42   15.23
  -2  -6   5  239.05   16.11
  -2  -6   5  217.77   20.01
  -2  -6   5  232.41   20.60
  -2  -6   5  231.24    6.64
  -2  -6   5  191.70    4.20
  -2  -6   5  196.68    6.25
  -2  -6   5  211.42    6.34
  -2  -6   5  309.91    7.91
  -2   6   5  232.99   17.47
  -2   6   5  246.27   24.11
  -2   6   5  242.27    7.32
  -2   6   5  259.45    5.95
  -2   6   5  215.52    6.74
   2  -6  -5  212.89   16.50
   2  -6  -5  220.89   21.47
   2  -6  -5  172.18    5.95
   2  -6  -5  170.13    6.15
   2  -6  -5  196.19    6.44
   2  -6  -5  192.68    6.64
   2   6  -5  163.89    5.47
   2   6  -5  217.86    7.03
   2   6  -5  217.96    6.25
  -2  -6   4    6.25    3.90
  -2  -6   4    7.22    3.22
  -2  -6   4   -4.10    1.85
  -2  -6   4   13.76    5.76
  -2  -6   4    6.25    1.17
  -2  -6   4    6.44    1.17
  -2  -6   4    4.49    0.78
  -2  -6   4    5.37    1.17
  -2  -6   4    5.17    1.27
  -2   6   4    3.61    2.93
  -2   6   4    6.15    4.39
  -2   6   4    5.76    1.27
  -2   6   4    4.00    0.59
  -2   6   4    4.78    1.27
  -2   6   4    6.25    1.07
  -2   6   4    5.86    1.27
   2  -6  -4    5.17    2.93
   2  -6  -4    2.93    3.32
   2  -6  -4    4.49    1.07
   2  -6  -4    4.29    1.27
   2  -6  -4    5.47    1.27
   2  -6  -4    6.34    1.37
   2   6  -4    4.59    1.07
   2   6  -4    5.86    1.37
   2   6  -4    7.52    1.27
  -2  -6   3  141.92   12.40
  -2  -6   3  114.40   14.35
  -2  -6   3  106.30    4.10
  -2  -6   3  154.81    4.98
  -2  -6   3  113.71    3.71
  -2  -6   3  109.22    4.69
  -2  -6   3  120.65    4.78
  -2  -6   3  142.90    1.76
  -2   6   3  147.19   12.30
  -2   6   3  140.85   15.13
  -2   6   3  120.06    4.88
  -2   6   3  146.02    4.29
  -2   6   3  157.83    5.76
  -2   6   3  159.30    4.49
  -2   6   3  138.41    5.17
   2  -6  -3  132.94   12.69
   2  -6  -3  126.99   15.91
   2  -6  -3  108.74    4.59
   2  -6  -3  178.43    3.32
   2  -6  -3  114.01    4.69
   2  -6  -3  114.50    4.88
   2  -6  -3  122.69    5.17
   2   6  -3   99.76    4.20
   2   6  -3  148.17    5.66
   2   6  -3  131.77    4.78
  -2  -6   2    2.05    3.32
  -2  -6   2   -1.07    4.20
  -2  -6   2    1.37    0.68
  -2  -6   2    2.15    0.78
  -2  -6   2    1.46    0.68
  -2  -6   2    2.93    0.98
  -2  -6   2    1.56    0.78
  -2  -6   2    1.66    0.39
  -2   6   2    4.69    2.05
  -2   6   2   -2.73    1.56
  -2   6   2    1.85    0.88
  -2   6   2    1.95    0.98
  -2   6   2    2.34    0.68
  -2   6   2    4.69    1.17
   2  -6  -2    6.44    3.22
   2  -6  -2   -2.83    1.17
   2  -6  -2    1.95    0.78
   2  -6  -2    2.64    0.68
   2  -6  -2    2.44    0.88
   2  -6  -2    2.34    0.88
   2  -6  -2    1.46    0.78
   2   6  -2    3.22    2.05
   2   6  -2    3.12    3.51
   2   6  -2    2.54    0.78
   2   6  -2    0.20    0.68
   2   6  -2    2.73    0.88
  -2  -6   1  158.81   13.37
  -2  -6   1  135.48   15.42
  -2  -6   1  121.91    4.59
  -2  -6   1  168.18    4.78
  -2  -6   1  119.67    4.20
  -2  -6   1  128.65    5.08
  -2  -6   1  131.28    5.08
  -2  -6   1  120.55    2.83
  -2   6   1  165.06   14.06
  -2   6   1  167.01   17.67
  -2   6   1  124.84    4.88
  -2   6   1  166.62    5.76
  -2   6   1  160.57    5.47
   2  -6  -1  158.71   13.76
   2  -6  -1  122.40   15.62
   2  -6  -1  114.40    4.59
   2  -6  -1  161.15    3.81
   2  -6  -1  108.93    4.59
   2  -6  -1  122.79    4.98
   2  -6  -1  133.04    5.27
   2  -6  -1  121.72    3.32
   2   6  -1  165.35   13.67
   2   6  -1  177.84   18.16
   2   6  -1  118.50    4.69
   2   6  -1  171.99    6.05
   2   6  -1  164.37    5.08
  -2  -6   0   -4.29    1.95
  -2  -6   0   -4.20    2.64
  -2  -6   0    0.10    0.39
  -2  -6   0    0.59    0.39
  -2  -6   0    0.20    0.49
  -2  -6   0    0.88    0.59
  -2  -6   0   -0.29    0.49
  -2   6   0   -5.08    1.85
  -2   6   0    8.39    4.29
  -2   6   0    0.78    0.59
  -2   6   0    0.29    0.78
  -2   6   0   -0.20    0.49
   2  -6   0   -2.34    1.46
   2  -6   0    0.20    0.59
   2  -6   0    0.29    0.39
   2  -6   0    0.88    0.68
   2  -6   0    0.20    0.59
   2  -6   0    0.68    0.49
   2  -6   0    0.00    0.68
   2  -6   0    0.68    0.39
   2   6   0    3.03    1.66
   2   6   0    3.61    1.37
   2   6   0   -0.39    0.39
   2   6   0   -0.10    0.59
   2   6   0    0.98    0.59
  -2  -6  -1  186.24   15.03
  -2  -6  -1  156.37   18.06
  -2  -6  -1  162.32    5.47
  -2  -6  -1  239.83    5.17
  -2  -6  -1  173.84    6.15
  -2  -6  -1  166.62    5.86
  -2   6  -1  146.71    5.27
  -2   6  -1  215.42    6.64
  -2   6  -1  206.44    6.15
   2  -6   1  208.59   15.72
   2  -6   1  218.25   20.69
   2  -6   1  159.40    5.37
   2  -6   1  216.01    5.08
   2  -6   1  183.31    5.86
   2  -6   1  165.84    4.88
   2  -6   1  175.40    5.95
   2  -6   1  184.48    6.15
   2  -6   1  188.48    3.03
   2   6   1  217.57   15.91
   2   6   1  255.64   22.06
   2   6   1  169.55    5.66
   2   6   1  228.99    6.83
   2   6   1  248.61    4.49
   2   6   1  219.13    5.95
  -2  -6  -2  330.02   19.62
  -2  -6  -2  309.23   24.30
  -2  -6  -2  248.42    6.83
  -2  -6  -2  415.33    6.54
  -2  -6  -2  263.84    6.93
  -2  -6  -2  271.65    7.52
  -2  -6  -2  277.11    7.52
  -2   6  -2  237.97    6.74
  -2   6  -2  315.08    8.00
  -2   6  -2  334.12    7.91
   2  -6   2  339.29   20.01
   2  -6   2  351.69   20.40
   2  -6   2  319.67   24.40
   2  -6   2  334.90   25.87
   2  -6   2  251.34    6.74
   2  -6   2  326.21    6.64
   2  -6   2  288.44    7.52
   2  -6   2  251.83    5.76
   2  -6   2  267.84    7.42
   2  -6   2  298.78   11.42
   2   6   2  334.70   19.91
   2   6   2  302.20   23.91
   2   6   2  298.29    7.61
   2   6   2  355.88    8.59
   2   6   2  386.63    5.56
   2   6   2  346.42    7.52
  -2  -6  -3  110.10   11.71
  -2  -6  -3  136.07   16.98
  -2  -6  -3   96.05    4.29
  -2  -6  -3  102.88    4.49
  -2  -6  -3  108.93    4.78
  -2  -6  -3  112.06    4.88
  -2   6  -3   95.66    4.29
  -2   6  -3  133.72    5.27
  -2   6  -3  128.26    4.98
  -2   6  -3   94.68    4.29
   2  -6   3  125.43   12.59
   2  -6   3  130.60   12.40
   2  -6   3  112.84   15.62
   2  -6   3  126.89   15.62
   2  -6   3  104.93    4.39
   2  -6   3  132.16    4.49
   2  -6   3  123.57    5.08
   2  -6   3  108.83    3.61
   2  -6   3  114.40    4.78
   2   6   3  136.75   13.37
   2   6   3  125.33   17.67
   2   6   3  119.77    4.20
   2   6   3  147.78    5.66
   2   6   3  137.82    3.42
   2   6   3  140.46    6.05
  -2  -6  -4  164.76   14.54
  -2  -6  -4  142.90   17.28
  -2  -6  -4  116.55    4.88
  -2  -6  -4  135.58    5.37
  -2  -6  -4  143.19    5.56
  -2  -6  -4  141.83    5.56
  -2   6  -4  111.27    4.69
  -2   6  -4  160.08    5.95
  -2   6  -4  155.98    5.56
  -2   6  -4  118.40    4.88
   2  -6   4  155.69   14.25
   2  -6   4  150.32   13.27
   2  -6   4  149.54   18.25
   2  -6   4  164.47   17.76
   2  -6   4  122.79    4.69
   2  -6   4  150.03    5.76
   2  -6   4  131.77    3.81
   2  -6   4  136.75    5.27
   2  -6   4  219.82    7.13
   2   6   4  183.31   15.03
   2   6   4  146.61   17.08
   2   6   4  175.40    4.00
   2   6   4  185.36    6.44
   2   6   4  156.47    3.81
   2   6   4  160.18    5.37
  -2  -6  -5   92.24   10.44
  -2  -6  -5  108.54   13.08
  -2  -6  -5   65.40    3.71
  -2  -6  -5   64.32    3.81
  -2  -6  -5   74.96    4.00
  -2  -6  -5   70.08    4.00
  -2   6  -5   60.52    3.51
  -2   6  -5   74.38    4.10
  -2   6  -5   76.62    4.00
  -2   6  -5   55.83    3.42
   2  -6   5   71.16    8.69
   2  -6   5   90.68   12.88
   2  -6   5   85.99   11.71
   2  -6   5   59.54   12.98
   2  -6   5   55.15    3.12
   2  -6   5   76.53    3.81
   2  -6   5   73.01    4.10
   2  -6   5   69.30    2.54
   2  -6   5   71.65    3.81
   2  -6   5  108.15    4.39
   2   6   5   80.63   10.25
   2   6   5  102.39   14.54
   2   6   5   94.10    4.69
   2   6   5   76.14    2.83
  -2  -6  -6   23.82    2.34
  -2  -6  -6   25.09    2.44
  -2  -6  -6   26.35    2.54
  -2  -6  -6   24.11    2.44
  -2   6  -6   23.82    2.25
  -2   6  -6   31.33    2.83
  -2   6  -6   27.53    2.54
  -2   6  -6   24.01    2.34
   2  -6   6   22.55    2.05
   2  -6   6   32.70    2.64
   2  -6   6   27.62    2.54
   2  -6   6   26.26    1.46
   2  -6   6   29.67    2.44
   2  -6   6   47.63    3.12
   2   6   6   37.77    3.03
   2   6   6   32.02    1.95
  -2  -6  -7    2.93    1.17
  -2  -6  -7    3.22    1.07
  -2  -6  -7    3.51    1.07
  -2  -6  -7    3.12    1.17
  -2   6  -7    3.22    1.17
  -2   6  -7    3.51    1.17
  -2   6  -7    0.39    0.68
  -2   6  -7    3.42    1.07
   2  -6   7    2.93    0.98
   2  -6   7    4.10    1.27
   2  -6   7    6.25    1.37
   2  -6   7    2.83    0.68
   2  -6   7    5.76    1.17
   2  -6   7    5.08    1.27
   2   6   7    3.71    0.98
   2   6   7    5.86    1.07
   2   6   7    5.27    0.88
  -2  -6  -8    0.49    0.68
  -2  -6  -8    1.46    0.98
  -2  -6  -8    0.00    0.49
  -2  -6  -8   -0.29    0.59
  -2   6  -8    0.59    0.68
  -2   6  -8   -0.20    0.68
  -2   6  -8    0.98    0.78
  -2   6  -8   -0.10    0.59
   2  -6   8   -0.98    0.68
   2  -6   8   -0.10    0.59
   2  -6   8    0.59    0.68
   2  -6   8   -1.46    0.49
   2  -6   8    0.10    0.59
   2   6   8   -0.88    0.39
   2   6   8    0.98    0.49
   2   6   8    0.29    0.49
  -2  -6  -9    5.76    1.56
  -2  -6  -9   11.52    1.95
  -2  -6  -9    6.64    1.46
  -2  -6  -9    8.39    1.56
  -2   6  -9    6.15    1.46
  -2   6  -9   11.62    2.05
  -2   6  -9    9.76    1.66
  -2   6  -9    6.54    1.27
   2  -6   9    8.49    1.37
   2  -6   9   10.93    1.66
   2  -6   9   10.54    1.95
   2  -6   9    7.52    1.46
   2  -6   9   12.49    1.85
   2  -6   9    8.78    1.37
   2   6   9    7.91    1.27
   2   6   9    9.86    1.95
   2   6   9    8.78    1.37
  -2  -6 -10  134.80    6.05
  -2  -6 -10  152.47    6.64
  -2  -6 -10  173.35    6.15
  -2  -6 -10  149.05    6.44
  -2   6 -10  124.16    5.37
  -2   6 -10  160.76    6.93
  -2   6 -10  166.33    6.83
  -2   6 -10  125.53    5.47
   2  -6  10  153.73    5.27
   2  -6  10  171.11    6.93
   2  -6  10  168.28    7.03
   2  -6  10  165.84    5.56
   2  -6  10  203.71    7.13
   2   6  10  188.48    7.03
   2   6  10  183.31    7.42
   2   6  10  165.55    5.47
  -2  -6 -11   79.06    4.78
  -2  -6 -11   86.38    5.17
  -2  -6 -11   87.26    4.39
  -2  -6 -11   69.99    4.49
  -2   6 -11   74.38    4.29
  -2   6 -11   79.36    4.98
  -2   6 -11   77.89    4.88
  -2   6 -11   76.72    4.29
   2  -6  11   77.50    3.71
   2  -6  11   89.31    5.17
   2  -6  11   92.63    5.27
   2  -6  11   86.19    4.10
   2  -6  11  110.79    5.47
   2   6  11  105.32    5.37
   2   6  11   84.63    5.17
   2   6  11   87.17    4.20
  -2  -6 -12   20.21    2.64
  -2  -6 -12   23.04    2.93
  -2  -6 -12   24.60    2.44
  -2  -6 -12   21.77    2.64
  -2   6 -12   15.91    2.05
  -2   6 -12   19.33    2.64
  -2   6 -12   22.06    2.83
  -2   6 -12   17.57    2.34
   2  -6  12   18.74    1.95
   2  -6  12   23.23    2.73
   2  -6  12   22.45    2.83
   2  -6  12   19.03    2.25
   2  -6  12   28.40    3.12
   2   6  12   18.45    2.64
   2   6  12   23.72    3.03
   2   6  12   23.04    2.34
  -2  -6 -13   81.11    5.37
  -2  -6 -13   83.94    4.29
  -2  -6 -13   78.87    4.98
  -2   6 -13   70.18    4.39
  -2   6 -13   84.43    5.47
  -2   6 -13   73.11    4.39
   2  -6  13   99.07    6.05
   2  -6  13   89.02    5.47
   2  -6  13  117.91    6.15
   2   6  13   97.71    5.66
   2   6  13  103.95    5.95
   2   6  13   98.39    4.88
  -2  -6 -14   48.80    4.20
  -2  -6 -14   67.74    4.98
  -2  -6 -14   46.56    3.90
  -2   6 -14   44.02    3.61
  -2   6 -14   52.51    4.39
  -2   6 -14   58.18    4.69
  -2   6 -14   50.37    3.71
   2  -6  14   67.55    4.98
   2  -6  14   59.44    4.49
   2  -6  14   77.31    5.08
   2   6  14   71.35    4.78
   2   6  14   52.71    4.29
   2   6  14   68.81    4.29
  -2  -6 -15   12.59    2.25
  -2  -6 -15   15.72    2.73
  -2  -6 -15   17.08    2.44
  -2   6 -15   11.71    2.05
  -2   6 -15   13.86    2.44
  -2   6 -15   11.62    2.34
  -2   6 -15   14.35    2.25
   2  -6  15   20.99    3.12
   2  -6  15   18.06    2.73
   2  -6  15   25.48    3.32
   2   6  15   22.35    2.93
   2   6  15   17.18    2.64
   2   6  15   17.96    2.54
  -2  -6 -16   31.33    3.32
  -2  -6 -16   24.99    3.32
  -2  -6 -16   24.89    3.03
  -2   6 -16   23.43    2.73
  -2   6 -16   26.65    3.12
  -2   6 -16   29.97    3.61
  -2   6 -16   17.96    2.54
   2  -6  16   32.11    3.32
   2  -6  16   28.79    3.42
   2  -6  16   37.29    4.00
   2   6  16   32.41    3.61
   2   6  16   27.04    3.42
   2   6  16   26.94    2.83
  -2  -6 -17   17.08    2.64
  -2  -6 -17   13.18    2.44
  -2  -6 -17   11.32    2.54
  -2  -6 -17   11.62    2.54
  -2   6 -17   11.71    2.44
  -2   6 -17   15.62    2.64
  -2   6 -17   16.30    2.83
  -2   6 -17   12.88    2.25
   2  -6  17   16.01    2.83
   2  -6  17   21.86    2.73
   2  -6  17   19.03    3.03
   2   6  17   18.25    2.83
   2   6  17   22.06    2.44
  -2  -6 -18   -0.68    0.68
  -2  -6 -18   -0.78    1.07
  -2  -6 -18   -2.44    1.27
  -2  -6 -18    0.88    1.17
  -2   6 -18   -1.95    0.68
  -2   6 -18   -0.20    0.78
  -2   6 -18   -1.37    0.98
  -2   6 -18   -0.29    0.88
   2  -6  18   -0.10    0.98
   2  -6  18    0.78    1.27
   2  -6  18   -1.76    1.27
   2   6  18    0.00    0.78
  -2  -6 -19   48.80    4.78
  -2  -6 -19   54.86    4.98
  -2  -6 -19   50.76    4.98
  -2  -6 -19   42.56    4.20
  -2   6 -19   51.34    5.27
  -2   6 -19   42.85    4.69
  -2   6 -19   48.12    3.90
   2  -6  19   65.89    5.56
   2  -6  19   58.08    5.08
   2  -6  19   74.48    5.95
   2   6  19   63.25    5.37
   2   6  19   52.42    5.27
  -2  -6 -20   91.07    6.44
  -2  -6 -20  104.44    7.03
  -2  -6 -20   79.94    6.83
  -2  -6 -20  108.35   10.93
  -2   6 -20   82.48    5.17
   2  -6  20  107.08    9.18
   2  -6  20  126.40    7.91
   2   6  20  107.37    7.13
  -2  -6 -21    7.91    2.44
  -2  -6 -21    4.78    2.54
  -2  -6 -21    3.51    1.76
  -2   6 -21    1.46    1.27
  -2   6 -21    6.25    2.25
  -2   6 -21    4.49    1.56
   2  -6  21   16.59    2.93
   2   6  21   14.06    3.22
   2   6  21    7.13    2.44
  -2  -8  19    2.15    1.07
  -2   8  19   -1.37    1.27
   2  -8 -19    1.17    1.85
   2  -8 -19   -1.46    1.37
   2   8 -19   -0.68    1.46
  -2  -8  18   -1.07    1.27
  -2   8  18    1.27    1.37
   2  -8 -18    2.34    1.27
   2   8 -18    1.07    1.46
  -2  -8  17   31.43    4.00
  -2  -8  17   36.31    4.59
  -2   8  17   26.55    3.81
  -2   8  17   27.53    4.00
   2  -8 -17   18.16    2.93
   2  -8 -17   26.16    3.61
   2  -8 -17   19.42    3.12
   2   8 -17   21.67    3.51
   2   8 -17   26.06    3.61
  -2  -8  16    4.20    1.76
  -2  -8  16   13.18    2.83
  -2   8  16    2.54    1.56
  -2   8  16    2.93    1.56
   2  -8 -16    1.95    1.66
   2  -8 -16    4.00    1.85
   2  -8 -16    5.08    1.76
   2   8 -16    4.49    1.76
   2   8 -16    0.98    1.37
  -2  -8  15   54.37    5.08
  -2  -8  15   61.88    5.27
  -2   8  15   45.97    4.39
  -2   8  15   46.75    4.59
   2  -8 -15   37.48    3.90
   2  -8 -15   49.78    4.78
   2  -8 -15   44.71    4.29
   2   8 -15   32.60    3.32
   2   8 -15   42.56    4.49
   2   8 -15   40.02    4.10
  -2  -8  14    8.78    1.85
  -2  -8  14   14.93    2.64
  -2   8  14   11.42    2.15
  -2   8  14   14.74    2.73
   2  -8 -14   10.93    2.15
   2  -8 -14    8.59    2.15
   2  -8 -14   14.45    2.34
   2   8 -14    4.59    1.56
   2   8 -14    7.52    2.05
   2   8 -14   10.74    2.54
  -2  -8  13    1.56    1.27
  -2  -8  13    0.68    1.37
  -2   8  13    2.93    1.37
  -2   8  13    2.15    1.37
   2  -8 -13    3.42    1.27
   2  -8 -13    3.81    1.27
   2  -8 -13    7.32    1.56
   2  -8 -13    2.34    1.27
   2   8 -13    3.42    1.56
   2   8 -13    5.08    1.56
  -2  -8  12   79.36    5.47
  -2  -8  12   70.08    4.39
  -2  -8  12   99.17    5.95
  -2   8  12   73.70    5.27
  -2   8  12   79.16    5.66
   2  -8 -12   62.67    4.78
   2  -8 -12   67.06    5.17
   2  -8 -12   72.52    4.69
   2  -8 -12   58.47    4.59
   2   8 -12   48.51    3.90
   2   8 -12   57.20    4.78
   2   8 -12   63.25    4.78
  -2  -8  11   -0.98    0.68
  -2  -8  11    0.10    0.98
  -2  -8  11    1.37    1.46
  -2   8  11    0.10    1.07
   2  -8 -11    2.05    1.07
   2  -8 -11   -1.27    0.59
   2  -8 -11    0.39    0.78
   2  -8 -11    0.98    0.78
   2   8 -11   -0.39    0.78
   2   8 -11    0.20    1.07
   2   8 -11    0.68    1.17
  -2  -8  10   98.98    6.93
  -2  -8  10   92.73    5.08
  -2  -8  10  146.80    6.83
  -2   8  10  112.06    6.44
   2  -8 -10   81.99    5.17
   2  -8 -10   83.46    5.47
   2  -8 -10   89.80    5.27
   2  -8 -10   88.92    5.37
   2   8 -10   74.48    4.59
   2   8 -10   93.02    5.86
   2   8 -10   98.29    5.66
  -2  -8   9   17.18    1.95
  -2  -8   9   18.06    2.54
  -2  -8   9   14.45    2.25
  -2  -8   9   21.47    2.73
  -2  -8   9   16.11    2.25
  -2   8   9   17.76    2.73
  -2   8   9   17.96    3.03
   2  -8  -9   13.96    2.44
   2  -8  -9   13.86    2.34
   2  -8  -9   16.69    2.34
   2  -8  -9   13.76    2.25
   2   8  -9   15.13    2.25
   2   8  -9   18.94    2.83
   2   8  -9   17.57    2.54
  -2  -8   8   19.62    2.15
  -2  -8   8   29.19    3.12
  -2  -8   8   23.04    2.83
  -2  -8   8   25.48    2.83
  -2  -8   8   32.99    3.32
  -2   8   8   27.53    3.12
  -2   8   8   28.21    2.44
   2  -8  -8   22.74    2.73
   2  -8  -8   25.77    3.12
   2  -8  -8   30.26    2.93
   2  -8  -8   20.99    2.64
   2   8  -8   20.01    2.34
   2   8  -8   29.77    3.42
   2   8  -8   29.48    3.03
  -2  -8   7    0.20    0.98
  -2  -8   7    0.10    0.98
  -2  -8   7    2.44    1.17
  -2  -8   7    4.20    1.37
  -2   8   7    0.68    0.88
  -2   8   7   -0.49    0.49
   2  -8  -7    1.85    0.98
   2  -8  -7    1.85    1.17
   2  -8  -7    0.20    0.98
   2  -8  -7    1.37    1.07
   2   8  -7    0.20    0.78
   2   8  -7    2.44    1.07
   2   8  -7    1.27    1.07
  -2  -8   6  104.54    4.78
  -2  -8   6  123.18    5.56
  -2  -8   6  111.57    5.56
  -2  -8   6  118.40    5.66
  -2   8   6  125.82    6.25
  -2   8   6  131.87    4.78
  -2   8   6  118.69    5.86
   2  -8  -6   95.36    5.27
   2  -8  -6   97.71    5.47
   2  -8  -6  110.10    5.76
   2  -8  -6  106.00    5.86
   2   8  -6   91.07    4.88
   2   8  -6  118.69    6.15
   2   8  -6  128.16    5.66
  -2  -8   5    4.00    1.17
  -2  -8   5    1.76    0.98
  -2  -8   5    4.88    1.07
  -2  -8   5    2.64    1.27
  -2  -8   5    3.03    1.37
  -2   8   5    3.90    1.37
  -2   8   5    4.78    1.37
   2  -8  -5    3.42    1.27
   2  -8  -5    3.90    1.66
   2  -8  -5    8.49    1.66
   2  -8  -5    4.59    1.46
   2   8  -5    1.37    0.98
   2   8  -5    1.85    1.07
   2   8  -5    2.44    0.98
  -2  -8   4   49.59    3.32
  -2  -8   4   68.52    4.00
  -2  -8   4   54.37    3.03
  -2  -8   4   60.22    4.20
  -2  -8   4   55.54    3.90
  -2   8   4   77.50    4.78
  -2   8   4   75.55    3.51
  -2   8   4   66.47    4.20
   2  -8  -4   55.54    3.90
   2  -8  -4   55.15    3.90
   2  -8  -4   56.52    4.10
   2  -8  -4   57.59    4.20
   2   8  -4   49.59    3.61
   2   8  -4   72.62    4.78
   2   8  -4   71.06    4.20
  -2  -8   3   32.02    2.83
  -2  -8   3   42.26    3.03
  -2  -8   3   30.55    2.44
  -2  -8   3   35.43    3.12
  -2  -8   3   32.99    3.03
  -2   8   3   32.60    3.03
  -2   8   3   39.43    3.51
  -2   8   3   40.61    2.54
  -2   8   3   40.22    3.32
   2  -8  -3   26.74    2.83
   2  -8  -3   26.16    2.64
   2  -8  -3   35.53    3.22
   2  -8  -3   35.43    3.32
   2   8  -3   33.28    3.03
   2   8  -3   46.56    3.81
   2   8  -3   36.60    2.93
  -2  -8   2   12.49    1.85
  -2  -8   2   23.04    2.15
  -2  -8   2   13.47    1.76
  -2  -8   2   13.67    2.15
  -2  -8   2   15.03    2.15
  -2   8   2   14.93    2.15
  -2   8   2   24.50    2.73
  -2   8   2   18.84    1.85
  -2   8   2   17.76    2.25
   2  -8  -2   14.35    2.15
   2  -8  -2   13.57    1.85
   2  -8  -2   15.72    2.25
   2  -8  -2   18.25    2.44
   2   8  -2   13.27    2.05
   2   8  -2   19.13    2.54
   2   8  -2   21.28    2.34
  -2  -8   1    8.49    1.56
  -2  -8   1   13.96    1.76
  -2  -8   1    9.57    1.46
  -2  -8   1   11.13    1.95
  -2  -8   1   13.18    2.05
  -2   8   1    7.32    1.66
  -2   8   1   15.03    2.34
  -2   8   1   18.94    2.34
   2  -8  -1    7.71    1.66
   2  -8  -1   14.54    1.56
   2  -8  -1    9.08    1.56
   2  -8  -1    9.27    1.85
   2  -8  -1   10.93    1.95
   2   8  -1    7.42    1.56
   2   8  -1   10.74    1.95
   2   8  -1   14.64    2.05
  -2  -8   0  143.97    5.95
  -2  -8   0  240.12    6.25
  -2  -8   0  154.42    5.76
  -2  -8   0  167.01    6.83
  -2  -8   0  163.11    6.74
  -2   8   0  156.47    6.44
  -2   8   0  209.66    7.71
  -2   8   0  205.17    7.22
   2  -8   0  149.05    6.15
   2  -8   0  211.23    5.47
   2  -8   0  158.91    5.86
   2  -8   0  152.76    6.64
   2  -8   0  163.59    6.83
   2   8   0  146.32    6.15
   2   8   0  226.26    8.00
   2   8   0  206.15    6.74
  -2  -8  -1  140.07    5.95
  -2  -8  -1  231.53    5.95
  -2  -8  -1  150.71    5.86
  -2  -8  -1  143.68    6.44
  -2  -8  -1  153.15    6.54
  -2   8  -1  139.00    6.05
  -2   8  -1  205.08    7.61
  -2   8  -1  210.15    7.32
   2  -8   1  142.31    5.95
   2  -8   1  201.66    5.66
   2  -8   1  155.20    5.56
   2  -8   1  151.78    6.54
   2  -8   1  162.42    6.74
   2   8   1  147.98    6.25
   2   8   1  216.69    7.91
   2   8   1  200.49    6.74
  -2  -8  -2    0.78    0.78
  -2  -8  -2    0.88    0.59
  -2  -8  -2    0.88    0.88
  -2  -8  -2    0.39    0.88
  -2  -8  -2    0.68    0.68
  -2   8  -2   -0.39    0.78
  -2   8  -2    0.39    0.98
  -2   8  -2    0.49    0.68
   2  -8   2    0.88    0.78
   2  -8   2    1.56    0.59
   2  -8   2    0.49    0.78
   2  -8   2    1.56    0.98
   2  -8   2    0.10    0.68
   2   8   2    1.27    1.07
   2   8   2    2.05    1.07
   2   8   2    1.17    0.88
  -2  -8  -3  330.31    9.37
  -2  -8  -3  343.49    9.47
  -2  -8  -3  353.54   10.15
  -2  -8  -3  362.33   10.35
  -2   8  -3  319.96    9.27
  -2   8  -3  433.09   11.23
  -2   8  -3  432.12   10.54
   2  -8   3  326.02    8.88
   2  -8   3  433.09    9.18
   2  -8   3  343.29    7.71
   2  -8   3  355.79    9.96
   2  -8   3  382.73   10.35
   2   8   3  455.93   11.52
   2   8   3  424.31    9.96
  -2  -8  -4   27.23    2.83
  -2  -8  -4   33.28    3.03
  -2  -8  -4   30.36    3.03
  -2  -8  -4   29.77    3.03
  -2   8  -4   27.14    2.83
  -2   8  -4   32.89    3.22
  -2   8  -4   33.97    3.12
   2  -8   4   28.70    2.73
   2  -8   4   36.41    2.83
   2  -8   4   29.19    2.25
   2  -8   4   33.77    3.22
   2  -8   4   27.82    2.93
   2   8   4   38.46    3.51
   2   8   4   38.17    3.22
  -2  -8  -5   -0.10    0.68
  -2  -8  -5    2.34    1.46
  -2  -8  -5    0.49    0.88
  -2  -8  -5   -0.78    0.88
  -2   8  -5   -1.07    0.39
  -2   8  -5   -0.39    0.88
  -2   8  -5   -0.10    0.88
   2  -8   5    0.20    0.78
   2  -8   5    0.00    0.68
   2  -8   5    0.88    0.88
   2  -8   5    0.20    0.78
   2  -8   5    0.49    1.07
   2   8   5   -1.07    0.59
  -2  -8  -6   -0.10    0.68
  -2  -8  -6    0.00    1.17
  -2  -8  -6    0.59    0.88
  -2  -8  -6    0.88    0.98
  -2   8  -6   -0.78    0.78
  -2   8  -6    0.39    0.98
  -2   8  -6   -0.68    0.88
   2  -8   6   -1.27    0.68
   2  -8   6   -0.59    0.68
   2  -8   6   -1.17    0.49
   2  -8   6    0.00    0.68
   2   8   6    1.66    0.98
  -2  -8  -7    2.83    0.88
  -2  -8  -7   -0.98    0.88
  -2  -8  -7    1.66    0.98
  -2  -8  -7    0.39    0.88
  -2   8  -7    0.59    1.07
  -2   8  -7    2.73    1.37
  -2   8  -7    1.37    0.98
   2  -8   7    2.34    1.07
   2  -8   7    1.17    0.88
   2  -8   7    2.25    1.27
   2  -8   7    0.78    0.98
   2  -8   7    3.03    1.27
   2   8   7    0.98    1.07
  -2  -8  -8    3.61    1.37
  -2  -8  -8    5.66    1.56
  -2  -8  -8    5.17    1.76
  -2   8  -8    4.00    1.37
  -2   8  -8    7.22    1.85
  -2   8  -8    3.81    1.27
   2  -8   8    3.51    1.17
   2  -8   8    7.61    1.85
   2  -8   8    5.56    1.66
   2  -8   8   11.52    1.95
   2   8   8    3.61    1.76
  -2  -8  -9   53.29    4.20
  -2  -8  -9   62.47    4.69
  -2  -8  -9   65.01    4.49
  -2  -8  -9   54.37    4.39
  -2   8  -9   50.37    4.00
  -2   8  -9   59.83    4.69
  -2   8  -9   69.21    4.59
  -2   8  -9   54.27    4.00
   2  -8   9   55.93    3.71
   2  -8   9   71.45    4.78
   2  -8   9   61.49    4.69
   2  -8   9   57.20    4.00
   2  -8   9   92.14    5.27
   2   8   9   76.82    5.08
  -2  -8 -10    1.17    0.78
  -2  -8 -10    0.98    1.17
  -2  -8 -10    0.49    1.07
  -2   8 -10   -0.78    0.59
  -2   8 -10   -0.59    0.78
  -2   8 -10   -1.17    0.98
  -2   8 -10    0.49    0.78
   2  -8  10   -0.49    0.78
   2  -8  10    2.83    1.37
   2  -8  10    1.07    1.07
   2  -8  10    0.88    0.98
   2  -8  10    0.20    0.59
   2   8  10    1.66    0.98
  -2  -8 -11   44.61    3.90
  -2  -8 -11   58.96    4.78
  -2  -8 -11   59.35    4.29
  -2  -8 -11   46.66    4.20
  -2   8 -11   43.73    5.17
  -2   8 -11   56.42    4.78
  -2   8 -11   51.05    4.39
  -2   8 -11   47.63    3.90
   2  -8  11   50.56    3.51
   2  -8  11   61.88    4.78
   2  -8  11   64.13    4.98
   2  -8  11   54.37    4.00
   2  -8  11   84.92    5.27
   2   8  11   66.28    4.69
   2   8  11   61.01    4.78
  -2  -8 -12    2.44    1.17
  -2  -8 -12    3.81    1.85
  -2  -8 -12    5.08    1.66
  -2  -8 -12    4.78    1.85
  -2   8 -12    3.12    1.46
  -2   8 -12    3.03    1.37
  -2   8 -12    6.05    1.37
  -2   8 -12    2.73    1.37
   2  -8  12    2.05    1.37
   2  -8  12    4.69    1.76
   2  -8  12    9.96    2.44
   2   8  12    4.69    1.76
   2   8  12    3.81    1.46
  -2  -8 -13    2.05    1.17
  -2  -8 -13    8.10    1.46
  -2  -8 -13    9.57    1.66
  -2  -8 -13    2.64    1.46
  -2   8 -13    3.51    1.46
  -2   8 -13    7.71    2.05
  -2   8 -13    2.83    1.56
  -2   8 -13    0.68    1.37
   2  -8  13    3.90    1.85
   2  -8  13    4.49    1.66
   2  -8  13    5.47    1.85
   2   8  13    1.07    1.27
   2   8  13    6.64    2.25
  -2  -8 -14    1.56    1.27
  -2  -8 -14   -1.66    0.98
  -2   8 -14    0.20    1.07
  -2   8 -14    1.95    1.46
  -2   8 -14   -1.07    0.78
  -2   8 -14    1.07    0.88
   2  -8  14   -0.59    0.78
   2  -8  14   -0.59    0.98
   2  -8  14   -1.27    0.88
   2   8  14    2.05    1.37
   2   8  14   -0.49    0.98
  -2  -8 -15   27.23    3.42
  -2  -8 -15   27.53    3.61
  -2  -8 -15   24.79    3.42
  -2   8 -15   23.04    3.12
  -2   8 -15   27.43    3.61
  -2   8 -15   28.50    3.71
  -2   8 -15   24.70    3.12
   2  -8  15   33.09    4.10
   2  -8  15   27.62    3.90
   2  -8  15   41.39    4.20
   2   8  15   24.99    3.32
   2   8  15   26.35    3.32
  -2  -8 -16   19.72    2.93
  -2  -8 -16   29.28    3.61
  -2  -8 -16   13.86    3.32
  -2   8 -16   17.08    2.93
  -2   8 -16   25.57    3.81
  -2   8 -16   18.84    3.61
  -2   8 -16   18.55    2.83
   2  -8  16   30.16    4.00
   2  -8  16   35.63    4.29
   2   8  16   22.55    3.22
   2   8  16   24.50    3.12
  -2  -8 -17    0.78    1.27
  -2  -8 -17    1.37    1.46
  -2  -8 -17    1.46    0.68
  -2   8 -17    0.29    1.17
  -2   8 -17   -0.78    1.17
  -2   8 -17   -0.10    1.17
   2  -8  17    2.15    1.17
   2  -8  17   -1.85    1.17
   2   8  17    0.88    1.56
   2   8  17    2.54    1.07
  -2  -8 -18    4.88    1.85
  -2   8 -18    1.37    1.95
  -2   8 -18    1.76    1.85
  -2   8 -18    4.78    3.12
  -2   8 -18    4.00    1.85
   2  -8  18    6.44    2.54
   2  -8  18    8.88    2.54
   2   8  18    5.95    1.85
   2   8  18    7.22    1.56
  -2  -8 -19   -0.39    0.88
  -2  -8 -19   -3.22    1.17
  -2  -8 -19    1.85    1.46
  -2  -8 -19   -0.59    1.17
  -2   8 -19    0.10    1.17
  -2   8 -19    0.88    1.76
  -2   8 -19   -2.15    0.98
   2  -8  19   -0.20    1.56
   2  -8  19   -2.73    1.66
   2   8  19   -2.15    1.37
  -2 -10  16   11.91    2.83
  -2 -10  16    9.08    3.22
  -2  10  16    9.08    2.83
  -2  10  16    7.81    2.64
   2 -10 -16    6.34    1.85
   2 -10 -16    4.59    1.66
   2 -10 -16    7.13    1.95
   2  10 -16    3.12    2.15
   2  10 -16    7.13    2.73
  -2 -10  15   56.42    5.66
  -2  10  15   41.29    5.47
  -2  10  15   38.56    4.59
   2 -10 -15   29.28    4.69
   2 -10 -15   41.00    4.69
   2 -10 -15   39.53    4.39
   2  10 -15   33.77    5.08
   2  10 -15   36.70    4.49
   2  10 -15   37.58    4.29
  -2 -10  14    0.68    1.56
  -2 -10  14   -0.98    1.37
  -2  10  14    0.88    1.46
  -2  10  14    0.39    1.37
   2 -10 -14    0.98    1.07
   2  10 -14    0.78    1.27
   2  10 -14   -0.59    1.66
  -2 -10  13   12.59    2.73
  -2 -10  13   13.96    2.93
  -2  10  13    9.86    2.73
  -2  10  13   11.42    2.44
   2 -10 -13   12.49    2.44
   2 -10 -13    8.00    2.64
   2 -10 -13   11.81    2.25
   2 -10 -13    8.98    2.15
   2  10 -13    7.52    2.25
   2  10 -13    9.47    2.64
   2  10 -13   12.01    2.83
  -2 -10  12    4.29    1.85
  -2 -10  12    2.44    1.95
  -2  10  12    1.37    1.27
   2 -10 -12   -1.46    0.98
   2 -10 -12    4.69    1.76
   2 -10 -12    1.66    1.37
   2 -10 -12    4.39    1.76
   2  10 -12    3.42    1.56
   2  10 -12    2.34    1.56
   2  10 -12    1.37    1.46
  -2 -10  11   -0.68    1.07
  -2 -10  11    0.68    1.27
  -2  10  11    0.49    0.88
   2 -10 -11    0.00    1.27
   2 -10 -11   -0.29    1.37
   2 -10 -11    1.85    1.07
   2 -10 -11    0.39    0.98
   2  10 -11   -0.10    0.98
   2  10 -11   -0.20    0.88
   2  10 -11    0.49    1.17
  -2 -10  10   54.95    4.59
  -2 -10  10   42.75    3.90
  -2  10  10   42.85    4.59
   2 -10 -10   43.44    4.10
   2 -10 -10   51.24    4.78
   2 -10 -10   47.44    4.29
   2 -10 -10   48.02    4.78
   2  10 -10   39.63    4.00
   2  10 -10   49.59    4.88
   2  10 -10   52.22    4.59
  -2 -10   9   -1.27    0.98
  -2 -10   9   -1.27    1.07
  -2  10   9    0.39    0.98
   2 -10  -9    1.07    1.37
   2 -10  -9    0.68    1.37
   2 -10  -9    0.10    0.88
   2 -10  -9    0.10    0.98
   2  10  -9   -0.20    1.17
   2  10  -9   -0.49    1.37
   2  10  -9   -2.05    0.98
  -2 -10   8    3.61    1.66
  -2 -10   8    2.05    1.27
  -2  10   8    3.61    1.66
   2 -10  -8    4.29    1.76
   2 -10  -8    3.51    1.66
   2 -10  -8    5.17    1.76
   2 -10  -8    4.78    1.76
   2  10  -8    5.37    1.95
   2  10  -8    5.86    1.95
   2  10  -8    6.44    2.05
  -2 -10   7   -0.49    0.78
  -2 -10   7    1.27    0.78
  -2 -10   7   -0.20    1.17
  -2  10   7   -0.59    0.88
   2 -10  -7   -0.78    0.59
   2 -10  -7   -1.76    1.27
   2 -10  -7   -1.46    0.78
   2 -10  -7   -0.88    0.88
   2  10  -7   -0.59    0.78
   2  10  -7    0.10    0.59
   2  10  -7    0.29    0.88
  -2 -10   6    2.54    1.17
  -2 -10   6    3.51    1.46
  -2 -10   6    4.00    1.27
  -2 -10   6    4.78    2.05
  -2  10   6    3.90    1.85
  -2  10   6    0.59    1.07
   2 -10  -6    2.15    1.27
   2 -10  -6    2.44    1.66
   2 -10  -6    1.37    1.46
   2 -10  -6    0.68    1.27
   2  10  -6    2.93    1.17
   2  10  -6    8.59    1.76
   2  10  -6    3.71    1.37
  -2 -10   5   13.67    2.25
  -2 -10   5   17.96    2.54
  -2 -10   5   13.18    2.44
  -2 -10   5   18.94    2.73
  -2  10   5   19.62    3.03
  -2  10   5   16.50    2.64
   2 -10  -5   15.81    2.25
   2 -10  -5   13.37    2.34
   2 -10  -5   15.42    2.25
   2 -10  -5   12.49    2.64
   2  10  -5   13.27    2.44
   2  10  -5   19.72    2.73
   2  10  -5   19.03    2.64
  -2 -10   4    0.68    0.59
  -2 -10   4    0.88    0.49
  -2 -10   4    1.46    1.17
  -2 -10   4   -1.85    0.98
  -2  10   4   -1.46    0.88
  -2  10   4   -0.29    0.68
   2 -10  -4   -0.39    0.88
   2 -10  -4   -0.78    0.68
   2 -10  -4    1.66    0.98
   2 -10  -4   -0.88    0.98
   2  10  -4   -1.37    0.59
   2  10  -4   -0.78    0.78
   2  10  -4   -0.29    0.98
  -2 -10   3    4.98    1.37
  -2 -10   3    5.27    1.85
  -2 -10   3    8.69    1.85
  -2 -10   3    6.15    2.25
  -2  10   3    4.39    1.66
  -2  10   3    6.44    1.95
  -2  10   3    6.34    2.25
   2 -10  -3    4.10    1.46
   2 -10  -3    5.66    1.85
   2 -10  -3    3.51    1.56
   2 -10  -3    6.05    1.95
   2  10  -3    6.25    2.05
   2  10  -3    4.78    1.66
   2  10  -3    8.10    1.95
  -2 -10   2   47.05    3.61
  -2 -10   2   46.36    4.29
  -2 -10   2   47.73    4.39
  -2  10   2   52.42    4.29
  -2  10   2   67.84    5.08
   2 -10  -2   43.92    4.00
   2 -10  -2   46.27    3.71
   2 -10  -2   53.39    4.59
   2 -10  -2   56.13    4.59
   2  10  -2   48.22    4.20
   2  10  -2   67.35    5.17
   2  10  -2   72.04    4.59
  -2 -10   1   86.68    5.17
  -2 -10   1   94.97    4.98
  -2 -10   1   85.02    5.66
  -2 -10   1   88.82    5.76
  -2  10   1   89.12    5.66
  -2  10   1  129.43    6.93
  -2  10   1  118.40    6.54
   2 -10  -1   85.31    5.37
   2 -10  -1   86.19    5.17
   2 -10  -1   94.97    5.86
   2 -10  -1   91.66    7.32
   2  10  -1   96.05    5.76
   2  10  -1  123.87    6.93
   2  10  -1  127.09    6.15
  -2 -10   0   80.53    5.08
  -2 -10   0   90.00    5.17
  -2 -10   0   96.83    6.15
  -2 -10   0   85.12    5.47
  -2  10   0   92.53    5.76
  -2  10   0  122.89    6.83
  -2  10   0  116.74    6.15
   2 -10   0   79.94    5.17
   2 -10   0   78.77    4.88
   2 -10   0  103.66    6.15
   2 -10   0   89.12    6.15
   2  10   0   85.80    5.56
   2  10   0  115.18    6.64
   2  10   0  106.39    5.66
  -2 -10  -1    0.78    0.88
  -2 -10  -1    1.85    0.88
  -2 -10  -1   -0.20    0.49
  -2 -10  -1    0.59    1.07
  -2  10  -1   -0.49    0.78
  -2  10  -1    0.59    0.68
   2 -10   1    0.49    0.98
   2 -10   1   -0.29    0.78
   2 -10   1    1.76    1.17
   2 -10   1    0.29    0.98
   2  10   1    0.29    1.07
   2  10   1   -0.98    0.88
  -2 -10  -2   10.44    2.15
  -2 -10  -2   12.40    1.66
  -2 -10  -2   16.59    2.64
  -2  10  -2    7.91    1.95
  -2  10  -2   16.69    2.64
  -2  10  -2   15.03    3.71
   2 -10   2   10.83    2.15
   2 -10   2   12.69    2.05
   2 -10   2   13.67    2.64
   2 -10   2   14.35    2.34
   2  10   2   12.59    2.34
   2  10   2   13.96    2.64
   2  10   2   12.01    2.05
  -2 -10  -3    0.39    1.07
  -2 -10  -3   -0.29    0.98
  -2 -10  -3    0.39    0.68
  -2 -10  -3    0.20    1.27
  -2  10  -3   -1.17    0.59
  -2  10  -3   -0.29    0.98
  -2  10  -3   -0.20    1.27
   2 -10   3   -0.59    0.88
   2 -10   3    0.88    0.98
   2 -10   3    0.00    0.98
   2  10   3   -0.29    1.07
   2  10   3   -0.29    0.88
  -2 -10  -4    0.29    0.78
  -2 -10  -4    1.27    1.27
  -2 -10  -4    0.98    1.07
  -2 -10  -4   -0.20    0.88
  -2  10  -4    0.29    0.98
  -2  10  -4    2.64    1.46
  -2  10  -4   -1.27    0.88
   2 -10   4   -0.68    0.78
   2 -10   4    0.00    0.98
   2 -10   4    0.68    1.37
   2  10   4    3.12    1.27
   2  10   4   -1.07    0.88
  -2 -10  -5    9.47    2.15
  -2 -10  -5    9.37    2.25
  -2 -10  -5    7.61    2.05
  -2 -10  -5   10.35    2.15
  -2  10  -5    9.37    2.15
  -2  10  -5    6.93    2.25
  -2  10  -5   12.69    2.54
   2 -10   5    6.64    2.05
   2 -10   5   14.15    2.15
   2 -10   5    6.93    1.95
   2 -10   5   11.81    2.64
   2  10   5   14.74    2.44
  -2 -10  -6    0.20    0.78
  -2 -10  -6    0.29    1.46
  -2 -10  -6    1.56    0.98
  -2  10  -6   -0.10    0.78
  -2  10  -6    0.68    1.37
  -2  10  -6    0.29    1.07
   2 -10   6    1.85    0.98
   2 -10   6   -0.39    0.68
   2 -10   6    0.68    1.27
   2 -10   6   -0.68    0.78
   2  10   6    0.88    1.17
  -2 -10  -7   13.27    2.34
  -2 -10  -7   13.96    2.73
  -2 -10  -7   19.23    2.93
  -2 -10  -7   17.57    3.03
  -2  10  -7   15.52    2.64
  -2  10  -7   19.13    3.12
  -2  10  -7   14.15    2.64
   2 -10   7   14.25    2.25
   2 -10   7   25.67    2.83
   2 -10   7   15.32    2.83
   2 -10   7   20.11    2.93
   2  10   7   21.77    2.83
  -2 -10  -8   -0.20    0.88
  -2 -10  -8   -0.78    1.27
  -2 -10  -8    0.49    1.17
  -2 -10  -8   -0.39    0.68
  -2  10  -8    0.20    0.98
  -2  10  -8   -0.68    0.98
  -2  10  -8   -1.66    0.88
   2 -10   8    0.88    1.17
   2 -10   8   -0.29    0.78
   2  10   8   -1.37    0.59
  -2 -10  -9   -0.10    0.49
  -2 -10  -9   -1.66    0.78
  -2 -10  -9    0.10    1.27
  -2 -10  -9    0.10    1.17
  -2  10  -9   -1.66    0.88
  -2  10  -9   -0.78    1.17
  -2  10  -9   -0.59    1.07
   2 -10   9    0.10    0.78
   2 -10   9    0.39    1.17
   2 -10   9    0.39    1.27
   2  10   9   -0.98    0.68
  -2 -10 -10   22.35    3.12
  -2 -10 -10   31.14    3.61
  -2 -10 -10   31.23    3.61
  -2 -10 -10   24.40    3.22
  -2  10 -10   19.33    3.32
  -2  10 -10   32.41    4.10
  -2  10 -10   27.82    3.71
   2 -10  10   26.26    3.61
   2 -10  10   30.75    3.61
   2  10  10   36.70    3.71
  -2 -10 -11    0.78    1.37
  -2 -10 -11   -1.66    1.07
  -2 -10 -11    1.66    1.17
  -2 -10 -11   -2.05    0.68
  -2  10 -11   -0.98    0.98
  -2  10 -11    0.29    1.56
  -2  10 -11    0.39    1.56
   2 -10  11    1.37    1.07
   2 -10  11   -0.29    0.98
   2 -10  11   -0.20    0.98
   2  10  11   -0.20    0.88
  -2 -10 -12   -0.20    1.56
  -2 -10 -12    7.22    2.44
  -2 -10 -12    6.74    2.15
  -2 -10 -12    3.22    1.56
  -2  10 -12    7.22    2.25
  -2  10 -12    9.47    2.73
  -2  10 -12    3.81    1.66
   2 -10  12   11.03    2.44
   2 -10  12    5.47    1.85
   2  10  12    7.03    2.25
   2  10  12   18.55    2.54
  -2 -10 -13   -1.17    1.07
  -2 -10 -13    3.32    1.07
  -2 -10 -13    1.76    1.76
  -2  10 -13   -0.39    1.46
  -2  10 -13    0.88    1.37
  -2  10 -13   -0.78    1.46
   2 -10  13    0.20    1.46
   2 -10  13   -2.15    1.37
   2  10  13    0.68    1.37
   2  10  13   -0.10    0.78
  -2 -10 -14    6.25    2.15
  -2  10 -14    1.85    1.37
  -2  10 -14    0.98    1.56
   2 -10  14    8.00    2.25
   2 -10  14    2.83    1.85
   2  10  14    0.98    1.37
  -2 -10 -15    8.49    2.44
  -2 -10 -15   10.83    2.64
  -2 -10 -15    7.81    2.44
  -2  10 -15    5.86    2.44
  -2  10 -15    5.76    2.15
  -2  10 -15    8.39    3.12
   2 -10  15    6.34    2.34
   2  10  15    5.08    2.05
   2  10  15    9.76    2.83
  -2 -12  11   -1.76    1.85
  -2 -12  11   11.42    2.34
  -2  12  11   12.10    2.83
   2 -12 -11    3.90    2.05
   2 -12 -11    6.05    2.64
   2 -12 -11    2.64    2.05
   2  12 -11    4.98    2.15
  -2 -12  10   -0.10    1.95
  -2  12  10    3.61    2.15
   2 -12 -10    0.88    1.46
   2 -12 -10    2.44    1.85
   2 -12 -10    0.39    1.56
   2  12 -10   -0.29    1.76
   2  12 -10    3.32    1.95
  -2 -12   9   -0.39    1.27
  -2  12   9    1.37    1.46
   2 -12  -9   -1.85    1.07
   2 -12  -9    0.00    1.46
   2  12  -9   -0.78    1.37
   2  12  -9    3.03    0.98
  -2 -12   8    8.59    2.83
   2 -12  -8   12.30    2.93
   2 -12  -8   14.06    2.64
   2 -12  -8   10.44    4.49
   2  12  -8    9.18    2.64
  -2 -12   7    0.78    1.37
  -2  12   7   -0.39    1.07
   2 -12  -7   -1.27    1.17
   2 -12  -7   -1.56    1.17
   2 -12  -7   -1.17    1.27
   2 -12  -7   -0.59    1.37
   2  12  -7    1.95    1.56
   2  12  -7   -0.10    1.46
   2  12  -7   -0.20    2.05
  -2 -12   6   -0.10    1.17
  -2  12   6    0.98    1.07
   2 -12  -6   -0.20    0.98
   2 -12  -6   -1.17    0.88
   2 -12  -6   -0.78    1.37
   2 -12  -6    0.10    1.27
   2  12  -6   -1.76    1.27
   2  12  -6    2.83    1.37
   2  12  -6    0.59    1.37
  -2 -12   5    4.49    1.46
  -2 -12   5    1.95    1.66
  -2  12   5    2.54    1.66
  -2  12   5    1.07    1.37
   2 -12  -5    2.34    1.66
   2 -12  -5    4.00    1.56
   2 -12  -5    1.66    1.76
   2 -12  -5    3.90    1.95
   2  12  -5    3.51    1.85
   2  12  -5    3.03    1.56
   2  12  -5    1.85    1.56
  -2 -12   4   15.91    2.64
  -2 -12   4   18.94    3.12
  -2  12   4   17.37    3.51
  -2  12   4   15.52    3.22
   2 -12  -4    9.76    2.73
   2 -12  -4   12.20    2.64
   2 -12  -4   16.20    3.03
   2 -12  -4   14.64    2.83
   2  12  -4   12.20    2.83
   2  12  -4   23.62    3.51
   2  12  -4   22.65    3.22
  -2 -12   3   13.86    2.73
  -2 -12   3   13.76    2.83
  -2 -12   3   12.69    3.03
  -2  12   3   21.86    3.32
  -2  12   3   20.01    3.51
   2 -12  -3   11.03    2.44
   2 -12  -3   13.76    2.73
   2 -12  -3   11.13    3.03
   2 -12  -3    9.86    3.03
   2  12  -3   12.59    2.54
   2  12  -3   23.43    3.61
   2  12  -3   18.74    3.12
  -2 -12   2    1.46    1.37
  -2 -12   2   -0.68    1.07
  -2 -12   2   -0.59    1.46
  -2  12   2   -1.37    1.07
  -2  12   2    1.17    1.37
  -2  12   2   -0.39    1.37
   2 -12  -2   -0.78    0.98
   2 -12  -2    1.76    1.66
   2 -12  -2   -1.95    0.88
   2 -12  -2   -0.59    1.56
   2  12  -2   -1.07    0.98
   2  12  -2    1.66    1.76
  -2 -12   1    3.32    1.66
  -2 -12   1    2.34    1.46
  -2 -12   1    3.71    2.25
  -2  12   1    0.98    0.98
  -2  12   1    3.03    1.95
  -2  12   1    2.83    1.66
   2 -12  -1    3.32    1.76
   2 -12  -1    1.56    1.85
   2 -12  -1    2.54    1.46
   2  12  -1    2.93    1.66
   2  12  -1   -0.39    1.37
   2  12  -1    2.15    1.17
  -2 -12   0    7.61    2.05
  -2 -12   0   10.44    2.25
  -2 -12   0   13.76    2.73
  -2  12   0    5.37    1.95
  -2  12   0   10.74    2.64
  -2  12   0   12.59    2.64
   2 -12   0   10.64    2.54
   2 -12   0   11.81    2.73
   2 -12   0   15.52    2.93
   2  12   0    6.15    2.15
   2  12   0   10.93    2.93
   2  12   0   16.59    2.54
  -2 -12  -1   16.01    2.64
  -2 -12  -1    9.76    2.64
  -2 -12  -1   14.74    2.73
  -2 -12  -1    9.66    2.83
  -2  12  -1    9.86    2.73
  -2  12  -1   22.45    3.42
  -2  12  -1   17.96    3.03
   2 -12   1   14.84    2.73
   2 -12   1    5.76    1.95
   2 -12   1    7.71    2.54
   2  12   1   20.30    3.22
   2  12   1   17.86    2.54
  -2 -12  -2    2.93    1.56
  -2 -12  -2    3.90    2.25
  -2 -12  -2    3.61    1.85
  -2 -12  -2    3.32    1.56
  -2  12  -2    4.20    1.76
  -2  12  -2    2.44    1.76
  -2  12  -2    4.00    1.85
   2 -12   2    2.64    1.56
   2 -12   2    2.64    2.15
   2 -12   2    1.76    2.15
   2  12   2    4.29    1.76
   2  12   2    7.03    1.66
  -2 -12  -3   60.13    5.27
  -2 -12  -3   75.35    5.27
  -2 -12  -3   75.16    6.05
  -2 -12  -3   77.70    5.86
  -2  12  -3   62.47    5.37
  -2  12  -3   86.38    6.74
  -2  12  -3   87.26    6.15
   2 -12   3   68.62    5.08
   2 -12   3   61.49    5.56
   2 -12   3   68.03    5.56
   2  12   3   98.49    6.54
   2  12   3   67.84    4.88
  -2 -12  -4    3.12    1.46
  -2 -12  -4    3.03    1.76
  -2 -12  -4    4.59    2.05
  -2 -12  -4    3.90    2.05
  -2  12  -4   -0.39    1.07
  -2  12  -4    2.34    1.85
  -2  12  -4    3.81    1.66
   2 -12   4    2.34    1.37
   2 -12   4    3.22    1.66
   2 -12   4    2.54    1.85
   2  12   4    5.86    1.46
  -2 -12  -5    6.25    2.05
  -2 -12  -5    6.34    1.85
  -2 -12  -5    8.39    2.54
  -2 -12  -5    9.76    3.03
  -2  12  -5    4.88    1.85
  -2  12  -5   14.54    3.03
  -2  12  -5   13.96    2.73
   2 -12   5   10.74    2.64
   2 -12   5   10.83    2.64
   2 -12   5    5.95    2.34
   2  12   5   14.74    2.83
  -2 -12  -6   -0.10    1.07
  -2 -12  -6    2.44    2.05
  -2 -12  -6    1.95    1.56
  -2 -12  -6   -1.27    1.27
  -2  12  -6    1.37    1.37
  -2  12  -6    2.15    1.76
  -2  12  -6    1.56    1.37
   2 -12   6    1.76    1.46
   2 -12   6    1.76    1.76
   2  12   6   -1.07    1.07
  -2 -12  -7    6.93    2.54
  -2 -12  -7    5.17    2.34
  -2 -12  -7    5.86    2.15
  -2 -12  -7    4.29    2.05
  -2  12  -7    9.96    2.73
  -2  12  -7   13.96    5.47
  -2  12  -7    5.95    2.15
   2 -12   7    7.42    2.34
   2 -12   7    5.27    2.25
  -2 -12  -8    2.73    1.46
  -2 -12  -8    0.29    1.07
  -2 -12  -8    2.44    1.76
  -2  12  -8    1.56    1.56
  -2  12  -8    2.54    1.85
   2 -12   8    4.69    1.46
   2  12   8    7.52    1.76
  -2 -12  -9    0.00    0.88
  -2 -12  -9   -1.66    1.27
  -2 -12  -9   -0.29    1.85
  -2  12  -9   -2.34    1.17
   2 -12   9   -1.37    1.37
   2  12   9   -0.29    0.98
  -2 -12 -10    4.59    1.46
  -2 -12 -10    6.54    2.34
  -2 -12 -10    8.78    2.54
  -2  12 -10    2.44    1.66
  -2  12 -10    9.76    3.22
  -2  12 -10    5.95    2.25
   2 -12  10    9.27    2.25
   2  12  10   11.52    2.83
  -3  -1  24    3.32    2.05
  -3  -1  24    2.15    2.25
  -3  -1  24    6.15    2.05
  -3   1  24    3.22    1.85
  -3   1  24   -1.17    0.98
   3  -1 -24    3.42    1.56
   3   1 -24    1.46    1.66
  -3  -1  23    3.71    1.66
  -3  -1  23    0.39    1.17
  -3  -1  23   -1.85    1.17
  -3   1  23    3.12    1.85
  -3   1  23    4.29    1.76
  -3  -1  22    1.56    1.27
  -3  -1  22    1.37    1.37
  -3  -1  22    0.98    0.88
  -3   1  22   -1.27    0.88
  -3   1  22    1.27    1.66
  -3   1  22    1.76    0.78
   3  -1 -22   -0.39    0.88
   3  -1 -22    3.32    1.95
   3   1 -22   -0.10    0.98
  -3  -1  21   -0.88    0.88
  -3  -1  21   -1.07    0.88
  -3  -1  21   -1.27    0.98
  -3   1  21    1.85    1.56
  -3   1  21    0.20    1.07
  -3   1  21   -0.20    0.98
   3  -1 -21    0.68    1.07
   3  -1 -21   -0.78    0.59
   3   1 -21    2.05    1.37
  -3  -1  20   49.49    4.69
  -3  -1  20   39.34    4.20
  -3  -1  20   44.90    4.59
  -3   1  20   39.43    4.20
  -3   1  20   43.92    4.10
  -3   1  20   38.07    4.10
   3  -1 -20   32.11    3.71
   3  -1 -20   35.82    3.03
   3   1 -20   34.46    4.00
   3   1 -20   37.48    2.73
  -3  -1  19   51.05    4.49
  -3  -1  19   50.46    4.49
  -3  -1  19   51.44    4.69
  -3   1  19   40.61    4.10
  -3   1  19   49.29    4.10
  -3   1  19   37.97    4.00
  -3   1  19   44.31    4.10
   3  -1 -19   34.94    3.61
   3   1 -19   36.02    4.00
   3   1 -19   36.70    2.73
  -3  -1  18    3.42    1.37
  -3  -1  18    3.61    1.56
  -3  -1  18   11.81    2.25
  -3   1  18    4.78    1.76
  -3   1  18    8.69    2.05
  -3   1  18    5.95    1.76
  -3   1  18    4.49    1.27
   3  -1 -18    5.47    1.27
   3  -1 -18    3.90    1.76
   3  -1 -18    5.37    1.27
   3   1 -18    3.42    1.27
   3   1 -18    5.27    1.27
  -3  -1  17   81.11    6.34
  -3  -1  17   96.15    5.56
  -3  -1  17   81.89    5.47
  -3   1  17   99.46    5.27
  -3   1  17   79.94    5.27
  -3   1  17   88.53    5.56
   3  -1 -17   71.25    4.00
   3  -1 -17   79.84    4.20
   3  -1 -17   74.96    5.17
   3  -1 -17   76.62    3.90
   3   1 -17   71.06    3.90
   3   1 -17   69.50    4.98
   3   1 -17   75.26    3.61
  -3  -1  16  232.21    8.49
  -3  -1  16  229.48    8.20
  -3  -1  16  235.34    8.78
  -3   1  16  221.38    8.30
  -3   1  16  239.14    7.71
  -3   1  16  228.31    8.49
  -3   1  16  233.09    8.69
   3  -1 -16  180.28    6.15
   3  -1 -16  209.27    6.64
   3  -1 -16  170.33    7.42
   3  -1 -16  184.48    5.76
   3   1 -16  180.28    5.86
   3   1 -16  180.09    7.52
   3   1 -16  187.51    5.56
  -3  -1  15  121.72    5.95
  -3  -1  15  120.35    5.76
  -3  -1  15  112.35    5.86
  -3  -1  15  111.86    5.76
  -3   1  15  115.28    5.76
  -3   1  15  130.80    5.56
  -3   1  15  108.83    5.66
  -3   1  15  105.91    5.66
   3  -1 -15   95.66    4.29
   3  -1 -15  105.42    4.59
   3  -1 -15   86.09    5.17
   3  -1 -15   97.90    4.10
   3   1 -15   92.44    4.00
   3   1 -15   95.75    5.37
   3   1 -15   93.80    3.81
  -3  -1  14   90.19    4.88
  -3  -1  14   99.95    5.08
  -3  -1  14  106.69    4.00
  -3  -1  14  108.74    5.56
  -3  -1  14   95.56    5.17
  -3   1  14  100.93    5.17
  -3   1  14  103.76    4.69
  -3   1  14  103.66    5.27
  -3   1  14   96.44    5.17
   3  -1 -14   82.19    3.81
   3  -1 -14   93.31    4.20
   3  -1 -14   86.68    4.88
   3  -1 -14   78.67    3.51
   3   1 -14   86.87    3.71
   3   1 -14   92.53    3.42
   3   1 -14   78.38    4.59
   3   1 -14   87.07    3.51
  -3  -1  13    0.20    0.59
  -3  -1  13    0.49    0.78
  -3  -1  13   -0.10    0.49
  -3  -1  13    0.68    0.68
  -3  -1  13    0.88    0.78
  -3   1  13    0.88    0.88
  -3   1  13    0.78    0.78
  -3   1  13    1.17    0.68
  -3   1  13    0.59    0.78
   3  -1 -13    0.78    0.59
   3  -1 -13    0.78    0.68
   3  -1 -13    0.49    0.78
   3  -1 -13    0.29    0.49
   3   1 -13    0.98    0.59
   3   1 -13    1.56    0.59
   3   1 -13    0.29    0.59
   3   1 -13    1.56    0.59
  -3  -1  12   20.40    4.49
  -3  -1  12   10.54    4.98
  -3  -1  12   16.89    0.59
  -3  -1  12   18.35    2.05
  -3  -1  12   19.13    2.15
  -3  -1  12   15.23    1.56
  -3  -1  12   16.11    2.05
  -3  -1  12   17.86    2.05
  -3  -1  12   16.89    1.56
  -3   1  12   26.16    5.76
  -3   1  12   21.28    7.32
  -3   1  12   18.45    2.05
  -3   1  12   20.21    1.95
  -3   1  12   17.28    2.05
  -3   1  12   16.11    1.95
   3  -1 -12   24.01    4.39
   3  -1 -12   18.45    4.49
   3  -1 -12   16.01    1.56
   3  -1 -12   15.81    1.66
   3  -1 -12   13.47    1.85
   3  -1 -12   17.37    0.78
   3  -1 -12   13.37    1.37
   3   1 -12   16.40    3.81
   3   1 -12   20.79    6.15
   3   1 -12   16.01    1.46
   3   1 -12   15.52    1.37
   3   1 -12   13.18    1.76
   3   1 -12   13.27    1.27
  -3  -1  11    1.37    1.17
  -3  -1  11    2.25    1.76
  -3  -1  11    0.78    0.20
  -3  -1  11    1.46    0.68
  -3  -1  11    1.27    0.59
  -3  -1  11    0.78    0.39
  -3  -1  11    0.88    0.68
  -3  -1  11    0.39    0.59
  -3  -1  11    0.00    0.39
  -3  -1  11   -0.10    0.29
  -3   1  11    1.46    1.37
  -3   1  11   16.79    3.81
  -3   1  11    0.88    0.49
  -3   1  11    0.78    0.49
  -3   1  11    1.37    0.78
  -3   1  11    0.68    0.59
  -3   1  11    0.98    0.59
   3  -1 -11   -3.71    1.46
   3  -1 -11   -5.76    2.25
   3  -1 -11    1.27    0.59
   3  -1 -11    1.27    0.29
   3  -1 -11    0.59    0.49
   3  -1 -11    0.10    0.49
   3  -1 -11    0.59    0.29
   3  -1 -11    1.27    0.59
   3   1 -11    0.68    1.37
   3   1 -11   -0.39    1.66
   3   1 -11    0.88    0.49
   3   1 -11    0.88    0.49
   3   1 -11    0.10    0.39
   3   1 -11   -0.20    0.39
  -3  -1  10  168.38    9.76
  -3  -1  10  168.47   12.30
  -3  -1  10  143.39    1.76
  -3  -1  10  159.49    5.47
  -3  -1  10  148.66    5.37
  -3  -1  10  167.50    4.29
  -3  -1  10  144.46    3.51
  -3  -1  10  150.32    5.27
  -3  -1  10  154.52    5.37
  -3  -1  10  150.12    3.90
  -3   1  10  191.80   11.42
  -3   1  10  191.22   14.64
  -3   1  10  141.44    3.12
  -3   1  10  151.68    5.27
  -3   1  10  163.89    4.78
  -3   1  10  158.81    5.37
  -3   1  10  135.77    2.34
  -3   1  10  151.20    5.27
   3  -1 -10  150.51   10.05
   3  -1 -10  166.52   13.47
   3  -1 -10  133.53    3.90
   3  -1 -10  153.05    2.64
   3  -1 -10  144.27    4.49
   3  -1 -10  131.09    3.81
   3   1 -10  153.44    9.37
   3   1 -10  148.37   11.81
   3   1 -10  134.80    3.61
   3   1 -10  151.39    3.51
   3   1 -10  122.01    4.69
   3   1 -10  146.32    1.46
   3   1 -10  133.04    3.51
  -3  -1   9  110.40   11.71
  -3  -1   9   94.97   13.76
  -3  -1   9   98.49    1.27
  -3  -1   9  101.90    1.27
  -3  -1   9  112.54    4.39
  -3  -1   9  113.23    4.20
  -3  -1   9  111.47    3.42
  -3  -1   9   97.61    2.64
  -3  -1   9  107.08    4.29
  -3  -1   9   99.46    4.29
  -3  -1   9  102.68    3.12
  -3   1   9  126.60    8.78
  -3   1   9  133.43   11.71
  -3   1   9   98.10    2.54
  -3   1   9  103.27    4.10
  -3   1   9  118.50    3.81
  -3   1   9  106.98    4.20
  -3   1   9   98.59    2.15
  -3   1   9  104.05    4.20
   3  -1  -9   98.19    7.91
   3  -1  -9  112.54   10.83
   3  -1  -9   90.97    3.03
   3  -1  -9  107.76    2.05
   3  -1  -9  104.25    3.61
   3  -1  -9  107.76    2.34
   3  -1  -9   90.09    3.03
   3   1  -9  103.56    7.22
   3   1  -9  110.69    9.57
   3   1  -9   87.26    2.64
   3   1  -9   98.98    2.73
   3   1  -9   92.53    3.90
   3   1  -9   94.88    1.56
   3   1  -9  103.56    1.66
   3   1  -9   85.70    2.64
   3   1  -9  102.78    3.12
  -3  -1   8  371.01   12.79
  -3  -1   8  374.23   16.40
  -3  -1   8  369.45    7.42
  -3  -1   8  379.11    7.22
  -3  -1   8  382.43    5.95
  -3  -1   8  334.80    4.59
  -3  -1   8  354.03    7.22
  -3  -1   8  371.31    7.42
  -3  -1   8  339.68    6.44
  -3  -1   8  345.34    5.37
  -3   1   8  417.57   15.13
  -3   1   8  374.62   18.35
  -3   1   8  363.50    7.32
  -3   1   8  380.68    6.34
  -3   1   8  387.02    7.52
  -3   1   8  329.63    3.90
  -3   1   8  346.61    7.13
   3  -1  -8  363.99   14.15
   3  -1  -8  368.18   18.25
   3  -1  -8  332.26    5.37
   3  -1  -8  362.03    3.32
   3  -1  -8  342.51    6.25
   3  -1  -8  369.06    4.20
   3  -1  -8  306.69    5.17
   3   1  -8  357.74   13.57
   3   1  -8  369.26   17.86
   3   1  -8  302.39    4.49
   3   1  -8  340.95    5.56
   3   1  -8  342.41    4.69
   3   1  -8  303.17    6.54
   3   1  -8  364.18    3.42
   3   1  -8  311.67    4.59
   3   1  -8  359.10    5.47
  -3  -1   7   12.30    2.54
  -3  -1   7   11.23    3.32
  -3  -1   7   16.79    1.46
  -3  -1   7   19.13    1.66
  -3  -1   7   16.11    1.27
  -3  -1   7   14.25    0.98
  -3  -1   7   17.28    1.56
  -3  -1   7   14.84    1.46
  -3  -1   7   15.91    1.37
  -3  -1   7   16.50    1.17
  -3   1   7   23.72    3.12
  -3   1   7   17.67    3.32
  -3   1   7   16.20    0.98
  -3   1   7   13.96    1.37
  -3   1   7   19.03    1.37
  -3   1   7   17.28    1.56
  -3   1   7   15.62    0.88
  -3   1   7   14.15    1.46
  -3   1   7   16.69    1.56
   3  -1  -7   18.06    3.12
   3  -1  -7   23.52    4.39
   3  -1  -7   14.74    1.07
   3  -1  -7   16.50    0.68
   3  -1  -7   16.40    1.37
   3  -1  -7   16.01    0.88
   3  -1  -7   15.03    1.07
   3   1  -7   10.54    2.25
   3   1  -7   17.96    3.51
   3   1  -7   15.32    0.98
   3   1  -7   17.18    1.17
   3   1  -7   16.30    0.98
   3   1  -7   15.13    1.46
   3   1  -7   16.69    0.78
   3   1  -7   17.18    1.07
   3   1  -7   17.18    1.17
  -3  -1   6   37.68    3.42
  -3  -1   6   52.03    4.98
  -3  -1   6   40.22    1.95
  -3  -1   6   43.14    2.25
  -3  -1   6   47.83    2.25
  -3  -1   6   38.17    1.27
  -3  -1   6   41.97    2.15
  -3  -1   6   34.65    1.37
  -3  -1   6   40.80    2.15
  -3  -1   6   39.92    1.95
  -3  -1   6   39.63    1.66
  -3   1   6   48.71    4.69
  -3   1   6   51.15    5.86
  -3   1   6   37.77    1.37
  -3   1   6   40.61    2.15
  -3   1   6   45.10    1.85
  -3   1   6   39.34    1.95
  -3   1   6   44.12    2.25
  -3   1   6   40.51    1.46
  -3   1   6   38.95    2.05
  -3   1   6   44.31    2.25
  -3   1   6   41.09    2.15
   3  -1  -6   39.82    4.10
   3  -1  -6   40.02    5.17
   3  -1  -6   37.29    1.56
   3  -1  -6   41.09    0.78
   3  -1  -6   41.09    2.05
   3  -1  -6   41.68    1.46
   3  -1  -6   36.80    1.56
   3  -1  -6   37.38    1.85
   3   1  -6   36.51    3.42
   3   1  -6   40.02    4.59
   3   1  -6   41.39    1.76
   3   1  -6   37.58    1.27
   3   1  -6   34.46    1.85
   3   1  -6   41.58    1.27
   3   1  -6   34.55    1.27
   3   1  -6   36.31    1.85
   3   1  -6   44.61    1.76
  -3  -1   5    6.93    1.56
  -3  -1   5    6.25    1.76
  -3  -1   5    9.76    0.98
  -3  -1   5   12.69    1.17
  -3  -1   5   10.35    1.07
  -3  -1   5   10.15    1.07
  -3  -1   5    8.20    0.88
  -3  -1   5    8.00    0.59
  -3  -1   5   10.83    1.07
  -3  -1   5    9.96    0.88
  -3  -1   5    9.47    0.78
  -3   1   5    8.59    2.05
  -3   1   5    9.18    2.64
  -3   1   5    9.86    1.27
  -3   1   5    7.71    0.59
  -3   1   5    9.18    0.98
  -3   1   5    9.27    0.78
  -3   1   5   10.74    1.07
  -3   1   5    7.71    0.88
  -3   1   5   11.32    1.07
  -3   1   5   10.54    0.78
  -3   1   5    8.20    0.78
  -3   1   5    8.59    0.98
  -3   1   5    9.96    1.07
   3  -1  -5    8.49    1.95
   3  -1  -5    8.30    2.64
   3  -1  -5    9.37    0.78
   3  -1  -5    8.98    0.98
   3  -1  -5    9.47    0.98
   3  -1  -5    9.47    0.98
   3  -1  -5   10.64    1.07
   3  -1  -5    7.13    0.59
   3  -1  -5    9.47    0.78
   3  -1  -5    8.78    0.98
   3  -1  -5    9.76    0.98
   3   1  -5    8.49    1.56
   3   1  -5    8.88    2.05
   3   1  -5    7.91    0.49
   3   1  -5    9.76    0.59
   3   1  -5    8.39    0.98
   3   1  -5    9.47    0.98
   3   1  -5    9.86    0.88
   3   1  -5    9.96    0.68
   3   1  -5   10.44    1.07
   3   1  -5    8.59    0.88
   3   1  -5    9.47    0.68
   3   1  -5    8.88    0.59
   3   1  -5    9.66    1.07
   3   1  -5    7.52    0.78
   3   1  -5    9.27    0.78
  -3  -1   4  201.37    5.95
  -3  -1   4  217.18    8.00
  -3  -1   4  207.22    3.61
  -3  -1   4  213.08    4.10
  -3  -1   4  226.75    4.20
  -3  -1   4  213.57    4.00
  -3  -1   4  176.28    3.42
  -3  -1   4  173.16    2.25
  -3  -1   4  237.09    5.37
  -3  -1   4  201.86    3.51
  -3  -1   4  214.45    3.51
  -3   1   4  245.00    8.59
  -3   1   4  235.82   10.83
  -3   1   4  202.54    4.00
  -3   1   4  197.66    2.64
  -3   1   4  223.43    4.20
  -3   1   4  206.35    3.81
  -3   1   4  198.73    3.81
  -3   1   4  233.48    4.29
  -3   1   4  196.29    3.03
  -3   1   4  209.08    3.22
  -3   1   4  194.93    4.00
   3  -1  -4  239.53    8.49
   3  -1  -4  219.33   10.44
   3  -1  -4  199.42    2.93
   3  -1  -4  226.06    4.29
   3  -1  -4  219.43    3.03
   3  -1  -4  223.13    4.00
   3  -1  -4  194.14    3.81
   3  -1  -4  257.10    4.49
   3  -1  -4  211.42    3.12
   3  -1  -4  204.69    3.12
   3  -1  -4  197.07    4.00
   3  -1  -4  203.03    3.81
   3   1  -4  216.89    6.15
   3   1  -4  224.60    8.00
   3   1  -4  174.62    1.76
   3   1  -4  204.49    2.05
   3   1  -4  212.89    4.10
   3   1  -4  228.50    4.20
   3   1  -4  224.89    3.71
   3   1  -4  203.81    2.54
   3   1  -4  214.74    4.00
   3   1  -4  173.16    3.42
   3   1  -4  213.18    2.93
   3   1  -4  180.19    2.15
   3   1  -4  218.25    4.20
   3   1  -4  216.01    4.29
   3   1  -4  215.81    4.29
  -3  -1   3  413.96    7.52
  -3  -1   3  461.69    7.91
  -3  -1   3  417.48    9.86
  -3  -1   3  454.96   10.15
  -3  -1   3  426.26    4.59
  -3  -1   3  421.97    5.17
  -3  -1   3  456.42    5.47
  -3  -1   3  399.81    4.69
  -3  -1   3  338.41    4.00
  -3  -1   3  334.41    2.73
  -3  -1   3  497.22    5.86
  -3  -1   3  408.01    4.39
  -3  -1   3  414.35    4.59
  -3   1   3  458.76   10.93
  -3   1   3  486.68   14.54
  -3   1   3  390.73    4.98
  -3   1   3  375.99    3.51
  -3   1   3  442.27    5.37
  -3   1   3  464.13    3.61
  -3   1   3  399.12    2.34
  -3   1   3  414.45    4.78
  -3   1   3  392.29    4.98
  -3   1   3  464.13    5.47
  -3   1   3  385.46    4.20
  -3   1   3  392.10    5.08
   3  -1  -3  474.19   11.13
   3  -1  -3  464.52   14.25
   3  -1  -3  376.19    3.81
   3  -1  -3  419.82    3.42
   3  -1  -3  413.86    2.34
   3  -1  -3  450.96    4.98
   3  -1  -3  379.02    4.88
   3  -1  -3  514.99    5.66
   3  -1  -3  434.36    5.27
   3  -1  -3  393.76    4.29
   3  -1  -3  382.53    4.00
   3  -1  -3  388.97    4.98
   3  -1  -3  391.02    4.98
   3   1  -3  329.92    1.95
   3   1  -3  371.89    2.05
   3   1  -3  414.16    5.08
   3   1  -3  448.12    5.47
   3   1  -3  360.28    4.59
   3   1  -3  415.03    4.78
   3   1  -3  336.17    4.00
   3   1  -3  404.98    4.10
   3   1  -3  428.02    5.27
   3   1  -3  444.22    4.59
   3   1  -3  432.41    4.69
  -3  -1   2  309.03    6.44
  -3  -1   2  307.76    8.30
  -3  -1   2  319.48    3.51
  -3  -1   2  287.46    3.71
  -3  -1   2  316.94    4.20
  -3  -1   2  249.59    3.32
  -3  -1   2  269.01    3.22
  -3  -1   2  219.43    2.64
  -3  -1   2  339.39    4.29
  -3  -1   2  311.76    3.42
  -3  -1   2  285.80    3.71
  -3   1   2  103.37    6.34
  -3   1   2  267.06    3.61
  -3   1   2  245.00    2.83
  -3   1   2  375.50    2.64
  -3   1   2  275.65    2.93
  -3   1   2  291.46    4.10
  -3   1   2  258.08    3.71
  -3   1   2  358.03    4.29
  -3   1   2  318.99    4.20
  -3   1   2  253.59    3.42
  -3   1   2  225.77    2.93
  -3   1   2  278.87    3.32
  -3   1   2  256.61    3.61
  -3   1   2  255.44    3.71
   3  -1  -2  328.85    8.78
   3  -1  -2  327.38   11.32
   3  -1  -2  267.94    3.03
   3  -1  -2  242.75    2.93
   3  -1  -2  346.22    2.64
   3  -1  -2  274.48    2.44
   3  -1  -2  337.63    3.71
   3  -1  -2  252.12    3.71
   3  -1  -2  374.82    4.39
   3  -1  -2  323.87    4.10
   3  -1  -2  261.01    3.51
   3  -1  -2  217.08    3.12
   3  -1  -2  281.41    3.32
   3  -1  -2  268.72    3.71
   3  -1  -2  259.74    3.71
   3   1  -2  322.01    6.54
   3   1  -2  322.99    8.49
   3   1  -2  214.74    1.76
   3   1  -2  231.72    1.85
   3   1  -2  280.33    3.71
   3   1  -2  320.06    4.20
   3   1  -2  252.71    3.42
   3   1  -2  268.13    2.83
   3   1  -2  277.11    3.22
   3   1  -2  226.16    2.64
   3   1  -2  269.01    3.42
   3   1  -2  330.41    4.20
   3   1  -2  329.04    3.51
   3   1  -2  300.44    3.81
  -3  -1   1  660.52   10.54
  -3  -1   1  677.90   13.86
  -3  -1   1  512.35    3.22
  -3  -1   1  712.16    4.98
  -3  -1   1  813.57    6.05
  -3  -1   1  609.67    4.59
  -3  -1   1  604.69    4.49
  -3  -1   1  634.17    3.71
  -3  -1   1  516.65    2.83
  -3  -1   1  593.56    4.10
  -3  -1   1  663.65    5.47
  -3   1   1  642.95    4.88
  -3   1   1  540.46    4.29
  -3   1   1  617.09    4.39
  -3   1   1  572.58    5.08
  -3   1   1  576.87    5.08
  -3   1   1  503.47    4.39
  -3   1   1  645.69    5.08
  -3   1   1  574.14    5.08
   3  -1  -1  638.95   12.30
   3  -1  -1  673.21   12.59
   3  -1  -1  647.93   16.01
   3  -1  -1  654.37   16.01
   3  -1  -1  514.99    4.29
   3  -1  -1  556.86    4.49
   3  -1  -1  615.72    4.39
   3  -1  -1  587.12    5.27
   3  -1  -1  574.63    5.08
   3  -1  -1  522.11    4.49
   3  -1  -1  676.43    5.08
   3  -1  -1  575.99    5.08
   3   1  -1  689.12   10.83
   3   1  -1  721.14   14.25
   3   1  -1  569.65    3.71
   3   1  -1  514.99    3.51
   3   1  -1  681.90    4.88
   3   1  -1  775.51    5.95
   3   1  -1  628.99    4.69
   3   1  -1  605.57    4.49
   3   1  -1  698.98    4.78
   3   1  -1  557.06    2.93
   3   1  -1  595.42    5.08
   3   1  -1  618.65    4.10
  -3  -1   0   97.32    6.05
  -3  -1   0  106.20    1.85
  -3  -1   0   81.21    1.66
  -3  -1   0  127.77    2.05
  -3  -1   0  145.15    1.27
  -3  -1   0  123.67    1.27
  -3  -1   0   95.56    2.05
  -3  -1   0   88.82    1.85
  -3   1   0  109.62    5.37
  -3   1   0   98.88    6.54
  -3   1   0  124.65    1.95
  -3   1   0   74.38    1.76
  -3   1   0  100.44    2.05
  -3   1   0  108.15    1.76
  -3   1   0  114.59    2.25
  -3   1   0   94.68    2.05
  -3   1   0   83.07    1.85
  -3   1   0  125.62    1.95
   3  -1   0  103.56    5.17
   3  -1   0  113.13    7.03
   3  -1   0   78.58    1.76
   3  -1   0   94.49    2.34
   3  -1   0  105.81    1.76
   3  -1   0  114.20    2.25
   3  -1   0   94.88    2.05
   3  -1   0   87.65    1.95
   3  -1   0  126.99    1.95
   3  -1   0   94.97    1.85
   3   1   0  114.89    6.64
   3   1   0   81.80    1.66
   3   1   0  144.46    2.44
   3   1   0  129.92    2.15
   3   1   0   98.49    2.05
   3   1   0  110.01    1.17
   3   1   0   98.78    2.15
   3   1   0   95.07    1.85
  -3  -1  -1    8.39    1.76
  -3  -1  -1    4.29    1.76
  -3  -1  -1    7.22    0.59
  -3  -1  -1    8.39    0.68
  -3  -1  -1   11.32    0.68
  -3  -1  -1    9.37    0.68
  -3  -1  -1    9.18    0.68
  -3   1  -1    8.49    1.66
  -3   1  -1   15.23    2.73
  -3   1  -1    7.13    0.59
  -3   1  -1    9.76    0.68
  -3   1  -1   10.54    0.68
  -3   1  -1    8.88    0.68
  -3   1  -1    7.91    0.59
  -3   1  -1    7.71    0.68
   3  -1   1    9.18    1.95
   3  -1   1    8.69    2.54
   3  -1   1    7.13    0.59
   3  -1   1    8.59    0.68
   3  -1   1    9.76    0.68
   3  -1   1    9.37    0.68
   3  -1   1    8.59    0.68
   3  -1   1    7.71    0.68
   3  -1   1    9.96    0.49
   3  -1   1    8.88    0.49
   3   1   1    9.86    1.76
   3   1   1    3.90    1.56
   3   1   1    9.18    0.68
   3   1   1    8.69    0.68
   3   1   1    8.98    0.68
   3   1   1    8.78    0.68
   3   1   1    7.42    0.59
  -3  -1  -2    1.37    1.17
  -3  -1  -2   -1.07    1.17
  -3  -1  -2   -0.10    0.20
  -3  -1  -2    0.20    0.20
  -3  -1  -2    0.20    0.20
  -3  -1  -2    0.00    0.29
  -3  -1  -2    0.10    0.20
  -3  -1  -2   -0.10    0.29
  -3   1  -2    0.59    0.68
  -3   1  -2    0.39    0.29
  -3   1  -2    0.68    0.29
  -3   1  -2    0.39    0.39
  -3   1  -2    0.20    0.29
  -3   1  -2    0.49    0.29
  -3   1  -2    0.68    0.29
  -3   1  -2   -0.29    0.20
  -3   1  -2    0.10    0.20
   3  -1   2    0.49    0.88
   3  -1   2    0.10    0.98
   3  -1   2    0.78    0.59
   3  -1   2    0.68    0.29
   3  -1   2    0.10    0.20
   3  -1   2    0.29    0.39
   3  -1   2    0.10    0.20
   3  -1   2    0.20    0.29
   3  -1   2   -0.20    0.20
   3  -1   2    0.29    0.10
   3   1   2   -0.20    0.68
   3   1   2    0.39    1.07
   3   1   2    0.68    0.29
   3   1   2    0.00    0.20
   3   1   2    0.88    0.29
   3   1   2    0.29    0.29
   3   1   2    0.49    0.29
   3   1   2    0.00    0.29
  -3  -1  -3   12.20    2.34
  -3  -1  -3    9.37    3.12
  -3  -1  -3    8.10    0.88
  -3  -1  -3    8.88    0.68
  -3  -1  -3    8.49    0.88
  -3  -1  -3    8.20    0.88
  -3  -1  -3    8.10    0.68
  -3  -1  -3    7.42    0.78
  -3   1  -3   11.03    2.34
  -3   1  -3    7.13    2.73
  -3   1  -3    6.15    0.78
  -3   1  -3    8.20    0.88
  -3   1  -3    8.00    0.59
  -3   1  -3    9.18    0.88
  -3   1  -3    8.39    0.68
  -3   1  -3    9.57    0.88
  -3   1  -3    8.39    0.78
   3  -1   3    6.25    2.15
   3  -1   3   13.86    4.00
   3  -1   3    6.44    0.78
   3  -1   3   10.54    0.88
   3  -1   3    8.88    0.88
   3  -1   3    8.59    0.59
   3  -1   3    7.42    0.88
   3  -1   3    8.00    0.78
   3  -1   3    6.44    0.78
   3  -1   3    8.78    0.78
   3   1   3    7.03    2.15
   3   1   3    5.08    2.34
   3   1   3    7.22    0.78
   3   1   3   10.54    0.78
   3   1   3    8.30    0.78
   3   1   3    8.10    0.88
   3   1   3    8.78    0.88
   3   1   3    9.47    0.78
   3   1   3    7.32    0.78
  -3  -1  -4  120.16    7.91
  -3  -1  -4  101.03    9.18
  -3  -1  -4   89.21    2.64
  -3  -1  -4  115.37    2.64
  -3  -1  -4  107.76    2.44
  -3  -1  -4  112.74    3.12
  -3  -1  -4  105.42    2.93
  -3  -1  -4  110.10    2.73
  -3  -1  -4   84.53    2.64
  -3  -1  -4   88.34    2.73
  -3   1  -4  108.25    7.32
  -3   1  -4  104.25    9.18
  -3   1  -4   84.14    2.54
  -3   1  -4  106.69    2.73
  -3   1  -4  111.27    3.03
  -3   1  -4  111.47    2.34
  -3   1  -4   99.17    3.03
  -3   1  -4   98.78    2.05
  -3   1  -4   90.39    2.73
  -3   1  -4  105.71    2.73
   3  -1   4  104.44    7.13
   3  -1   4   99.07    8.98
   3  -1   4   89.21    2.54
   3  -1   4  120.45    2.93
   3  -1   4  103.86    2.93
   3  -1   4  105.91    2.15
   3  -1   4   86.09    2.73
   3  -1   4  100.64    3.12
   3  -1   4   85.80    2.64
   3  -1   4  104.54    2.73
   3   1   4   99.95    7.32
   3   1   4  112.06    9.96
   3   1   4   86.87    2.64
   3   1   4  106.39    2.64
   3   1   4  103.27    2.44
   3   1   4  108.93    3.03
   3   1   4   97.61    2.83
   3   1   4  108.64    2.34
   3   1   4   91.26    2.83
  -3  -1  -5   38.17    4.69
  -3  -1  -5   31.23    5.27
  -3  -1  -5   30.36    1.66
  -3  -1  -5   37.97    1.76
  -3  -1  -5   35.92    1.46
  -3  -1  -5   36.21    1.85
  -3  -1  -5   34.75    1.76
  -3  -1  -5   29.58    1.76
  -3  -1  -5   30.84    1.76
  -3   1  -5   39.82    4.78
  -3   1  -5   34.46    5.37
  -3   1  -5   32.41    1.76
  -3   1  -5   38.17    1.85
  -3   1  -5   35.43    1.76
  -3   1  -5   37.38    1.37
  -3   1  -5   29.38    1.76
  -3   1  -5   33.09    1.17
  -3   1  -5   30.55    1.66
   3  -1   5   41.09    4.88
   3  -1   5   31.14    5.47
   3  -1   5   29.67    1.56
   3  -1   5   40.31    1.85
   3  -1   5   34.65    1.76
   3  -1   5   34.94    1.37
   3  -1   5   34.65    1.85
   3   1   5   49.29    5.37
   3   1   5   29.97    5.37
   3   1   5   35.04    1.76
   3   1   5   37.87    1.76
   3   1   5   37.29    1.56
   3   1   5   33.48    1.85
   3   1   5   34.46    1.76
   3   1   5   36.12    1.76
   3   1   5   37.68    1.37
  -3  -1  -6   88.04    7.52
  -3  -1  -6   95.07    9.96
  -3  -1  -6   73.01    2.73
  -3  -1  -6   91.36    2.93
  -3  -1  -6   87.65    2.44
  -3  -1  -6   85.90    2.93
  -3  -1  -6   74.67    2.93
  -3  -1  -6   81.99    3.03
  -3   1  -6   85.90    7.22
  -3   1  -6   88.34    9.47
  -3   1  -6   75.94    2.73
  -3   1  -6   93.02    2.34
  -3   1  -6   79.55    3.12
  -3   1  -6   82.68    1.76
  -3   1  -6   73.50    2.73
   3  -1   6   92.44    7.52
   3  -1   6   71.55    8.49
   3  -1   6   69.79    2.54
   3  -1   6  100.93    3.22
   3  -1   6   94.29    3.03
   3  -1   6   93.70    3.51
   3  -1   6   86.09    1.95
   3  -1   6   90.19    3.12
   3   1   6   80.23    7.42
   3   1   6   70.96    8.88
   3   1   6   94.10    3.03
   3   1   6   93.12    2.54
   3   1   6   93.12    3.12
   3   1   6   91.66    2.15
  -3  -1  -7  123.48    9.37
  -3  -1  -7  152.47   13.27
  -3  -1  -7  108.93    3.61
  -3  -1  -7  135.77    3.22
  -3  -1  -7  130.89    3.90
  -3  -1  -7  108.74    3.81
  -3  -1  -7  109.62    3.71
  -3   1  -7  143.10    9.96
  -3   1  -7  125.53   11.81
  -3   1  -7  104.73    3.42
  -3   1  -7  130.89    3.03
  -3   1  -7  101.71    3.81
  -3   1  -7  115.47    2.05
  -3   1  -7  109.81    3.61
  -3   1  -7  135.38    1.56
   3  -1   7  142.90    4.20
   3  -1   7  132.07    3.81
   3  -1   7  123.48    2.93
   3  -1   7  129.33    2.15
   3  -1   7  130.11    4.10
   3   1   7  123.67    9.66
   3   1   7  121.52   12.49
   3   1   7  129.63    3.81
   3   1   7  130.31    3.22
   3   1   7  132.16    4.00
   3   1   7  132.46    2.54
  -3  -1  -8   87.17    8.49
  -3  -1  -8   87.26   11.03
  -3  -1  -8   74.48    3.12
  -3  -1  -8   88.04    2.73
  -3  -1  -8   77.70    3.12
  -3  -1  -8   73.11    3.42
  -3  -1  -8   72.82    3.22
  -3   1  -8   97.80    8.39
  -3   1  -8   79.16    9.66
  -3   1  -8   73.11    3.03
  -3   1  -8   88.82    2.64
  -3   1  -8   72.23    3.42
  -3   1  -8   69.30    3.03
  -3   1  -8   89.80    1.46
   3  -1   8   92.44    3.61
   3  -1   8   87.95    3.22
   3  -1   8   86.58    2.54
   3  -1   8   85.41    1.66
   3  -1   8  100.05    3.90
   3   1   8   94.29    9.18
   3   1   8   81.21   11.13
   3   1   8   89.61    3.42
   3   1   8   90.29    2.83
   3   1   8   97.12    3.71
   3   1   8   90.39    2.05
  -3  -1  -9    8.98    3.03
  -3  -1  -9   11.52    4.00
  -3  -1  -9   10.74    1.37
  -3  -1  -9   13.47    1.17
  -3  -1  -9   13.57    1.46
  -3  -1  -9    8.88    1.37
  -3  -1  -9   13.08    1.46
  -3   1  -9   14.25    4.10
  -3   1  -9   11.71    4.39
  -3   1  -9   13.37    1.46
  -3   1  -9   14.84    1.27
  -3   1  -9   10.05    1.37
  -3   1  -9   14.74    0.68
   3  -1   9   14.64    1.56
   3  -1   9   14.06    1.46
   3  -1   9   13.08    1.07
   3  -1   9   13.08    0.59
   3  -1   9   14.74    1.76
   3   1   9   15.52    4.49
   3   1   9    9.18    4.20
   3   1   9   14.84    1.56
   3   1   9   13.86    1.17
   3   1   9   13.08    0.88
  -3  -1 -10  261.69   16.01
  -3  -1 -10  277.80   21.28
  -3  -1 -10  264.62    6.25
  -3  -1 -10  244.71    7.03
  -3  -1 -10  241.49    6.25
  -3   1 -10  282.48   16.11
  -3   1 -10  269.40   20.01
  -3   1 -10  227.92    5.86
  -3   1 -10  285.41    5.27
  -3   1 -10  239.83    6.93
  -3   1 -10  242.36    6.15
  -3   1 -10  290.09    3.42
   3  -1  10  301.32    7.32
   3  -1  10  284.82    6.34
   3  -1  10  284.14    7.32
   3   1  10  321.53   17.47
   3   1  10  306.40   21.96
   3   1  10  295.37    7.03
   3   1  10  288.92    5.37
   3   1  10  286.68    3.42
  -3  -1 -11   39.04    6.44
  -3  -1 -11   43.34    8.10
  -3  -1 -11   26.35    2.25
  -3  -1 -11   33.19    2.34
  -3  -1 -11   27.33    2.44
  -3  -1 -11   29.97    2.34
  -3   1 -11   33.87    5.66
  -3   1 -11   38.95    7.81
  -3   1 -11   26.65    2.15
  -3   1 -11   34.85    1.95
  -3   1 -11   29.48    2.54
  -3   1 -11   31.82    2.34
   3  -1  11   16.59    4.10
   3  -1  11   11.52    4.78
   3  -1  11   38.85    2.73
   3  -1  11   38.95    2.54
   3  -1  11   29.87    2.64
   3   1  11   33.97    2.54
   3   1  11   36.99    2.05
   3   1  11   31.23    1.07
   3   1  11   32.21    1.07
   3   1  11   36.90    2.93
  -3  -1 -12    2.73    0.98
  -3  -1 -12    4.20    1.17
  -3  -1 -12    4.20    1.17
  -3  -1 -12    3.22    0.98
  -3   1 -12    4.98    1.07
  -3   1 -12    4.98    0.88
  -3   1 -12    0.78    0.78
  -3   1 -12    2.93    1.07
   3  -1  12    6.64    1.37
   3  -1  12    4.59    1.07
   3  -1  12    3.51    1.07
   3   1  12    6.05    1.27
   3   1  12    2.93    0.78
   3   1  12    5.17    1.27
  -3  -1 -13    1.17    0.68
  -3  -1 -13    0.88    0.68
  -3  -1 -13    1.07    0.78
  -3  -1 -13    1.76    0.88
  -3   1 -13    0.98    0.88
  -3   1 -13    1.37    0.59
  -3   1 -13   -0.29    0.59
  -3   1 -13    0.98    0.59
   3  -1  13    2.83    1.17
   3  -1  13    1.76    0.59
   3  -1  13   -0.59    0.49
   3   1  13    1.76    0.78
   3   1  13    1.17    0.68
   3   1  13    2.05    1.07
  -3  -1 -14    1.56    0.88
  -3  -1 -14    0.39    0.49
  -3  -1 -14    0.49    0.88
  -3  -1 -14    1.66    0.59
  -3   1 -14    0.49    0.49
  -3   1 -14    0.68    0.68
  -3   1 -14    0.98    0.98
  -3   1 -14    0.39    0.39
   3  -1  14    0.39    0.78
   3  -1  14   -1.56    0.68
   3  -1  14    0.98    0.88
   3   1  14    0.88    0.88
   3   1  14    4.20    0.88
   3   1  14    0.88    0.78
  -3  -1 -15   36.70    2.93
  -3  -1 -15   46.95    3.22
  -3  -1 -15   35.04    3.42
  -3  -1 -15   34.16    2.93
  -3   1 -15   37.58    3.03
  -3   1 -15   37.77    3.51
  -3   1 -15   37.97    3.03
   3  -1  15   51.54    3.81
   3  -1  15   45.58    3.81
   3  -1  15   45.10    3.12
   3  -1  15   42.36    3.61
   3   1  15   44.51    3.61
   3   1  15   47.15    3.81
  -3  -1 -16    5.27    1.46
  -3  -1 -16    5.66    1.37
  -3  -1 -16    7.13    1.56
  -3   1 -16    3.61    1.27
  -3   1 -16    5.47    2.64
  -3   1 -16    6.25    1.56
   3  -1  16   11.32    1.95
   3  -1  16    6.25    1.76
   3  -1  16    7.71    1.46
   3  -1  16    8.88    1.85
   3   1  16    8.00    1.76
  -3  -1 -17   80.92    4.78
  -3  -1 -17  106.98    4.98
  -3  -1 -17   82.48    5.56
  -3  -1 -17   81.70    4.69
  -3   1 -17   86.68    4.78
  -3   1 -17   86.38    5.76
  -3   1 -17   85.99    5.66
   3  -1  17  109.13    5.95
   3  -1  17   98.78    6.15
   3  -1  17  103.86    6.15
   3   1  17  101.22    5.66
   3   1  17  110.69    5.95
   3   1  17   95.07    5.95
  -3  -1 -18  138.90    6.44
  -3  -1 -18  135.29    7.22
  -3  -1 -18  127.18    6.05
  -3   1 -18  138.70    6.34
  -3   1 -18  139.78    7.42
  -3   1 -18  144.36    6.15
   3  -1  18  164.28    7.61
   3  -1  18  166.03    7.81
   3  -1  18  183.70    8.39
   3   1  18  176.77    7.71
   3   1  18  179.11    8.10
   3   1  18  183.21    8.39
  -3  -1 -19    5.66    1.66
  -3  -1 -19    9.76    2.34
  -3  -1 -19   10.74    2.15
  -3   1 -19    9.47    1.85
  -3   1 -19   13.86    2.25
  -3   1 -19   11.03    2.15
   3  -1  19   13.76    2.54
   3  -1  19   11.91    2.34
   3   1  19   11.81    2.34
   3   1  19   14.35    2.54
   3   1  19   14.74    2.73
  -3  -1 -20   24.60    3.03
  -3  -1 -20   19.52    3.32
  -3  -1 -20   19.42    2.64
  -3   1 -20   27.14    3.12
  -3   1 -20   23.82    3.32
  -3   1 -20   21.08    2.54
   3  -1  20   30.26    3.51
   3  -1  20   26.74    3.71
   3  -1  20   31.43    3.90
   3   1  20   26.16    3.32
   3   1  20   28.31    3.61
   3   1  20   26.06    3.32
  -3  -1 -21   -0.68    0.98
  -3  -1 -21   -1.66    0.59
  -3  -1 -21   -0.10    1.07
  -3   1 -21   -1.37    0.68
  -3   1 -21    1.37    0.98
  -3   1 -21   -0.49    0.78
   3  -1  21   -0.68    1.17
   3  -1  21   -2.83    1.07
   3  -1  21   -1.07    0.88
   3   1  21   -1.66    0.78
   3   1  21   -0.10    0.98
  -3  -1 -22   -2.25    0.78
  -3  -1 -22    1.37    0.68
  -3  -1 -22   -0.39    1.07
  -3   1 -22    0.20    1.37
  -3   1 -22   -1.37    1.07
   3  -1  22   -2.64    1.07
   3  -1  22   -2.83    1.07
   3   1  22   -0.39    1.17
   3   1  22   -0.20    1.95
   3   1  22   -1.37    0.68
  -3  -1 -23    1.07    0.98
  -3  -1 -23    0.68    1.17
  -3   1 -23    0.00    0.78
  -3   1 -23   -2.73    0.98
   3  -1  23    2.44    1.66
   3  -1  23    0.68    1.46
   3  -1  23   -0.78    1.17
   3   1  23   -1.76    1.66
   3   1  23    1.27    1.07
  -3  -3  23    1.07    1.37
  -3  -3  23   -1.46    1.07
  -3   3  23   -0.98    0.68
   3  -3 -23    0.00    1.46
   3  -3 -23    2.25    1.07
   3   3 -23   -1.07    1.27
   3   3 -23    0.00    1.37
  -3  -3  22    5.47    2.05
  -3  -3  22    6.34    2.34
  -3  -3  22    4.39    1.95
  -3   3  22   11.03    2.73
  -3   3  22    4.98    1.95
   3  -3 -22    6.25    2.64
   3  -3 -22    8.88    2.15
   3   3 -22    4.59    2.25
   3   3 -22    4.98    1.85
  -3  -3  21    4.29    1.85
  -3  -3  21    8.98    2.64
  -3  -3  21    4.29    1.66
  -3   3  21    5.76    2.15
  -3   3  21    6.93    2.25
  -3   3  21    4.10    1.37
   3  -3 -21    2.44    1.56
   3  -3 -21    3.12    1.27
   3   3 -21    0.98    1.07
   3   3 -21    3.12    2.05
  -3  -3  20    3.42    1.56
  -3  -3  20    0.68    0.88
  -3  -3  20    0.29    0.88
  -3   3  20   -2.25    0.98
  -3   3  20    0.10    0.98
  -3   3  20    0.98    1.17
   3  -3 -20    1.56    0.78
   3  -3 -20    1.85    1.07
   3  -3 -20    3.32    1.17
   3  -3 -20    2.54    1.17
   3   3 -20    1.85    1.46
   3   3 -20    1.27    1.27
  -3  -3  19    8.78    1.56
  -3  -3  19    9.76    2.34
  -3  -3  19    5.37    1.85
  -3   3  19    5.66    1.95
  -3   3  19    6.25    2.05
  -3   3  19    5.95    1.95
   3  -3 -19   10.35    1.66
   3  -3 -19    6.64    2.05
   3  -3 -19    4.00    1.76
   3  -3 -19    5.95    1.66
   3   3 -19    8.20    2.05
   3   3 -19    5.76    1.66
   3   3 -19    6.25    1.27
  -3  -3  18    3.42    0.78
  -3  -3  18   -1.17    0.88
  -3  -3  18   -0.20    1.07
  -3   3  18   -0.29    0.88
  -3   3  18    1.66    1.17
  -3   3  18   -0.20    0.78
   3  -3 -18    2.73    1.17
   3  -3 -18    0.49    0.78
   3  -3 -18    0.88    0.88
   3  -3 -18    0.59    0.88
   3   3 -18    1.27    0.98
   3   3 -18   -1.56    1.07
   3   3 -18   -0.29    0.78
  -3  -3  17    1.07    1.07
  -3  -3  17    2.34    1.46
  -3  -3  17    1.76    1.46
  -3   3  17    1.37    1.07
  -3   3  17   -0.10    1.07
  -3   3  17    1.95    1.07
  -3   3  17    2.73    1.27
   3  -3 -17   -0.59    0.78
   3  -3 -17    0.88    0.78
   3  -3 -17    0.20    0.78
   3   3 -17    0.68    1.07
   3   3 -17    4.10    1.56
   3   3 -17    0.29    0.78
  -3  -3  16    0.78    1.17
  -3  -3  16    0.98    1.37
  -3   3  16    0.00    0.78
  -3   3  16    0.20    0.78
  -3   3  16    1.27    0.98
   3  -3 -16    0.29    0.98
   3  -3 -16    0.59    0.98
   3  -3 -16    0.88    1.07
   3  -3 -16    0.78    0.78
   3   3 -16    0.10    0.78
   3   3 -16    0.20    0.78
   3   3 -16   -0.88    0.68
   3   3 -16   -0.10    0.68
  -3  -3  15    2.64    1.46
  -3  -3  15    2.54    1.37
  -3  -3  15    1.46    1.07
  -3   3  15    0.88    0.68
  -3   3  15    1.17    0.88
  -3   3  15    1.37    0.78
  -3   3  15    2.15    1.07
   3  -3 -15    2.15    0.98
   3  -3 -15    5.66    1.37
   3  -3 -15    1.56    0.78
   3   3 -15    1.66    0.78
   3   3 -15    0.68    0.78
   3   3 -15    1.46    1.07
   3   3 -15    2.15    0.98
  -3  -3  14   24.60    2.83
  -3  -3  14   22.25    2.73
  -3  -3  14   22.16    2.64
  -3   3  14   14.64    2.15
  -3   3  14   24.01    2.25
  -3   3  14   23.04    2.64
  -3   3  14   19.42    2.54
   3  -3 -14   17.76    2.05
   3  -3 -14   22.55    2.34
   3  -3 -14   16.40    1.95
   3   3 -14   14.74    1.76
   3   3 -14   16.01    2.44
   3   3 -14   20.21    2.44
   3   3 -14   16.01    1.66
  -3  -3  13  141.05    6.15
  -3  -3  13  137.04    6.15
  -3  -3  13  137.14    5.27
  -3  -3  13  138.61    6.05
  -3  -3  13  125.82    3.81
  -3   3  13  115.67    5.47
  -3   3  13  141.44    4.78
  -3   3  13  128.55    5.66
  -3   3  13  122.40    5.76
   3  -3 -13  120.55    4.88
   3  -3 -13  118.50    5.27
   3  -3 -13  108.15    4.59
   3   3 -13   99.37    4.00
   3   3 -13  109.32    5.47
   3   3 -13  106.20    5.17
   3   3 -13  111.18    3.90
  -3  -3  12  303.86    8.78
  -3  -3  12  288.73    8.49
  -3  -3  12  264.62    7.13
  -3  -3  12  304.54    8.69
  -3  -3  12  270.38    5.47
  -3   3  12  267.64    8.00
  -3   3  12  291.56    6.34
  -3   3  12  271.74    7.91
  -3   3  12  283.26    8.30
   3  -3 -12  241.68    6.64
   3  -3 -12  271.65    7.81
   3  -3 -12  278.97    5.47
   3  -3 -12  242.75    6.64
   3   3 -12  218.16    5.56
   3   3 -12  232.21    7.61
   3   3 -12  217.67    7.13
   3   3 -12  233.97    5.47
  -3  -3  11   43.24    5.37
  -3  -3  11   30.45    5.66
  -3  -3  11   39.43    1.37
  -3  -3  11   51.64    3.51
  -3  -3  11   52.71    3.51
  -3  -3  11   49.68    3.03
  -3  -3  11   42.85    3.22
  -3  -3  11   42.36    2.15
  -3   3  11   63.45    7.81
  -3   3  11   63.45    9.18
  -3   3  11   46.27    3.22
  -3   3  11   47.73    2.44
  -3   3  11   42.26    3.22
  -3   3  11   42.56    3.03
   3  -3 -11   50.07    6.44
   3  -3 -11   82.28   10.05
   3  -3 -11   43.05    2.64
   3  -3 -11   39.82    3.03
   3  -3 -11   43.24    2.15
   3  -3 -11   39.24    2.64
   3   3 -11   44.22    5.66
   3   3 -11   51.44    7.22
   3   3 -11   35.73    2.15
   3   3 -11   44.41    3.22
   3   3 -11   42.17    3.03
   3   3 -11   36.02    2.15
  -3  -3  10   -3.12    1.76
  -3  -3  10   -5.47    2.25
  -3  -3  10    1.85    0.39
  -3  -3  10    1.56    0.39
  -3  -3  10    1.85    0.88
  -3  -3  10    2.44    0.88
  -3  -3  10    0.98    0.68
  -3  -3  10    3.22    1.07
  -3  -3  10    2.05    0.68
  -3   3  10    1.37    2.05
  -3   3  10    1.17    2.15
  -3   3  10    1.85    0.88
  -3   3  10    1.37    0.59
  -3   3  10    2.05    0.88
  -3   3  10    1.95    0.78
   3  -3 -10   -0.39    1.17
   3  -3 -10    1.17    2.25
   3  -3 -10    1.56    0.59
   3  -3 -10    1.46    0.78
   3  -3 -10    1.27    0.49
   3  -3 -10    2.73    0.88
   3   3 -10    4.29    1.07
   3   3 -10    5.37    1.37
   3   3 -10    2.64    0.68
   3   3 -10    1.07    0.78
   3   3 -10    0.98    0.59
   3   3 -10    1.95    0.68
  -3  -3   9  485.41   19.42
  -3  -3   9  467.06   24.70
  -3  -3   9  412.79    4.39
  -3  -3   9  457.59    4.69
  -3  -3   9  539.88   10.25
  -3  -3   9  525.04   10.15
  -3  -3   9  514.50    9.18
  -3  -3   9  481.41    6.54
  -3  -3   9  550.42   10.25
  -3  -3   9  498.78    7.03
  -3   3   9   76.62   11.23
  -3   3   9  524.85    9.96
  -3   3   9  510.79    6.74
  -3   3   9  488.53    9.57
   3  -3  -9  562.91   22.65
   3  -3  -9  508.06   27.72
   3  -3  -9  451.54    8.10
   3  -3  -9  465.30    9.18
   3  -3  -9  500.83    7.42
   3  -3  -9  428.50    8.00
   3   3  -9  490.19   19.52
   3   3  -9  568.18   27.23
   3   3  -9  393.46    6.54
   3   3  -9  456.52    9.37
   3   3  -9  439.53    8.78
   3   3  -9  472.92    6.44
   3   3  -9  411.33    6.54
  -3  -3   8   49.39    5.86
  -3  -3   8   44.80    7.52
  -3  -3   8   41.09    1.46
  -3  -3   8   46.27    1.56
  -3  -3   8   58.47    3.22
  -3  -3   8   56.22    3.12
  -3  -3   8   47.83    2.73
  -3  -3   8   49.49    2.15
  -3  -3   8   58.86    3.42
  -3  -3   8   49.88    2.25
  -3  -3   8   52.03    2.25
  -3   3   8   50.07    3.12
  -3   3   8   54.47    1.95
  -3   3   8   57.00    2.93
   3  -3  -8   53.20    6.54
   3  -3  -8   61.30    8.59
   3  -3  -8   46.56    2.54
   3  -3  -8   44.12    3.42
   3  -3  -8   53.88    2.44
   3   3  -8   55.64    5.86
   3   3  -8   48.61    7.32
   3   3  -8   41.97    2.05
   3   3  -8   45.78    2.83
   3   3  -8   50.85    2.93
   3   3  -8   49.29    2.15
   3   3  -8   44.12    2.15
   3   3  -8   51.15    2.25
  -3  -3   7  460.13   16.20
  -3  -3   7  452.81   20.50
  -3  -3   7  432.51    6.15
  -3  -3   7  372.87    4.39
  -3  -3   7  420.21    4.69
  -3  -3   7  536.17    9.57
  -3  -3   7  496.25    8.98
  -3  -3   7  464.91    8.20
  -3  -3   7  442.85    6.44
  -3  -3   7  542.02    9.37
  -3  -3   7  422.26    5.86
  -3  -3   7  464.43    6.64
  -3   3   7  476.14    8.69
  -3   3   7  470.96    5.08
  -3   3   7  438.46    2.83
  -3   3   7  449.30    8.30
  -3   3   7  479.75    8.10
   3  -3  -7  497.61   19.81
   3  -3  -7  455.74   24.40
   3  -3  -7  425.48    7.32
   3  -3  -7  416.30    8.10
   3  -3  -7  444.90    6.93
   3  -3  -7  412.99    7.32
   3   3  -7  488.93   16.79
   3   3  -7  489.61   21.47
   3   3  -7  365.94    5.76
   3   3  -7  416.40    8.10
   3   3  -7  387.61    7.32
   3   3  -7  433.58    6.34
   3   3  -7  383.41    5.86
   3   3  -7  471.55    6.15
  -3  -3   6   19.52    2.73
  -3  -3   6    7.52    2.44
  -3  -3   6   12.20    2.64
  -3  -3   6    9.86    3.61
  -3  -3   6   10.35    0.98
  -3  -3   6   10.25    0.88
  -3  -3   6   10.25    0.88
  -3  -3   6   10.74    1.37
  -3  -3   6   10.15    1.27
  -3  -3   6    9.08    0.98
  -3  -3   6   13.37    1.46
  -3  -3   6   10.64    0.88
  -3  -3   6   10.35    1.07
  -3   3   6   14.06    3.22
  -3   3   6   24.70    4.29
  -3   3   6   10.15    0.68
  -3   3   6   10.05    0.59
  -3   3   6   11.32    1.37
  -3   3   6   11.42    1.27
   3  -3  -6   13.96    4.10
   3  -3  -6    9.08    4.00
   3  -3  -6    8.00    1.07
   3  -3  -6   11.03    1.37
   3  -3  -6    8.78    1.07
   3  -3  -6    9.66    1.17
   3   3  -6    8.78    0.98
   3   3  -6    9.27    0.98
   3   3  -6    8.10    1.17
   3   3  -6    8.69    1.07
   3   3  -6   10.25    0.98
   3   3  -6    8.20    0.88
   3   3  -6   11.32    0.98
  -3  -3   5  201.17   10.15
  -3  -3   5  240.12   11.03
  -3  -3   5  197.37   13.08
  -3  -3   5  239.05   14.06
  -3  -3   5  195.71    3.42
  -3  -3   5  180.97    3.22
  -3  -3   5  236.02    5.56
  -3  -3   5  217.96    5.37
  -3  -3   5  192.10    2.25
  -3  -3   5  192.49    4.29
  -3  -3   5  255.35    5.76
  -3  -3   5  192.29    3.22
  -3  -3   5  213.47    4.39
  -3   3   5  225.67   12.49
  -3   3   5  241.97   16.50
  -3   3   5  210.64    2.15
  -3   3   5  203.22    2.93
  -3   3   5  217.77    5.27
  -3   3   5  219.23    4.88
   3  -3  -5  222.45   12.30
   3  -3  -5  233.19   16.01
   3  -3  -5  184.68    4.49
   3  -3  -5  176.18    4.88
   3  -3  -5  198.54    4.59
   3  -3  -5  187.70    4.69
   3   3  -5  161.25    3.61
   3   3  -5  180.77    3.81
   3   3  -5  175.40    4.78
   3   3  -5  185.46    2.25
   3   3  -5  179.80    4.39
   3   3  -5  188.87    4.49
   3   3  -5  165.55    3.71
   3   3  -5  237.19    3.51
  -3  -3   4   94.00    6.93
  -3  -3   4   99.27    7.13
  -3  -3   4   85.90    8.39
  -3  -3   4  104.34    9.27
  -3  -3   4   89.61    2.15
  -3  -3   4   69.60    2.15
  -3  -3   4   80.72    2.25
  -3  -3   4   98.78    3.42
  -3  -3   4   87.17    1.85
  -3  -3   4   73.79    2.54
  -3  -3   4   86.87    2.93
  -3  -3   4  113.91    3.71
  -3  -3   4   85.60    2.34
  -3   3   4   98.29    8.20
  -3   3   4   98.00   10.44
  -3   3   4   89.70    2.15
  -3   3   4  105.81    3.51
  -3   3   4   99.07    3.12
  -3   3   4   90.87    3.32
  -3   3   4   79.36    2.93
   3  -3  -4  102.88    8.20
   3  -3  -4  105.91   10.54
   3  -3  -4   84.53    2.93
   3  -3  -4   73.79    3.03
   3  -3  -4  119.96    3.61
   3  -3  -4   83.75    3.03
   3  -3  -4   88.53    3.12
   3   3  -4   71.06    2.34
   3   3  -4   78.48    2.44
   3   3  -4   82.87    3.12
   3   3  -4   79.94    1.76
   3   3  -4   85.02    2.64
   3   3  -4   76.72    2.64
   3   3  -4   85.99    3.51
   3   3  -4  110.69    2.15
  -3  -3   3    6.05    2.25
  -3  -3   3    2.25    2.73
  -3  -3   3    7.22    0.59
  -3  -3   3    5.17    0.68
  -3  -3   3    6.74    0.68
  -3  -3   3    6.54    0.88
  -3  -3   3    6.34    0.59
  -3  -3   3    4.88    0.68
  -3  -3   3    8.00    0.98
  -3  -3   3   10.74    1.17
  -3  -3   3    8.69    0.68
  -3   3   3    7.81    2.64
  -3   3   3    6.83    3.51
  -3   3   3    7.81    0.98
  -3   3   3    8.69    0.78
  -3   3   3    8.49    0.98
  -3   3   3   10.05    0.98
  -3   3   3    7.91    0.98
  -3   3   3    7.32    0.88
   3  -3  -3    5.17    2.64
   3  -3  -3    8.78    3.90
   3  -3  -3    6.83    0.98
   3  -3  -3    6.44    0.68
   3  -3  -3    5.08    0.78
   3  -3  -3    5.37    0.88
   3  -3  -3    5.95    0.88
   3  -3  -3    8.20    0.98
   3  -3  -3    6.44    0.78
   3   3  -3    5.27    2.05
   3   3  -3   13.37    2.44
   3   3  -3    5.37    0.68
   3   3  -3    4.10    0.68
   3   3  -3    8.78    1.17
   3   3  -3    5.76    0.59
   3   3  -3    6.93    0.78
   3   3  -3    6.44    0.78
  -3  -3   2    0.39    1.27
  -3  -3   2   -0.78    1.37
  -3  -3   2    1.76    0.39
  -3  -3   2    0.78    0.39
  -3  -3   2    1.27    0.39
  -3  -3   2    1.27    0.49
  -3  -3   2    0.98    0.29
  -3  -3   2    1.27    0.39
  -3  -3   2    1.46    0.49
  -3  -3   2    1.46    0.49
  -3  -3   2    1.46    0.49
  -3  -3   2    1.37    0.39
  -3   3   2   -2.15    0.88
  -3   3   2    1.76    1.85
  -3   3   2    0.98    0.39
  -3   3   2    0.88    0.39
  -3   3   2    0.98    0.49
  -3   3   2    0.98    0.39
  -3   3   2    2.73    0.68
  -3   3   2    1.27    0.39
   3  -3  -2   -0.49    0.68
   3  -3  -2   -0.39    1.17
   3  -3  -2    1.27    0.49
   3  -3  -2    1.56    0.20
   3  -3  -2    1.27    0.49
   3  -3  -2    1.46    0.68
   3  -3  -2    0.68    0.49
   3  -3  -2    0.98    0.49
   3  -3  -2    0.98    0.59
   3  -3  -2    1.07    0.49
   3  -3  -2    1.07    0.39
   3   3  -2    0.78    0.98
   3   3  -2    3.03    0.98
   3   3  -2    0.68    0.39
   3   3  -2    0.49    0.29
   3   3  -2    1.17    0.49
   3   3  -2    0.88    0.49
   3   3  -2    1.27    0.39
   3   3  -2    0.29    0.20
   3   3  -2    0.59    0.39
  -3  -3   1    3.81    1.46
  -3  -3   1    2.44    1.56
  -3  -3   1    1.95    0.49
  -3  -3   1    2.64    0.59
  -3  -3   1    4.00    0.68
  -3  -3   1    3.32    0.59
  -3  -3   1    2.64    0.59
  -3  -3   1    2.93    0.68
  -3  -3   1    3.03    0.68
  -3   3   1    3.12    1.95
  -3   3   1    0.39    1.66
  -3   3   1    2.64    0.59
  -3   3   1    3.22    0.68
  -3   3   1    4.39    0.78
  -3   3   1    1.95    0.68
  -3   3   1    3.32    0.68
  -3   3   1    1.56    0.59
  -3   3   1    2.83    0.49
   3  -3  -1    2.93    1.56
   3  -3  -1    4.10    1.66
   3  -3  -1    2.05    0.59
   3  -3  -1    3.03    0.39
   3  -3  -1    2.54    0.59
   3  -3  -1    3.12    0.78
   3  -3  -1    3.22    0.68
   3  -3  -1    2.44    0.68
   3  -3  -1    2.05    0.59
   3  -3  -1    3.12    0.68
   3  -3  -1    3.61    0.68
   3   3  -1    5.27    1.66
   3   3  -1   -1.95    0.98
   3   3  -1    2.83    0.68
   3   3  -1    2.05    0.49
   3   3  -1    2.25    0.59
   3   3  -1    2.83    0.68
   3   3  -1    2.93    0.49
   3   3  -1    4.00    0.59
   3   3  -1    2.44    0.59
  -3  -3   0  316.35   13.37
  -3  -3   0  338.31   17.76
  -3  -3   0  234.36    4.39
  -3  -3   0  257.10    4.69
  -3  -3   0  390.83    5.37
  -3  -3   0  326.80    8.30
  -3  -3   0  275.16    4.78
  -3  -3   0  312.35    4.49
  -3  -3   0  262.57    5.17
  -3  -3   0  283.07    5.27
  -3   3   0  262.37    3.12
  -3   3   0  237.29    4.69
  -3   3   0  271.45    4.88
  -3   3   0  326.50    5.56
  -3   3   0  256.13    4.49
  -3   3   0  327.38    5.66
  -3   3   0  232.21    4.88
  -3   3   0  429.58    5.08
   3  -3   0  343.49   14.35
   3  -3   0  326.21   17.96
   3  -3   0  251.64    4.88
   3  -3   0  293.51    3.90
   3  -3   0  280.24    4.98
   3  -3   0  270.87    4.98
   3  -3   0  265.40    4.69
   3  -3   0  267.55    5.37
   3  -3   0  226.65    4.78
   3  -3   0  293.32    3.51
   3   3   0  329.72   13.67
   3   3   0  368.28   18.45
   3   3   0  273.40    4.88
   3   3   0  241.58    4.59
   3   3   0  347.10    5.08
   3   3   0  351.30    5.86
   3   3   0  263.74    4.69
   3   3   0  346.12    4.78
   3   3   0  296.05    5.17
  -3  -3  -1 1522.31   30.26
  -3  -3  -1 1522.80   39.14
  -3  -3  -1 1338.81   13.47
  -3  -3  -1 1149.54   10.25
  -3  -3  -1 1260.62   10.83
  -3  -3  -1 1682.98   10.74
  -3  -3  -1 1327.88   11.62
  -3  -3  -1 1289.61   11.32
  -3   3  -1 1244.42    5.47
  -3   3  -1 1061.31   10.05
  -3   3  -1 1492.54   12.01
  -3   3  -1 1254.28    9.37
  -3   3  -1 1501.72   12.30
  -3   3  -1 1119.77   10.64
  -3   3  -1 1864.14   10.83
  -3   3  -1 1290.79    6.15
   3  -3   1 1371.61   29.09
   3  -3   1 1663.56   35.04
   3  -3   1 1479.37   38.95
   3  -3   1 1607.82   44.71
   3  -3   1 1232.51   10.83
   3  -3   1 1398.16    9.66
   3  -3   1 1329.93   11.42
   3  -3   1 1203.33    9.27
   3  -3   1 1314.80   11.42
   3  -3   1 1688.15    7.13
   3   3   1 1587.91   30.94
   3   3   1 1522.12   39.04
   3   3   1 1408.50   11.52
   3   3   1 1773.85   10.93
   3   3   1 1223.24   10.64
   3   3   1 1682.59    6.15
   3   3   1 1370.73   11.62
  -3  -3  -2   46.75    5.37
  -3  -3  -2   43.92    6.05
  -3  -3  -2   37.38    1.95
  -3  -3  -2   38.46    2.05
  -3  -3  -2   59.15    1.37
  -3  -3  -2   49.68    1.95
  -3  -3  -2   43.83    2.15
  -3  -3  -2   40.22    2.15
  -3   3  -2   31.82    1.85
  -3   3  -2   42.36    2.15
  -3   3  -2   40.51    1.66
  -3   3  -2   46.36    2.34
  -3   3  -2   31.72    1.85
  -3   3  -2   48.61    1.85
  -3   3  -2   45.49    1.07
   3  -3   2   33.28    4.69
   3  -3   2   36.60    6.25
   3  -3   2   37.87    1.95
   3  -3   2   44.22    1.95
   3  -3   2   41.87    2.15
   3  -3   2   39.14    1.56
   3  -3   2   39.43    2.05
   3  -3   2   59.25    2.05
   3   3   2   53.69    5.86
   3   3   2   44.31    6.93
   3   3   2   56.22    1.95
   3   3   2   53.10    2.44
   3   3   2   42.46    1.17
   3   3   2   44.71    1.85
   3   3   2   36.02    1.95
  -3  -3  -3  689.80    8.69
  -3  -3  -3  763.21    9.37
  -3  -3  -3 1000.40    6.83
  -3  -3  -3  928.07    9.08
  -3  -3  -3  803.03    9.18
  -3  -3  -3  732.75    9.27
  -3   3  -3  873.31   24.11
  -3   3  -3  812.30   30.06
  -3   3  -3  626.65    8.10
  -3   3  -3  774.92    9.27
  -3   3  -3  777.36    9.47
  -3   3  -3  648.03    8.49
  -3   3  -3  890.68    8.39
   3  -3   3  819.92   23.43
   3  -3   3  771.02   29.28
   3  -3   3  716.75    8.49
   3  -3   3  796.69    9.66
   3  -3   3  733.44    6.25
   3  -3   3  800.79    8.88
   3  -3   3 1081.02    9.37
   3   3   3  918.31   25.38
   3   3   3  943.00   33.28
   3   3   3 1187.32    8.98
   3   3   3  983.51   10.64
   3   3   3  800.01    6.15
  -3  -3  -4  472.92   18.94
  -3  -3  -4  444.02   23.52
  -3  -3  -4  369.26    6.64
  -3  -3  -4  393.17    7.13
  -3  -3  -4  486.09    5.56
  -3  -3  -4  429.48    6.74
  -3  -3  -4  383.51    6.93
  -3   3  -4  474.77   18.25
  -3   3  -4  444.81   22.65
  -3   3  -4  343.19    6.15
  -3   3  -4  408.01    7.13
  -3   3  -4  392.29    7.03
  -3   3  -4  443.15    8.10
  -3   3  -4  353.64    6.44
  -3   3  -4  451.93    6.44
   3  -3   4  434.07   17.37
   3  -3   4  423.62   22.06
   3  -3   4  383.31    6.34
   3  -3   4  416.50    7.32
   3  -3   4  401.56    4.29
   3  -3   4  400.39    6.25
   3  -3   4  521.23    7.03
   3   3   4  501.52   24.70
   3   3   4  511.47   32.21
   3   3   4  392.98    5.66
   3   3   4  491.56    7.91
   3   3   4  425.28    5.17
  -3  -3  -5   68.52    7.61
  -3  -3  -5   64.62    9.57
  -3  -3  -5   60.52    2.83
  -3  -3  -5   70.67    3.12
  -3  -3  -5   76.92    2.54
  -3  -3  -5   73.01    2.83
  -3  -3  -5   65.11    3.03
  -3   3  -5   85.02    7.81
  -3   3  -5   61.98    8.20
  -3   3  -5   58.66    2.64
  -3   3  -5   72.43    3.22
  -3   3  -5   66.67    3.03
  -3   3  -5   70.67    2.73
  -3   3  -5   56.32    2.64
   3  -3   5   70.86    7.42
   3  -3   5   72.13    9.76
   3  -3   5   65.30    2.73
   3  -3   5   74.67    3.22
   3  -3   5   76.04    2.73
   3  -3   5   83.75    3.03
   3   3   5   71.35    7.81
   3   3   5   75.35   10.35
   3   3   5   69.30    2.34
   3   3   5   77.99    3.32
   3   3   5   71.06    2.44
  -3  -3  -6   24.79    4.39
  -3  -3  -6   22.74    4.98
  -3   3  -6   20.21    3.81
  -3   3  -6   17.86    4.20
   3  -3   6   27.23    4.59
   3  -3   6    9.66    4.10
   3   3   6   24.79    4.78
   3   3   6   27.92    6.05
  -3  -3  -7   85.51    9.18
  -3  -3  -7   89.61   11.91
  -3  -3  -7   74.57    3.42
  -3  -3  -7   85.41    3.81
  -3  -3  -7   81.02    3.03
  -3   3  -7   82.19    8.39
  -3   3  -7   85.21   11.13
  -3   3  -7   67.16    3.12
  -3   3  -7   76.62    3.61
  -3   3  -7   69.99    3.71
  -3   3  -7   74.77    2.64
  -3   3  -7   67.55    3.12
   3  -3   7   89.90    8.69
   3  -3   7   73.30   10.15
   3  -3   7   76.04    3.03
   3  -3   7   82.28    3.61
   3  -3   7   82.48    1.66
   3  -3   7   82.48    2.83
   3  -3   7   92.73    3.61
   3   3   7   90.09    9.27
   3   3   7   90.78   12.20
   3   3   7   89.70    3.51
   3   3   7   81.31    2.64
   3   3   7   81.60    4.59
   3   3   7   83.75    3.12
  -3  -3  -8   -3.32    1.07
  -3  -3  -8    2.83    0.88
  -3  -3  -8    3.61    1.07
  -3  -3  -8    2.93    0.68
  -3  -3  -8    1.85    0.59
  -3   3  -8    3.61    1.85
  -3   3  -8    2.54    1.17
  -3   3  -8    3.81    0.88
  -3   3  -8    3.71    1.07
  -3   3  -8    1.95    0.88
  -3   3  -8    3.32    0.68
  -3   3  -8    3.12    0.98
   3  -3   8    3.61    0.88
   3  -3   8    4.29    0.98
   3  -3   8    4.88    1.07
   3  -3   8    2.25    0.39
   3  -3   8    2.93    0.68
   3  -3   8    4.39    0.98
   3  -3   8    2.54    0.39
   3   3   8    2.83    2.05
   3   3   8    1.17    1.85
   3   3   8    4.69    0.98
   3   3   8    2.34    0.59
   3   3   8    4.29    0.98
   3   3   8    3.32    0.78
  -3  -3  -9  197.37   14.15
  -3  -3  -9  245.39   20.60
  -3  -3  -9  165.25    5.47
  -3  -3  -9  186.73    5.95
  -3  -3  -9  210.64    4.78
  -3  -3  -9  174.23    5.66
  -3   3  -9  216.01   14.64
  -3   3  -9  203.52   18.06
  -3   3  -9  158.03    5.27
  -3   3  -9  188.78    6.15
  -3   3  -9  184.38    6.15
  -3   3  -9  185.16    4.00
  -3   3  -9  179.50    5.37
   3  -3   9  181.07    4.88
   3  -3   9  240.31    6.74
   3  -3   9  205.66    6.54
   3  -3   9  203.81    6.05
   3  -3   9  198.73    2.73
   3  -3   9  205.47    4.29
   3  -3   9  214.45    6.25
   3  -3   9  198.15    2.25
   3   3   9  247.73   16.11
   3   3   9  221.28   19.72
   3   3   9  208.01    4.20
   3   3   9  200.68    6.44
   3   3   9  217.38    5.86
  -3  -3 -10  201.27   15.23
  -3  -3 -10  160.27   17.67
  -3  -3 -10  146.61    5.27
  -3  -3 -10  171.79    5.95
  -3  -3 -10  183.99    4.49
  -3  -3 -10  159.40    5.56
  -3   3 -10  203.91   14.35
  -3   3 -10  224.01   19.33
  -3   3 -10  149.64    5.08
  -3   3 -10  169.74    6.25
  -3   3 -10  153.73    5.86
  -3   3 -10  153.54    5.17
   3  -3  10    5.47    3.71
   3  -3  10    6.74    5.86
   3  -3  10  162.52    4.78
   3  -3  10  210.64    6.64
   3  -3  10  188.39    6.54
   3  -3  10  177.06    5.86
   3  -3  10  181.26    3.90
   3  -3  10  189.65    6.15
   3   3  10  185.65   14.45
   3   3  10  206.54   19.23
   3   3  10  183.12    5.86
   3   3  10  183.12    4.00
   3   3  10  168.86    6.15
   3   3  10  180.19    5.56
  -3  -3 -11   65.01    3.61
  -3  -3 -11   69.89    3.90
  -3  -3 -11   74.96    2.83
  -3  -3 -11   68.33    3.81
  -3   3 -11   60.42    3.32
  -3   3 -11   65.11    4.00
  -3   3 -11   67.94    4.20
  -3   3 -11   55.64    3.22
   3  -3  11   61.88    2.93
   3  -3  11   84.53    4.39
   3  -3  11   66.18    4.00
   3  -3  11   69.99    3.81
   3  -3  11   73.60    2.44
   3  -3  11   77.01    4.10
   3   3  11   72.82    3.81
   3   3  11   74.87    2.64
   3   3  11   64.62    4.00
   3   3  11   69.79    3.71
  -3  -3 -12    2.15    0.98
  -3  -3 -12    2.34    1.07
  -3  -3 -12    1.37    0.88
  -3  -3 -12    0.10    0.78
  -3   3 -12    1.95    0.88
  -3   3 -12    1.37    0.98
  -3   3 -12    2.44    1.17
  -3   3 -12    0.59    0.68
   3  -3  12    2.05    0.88
   3  -3  12    3.22    1.07
   3  -3  12    0.49    0.78
   3  -3  12    1.17    0.78
   3  -3  12    1.17    0.78
   3   3  12    1.37    0.78
   3   3  12    2.15    0.59
   3   3  12    2.44    0.88
  -3  -3 -13   83.65    4.49
  -3  -3 -13  101.42    5.08
  -3  -3 -13   81.02    4.78
  -3  -3 -13   85.80    4.49
  -3   3 -13   86.48    4.29
  -3   3 -13   76.62    4.78
  -3   3 -13   79.45    4.78
  -3   3 -13   85.51    4.20
   3  -3  13   91.85    3.71
   3  -3  13  115.37    5.56
   3  -3  13  101.51    5.37
   3  -3  13  102.49    4.88
   3  -3  13  102.49    5.27
   3   3  13  101.22    4.98
   3   3  13   96.54    4.88
  -3  -3 -14    4.10    1.27
  -3  -3 -14    3.81    1.37
  -3  -3 -14    2.73    1.27
  -3  -3 -14    3.12    1.17
  -3   3 -14    1.07    0.88
  -3   3 -14    3.61    1.27
  -3   3 -14    2.44    1.17
  -3   3 -14    1.46    0.98
   3  -3  14    3.71    0.98
   3  -3  14    2.83    1.17
   3  -3  14    4.20    1.56
   3  -3  14    2.93    0.98
   3  -3  14    3.71    1.37
   3   3  14    2.64    1.17
   3   3  14    3.90    1.27
  -3  -3 -15  158.81    6.54
  -3  -3 -15  168.28    6.83
  -3  -3 -15  155.20    7.13
  -3  -3 -15  150.12    6.25
  -3   3 -15  155.20    6.25
  -3   3 -15  167.79    7.52
  -3   3 -15  159.01    7.42
  -3   3 -15  163.11    6.15
   3  -3  15  204.78    7.91
   3  -3  15  183.51    7.81
   3  -3  15  191.12    7.03
   3  -3  15  195.12    7.81
   3   3  15  174.72    7.03
   3   3  15  184.19    8.30
  -3  -3 -16  113.13    5.76
  -3  -3 -16  143.58    6.44
  -3  -3 -16  105.71    6.15
  -3  -3 -16  116.74    5.76
  -3   3 -16  113.03    5.56
  -3   3 -16  120.84    6.64
  -3   3 -16  125.53    6.74
  -3   3 -16  114.98    5.37
   3  -3  16  156.37    7.22
   3  -3  16  149.44    7.32
   3  -3  16  135.87    6.05
   3   3  16  137.14    6.44
   3   3  16  133.72    7.03
  -3  -3 -17   20.79    2.73
  -3  -3 -17   12.88    2.44
  -3  -3 -17   15.32    2.25
  -3   3 -17   11.32    2.05
  -3   3 -17   14.06    2.73
  -3   3 -17   16.20    2.64
  -3   3 -17   14.74    2.05
   3  -3  17   20.99    2.44
   3  -3  17   18.25    2.83
   3  -3  17   18.25    2.54
   3  -3  17   17.67    2.73
   3   3  17   12.59    2.54
   3   3  17   18.45    2.83
  -3  -3 -18    9.18    1.95
  -3  -3 -18    6.15    2.83
  -3  -3 -18    2.15    1.46
  -3  -3 -18    3.22    1.17
  -3   3 -18    1.46    1.17
  -3   3 -18    1.17    0.98
  -3   3 -18    1.46    1.37
  -3   3 -18    2.64    1.17
   3  -3  18    3.90    1.17
   3  -3  18    5.17    1.95
   3  -3  18    3.51    1.56
   3  -3  18    4.00    1.46
   3   3  18    3.32    1.17
   3   3  18    3.90    1.56
   3   3  18    3.32    1.27
  -3  -3 -19    1.56    1.17
  -3  -3 -19    2.83    1.37
  -3  -3 -19    2.44    1.27
  -3  -3 -19    2.73    1.07
  -3   3 -19    2.34    1.27
  -3   3 -19    1.07    0.78
  -3   3 -19    0.10    1.27
  -3   3 -19    2.25    1.07
   3  -3  19    2.73    1.76
   3  -3  19    1.37    1.37
   3  -3  19    0.49    1.07
   3   3  19    0.68    1.07
   3   3  19    2.34    1.27
  -3  -3 -20    1.66    1.17
  -3  -3 -20    1.46    0.98
  -3  -3 -20   -0.29    0.78
  -3   3 -20   -1.66    0.68
  -3   3 -20    0.10    0.78
  -3   3 -20   -0.20    1.07
  -3   3 -20    0.29    0.78
   3  -3  20    0.29    1.07
   3  -3  20   -1.17    0.88
   3  -3  20   -2.05    0.98
   3   3  20   -0.49    0.68
   3   3  20   -0.68    1.07
  -3  -3 -21   10.35    2.64
  -3  -3 -21   14.54    3.03
  -3  -3 -21    8.78    2.05
  -3   3 -21   11.32    2.83
  -3   3 -21   18.06    3.22
  -3   3 -21   15.32    2.54
   3  -3  21   12.79    2.83
   3  -3  21   11.71    2.83
   3  -3  21   22.25    3.22
   3   3  21   16.59    3.12
   3   3  21   20.99    3.42
  -3  -3 -22    3.22    1.76
  -3  -3 -22    5.08    1.76
  -3   3 -22    2.64    1.76
  -3   3 -22    7.22    2.15
  -3   3 -22    6.15    1.76
   3  -3  22   10.15    2.44
   3  -3  22    4.20    2.54
   3   3  22    6.54    2.15
   3   3  22    6.05    2.25
  -3  -5  22   -0.39    1.46
  -3  -5  22   -0.10    1.46
  -3  -5  22   -2.25    0.98
  -3   5  22    1.37    1.37
  -3   5  22    1.66    1.46
   3  -5 -22    3.90    1.27
   3  -5 -22    1.27    1.37
   3  -5 -22    2.25    1.46
   3   5 -22   -0.88    0.98
   3   5 -22   -0.49    1.27
  -3  -5  21   65.89    6.05
  -3  -5  21   81.41    6.64
  -3   5  21   54.76    5.27
  -3   5  21   66.37    5.56
  -3   5  21   69.01    6.15
   3  -5 -21   55.93    4.59
   3  -5 -21   60.62    5.17
   3  -5 -21   52.71    4.29
   3   5 -21   61.40    5.66
  -3  -5  20    3.71    1.85
  -3  -5  20    4.20    1.66
  -3  -5  20    4.00    1.66
  -3   5  20    5.27    1.95
  -3   5  20    1.56    1.07
  -3   5  20    4.59    2.05
   3  -5 -20    0.88    1.27
   3  -5 -20    4.10    1.76
   3  -5 -20    2.25    1.46
   3  -5 -20    1.76    1.37
   3   5 -20    1.85    1.27
   3   5 -20    2.05    1.56
  -3  -5  19    7.22    2.34
  -3  -5  19    3.22    1.66
  -3  -5  19    5.95    1.95
  -3   5  19    7.13    2.15
[truncated: 2,359,483 more chars]
