# Supplementary material for: Crystals as Rockets: Modulation of the Salient Temperature in Cocrystals by Solvent Mixture Composition
Source: Angew Chem Int Ed Engl. 2026 Mar 18;65(18):e26010. doi: 10.1002/anie.202526010 (PMC13110762; doi:10.1002/anie.202526010)
Supplement: Supplementary file 2 — Supporting File 2: anie71541‐sup‐0002‐Data.zip. [file ANIE-65-e26010-s004.zip › ICZ_BPE_THF_298K.cif]

 
data_ICZ_BPE_THF_298K

loop_
_audit_author_name
_audit_author_address
'Ruben A. Toscano'
;Universidad Nacional Autonoma de Mexico, Circuito Exterior, Ciudad Universitaria, CDMX
Mexico
;
 
_audit_creation_method            'SHELXL-2019/3'
_shelx_SHELXL_version_number      '2019/3'
_chemical_name_systematic         ?
_chemical_name_common             ?
_chemical_melting_point           ?
_chemical_formula_moiety           
 '2(C18 H12 N2), 3(C12 H10 N2), C4 H8 O'
_chemical_formula_sum
 'C76 H62 N10 O' 
_chemical_formula_weight          1131.35

loop_
 _atom_type_symbol
 _atom_type_description
 _atom_type_scat_dispersion_real
 _atom_type_scat_dispersion_imag
 _atom_type_scat_source
 'C'  'C'   0.0033   0.0016
 'International Tables Vol C Tables 4.2.6.8 and 6.1.1.4'
 'H'  'H'   0.0000   0.0000
 'International Tables Vol C Tables 4.2.6.8 and 6.1.1.4'
 'N'  'N'   0.0061   0.0033
 'International Tables Vol C Tables 4.2.6.8 and 6.1.1.4'
 'O'  'O'   0.0106   0.0060
 'International Tables Vol C Tables 4.2.6.8 and 6.1.1.4'
 
_space_group_crystal_system       monoclinic
_space_group_IT_number            15
_space_group_name_H-M_alt         'C 2/c'
_space_group_name_Hall            '-C 2yc'
 
_shelx_space_group_comment
;
The symmetry employed for this shelxl refinement is uniquely defined
by the following loop, which should always be used as a source of
symmetry information in preference to the above space-group names.
They are only intended as comments.
;
 
loop_
 _space_group_symop_operation_xyz
 'x, y, z'
 '-x, y, -z+1/2'
 'x+1/2, y+1/2, z'
 '-x+1/2, y+1/2, -z+1/2'
 '-x, -y, -z'
 'x, -y, z-1/2'
 '-x+1/2, -y+1/2, -z'
 'x+1/2, -y+1/2, z-1/2'
 
_cell_length_a                    31.4934(16)
_cell_length_b                    10.3614(5)
_cell_length_c                    18.7524(9)
_cell_angle_alpha                 90
_cell_angle_beta                  98.967(2)
_cell_angle_gamma                 90
_cell_volume                      6044.4(5)
_cell_formula_units_Z             4
_cell_measurement_temperature    298(2)
_cell_measurement_reflns_used      9963
_cell_measurement_theta_min        2.30
_cell_measurement_theta_max       32.74

_exptl_crystal_description       'prism'
_exptl_crystal_colour            'yellow'
_exptl_crystal_density_meas       ?
_exptl_crystal_density_method     ?
_exptl_crystal_density_diffrn     1.243          
_exptl_crystal_F_000              2384
_exptl_transmission_factor_min    ?
_exptl_transmission_factor_max    ?
_exptl_crystal_size_max           0.379
_exptl_crystal_size_mid           0.258
_exptl_crystal_size_min           0.144
_exptl_absorpt_coefficient_mu     0.076
_shelx_estimated_absorpt_T_min    0.972
_shelx_estimated_absorpt_T_max    0.989
_exptl_absorpt_correction_type    'analytical'
_exptl_absorpt_correction_T_min   0.7248
_exptl_absorpt_correction_T_max   0.7465
_exptl_absorpt_process_details    '(Sheldrick, 2000)'
_exptl_absorpt_special_details    ?
_diffrn_ambient_temperature       298(2)
_diffrn_radiation_wavelength      0.71073
_diffrn_radiation_type            MoK\a
_diffrn_source                    'micro-focus X-ray source'
_diffrn_radiation_monochromator   'Helios multilayer mirror'  
_diffrn_measurement_device_type   
'Bruker D8 Venture \k geometry diffractometer 208039-1' 
_diffrn_measurement_method        '\f and \w-scans'
_diffrn_detector_area_resol_mean  73.909836
_diffrn_reflns_number             82046
_diffrn_reflns_av_unetI/netI      0.0215
_diffrn_reflns_av_R_equivalents   0.0438
_diffrn_reflns_limit_h_min        -44
_diffrn_reflns_limit_h_max        44
_diffrn_reflns_limit_k_min        -14
_diffrn_reflns_limit_k_max        14
_diffrn_reflns_limit_l_min        -26
_diffrn_reflns_limit_l_max        26
_diffrn_reflns_theta_min          2.199
_diffrn_reflns_theta_max          30.508
_diffrn_reflns_theta_full         25.242
_diffrn_measured_fraction_theta_max   0.996
_diffrn_measured_fraction_theta_full  0.993
_diffrn_reflns_Laue_measured_fraction_max    0.996
_diffrn_reflns_Laue_measured_fraction_full   0.993
_diffrn_reflns_point_group_measured_fraction_max   0.996
_diffrn_reflns_point_group_measured_fraction_full  0.993
_reflns_number_total              9187
_reflns_number_gt                 6281
_reflns_threshold_expression      'I > 2\s(I)'
_reflns_Friedel_coverage          0.000
_reflns_Friedel_fraction_max      .
_reflns_Friedel_fraction_full     .
 
_reflns_special_details
;
 Reflections were merged by SHELXL according to the crystal
 class for the calculation of statistics and refinement.
 
 _reflns_Friedel_fraction is defined as the number of unique
 Friedel pairs measured divided by the number that would be
 possible theoretically, ignoring centric projections and
 systematic absences.
;
 
_computing_data_collection        'APEX5 v2023.9-2-0(Bruker, 2023)'
_computing_cell_refinement        'APEX5 v2023.9-2(Bruker, 2023)'
_computing_data_reduction         'SAINT V8.40B (Bruker, 2014)'
_computing_structure_solution     'SHELXS-2012 (Bruker, 2013)'
_computing_structure_refinement   'SHELXL-2019/3 (Sheldrick, 2015)'
_computing_molecular_graphics     'SHELXLe (H?bschle et al, 2011)'
_computing_publication_material   'CIFTAB V 2013/2 (Sheldrick, 2013)'
_refine_special_details           ?
_refine_ls_structure_factor_coef  Fsqd
_refine_ls_matrix_type            full
_refine_ls_weighting_scheme       calc
_refine_ls_weighting_details
'w=1/[\s^2^(Fo^2^)+(0.0681P)^2^+3.6835P] where P=(Fo^2^+2Fc^2^)/3'
_atom_sites_solution_primary      direct
_atom_sites_solution_secondary    difmap
_atom_sites_solution_hydrogens    mixed
_refine_ls_hydrogen_treatment     mixed
_refine_ls_extinction_method      none
_refine_ls_extinction_coef        .
_refine_ls_number_reflns          9187
_refine_ls_number_parameters      466
_refine_ls_number_restraints      208
_refine_ls_R_factor_all           0.0953
_refine_ls_R_factor_gt            0.0692
_refine_ls_wR_factor_ref          0.1969
_refine_ls_wR_factor_gt           0.1712
_refine_ls_goodness_of_fit_ref    1.078
_refine_ls_restrained_S_all       1.072
_refine_ls_shift/su_max           0.001
_refine_ls_shift/su_mean          0.000
 
loop_
 _atom_site_label
 _atom_site_type_symbol
 _atom_site_fract_x
 _atom_site_fract_y
 _atom_site_fract_z
 _atom_site_U_iso_or_equiv
 _atom_site_adp_type
 _atom_site_occupancy
 _atom_site_site_symmetry_order  
 _atom_site_calc_flag
 _atom_site_refinement_flags_posn
 _atom_site_refinement_flags_adp
 _atom_site_refinement_flags_occupancy
 _atom_site_disorder_assembly
 _atom_site_disorder_group
C1 C 0.63239(6) 0.63615(19) 0.55085(9) 0.0649(4) Uani 1 1 d . . . . .
H1 H 0.643202 0.623704 0.599399 0.078 Uiso 1 1 calc R U . . .
C2 C 0.63169(7) 0.7579(2) 0.52077(11) 0.0762(5) Uani 1 1 d . . . . .
H2 H 0.642158 0.827721 0.549364 0.091 Uiso 1 1 calc R U . . .
C3 C 0.61553(7) 0.7774(2) 0.44819(11) 0.0801(5) Uani 1 1 d . . . . .
H3 H 0.615464 0.860201 0.429055 0.096 Uiso 1 1 calc R U . . .
C4 C 0.59969(7) 0.6770(2) 0.40431(10) 0.0730(5) Uani 1 1 d . . . . .
H4 H 0.589009 0.690543 0.355810 0.088 Uiso 1 1 calc R U . . .
N5 N 0.58515(5) 0.43990(16) 0.40283(7) 0.0650(4) Uani 1 1 d . . . . .
H5 H 0.5737(7) 0.4318(19) 0.3521(12) 0.078 Uiso 1 1 d . U . . .
C6 C 0.57926(6) 0.2135(2) 0.44620(10) 0.0725(5) Uani 1 1 d . . . . .
H6 H 0.566677 0.181277 0.401605 0.087 Uiso 1 1 calc R U . . .
C7 C 0.58641(7) 0.1350(2) 0.50548(10) 0.0724(5) Uani 1 1 d . . . . .
H7 H 0.577819 0.049039 0.501542 0.087 Uiso 1 1 calc R U . . .
C8 C 0.61620(7) 0.0006(2) 0.67027(12) 0.0781(5) Uani 1 1 d . . . . .
H8 H 0.602270 -0.064658 0.641592 0.094 Uiso 1 1 calc R U . . .
C9 C 0.63399(8) -0.0236(2) 0.74095(13) 0.0874(6) Uani 1 1 d . . . . .
H9 H 0.631972 -0.105871 0.759914 0.105 Uiso 1 1 calc R U . . .
C10 C 0.65487(8) 0.0731(2) 0.78425(12) 0.0832(6) Uani 1 1 d . . . . .
H10 H 0.666712 0.054128 0.831667 0.100 Uiso 1 1 calc R U . . .
C11 C 0.65841(6) 0.1961(2) 0.75856(9) 0.0713(5) Uani 1 1 d . . . . .
H11 H 0.672312 0.260669 0.787815 0.086 Uiso 1 1 calc R U . . .
N12 N 0.64036(5) 0.33475(15) 0.64827(7) 0.0578(3) Uani 1 1 d . . . . .
H12 H 0.6540(6) 0.414(2) 0.6645(11) 0.069 Uiso 1 1 d . U . . .
C13 C 0.61673(5) 0.53253(17) 0.50763(8) 0.0553(3) Uani 1 1 d . . . . .
C14 C 0.60007(5) 0.55495(18) 0.43424(8) 0.0599(4) Uani 1 1 d . . . . .
C15 C 0.59119(5) 0.34289(18) 0.45395(8) 0.0595(4) Uani 1 1 d . . . . .
C16 C 0.61143(5) 0.39666(17) 0.51981(8) 0.0540(3) Uani 1 1 d . . . . .
C17 C 0.61985(5) 0.31265(17) 0.57864(8) 0.0543(3) Uani 1 1 d . . . . .
C18 C 0.60663(5) 0.18307(18) 0.57229(9) 0.0608(4) Uani 1 1 d . . . . .
C19 C 0.61945(6) 0.12443(18) 0.64250(9) 0.0628(4) Uani 1 1 d . . . . .
C20 C 0.64049(5) 0.22097(18) 0.68721(8) 0.0593(4) Uani 1 1 d . . . . .
N21 N 0.55623(6) 0.4328(2) 0.24460(8) 0.0858(6) Uani 1 1 d . . . . .
C22 C 0.54719(8) 0.5438(3) 0.21081(10) 0.0905(7) Uani 1 1 d . . . . .
H22 H 0.551863 0.619271 0.237766 0.109 Uiso 1 1 calc R U . . .
C23 C 0.53121(7) 0.5553(2) 0.13794(10) 0.0824(6) Uani 1 1 d . . . . .
H23 H 0.525436 0.636339 0.117420 0.099 Uiso 1 1 calc R U . . .
C24 C 0.52397(5) 0.4464(2) 0.09624(8) 0.0653(5) Uani 1 1 d . . . . .
C25 C 0.53394(8) 0.3309(3) 0.13069(11) 0.0878(6) Uani 1 1 d . . . . .
H25 H 0.530107 0.254056 0.104903 0.105 Uiso 1 1 calc R U . . .
C26 C 0.54968(8) 0.3290(3) 0.20377(11) 0.0953(7) Uani 1 1 d . . . . .
H26 H 0.556048 0.249174 0.225532 0.114 Uiso 1 1 calc R U . . .
C27 C 0.50670(6) 0.4494(2) 0.01884(8) 0.0680(5) Uani 1 1 d . . . . .
H27 H 0.505229 0.370985 -0.005579 0.082 Uiso 1 1 calc R U . . .
N31 N 0.68541(6) 0.55692(16) 0.72844(8) 0.0705(4) Uani 1 1 d . . . . .
C32 C 0.66821(6) 0.56601(19) 0.78908(10) 0.0676(4) Uani 1 1 d . . . . .
H32 H 0.646254 0.509034 0.795235 0.081 Uiso 1 1 calc R U . . .
C33 C 0.68092(6) 0.65416(18) 0.84285(9) 0.0622(4) Uani 1 1 d . . . . .
H33 H 0.667667 0.655811 0.883826 0.075 Uiso 1 1 calc R U . . .
C34 C 0.71369(5) 0.74096(16) 0.83579(8) 0.0553(3) Uani 1 1 d . . . . .
C35 C 0.73142(6) 0.73239(18) 0.77269(9) 0.0642(4) Uani 1 1 d . . . . .
H35 H 0.753280 0.788487 0.764837 0.077 Uiso 1 1 calc R U . . .
C36 C 0.71665(7) 0.6410(2) 0.72196(9) 0.0719(5) Uani 1 1 d . . . . .
H36 H 0.729237 0.637422 0.680318 0.086 Uiso 1 1 calc R U . . .
N37 N 0.75782(6) 1.13538(17) 1.11616(9) 0.0744(4) Uani 1 1 d . . . . .
C38 C 0.77561(7) 1.1282(2) 1.05649(11) 0.0790(5) Uani 1 1 d . . . . .
H38 H 0.797837 1.185114 1.051824 0.095 Uiso 1 1 calc R U . . .
C39 C 0.76336(7) 1.0420(2) 1.00101(10) 0.0722(5) Uani 1 1 d . . . . .
H39 H 0.777178 1.041968 0.960645 0.087 Uiso 1 1 calc R U . . .
C40 C 0.73036(5) 0.95553(16) 1.00576(8) 0.0569(4) Uani 1 1 d . . . . .
C41 C 0.71229(6) 0.96189(19) 1.06832(10) 0.0671(4) Uani 1 1 d . . . . .
H41 H 0.690371 0.905200 1.075107 0.081 Uiso 1 1 calc R U . . .
C42 C 0.72659(7) 1.0516(2) 1.12045(10) 0.0746(5) Uani 1 1 d . . . . .
H42 H 0.713445 1.053632 1.161538 0.090 Uiso 1 1 calc R U . . .
C43 C 0.72970(6) 0.83747(17) 0.89024(8) 0.0603(4) Uani 1 1 d . . . . .
H43 H 0.752732 0.887925 0.881335 0.072 Uiso 1 1 calc R U . . .
C44 C 0.71463(6) 0.85964(17) 0.95062(9) 0.0613(4) Uani 1 1 d . . . . .
H44 H 0.691541 0.809122 0.959195 0.074 Uiso 1 1 calc R U . . .
O51 O 0.4958(5) 0.0397(12) 0.2141(8) 0.164(3) Uani 0.25 1 d D U P A -1
C52 C 0.4715(7) -0.0575(15) 0.1813(9) 0.164(3) Uani 0.25 1 d D U P A -1
H52A H 0.475834 -0.060775 0.131790 0.196 Uiso 0.25 1 d R U P A -1
H52B H 0.441274 -0.048595 0.182050 0.196 Uiso 0.25 1 d R U P A -1
C53 C 0.4775(7) -0.1565(18) 0.2393(9) 0.163(3) Uani 0.25 1 d D U P A -1
H53A H 0.500333 -0.191331 0.215653 0.196 Uiso 0.25 1 d R U P A -1
H53B H 0.455373 -0.221521 0.239484 0.196 Uiso 0.25 1 d R U P A -1
C54 C 0.5003(7) -0.1164(15) 0.3117(10) 0.161(3) Uani 0.25 1 d D U P A -1
H54A H 0.531357 -0.122745 0.324129 0.193 Uiso 0.25 1 d R U P A -1
H54B H 0.486096 -0.155545 0.348589 0.193 Uiso 0.25 1 d R U P A -1
C55 C 0.4860(6) 0.0114(15) 0.2802(11) 0.165(3) Uani 0.25 1 d D U P A -1
H55A H 0.457151 0.018321 0.291849 0.198 Uiso 0.25 1 d R U P A -1
H55B H 0.503800 0.071121 0.311549 0.198 Uiso 0.25 1 d R U P A -1
O51B O 0.5248(4) 0.0225(16) 0.2876(7) 0.166(3) Uani 0.25 1 d D U P B -2
C52B C 0.5007(6) -0.030(2) 0.3342(9) 0.166(3) Uani 0.25 1 d D U P B -2
H52C H 0.476559 0.006813 0.353353 0.199 Uiso 0.25 1 d R U P B -2
H52D H 0.516817 -0.083727 0.371522 0.199 Uiso 0.25 1 d R U P B -2
C53B C 0.4825(7) -0.1429(19) 0.2930(13) 0.163(3) Uani 0.25 1 d D U P B -2
H53C H 0.455600 -0.109520 0.267348 0.196 Uiso 0.25 1 d R U P B -2
H53D H 0.478380 -0.231630 0.306918 0.196 Uiso 0.25 1 d R U P B -2
C54B C 0.4947(6) -0.160(2) 0.2179(10) 0.163(3) Uani 0.25 1 d D U P B -2
H54C H 0.486044 -0.117317 0.171824 0.196 Uiso 0.25 1 d R U P B -2
H54D H 0.509191 -0.240627 0.212074 0.196 Uiso 0.25 1 d R U P B -2
C55B C 0.5341(5) -0.0958(18) 0.2621(13) 0.166(3) Uani 0.25 1 d D U P B -2
H55C H 0.552345 -0.150782 0.295788 0.200 Uiso 0.25 1 d R U P B -2
H55D H 0.552945 -0.041871 0.238639 0.200 Uiso 0.25 1 d R U P B -2
 
loop_
 _atom_site_aniso_label
 _atom_site_aniso_U_11
 _atom_site_aniso_U_22
 _atom_site_aniso_U_33
 _atom_site_aniso_U_23
 _atom_site_aniso_U_13
 _atom_site_aniso_U_12
C1 0.0672(10) 0.0800(11) 0.0466(8) -0.0049(8) 0.0061(7) -0.0002(8)
C2 0.0880(13) 0.0744(12) 0.0670(11) -0.0046(9) 0.0144(10) -0.0018(10)
C3 0.0936(14) 0.0778(13) 0.0708(12) 0.0100(10) 0.0184(10) 0.0082(11)
C4 0.0775(12) 0.0910(13) 0.0500(9) 0.0084(9) 0.0079(8) 0.0138(10)
N5 0.0653(8) 0.0872(10) 0.0395(6) -0.0046(6) -0.0012(6) 0.0074(7)
C6 0.0767(11) 0.0835(12) 0.0524(9) -0.0188(9) -0.0057(8) 0.0019(9)
C7 0.0778(12) 0.0702(11) 0.0659(10) -0.0149(9) 0.0004(9) -0.0023(9)
C8 0.0852(13) 0.0712(11) 0.0800(13) 0.0022(10) 0.0190(10) 0.0050(10)
C9 0.1006(16) 0.0798(13) 0.0851(14) 0.0217(12) 0.0243(12) 0.0151(12)
C10 0.0880(14) 0.1004(16) 0.0619(11) 0.0183(11) 0.0134(10) 0.0175(12)
C11 0.0744(11) 0.0893(13) 0.0495(8) 0.0051(8) 0.0074(8) 0.0085(10)
N12 0.0618(8) 0.0691(8) 0.0405(6) -0.0020(6) 0.0014(5) -0.0020(6)
C13 0.0503(7) 0.0730(10) 0.0422(7) -0.0028(6) 0.0061(6) 0.0036(7)
C14 0.0564(8) 0.0799(11) 0.0430(7) -0.0021(7) 0.0068(6) 0.0073(7)
C15 0.0558(8) 0.0782(11) 0.0426(7) -0.0080(7) 0.0016(6) 0.0067(7)
C16 0.0495(7) 0.0711(9) 0.0405(6) -0.0064(6) 0.0040(5) 0.0032(7)
C17 0.0506(7) 0.0712(9) 0.0403(7) -0.0069(6) 0.0045(5) 0.0032(7)
C18 0.0591(9) 0.0686(10) 0.0536(8) -0.0058(7) 0.0053(7) 0.0041(7)
C19 0.0607(9) 0.0712(10) 0.0570(9) -0.0009(8) 0.0111(7) 0.0069(8)
C20 0.0583(8) 0.0726(10) 0.0475(7) 0.0020(7) 0.0101(6) 0.0066(7)
N21 0.0731(10) 0.1366(17) 0.0434(7) 0.0054(9) -0.0042(7) 0.0019(10)
C22 0.0966(16) 0.122(2) 0.0467(9) -0.0064(11) -0.0074(9) -0.0067(14)
C23 0.0912(14) 0.1043(16) 0.0472(9) 0.0027(9) -0.0036(9) -0.0100(12)
C24 0.0537(8) 0.1017(14) 0.0393(7) 0.0015(8) 0.0038(6) -0.0063(8)
C25 0.0991(16) 0.1055(17) 0.0537(10) 0.0015(10) -0.0044(10) 0.0081(13)
C26 0.1023(17) 0.121(2) 0.0553(11) 0.0134(12) -0.0093(11) 0.0135(14)
C27 0.0633(10) 0.0978(14) 0.0410(7) 0.0008(7) 0.0021(7) -0.0061(9)
N31 0.0820(10) 0.0802(10) 0.0465(7) -0.0053(7) 0.0010(7) -0.0125(8)
C32 0.0675(10) 0.0765(11) 0.0571(9) -0.0040(8) 0.0045(7) -0.0133(8)
C33 0.0643(9) 0.0733(10) 0.0492(8) -0.0033(7) 0.0099(7) -0.0055(8)
C34 0.0591(8) 0.0613(9) 0.0434(7) 0.0023(6) 0.0018(6) 0.0003(7)
C35 0.0724(10) 0.0715(10) 0.0485(8) 0.0011(7) 0.0084(7) -0.0114(8)
C36 0.0891(13) 0.0818(12) 0.0449(8) -0.0032(8) 0.0108(8) -0.0137(10)
N37 0.0760(10) 0.0830(11) 0.0618(9) -0.0175(8) 0.0030(7) -0.0004(8)
C38 0.0847(13) 0.0852(13) 0.0657(11) -0.0110(10) 0.0079(9) -0.0215(11)
C39 0.0815(12) 0.0846(13) 0.0513(9) -0.0056(8) 0.0127(8) -0.0157(10)
C40 0.0593(8) 0.0625(9) 0.0469(7) 0.0003(6) 0.0022(6) 0.0028(7)
C41 0.0647(10) 0.0770(11) 0.0610(9) -0.0079(8) 0.0138(8) -0.0042(8)
C42 0.0729(11) 0.0903(14) 0.0617(10) -0.0162(9) 0.0136(8) 0.0027(10)
C43 0.0657(9) 0.0644(9) 0.0500(8) -0.0001(7) 0.0064(7) -0.0070(7)
C44 0.0639(9) 0.0665(10) 0.0520(8) -0.0012(7) 0.0045(7) -0.0051(7)
O51 0.124(7) 0.199(6) 0.152(5) -0.006(6) -0.034(6) -0.015(5)
C52 0.127(7) 0.192(7) 0.158(6) -0.016(6) -0.020(6) -0.013(6)
C53 0.124(7) 0.194(6) 0.162(6) -0.013(6) -0.012(6) -0.009(5)
C54 0.124(7) 0.196(6) 0.154(6) -0.013(6) -0.007(5) -0.012(5)
C55 0.126(7) 0.198(6) 0.160(5) -0.018(6) -0.011(6) -0.009(5)
O51B 0.127(7) 0.205(6) 0.153(6) -0.018(6) -0.015(5) -0.015(5)
C52B 0.132(7) 0.200(7) 0.157(6) -0.015(6) -0.008(5) -0.009(6)
C53B 0.130(7) 0.193(6) 0.158(6) -0.009(6) -0.006(6) -0.006(5)
C54B 0.127(7) 0.193(6) 0.160(6) -0.020(6) -0.009(6) 0.000(6)
C55B 0.126(6) 0.201(6) 0.161(6) -0.010(6) -0.011(5) -0.007(5)
 
_geom_special_details
;
 All esds (except the esd in the dihedral angle between two l.s. planes)
 are estimated using the full covariance matrix.  The cell esds are taken
 into account individually in the estimation of esds in distances, angles
 and torsion angles; correlations between esds in cell parameters are only
 used when they are defined by crystal symmetry.  An approximate (isotropic)
 treatment of cell esds is used for estimating esds involving l.s. planes.
;
 
loop_
 _geom_bond_atom_site_label_1
 _geom_bond_atom_site_label_2
 _geom_bond_distance
 _geom_bond_site_symmetry_2
 _geom_bond_publ_flag
C1 C2 1.380(3) . ?
C1 C13 1.389(2) . ?
C1 H1 0.9300 . ?
C2 C3 1.391(3) . ?
C2 H2 0.9300 . ?
C3 C4 1.371(3) . ?
C3 H3 0.9300 . ?
C4 C14 1.382(3) . ?
C4 H4 0.9300 . ?
N5 C14 1.379(2) . ?
N5 C15 1.382(2) . ?
N5 H5 0.97(2) . ?
C6 C7 1.368(3) . ?
C6 C15 1.393(3) . ?
C6 H6 0.9300 . ?
C7 C18 1.405(2) . ?
C7 H7 0.9300 . ?
C8 C9 1.379(3) . ?
C8 C19 1.395(3) . ?
C8 H8 0.9300 . ?
C9 C10 1.389(3) . ?
C9 H9 0.9300 . ?
C10 C11 1.373(3) . ?
C10 H10 0.9300 . ?
C11 C20 1.393(2) . ?
C11 H11 0.9300 . ?
N12 C17 1.3826(18) . ?
N12 C20 1.386(2) . ?
N12 H12 0.95(2) . ?
C13 C14 1.413(2) . ?
C13 C16 1.440(2) . ?
C15 C16 1.413(2) . ?
C16 C17 1.398(2) . ?
C17 C18 1.405(3) . ?
C18 C19 1.449(2) . ?
C19 C20 1.403(3) . ?
N21 C26 1.318(3) . ?
N21 C22 1.323(3) . ?
C22 C23 1.386(3) . ?
C22 H22 0.9300 . ?
C23 C24 1.371(3) . ?
C23 H23 0.9300 . ?
C24 C25 1.372(3) . ?
C24 C27 1.469(2) . ?
C25 C26 1.383(3) . ?
C25 H25 0.9300 . ?
C26 H26 0.9300 . ?
C27 C27 1.298(4) 5_665 ?
C27 H27 0.9300 . ?
N31 C36 1.334(2) . ?
N31 C32 1.337(2) . ?
C32 C33 1.373(2) . ?
C32 H32 0.9300 . ?
C33 C34 1.391(2) . ?
C33 H33 0.9300 . ?
C34 C35 1.388(2) . ?
C34 C43 1.462(2) . ?
C35 C36 1.371(2) . ?
C35 H35 0.9300 . ?
C36 H36 0.9300 . ?
N37 C42 1.324(3) . ?
N37 C38 1.329(3) . ?
C38 C39 1.380(3) . ?
C38 H38 0.9300 . ?
C39 C40 1.386(3) . ?
C39 H39 0.9300 . ?
C40 C41 1.383(2) . ?
C40 C44 1.464(2) . ?
C41 C42 1.373(3) . ?
C41 H41 0.9300 . ?
C42 H42 0.9300 . ?
C43 C44 1.314(2) . ?
C43 H43 0.9300 . ?
C44 H44 0.9300 . ?
O51 C52 1.353(10) . ?
O51 C55 1.355(10) . ?
C52 C53 1.485(9) . ?
C52 C55 1.97(2) . ?
C52 H52A 0.9601 . ?
C52 H52B 0.9600 . ?
C53 C54 1.494(9) . ?
C53 C55 1.90(3) . ?
C53 H53A 0.9700 . ?
C53 H53B 0.9701 . ?
C54 C55 1.491(9) . ?
C54 H54A 0.9702 . ?
C54 H54B 0.9700 . ?
C55 H55A 0.9699 . ?
C55 H55B 0.9699 . ?
O51B C52B 1.360(12) . ?
O51B C55B 1.364(13) . ?
C52B C53B 1.465(12) . ?
C52B C55B 1.96(3) . ?
C52B H52C 0.9699 . ?
C52B H52D 0.9700 . ?
C53B C54B 1.526(12) . ?
C53B C55B 1.87(2) . ?
C53B H53C 0.9701 . ?
C53B H53D 0.9700 . ?
C54B C55B 1.530(12) . ?
C54B H54C 0.9700 . ?
C54B H54D 0.9699 . ?
C55B H55C 0.9700 . ?
C55B H55D 0.9699 . ?
 
loop_
 _geom_angle_atom_site_label_1
 _geom_angle_atom_site_label_2
 _geom_angle_atom_site_label_3
 _geom_angle
 _geom_angle_site_symmetry_1
 _geom_angle_site_symmetry_3
 _geom_angle_publ_flag
C2 C1 C13 119.10(16) . . ?
C2 C1 H1 120.4 . . ?
C13 C1 H1 120.4 . . ?
C1 C2 C3 120.8(2) . . ?
C1 C2 H2 119.6 . . ?
C3 C2 H2 119.6 . . ?
C4 C3 C2 121.3(2) . . ?
C4 C3 H3 119.3 . . ?
C2 C3 H3 119.3 . . ?
C3 C4 C14 118.10(17) . . ?
C3 C4 H4 121.0 . . ?
C14 C4 H4 121.0 . . ?
C14 N5 C15 109.36(13) . . ?
C14 N5 H5 123.1(12) . . ?
C15 N5 H5 127.5(12) . . ?
C7 C6 C15 118.70(16) . . ?
C7 C6 H6 120.7 . . ?
C15 C6 H6 120.7 . . ?
C6 C7 C18 120.50(18) . . ?
C6 C7 H7 119.7 . . ?
C18 C7 H7 119.8 . . ?
C9 C8 C19 118.9(2) . . ?
C9 C8 H8 120.6 . . ?
C19 C8 H8 120.6 . . ?
C8 C9 C10 121.0(2) . . ?
C8 C9 H9 119.5 . . ?
C10 C9 H9 119.5 . . ?
C11 C10 C9 121.4(2) . . ?
C11 C10 H10 119.3 . . ?
C9 C10 H10 119.3 . . ?
C10 C11 C20 117.8(2) . . ?
C10 C11 H11 121.1 . . ?
C20 C11 H11 121.1 . . ?
C17 N12 C20 108.61(14) . . ?
C17 N12 H12 124.4(12) . . ?
C20 N12 H12 126.8(12) . . ?
C1 C13 C14 119.03(16) . . ?
C1 C13 C16 134.64(15) . . ?
C14 C13 C16 106.30(14) . . ?
N5 C14 C4 129.50(15) . . ?
N5 C14 C13 108.89(15) . . ?
C4 C14 C13 121.60(17) . . ?
N5 C15 C6 128.44(15) . . ?
N5 C15 C16 108.31(15) . . ?
C6 C15 C16 123.23(16) . . ?
C17 C16 C15 116.65(16) . . ?
C17 C16 C13 136.19(14) . . ?
C15 C16 C13 107.12(14) . . ?
N12 C17 C16 130.20(16) . . ?
N12 C17 C18 109.08(15) . . ?
C16 C17 C18 120.72(14) . . ?
C17 C18 C7 120.11(17) . . ?
C17 C18 C19 106.66(14) . . ?
C7 C18 C19 133.20(18) . . ?
C8 C19 C20 119.22(17) . . ?
C8 C19 C18 134.33(18) . . ?
C20 C19 C18 106.41(16) . . ?
N12 C20 C11 129.09(18) . . ?
N12 C20 C19 109.22(14) . . ?
C11 C20 C19 121.68(18) . . ?
C26 N21 C22 115.41(17) . . ?
N21 C22 C23 124.4(2) . . ?
N21 C22 H22 117.8 . . ?
C23 C22 H22 117.8 . . ?
C24 C23 C22 119.6(2) . . ?
C24 C23 H23 120.2 . . ?
C22 C23 H23 120.2 . . ?
C23 C24 C25 116.31(17) . . ?
C23 C24 C27 123.31(19) . . ?
C25 C24 C27 120.39(19) . . ?
C24 C25 C26 120.0(2) . . ?
C24 C25 H25 120.0 . . ?
C26 C25 H25 120.0 . . ?
N21 C26 C25 124.3(2) . . ?
N21 C26 H26 117.9 . . ?
C25 C26 H26 117.9 . . ?
C27 C27 C24 126.4(2) 5_665 . ?
C27 C27 H27 116.8 5_665 . ?
C24 C27 H27 116.8 . . ?
C36 N31 C32 115.71(15) . . ?
N31 C32 C33 124.14(17) . . ?
N31 C32 H32 117.9 . . ?
C33 C32 H32 117.9 . . ?
C32 C33 C34 119.73(16) . . ?
C32 C33 H33 120.1 . . ?
C34 C33 H33 120.1 . . ?
C35 C34 C33 116.30(15) . . ?
C35 C34 C43 119.90(15) . . ?
C33 C34 C43 123.80(15) . . ?
C36 C35 C34 119.84(17) . . ?
C36 C35 H35 120.1 . . ?
C34 C35 H35 120.1 . . ?
N31 C36 C35 124.28(17) . . ?
N31 C36 H36 117.9 . . ?
C35 C36 H36 117.9 . . ?
C42 N37 C38 115.40(16) . . ?
N37 C38 C39 124.49(19) . . ?
N37 C38 H38 117.8 . . ?
C39 C38 H38 117.8 . . ?
C38 C39 C40 119.63(17) . . ?
C38 C39 H39 120.2 . . ?
C40 C39 H39 120.2 . . ?
C41 C40 C39 115.83(16) . . ?
C41 C40 C44 119.52(16) . . ?
C39 C40 C44 124.64(15) . . ?
C42 C41 C40 120.23(18) . . ?
C42 C41 H41 119.9 . . ?
C40 C41 H41 119.9 . . ?
N37 C42 C41 124.41(18) . . ?
N37 C42 H42 117.8 . . ?
C41 C42 H42 117.8 . . ?
C44 C43 C34 126.13(16) . . ?
C44 C43 H43 116.9 . . ?
C34 C43 H43 116.9 . . ?
C43 C44 C40 126.81(17) . . ?
C43 C44 H44 116.6 . . ?
C40 C44 H44 116.6 . . ?
C52 O51 C55 93.5(16) . . ?
O51 C52 C53 100.6(12) . . ?
O51 C52 C55 43.3(8) . . ?
C53 C52 C55 65.0(10) . . ?
O51 C52 H52A 108.1 . . ?
C53 C52 H52A 131.5 . . ?
C55 C52 H52A 151.1 . . ?
O51 C52 H52B 114.5 . . ?
C53 C52 H52B 94.0 . . ?
C55 C52 H52B 92.1 . . ?
H52A C52 H52B 107.9 . . ?
C52 C53 C54 117.5(13) . . ?
C52 C53 C55 69.9(10) . . ?
C54 C53 C55 50.3(7) . . ?
C52 C53 H53A 86.6 . . ?
C54 C53 H53A 103.5 . . ?
C55 C53 H53A 117.2 . . ?
C52 C53 H53B 118.3 . . ?
C54 C53 H53B 115.7 . . ?
C55 C53 H53B 133.5 . . ?
H53A C53 H53B 109.2 . . ?
C55 C54 C53 79.2(13) . . ?
C55 C54 H54A 112.8 . . ?
C53 C54 H54A 121.5 . . ?
C55 C54 H54B 120.6 . . ?
C53 C54 H54B 108.7 . . ?
H54A C54 H54B 111.2 . . ?
O51 C55 C54 117.2(14) . . ?
O51 C55 C53 82.4(11) . . ?
C54 C55 C53 50.5(7) . . ?
O51 C55 C52 43.2(8) . . ?
C54 C55 C52 93.6(12) . . ?
C53 C55 C52 45.0(6) . . ?
O51 C55 H55A 123.1 . . ?
C54 C55 H55A 102.3 . . ?
C53 C55 H55A 94.7 . . ?
C52 C55 H55A 98.7 . . ?
O51 C55 H55B 102.9 . . ?
C54 C55 H55B 102.4 . . ?
C53 C55 H55B 149.3 . . ?
C52 C55 H55B 145.9 . . ?
H55A C55 H55B 106.8 . . ?
C52B O51B C55B 92.0(16) . . ?
O51B C52B C53B 101.1(12) . . ?
O51B C52B C55B 44.1(9) . . ?
C53B C52B C55B 64.4(10) . . ?
O51B C52B H52C 128.8 . . ?
C53B C52B H52C 104.2 . . ?
C55B C52B H52C 158.3 . . ?
O51B C52B H52D 114.3 . . ?
C53B C52B H52D 92.6 . . ?
C55B C52B H52D 91.4 . . ?
H52C C52B H52D 108.2 . . ?
C52B C53B C54B 116.3(13) . . ?
C52B C53B C55B 70.7(10) . . ?
C54B C53B C55B 52.3(7) . . ?
C52B C53B H53C 102.6 . . ?
C54B C53B H53C 84.8 . . ?
C55B C53B H53C 119.1 . . ?
C52B C53B H53D 132.1 . . ?
C54B C53B H53D 101.7 . . ?
C55B C53B H53D 119.2 . . ?
H53C C53B H53D 109.2 . . ?
C53B C54B C55B 75.6(13) . . ?
C53B C54B H54C 134.0 . . ?
C55B C54B H54C 112.2 . . ?
C53B C54B H54D 113.2 . . ?
C55B C54B H54D 94.5 . . ?
H54C C54B H54D 111.2 . . ?
O51B C55B C54B 112.2(13) . . ?
O51B C55B C53B 83.2(11) . . ?
C54B C55B C53B 52.1(7) . . ?
O51B C55B C52B 43.9(8) . . ?
C54B C55B C52B 92.7(13) . . ?
C53B C55B C52B 44.9(6) . . ?
O51B C55B H55C 115.9 . . ?
C54B C55B H55C 116.6 . . ?
C53B C55B H55C 95.8 . . ?
C52B C55B H55C 94.6 . . ?
O51B C55B H55D 79.6 . . ?
C54B C55B H55D 120.4 . . ?
C53B C55B H55D 155.9 . . ?
C52B C55B H55D 123.1 . . ?
H55C C55B H55D 106.9 . . ?
 
loop_
 _geom_torsion_atom_site_label_1
 _geom_torsion_atom_site_label_2
 _geom_torsion_atom_site_label_3
 _geom_torsion_atom_site_label_4
 _geom_torsion
 _geom_torsion_site_symmetry_1
 _geom_torsion_site_symmetry_2
 _geom_torsion_site_symmetry_3
 _geom_torsion_site_symmetry_4
 _geom_torsion_publ_flag
C13 C1 C2 C3 0.1(3) . . . . ?
C1 C2 C3 C4 0.2(3) . . . . ?
C2 C3 C4 C14 0.2(3) . . . . ?
C15 C6 C7 C18 -2.0(3) . . . . ?
C19 C8 C9 C10 0.0(3) . . . . ?
C8 C9 C10 C11 0.3(4) . . . . ?
C9 C10 C11 C20 -0.3(3) . . . . ?
C2 C1 C13 C14 -0.7(3) . . . . ?
C2 C1 C13 C16 -178.26(18) . . . . ?
C15 N5 C14 C4 -178.35(18) . . . . ?
C15 N5 C14 C13 0.63(19) . . . . ?
C3 C4 C14 N5 178.01(18) . . . . ?
C3 C4 C14 C13 -0.9(3) . . . . ?
C1 C13 C14 N5 -177.95(15) . . . . ?
C16 C13 C14 N5 0.23(18) . . . . ?
C1 C13 C14 C4 1.1(2) . . . . ?
C16 C13 C14 C4 179.31(16) . . . . ?
C14 N5 C15 C6 177.20(18) . . . . ?
C14 N5 C15 C16 -1.26(19) . . . . ?
C7 C6 C15 N5 -176.54(18) . . . . ?
C7 C6 C15 C16 1.7(3) . . . . ?
N5 C15 C16 C17 179.38(14) . . . . ?
C6 C15 C16 C17 0.8(2) . . . . ?
N5 C15 C16 C13 1.38(18) . . . . ?
C6 C15 C16 C13 -177.18(16) . . . . ?
C1 C13 C16 C17 -0.6(3) . . . . ?
C14 C13 C16 C17 -178.41(17) . . . . ?
C1 C13 C16 C15 176.79(18) . . . . ?
C14 C13 C16 C15 -0.98(17) . . . . ?
C20 N12 C17 C16 179.48(16) . . . . ?
C20 N12 C17 C18 -0.17(18) . . . . ?
C15 C16 C17 N12 177.31(15) . . . . ?
C13 C16 C17 N12 -5.4(3) . . . . ?
C15 C16 C17 C18 -3.1(2) . . . . ?
C13 C16 C17 C18 174.17(17) . . . . ?
N12 C17 C18 C7 -177.44(16) . . . . ?
C16 C17 C18 C7 2.9(2) . . . . ?
N12 C17 C18 C19 0.81(18) . . . . ?
C16 C17 C18 C19 -178.87(14) . . . . ?
C6 C7 C18 C17 -0.2(3) . . . . ?
C6 C7 C18 C19 -177.95(19) . . . . ?
C9 C8 C19 C20 -0.3(3) . . . . ?
C9 C8 C19 C18 177.2(2) . . . . ?
C17 C18 C19 C8 -178.8(2) . . . . ?
C7 C18 C19 C8 -0.9(4) . . . . ?
C17 C18 C19 C20 -1.14(18) . . . . ?
C7 C18 C19 C20 176.80(19) . . . . ?
C17 N12 C20 C11 178.17(17) . . . . ?
C17 N12 C20 C19 -0.58(18) . . . . ?
C10 C11 C20 N12 -178.64(18) . . . . ?
C10 C11 C20 C19 0.0(3) . . . . ?
C8 C19 C20 N12 179.18(16) . . . . ?
C18 C19 C20 N12 1.06(19) . . . . ?
C8 C19 C20 C11 0.3(3) . . . . ?
C18 C19 C20 C11 -177.80(15) . . . . ?
C26 N21 C22 C23 1.0(4) . . . . ?
N21 C22 C23 C24 -0.2(4) . . . . ?
C22 C23 C24 C25 -0.9(3) . . . . ?
C22 C23 C24 C27 179.35(19) . . . . ?
C23 C24 C25 C26 1.0(3) . . . . ?
C27 C24 C25 C26 -179.2(2) . . . . ?
C22 N21 C26 C25 -0.8(4) . . . . ?
C24 C25 C26 N21 -0.2(4) . . . . ?
C23 C24 C27 C27 -5.3(4) . . . 5_665 ?
C25 C24 C27 C27 174.9(2) . . . 5_665 ?
C36 N31 C32 C33 -0.3(3) . . . . ?
N31 C32 C33 C34 -0.1(3) . . . . ?
C32 C33 C34 C35 0.5(3) . . . . ?
C32 C33 C34 C43 -179.44(17) . . . . ?
C33 C34 C35 C36 -0.6(3) . . . . ?
C43 C34 C35 C36 179.38(17) . . . . ?
C32 N31 C36 C35 0.2(3) . . . . ?
C34 C35 C36 N31 0.2(3) . . . . ?
C42 N37 C38 C39 0.5(3) . . . . ?
N37 C38 C39 C40 0.0(4) . . . . ?
C38 C39 C40 C41 -0.9(3) . . . . ?
C38 C39 C40 C44 -179.86(19) . . . . ?
C39 C40 C41 C42 1.2(3) . . . . ?
C44 C40 C41 C42 -179.77(17) . . . . ?
C38 N37 C42 C41 -0.2(3) . . . . ?
C40 C41 C42 N37 -0.7(3) . . . . ?
C35 C34 C43 C44 176.85(18) . . . . ?
C33 C34 C43 C44 -3.2(3) . . . . ?
C34 C43 C44 C40 179.80(16) . . . . ?
C41 C40 C44 C43 -176.55(18) . . . . ?
C39 C40 C44 C43 2.4(3) . . . . ?
C55 O51 C52 C53 -34(2) . . . . ?
O51 C52 C53 C54 8(3) . . . . ?
C55 C52 C53 C54 -17.1(17) . . . . ?
O51 C52 C53 C55 25.4(15) . . . . ?
C52 C53 C54 C55 21(2) . . . . ?
C52 O51 C55 C54 64(2) . . . . ?
C52 O51 C55 C53 26.0(15) . . . . ?
C53 C54 C55 O51 -51.8(19) . . . . ?
C53 C54 C55 C52 -13.9(13) . . . . ?
C55B O51B C52B C53B -33.4(19) . . . . ?
O51B C52B C53B C54B -1(3) . . . . ?
C55B C52B C53B C54B -26.4(14) . . . . ?
O51B C52B C53B C55B 25.1(16) . . . . ?
C52B C53B C54B C55B 32.0(18) . . . . ?
C52B O51B C55B C54B 69(2) . . . . ?
C52B O51B C55B C53B 25.2(15) . . . . ?
C53B C54B C55B O51B -61.4(15) . . . . ?
C53B C54B C55B C52B -20.8(11) . . . . ?
C52B C53B C55B O51B -24.7(15) . . . . ?
C54B C53B C55B O51B 125.1(14) . . . . ?
C52B C53B C55B C54B -149.8(18) . . . . ?
C54B C53B C55B C52B 149.8(18) . . . . ?
 
loop_
 _geom_hbond_atom_site_label_D 
 _geom_hbond_atom_site_label_H 
 _geom_hbond_atom_site_label_A 
 _geom_hbond_distance_DH 
 _geom_hbond_distance_HA 
 _geom_hbond_distance_DA 
 _geom_hbond_angle_DHA 
 _geom_hbond_site_symmetry_A 
 _geom_hbond_publ_flag
N5 H5 N21  0.97(2) 2.00(2) 2.966(2) 172.0(18) . yes
N12 H12 N31  0.95(2) 2.06(2) 2.984(2) 163.0(17) . yes
 
_refine_diff_density_max    0.211
_refine_diff_density_min   -0.251
_refine_diff_density_rms    0.036

_shelx_res_file
;
TITL 162RMB25
    162RMB25.res
    created by SHELXL-2019/3 at 12:52:41 on 13-Apr-2025
CELL 0.71073 31.4934 10.3614 18.7524 90.0000 98.9670 90.0000
ZERR 4.00 0.0016 0.0005 0.0009 0.0000 0.0020 0.0000
LATT 7
SYMM -x, y, -z+1/2
SFAC C H N O
UNIT 304 248 40 4
OMIT 24 0 0
OMIT 1 1 0
OMIT 1 1 1
OMIT -27 3 6
OMIT 3 3 6
OMIT -12 0 12
LIST 4
TEMP 25.00
SIZE 0.144 0.258 0.379
ACTA
L.S. 20
FMAP 2
PLAN 5
HTAB N5 N21
HTAB N12 N31
BOND $H
CONF
WGHT    0.068100    3.683500
FVAR       0.48451
C1    1    0.632389    0.636146    0.550846    11.00000    0.06725    0.08004 =
         0.04658   -0.00494    0.00614   -0.00015
AFIX  43
H1    2    0.643202    0.623704    0.599399    11.00000   -1.20000
AFIX   0
C2    1    0.631693    0.757874    0.520765    11.00000    0.08797    0.07439 =
         0.06705   -0.00458    0.01441   -0.00185
AFIX  43
H2    2    0.642158    0.827721    0.549364    11.00000   -1.20000
AFIX   0
C3    1    0.615529    0.777382    0.448191    11.00000    0.09360    0.07776 =
         0.07075    0.00997    0.01845    0.00817
AFIX  43
H3    2    0.615464    0.860201    0.429055    11.00000   -1.20000
AFIX   0
C4    1    0.599694    0.676961    0.404313    11.00000    0.07752    0.09100 =
         0.04998    0.00839    0.00791    0.01380
AFIX  43
H4    2    0.589009    0.690543    0.355810    11.00000   -1.20000
AFIX   0
N5    3    0.585149    0.439904    0.402829    11.00000    0.06534    0.08717 =
         0.03953   -0.00465   -0.00122    0.00744
H5    2    0.573683    0.431766    0.352077    11.00000   -1.20000
C6    1    0.579257    0.213548    0.446203    11.00000    0.07672    0.08352 =
         0.05236   -0.01877   -0.00566    0.00187
AFIX  43
H6    2    0.566677    0.181277    0.401605    11.00000   -1.20000
AFIX   0
C7    1    0.586407    0.134957    0.505483    11.00000    0.07778    0.07019 =
         0.06587   -0.01493    0.00042   -0.00227
AFIX  43
H7    2    0.577819    0.049039    0.501542    11.00000   -1.20000
AFIX   0
C8    1    0.616200    0.000574    0.670267    11.00000    0.08522    0.07121 =
         0.07996    0.00223    0.01896    0.00498
AFIX  43
H8    2    0.602270   -0.064658    0.641592    11.00000   -1.20000
AFIX   0
C9    1    0.633990   -0.023562    0.740948    11.00000    0.10058    0.07977 =
         0.08514    0.02173    0.02434    0.01506
AFIX  43
H9    2    0.631972   -0.105871    0.759914    11.00000   -1.20000
AFIX   0
C10   1    0.654872    0.073107    0.784253    11.00000    0.08801    0.10037 =
         0.06190    0.01832    0.01340    0.01749
AFIX  43
H10   2    0.666712    0.054128    0.831667    11.00000   -1.20000
AFIX   0
C11   1    0.658413    0.196130    0.758559    11.00000    0.07443    0.08931 =
         0.04952    0.00508    0.00738    0.00846
AFIX  43
H11   2    0.672312    0.260669    0.787815    11.00000   -1.20000
AFIX   0
N12   3    0.640365    0.334752    0.648267    11.00000    0.06182    0.06905 =
         0.04047   -0.00197    0.00139   -0.00196
H12   2    0.654019    0.413792    0.664474    11.00000   -1.20000
C13   1    0.616726    0.532525    0.507626    11.00000    0.05034    0.07300 =
         0.04225   -0.00283    0.00611    0.00360
C14   1    0.600069    0.554954    0.434242    11.00000    0.05637    0.07994 =
         0.04300   -0.00208    0.00675    0.00735
C15   1    0.591192    0.342889    0.453953    11.00000    0.05580    0.07819 =
         0.04264   -0.00805    0.00162    0.00670
C16   1    0.611425    0.396665    0.519814    11.00000    0.04949    0.07114 =
         0.04051   -0.00642    0.00398    0.00321
C17   1    0.619851    0.312652    0.578641    11.00000    0.05061    0.07121 =
         0.04029   -0.00686    0.00450    0.00315
C18   1    0.606632    0.183074    0.572291    11.00000    0.05914    0.06861 =
         0.05359   -0.00576    0.00532    0.00413
C19   1    0.619445    0.124428    0.642502    11.00000    0.06068    0.07123 =
         0.05699   -0.00091    0.01105    0.00689
C20   1    0.640486    0.220971    0.687210    11.00000    0.05830    0.07263 =
         0.04751    0.00204    0.01011    0.00655
N21   3    0.556234    0.432828    0.244600    11.00000    0.07312    0.13660 =
         0.04341    0.00544   -0.00416    0.00186
C22   1    0.547189    0.543835    0.210811    11.00000    0.09655    0.12227 =
         0.04674   -0.00639   -0.00736   -0.00672
AFIX  43
H22   2    0.551863    0.619271    0.237766    11.00000   -1.20000
AFIX   0
C23   1    0.531214    0.555271    0.137939    11.00000    0.09124    0.10426 =
         0.04715    0.00266   -0.00364   -0.00999
AFIX  43
H23   2    0.525436    0.636339    0.117420    11.00000   -1.20000
AFIX   0
C24   1    0.523971    0.446379    0.096245    11.00000    0.05368    0.10172 =
         0.03927    0.00151    0.00380   -0.00626
C25   1    0.533937    0.330940    0.130695    11.00000    0.09908    0.10551 =
         0.05373    0.00148   -0.00439    0.00812
AFIX  43
H25   2    0.530107    0.254056    0.104903    11.00000   -1.20000
AFIX   0
C26   1    0.549675    0.328974    0.203772    11.00000    0.10232    0.12128 =
         0.05534    0.01342   -0.00935    0.01347
AFIX  43
H26   2    0.556048    0.249174    0.225532    11.00000   -1.20000
AFIX   0
C27   1    0.506703    0.449368    0.018845    11.00000    0.06334    0.09782 =
         0.04096    0.00077    0.00206   -0.00609
AFIX  43
H27   2    0.505229    0.370985   -0.005579    11.00000   -1.20000
AFIX   0
N31   3    0.685405    0.556917    0.728445    11.00000    0.08201    0.08016 =
         0.04647   -0.00527    0.00098   -0.01254
C32   1    0.668211    0.566012    0.789081    11.00000    0.06752    0.07648 =
         0.05711   -0.00399    0.00447   -0.01329
AFIX  43
H32   2    0.646254    0.509034    0.795235    11.00000   -1.20000
AFIX   0
C33   1    0.680919    0.654160    0.842849    11.00000    0.06426    0.07334 =
         0.04921   -0.00328    0.00991   -0.00546
AFIX  43
H33   2    0.667667    0.655811    0.883826    11.00000   -1.20000
AFIX   0
C34   1    0.713685    0.740962    0.835787    11.00000    0.05910    0.06132 =
         0.04335    0.00234    0.00180    0.00026
C35   1    0.731425    0.732387    0.772691    11.00000    0.07237    0.07147 =
         0.04850    0.00111    0.00837   -0.01138
AFIX  43
H35   2    0.753280    0.788487    0.764837    11.00000   -1.20000
AFIX   0
C36   1    0.716652    0.641014    0.721965    11.00000    0.08908    0.08175 =
         0.04488   -0.00323    0.01081   -0.01369
AFIX  43
H36   2    0.729237    0.637422    0.680318    11.00000   -1.20000
AFIX   0
N37   3    0.757825    1.135377    1.116157    11.00000    0.07603    0.08297 =
         0.06177   -0.01752    0.00300   -0.00039
C38   1    0.775610    1.128166    1.056491    11.00000    0.08475    0.08518 =
         0.06571   -0.01105    0.00788   -0.02151
AFIX  43
H38   2    0.797837    1.185114    1.051824    11.00000   -1.20000
AFIX   0
C39   1    0.763363    1.042006    1.001008    11.00000    0.08153    0.08457 =
         0.05134   -0.00563    0.01267   -0.01574
AFIX  43
H39   2    0.777178    1.041968    0.960645    11.00000   -1.20000
AFIX   0
C40   1    0.730364    0.955532    1.005759    11.00000    0.05934    0.06247 =
         0.04686    0.00034    0.00223    0.00281
C41   1    0.712287    0.961886    1.068325    11.00000    0.06470    0.07704 =
         0.06097   -0.00785    0.01380   -0.00419
AFIX  43
H41   2    0.690371    0.905200    1.075107    11.00000   -1.20000
AFIX   0
C42   1    0.726587    1.051589    1.120447    11.00000    0.07286    0.09030 =
         0.06168   -0.01620    0.01358    0.00272
AFIX  43
H42   2    0.713445    1.053632    1.161538    11.00000   -1.20000
AFIX   0
C43   1    0.729705    0.837468    0.890243    11.00000    0.06573    0.06435 =
         0.04999   -0.00009    0.00639   -0.00702
AFIX  43
H43   2    0.752732    0.887925    0.881335    11.00000   -1.20000
AFIX   0
C44   1    0.714625    0.859645    0.950618    11.00000    0.06391    0.06653 =
         0.05201   -0.00125    0.00445   -0.00508
AFIX  43
H44   2    0.691541    0.809122    0.959195    11.00000   -1.20000
AFIX   0
SIMU  0.01 O51 > C55B
DELU 0.005 O51 > C55B
SADI 0.005 C52 C53 C53 C54 C54 C55
SADI 0.005 O51 C52 O51 C55
PART -1
O51   4    0.495822    0.039702    0.214107    10.25000    0.12414    0.19911 =
         0.15218   -0.00570   -0.03388   -0.01461
C52   1    0.471547   -0.057512    0.181336    10.25000    0.12726    0.19163 =
         0.15834   -0.01554   -0.02024   -0.01305
AFIX   3
H52A  2    0.475834   -0.060775    0.131790    10.25000   -1.20000
H52B  2    0.441274   -0.048595    0.182050    10.25000   -1.20000
AFIX   0
C53   1    0.477525   -0.156535    0.239257    10.25000    0.12363    0.19362 =
         0.16212   -0.01339   -0.01229   -0.00908
AFIX   3
H53A  2    0.500333   -0.191331    0.215653    10.25000   -1.20000
H53B  2    0.455373   -0.221521    0.239484    10.25000   -1.20000
AFIX   0
C54   1    0.500350   -0.116381    0.311724    10.25000    0.12445    0.19552 =
         0.15364   -0.01288   -0.00716   -0.01249
AFIX   3
H54A  2    0.531357   -0.122745    0.324129    10.25000   -1.20000
H54B  2    0.486096   -0.155545    0.348589    10.25000   -1.20000
AFIX   0
C55   1    0.486004    0.011367    0.280180    10.25000    0.12570    0.19803 =
         0.16027   -0.01815   -0.01128   -0.00935
AFIX   3
H55A  2    0.457151    0.018321    0.291849    10.25000   -1.20000
H55B  2    0.503800    0.071121    0.311549    10.25000   -1.20000
AFIX   0
PART -2
SAME 0.01 0.01 O51 > C55
O51B  4    0.524802    0.022535    0.287558    10.25000    0.12749    0.20492 =
         0.15284   -0.01837   -0.01483   -0.01513
C52B  1    0.500712   -0.030391    0.334240    10.25000    0.13158    0.19982 =
         0.15698   -0.01477   -0.00805   -0.00889
AFIX   3
H52C  2    0.476559    0.006813    0.353353    10.25000   -1.20000
H52D  2    0.516817   -0.083727    0.371522    10.25000   -1.20000
AFIX   0
C53B  1    0.482488   -0.142875    0.293010    10.25000    0.13044    0.19265 =
         0.15778   -0.00924   -0.00594   -0.00590
AFIX   3
H53C  2    0.455600   -0.109520    0.267348    10.25000   -1.20000
H53D  2    0.478380   -0.231630    0.306918    10.25000   -1.20000
AFIX   0
C54B  1    0.494691   -0.159622    0.217944    10.25000    0.12706    0.19320 =
         0.15991   -0.01973   -0.00852   -0.00031
AFIX   3
H54C  2    0.486044   -0.117317    0.171824    10.25000   -1.20000
H54D  2    0.509191   -0.240627    0.212074    10.25000   -1.20000
AFIX   0
C55B  1    0.534079   -0.095839    0.262096    10.25000    0.12648    0.20127 =
         0.16110   -0.00992   -0.01065   -0.00665
AFIX   3
H55C  2    0.552345   -0.150782    0.295788    10.25000   -1.20000
H55D  2    0.552945   -0.041871    0.238639    10.25000   -1.20000
PART 0
AFIX   0
HKLF 4 1 1 0 0 0 1 0 0 0 1


REM  162RMB25
REM wR2 = 0.1969, GooF = S = 1.078, Restrained GooF = 1.072 for all data
REM R1 = 0.0692 for 6281 Fo > 4sig(Fo) and 0.0953 for all 9187 data
REM 466 parameters refined using 208 restraints

END

WGHT      0.0681      3.6837

REM Highest difference peak  0.211,  deepest hole -0.251,  1-sigma level  0.036
Q1    1   0.4946 -0.1373  0.3004  11.00000  0.05    0.21
Q2    1   0.6123  0.5532  0.4708  11.00000  0.05    0.19
Q3    1   0.6131  0.3711  0.5517  11.00000  0.05    0.17
Q4    1   0.6059  0.3781  0.4837  11.00000  0.05    0.17
Q5    1   0.4858 -0.0237  0.3076  11.00000  0.05    0.17
;
_shelx_res_checksum   91544

_shelx_hkl_file
;
   4   0   0 2080.39   92.89
   4   0   0 1920.71   92.79
 -10   0   0  505.55   24.30
 -10   0   0  512.15   24.30
  10   0   0  512.65   30.40
  10   0   0  498.05   29.70
  10   0   0  511.15   24.40
  10   0   0  560.64   24.30
  10   0   0  510.75   24.50
  10   0   0  494.45   24.60
  10   0   0  556.14   24.00
 -10   0   0  581.94   23.90
 -10   0   0  498.55   23.90
 -10   0   0  506.85   30.10
 -12   0   0 2776.72  137.29
 -12   0   0 3052.49  128.99
  12   0   0 2824.22  137.69
  12   0   0 2829.52  136.89
 -12   0   0 2789.82  129.59
  14   0   0   24.90    1.80
  14   0   0   19.70    2.00
  14   0   0   27.50    5.30
  14   0   0   28.50    2.40
 -14   0   0   22.90    5.30
 -14   0   0   27.30    2.20
  14   0   0   26.20    6.00
 -14   0   0   23.40    2.10
 -14   0   0   27.90    1.70
  14   0   0   26.90    2.30
 -14   0   0   23.40    1.70
 -16   0   0 1185.38   62.19
 -16   0   0 1026.80   51.29
 -16   0   0 1108.99   51.49
  16   0   0  983.30   51.59
  16   0   0 1183.78   51.49
  16   0   0 1091.39   51.79
  16   0   0 1132.99   52.09
  16   0   0 1132.69   62.09
  16   0   0 1123.79   60.99
 -16   0   0 1084.29   51.69
  16   0   0 1219.28   50.99
 -16   0   0 1191.98   50.79
 -16   0   0 1071.69   50.89
  18   0   0  988.50   46.30
  18   0   0  952.10   56.79
  18   0   0  933.91   46.10
 -18   0   0 1018.30   45.90
 -18   0   0  994.30   45.90
 -18   0   0 1097.39   45.20
  18   0   0  928.71   46.50
  18   0   0 1080.59   57.19
  18   0   0  970.90   45.30
 -18   0   0 1031.50   57.49
  18   0   0  902.21   45.80
 -20   0   0  883.01   41.20
 -20   0   0  914.21   41.80
 -20   0   0  879.61   42.00
  20   0   0  957.90   42.90
  20   0   0  824.92   41.20
 -20   0   0  914.11   41.10
  20   0   0  857.71   42.30
  20   0   0  928.81   42.50
 -20   0   0  857.61   53.69
  20   0   0  961.10   54.99
  20   0   0  899.71   53.19
  22   0   0  557.44   28.80
  22   0   0  647.24   43.20
 -22   0   0  608.04   28.60
 -22   0   0  629.14   42.10
 -22   0   0  595.34   29.40
  22   0   0  612.94   30.10
  22   0   0  654.33   30.20
  22   0   0  636.34   41.20
 -22   0   0  667.73   29.80
 -22   0   0  609.64   28.80
 -24   0   0   81.69    4.80
 -24   0   0   84.29    5.40
 -26   0   0   69.49    4.30
 -28   0   0   40.10    3.10
  30   0   0  106.69    7.70
  30   0   0  104.49    8.00
  32   0   0   35.50    4.20
  34   0   0   89.39    7.20
  34   0   0   80.69    6.90
  34   0   0   75.39    7.10
  36   0   0   40.60    4.90
  36   0   0   34.90    5.10
  36   0   0   41.30    4.90
  38   0   0   21.70    4.00
  38   0   0   20.30    4.10
  40   0   0   29.40    5.00
  40   0   0   36.60    5.00
  40   0   0   35.90    4.90
  42   0   0    4.30    1.50
  42   0   0    6.90    2.50
  44   0   0    5.60    1.90
   1  -1   0    0.00    0.10
  -1  -1   0    0.00    0.10
   1  -1   0    0.00    0.10
  -1  -1   0    0.00    0.10
   1   1   0    0.00    0.10
  -1   1   0    0.00    0.10
  -1   1   0    0.10    0.10
   1   1   0    0.00    0.10
   1   1   0    0.00    0.10
   1   1   0    0.00    0.10
  -1   1   0    0.00    0.10
  -3  -1   0  593.24   27.50
   3  -1   0  572.14   27.20
  -3  -1   0  609.14   30.40
   3  -1   0  596.14   29.50
  -3  -1   0  650.23   27.40
   3  -1   0  587.34   27.40
  -3  -1   0  635.24   30.40
   3  -1   0  601.04   29.80
   3   1   0  609.64   30.10
  -3   1   0  548.85   29.40
   3   1   0  628.74   30.70
   3   1   0  592.54   27.40
   3   1   0  602.54   27.40
  -5  -1   0  225.98   11.90
  -5  -1   0  236.78   11.60
   5  -1   0  245.28   11.60
  -5  -1   0  254.77   15.50
  -5  -1   0  232.48   15.00
   5  -1   0  237.78   11.90
   5  -1   0  262.57   11.80
   5  -1   0  235.68   11.50
   5  -1   0  273.77   12.00
  -5  -1   0  269.67   11.90
   5  -1   0  254.47   14.90
   5  -1   0  254.17   14.70
   5  -1   0  260.87   11.60
  -5  -1   0  234.68   11.80
  -5  -1   0  264.67   11.80
  -5  -1   0  248.78   11.90
   5   1   0  240.38   11.70
   5   1   0  260.97   12.00
  -5   1   0  242.28   11.90
  -5   1   0  240.88   14.70
   5   1   0  255.37   12.00
  -5   1   0  264.77   12.00
  -5   1   0  248.78   11.70
  -5   1   0  254.07   11.70
   5   1   0  249.18   15.50
   5   1   0  274.87   11.90
   5   1   0  271.97   11.70
   5   1   0  259.67   15.30
   7  -1   0  874.91   39.00
   7  -1   0  910.71   39.10
  -7  -1   0  833.92   39.60
  -7  -1   0  781.42   39.60
  -7  -1   0  808.52   44.20
  -7  -1   0  898.81   39.30
  -7  -1   0  848.02   44.60
   7  -1   0  859.81   44.10
   7  -1   0  803.02   39.50
   7  -1   0  899.71   39.40
  -7  -1   0  839.52   39.50
  -7  -1   0  852.51   39.50
   7  -1   0  898.01   39.10
   7  -1   0  887.11   39.30
  -7  -1   0  844.52   39.10
   7  -1   0  836.72   39.60
  -7   1   0  880.21   39.30
  -7   1   0  876.91   44.10
  -7   1   0  954.60   39.40
   7   1   0  892.31   39.40
   7   1   0  822.32   39.50
   7   1   0  916.01   39.60
   7   1   0  880.61   44.40
  -7   1   0  865.11   39.10
   7   1   0  856.41   39.70
   7   1   0  863.01   39.50
  -7   1   0  824.22   39.50
   7   1   0  860.81   44.80
   9  -1   0 2498.65  115.79
   9  -1   0 2545.45  121.19
  -9  -1   0 2409.56  121.69
  -9  -1   0 2576.24  122.29
   9  -1   0 2570.34  121.09
  -9   1   0 2555.84  121.59
   9   1   0 2639.34  121.99
   9   1   0 2637.14  122.79
  11  -1   0  617.84   27.00
 -11  -1   0  539.05   27.00
  11  -1   0  601.24   26.30
  11  -1   0  626.34   26.90
 -11  -1   0  601.64   26.20
  11  -1   0  595.44   26.40
 -11  -1   0  587.14   34.10
 -11  -1   0  582.74   27.00
  11  -1   0  567.84   26.30
  11  -1   0  532.55   27.10
  11  -1   0  538.45   32.70
 -11  -1   0  626.54   26.70
 -11  -1   0  638.24   34.70
  11  -1   0  584.24   33.20
 -11  -1   0  509.25   27.00
  11  -1   0  559.14   27.20
  11   1   0  600.84   27.10
  11   1   0  587.84   33.70
 -11   1   0  583.84   26.30
 -11   1   0  551.74   26.80
 -11   1   0  562.34   26.30
 -11   1   0  641.94   26.90
 -11   1   0  618.44   34.10
  11   1   0  535.35   27.20
 -11   1   0  571.14   27.10
  11   1   0  601.04   34.60
  11   1   0  543.75   27.10
  11   1   0  543.25   26.90
  11   1   0  559.14   26.70
 -11   1   0  576.34   26.20
 -13  -1   0 1294.17   65.49
 -13  -1   0 1426.26   74.29
  13  -1   0 1411.26   73.29
 -13  -1   0 1456.55   65.69
 -13  -1   0 1369.46   65.69
  13  -1   0 1443.06   65.79
 -13  -1   0 1614.04   66.29
 -13  -1   0 1382.86   74.19
  13  -1   0 1418.66   65.69
  13  -1   0 1406.56   64.79
  13  -1   0 1438.86   73.39
 -13  -1   0 1466.85   65.29
  13  -1   0 1531.05   64.89
 -13  -1   0 1479.85   64.69
  13  -1   0 1509.15   65.49
 -13   1   0 1376.46   73.49
  13   1   0 1543.95   65.79
  13   1   0 1535.15   65.89
 -13   1   0 1448.96   64.69
  13   1   0 1366.56   73.49
  13   1   0 1296.17   65.89
 -13   1   0 1416.56   64.79
 -13   1   0 1474.85   65.39
 -13   1   0 1372.06   64.79
  13   1   0 1374.76   65.59
  13   1   0 1433.26   74.99
  13   1   0 1360.96   65.79
 -13   1   0 1433.56   65.89
 -13   1   0 1477.85   65.49
 -15  -1   0  848.52   37.40
  15  -1   0  809.92   46.30
 -15  -1   0  733.43   37.70
  15  -1   0  878.21   38.30
 -15  -1   0  772.22   46.90
 -15  -1   0  763.42   37.70
 -15  -1   0  774.72   38.20
  15  -1   0  798.22   46.10
  15  -1   0  873.71   38.00
  15  -1   0  808.02   37.60
 -15  -1   0  791.72   48.40
 -15  -1   0  825.02   38.00
  15  -1   0  851.21   38.40
 -15  -1   0  806.72   36.70
  15  -1   0  863.51   37.00
  15  -1   0  758.52   38.00
 -15   1   0  767.52   37.50
 -15   1   0  765.02   37.60
  15   1   0  789.72   38.20
  15   1   0  823.22   46.90
  15   1   0  732.43   37.80
 -15   1   0  801.12   36.90
  15   1   0  820.12   48.00
  15   1   0  878.71   38.20
  15   1   0  859.41   37.40
 -15   1   0  774.12   46.40
  15   1   0  872.81   37.90
 -15   1   0  846.12   38.10
 -15   1   0  822.12   37.10
 -15   1   0  797.82   36.90
  17  -1   0  201.28   17.60
  17  -1   0  176.28    9.00
 -17  -1   0  179.78   10.00
 -17  -1   0  208.98   18.20
  17  -1   0  199.18   10.50
  17  -1   0  186.28   16.80
 -17  -1   0  174.48    9.80
  17  -1   0  187.18   10.10
 -17  -1   0  187.28    9.30
 -17  -1   0  169.68    9.70
  17  -1   0  207.28   10.10
  17  -1   0  182.98    9.60
 -17   1   0  185.08    9.50
 -17   1   0  172.68   16.70
 -17   1   0  173.58   10.00
 -17   1   0  183.08    8.90
  17   1   0  194.58    9.90
  17   1   0  178.88   10.00
 -17   1   0  184.98    9.70
  17   1   0  186.68   17.20
 -17   1   0  193.58    8.90
  17   1   0  177.08   10.30
  17   1   0  206.48   10.20
  17   1   0  190.48   17.80
  17   1   0  197.08    9.40
  19  -1   0  110.79    7.40
  19  -1   0  113.19    6.10
  19  -1   0  122.59    7.30
 -19  -1   0  109.49    6.80
 -19  -1   0  127.89    7.60
  19  -1   0  115.19    6.80
 -19  -1   0  138.79   15.20
 -19  -1   0  117.39    6.40
  19  -1   0  113.79   13.40
  19  -1   0  117.49    7.10
  19  -1   0  104.69   12.70
  19   1   0  127.79   15.10
  19   1   0  126.99    7.30
 -19   1   0  116.69    6.60
 -19   1   0  127.09    6.10
 -19   1   0  120.39    6.80
  19   1   0  111.69    7.40
  19   1   0  113.19   13.50
 -19   1   0  112.89   13.60
  19   1   0  132.99    7.30
 -19   1   0  128.59    6.00
  21  -1   0  405.86   21.60
 -21  -1   0  464.25   21.50
  21  -1   0  436.46   21.90
 -21  -1   0  445.66   20.70
 -21  -1   0  453.75   20.80
  21  -1   0  461.05   22.30
 -21  -1   0  440.86   33.40
  21  -1   0  405.26   20.40
  21  -1   0  460.55   31.60
  21   1   0  449.16   33.70
 -21   1   0  431.96   40.10
  21   1   0  469.35   22.30
  21   1   0  401.16   20.80
  21   1   0  477.05   32.80
 -21   1   0  437.46   20.30
  21   1   0  424.46   21.70
 -21   1   0  413.66   21.20
 -21   1   0  419.26   21.00
  21   1   0  449.56   21.90
  23  -1   0   -0.40    0.70
  23  -1   0    4.90    2.40
 -23  -1   0   -0.20    0.60
 -23  -1   0   -1.10    0.80
  23  -1   0   -1.10    3.00
 -23  -1   0    3.00    3.30
  23  -1   0    0.00    0.80
 -23  -1   0   -0.20    0.40
  23  -1   0    0.80    0.70
  23   1   0    0.20    3.00
  23   1   0    0.80    0.70
 -23   1   0    0.10    0.70
  23   1   0    0.80    1.00
 -23   1   0   -2.00    2.00
  23   1   0   -1.90    2.70
 -23   1   0    1.40    3.00
 -25  -1   0   36.30    2.70
 -25  -1   0   31.90    3.40
  25  -1   0   35.20    3.60
  25  -1   0   34.50    3.80
 -25  -1   0   38.00    2.90
  25   1   0   37.90    3.80
 -25   1   0   36.70    2.50
  25   1   0   36.20    3.80
 -25   1   0   30.00    3.10
 -27  -1   0   51.39    3.80
  27  -1   0   58.59    5.40
  27  -1   0   54.09    4.80
  27  -1   0   54.19    4.90
  27   1   0   45.60    4.60
 -27   1   0   51.19    3.30
  27   1   0   56.69    4.80
  27   1   0   47.70    4.90
  29  -1   0   17.20    2.70
 -29  -1   0   10.40    1.90
  29  -1   0    7.10    1.90
  29   1   0   13.40    2.70
  29   1   0   11.00    2.50
 -31  -1   0    9.80    2.00
  31  -1   0    2.80    1.30
  31  -1   0    6.70    1.90
  31  -1   0   10.70    2.80
  31   1   0   13.30    2.90
  31   1   0    6.80    1.90
  31   1   0    5.30    1.40
  33  -1   0    9.50    2.40
  33  -1   0    7.80    2.20
  33  -1   0   14.50    3.20
  33   1   0   10.90    2.70
  33   1   0    7.90    2.20
  35  -1   0    1.70    1.10
  35  -1   0    2.00    1.60
  35  -1   0    0.50    1.20
  35   1   0    0.40    1.20
  35   1   0    0.80    1.00
  35   1   0    3.00    1.70
  37  -1   0   14.40    3.40
  37   1   0   16.60    3.60
  37   1   0   14.90    3.60
  39  -1   0    1.30    1.70
  39  -1   0    5.50    2.40
  39  -1   0   16.80    4.20
  39   1   0    2.60    1.30
  39   1   0    4.30    1.90
  39   1   0    5.70    2.20
  41  -1   0    5.50    2.30
  41   1   0    2.90    1.90
  41   1   0    3.80    2.00
  43  -1   0   -1.90    1.10
  43  -1   0   -0.80    1.70
  43   1   0   -1.00    1.20
  43   1   0   -0.40    1.30
  43   1   0   -0.20    1.00
   0  -2   0 2797.72  139.79
   0   2   0 3234.68  140.29
   0   2   0 3046.60  140.39
   2  -2   0 1908.11   91.09
  -2  -2   0 1920.01   91.69
  -2  -2   0 1956.70   91.59
   2  -2   0 1973.30   90.99
   2   2   0 1974.80   91.99
   2   2   0 1835.12   91.19
  -2   2   0 1933.71   91.09
  -2   2   0 1975.00   90.99
   6  -2   0  646.74   30.30
  -6  -2   0  665.63   30.10
  -6  -2   0  642.24   30.30
  -6  -2   0  614.04   35.40
   6  -2   0  659.33   30.30
  -6  -2   0  642.44   30.20
  -6  -2   0  656.93   35.90
   6  -2   0  681.53   29.90
  -6  -2   0  613.84   30.30
   6  -2   0  689.73   29.80
   6  -2   0  663.93   34.80
   6  -2   0  644.14   34.20
   6  -2   0  617.44   30.10
  -6  -2   0  644.84   29.90
   6   2   0  663.63   35.50
   6   2   0  605.74   30.10
   6   2   0  647.84   29.90
  -6   2   0  657.93   29.60
  -6   2   0  678.93   29.90
   6   2   0  678.33   30.20
  -6   2   0  632.34   29.80
   6   2   0  643.14   30.30
  -6   2   0  634.54   30.00
   6   2   0  627.54   30.10
   6   2   0  692.63   30.30
  -6   2   0  703.43   34.80
   6   2   0  723.73   30.40
  -6   2   0  708.73   30.30
   6   2   0  623.94   35.80
  -8  -2   0   21.90    1.90
  -8  -2   0   20.40    1.70
  -8  -2   0   19.10    1.60
   8  -2   0   21.10    1.80
   8  -2   0   23.60    4.30
   8  -2   0   18.60    1.40
   8  -2   0   21.40    1.50
   8  -2   0   20.60    1.80
  -8  -2   0   23.70    1.40
   8  -2   0   16.90    3.70
  -8  -2   0   27.50    4.80
   8  -2   0   22.10    1.50
  -8  -2   0   22.00    2.10
  -8  -2   0   18.60    4.30
   8  -2   0   24.30    1.70
   8   2   0   20.60    1.80
   8   2   0   27.20    4.60
  -8   2   0   23.00    1.90
  -8   2   0   19.20    1.40
   8   2   0   22.40    1.90
  -8   2   0   22.50    4.20
   8   2   0   23.60    1.50
  -8   2   0   18.60    1.50
   8   2   0   21.00    1.90
   8   2   0   20.10    1.60
  -8   2   0   21.90    1.50
   8   2   0   22.90    5.00
 -10  -2   0  223.88   17.70
 -10  -2   0  214.88   11.10
  10  -2   0  244.78   11.40
 -10  -2   0  257.77   12.00
 -10  -2   0  249.28   11.80
  10  -2   0  219.88   16.20
 -10  -2   0  211.78   11.50
 -10  -2   0  233.48   12.00
  10  -2   0  263.87   11.70
  10  -2   0  204.68   16.50
  10  -2   0  240.08   11.20
  10  -2   0  225.48   11.80
 -10  -2   0  247.88   18.10
  10  -2   0  242.28   11.90
 -10   2   0  230.68   11.30
 -10   2   0  262.37   11.90
 -10   2   0  255.57   11.50
  10   2   0  257.67   11.20
  10   2   0  229.28   17.40
  10   2   0  250.17   11.60
 -10   2   0  236.98   11.10
  10   2   0  261.07   12.00
 -10   2   0  225.98   17.00
  10   2   0  225.28   18.10
  10   2   0  216.88   11.80
  10   2   0  210.88   11.70
  12  -2   0  110.69    5.50
 -12  -2   0  110.59    5.40
 -12  -2   0  116.19    5.90
  12  -2   0  100.89    6.20
  12  -2   0  103.79    6.20
  12  -2   0  119.79   11.10
  12  -2   0  118.39    5.90
 -12  -2   0  111.69   12.00
  12  -2   0  121.29    6.10
 -12  -2   0  102.49    6.20
  12  -2   0  110.29    5.50
 -12  -2   0  117.09    7.00
 -12  -2   0   96.19   11.40
 -12  -2   0  104.19    6.10
  12  -2   0  117.39   11.60
  12   2   0  114.49    5.50
 -12   2   0  109.69    5.40
 -12   2   0  112.79    5.80
  12   2   0  119.39    6.30
  12   2   0  123.89    6.50
 -12   2   0  101.89   10.90
  12   2   0  101.69    5.90
 -12   2   0  110.69    5.80
  12   2   0  105.99    6.30
  12   2   0  101.29   11.50
  12   2   0  101.49   11.10
  14  -2   0  397.56   26.60
 -14  -2   0  391.76   19.60
 -14  -2   0  399.26   18.60
 -14  -2   0  402.46   19.60
  14  -2   0  422.76   19.80
 -14  -2   0  411.66   28.30
  14  -2   0  436.06   19.60
  14  -2   0  411.96   19.20
 -14  -2   0  392.46   28.00
  14  -2   0  438.26   18.70
  14  -2   0  380.96   18.60
  14  -2   0  413.26   26.70
 -14  -2   0  393.56   19.20
 -14  -2   0  451.65   20.10
  14  -2   0  389.06   19.70
 -14   2   0  390.46   19.10
  14   2   0  400.36   19.20
  14   2   0  381.76   19.40
  14   2   0  397.26   28.50
 -14   2   0  424.36   19.70
 -14   2   0  419.56   27.70
  14   2   0  414.66   27.70
  14   2   0  388.66   19.60
  14   2   0  408.46   18.70
  14   2   0  372.86   19.70
 -14   2   0  406.56   18.60
 -14   2   0  377.56   19.10
  16  -2   0    8.00    3.70
 -16  -2   0    6.80    3.70
  16  -2   0   15.00    1.00
  16  -2   0   16.50    1.20
  16  -2   0   15.20    1.90
  16  -2   0   15.90    1.70
 -16  -2   0   12.40    1.70
  16  -2   0   11.70    1.80
 -16  -2   0   13.40    5.10
 -16  -2   0   11.40    1.50
 -16  -2   0   12.50    2.00
  16  -2   0   23.00    5.80
 -16  -2   0   15.20    1.10
  16  -2   0   14.90    1.10
 -16  -2   0   16.90    2.60
  16  -2   0   15.10    2.00
 -16   2   0   15.40    1.80
 -16   2   0   19.20    4.40
  16   2   0   10.30    1.50
 -16   2   0   13.70    1.10
  16   2   0    6.20    3.80
 -16   2   0   14.50    0.90
 -16   2   0   13.10    1.60
  16   2   0   16.10    2.00
  16   2   0   15.40    2.00
  16   2   0   20.30    5.10
 -16   2   0   15.40    2.00
 -16   2   0   15.50    5.10
  16   2   0   15.20    2.10
  16   2   0   13.70    2.10
 -18  -2   0  195.68   19.30
  18  -2   0  216.68   18.20
 -18  -2   0  204.98   10.90
 -18  -2   0  211.18   10.40
  18  -2   0  227.28   11.00
  18  -2   0  204.58   11.10
  18  -2   0  208.28    9.60
 -18  -2   0  222.68   20.60
  18  -2   0  211.88    9.70
 -18  -2   0  208.58    9.60
  18  -2   0  188.98   10.40
  18  -2   0  190.28   18.00
  18   2   0  193.18   10.90
  18   2   0  190.28   18.30
  18   2   0  198.58   11.20
  18   2   0  179.68   10.90
 -18   2   0  209.08   18.30
 -18   2   0  185.68   18.30
 -18   2   0  206.78    9.50
 -18   2   0  205.58   10.30
 -18   2   0  212.28    9.70
  18   2   0  187.18   10.40
 -18   2   0  211.28   10.50
  18   2   0  214.58   20.50
 -20  -2   0    6.50    0.70
  20  -2   0    5.40    2.90
  20  -2   0    2.80    2.70
 -20  -2   0    4.70    4.40
  20  -2   0    7.60    0.80
 -20  -2   0    5.90    1.50
 -20  -2   0    6.90    1.40
  20  -2   0    4.30    1.30
  20  -2   0    4.90    1.20
 -20  -2   0    0.80    3.70
  20   2   0    7.10    1.80
  20   2   0    3.40    3.20
 -20   2   0    5.80    1.30
  20   2   0    8.00    4.30
 -20   2   0    7.40    0.90
  20   2   0    5.40    1.40
  20   2   0    3.80    1.00
 -20   2   0    1.10    3.50
 -20   2   0    7.40    0.70
 -22  -2   0    7.60    0.70
 -22  -2   0   10.90    1.60
  22  -2   0   -0.10    3.60
 -22  -2   0    5.80    5.00
  22  -2   0   10.60    2.30
 -22  -2   0    9.40    2.00
  22  -2   0    7.30    0.90
  22  -2   0    9.90    2.20
  22  -2   0   15.70    4.40
 -22  -2   0    4.10    5.30
  22  -2   0    9.00    1.80
  22   2   0   11.10    4.10
 -22   2   0    4.90    3.60
  22   2   0    9.10    2.00
 -22   2   0    8.10    0.90
  22   2   0    8.80    4.70
 -22   2   0    2.70    4.60
 -22   2   0    9.90    0.90
  22   2   0    5.20    1.40
 -22   2   0    8.90    1.50
 -22   2   0   10.60    1.70
  24  -2   0   12.70    2.50
 -24  -2   0   13.90    1.90
  24  -2   0   15.10    2.80
  24  -2   0   12.20    2.20
 -24   2   0   14.40    2.20
  24   2   0   11.00    2.40
  24   2   0   15.30    2.40
  24   2   0   17.70    2.70
 -26  -2   0   16.40    2.00
  26  -2   0   16.00    2.70
  26  -2   0   11.80    2.90
 -26  -2   0   15.30    2.10
  26  -2   0   17.20    2.70
  26   2   0   12.50    2.50
 -26   2   0   14.90    2.20
  26   2   0   14.00    2.70
  26   2   0    9.60    2.50
 -28  -2   0   47.00    3.80
  28  -2   0   45.90    4.90
  28  -2   0   50.99    4.60
  28  -2   0   43.30    4.60
  28   2   0   50.79    5.00
  28   2   0   45.60    4.70
  28   2   0   54.89    4.80
  30  -2   0    1.90    1.40
  30  -2   0    1.90    1.20
  30  -2   0    0.40    0.70
 -30  -2   0    0.70    0.60
  30   2   0    0.90    1.20
  30   2   0    0.50    0.80
  30   2   0    1.40    1.30
  32  -2   0    0.40    1.30
  32  -2   0    2.30    1.10
  32  -2   0    1.50    1.20
 -32  -2   0    0.80    0.60
  32   2   0    2.50    1.10
  32   2   0   -0.10    1.20
  32   2   0    1.50    1.20
  34  -2   0   18.70    3.70
  34  -2   0   14.90    3.20
  34  -2   0   15.00    3.30
  34   2   0   14.30    3.30
  34   2   0   13.50    3.20
  34   2   0    9.40    2.40
  36  -2   0    1.20    1.00
  36  -2   0    1.00    1.50
  36  -2   0    1.60    1.80
  36   2   0    2.00    1.20
  36   2   0   -0.30    1.10
  36   2   0    1.20    1.60
  38  -2   0   -2.40    1.10
  38  -2   0    0.10    1.10
  38   2   0   -1.40    1.10
  38   2   0   -0.20    1.00
  38   2   0   -0.80    1.20
  40  -2   0    1.30    1.60
  40  -2   0    0.50    1.10
  40  -2   0    2.60    2.00
  40   2   0    1.20    1.90
  40   2   0   -0.60    1.40
  40   2   0   -1.60    0.90
  42  -2   0    0.50    1.90
  42  -2   0   -1.70    0.80
  42   2   0   -0.70    0.80
  42   2   0   -2.10    1.20
  42   2   0   -1.70    1.40
  44  -2   0   -1.30    1.70
  44  -2   0   -1.10    1.00
  44   2   0    0.50    1.10
  44   2   0   -1.60    1.50
  44   2   0    1.60    1.70
  -1  -3   0   16.70    1.40
   1  -3   0   20.50    1.60
  -1  -3   0   18.90    1.40
  -1  -3   0   20.40    1.50
  -1  -3   0   18.00    1.40
   1  -3   0   12.60    3.30
   1  -3   0   19.80    1.50
  -1  -3   0   12.40    3.10
   1  -3   0   20.10    3.90
  -1  -3   0   19.30    1.60
   1  -3   0   20.40    1.40
  -1  -3   0   17.90    1.50
  -1  -3   0   16.10    3.70
   1  -3   0   18.10    1.30
  -1  -3   0   16.20    1.40
  -1   3   0   18.10    1.40
  -1   3   0   19.40    1.50
  -1   3   0   17.90    3.70
   1   3   0   19.40    1.40
   1   3   0   19.60    1.40
  -1   3   0   20.20    4.70
   1   3   0   14.20    3.50
  -1   3   0   19.20    1.30
  -1   3   0   16.50    1.50
   1   3   0   18.80    1.40
   1   3   0   17.30    1.40
  -1   3   0   20.20    1.40
   1   3   0   17.10    3.60
  -3  -3   0 1496.35   68.29
  -3  -3   0 1423.46   68.09
   3  -3   0 1463.45   73.09
   3  -3   0 1666.73   68.09
   3  -3   0 1580.54   68.29
  -3  -3   0 1462.15   74.09
  -3  -3   0 1632.74   68.49
  -3  -3   0 1463.65   74.09
   3  -3   0 1481.25   73.69
   3   3   0 1487.55   74.59
  -3   3   0 1526.25   68.09
  -3   3   0 1483.25   67.69
  -3   3   0 1541.95   68.09
  -3   3   0 1400.96   73.19
   3   3   0 1544.55   68.19
   3   3   0 1593.54   68.39
   3   3   0 1386.96   67.99
  -3   3   0 1363.26   68.09
   3   3   0 1508.35   73.89
  -3   3   0 1541.45   73.49
  -3   3   0 1534.85   68.29
   3   3   0 1387.36   68.09
   5  -3   0  269.07   13.90
  -5  -3   0  303.97   20.00
   5  -3   0  312.87   13.80
  -5  -3   0  271.47   14.10
  -5  -3   0  322.77   13.80
   5  -3   0  302.07   19.10
   5  -3   0  295.37   14.00
   5  -3   0  278.07   13.90
   5  -3   0  296.27   18.40
   5  -3   0  293.07   13.50
  -5  -3   0  289.17   19.70
  -5  -3   0  273.17   14.00
  -5  -3   0  279.27   13.90
  -5  -3   0  296.17   14.10
   5  -3   0  302.67   13.40
   5   3   0  258.97   13.90
  -5   3   0  273.97   13.40
   5   3   0  292.87   13.80
   5   3   0  273.37   13.90
   5   3   0  295.27   20.20
  -5   3   0  291.97   13.50
   5   3   0  308.07   13.80
  -5   3   0  287.17   13.90
  -5   3   0  270.17   13.90
  -5   3   0  301.97   13.80
   5   3   0  323.87   14.00
  -5   3   0  302.47   18.90
   5   3   0  301.77   19.60
   5   3   0  328.87   14.50
   7  -3   0    5.80    0.60
   7  -3   0    6.50    0.90
  -7  -3   0    6.10    1.00
  -7  -3   0    5.70    1.00
   7  -3   0    7.80    1.30
   7  -3   0    6.80    1.00
   7  -3   0    5.20    2.40
  -7  -3   0    3.80    2.30
  -7  -3   0    9.00    3.50
  -7  -3   0    6.10    1.00
  -7  -3   0    6.50    0.80
  -7  -3   0    4.60    1.00
   7  -3   0    4.50    2.30
  -7   3   0    4.80    0.80
  -7   3   0    6.00    1.00
   7   3   0    4.80    0.80
   7   3   0    6.60    0.90
   7   3   0    7.90    1.20
   7   3   0    6.80    1.20
   7   3   0    4.50    2.20
   7   3   0    5.50    1.00
   7   3   0    6.40    1.00
   7   3   0    4.70    1.00
  -7   3   0    5.30    0.60
  -7   3   0    6.60    0.90
  -9  -3   0  467.25   22.60
  -9  -3   0  481.15   30.20
   9  -3   0  500.95   22.30
   9  -3   0  470.85   28.20
   9  -3   0  465.75   22.60
  -9  -3   0  523.85   23.10
   9  -3   0  516.15   22.90
   9  -3   0  462.85   22.70
   9  -3   0  477.35   22.10
  -9  -3   0  514.85   30.90
  -9  -3   0  488.75   23.00
   9  -3   0  488.55   29.50
  -9  -3   0  451.05   22.20
  -9   3   0  480.45   22.90
   9   3   0  446.26   22.80
  -9   3   0  508.65   22.20
  -9   3   0  488.15   22.30
   9   3   0  502.15   31.30
   9   3   0  463.05   22.60
   9   3   0  445.66   22.60
   9   3   0  423.26   22.80
   9   3   0  474.15   22.60
  -9   3   0  491.25   21.80
  -9   3   0  527.45   22.50
   9   3   0  461.45   29.40
   9   3   0  452.15   22.30
   9   3   0  541.25   23.00
  -9   3   0  461.25   28.70
  11  -3   0 1961.50   96.99
  11  -3   0 2258.97   96.39
 -11  -3   0 2224.48  107.69
 -11  -3   0 2081.69   97.19
 -11  -3   0 2095.89   97.29
  11  -3   0 2220.28   96.39
 -11  -3   0 2279.37  107.99
  11  -3   0 2200.18  105.59
 -11  -3   0 2301.47   97.19
 -11  -3   0 2050.99   96.39
  11  -3   0 2090.69   97.09
  11  -3   0 2150.98  103.99
  11  -3   0 2049.89   96.79
  11   3   0 2324.87   97.39
  11   3   0 2198.98   96.99
  11   3   0 1953.60   97.09
  11   3   0 2237.48  108.39
 -11   3   0 2269.37   97.39
 -11   3   0 2201.68   96.49
 -11   3   0 2093.49  104.69
 -11   3   0 2065.99   96.39
  11   3   0 1976.80   96.39
  11   3   0 1904.01   97.09
  11   3   0 2160.88  106.49
  11   3   0 2112.69   97.29
 -11   3   0 2020.30   96.59
  11   3   0 2103.79   97.39
 -13  -3   0   10.20    1.00
  13  -3   0    8.60    1.10
  13  -3   0    5.30    1.30
 -13  -3   0    8.20    1.40
 -13  -3   0    8.00    1.50
 -13  -3   0    8.60    1.40
  13  -3   0    7.00    1.00
  13  -3   0    9.20    1.40
 -13  -3   0    9.60    1.40
  13  -3   0    7.50    1.50
  13  -3   0    5.50    2.90
 -13  -3   0    8.00    3.80
  13  -3   0    7.10    3.30
  13   3   0    9.60    1.40
  13   3   0   11.80    1.60
 -13   3   0   10.60    1.30
  13   3   0    7.30    1.00
 -13   3   0    5.20    3.60
  13   3   0    8.10    1.40
  13   3   0    8.10    1.50
  13   3   0   10.90    4.00
 -13   3   0    8.80    1.00
  13   3   0    8.70    3.30
 -13   3   0    9.50    1.20
  13   3   0   10.10    1.50
  15  -3   0    2.20    0.70
  15  -3   0    1.10    0.50
  15  -3   0    0.70    0.70
 -15  -3   0    2.10    2.40
  15  -3   0    0.40    0.40
  15  -3   0   -0.20    2.60
  15  -3   0    1.10    0.40
 -15  -3   0    0.90    0.60
 -15  -3   0    1.20    0.60
 -15  -3   0    1.40    0.40
  15  -3   0    1.10    0.50
 -15  -3   0    0.10    2.30
  15  -3   0   -0.50    2.20
 -15  -3   0    0.70    0.40
 -15   3   0    2.10    0.60
  15   3   0    0.90    2.10
 -15   3   0    0.70    0.40
 -15   3   0   -1.00    1.60
  15   3   0    3.00    3.00
 -15   3   0    2.00    0.60
  15   3   0    1.60    0.70
  15   3   0    0.40    0.30
  15   3   0    0.50    0.40
  15   3   0    1.40    0.70
  15   3   0    0.80    0.50
 -15   3   0    0.60    1.90
 -17  -3   0   -2.10    3.00
  17  -3   0    0.80    0.50
  17  -3   0   -1.00    1.90
 -17  -3   0    0.40    0.40
  17  -3   0    0.10    0.30
  17  -3   0    0.80    0.60
  17  -3   0    1.50    0.60
 -17  -3   0    2.20    2.50
  17  -3   0    0.90    0.50
 -17  -3   0   -0.40    0.50
 -17  -3   0    0.60    0.30
  17  -3   0    0.60    2.70
  17   3   0   -0.10    0.30
 -17   3   0    0.00    2.20
 -17   3   0    0.30    3.30
  17   3   0   -0.90    2.50
 -17   3   0   -0.30    0.40
 -17   3   0    0.90    0.50
  17   3   0    0.50    0.70
  17   3   0    4.00    2.30
  17   3   0    0.10    0.60
  17   3   0    0.00    0.40
  19  -3   0   76.29    4.40
  19  -3   0   81.49    5.40
 -19  -3   0   79.09   12.30
  19  -3   0   87.79    5.00
 -19  -3   0   85.09   12.40
  19  -3   0   77.89    5.60
  19  -3   0   84.19   11.70
 -19  -3   0   83.69    4.30
 -19  -3   0   73.89    5.00
 -19   3   0   89.99   13.80
 -19   3   0   80.59    5.00
  19   3   0   85.49    5.80
 -19   3   0   87.29    4.90
 -19   3   0   80.89    4.40
  19   3   0   89.79    5.90
  19   3   0   77.59    5.40
 -19   3   0  101.39   12.70
  19   3   0   64.79   11.50
  19   3   0   91.19   12.30
  21  -3   0  100.69   12.60
  21  -3   0  105.69    6.60
 -21  -3   0   92.39    4.80
 -21  -3   0   78.79   14.70
  21  -3   0  100.09    5.00
 -21  -3   0   87.89    5.70
  21  -3   0   99.69    6.20
  21  -3   0   89.19   12.30
 -21  -3   0   82.49   16.50
 -21   3   0   89.39    4.90
 -21   3   0  101.89   13.70
 -21   3   0   86.29   13.10
  21   3   0   99.49    6.60
 -21   3   0   86.79    5.40
  21   3   0   93.19   13.20
  21   3   0   90.69    6.20
 -21   3   0   88.69    5.60
  21   3   0  106.89    6.70
  21   3   0   96.89   21.20
  23  -3   0  123.49    7.80
  23  -3   0  111.29    7.30
  23  -3   0  116.49    6.00
 -23  -3   0  121.99    5.80
 -23  -3   0  112.89    6.80
  23   3   0  106.69    7.60
  23   3   0  118.09    7.50
 -23   3   0  116.19    6.90
  23   3   0  117.79    7.70
  25  -3   0   91.59    7.00
  25  -3   0   97.19    6.90
 -25  -3   0  100.59    6.30
 -25   3   0  108.69    6.50
  25   3   0  107.89    7.30
  25   3   0  105.09    7.40
  27  -3   0   15.60    2.70
  27  -3   0   20.00    3.30
 -27  -3   0   13.50    2.30
 -27   3   0   14.10    2.20
  27   3   0   14.10    2.50
  27   3   0   18.50    3.10
  27   3   0   15.80    2.90
  29  -3   0   31.90    4.30
 -29  -3   0   25.70    3.90
 -29  -3   0   20.40    2.70
  29  -3   0   27.00    3.60
  29   3   0   19.00    3.40
  29   3   0   19.50    3.20
  29   3   0   25.00    3.40
  31  -3   0    1.20    1.30
  31  -3   0   -0.40    0.90
 -31  -3   0    0.90    0.70
  31  -3   0   -0.30    1.20
  31   3   0    0.20    0.90
  31   3   0   -0.60    1.10
  31   3   0    0.20    0.70
  33  -3   0    4.10    1.80
  33  -3   0    3.30    1.30
 -33  -3   0    2.70    0.90
  33   3   0    1.70    1.40
  33   3   0    6.70    2.00
  33   3   0    4.50    1.40
  35  -3   0    2.70    1.30
  35  -3   0    1.60    1.30
  35  -3   0    4.00    1.80
 -35  -3   0    2.10    0.80
  35   3   0    0.60    0.80
  35   3   0    3.50    1.70
  35   3   0    0.20    1.20
  37  -3   0    0.50    1.70
  37  -3   0    5.00    1.70
  37  -3   0    2.70    1.20
  37   3   0    4.30    2.00
  37   3   0    3.10    1.50
  39  -3   0    1.80    1.20
  39  -3   0    1.90    1.70
  39  -3   0    4.10    2.10
  39   3   0    2.20    1.90
  39   3   0    2.30    1.30
  39   3   0    1.00    1.50
  41  -3   0   -0.10    1.00
  41  -3   0   -2.80    1.10
  41   3   0   -0.70    1.10
  41   3   0   -0.30    1.40
  41   3   0   -0.30    1.50
  43  -3   0    0.10    1.70
  43  -3   0   -1.10    0.80
  43   3   0   -1.30    1.00
  43   3   0    0.20    1.30
  43   3   0   -0.10    1.50
   0  -4   0  403.96   21.60
   0  -4   0  487.15   28.50
   0  -4   0  499.35   21.70
   0  -4   0  436.36   21.40
   0  -4   0  465.75   27.90
   0  -4   0  449.66   21.40
   0  -4   0  445.86   21.50
   0  -4   0  469.55   21.80
   0   4   0  459.35   21.50
   0   4   0  478.75   21.60
   0   4   0  450.85   28.10
   0   4   0  454.05   21.70
   0   4   0  474.15   21.50
   0   4   0  471.45   28.00
   2  -4   0  108.49    5.50
  -2  -4   0  108.79    5.70
   2  -4   0  104.09    5.80
  -2  -4   0  111.09    6.00
  -2  -4   0  109.99    5.70
  -2  -4   0  109.89    5.80
   2  -4   0   99.59    5.60
   2  -4   0  100.79   10.00
  -2  -4   0  102.89    5.60
  -2  -4   0  103.09    5.60
   2  -4   0  108.29    5.70
  -2  -4   0   92.49   10.30
   2  -4   0   82.19    9.50
  -2  -4   0  113.49   10.90
  -2  -4   0  117.39    6.00
   2  -4   0  105.49    5.80
  -2   4   0  103.59    5.80
  -2   4   0   99.29    9.90
  -2   4   0  103.69   10.50
  -2   4   0  104.89    5.60
   2   4   0  103.19    5.70
  -2   4   0  118.09    5.90
   2   4   0  114.39    5.70
  -2   4   0  107.19    5.20
   2   4   0  110.49    5.80
   2   4   0  107.49    5.70
   2   4   0  105.29   10.60
  -2   4   0  103.99    5.70
   2   4   0  103.89   10.70
  -2   4   0  114.59    5.50
  -4  -4   0   77.49    9.40
  -4  -4   0   88.59    4.60
   4  -4   0   78.79    8.90
  -4  -4   0   79.39    4.90
   4  -4   0   72.69    4.50
  -4  -4   0   74.39    4.70
  -4  -4   0   71.49    4.30
   4  -4   0   78.19    4.20
   4  -4   0   87.19    8.80
   4  -4   0   78.09    4.60
  -4  -4   0   85.59    4.60
  -4  -4   0   82.59    9.40
   4  -4   0   85.99    4.90
   4  -4   0   86.79    4.50
  -4  -4   0   83.39    4.70
  -4  -4   0   85.49    4.70
   4   4   0   73.19    4.60
   4   4   0   79.99    9.00
   4   4   0   80.49    4.50
  -4   4   0   82.89    9.00
  -4   4   0   82.69    4.70
   4   4   0   81.39    4.60
   4   4   0   94.29   10.40
  -4   4   0   75.79    4.20
  -4   4   0   82.09    9.00
  -4   4   0   68.19    4.40
   4   4   0   76.09    4.40
  -4   4   0   82.69    4.50
   4   4   0   91.19    4.60
  -4   4   0   78.49    3.90
  -4   4   0   70.69    4.40
  -6  -4   0  253.07   12.80
   6  -4   0  267.07   12.60
   6  -4   0  276.77   12.90
  -6  -4   0  245.68   19.70
   6  -4   0  259.37   18.40
  -6  -4   0  288.97   13.90
  -6  -4   0  261.17   19.90
   6  -4   0  277.27   12.30
   6  -4   0  276.37   12.10
  -6  -4   0  239.38   12.90
  -6  -4   0  232.48   12.70
  -6  -4   0  262.77   13.50
   6  -4   0  263.77   19.00
  -6  -4   0  275.97   13.00
  -6  -4   0  268.97   12.60
   6  -4   0  253.87   12.70
  -6   4   0  244.98   12.60
  -6   4   0  258.87   12.30
  -6   4   0  235.58   12.80
  -6   4   0  244.38   12.10
   6   4   0  285.67   12.70
   6   4   0  244.28   22.20
   6   4   0  229.18   19.50
  -6   4   0  261.77   18.70
  -6   4   0  242.78   12.70
   6   4   0  296.07   13.40
   6   4   0  264.97   12.70
   6   4   0  258.17   13.10
   6   4   0  262.07   12.80
  -6   4   0  255.97   18.80
   6   4   0  283.97   13.40
   6   4   0  272.77   13.00
  -8  -4   0  107.29   11.30
   8  -4   0   70.29    9.30
   8  -4   0   93.69    4.40
  -8  -4   0   79.69    5.00
   8  -4   0   84.99    5.00
  -8  -4   0   93.29    4.80
   8  -4   0   94.69    9.80
   8  -4   0   87.19    4.80
   8  -4   0   78.79    4.90
  -8  -4   0   82.49    5.30
   8  -4   0   94.49    4.40
   8  -4   0   87.79    5.10
  -8  -4   0   96.39    5.40
  -8  -4   0   79.79    5.00
   8   4   0   83.09    5.10
  -8   4   0   87.69    4.80
   8   4   0   95.89    5.00
  -8   4   0   91.29    4.40
  -8   4   0   87.09    5.20
   8   4   0   91.59    5.10
   8   4   0   94.39   11.30
   8   4   0   83.69    4.80
   8   4   0   80.19    9.90
  -8   4   0   84.79    9.60
  -8   4   0   90.89    4.90
   8   4   0   91.59    5.10
   8   4   0   76.79    5.20
  -8   4   0   90.79    4.40
   8   4   0   92.59    5.30
  10  -4   0    4.60    1.10
  10  -4   0    4.00    2.40
  10  -4   0    2.70    0.80
  10  -4   0    1.00    0.40
 -10  -4   0    1.80    0.70
  10  -4   0    1.10    0.40
 -10  -4   0    1.40    0.40
  10  -4   0    1.90    0.70
 -10  -4   0    1.60    0.60
  10  -4   0    3.20    0.60
 -10  -4   0    4.30    0.90
 -10  -4   0    1.50    0.50
 -10  -4   0   -2.70    2.40
  10  -4   0    4.00    2.80
 -10  -4   0    1.40    2.00
  10   4   0    1.10    0.40
  10   4   0    0.70    2.80
  10   4   0    1.30    0.50
 -10   4   0    2.00    2.20
  10   4   0   -0.90    2.00
 -10   4   0    0.80    0.40
  10   4   0    2.70    0.70
 -10   4   0    1.50    0.40
 -10   4   0    1.90    0.50
  10   4   0    1.40    0.70
  10   4   0    1.60    0.50
  10   4   0    2.00    0.50
  10   4   0    1.50    0.60
  12  -4   0  300.07   13.60
  12  -4   0  303.77   14.40
  12  -4   0  300.77   14.60
  12  -4   0  275.67   13.70
 -12  -4   0  273.67   14.40
 -12  -4   0  269.07   14.20
  12  -4   0  280.77   14.30
 -12  -4   0  295.07   14.80
 -12  -4   0  269.17   14.60
 -12  -4   0  273.57   22.80
  12  -4   0  290.67   22.20
  12  -4   0  297.07   21.20
 -12  -4   0  301.07   13.80
 -12  -4   0  286.67   23.40
 -12   4   0  306.57   14.70
  12   4   0  298.77   13.90
  12   4   0  263.07   14.20
  12   4   0  286.17   22.50
 -12   4   0  268.87   13.80
  12   4   0  294.37   14.60
 -12   4   0  276.57   13.90
  12   4   0  294.57   14.40
 -12   4   0  272.77   13.60
  12   4   0  312.27   14.80
 -12   4   0  306.57   22.30
  12   4   0  279.57   23.40
  12   4   0  311.67   14.40
  12   4   0  251.17   14.30
 -14  -4   0  143.59    7.80
 -14  -4   0  130.79    7.10
 -14  -4   0  125.49   15.00
  14  -4   0  148.89    7.30
  14  -4   0  133.99    8.00
  14  -4   0  147.49    7.90
 -14  -4   0  149.99    8.00
  14  -4   0  138.09   13.80
  14  -4   0  144.09   14.70
 -14  -4   0  135.99    8.10
  14  -4   0  121.49    7.80
 -14  -4   0  156.58   16.80
  14  -4   0  147.69    7.50
 -14   4   0  139.69    8.20
  14   4   0  124.19    7.90
 -14   4   0  141.09    7.40
  14   4   0  156.78    8.40
 -14   4   0  135.69    7.20
  14   4   0  157.48   16.00
  14   4   0  159.58    8.00
  14   4   0  131.59   15.90
  14   4   0  136.39    8.10
 -14   4   0  142.69   14.60
 -14   4   0  140.99    7.30
  14   4   0  140.89    7.30
 -16  -4   0   63.39   10.80
  16  -4   0   55.69    4.10
 -16  -4   0   58.19    4.10
  16  -4   0   57.39    9.70
 -16  -4   0   55.89    3.50
  16  -4   0   58.49    4.50
  16  -4   0   56.69    3.60
  16  -4   0   65.19    9.20
  16  -4   0   63.09    3.70
 -16  -4   0   58.19   10.20
  16   4   0   65.49    4.70
  16   4   0   72.79   10.90
  16   4   0   57.69    4.30
 -16   4   0   65.99    3.70
 -16   4   0   56.89    9.30
  16   4   0   61.49    4.50
 -16   4   0   56.89    9.80
 -16   4   0   67.09    3.90
  16   4   0   59.79    3.70
  16   4   0   61.69   11.10
  16   4   0   55.29    4.40
 -16   4   0   59.79    3.70
 -18  -4   0    2.00    0.50
  18  -4   0    3.10    0.90
  18  -4   0    1.80    0.50
 -18  -4   0    1.30    0.60
  18  -4   0   -3.50    2.30
 -18  -4   0    3.20    2.30
  18  -4   0    4.60    1.30
  18  -4   0   -1.20    2.30
 -18   4   0    2.50    0.70
  18   4   0    6.40    2.80
  18   4   0    1.70    1.00
  18   4   0    1.80    0.50
  18   4   0    9.10    6.00
  18   4   0    1.90    0.70
 -18   4   0    2.40    0.70
  18   4   0    1.50    0.70
 -18   4   0    1.80    0.60
 -18   4   0    4.90    3.90
  18   4   0    3.40    1.10
  20  -4   0    4.80    1.40
  20  -4   0    2.80    1.40
  20  -4   0    8.10    1.30
 -20  -4   0    0.80    5.50
  20  -4   0    6.00    1.40
 -20  -4   0    7.80    1.70
 -20  -4   0   -0.60    7.70
  20  -4   0    4.20    4.20
  20   4   0    9.00    1.90
 -20   4   0    5.70    1.40
  20   4   0    6.90    4.60
  20   4   0    2.10    3.90
  20   4   0    5.80    1.40
 -20   4   0    1.50    4.00
  20   4   0    3.80    0.80
 -20   4   0   13.00    5.60
  20   4   0    7.90    1.90
 -20   4   0    4.90    0.80
 -20   4   0    8.90    1.50
  22  -4   0   27.40    2.20
  22  -4   0   31.10    3.30
 -22  -4   0   27.00    2.80
 -22  -4   0   28.30    2.10
  22   4   0   27.90    3.70
 -22   4   0   32.00    2.70
  22   4   0   29.00    3.20
  22   4   0   24.80    3.20
  24  -4   0    1.00    0.40
  24  -4   0    5.20    1.80
 -24  -4   0    1.70    0.50
  24  -4   0    2.50    1.20
 -24   4   0    1.10    0.70
  24   4   0    2.60    1.20
  24   4   0    1.40    0.80
  26  -4   0   19.90    2.90
 -26  -4   0   26.20    3.40
  26  -4   0   21.10    3.30
 -26   4   0   20.30    2.50
  26   4   0   24.40    3.30
  26   4   0   17.70    2.80
  26   4   0   15.80    2.90
  28  -4   0    0.30    1.10
 -28  -4   0    0.80    0.60
  28   4   0    0.70    0.90
  28   4   0    1.70    1.00
  28   4   0    0.70    0.80
 -30  -4   0    3.10    0.90
  30  -4   0    2.90    1.10
  30  -4   0    5.40    1.70
  30  -4   0    6.40    2.10
  30   4   0    5.10    1.60
  30   4   0    4.00    1.30
  30   4   0    4.10    1.60
 -32  -4   0   20.60    3.00
  32  -4   0   24.80    3.80
  32  -4   0   17.10    4.00
  32  -4   0   21.80    3.80
  32   4   0   22.00    3.60
  32   4   0   28.70    4.20
  32   4   0   25.20    3.80
  34  -4   0    1.40    1.50
  34  -4   0   -1.00    0.90
 -34  -4   0    0.50    0.70
  34  -4   0    1.70    1.60
  34   4   0    0.40    1.30
  34   4   0   -0.10    0.90
  34   4   0    1.10    1.20
  36  -4   0    2.30    1.20
  36  -4   0    0.30    1.40
 -36  -4   0    1.40    0.80
  36  -4   0    2.60    1.80
  36   4   0    1.20    1.10
  36   4   0    4.40    1.60
  36   4   0    4.00    1.80
  38  -4   0   -0.70    1.30
  38  -4   0   -0.20    1.00
  38  -4   0   -2.10    1.00
  38   4   0   -0.50    1.30
  38   4   0   -1.20    1.00
  38   4   0   -0.10    1.20
  38   4   0   -1.80    0.70
  40  -4   0   -1.40    0.90
  40  -4   0   -2.70    1.50
  40   4   0    1.10    1.00
  40   4   0    1.70    1.80
  40   4   0   -2.00    1.30
  42  -4   0    1.50    1.80
  42  -4   0    2.20    1.50
  42   4   0   -0.90    1.00
  42   4   0    2.50    1.70
  42   4   0    0.80    1.60
  42   4   0   -0.30    1.00
  -1  -5   0  588.04   26.80
  -1  -5   0  546.65   35.10
  -1  -5   0  566.74   35.10
  -1  -5   0  613.14   26.80
  -1  -5   0  517.55   27.00
   1  -5   0  619.74   27.10
   1  -5   0  540.15   34.20
  -1  -5   0  498.45   26.80
  -1  -5   0  630.24   27.30
   1  -5   0  625.94   36.00
   1  -5   0  547.45   26.80
   1  -5   0  553.84   26.60
  -1  -5   0  560.34   27.00
  -1  -5   0  522.75   26.70
   1  -5   0  603.34   26.80
   1   5   0  560.34   26.70
   1   5   0  613.04   27.00
  -1   5   0  608.14   35.60
  -1   5   0  571.24   35.20
  -1   5   0  576.34   27.10
  -1   5   0  560.14   26.70
  -1   5   0  547.35   26.80
  -1   5   0  615.94   26.80
   1   5   0  567.44   27.00
   1   5   0  543.65   26.70
   1   5   0  585.94   35.10
   1   5   0  596.04   36.20
   3  -5   0  419.06   27.70
  -3  -5   0  462.55   29.40
  -3  -5   0  416.56   20.70
   3  -5   0  441.36   20.70
   3  -5   0  453.15   20.40
   3  -5   0  432.36   28.30
  -3  -5   0  411.86   20.30
  -3  -5   0  475.35   20.80
   3  -5   0  416.26   20.10
  -3  -5   0  395.56   20.40
   3  -5   0  466.45   20.60
   3  -5   0  418.16   20.30
  -3  -5   0  403.36   20.30
  -3  -5   0  406.36   20.70
  -3  -5   0  411.66   28.70
   3   5   0  408.26   20.30
  -3   5   0  423.66   28.20
  -3   5   0  433.66   20.10
  -3   5   0  437.96   19.70
   3   5   0  442.76   29.60
   3   5   0  419.96   20.40
   3   5   0  396.46   20.50
   3   5   0  450.55   28.90
   3   5   0  470.35   20.50
  -3   5   0  417.26   20.40
  -3   5   0  430.46   28.00
  -3   5   0  394.96   20.50
  -3   5   0  460.85   20.40
  -5  -5   0   73.29    4.50
  -5  -5   0   80.29    4.50
   5  -5   0   81.49    9.90
   5  -5   0   76.19    4.20
   5  -5   0   74.29    4.60
   5  -5   0   81.79    4.50
   5  -5   0   72.59    9.00
  -5  -5   0   84.99    5.00
  -5  -5   0   89.49   11.20
  -5  -5   0   77.89   10.30
   5  -5   0   80.19    4.80
  -5  -5   0   67.69    4.50
  -5  -5   0   69.99    4.70
  -5  -5   0   72.19    4.50
  -5  -5   0   67.89    4.70
  -5   5   0   87.69   10.00
  -5   5   0   65.09    9.30
   5   5   0   74.69    4.30
   5   5   0   89.69    5.00
   5   5   0   75.89    4.60
  -5   5   0   71.79    4.50
   5   5   0   88.89   10.50
   5   5   0   82.09    4.80
  -5   5   0   68.19    4.70
   5   5   0   77.39    4.50
   5   5   0   76.79   10.50
   5   5   0   70.39    4.50
  -5   5   0   70.39    4.40
  -5   5   0   79.29    4.60
  -5   5   0   74.29    3.80
  -7  -5   0   35.00    2.90
   7  -5   0   32.60    2.10
  -7  -5   0   35.60    7.10
   7  -5   0   29.60    6.20
   7  -5   0   32.10    2.70
  -7  -5   0   33.00    2.60
   7  -5   0   35.90    2.50
   7  -5   0   48.70    7.40
  -7  -5   0   29.70    2.70
   7  -5   0   28.30    3.40
  -7  -5   0   34.40    7.20
  -7  -5   0   32.00    2.40
  -7  -5   0   31.40    2.60
   7  -5   0   33.30    2.70
  -7  -5   0   32.00    2.60
  -7  -5   0   32.00    2.80
  -7   5   0   34.10    1.90
   7   5   0   29.00    2.60
  -7   5   0   25.50    5.60
  -7   5   0   33.90    2.50
   7   5   0   35.80    2.60
  -7   5   0   27.30    2.40
  -7   5   0   33.50    2.10
   7   5   0   35.20    6.90
   7   5   0   29.10    2.50
   7   5   0   27.60    2.50
  -7   5   0   33.60    6.40
   7   5   0   36.40    2.90
   7   5   0   30.40    7.20
  -7   5   0   33.50    2.70
   7   5   0   35.80    2.80
   7   5   0   31.40    2.40
  -9  -5   0   40.90    2.80
   9  -5   0   41.00    3.10
  -9  -5   0   31.80    4.10
  -9  -5   0   41.30    8.30
   9  -5   0   38.90    2.20
  -9  -5   0   40.70    3.00
  -9  -5   0   42.10    7.90
   9  -5   0   42.10    7.60
  -9  -5   0   35.70    3.10
   9  -5   0   43.10    2.90
   9  -5   0   40.30    6.70
  -9  -5   0   35.30    2.90
   9  -5   0   34.90    2.90
   9   5   0   34.70    6.80
  -9   5   0   48.80    8.20
  -9   5   0   38.70    2.30
   9   5   0   30.40    7.70
   9   5   0   41.50    3.00
   9   5   0   38.40    3.10
   9   5   0   42.20    3.30
  -9   5   0   39.80    2.20
   9   5   0   41.80    2.90
  -9   5   0   42.10    2.90
  -9   5   0   35.20    3.10
   9   5   0   31.70    2.70
  -9   5   0   31.40    2.70
   9   5   0   39.60    3.00
 -11  -5   0    7.20    1.20
  11  -5   0    8.00    4.40
  11  -5   0    6.10    1.50
 -11  -5   0    3.60    2.80
  11  -5   0    6.80    0.90
 -11  -5   0    6.50    1.40
  11  -5   0    5.20    3.00
 -11  -5   0   -1.20    3.40
  11  -5   0    6.90    1.40
  11  -5   0    8.80    1.40
 -11  -5   0    6.70    1.40
  11   5   0    4.50    0.90
  11   5   0    8.80    4.10
 -11   5   0    7.60    0.80
 -11   5   0    8.30    1.60
  11   5   0    5.80    1.30
  11   5   0    9.70    1.60
  11   5   0   10.10    1.60
  11   5   0    8.00    1.50
 -11   5   0    7.90    1.40
 -11   5   0    7.60    0.90
  11   5   0    4.60    4.10
  11   5   0    9.50    1.80
 -11   5   0    4.50    3.50
  13  -5   0   95.69    5.60
 -13  -5   0   96.79    5.50
 -13  -5   0   85.29    5.00
  13  -5   0   87.19    5.00
 -13  -5   0  114.99   12.90
  13  -5   0   84.39    5.70
  13  -5   0   85.59   11.40
  13  -5   0   86.99    4.60
 -13  -5   0   95.09   12.80
  13  -5   0   95.39   11.10
 -13   5   0   80.89    5.00
  13   5   0   77.69   11.70
  13   5   0   94.09    5.90
  13   5   0   79.09    5.00
 -13   5   0  100.79   12.40
 -13   5   0   89.19    5.80
  13   5   0   81.39    5.60
 -13   5   0   88.09    4.60
  13   5   0   76.29    5.30
  13   5   0   70.39   12.00
 -13   5   0   84.29    5.10
 -15  -5   0    0.20    0.40
  15  -5   0    0.80    0.40
 -15  -5   0   -3.10    3.60
  15  -5   0    0.40    1.80
  15  -5   0    2.00    0.90
  15  -5   0    0.50    0.80
 -15  -5   0    0.80    0.50
  15  -5   0    0.10    0.40
  15   5   0    0.30    0.50
 -15   5   0    2.40    3.90
 -15   5   0    0.80    0.50
 -15   5   0    0.70    0.50
  15   5   0    0.60    0.50
  15   5   0    0.90    0.70
  15   5   0    0.90    1.80
  15   5   0    1.10    0.70
 -15   5   0    0.20    2.10
  15   5   0    0.60    0.50
  15   5   0    1.60    4.00
 -15   5   0    0.30    0.50
 -15   5   0    1.00    0.70
  17  -5   0   31.30    3.00
  17  -5   0   17.20    6.90
 -17  -5   0   13.50    7.10
  17  -5   0   25.20    2.20
  17  -5   0   24.70    2.00
  17  -5   0   26.20    3.10
 -17  -5   0   21.60    2.10
 -17  -5   0   24.40    2.70
 -17  -5   0   19.40    7.40
  17  -5   0   26.90    7.00
  17   5   0   28.20    2.80
  17   5   0   24.20    2.90
 -17   5   0   25.10    7.10
  17   5   0   25.60    3.00
 -17   5   0   27.40    2.40
 -17   5   0   25.60    2.40
  17   5   0   29.60    3.00
  17   5   0   21.30    2.20
  17   5   0   18.90    6.60
  17   5   0   45.60    8.10
 -17   5   0   30.60    2.20
 -17   5   0   18.20    6.60
 -19  -5   0    0.50    0.50
  19  -5   0   -0.50    0.70
  19  -5   0    0.20    0.40
  19  -5   0    0.40    0.80
 -19  -5   0   -0.10    0.40
 -19   5   0    1.30    0.60
  19   5   0    0.40    0.50
 -19   5   0   -0.40    0.50
  19   5   0   -0.40    0.70
  19   5   0   -0.80    0.40
  19   5   0    0.10    0.50
  19   5   0    0.90    0.90
  21  -5   0   12.10    1.70
 -21  -5   0   15.50    2.30
  21  -5   0   16.40    2.70
 -21  -5   0   16.20    1.80
  21  -5   0   15.30    2.40
  21   5   0   17.70    2.50
  21   5   0   15.00    2.60
 -21   5   0   10.20    1.80
  21   5   0   17.50    2.60
  23  -5   0   15.60    2.90
 -23  -5   0   19.30    2.60
 -23  -5   0   20.30    2.00
  23  -5   0   19.20    2.00
  23  -5   0   19.40    2.80
  23   5   0   21.30    2.90
  23   5   0   18.50    2.90
 -23   5   0   22.00    2.20
  23   5   0   25.60    3.30
  23   5   0   20.60    3.10
 -25  -5   0   14.30    2.50
  25  -5   0   14.20    2.60
  25  -5   0   14.00    2.90
 -25   5   0   14.70    2.20
  25   5   0   14.10    2.50
  25   5   0   13.20    2.70
  25   5   0   12.80    2.80
  25   5   0   12.60    2.90
  27  -5   0    6.70    2.00
  27  -5   0    6.70    1.80
 -27  -5   0    4.60    1.10
  27   5   0    3.00    1.10
  27   5   0    4.30    1.20
 -29  -5   0   11.10    2.60
  29  -5   0   13.40    3.00
  29  -5   0   14.70    3.20
  29   5   0   13.90    3.10
  29   5   0   11.50    2.70
 -31  -5   0    1.80    1.30
  31  -5   0    0.50    1.20
  31  -5   0    1.10    1.30
 -31  -5   0    0.90    0.80
  31   5   0    1.30    1.20
  31   5   0   -0.30    0.90
  31   5   0    0.10    0.70
  31   5   0    2.10    1.40
  33  -5   0   36.80    5.30
 -33  -5   0   44.30    4.40
 -33  -5   0   39.70    4.30
  33  -5   0   40.50    5.00
  33  -5   0   40.30    4.70
  33   5   0   44.10    5.00
  33   5   0   37.20    5.20
  33   5   0   43.30    5.10
  33   5   0   36.30    4.90
  35  -5   0    1.80    1.40
 -35  -5   0    0.40    1.20
  35  -5   0    0.00    1.00
 -35  -5   0   -0.30    0.80
  35  -5   0    1.10    1.40
  35   5   0   -1.10    0.80
  35   5   0    0.30    0.70
  35   5   0   -0.60    1.00
  35   5   0    1.20    1.30
  37  -5   0   27.50    4.60
  37  -5   0   27.80    5.30
  37  -5   0   27.90    4.90
 -37  -5   0   31.90    4.40
  37   5   0   37.00    5.00
  37   5   0   26.60    4.70
  37   5   0   33.00    4.50
  37   5   0   29.80    5.20
  39  -5   0   -0.50    1.50
  39  -5   0    0.10    0.90
  39   5   0    0.80    1.30
  39   5   0    0.40    1.10
  39   5   0    1.40    1.50
  39   5   0   -0.50    1.10
  41  -5   0    1.80    1.30
  41  -5   0    3.90    2.00
  41   5   0   -0.10    1.60
  41   5   0    5.90    2.30
  41   5   0    0.70    1.10
  41   5   0    0.50    1.20
   0  -6   0  359.96   25.90
   0  -6   0  321.97   16.40
   0  -6   0  333.77   16.60
   0  -6   0  340.17   16.40
   0  -6   0  301.87   16.80
   0  -6   0  376.76   26.60
   0   6   0  360.86   16.80
   0   6   0  333.27   25.10
   0   6   0  345.97   16.40
   0   6   0  341.77   26.10
   0   6   0  325.57   16.30
   2  -6   0   -1.40    1.50
   2  -6   0    0.20    0.30
  -2  -6   0    0.90    0.60
  -2  -6   0    0.00    0.50
  -2  -6   0   -3.40    1.60
  -2  -6   0    0.80    0.40
   2  -6   0    0.30    0.40
   2  -6   0    0.90    2.00
  -2  -6   0    0.40    0.50
   2  -6   0    1.60    0.70
  -2  -6   0   -1.90    2.10
  -2   6   0    0.70    0.40
   2   6   0   -0.60    2.80
  -2   6   0    0.80    0.30
   2   6   0   -0.20    0.20
  -2   6   0    1.60    2.90
  -2   6   0    0.60    0.30
  -2   6   0    0.30    0.40
  -2   6   0    0.80    2.00
   2   6   0    0.90    0.40
   2   6   0    0.40    0.30
   4  -6   0  126.09   14.60
   4  -6   0  164.68    8.20
  -4  -6   0  167.18    8.30
  -4  -6   0  170.78    8.40
  -4  -6   0  140.09   15.50
   4  -6   0  145.29    8.40
   4  -6   0  143.69   14.80
  -4  -6   0  159.08    8.60
  -4  -6   0  144.89    8.20
   4  -6   0  148.09    8.10
  -4  -6   0  140.39    8.10
  -4  -6   0  143.29   15.80
   4  -6   0  143.39    7.80
   4   6   0  158.08   16.10
  -4   6   0  157.98    7.40
  -4   6   0  161.18   15.90
  -4   6   0  148.09    8.20
  -4   6   0  168.98    8.60
   4   6   0  162.78    8.20
  -4   6   0  152.38    7.90
   4   6   0  141.19    7.80
  -4   6   0  154.38   15.30
   4   6   0  147.29    8.40
   4   6   0  169.68   16.30
  -6  -6   0  104.79    6.20
   6  -6   0  123.49    6.80
  -6  -6   0  107.99    6.70
   6  -6   0  102.09    5.90
   6  -6   0   94.79   12.40
   6  -6   0  127.89   13.50
  -6  -6   0  112.69   13.80
  -6  -6   0  117.39    6.50
  -6  -6   0  120.49   14.40
   6  -6   0  108.59    6.30
   6  -6   0  122.19    6.40
   6   6   0  106.89   12.60
   6   6   0  120.69   14.30
  -6   6   0  108.79    5.90
  -6   6   0  119.79   13.50
   6   6   0  101.59    6.30
   6   6   0  110.59    6.60
  -6   6   0  112.99    5.50
  -6   6   0  119.29    6.50
  -6   6   0  104.89   12.80
   8  -6   0  234.68   20.50
  -8  -6   0  219.08   11.50
   8  -6   0  214.48   11.80
  -8  -6   0  230.58   21.10
  -8  -6   0  230.58   21.20
   8  -6   0  249.08   11.70
   8  -6   0  234.28   11.50
   8  -6   0  233.38   19.10
  -8  -6   0  211.48   11.60
  -8  -6   0  218.88   12.00
  -8   6   0  193.88   18.90
  -8   6   0  233.88   11.10
   8   6   0  245.88   11.80
  -8   6   0  229.38   10.60
   8   6   0  224.68   20.00
   8   6   0  206.78   11.80
   8   6   0  210.88   12.00
   8   6   0  213.08   11.70
  -8   6   0  226.18   19.70
   8   6   0  218.78   21.50
  -8   6   0  241.78   11.70
   8   6   0  258.37   11.70
  -8   6   0  214.48   11.80
  10  -6   0   25.50    2.50
 -10  -6   0   19.80    2.10
 -10  -6   0   21.80    2.50
 -10  -6   0   14.10    5.40
  10  -6   0   21.00    2.10
 -10  -6   0   29.70    7.10
  10  -6   0   14.80    6.10
 -10  -6   0   19.70    2.20
  10  -6   0   27.80    6.30
  10  -6   0   21.70    2.60
  10   6   0   19.70    2.50
  10   6   0   20.90    6.70
 -10   6   0   13.40    5.30
  10   6   0   17.60    2.20
  10   6   0   25.20    2.40
 -10   6   0   21.50    2.10
  10   6   0   12.30    6.10
 -10   6   0   19.40    1.70
 -10   6   0   24.10    2.50
 -10   6   0   20.90    1.50
  10   6   0   17.80    2.00
  10   6   0   20.90    2.40
 -12  -6   0  102.89    6.20
  12  -6   0   91.09    5.00
 -12  -6   0   91.49    5.70
  12  -6   0   84.89    5.60
 -12  -6   0  102.79    6.50
  12  -6   0   94.59   12.60
  12  -6   0   94.99    6.20
 -12  -6   0  101.49   14.10
 -12  -6   0  113.49   15.20
  12   6   0  102.69    6.60
 -12   6   0   90.69   14.60
 -12   6   0  103.09    5.90
 -12   6   0   99.19    5.10
  12   6   0  105.89    6.40
  12   6   0   89.19   14.30
  12   6   0  116.79    6.50
 -12   6   0   94.79    5.10
  12   6   0  109.59    6.30
  12   6   0  104.29   14.20
 -12   6   0  106.89    6.50
  14  -6   0   19.20    5.90
  14  -6   0   16.70    2.30
 -14  -6   0   30.80    7.50
  14  -6   0   16.60    2.10
 -14  -6   0   17.70    2.00
  14  -6   0   16.90    1.50
 -14  -6   0   20.30    2.70
  14  -6   0    7.70    4.90
 -14  -6   0   14.80    4.80
  14  -6   0   15.70    2.50
 -14  -6   0   19.40    2.40
  14   6   0   17.70    2.20
  14   6   0   14.80    2.50
 -14   6   0   16.80    1.30
  14   6   0   14.20    2.20
  14   6   0   14.80    6.70
  14   6   0   21.60    2.60
 -14   6   0   18.90    2.50
  14   6   0   22.10    5.50
 -14   6   0   16.00    1.50
 -14   6   0   21.50    2.20
  16  -6   0    0.90    1.00
 -16  -6   0    0.50    0.90
 -16  -6   0    0.00    0.50
  16  -6   0    0.80    0.80
 -16  -6   0    1.60    0.60
  16  -6   0   -0.20    0.50
 -16   6   0    1.00    0.60
 -16   6   0    0.60    0.80
 -16   6   0    1.20    0.60
  16   6   0    0.90    0.60
  16   6   0    0.90    0.90
  16   6   0    0.60    0.80
 -18  -6   0   10.70    2.30
  18  -6   0   14.70    1.80
  18  -6   0   10.80    2.20
 -18  -6   0   12.10    1.80
  18  -6   0   11.90    2.40
 -18   6   0   11.90    1.50
  18   6   0   13.20    2.10
  18   6   0   17.50    4.20
  18   6   0   10.90    2.60
  18   6   0   15.70    2.50
 -20  -6   0    3.60    1.30
 -20  -6   0    2.30    0.80
 -20  -6   0    7.60    1.60
  20  -6   0    7.60    1.70
  20  -6   0    4.00    1.40
  20  -6   0    5.20    1.60
  20   6   0   10.20    2.40
  20   6   0    3.20    1.20
  20   6   0    2.10    1.20
  20   6   0    3.20    1.00
 -22  -6   0   41.30    4.20
 -22  -6   0   46.80    4.20
  22  -6   0   53.29    4.90
  22  -6   0   46.80    4.30
 -22  -6   0   47.00    3.40
  22  -6   0   45.80    3.50
  22   6   0   40.30    4.40
 -22   6   0   46.20    3.30
  22   6   0   47.10    4.20
  22   6   0   42.80    4.40
  22   6   0   45.90    4.50
 -24  -6   0    1.90    1.10
 -24  -6   0    0.60    0.60
 -24  -6   0    0.70    0.70
  24  -6   0    0.20    0.60
  24  -6   0    0.80    1.20
  24  -6   0    1.40    1.80
  24   6   0    0.20    0.60
 -24   6   0    1.80    0.80
  24   6   0    1.10    1.00
  24   6   0    0.30    0.70
  24   6   0    1.50    1.20
 -26  -6   0   -0.10    0.70
  26  -6   0   -1.10    0.80
 -26  -6   0    1.40    1.10
  26  -6   0    0.20    1.20
  26   6   0    0.80    1.20
  26   6   0    0.90    1.20
  26   6   0   -0.50    0.60
  26   6   0    0.30    0.70
 -28  -6   0   -0.40    0.50
 -28  -6   0    0.50    1.20
  28  -6   0   -0.50    1.10
  28  -6   0    0.10    0.80
  28   6   0    0.00    0.80
  28   6   0    0.20    1.00
  28   6   0    0.10    0.80
  28   6   0   -0.70    1.00
  30  -6   0   -1.10    1.10
 -30  -6   0   -0.70    1.10
  30  -6   0    1.70    1.50
 -30  -6   0    0.10    0.60
  30   6   0    1.60    1.10
  30   6   0    0.70    1.00
  30   6   0   -0.20    0.80
  30   6   0    0.90    1.20
 -32  -6   0   -0.30    0.60
 -32  -6   0   -0.30    1.10
  32  -6   0   -0.70    1.20
  32  -6   0   -0.90    1.20
  32   6   0    1.70    1.00
  32   6   0    0.40    1.10
  32   6   0   -0.50    1.30
  32   6   0   -0.10    0.90
  34  -6   0    0.50    1.50
  34  -6   0    0.70    1.40
 -34  -6   0    0.80    0.90
  34  -6   0    1.00    1.10
 -34  -6   0    0.30    1.20
  34   6   0    2.20    1.20
  34   6   0    1.40    1.60
  34   6   0    1.30    1.10
  36  -6   0    1.90    2.10
 -36  -6   0    3.30    1.40
  36  -6   0    4.80    2.30
  36   6   0    1.20    1.70
  36   6   0    2.90    1.50
  36   6   0    0.90    1.20
  36   6   0    3.70    1.60
  38  -6   0    1.60    1.60
 -38  -6   0    2.20    1.20
  38  -6   0    4.30    1.90
  38   6   0   -0.20    1.00
  38   6   0   -1.60    1.50
  38   6   0    1.00    1.20
  40  -6   0   -0.40    1.40
  40  -6   0    0.40    1.30
  40   6   0   -1.60    1.20
  40   6   0    3.10    1.90
  40   6   0   -2.40    1.10
  40   6   0   -1.20    1.00
  -1  -7   0   46.00    3.40
  -1  -7   0   53.59    3.60
   1  -7   0   43.60    3.40
  -1  -7   0   51.19    3.90
   1  -7   0   45.70    3.50
  -1  -7   0   49.60    9.50
   1  -7   0   39.30    8.50
   1  -7   0   42.40    3.30
   1  -7   0   49.50    9.60
  -1  -7   0   44.20    3.40
   1  -7   0   48.10    3.80
  -1  -7   0   44.30    9.90
  -1   7   0   43.60    3.70
   1   7   0   44.80    3.30
  -1   7   0   35.50    8.40
   1   7   0   45.50    3.70
  -1   7   0   50.79    3.80
   1   7   0   58.59   10.30
  -1   7   0   53.39    9.80
  -1   7   0   46.50    2.90
   1   7   0   41.90    8.20
  -1   7   0   44.30    3.40
   3  -7   0  229.08   10.80
   3  -7   0  203.68   11.10
   3  -7   0  227.58   20.60
  -3  -7   0  207.28   11.20
   3  -7   0  209.98   10.40
  -3  -7   0  179.68   10.60
  -3  -7   0  224.08   20.90
  -3  -7   0  183.68   10.50
  -3  -7   0  220.68   10.80
   3  -7   0  214.98   19.40
  -3  -7   0  200.08   19.50
   3  -7   0  181.88   10.50
  -3   7   0  194.28   10.60
  -3   7   0  220.38   19.70
   3   7   0  184.98   10.40
   3   7   0  203.08   20.00
  -3   7   0  191.88    9.80
   3   7   0  206.68   11.00
   3   7   0  202.88   19.70
  -3   7   0  204.88   11.00
  -3   7   0  214.38   10.50
  -3   7   0  218.48   20.20
   3   7   0  212.38   10.20
  -5  -7   0    1.30    0.60
  -5  -7   0    2.90    3.70
   5  -7   0    1.50    0.90
  -5  -7   0    1.20    0.50
   5  -7   0    1.50    0.60
   5  -7   0    1.30    0.70
   5  -7   0    1.70    0.50
   5  -7   0   -0.60    2.20
  -5  -7   0    1.80    0.90
   5  -7   0    0.50    2.20
  -5  -7   0    0.80    0.60
  -5   7   0    1.30    0.40
  -5   7   0    1.00    0.50
   5   7   0    1.00    1.40
   5   7   0   -1.40    2.90
   5   7   0    1.40    0.60
  -5   7   0    2.20    2.80
   5   7   0    2.50    0.70
   5   7   0    0.90    0.50
  -5   7   0    1.40    0.70
  -5   7   0    0.60    0.40
  -7  -7   0   91.89    5.30
   7  -7   0   80.19   12.10
  -7  -7   0   78.79   13.50
  -7  -7   0   84.09    5.40
  -7  -7   0   83.69    5.70
  -7  -7   0   87.89   13.40
   7  -7   0   81.29   12.20
   7  -7   0   84.49    4.80
  -7  -7   0   84.49    5.50
   7  -7   0   82.49    5.20
   7  -7   0   77.29    5.50
  -7   7   0   79.49   12.00
   7   7   0   76.39    5.00
   7   7   0   84.39    5.60
  -7   7   0   86.49    4.30
  -7   7   0   71.49   12.30
   7   7   0   80.79    5.20
   7   7   0   85.49   12.50
   7   7   0   77.49   11.90
  -7   7   0   93.09    5.60
   9  -7   0   34.20    8.00
  -9  -7   0   23.80    2.70
  -9  -7   0   28.50    2.60
   9  -7   0   28.00    6.70
  -9  -7   0   30.30    8.60
  -9  -7   0   30.60    3.20
   9  -7   0   27.60    2.90
   9  -7   0   31.40    2.70
  -9  -7   0   20.80    7.30
   9  -7   0   25.10    2.10
  -9   7   0   21.50    2.10
   9   7   0   25.50    2.80
   9   7   0   35.20    7.80
   9   7   0   28.80    3.00
  -9   7   0   22.50    6.80
  -9   7   0   28.10    1.70
   9   7   0   11.20    6.60
  -9   7   0   24.50    2.80
   9   7   0   33.20    2.80
  -9   7   0   17.40    6.80
  11  -7   0  165.78   18.10
 -11  -7   0  183.98   10.10
  11  -7   0  168.38    9.80
 -11  -7   0  171.98    9.60
 -11  -7   0  153.78   19.00
  11  -7   0  195.18   18.20
  11  -7   0  176.58    9.30
 -11  -7   0  163.18    9.20
 -11  -7   0  196.48   21.30
 -11   7   0  182.08   18.20
  11   7   0  165.78    9.70
  11   7   0  167.28    9.50
 -11   7   0  170.58    8.20
  11   7   0  171.88    9.60
  11   7   0  191.18   20.60
 -11   7   0  169.08    8.60
 -11   7   0  170.38   18.40
 -11   7   0  151.18    9.30
  11   7   0  183.38   10.10
  11   7   0  180.38   19.40
 -11   7   0  168.28    9.70
 -13  -7   0  110.99    7.50
 -13  -7   0  126.89    7.90
 -13  -7   0  114.69    7.00
  13  -7   0  121.49    7.90
  13  -7   0  119.89    7.10
  13  -7   0  118.29    7.60
  13   7   0  135.69    7.70
  13   7   0  129.39    7.80
 -13   7   0  119.39    7.80
  13   7   0  129.09    8.20
  13   7   0  120.19    7.50
 -13   7   0  129.19    7.30
 -13   7   0  127.99    6.20
  15  -7   0   17.60    2.30
 -15  -7   0   17.70    2.80
 -15  -7   0   18.30    2.20
  15  -7   0   17.40    2.90
  15  -7   0   20.00    2.70
 -15  -7   0   18.60    2.60
  15   7   0   21.50    2.70
 -15   7   0   19.30    1.70
 -15   7   0   19.00    3.10
  15   7   0   15.80    2.50
  15   7   0   15.20    2.60
  15   7   0   16.50    3.00
 -17  -7   0   17.50    2.80
 -17  -7   0   19.70    2.40
  17  -7   0   22.90    3.30
  17  -7   0   20.00    3.00
 -17  -7   0   16.40    2.80
  17  -7   0   17.70    2.40
 -17   7   0   14.10    3.10
  17   7   0   21.10    2.90
  17   7   0   21.10    3.00
  17   7   0   15.70    2.80
 -17   7   0   18.40    1.90
  17   7   0   15.60    2.50
 -19  -7   0    9.70    1.90
  19  -7   0   16.50    2.80
  19  -7   0   12.00    2.40
 -19  -7   0   13.20    2.60
  19  -7   0   13.00    2.20
 -19  -7   0   12.10    2.50
  19   7   0   14.00    3.00
  19   7   0   12.70    2.40
  19   7   0   13.60    2.50
  19   7   0   13.20    2.70
  21  -7   0   61.79    4.40
  21  -7   0   59.09    5.50
 -21  -7   0   63.39    5.20
 -21  -7   0   49.70    4.90
 -21  -7   0   69.89    4.50
  21   7   0   57.99    5.30
  21   7   0   66.69    5.20
  21   7   0   63.59    5.60
  21   7   0   71.29    5.60
 -23  -7   0   -0.60    0.50
  23  -7   0    1.60    1.30
 -23  -7   0    1.50    1.20
 -23  -7   0    0.30    0.70
  23  -7   0   -0.40    1.00
  23  -7   0    0.20    0.50
  23   7   0    1.00    0.90
  23   7   0    0.60    0.80
  23   7   0   -0.20    0.60
  23   7   0    0.00    0.70
  25  -7   0   15.20    3.20
 -25  -7   0   10.80    2.60
  25  -7   0    5.50    1.70
  25   7   0    5.80    1.60
  25   7   0   13.60    3.00
  25   7   0    3.30    1.20
  25   7   0    6.80    1.90
 -27  -7   0    3.50    1.50
 -27  -7   0    0.90    0.90
  27  -7   0    2.20    1.50
  27  -7   0    2.90    1.50
  27   7   0    0.60    1.00
  27   7   0    2.30    1.50
  27   7   0    1.00    0.80
  27   7   0    2.40    1.30
 -29  -7   0    1.20    0.90
  29  -7   0    0.80    1.50
 -29  -7   0    1.90    1.40
  29  -7   0    3.40    1.50
  29   7   0    2.90    1.40
  29   7   0    1.10    1.00
  29   7   0   -0.50    0.80
  29   7   0    2.10    1.60
 -31  -7   0    2.40    1.40
  31  -7   0    0.40    1.40
 -31  -7   0    1.00    0.90
  31   7   0    1.30    1.40
  31   7   0    0.00    1.60
  31   7   0    0.40    0.90
  31   7   0    0.80    1.20
 -33  -7   0    3.60    1.70
  33  -7   0   -0.20    1.50
  33  -7   0    6.20    2.40
  33   7   0    2.00    1.30
  33   7   0    0.60    1.60
  33   7   0    2.20    1.20
  33   7   0    1.30    1.60
  35  -7   0    2.20    2.20
 -35  -7   0    0.30    0.90
 -35  -7   0    1.10    1.70
  35   7   0    0.20    1.00
  35   7   0    0.50    1.20
  35   7   0    1.90    1.80
  35   7   0    1.00    1.40
  37  -7   0    0.90    1.30
  37  -7   0   -2.00    1.40
 -37  -7   0   -0.10    1.00
  37   7   0   -1.40    1.40
  37   7   0   -0.10    1.00
  37   7   0   -0.10    1.00
  37   7   0   -0.10    1.50
  39  -7   0   -2.50    1.10
  39  -7   0   -0.60    1.10
 -39  -7   0   -1.60    0.80
  39   7   0   -1.40    0.90
  39   7   0   -0.50    1.20
  39   7   0    1.00    1.60
  39   7   0   -1.80    0.70
   0  -8   0  188.78   11.40
   0  -8   0  210.48   11.10
   0  -8   0  217.08   11.00
   0   8   0  207.08   11.00
   0   8   0  214.28   10.30
   0   8   0  203.58   11.50
  -2  -8   0  215.68   11.50
   2  -8   0  214.18   11.50
  -2  -8   0  205.48   11.30
   2  -8   0  214.88   11.90
  -2  -8   0  202.58   11.90
   2  -8   0  210.88   11.20
   2   8   0  219.58   11.90
  -2   8   0  219.08   11.40
   2   8   0  211.68   11.30
  -2   8   0  209.68   11.80
   2   8   0  224.38   10.80
  -2   8   0  225.18   10.50
   4  -8   0   -0.20    0.80
  -4  -8   0    0.10    0.70
  -4  -8   0   -0.20    0.50
   4  -8   0    0.20    0.70
   4  -8   0    0.00    0.40
  -4  -8   0    0.30    1.00
   4   8   0    0.40    0.60
  -4   8   0    0.70    0.70
  -4   8   0    0.10    0.50
  -4   8   0    0.00    0.40
   4   8   0    0.50    0.40
   4   8   0    0.20    0.50
   6  -8   0   62.09    4.00
  -6  -8   0   51.79    4.20
   6  -8   0   55.59    4.60
   6  -8   0   52.49    4.20
  -6  -8   0   54.39    4.30
  -6  -8   0   50.89    4.60
  -6   8   0   56.99    4.30
   6   8   0   49.90    4.40
  -6   8   0   47.90    3.80
  -6   8   0   54.79    3.10
   6   8   0   59.99    3.90
   6   8   0   63.59    4.30
   8  -8   0  129.09    7.30
   8  -8   0  128.29    7.90
  -8  -8   0  142.99    8.20
  -8  -8   0  134.69    8.60
  -8  -8   0  133.39    7.90
   8  -8   0  119.59    8.10
  -8   8   0  133.69    6.60
  -8   8   0  132.19    8.20
   8   8   0  154.38    8.10
   8   8   0  151.18   10.80
 -10  -8   0    4.60    1.10
  10  -8   0    4.20    1.30
 -10  -8   0    1.30    0.80
 -10  -8   0    2.50    1.40
  10  -8   0    2.60    1.10
 -10   8   0    2.30    0.80
 -12  -8   0  183.18   11.20
  12  -8   0  196.78   11.10
  12  -8   0  197.28   10.50
 -12  -8   0  196.68   10.40
 -12  -8   0  176.98   10.70
 -12   8   0  199.58   11.00
  12   8   0  164.58   10.90
  12   8   0  186.38   10.60
  12   8   0  196.58   11.00
  14  -8   0  127.49    9.30
 -14  -8   0  154.08    8.40
  14  -8   0  132.99    9.10
 -14  -8   0  153.88    9.40
  14  -8   0  148.39    9.10
 -14  -8   0  156.58    9.00
 -14   8   0  144.99    9.10
  14   8   0  131.89    8.80
  14   8   0  152.28    8.90
  14   8   0  141.19    9.20
  14   8   0  131.69    9.30
  16  -8   0   44.10    4.50
 -16  -8   0   40.40    3.40
 -16  -8   0   39.00    4.10
 -16  -8   0   35.70    4.10
  16  -8   0   33.90    4.00
  16   8   0   40.50    4.30
  16   8   0   37.70    3.80
  16   8   0   40.70    4.10
  16   8   0   38.60    4.00
  18  -8   0    1.60    1.30
 -18  -8   0    0.50    0.90
  18  -8   0   -1.30    0.60
 -18  -8   0    0.10    1.20
  18  -8   0   -0.80    0.90
 -18  -8   0    0.20    0.70
 -18   8   0   -0.20    0.70
  18   8   0   -0.70    0.90
  18   8   0   -0.70    0.50
  18   8   0   -0.90    0.60
  18   8   0    0.60    0.90
 -20  -8   0   20.20    3.20
  20  -8   0   26.80    3.80
  20  -8   0   21.20    3.30
  20  -8   0   23.00    2.70
 -20  -8   0   20.60    3.50
  20   8   0   18.10    3.20
  20   8   0   22.40    3.60
  20   8   0   29.50    3.70
  20   8   0   25.40    3.30
  22  -8   0   -0.40    1.20
  22  -8   0   -0.10    0.60
 -22  -8   0    0.70    1.10
  22  -8   0   -0.50    1.20
 -22  -8   0   -0.10    0.60
  22   8   0   -0.70    0.50
  22   8   0    0.50    1.10
  22   8   0    0.50    0.80
  22   8   0   -0.10    1.00
  24  -8   0   22.50    2.80
  24  -8   0   25.60    3.90
 -24  -8   0   19.80    3.60
 -24  -8   0   19.00    3.40
  24  -8   0   24.20    3.70
  24   8   0   24.10    3.60
  24   8   0   25.40    3.80
  24   8   0   27.20    3.50
  24   8   0   27.00    4.00
  26  -8   0    3.00    1.40
  26  -8   0    5.50    2.10
 -26  -8   0    4.10    1.60
 -26  -8   0    1.40    1.00
  26   8   0    1.50    1.00
  26   8   0    2.60    1.70
  26   8   0    5.70    1.70
  26   8   0    2.50    1.20
  28  -8   0    0.90    1.40
 -28  -8   0    2.90    1.40
  28  -8   0    5.20    2.50
 -28  -8   0    2.00    1.00
  28   8   0    1.00    0.90
  28   8   0    1.80    1.10
  28   8   0    4.50    1.80
  28   8   0    6.00    1.80
 -30  -8   0    9.10    2.40
  30  -8   0    7.60    2.30
  30   8   0    4.30    2.10
  30   8   0    4.60    1.60
  30   8   0    4.30    1.50
  32  -8   0    1.10    1.90
 -32  -8   0    0.00    1.40
 -32  -8   0    0.50    0.90
  32   8   0    1.30    1.60
  32   8   0   -0.10    0.80
  34  -8   0   -0.10    1.60
 -34  -8   0    0.60    1.40
 -34  -8   0    1.10    1.10
  34   8   0   -1.10    1.20
  34   8   0   -1.10    1.10
  34   8   0   -1.20    1.40
  34   8   0   -0.50    1.00
  36  -8   0    0.50    1.60
 -36  -8   0   -1.30    0.90
  36   8   0   -0.60    1.40
  36   8   0   -0.80    0.80
  -1  -9   0  602.84   28.70
  -1  -9   0  515.95   29.10
   1  -9   0  544.25   29.20
   1  -9   0  605.14   28.80
  -1  -9   0  578.14   28.70
   1  -9   0  640.14   28.70
  -1   9   0  594.04   28.70
   1   9   0  631.64   28.80
  -1   9   0  586.04   27.60
   1   9   0  564.24   29.20
  -1   9   0  613.84   29.40
   1   9   0  630.44   27.80
   3  -9   0   14.20    2.50
  -3  -9   0   14.30    2.70
   3  -9   0   11.30    2.80
   3  -9   0   14.00    2.50
  -3  -9   0   13.70    3.00
  -3  -9   0   10.40    2.40
   3   9   0   14.70    2.90
  -3   9   0   10.60    2.60
  -5  -9   0  158.58    9.50
   5  -9   0  176.78   10.20
   5  -9   0  169.18    9.50
   5  -9   0  160.58    9.00
  -5  -9   0  155.38   10.10
  -5  -9   0  169.88    9.50
  -5   9   0  167.18    9.60
  -5   9   0  142.89    9.90
   5   9   0  165.68    9.40
   5   9   0  170.48   10.00
  -7  -9   0  174.88    9.40
   7  -9   0  152.18    9.20
  -7  -9   0  153.28    9.90
  -7  -9   0  170.88    9.60
   7  -9   0  144.99    9.60
   7  -9   0  155.88    8.70
   7   9   0  157.58    9.70
  -7   9   0  160.08    9.50
   7   9   0  172.58    9.30
  -9  -9   0   77.59    6.20
   9  -9   0   81.69    6.20
  -9  -9   0   78.59    5.50
   9  -9   0   78.59    5.60
  -9  -9   0   77.79    5.80
  -9   9   0   69.89    5.70
   9   9   0   83.99    6.10
   9   9   0   80.89    5.60
 -11  -9   0  114.99    8.20
 -11  -9   0  116.79    7.40
  11  -9   0  122.39    7.60
  11  -9   0  134.69    8.50
 -11  -9   0  127.99    8.00
 -11   9   0  110.79    7.90
  11   9   0  128.39    8.10
  11   9   0  122.49    7.70
 -13  -9   0  129.69    7.70
  13  -9   0  116.39    7.60
 -13  -9   0  130.29    8.20
 -13  -9   0  134.39    8.70
  13  -9   0  122.89    8.40
  13   9   0  119.19    8.20
  13   9   0  122.09    7.90
  15  -9   0   24.30    3.70
 -15  -9   0   21.20    3.30
 -15  -9   0   24.30    3.10
  15  -9   0   24.40    3.00
 -15  -9   0   26.70    3.80
  15  -9   0   28.20    3.70
  15   9   0   28.10    3.70
 -15   9   0   23.30    3.60
  15   9   0   25.40    3.50
  15   9   0   31.80    5.80
  17  -9   0   13.90    3.00
 -17  -9   0   13.20    2.90
 -17  -9   0   15.20    2.50
 -17  -9   0   15.10    2.90
  17  -9   0   15.00    2.60
  17   9   0   11.80    2.80
  17   9   0   17.50    3.10
  17   9   0   20.20    3.00
  17   9   0   14.30    2.90
 -17   9   0   18.40    3.40
 -19  -9   0   27.70    3.70
  19  -9   0   31.50    4.00
  19  -9   0   28.90    3.30
  19  -9   0   26.90    4.10
 -19  -9   0   30.60    4.00
 -19  -9   0   24.60    3.00
  19   9   0   28.30    3.90
 -19   9   0   24.50    3.90
  19   9   0   31.90    4.10
  19   9   0   32.80    4.00
  19   9   0   31.70    3.60
  21  -9   0    3.60    1.80
 -21  -9   0    2.90    1.00
  21  -9   0    2.70    1.60
 -21  -9   0    1.80    1.30
 -21  -9   0    1.20    0.80
  21  -9   0    4.80    1.30
  21   9   0    4.10    1.70
  21   9   0    4.10    1.50
  21   9   0    2.20    1.00
  21   9   0    1.90    1.00
  23  -9   0   18.00    3.80
 -23  -9   0   23.40    3.60
  23  -9   0   15.20    2.60
  23  -9   0   16.80    3.40
 -23  -9   0   19.30    3.40
 -23  -9   0   14.60    2.60
  23   9   0   15.10    3.40
  23   9   0   14.00    3.50
  23   9   0   12.60    3.20
  23   9   0   15.00    3.00
 -25  -9   0    0.20    1.30
  25  -9   0    1.40    1.60
 -25  -9   0    0.70    0.90
  25  -9   0    0.40    1.30
  25   9   0   -0.70    0.60
  25   9   0    0.50    1.20
  25   9   0    0.90    0.90
  25   9   0    1.70    1.20
  27  -9   0   13.60    3.30
 -27  -9   0   17.50    3.40
 -27  -9   0   17.00    3.80
  27  -9   0   14.50    3.60
  27   9   0   13.90    3.40
  27   9   0   12.70    3.30
 -29  -9   0    1.80    1.10
  29  -9   0    1.50    1.50
  29  -9   0    1.40    1.60
  29   9   0   -0.70    0.90
  29   9   0    1.80    1.00
  29   9   0    4.70    2.40
  29   9   0    1.00    1.60
  31  -9   0    7.50    3.40
 -31  -9   0    1.50    1.10
 -31  -9   0    3.30    1.80
  31   9   0    1.40    1.20
  31   9   0    4.30    1.70
 -33  -9   0    6.10    1.60
 -33  -9   0    7.30    2.20
  33  -9   0    6.70    2.30
  33   9   0    4.00    1.60
  33   9   0    6.90    2.30
  33   9   0   14.40    3.50
  33   9   0   15.00    3.60
  35  -9   0   -0.90    1.80
 -35  -9   0   -0.10    0.90
  35   9   0   -0.50    1.20
  35   9   0    0.80    1.90
  35   9   0   -1.40    1.40
  35   9   0   -1.90    0.70
   0 -10   0  633.34   31.10
   0 -10   0  587.34   31.80
   0 -10   0  700.83   31.20
   0  10   0  617.14   30.90
   0  10   0  659.83   31.80
  -2 -10   0  128.69    8.70
   2 -10   0  136.19    7.80
  -2 -10   0  127.29    7.90
   2 -10   0  115.79    7.70
   2 -10   0  124.69    8.50
  -2 -10   0  127.09    7.90
   2  10   0  118.59    8.30
  -2  10   0  116.29    8.50
   2  10   0  109.89    7.60
  -2  10   0  123.89    7.90
   4 -10   0  193.08   10.50
   4 -10   0  190.68   11.50
  -4 -10   0  195.48   10.90
  -4 -10   0  198.88   11.00
  -4 -10   0  185.28   11.50
   4 -10   0  175.98   10.70
  -4  10   0  172.68   11.40
  -4  10   0  177.78   10.80
   4  10   0  194.98   11.40
   4  10   0  205.38   10.90
  -6 -10   0   16.80    2.80
  -6 -10   0   15.90    2.90
  -6 -10   0   15.60    3.10
   6 -10   0   19.00    2.50
   6 -10   0   21.80    3.00
   6 -10   0   13.60    3.10
   6  10   0   16.60    2.70
   6  10   0   17.10    3.10
   8 -10   0    1.60    1.30
  -8 -10   0    1.70    1.40
  -8 -10   0   -0.40    0.50
  -8 -10   0   -0.50    0.90
   8 -10   0   -0.30    0.80
   8  10   0   -0.10    0.70
   8  10   0    1.00    0.70
  -8  10   0   -0.80    0.60
 -10 -10   0    2.70    1.10
  10 -10   0    2.50    1.00
 -10 -10   0    4.30    1.50
  10 -10   0    3.30    1.60
 -10 -10   0    3.20    1.00
  10  10   0    2.00    0.80
 -10  10   0    2.60    0.90
  10  10   0    1.50    0.90
 -12 -10   0   -0.20    0.60
  12 -10   0    1.00    0.90
  12 -10   0   -0.30    1.00
 -12 -10   0    0.60    1.20
 -12 -10   0   -0.80    0.60
  12  10   0   -0.50    0.60
 -12  10   0   -0.90    0.60
  12  10   0    0.80    0.70
  14 -10   0   24.00    3.70
 -14 -10   0   23.60    3.30
 -14 -10   0   17.70    3.50
 -14 -10   0   20.50    3.00
  14 -10   0   26.50    4.10
  14 -10   0   26.30    3.20
  14  10   0   25.30    3.70
  14  10   0   24.70    3.40
 -14  10   0   22.50    3.50
 -16 -10   0   39.80    4.30
  16 -10   0   40.80    3.90
 -16 -10   0   40.70    4.60
  16 -10   0   30.00    4.30
  16 -10   0   40.50    4.50
 -16 -10   0   29.90    3.70
 -16  10   0   39.10    4.50
  16  10   0   37.30    4.20
  16  10   0   32.20    4.20
  18 -10   0    2.50    1.10
 -18 -10   0    2.80    1.60
  18 -10   0    0.60    1.30
 -18 -10   0    0.30    0.80
 -18 -10   0    1.20    0.90
  18 -10   0    3.60    1.80
  18  10   0    3.00    1.00
  18  10   0    0.90    0.80
 -18  10   0    1.80    1.00
 -20 -10   0   16.20    3.40
  20 -10   0   20.00    3.00
  20 -10   0   16.80    3.40
 -20 -10   0   19.50    3.50
  20 -10   0   22.00    4.30
 -20 -10   0   17.00    3.00
  20  10   0   19.30    3.60
  20  10   0   18.80    3.50
  20  10   0   21.20    3.90
 -20  10   0   17.50    3.60
  22 -10   0  112.29    8.80
  22 -10   0  124.39    7.70
 -22 -10   0  116.69    7.70
 -22 -10   0  108.59    8.60
  22 -10   0  110.49    9.70
  22  10   0  116.09    8.40
  22  10   0  117.29   10.60
  22  10   0  118.69    8.50
 -24 -10   0    0.10    0.70
  24 -10   0    0.70    1.40
 -24 -10   0    2.10    2.00
  24 -10   0    1.30    1.50
  24 -10   0    2.90    2.10
  24  10   0    1.80    1.60
  24  10   0   -0.40    1.10
  24  10   0    2.00    1.20
  24  10   0    0.20    0.90
 -26 -10   0   21.30    4.00
  26 -10   0   21.70    4.20
 -26 -10   0   19.70    3.90
  26 -10   0   20.70    4.10
  26  10   0   18.50    3.80
  26  10   0   19.40    4.60
  26  10   0   16.50    4.00
  26  10   0   22.00    4.30
 -28 -10   0    0.10    1.00
 -28 -10   0   -0.70    1.40
  28  10   0   -2.00    1.10
  28  10   0    0.20    1.20
  28  10   0   -0.10    1.10
 -30 -10   0    2.70    1.80
  30 -10   0    1.10    1.70
 -30 -10   0   -0.90    0.80
  30 -10   0    0.30    1.80
  30  10   0    0.00    1.20
  30  10   0    2.00    1.40
  30  10   0   -0.80    1.60
  30  10   0    1.90    1.30
 -32 -10   0    0.50    1.60
 -32 -10   0    1.10    1.10
  32 -10   0   -0.20    1.70
  32  10   0   -1.50    1.20
  32  10   0   -1.40    1.80
  32  10   0    1.10    1.50
  32  10   0   -0.20    1.00
   1 -11   0   -0.20    1.10
  -1 -11   0    1.00    0.90
   1 -11   0    1.30    0.80
  -1 -11   0   -0.10    0.70
   1 -11   0    0.80    0.70
  -1 -11   0    0.40    1.10
  -1  11   0   -0.40    0.70
   1  11   0   -1.30    0.60
  -1  11   0   -0.70    0.60
   3 -11   0    1.90    1.00
   3 -11   0    0.40    1.30
   3 -11   0    0.70    0.70
  -3 -11   0    0.60    0.90
  -3 -11   0   -0.20    0.90
  -3 -11   0    0.40    0.70
   3  11   0    0.30    0.70
  -3  11   0    0.50    0.80
   3  11   0    1.50    1.10
  -3  11   0    0.20    0.70
   5 -11   0   19.30    3.50
  -5 -11   0   18.00    3.10
  -5 -11   0   20.70    3.50
   5 -11   0   20.40    3.10
  -5 -11   0   19.80    3.10
   5 -11   0   20.90    2.80
   5  11   0   18.70    2.90
  -5  11   0   19.80    3.10
   5  11   0   26.10    3.70
   7 -11   0   -0.10    0.70
   7 -11   0    0.40    1.30
  -7 -11   0   -0.60    0.70
  -7 -11   0   -0.10    0.70
  -7 -11   0    1.60    1.50
   7  11   0    1.30    0.90
  -7  11   0   -0.10    0.80
   7  11   0    0.10    0.80
  -9 -11   0    0.50    1.00
  -9 -11   0   -0.20    0.60
   9 -11   0    1.40    1.20
   9 -11   0    0.60    0.80
  -9 -11   0   -0.70    1.00
   9  11   0   -0.70    0.70
   9  11   0    0.10    0.60
  -9  11   0    1.10    0.70
 -11 -11   0    4.80    1.50
  11 -11   0    5.80    1.80
  11 -11   0    3.20    1.20
 -11 -11   0    4.60    1.20
 -11 -11   0    3.00    0.90
  11  11   0    3.50    1.10
 -11  11   0    4.70    1.30
  13 -11   0    1.20    1.20
 -13 -11   0    0.90    0.80
 -13 -11   0   -0.30    0.90
  13 -11   0   -1.40    0.60
 -13 -11   0    0.50    1.10
  13  11   0    0.20    0.90
 -13  11   0    0.20    0.70
  13  11   0    0.30    0.80
 -15 -11   0   14.00    3.20
  15 -11   0   18.40    3.10
  15 -11   0   16.30    3.30
  15 -11   0   20.60    3.90
 -15 -11   0   16.00    2.90
 -15 -11   0   13.20    3.50
 -15  11   0   17.90    3.50
  15  11   0   19.30    3.50
  15  11   0   21.30    3.30
  17 -11   0    5.30    1.90
  17 -11   0    5.10    1.40
  17 -11   0    6.40    2.10
 -17 -11   0    4.70    1.90
 -17 -11   0    5.30    1.50
 -17  11   0    3.30    1.20
  17  11   0    2.40    1.50
  17  11   0   12.60    3.00
 -19 -11   0    1.70    1.00
  19 -11   0    0.60    1.30
 -19 -11   0    0.00    1.50
  19 -11   0    0.90    1.10
 -19 -11   0    0.90    1.00
  19  11   0    1.30    1.00
  19  11   0    0.50    1.00
 -19  11   0    0.10    1.00
 -21 -11   0    3.10    1.70
  21 -11   0    5.60    1.50
 -21 -11   0    3.70    1.20
 -21 -11   0    5.80    1.60
  21 -11   0    3.50    2.00
  21  11   0    4.10    2.00
  21  11   0    3.80    1.30
 -23 -11   0    5.20    2.10
 -23 -11   0    3.00    1.40
  23 -11   0    3.30    1.30
  23 -11   0    4.50    2.30
 -23 -11   0    1.80    1.10
  23  11   0    1.90    1.10
  25 -11   0    0.60    1.60
  25 -11   0   -1.40    2.70
 -25 -11   0   -0.30    1.00
 -25 -11   0   -2.00    1.20
  25  11   0   -1.50    1.40
  25  11   0   -1.90    0.90
  27 -11   0   -0.20    1.70
 -27 -11   0   -0.50    1.40
  27 -11   0   -1.10    1.20
 -27 -11   0   -1.00    0.70
  27  11   0   -1.40    1.40
  27  11   0   -0.80    0.70
  29 -11   0   -0.70    1.80
 -29 -11   0    0.20    1.00
 -29 -11   0    0.80    1.50
  29  11   0   -1.40    1.40
  29  11   0    0.10    1.40
  29  11   0   -0.90    0.90
   0 -12   0   23.70    3.30
   0 -12   0   24.40    4.20
   0  12   0   21.90    3.80
   2 -12   0    1.60    1.40
  -2 -12   0    0.50    0.80
   2 -12   0    0.80    1.00
  -2 -12   0    1.20    1.40
  -2 -12   0    0.70    1.00
   2 -12   0    0.10    0.60
   2  12   0    2.10    1.10
  -2  12   0    0.90    0.90
   4 -12   0    2.60    1.20
  -4 -12   0    2.60    1.00
   4 -12   0    4.40    1.80
  -4 -12   0    2.20    1.10
  -4 -12   0    3.70    1.80
   4 -12   0    2.00    0.90
   4  12   0    1.70    1.00
  -6 -12   0    4.20    1.40
   6 -12   0    6.50    1.60
  -6 -12   0   12.40    3.20
   6 -12   0    7.30    2.00
   6  12   0    2.40    1.30
  -8 -12   0    2.10    1.10
  -8 -12   0    3.00    1.10
   8 -12   0    1.90    1.50
  -8 -12   0    1.50    1.80
   8 -12   0    2.70    1.20
   8  12   0    1.80    1.10
 -10 -12   0   -0.30    0.70
  10 -12   0    0.00    1.20
 -10 -12   0    0.20    0.90
  10 -12   0    1.40    1.00
  12 -12   0   -1.20    0.90
 -12 -12   0    0.90    1.40
 -12 -12   0    0.40    1.00
  12 -12   0    1.60    1.60
  12  12   0    1.20    1.00
  14 -12   0    0.50    1.50
 -14 -12   0   -0.20    0.80
 -14 -12   0   -0.60    0.90
 -14 -12   0    0.30    1.20
  14 -12   0    1.20    2.00
  14  12   0    0.40    0.90
 -16 -12   0    0.50    0.90
 -16 -12   0    0.30    1.40
  16 -12   0   -0.20    1.40
  16  12   0    1.40    1.00
  18 -12   0    1.50    1.10
  18 -12   0   -2.60    1.20
 -18 -12   0    2.20    1.10
  18 -12   0    1.90    1.80
 -18 -12   0   -0.40    1.30
  18  12   0    0.40    1.00
 -20 -12   0    0.90    1.40
  20 -12   0    1.40    1.70
 -20 -12   0   -0.60    1.50
 -20 -12   0    3.30    2.70
  20 -12   0    1.50    1.20
  20 -12   0    1.20    1.50
  22 -12   0    2.20    1.90
 -22 -12   0   -1.20    1.10
  22 -12   0   -0.60    0.80
 -22 -12   0   -0.10    0.80
  22 -12   0   -2.70    1.40
 -22 -12   0    0.80    1.60
  22  12   0   -1.10    0.80
 -24 -12   0    1.40    1.80
  24 -12   0    2.70    1.60
 -24 -12   0    0.30    1.00
  24 -12   0   -1.70    1.70
  24  12   0   -0.90    0.90
  26 -12   0   -1.70    1.50
  26 -12   0   -1.00    1.80
 -26 -12   0   -0.50    0.90
 -26 -12   0   -1.30    1.30
  26  12   0    0.10    1.10
   1 -13   0    0.60    1.20
  -1 -13   0    0.00    0.70
  -1 -13   0    0.20    1.40
   1 -13   0    0.50    1.30
  -1 -13   0    3.50    1.30
   1 -13   0    1.30    0.80
   1  13   0   -0.50    0.90
  -1  13   0    0.20    0.90
   3 -13   0    0.50    1.40
  -3 -13   0   -0.90    0.70
  -3 -13   0    1.20    1.50
   3 -13   0    0.20    1.00
  -3 -13   0    0.20    1.00
   3  13   0    1.10    1.20
   5 -13   0    4.80    2.10
  -5 -13   0    2.80    1.80
  -5 -13   0    3.40    1.20
   5 -13   0    1.00    1.10
  -5 -13   0    6.70    1.80
   5  13   0    4.50    1.40
   7 -13   0    1.20    1.10
   7 -13   0    6.40    2.30
  -7 -13   0    4.10    1.40
  -7 -13   0    3.40    1.70
   7  13   0    1.90    1.20
  -9 -13   0    1.20    1.40
  -9 -13   0    1.60    1.20
   9 -13   0    1.80    1.20
   9 -13   0    3.10    1.70
  -9 -13   0    1.90    0.90
   9  13   0    1.40    1.10
 -11 -13   0    0.30    0.90
  11 -13   0    1.70    1.30
 -11 -13   0   -0.10    1.40
  11 -13   0   -0.10    1.60
 -11 -13   0   -0.30    1.20
  11  13   0    0.00    0.90
 -13 -13   0    5.20    1.40
 -13 -13   0    2.20    2.50
  13 -13   0    2.80    1.30
 -13 -13   0    3.10    1.40
  13 -13   0    1.70    2.00
  13 -13   0    4.30    2.10
 -15 -13   0    0.10    1.10
  15 -13   0    1.00    1.00
  15 -13   0    1.30    1.70
 -15 -13   0    0.80    0.90
 -15 -13   0    1.80    1.60
  15  13   0   -0.10    0.90
  17 -13   0   -0.30    1.50
  17 -13   0    1.60    2.10
 -17 -13   0   -0.10    1.70
 -17 -13   0    0.70    1.10
 -17 -13   0    2.20    1.00
  17 -13   0    0.60    1.70
  17  13   0   -0.30    1.00
  19 -13   0    1.80    1.90
 -19 -13   0    0.90    1.50
  19 -13   0   -1.60    1.40
 -19 -13   0   -0.10    1.00
  19 -13   0    0.40    1.50
  19  13   0   -0.50    1.00
  21 -13   0   -0.70    1.40
  21 -13   0   -1.50    1.10
 -21 -13   0   -2.80    1.90
 -21 -13   0   -1.30    0.90
  21 -13   0   -0.70    1.60
 -21 -13   0   -2.60    1.40
  21  13   0   -0.60    0.80
   0 -14   0    0.70    1.20
   0 -14   0   -0.40    1.40
   0  14   0    0.80    1.10
  -2 -14   0   -1.30    1.00
   2 -14   0    0.20    1.10
   2 -14   0   -1.30    1.50
  -2 -14   0   -3.10    1.20
  -2 -14   0   -0.10    0.80
   2  14   0    0.00    1.00
  -4 -14   0   -0.30    0.90
   4 -14   0    0.70    1.70
   4 -14   0   -0.60    1.20
  -4 -14   0    0.60    1.30
   4  14   0   -0.60    1.00
  -6 -14   0    0.50    1.60
  -6 -14   0   -1.20    0.90
   6 -14   0    0.20    1.30
  -6 -14   0    1.80    1.30
   6 -14   0    1.10    1.70
   6  14   0   -0.90    0.80
   8 -14   0    2.10    1.40
  -8 -14   0   -0.80    1.30
  -8 -14   0    0.30    1.50
  -8 -14   0   -1.80    0.90
   8 -14   0    2.40    1.90
   8  14   0    0.80    1.00
  10 -14   0   -1.50    1.00
 -10 -14   0   -1.20    1.00
  10 -14   0    0.80    1.80
 -10 -14   0    0.40    1.10
  10  14   0   -1.30    0.90
  12 -14   0    2.00    1.30
 -12 -14   0    1.10    1.00
 -12 -14   0   -0.10    1.00
  12 -14   0    1.40    1.80
 -12 -14   0    4.50    1.90
  12 -14   0    2.80    2.20
  12  14   0    1.40    1.20
 -14 -14   0   -1.30    0.80
 -14 -14   0   -1.00    1.20
  14 -14   0   -1.40    1.20
 -14 -14   0   -0.80    1.50
  14 -14   0   -0.20    1.20
  14  14   0    0.50    0.90
  44   0  -1   -0.50    0.90
  44   0  -1    0.70    1.20
  42   0  -1   -0.80    1.10
  42   0  -1   -1.40    1.30
  42   0  -1   -2.60    1.60
  40   0  -1    2.00    1.20
  40   0  -1   -1.40    1.20
  40   0  -1    0.40    1.70
  38   0  -1    0.40    1.60
  36   0  -1   -1.20    1.10
  36   0  -1   -0.20    0.80
  36   0  -1   -1.60    1.10
  34   0  -1    0.50    1.30
  34   0  -1    0.50    0.90
  34   0  -1   -0.20    1.20
  32   0  -1    0.00    1.00
  32   0  -1    0.40    0.60
  32   0  -1   -0.30    1.00
 -30   0   1    0.20    0.50
  30   0  -1   -0.70    0.70
  30   0  -1   -0.20    0.70
  30   0  -1   -0.10    0.90
 -28   0   1   -0.80    0.60
  28   0  -1    0.00    0.50
  28   0  -1    0.10    0.80
  28   0  -1   -0.40    0.60
 -28   0   1    0.10    0.40
  26   0  -1   -0.30    0.50
 -26   0   1    0.00    0.70
  26   0  -1    0.60    0.90
  26   0  -1    0.70    0.90
 -26   0   1    0.10    0.40
  24   0  -1    0.70    3.40
 -24   0   1    0.70    4.10
 -24   0   1    0.10    0.50
  24   0  -1   -0.40    0.50
  24   0  -1   -0.30    0.30
 -24   0   1    0.10    0.30
 -24   0   1   -1.50    0.60
  24   0  -1    0.00    0.80
 -24   0   1    0.30    0.70
  24   0  -1    0.30    0.80
  22   0  -1    0.70    0.50
  22   0  -1    0.30    0.70
 -22   0   1    0.10    0.50
  22   0  -1    0.20    5.80
  22   0  -1   -0.70    0.60
 -22   0   1   -0.20    0.60
 -22   0   1    0.00    0.30
 -22   0   1    0.50    0.50
 -22   0   1    0.40    4.30
  22   0  -1   -0.40    0.30
 -20   0   1    0.40    0.60
  20   0  -1    3.90    3.20
  20   0  -1    3.80    2.80
  20   0  -1    0.10    0.60
  20   0  -1   -0.30    0.70
 -20   0   1   -1.80    1.90
 -20   0   1    0.30    0.60
  20   0  -1   -0.20    0.40
  20   0  -1   -0.10    0.30
 -20   0   1   -0.30    2.10
  18   0  -1   -0.40    0.60
  18   0  -1   -0.30    0.20
 -18   0   1    0.00    1.10
 -18   0   1    0.00    0.40
  18   0  -1    0.40    3.30
 -18   0   1    2.10    2.70
  18   0  -1    0.20    0.40
 -18   0   1    0.10    0.40
 -18   0   1    0.70    0.60
  18   0  -1   -0.60    1.60
  18   0  -1   -1.00    0.50
  18   0  -1    0.10    0.60
 -18   0   1   -0.50    0.50
 -18   0   1    0.00    0.20
 -16   0   1   -2.30    1.80
 -16   0   1    0.70    0.20
  16   0  -1   -0.10    0.20
 -16   0   1    1.10    0.60
 -16   0   1   -4.50    1.90
 -16   0   1    0.20    0.30
 -16   0   1    0.20    0.50
  16   0  -1    0.10    0.50
  16   0  -1    0.90    2.20
  16   0  -1    0.20    0.40
  16   0  -1   -0.20    0.60
 -16   0   1    0.20    0.30
 -16   0   1   -0.70    0.50
  16   0  -1   -0.70    0.40
 -14   0   1    0.20    0.40
  14   0  -1    0.20    0.40
  14   0  -1   -0.50    0.30
 -14   0   1   -0.60    1.50
 -14   0   1    0.80    1.00
  14   0  -1    0.80    1.30
  14   0  -1    1.10    1.90
 -14   0   1   -0.60    0.40
 -14   0   1   -0.30    0.20
  14   0  -1   -0.40    0.20
 -14   0   1    1.30    0.40
 -14   0   1    0.30    0.40
  14   0  -1   -0.10    0.40
  14   0  -1    0.30    0.50
  12   0  -1    2.80    1.80
 -12   0   1    0.40    0.30
 -12   0   1   -0.20    1.30
  12   0  -1    0.30    0.50
 -12   0   1    0.40    0.20
  12   0  -1    0.30    1.70
  12   0  -1    0.00    0.20
 -12   0   1    0.20    2.10
 -12   0   1    0.00    0.30
  12   0  -1    0.60    0.50
  12   0  -1   -0.30    0.30
 -12   0   1    0.50    0.40
  12   0  -1    0.00    0.50
  10   0  -1    2.60    2.60
  10   0  -1    0.30    0.40
 -10   0   1    1.10    0.60
  10   0  -1    0.60    2.00
 -10   0   1    1.90    1.60
 -10   0   1    2.30    1.80
 -10   0   1    0.30    0.40
  10   0  -1    0.40    0.50
 -10   0   1   -0.70    0.50
  10   0  -1   -0.80    0.50
  10   0  -1    0.40    0.40
   8   0  -1    0.50    2.00
   8   0  -1    0.20    0.30
   8   0  -1   -0.30    0.20
   8   0  -1    0.10    0.40
  -8   0   1    0.20    0.40
   8   0  -1    1.90    1.50
  -8   0   1    0.10    0.20
  -8   0   1    0.20    0.50
   8   0  -1   -0.10    0.40
  -8   0   1   -1.90    1.20
   8   0  -1   -0.10    0.40
  -8   0   1    0.50    0.40
  -8   0   1   -0.30    1.10
  -6   0   1    0.40    0.20
   6   0  -1    0.60    0.30
   6   0  -1   -0.20    0.20
   6   0  -1   -1.00    0.90
   6   0  -1    0.30    1.50
  -6   0   1    1.40    1.10
   6   0  -1    0.00    0.10
  -6   0   1    0.60    0.40
  -6   0   1    0.10    1.10
  -6   0   1    0.00    0.30
  -6   0   1    0.20    0.30
   6   0  -1    0.40    0.30
   4   0  -1    0.20    0.10
  -4   0   1    0.00    0.10
   4   0  -1    0.00    0.10
   4   0  -1    0.10    0.10
  -4   0   1    0.20    0.70
  -4   0   1    0.30    0.20
   4   0  -1    0.00    0.10
  -4   0   1    0.10    0.20
  -4   0   1    0.20    0.60
  -4   0   1    0.00    0.10
   4   0  -1    1.20    0.80
   4   0  -1    0.20    0.10
   4   0  -1    0.40    0.60
   2   0   1    0.20    0.20
  -2   0  -1    0.10    0.10
   2   0   1    0.40    0.40
   4   0   1    0.20    0.10
   4   0   1    0.10    0.10
  -4   0  -1    0.10    0.10
   4   0   1    0.30    0.20
   4   0   1   -0.40    0.50
   4   0   1    0.60    0.60
   4   0   1    0.30    0.20
  -4   0  -1    0.40    0.20
  -4   0  -1    0.00    0.10
   4   0   1    0.00    0.10
  -4   0  -1    0.10    0.20
  -4   0  -1    0.10    0.10
  -4   0  -1    0.40    0.40
  -4   0  -1    0.00    0.10
   6   0   1    0.00    0.30
  -6   0  -1    0.30    0.30
   6   0   1    0.30    0.80
  -6   0  -1    0.00    0.90
   6   0   1   -0.10    0.20
   6   0   1    0.10    0.20
  -6   0  -1    0.10    0.10
  -6   0  -1    0.20    0.40
   6   0   1    0.20    0.10
  -6   0  -1    0.10    0.30
   6   0   1    0.30    0.20
   6   0   1    0.70    1.00
  -8   0  -1    0.20    0.20
  -8   0  -1    0.60    0.30
   8   0   1   -0.20    0.80
  -8   0  -1    1.80    1.30
  -8   0  -1    0.20    0.30
   8   0   1    0.00    0.30
   8   0   1    0.30    0.30
   8   0   1    0.20    0.30
   8   0   1    0.10    0.90
   8   0   1    0.20    0.30
  -8   0  -1    0.20    0.30
 -10   0  -1    0.30    0.30
 -10   0  -1    0.70    0.30
 -10   0  -1    0.50    0.80
  10   0   1    0.20    0.30
  10   0   1    0.00    0.30
  10   0   1    0.10    0.10
  10   0   1   -0.40    1.00
  10   0   1   -0.70    1.10
 -10   0  -1   -0.30    1.00
 -10   0  -1    0.10    0.10
 -10   0  -1   -0.10    0.60
  10   0   1    0.40    0.40
  12   0   1    0.10    0.30
 -12   0  -1    0.70    1.10
 -12   0  -1   -0.10    0.30
 -12   0  -1    0.30    0.30
  12   0   1   -0.10    1.00
 -12   0  -1   -0.10    0.20
  12   0   1   -0.20    0.10
  12   0   1    0.00    0.30
  12   0   1    0.50    1.60
  12   0   1   -0.20    0.30
 -12   0  -1   -0.30    0.30
  12   0   1    0.40    0.40
 -14   0  -1    0.10    0.40
 -14   0  -1    1.10    1.50
  14   0   1   -0.10    0.40
  14   0   1    0.40    0.40
  14   0   1    0.00    0.20
  14   0   1    0.70    1.90
  14   0   1    0.10    0.30
 -14   0  -1    3.80    1.60
 -14   0  -1    0.20    0.20
  14   0   1   -1.30    1.10
 -14   0  -1    0.60    0.40
 -16   0  -1    0.30    0.40
 -16   0  -1   -2.80    2.00
 -16   0  -1   -0.60    2.40
  16   0   1    1.00    2.10
  16   0   1   -2.30    1.00
 -16   0  -1   -0.80    0.50
  16   0   1   -0.10    0.20
 -16   0  -1   -0.50    0.20
  16   0   1   -0.30    0.40
  16   0   1   -0.10    0.50
  16   0   1    0.10    0.40
  16   0   1    0.20    0.50
  18   0   1    0.10    0.50
 -18   0  -1    1.60    3.50
  18   0   1   -0.30    0.20
  18   0   1    1.10    1.20
  18   0   1   -0.60    0.50
  18   0   1    0.20    0.40
 -18   0  -1    3.00    2.50
 -18   0  -1    0.10    0.40
  18   0   1   -1.30    1.70
 -18   0  -1   -0.50    0.40
  18   0   1   -0.20    0.60
  20   0   1    0.00    0.50
 -20   0  -1    0.30    0.50
  20   0   1    0.10    0.50
 -20   0  -1   -0.50    0.40
  20   0   1    1.30    1.70
 -20   0  -1   -1.50    3.10
 -20   0  -1   -1.90    1.90
 -20   0  -1   -0.10    0.30
  20   0   1    0.40    0.70
 -22   0  -1   -0.40    0.50
  22   0   1    2.60    3.60
  22   0   1    0.00    0.50
 -22   0  -1   -0.20    0.60
 -22   0  -1   -2.50    3.20
 -22   0  -1   -0.50    0.30
  22   0   1   -0.50    0.60
  22   0   1   -0.90    1.60
  22   0   1    0.70    0.80
  24   0   1    0.10    0.80
 -24   0  -1    0.60    0.60
  24   0   1    0.30    0.40
  24   0   1   -0.70    0.90
 -24   0  -1    0.00    0.30
  26   0   1   -1.30    0.90
  26   0   1   -0.80    0.40
  26   0   1   -0.50    0.80
 -26   0  -1    0.20    0.40
 -26   0  -1   -0.20    0.80
 -28   0  -1    0.30    0.40
  28   0   1   -0.70    0.90
  28   0   1    0.90    0.60
  28   0   1    0.50    0.70
  30   0   1    0.90    1.10
  30   0   1   -0.10    0.70
  30   0   1   -0.40    1.00
  32   0   1   -0.20    1.10
  32   0   1    1.70    1.00
  32   0   1   -0.40    1.00
  34   0   1   -0.10    0.80
  34   0   1    1.60    1.40
  34   0   1    0.00    1.20
  36   0   1   -0.30    0.90
  36   0   1    1.20    1.60
  36   0   1    0.00    1.10
  38   0   1    0.70    1.20
  38   0   1    1.10    1.30
  40   0   1    1.30    1.10
  40   0   1    0.20    1.30
  40   0   1   -1.30    1.20
  42   0   1   -2.00    1.30
  42   0   1    0.20    1.20
  42   0   1   -1.70    1.80
  44   0   1    1.70    1.30
  43  -1  -1   -0.50    1.10
  43  -1  -1    2.10    1.70
  43  -1  -1    1.20    1.60
  43   1  -1    0.50    1.10
  43   1  -1   -1.00    1.30
  43   1  -1    1.80    1.40
  41  -1  -1   21.20    4.50
  41   1  -1   24.70    4.70
  41   1  -1   22.70    4.50
  41   1  -1   20.20    4.30
  39  -1  -1   18.00    4.00
  39  -1  -1    8.90    2.70
  39  -1  -1    9.30    2.60
  39   1  -1   17.30    3.70
  39   1  -1    8.80    2.50
  39   1  -1    8.80    2.60
  37  -1  -1    5.50    2.20
  37  -1  -1    5.80    2.20
  37  -1  -1    2.60    1.30
  37   1  -1    6.20    2.20
  37   1  -1    3.10    1.30
  37   1  -1    2.60    1.70
  35  -1  -1    2.10    1.50
  35  -1  -1    0.70    1.30
  35   1  -1    1.00    1.60
  35   1  -1    0.60    1.30
  35   1  -1    0.60    0.90
  33  -1  -1   40.70    4.90
  33  -1  -1   37.50    4.70
  33  -1  -1   49.20    5.40
  33   1  -1   43.50    4.70
  33   1  -1   44.90    4.80
  33   1  -1   35.00    4.80
 -31  -1   1   13.30    2.20
  31  -1  -1   14.80    3.10
  31  -1  -1    8.60    2.30
  31  -1  -1   14.40    3.30
  31   1  -1   10.90    2.80
  29  -1  -1   34.80    4.20
  29  -1  -1   31.30    5.60
 -29  -1   1   27.70    2.80
  29  -1  -1   30.40    3.90
 -29   1   1   35.80    3.60
  29   1  -1   29.70    3.90
  29   1  -1   29.80    3.80
  29   1  -1   32.60    4.00
  27  -1  -1    3.30    1.10
 -27  -1   1    8.70    1.60
  27  -1  -1    6.30    1.90
  27  -1  -1    6.10    1.60
 -27   1   1    6.30    1.20
 -27   1   1    3.80    1.10
  27   1  -1    3.00    1.40
  27   1  -1    2.10    1.00
  27   1  -1    5.50    1.70
 -25  -1   1   70.69    5.20
 -25  -1   1   74.19    4.50
  25  -1  -1   69.99    5.50
  25  -1  -1   75.09    5.70
  25  -1  -1   63.69    5.50
 -25  -1   1   72.99    4.10
 -25   1   1   72.89    5.00
  25   1  -1   62.59    5.20
  25   1  -1   60.29    5.20
 -25   1   1   69.59    4.00
 -25   1   1   63.79    4.90
  25   1  -1   70.99    5.70
  25   1  -1   76.19    5.60
 -23  -1   1  154.88   18.40
  23  -1  -1  182.18    8.60
  23  -1  -1  157.28   19.30
  23  -1  -1  156.38    9.80
 -23  -1   1  162.38    8.80
 -23  -1   1  157.38    9.50
  23  -1  -1  179.78   10.10
 -23  -1   1  162.28   18.80
  23  -1  -1  183.48   19.40
  23  -1  -1  154.68   10.10
 -23  -1   1  166.88    8.50
 -23   1   1  179.28    9.30
  23   1  -1  167.48    9.90
  23   1  -1  190.58   20.60
 -23   1   1  149.59   18.30
  23   1  -1  178.98    9.10
  23   1  -1  163.78   10.10
  23   1  -1  166.48   18.60
 -23   1   1  162.88    9.40
  23   1  -1  187.38   10.20
 -21  -1   1  166.58    9.10
 -21  -1   1  173.08    9.10
  21  -1  -1  150.98    9.20
  21  -1  -1  160.58    8.10
  21  -1  -1  146.19    9.40
 -21  -1   1  158.28    8.40
  21  -1  -1  176.98   18.30
  21  -1  -1  142.99   16.50
 -21  -1   1  159.98   18.20
  21  -1  -1  156.38    9.30
 -21  -1   1  155.48   18.00
 -21   1   1  153.68    8.70
  21   1  -1  146.19   16.90
  21   1  -1  169.48    8.60
  21   1  -1  163.98    9.60
 -21   1   1  158.48    8.00
 -21   1   1  172.98    9.00
  21   1  -1  175.88    9.60
 -21   1   1  159.48    7.50
  21   1  -1  157.38   18.20
  21   1  -1  169.18    9.40
 -21   1   1  137.99   16.70
  19  -1  -1   55.79    9.00
 -19  -1   1   56.19    2.70
  19  -1  -1   42.50    8.60
  19  -1  -1   61.99    4.30
 -19  -1   1   51.99    3.90
  19  -1  -1   50.79    4.00
 -19  -1   1   50.39    3.80
 -19  -1   1   51.89    9.70
  19  -1  -1   48.00    4.00
  19  -1  -1   49.30    3.10
 -19  -1   1   52.99    3.40
  19  -1  -1   54.69    4.30
 -19  -1   1   48.80   10.30
 -19   1   1   50.99    3.70
 -19   1   1   54.89    2.70
  19   1  -1   47.40    8.80
 -19   1   1   79.29   10.50
 -19   1   1   48.70    3.70
 -19   1   1   51.19    3.00
  19   1  -1   54.29    4.20
 -19   1   1   56.69    2.70
  19   1  -1   50.09    4.00
  19   1  -1   50.19    4.20
  19   1  -1   55.19    9.40
 -17  -1   1   12.70    5.00
 -17  -1   1   10.60    1.80
 -17  -1   1    7.70    1.70
  17  -1  -1   11.00    2.30
  17  -1  -1   10.90    1.80
  17  -1  -1    6.40    3.60
 -17  -1   1   13.20    1.80
 -17  -1   1   10.90    1.40
 -17  -1   1    5.10    3.80
  17  -1  -1   12.00    1.80
 -17  -1   1   13.50    1.00
  17  -1  -1   14.30    2.10
  17  -1  -1   11.10    1.60
  17  -1  -1   13.50    1.30
  17  -1  -1   10.30    4.20
 -17   1   1   13.40    1.60
  17   1  -1    8.20    3.80
  17   1  -1   13.90    1.90
  17   1  -1    9.50    4.20
 -17   1   1   12.30    1.10
  17   1  -1   12.70    1.80
 -17   1   1   10.70    1.80
 -17   1   1   10.80    0.90
 -17   1   1    9.10    4.60
 -17   1   1    9.60    1.60
  17   1  -1   10.00    1.80
  17   1  -1   10.90    1.40
  17   1  -1   14.30    2.00
  15  -1  -1  315.97   15.50
  15  -1  -1  323.37   23.50
 -15  -1   1  325.67   24.00
 -15  -1   1  294.77   15.40
  15  -1  -1  302.87   15.50
  15  -1  -1  308.27   15.60
 -15  -1   1  333.87   24.30
 -15  -1   1  289.37   14.30
 -15  -1   1  335.17   15.50
  15  -1  -1  319.57   15.50
  15  -1  -1  295.87   14.50
  15  -1  -1  311.57   22.90
 -15  -1   1  310.57   15.30
 -15  -1   1  295.27   15.60
 -15  -1   1  312.37   14.90
 -15   1   1  285.67   15.00
 -15   1   1  310.37   15.50
  15   1  -1  319.67   15.60
  15   1  -1  330.77   15.00
  15   1  -1  271.97   15.10
 -15   1   1  332.47   15.20
  15   1  -1  306.77   24.00
  15   1  -1  328.57   23.50
 -15   1   1  314.47   14.50
  15   1  -1  333.77   15.80
 -15   1   1  317.47   23.70
  15   1  -1  311.07   15.50
 -15   1   1  308.07   14.30
  13  -1  -1   55.99    3.10
  13  -1  -1   53.09    3.80
 -13  -1   1   48.30    3.80
 -13  -1   1   58.69    3.00
  13  -1  -1   62.59    3.80
  13  -1  -1   58.09    8.00
 -13  -1   1   59.19    3.80
  13  -1  -1   53.79    3.50
 -13  -1   1   63.59    3.90
 -13  -1   1   62.89    3.70
  13  -1  -1   57.79    8.20
 -13  -1   1   59.29    8.50
 -13  -1   1   60.59    3.40
 -13  -1   1   53.59    8.20
  13  -1  -1   54.59    3.80
 -13   1   1   65.19    3.70
  13   1  -1   56.09    3.90
  13   1  -1   55.19    3.60
  13   1  -1   54.59    3.40
 -13   1   1   61.59    3.10
  13   1  -1   61.99    8.40
 -13   1   1   60.99    8.70
 -13   1   1   65.19    3.90
 -13   1   1   58.79    3.00
  13   1  -1   54.39    8.30
  13   1  -1   52.19    3.70
  13   1  -1   54.29    3.90
 -11  -1   1  240.48   11.70
 -11  -1   1  241.28   18.20
  11  -1  -1  261.57   12.00
 -11  -1   1  236.68   11.40
  11  -1  -1  231.98   11.10
 -11  -1   1  235.78   17.80
  11  -1  -1  241.98   11.10
 -11  -1   1  256.17   11.10
  11  -1  -1  227.58   17.40
 -11  -1   1  213.88   11.80
  11  -1  -1  268.37   11.90
  11  -1  -1  239.88   11.70
 -11  -1   1  214.38   11.70
  11  -1  -1  249.38   17.90
  11   1  -1  223.18   11.80
  11   1  -1  237.68   11.40
 -11   1   1  224.28   11.50
 -11   1   1  224.08   11.50
  11   1  -1  222.78   18.00
 -11   1   1  238.58   11.00
 -11   1   1  241.28   11.00
 -11   1   1  249.38   18.30
  11   1  -1  256.97   11.90
  11   1  -1  219.78   17.30
 -11   1   1  220.58   11.70
  11   1  -1  245.38   11.70
  -9  -1   1 6388.36  294.37
   9  -1  -1 6700.73  293.87
   9  -1  -1 6315.67  293.67
   9   1  -1 6368.16  293.87
  -9   1   1 6234.98  297.67
   9   1  -1 6420.26  294.77
  -9   1   1 6161.08  293.87
  -3  -1   1 1957.70   92.79
   3  -1  -1 1983.70   92.39
  -3  -1   1 1961.10   92.89
   3  -1  -1 2055.89   92.89
   3   1  -1 1891.71   92.79
  -3   1   1 2008.30   92.69
  -3   1   1 2018.80   92.59
   3   1  -1 1993.00   92.69
  -1   1  -1   -0.20    0.20
  -1   1  -1    0.00    0.10
  -3  -1  -1  131.19    5.70
   3  -1   1  114.59    6.90
  -3  -1  -1  115.39    5.60
  -3  -1  -1  110.19    5.70
  -3  -1  -1  115.79    5.50
   3  -1   1  125.79    5.60
   3  -1   1  119.79    5.70
   3  -1   1  115.79    5.40
   3  -1   1  122.39    5.50
  -3  -1  -1  109.79    5.70
  -3  -1  -1  116.69    7.90
   3  -1   1  118.19    5.40
   3  -1   1  120.79    7.10
  -3  -1  -1  116.89    5.70
   3  -1   1  117.89    5.50
   3   1   1  111.09    5.70
   3   1   1  111.79    5.60
  -3   1  -1  117.39    5.40
   3   1   1  113.09    7.90
   3   1   1  126.09    5.70
  -3   1  -1  113.69    6.90
   3   1   1  112.99    5.60
   3   1   1  111.69    7.70
  -3   1  -1  116.79    5.60
  -9  -1  -1 3901.81  180.58
   9  -1   1 4051.49  179.68
   9  -1   1 3843.62  179.18
  -9   1  -1 3863.71  179.68
   9   1   1 3870.51  180.08
  -9   1  -1 3715.83  179.28
   9   1   1 3794.12  180.98
  11  -1   1   34.70    2.70
  11  -1   1   31.50    5.20
  11  -1   1   36.60    5.30
 -11  -1  -1   38.30    2.90
 -11  -1  -1   42.70    6.40
  11  -1   1   38.40    1.90
 -11  -1  -1   37.50    1.90
  11  -1   1   35.60    2.20
 -11  -1  -1   38.90    2.60
 -11  -1  -1   40.00    2.40
 -11  -1  -1   38.80    2.60
  11  -1   1   35.40    2.40
  11  -1   1   36.70    2.00
  11  -1   1   39.80    2.50
 -11   1  -1   38.50    2.00
  11   1   1   37.30    2.90
 -11   1  -1   39.40    1.90
  11   1   1   34.80    2.50
 -11   1  -1   38.60    2.70
  11   1   1   40.60    6.00
 -11   1  -1   43.80    6.00
 -11   1  -1   41.50    5.90
  11   1   1   33.90    2.30
  11   1   1   38.90    2.90
 -11   1  -1   37.70    2.40
 -11   1  -1   39.90    2.30
  11   1   1   37.70    1.90
  11   1   1   44.90    6.70
  11   1   1   35.20    2.60
 -11   1  -1   34.00    2.20
 -13  -1  -1   14.50    1.60
  13  -1   1   17.30    1.60
 -13  -1  -1   14.80    1.40
 -13  -1  -1   12.60    1.60
  13  -1   1    9.00    2.90
  13  -1   1   17.10    1.30
  13  -1   1   13.30    1.10
 -13  -1  -1   17.70    2.20
  13  -1   1   14.40    1.80
  13  -1   1   16.90    1.60
  13  -1   1   15.00    4.10
  13  -1   1   15.80    0.90
 -13  -1  -1   15.00    4.60
 -13   1  -1   16.60    1.10
 -13   1  -1   19.80    4.90
  13   1   1   16.00    1.90
  13   1   1   15.10    1.70
 -13   1  -1   17.60    4.70
  13   1   1   12.00    4.10
  13   1   1   14.20    1.40
 -13   1  -1   16.60    0.90
  13   1   1   17.70    1.80
 -13   1  -1   14.60    1.40
 -13   1  -1   16.80    1.80
 -13   1  -1   13.80    1.50
 -13   1  -1   17.60    1.40
  15  -1   1  677.93   33.00
 -15  -1  -1  695.83   41.40
 -15  -1  -1  672.43   32.70
  15  -1   1  699.73   32.80
 -15  -1  -1  755.62   33.20
  15  -1   1  722.83   40.50
 -15  -1  -1  646.44   32.40
  15  -1   1  697.23   32.50
  15  -1   1  692.83   32.40
 -15  -1  -1  729.43   32.20
  15  -1   1  718.73   31.70
  15  -1   1  704.03   40.40
 -15   1  -1  686.03   31.90
 -15   1  -1  757.32   41.30
  15   1   1  779.72   32.70
  15   1   1  696.53   32.10
  15   1   1  716.83   40.90
 -15   1  -1  670.03   32.40
  15   1   1  679.23   32.70
  15   1   1  663.13   41.50
  15   1   1  631.54   32.60
 -15   1  -1  686.13   31.70
  15   1   1  641.24   33.00
 -15   1  -1  668.83   32.70
 -15   1  -1  703.23   40.90
 -15   1  -1  706.63   32.10
 -17  -1  -1  275.17   21.50
  17  -1   1  255.67   20.10
 -17  -1  -1  256.17   12.80
 -17  -1  -1  261.47   13.10
 -17  -1  -1  249.08   12.40
  17  -1   1  251.37   13.20
  17  -1   1  238.38   12.70
  17  -1   1  270.27   20.60
  17  -1   1  251.67   12.90
  17  -1   1  252.17   12.00
 -17  -1  -1  246.98   12.40
  17  -1   1  286.47   13.70
 -17   1  -1  234.58   13.00
  17   1   1  269.57   12.50
  17   1   1  262.87   13.20
 -17   1  -1  277.57   12.20
 -17   1  -1  256.57   20.50
 -17   1  -1  249.78   12.70
  17   1   1  253.17   20.50
 -17   1  -1  241.78   12.40
  17   1   1  268.77   22.00
  17   1   1  269.37   13.20
 -17   1  -1  256.27   12.00
  17   1   1  227.48   13.30
 -17   1  -1  242.18   20.20
  17   1   1  246.98   13.40
  19  -1   1  123.09    7.40
 -19  -1  -1  140.19    7.50
 -19  -1  -1  150.28    7.20
  19  -1   1  137.69    6.70
  19  -1   1  138.09    7.90
 -19  -1  -1  141.99    7.10
  19  -1   1  132.29   14.00
 -19  -1  -1  127.19   14.50
  19  -1   1  137.09   14.40
  19  -1   1  119.39    7.50
  19  -1   1  113.89    7.90
 -19   1  -1  129.79    6.70
  19   1   1  116.79    7.60
 -19   1  -1  148.19   14.70
  19   1   1  146.69   15.80
 -19   1  -1  144.59   15.30
  19   1   1  126.89    7.70
  19   1   1  142.89   15.00
  19   1   1  147.29    8.30
 -19   1  -1  138.09    6.70
  21  -1   1    3.50    3.00
  21  -1   1    1.60    0.70
 -21  -1  -1    2.30    0.80
  21  -1   1    7.50    1.80
  21  -1   1    4.10    1.10
 -21  -1  -1    3.20    2.80
  21   1   1    2.70    1.00
  21   1   1    1.60    0.50
 -21   1  -1    1.40    3.70
 -21   1  -1    4.30    0.90
 -21   1  -1    2.40    3.00
 -21   1  -1    3.60    0.80
  21   1   1    2.10    0.90
  21   1   1    7.10    2.90
  21   1   1    8.00    4.60
  21   1   1    1.10    0.60
 -21   1  -1    3.60    0.90
 -23  -1  -1  470.75   23.90
  23  -1   1  535.65   25.80
 -23  -1  -1  472.75   35.80
 -23  -1  -1  497.05   24.00
  23  -1   1  500.55   24.90
 -23  -1  -1  536.15   24.50
  23  -1   1  516.05   35.40
  23  -1   1  541.65   25.40
  23  -1   1  507.45   36.00
 -23   1  -1  493.55   24.00
 -23   1  -1  478.25   23.50
 -23   1  -1  495.85   23.50
  23   1   1  520.85   24.10
 -23   1  -1  537.25   36.90
  23   1   1  459.05   34.80
  23   1   1  519.95   25.20
  23   1   1  492.75   25.50
 -23   1  -1  529.25   37.00
  23   1   1  507.15   25.10
  23   1   1  488.65   37.30
  25  -1   1   28.90    3.60
  25  -1   1   31.50    3.40
  25  -1   1   27.50    3.30
 -25  -1  -1   30.30    2.70
 -25  -1  -1   32.70    2.60
 -25   1  -1   28.30    2.70
  25   1   1   27.70    3.50
  25   1   1   24.70    3.30
 -25   1  -1   29.10    2.20
  25   1   1   31.50    3.40
 -27  -1  -1   19.10    2.20
  27  -1   1   24.20    3.00
  27  -1   1   20.20    3.10
  27  -1   1   23.70    3.50
 -27  -1  -1   26.30    2.50
  27   1   1   22.10    3.20
  27   1   1   23.10    3.40
  27   1   1   26.00    3.30
 -29  -1  -1  171.98    8.90
  29  -1   1  162.38   10.70
  29  -1   1  157.88   10.00
  29  -1   1  159.48   10.30
  29   1   1  154.38   10.10
  29   1   1  167.48   10.80
  29   1   1  151.78   12.70
  31  -1   1   16.90    3.30
  31  -1   1   17.00    3.30
  31  -1   1   23.80    3.60
 -31  -1  -1   17.60    2.40
  31   1   1   18.70    3.40
  31   1   1   18.00    3.20
  31   1   1   25.20    3.60
  33  -1   1   71.69    6.60
  33  -1   1   84.49    7.30
  33  -1   1   87.49    6.80
  33   1   1   85.89    7.00
  33   1   1   71.99    6.50
  33   1   1   70.19    6.80
  35  -1   1    3.00    1.80
  35  -1   1    3.20    1.40
  35  -1   1    3.40    1.70
  35   1   1    1.60    1.60
  35   1   1    3.20    1.80
  35   1   1    2.10    1.10
  37  -1   1    7.40    2.30
  37   1   1    2.70    1.80
  37   1   1    6.10    1.90
  39  -1   1    0.80    1.50
  39  -1   1   -2.20    1.20
  39  -1   1    1.00    1.30
  39   1   1    1.60    1.60
  39   1   1    0.90    1.10
  39   1   1    0.70    1.50
  41  -1   1    1.00    1.20
  41  -1   1   -0.20    1.60
  41   1   1    2.20    1.50
  41   1   1   -0.40    1.00
  41   1   1    2.40    1.50
  43  -1   1   -0.80    1.10
  43  -1   1    0.10    1.30
  43   1   1    1.00    1.20
  43   1   1    0.40    1.50
  43   1   1   -0.30    1.70
  44  -2  -1    0.20    1.10
  44  -2  -1    2.10    1.70
  44   2  -1   -1.20    0.80
  44   2  -1   -0.80    1.50
  44   2  -1   -2.20    1.10
  42  -2  -1    2.80    2.00
  42  -2  -1    3.60    1.60
  42   2  -1    4.20    2.10
  42   2  -1    0.40    1.80
  40  -2  -1    5.20    2.30
  40  -2  -1    1.80    1.90
  40  -2  -1    3.90    1.70
  40   2  -1    3.60    1.50
  40   2  -1    7.00    2.20
  40   2  -1    4.70    2.10
  38  -2  -1    7.90    2.40
  38  -2  -1    3.60    1.40
  38  -2  -1    7.80    2.40
  38   2  -1    7.50    2.50
  38   2  -1    4.40    1.50
  36  -2  -1   25.10    4.20
  36  -2  -1   22.80    3.90
  36  -2  -1   22.40    4.30
  36   2  -1   23.80    4.10
  36   2  -1   22.90    3.90
  36   2  -1   18.30    4.10
  34  -2  -1    1.30    1.00
  34  -2  -1   -0.90    1.10
  34  -2  -1    0.40    1.10
 -34  -2   1    0.80    0.70
  34   2  -1    0.00    0.90
  34   2  -1    0.50    1.20
  34   2  -1   -0.10    1.10
 -32  -2   1   -0.20    0.60
  32  -2  -1    1.50    1.20
  32  -2  -1    0.50    0.90
  32  -2  -1   -0.20    1.00
  32   2  -1   -1.10    0.80
  32   2  -1    0.30    1.20
  32   2  -1   -0.10    0.80
 -30  -2   1   52.69    4.20
  30  -2  -1   54.89    5.40
  30  -2  -1   53.89    5.10
  30  -2  -1   61.99    5.80
 -30   2   1   57.29    4.70
  30   2  -1   58.79    5.30
  30   2  -1   55.69    5.50
  30   2  -1   56.99    5.40
  28  -2  -1    3.40    1.50
  28  -2  -1    0.00    1.00
  28  -2  -1    0.70    0.80
 -28   2   1    2.80    1.30
  28   2  -1    1.80    1.00
  28   2  -1    1.00    1.20
  28   2  -1    2.60    1.30
  26  -2  -1    0.20    1.00
  26  -2  -1    0.00    0.90
  26  -2  -1    0.60    0.70
 -26  -2   1    0.40    0.50
  26   2  -1    0.30    0.40
 -26   2   1    0.90    0.90
  26   2  -1   -0.40    0.90
  26   2  -1    1.00    1.10
  24  -2  -1    0.50    0.90
  24  -2  -1    0.20    0.80
 -24  -2   1   -0.50    0.40
  24  -2  -1    1.20    0.70
 -24  -2   1    0.60    0.30
 -24   2   1    0.10    0.20
  24   2  -1   -0.30    0.40
 -24   2   1    0.50    0.60
 -24   2   1   -0.70    0.70
  24   2  -1    1.40    1.00
  24   2  -1    0.50    0.90
  22  -2  -1   63.49    5.10
 -22  -2   1   80.19   13.70
 -22  -2   1   61.89   16.90
  22  -2  -1   64.79   11.40
  22  -2  -1   70.39    3.70
 -22  -2   1   70.19    3.60
  22  -2  -1   63.59   11.30
  22  -2  -1   72.49    5.10
  22  -2  -1   58.99    5.20
 -22  -2   1   71.39    4.50
 -22   2   1   71.79    3.60
  22   2  -1   66.09   12.80
 -22   2   1   69.59    4.50
 -22   2   1   66.59    3.60
  22   2  -1   69.89    5.40
 -22   2   1   65.29   11.00
 -22   2   1   75.39    4.80
  22   2  -1   69.39    5.30
  22   2  -1   67.29   11.30
  22   2  -1   69.69    5.10
 -20  -2   1   13.60    1.80
  20  -2  -1   14.90    2.20
 -20  -2   1   16.70    6.60
 -20  -2   1    8.30    1.80
  20  -2  -1   14.80    2.10
 -20  -2   1   10.40    1.90
  20  -2  -1   12.30    4.80
  20  -2  -1    3.80    3.90
  20  -2  -1   11.40    1.10
 -20  -2   1   12.90    1.10
 -20   2   1   11.10    4.20
  20   2  -1   16.00    2.20
  20   2  -1   12.50    2.20
 -20   2   1   12.30    1.00
  20   2  -1   14.00    2.20
 -20   2   1   12.70    1.10
  20   2  -1    7.30    4.40
 -20   2   1   15.50    1.90
  20   2  -1   13.20    6.20
 -18  -2   1   50.69    3.50
 -18  -2   1   70.69   10.90
  18  -2  -1   53.29    8.90
 -18  -2   1   50.09    3.90
  18  -2  -1   55.99    4.00
 -18  -2   1   51.49    9.80
 -18  -2   1   54.79    2.90
  18  -2  -1   54.79    3.00
  18  -2  -1   51.99    9.10
  18  -2  -1   50.59    3.60
  18  -2  -1   54.99    2.90
 -18  -2   1   46.90    3.90
  18  -2  -1   56.99    4.20
  18   2  -1   59.79    4.40
 -18   2   1   53.69    2.80
  18   2  -1   47.00    8.60
  18   2  -1   50.59    4.10
  18   2  -1   64.29   10.20
  18   2  -1   48.10    3.50
 -18   2   1   57.39    3.80
  18   2  -1   53.49    4.00
 -18   2   1   60.89   10.40
 -18   2   1   50.39    2.90
 -18   2   1   49.40    3.50
  16  -2  -1   18.70    2.20
 -16  -2   1   13.70    1.80
 -16  -2   1   16.20    2.10
 -16  -2   1   13.40    2.10
  16  -2  -1   19.60    1.30
 -16  -2   1   21.50    2.10
  16  -2  -1   17.20    2.20
  16  -2  -1   19.80    2.20
 -16  -2   1   12.60    5.00
  16  -2  -1   21.30    1.50
  16  -2  -1   20.30    5.70
  16  -2  -1   19.10    1.20
 -16  -2   1   20.20    2.20
  16  -2  -1   13.90    4.30
  16   2  -1   22.80    2.40
 -16   2   1   21.60    1.40
  16   2  -1   19.60    2.20
  16   2  -1   13.60    5.40
  16   2  -1   17.70    2.20
 -16   2   1   19.20    1.90
 -16   2   1   19.90    1.20
  16   2  -1   15.40    2.00
 -16   2   1   17.60    1.90
 -16   2   1   18.70    2.10
 -16   2   1   26.00    6.20
  16   2  -1   17.20    1.90
  16   2  -1   21.70    5.70
  14  -2  -1  946.51   52.69
  14  -2  -1  969.90   43.00
 -14  -2   1  870.41   44.00
 -14  -2   1 1046.20   44.30
  14  -2  -1  984.70   44.00
 -14  -2   1  967.30   54.19
 -14  -2   1  884.41   43.70
 -14  -2   1  933.01   43.90
  14  -2  -1  942.91   43.80
 -14  -2   1  996.80   42.90
  14  -2  -1  946.41   42.70
 -14  -2   1  965.60   43.50
  14  -2  -1  968.50   44.00
  14  -2  -1  872.61   43.30
 -14  -2   1 1010.70   54.69
  14  -2  -1  933.81   52.29
 -14   2   1  982.90   43.60
  14   2  -1  911.81   43.50
 -14   2   1  909.61   42.90
 -14   2   1  930.31   42.60
  14   2  -1  912.21   43.70
  14   2  -1  867.71   43.90
  14   2  -1  939.91   54.59
 -14   2   1  898.01   52.99
 -14   2   1  999.30   44.00
  14   2  -1  883.01   52.59
 -14   2   1  901.71   43.40
  14   2  -1 1000.90   44.10
  14   2  -1  967.10   43.90
  12  -2  -1  886.01   37.10
 -12  -2   1  819.82   36.80
 -12  -2   1  787.42   37.30
 -12  -2   1  768.42   45.60
 -12  -2   1  772.02   36.30
  12  -2  -1  811.22   44.50
 -12  -2   1  742.53   37.00
  12  -2  -1  797.92   36.30
  12  -2  -1  780.92   37.00
  12  -2  -1  781.12   37.20
  12  -2  -1  761.62   45.00
 -12  -2   1  726.53   36.90
  12  -2  -1  699.13   37.00
 -12  -2   1  737.33   37.10
 -12  -2   1  788.12   45.90
  12  -2  -1  786.32   36.10
  12   2  -1  887.11   36.90
  12   2  -1  840.82   37.20
 -12   2   1  789.12   36.00
 -12   2   1  760.62   36.60
  12   2  -1  738.13   37.20
 -12   2   1  812.02   45.20
  12   2  -1  818.62   45.60
 -12   2   1  840.62   37.70
  12   2  -1  887.01   36.50
  12   2  -1  789.12   37.20
 -12   2   1  784.22   36.30
  12   2  -1  811.92   46.70
 -12   2   1  887.51   37.20
  10  -2  -1 2458.95  117.79
 -10  -2   1 2374.06  119.59
 -10  -2   1 2353.06  110.99
 -10  -2   1 2488.85  119.69
  10  -2  -1 2508.35  118.99
  10  -2  -1 2481.35  110.99
 -10  -2   1 2429.96  111.09
 -10  -2   1 2489.75  110.89
  10  -2  -1 2366.86  110.49
  10   2  -1 2549.15  119.19
 -10   2   1 2328.27  110.99
  10   2  -1 2364.06  110.79
 -10   2   1 2556.44  118.79
  10   2  -1 2600.64  120.79
 -10   2   1 2311.37  110.89
  10   2  -1 2482.95  110.39
  -8  -2   1   61.89    4.10
  -8  -2   1   49.40    3.40
  -8  -2   1   54.19    7.40
   8  -2  -1   66.09    3.70
   8  -2  -1   57.49    3.20
  -8  -2   1   67.79    4.00
  -8  -2   1   52.19    3.60
  -8  -2   1   56.69    3.20
   8  -2  -1   55.89    3.50
   8  -2  -1   56.29    6.80
  -8  -2   1   60.09    7.60
   8  -2  -1   57.09    7.30
  -8  -2   1   55.19    3.40
   8  -2  -1   61.19    3.20
   8   2  -1   61.59    3.60
  -8   2   1   64.09    3.50
   8   2  -1   51.49    3.60
   8   2  -1   60.79    3.70
  -8   2   1   64.19    3.70
   8   2  -1   65.29    3.30
   8   2  -1   61.59    3.60
   8   2  -1   62.99    3.70
  -8   2   1   62.89    3.20
  -8   2   1   55.49    3.20
   8   2  -1   48.50    7.70
  -8   2   1   47.80    7.10
   8   2  -1   65.39    7.60
  -8   2   1   64.29    7.30
  -6  -2   1  121.29   10.70
   6  -2  -1  108.39    9.90
   6  -2  -1  120.59    5.90
   6  -2  -1  123.19   10.30
  -6  -2   1  115.29    6.10
   6  -2  -1  126.49    5.90
   6  -2  -1  126.19    6.20
  -6  -2   1  110.09    6.00
  -6  -2   1  116.39    6.20
   6  -2  -1  113.69    6.20
  -6  -2   1  133.69    6.40
   6  -2  -1  132.19    6.20
  -6  -2   1  113.09    6.10
  -6  -2   1  132.49    6.00
  -6  -2   1  126.59   10.70
   6   2  -1  122.89   10.70
   6   2  -1  117.49    6.30
  -6   2   1  122.29   10.10
  -6   2   1  112.19    5.80
   6   2  -1  133.29    6.10
  -6   2   1  122.09    6.30
   6   2  -1  109.49    6.00
  -6   2   1  124.39    6.10
   6   2  -1  120.49    6.20
   6   2  -1  116.39   10.20
  -6   2   1  116.79   11.70
  -6   2   1  113.89    5.80
  -6   2   1  126.29    5.70
   6   2  -1  107.99    6.10
   4  -2  -1  135.09    7.00
   4  -2  -1  134.39    6.90
  -4  -2   1  152.28    7.00
  -4  -2   1  151.28    7.10
   4  -2  -1  129.39   10.20
  -4  -2   1  134.09    7.10
  -4  -2   1  138.69   11.00
  -4  -2   1  150.88    7.10
   4  -2  -1  153.18    7.10
  -4  -2   1  137.19    6.90
   4  -2  -1  147.59   10.90
  -4  -2   1  141.09   11.00
   4  -2  -1  133.99    7.00
  -4  -2   1  156.48    7.00
   4   2  -1  149.19   11.10
   4   2  -1  138.29    6.90
   4   2  -1  137.99   11.20
   4   2  -1  134.09    7.00
   4   2  -1  137.29    7.00
  -4   2   1  141.99    6.90
  -4   2   1  139.59    6.70
   4   2  -1  153.78    7.00
  -4   2   1  156.68    7.20
  -4   2   1  131.19   10.40
   4   2  -1  142.69    7.20
  -4   2   1  139.19   10.50
  -4   2   1  157.98    6.80
  -4   2   1  143.49    7.00
   4   2  -1  134.79    7.00
  -2  -2   1   50.79    5.60
  -2  -2   1   65.39    3.20
  -2  -2   1   53.39    3.10
   2  -2  -1   60.49    3.00
   2  -2  -1   57.29    5.60
  -2  -2   1   53.89    3.00
  -2  -2   1   55.29    3.10
  -2  -2   1   51.99    2.90
   2  -2  -1   55.29    3.10
   2  -2  -1   61.99    3.20
   2  -2  -1   53.49    3.10
  -2  -2   1   53.49    5.60
  -2  -2   1   52.99    3.00
   2  -2  -1   62.59    2.90
   2  -2  -1   60.09    3.10
   2  -2  -1   58.19    5.80
   2   2  -1   56.59    5.60
  -2   2   1   57.39    3.10
  -2   2   1   64.29    6.00
  -2   2   1   63.09    6.10
  -2   2   1   53.09    2.90
  -2   2   1   59.39    3.00
  -2   2   1   65.19    3.20
   2   2  -1   64.49    3.20
   2   2  -1   54.09    3.10
  -2   2   1   51.69    3.10
   2   2  -1   54.69    3.10
   2   2  -1   54.69    3.20
  -2   2   1   61.39    3.00
   2   2  -1   61.99    3.00
   2   2  -1   61.69    3.10
   2   2  -1   55.59    5.80
   2   2  -1   58.99    3.00
  -2  -2  -1 3742.83  172.98
  -4  -2  -1  715.93   38.90
  -4  -2  -1  732.03   39.10
   4  -2   1  781.12   34.50
   4  -2   1  767.32   34.20
  -4  -2  -1  762.92   34.60
  -4  -2  -1  719.23   34.50
   4  -2   1  729.83   37.70
  -4  -2  -1  806.72   34.40
   4  -2   1  752.32   34.10
   4  -2   1  717.03   34.40
   4  -2   1  767.12   34.40
  -4  -2  -1  732.73   34.70
  -4  -2  -1  691.63   34.60
   4   2   1  821.82   34.50
  -4   2  -1  767.42   34.50
   4   2   1  708.33   34.50
  -4   2  -1  783.82   34.20
   4   2   1  797.92   34.40
   4   2   1  832.42   34.70
  -4   2  -1  735.53   34.40
   4   2   1  769.12   39.00
   4   2   1  752.32   39.50
  -4   2  -1  752.52   38.20
  -4   2  -1  706.73   34.30
  10  -2   1 3163.88  147.39
  10  -2   1 3352.76  152.68
 -10  -2  -1 3227.98  155.08
 -10  -2  -1 3364.46  155.28
  10  -2   1 2942.91  146.79
  10  -2   1 3368.86  153.78
 -10   2  -1 3200.98  152.78
 -10   2  -1 3378.76  153.58
  10   2   1 3192.38  155.58
  10   2   1 3379.26  154.58
  12  -2   1  216.48   16.00
  12  -2   1  211.48   10.70
  12  -2   1  218.38   11.50
 -12  -2  -1  224.18   11.70
 -12  -2  -1  229.48   11.30
  12  -2   1  205.08   10.80
  12  -2   1  225.48   10.50
  12  -2   1  227.58   11.10
  12  -2   1  236.08   11.50
 -12  -2  -1  206.48   11.30
 -12  -2  -1  237.88   18.30
 -12  -2  -1  197.08   17.10
 -12  -2  -1  229.68   10.50
 -12  -2  -1  220.58   11.00
  12  -2   1  229.38   16.70
  12   2   1  251.97   11.40
 -12   2  -1  207.68   10.90
 -12   2  -1  220.28   10.70
 -12   2  -1  217.58   16.90
 -12   2  -1  222.98   10.60
  12   2   1  250.17   11.20
  12   2   1  245.28   10.60
 -12   2  -1  209.68   16.10
  12   2   1  240.68   11.40
  12   2   1  232.28   18.40
  12   2   1  208.98   11.50
  12   2   1  223.48   11.40
  12   2   1  212.28   17.10
 -12   2  -1  241.88   10.80
  14  -2   1  233.88   10.60
  14  -2   1  187.88   10.20
  14  -2   1  220.78   10.10
 -14  -2  -1  222.88   10.70
 -14  -2  -1  215.58   11.00
  14  -2   1  222.98   17.10
 -14  -2  -1  195.48   17.60
 -14  -2  -1  216.08   18.20
  14  -2   1  205.48   11.20
  14  -2   1  202.68   16.30
 -14  -2  -1  203.58   10.00
 -14  -2  -1  228.88   11.10
  14  -2   1  231.78   11.30
 -14  -2  -1  212.78   11.40
  14   2   1  226.88   10.10
  14   2   1  196.78   10.80
 -14   2  -1  226.28   11.20
  14   2   1  207.08   11.10
 -14   2  -1  205.48   10.20
  14   2   1  206.28   18.50
  14   2   1  205.58   17.30
 -14   2  -1  220.98   17.50
 -14   2  -1  221.48   10.10
 -14   2  -1  224.78   10.40
 -14   2  -1  213.08   10.60
  14   2   1  201.68   10.90
  14   2   1  215.78   10.70
 -14   2  -1  201.88   16.40
  14   2   1  204.98   11.30
  16  -2   1   16.60    1.20
  16  -2   1   11.50    1.90
  16  -2   1   16.30    2.10
  16  -2   1   15.50    1.80
 -16  -2  -1   15.50    5.20
  16  -2   1   17.60    1.70
 -16  -2  -1   12.50    5.60
  16  -2   1   13.70    1.30
 -16  -2  -1   15.70    1.10
 -16  -2  -1   12.70    1.80
 -16  -2  -1   15.50    1.90
 -16  -2  -1   19.60    1.80
  16  -2   1   13.40    4.50
  16  -2   1   12.40    4.40
  16   2   1    6.60    3.60
  16   2   1   14.50    2.00
 -16   2  -1   18.30    2.40
  16   2   1   17.40    1.20
  16   2   1   15.70    1.90
 -16   2  -1   16.20    1.30
 -16   2  -1   15.50    1.70
  16   2   1   14.80    1.60
 -16   2  -1   12.40    4.60
 -16   2  -1   14.80    1.50
  16   2   1    6.70    3.60
  16   2   1   19.00    2.30
 -16   2  -1   13.60    4.70
 -16   2  -1   16.80    1.20
  18  -2   1  357.16   26.40
  18  -2   1  397.36   17.70
  18  -2   1  396.66   19.30
  18  -2   1  414.16   27.70
  18  -2   1  404.86   18.90
  18  -2   1  400.26   17.60
 -18  -2  -1  376.06   19.00
 -18  -2  -1  385.26   17.60
 -18  -2  -1  358.56   18.40
  18  -2   1  374.96   18.50
 -18  -2  -1  353.26   27.90
  18  -2   1  350.86   17.90
 -18   2  -1  399.26   28.00
  18   2   1  383.76   29.30
 -18   2  -1  395.56   17.70
  18   2   1  362.26   19.00
  18   2   1  405.26   19.30
 -18   2  -1  409.46   27.60
 -18   2  -1  374.76   17.90
  18   2   1  408.36   19.60
  18   2   1  395.96   28.30
  18   2   1  356.86   18.40
 -18   2  -1  410.56   18.20
 -18   2  -1  351.66   18.50
  20  -2   1   43.60    3.40
  20  -2   1   34.50    3.00
 -20  -2  -1   39.40    3.00
 -20  -2  -1   38.80    3.30
  20  -2   1   39.30    2.20
  20  -2   1   42.40    2.20
 -20  -2  -1   36.20    8.70
  20  -2   1   46.80    8.40
  20  -2   1   44.50    3.70
  20  -2   1   39.20    8.10
  20   2   1   36.80    3.60
 -20   2  -1   34.70    3.40
 -20   2  -1   39.40    3.10
  20   2   1   51.79    9.40
  20   2   1   42.50    3.10
  20   2   1   37.00    3.50
  20   2   1   38.70    3.50
 -20   2  -1   41.80   11.00
 -20   2  -1   37.90    2.40
 -20   2  -1   41.20    2.20
  20   2   1   48.10    9.30
 -20   2  -1   26.80    7.60
 -22  -2  -1    0.70    0.40
 -22  -2  -1   -0.20    0.70
  22  -2   1   -1.90    2.40
 -22  -2  -1    2.50    2.80
  22  -2   1    2.00    2.60
  22  -2   1    0.10    0.60
  22  -2   1   -0.20    0.70
  22  -2   1    0.30    0.20
  22  -2   1   -0.90    0.70
  22   2   1   -0.50    0.70
 -22   2  -1    0.20    0.50
 -22   2  -1   -1.00    2.60
  22   2   1    1.70    3.50
 -22   2  -1   -1.10    0.40
  22   2   1   -0.80    2.40
  22   2   1   -0.10    0.50
 -22   2  -1    0.20    3.50
  22   2   1   -0.50    0.70
 -24  -2  -1   69.99    4.60
  24  -2   1   64.39    5.30
 -24  -2  -1   74.09    4.60
 -24  -2  -1   69.69    5.00
  24  -2   1   65.19    5.10
  24   2   1   60.99    5.20
  24   2   1   65.49    5.30
  26  -2   1   -0.20    0.80
  26  -2   1    1.60    0.90
 -26  -2  -1    0.90    0.50
 -26  -2  -1    1.20    1.00
  26  -2   1    4.40    1.40
  26   2   1    0.90    0.70
  26   2   1    1.30    1.30
  26   2   1    1.00    1.00
  28  -2   1   50.69    5.10
  28  -2   1   46.60    4.50
 -28  -2  -1   46.00    3.60
 -28  -2  -1   40.50    3.60
  28  -2   1   49.30    4.80
  28   2   1   42.90    4.60
  28   2   1   41.20    4.40
  28   2   1   48.20    4.40
 -30  -2  -1   24.10    2.70
  30  -2   1   17.80    3.30
  30  -2   1   21.80    3.80
  30   2   1   20.80    3.60
  30   2   1   18.40    3.30
  30   2   1   24.00    3.60
 -32  -2  -1   67.59    5.10
  32  -2   1   77.59    6.40
  32  -2   1   74.99    6.30
  32  -2   1   70.69    6.60
  32   2   1   63.49    6.40
  32   2   1   69.89    6.30
  32   2   1   70.19    6.00
  34  -2   1   16.80    3.60
  34  -2   1   15.10    3.40
  34  -2   1   13.60    3.40
  34   2   1   19.00    3.50
  34   2   1   17.20    3.50
  34   2   1   19.10    3.70
  36  -2   1    4.70    1.50
  36  -2   1   12.60    3.30
  36  -2   1    7.50    2.20
  36   2   1   14.10    3.30
  36   2   1    5.60    1.60
  36   2   1    7.40    2.00
  38  -2   1    1.50    1.70
  38  -2   1   -1.60    1.00
  38  -2   1   -0.20    0.80
  38   2   1   -2.40    1.10
  38   2   1    0.50    1.10
  40  -2   1   -0.10    1.40
  40  -2   1    0.90    1.30
  40   2   1    0.00    1.40
  40   2   1   -1.20    0.80
  42  -2   1    0.30    1.40
  42  -2   1    0.40    1.00
  42   2   1    0.30    1.90
  42   2   1   -1.20    0.70
  42   2   1    2.30    1.60
  43  -3  -1    4.70    2.20
  43  -3  -1    0.50    1.20
  43   3  -1    3.80    1.90
  43   3  -1    1.40    1.40
  43   3  -1    2.00    1.50
  41  -3  -1   -0.90    1.50
  41  -3  -1   -0.30    1.00
  41  -3  -1   -0.10    1.80
  41   3  -1   -0.60    1.00
  41   3  -1   -1.90    1.40
  41   3  -1    2.00    1.90
  39  -3  -1   -0.50    1.30
  39  -3  -1    1.10    1.50
  39   3  -1   -2.20    1.10
  39   3  -1    0.30    1.30
  39   3  -1    0.90    1.00
  37  -3  -1    7.10    3.10
  37  -3  -1    8.00    2.20
  37  -3  -1    8.80    2.70
  37   3  -1   17.80    3.70
  35  -3  -1   20.90    4.20
  35  -3  -1   21.90    3.80
  35  -3  -1   18.50    3.60
 -35  -3   1   13.90    2.90
  35   3  -1   20.70    3.80
  35   3  -1   18.00    3.80
  35   3  -1   21.20    3.80
  33  -3  -1   40.10    4.90
  33  -3  -1   39.30    5.00
  33  -3  -1   45.80    5.10
 -33  -3   1   40.60    3.90
  33   3  -1   35.40    4.50
  33   3  -1   41.20    4.80
  33   3  -1   37.20    4.90
  31  -3  -1    1.30    1.40
 -31  -3   1    0.10    0.70
  31  -3  -1    2.10    1.40
  31  -3  -1    2.00    1.10
  31   3  -1    2.70    1.50
  31   3  -1    1.50    1.40
 -31   3   1    2.80    1.10
  31   3  -1    1.00    0.80
  29  -3  -1    0.40    1.10
  29  -3  -1    0.30    0.70
  29  -3  -1    0.10    1.10
 -29  -3   1    0.00    0.50
  29   3  -1   -0.10    1.00
  29   3  -1    0.60    1.10
 -29   3   1    0.70    0.90
  29   3  -1   -0.60    0.60
  27  -3  -1    0.80    1.10
 -27  -3   1    0.40    0.50
  27  -3  -1    0.70    0.60
  27  -3  -1    1.90    1.20
 -27   3   1    0.20    0.70
  27   3  -1    1.10    0.80
  27   3  -1    0.00    0.80
  27   3  -1    0.30    1.00
  25  -3  -1   53.19    4.80
 -25  -3   1   49.30    3.00
 -25  -3   1   61.39    4.30
  25  -3  -1   60.49    4.90
  25   3  -1   54.79    5.00
  25   3  -1   45.40    4.60
 -25   3   1   54.19    4.20
  25   3  -1   63.69    5.20
  23  -3  -1   26.30    3.00
  23  -3  -1   18.20    2.70
 -23  -3   1   21.90    1.60
  23  -3  -1   20.40    1.80
 -23  -3   1   23.50    2.50
  23   3  -1   18.50    2.70
  23   3  -1   21.50    2.90
 -23   3   1   24.70    2.50
  23   3  -1   25.40    3.20
 -23   3   1   23.10    2.40
  21  -3  -1   21.10    2.50
 -21  -3   1    7.40    5.60
  21  -3  -1   20.50    1.70
 -21  -3   1   12.50    6.20
  21  -3  -1   16.20    6.70
 -21  -3   1   20.60    1.60
 -21  -3   1   18.40    2.20
  21  -3  -1   25.60    7.00
  21  -3  -1   20.50    2.70
 -21   3   1   19.50    2.10
  21   3  -1   17.30    2.50
  21   3  -1   20.30    2.80
 -21   3   1   21.00    7.40
  21   3  -1   16.60    2.60
  21   3  -1   20.80    7.30
  21   3  -1   14.70    6.40
 -21   3   1   20.80    1.70
 -21   3   1   18.60    2.10
 -19  -3   1  114.39   15.70
  19  -3  -1  114.29   13.50
  19  -3  -1  128.79    6.80
  19  -3  -1  114.29    6.80
  19  -3  -1  125.39    7.70
  19  -3  -1   99.49   13.50
  19  -3  -1  130.99    7.60
 -19  -3   1  116.39    7.00
 -19  -3   1  132.29    6.40
 -19  -3   1  127.79   15.70
 -19   3   1  124.09    7.00
 -19   3   1  149.69   15.70
  19   3  -1  126.69    7.80
  19   3  -1  119.09    7.50
  19   3  -1  152.58   17.90
  19   3  -1  135.79    7.90
 -19   3   1  130.09    6.40
  19   3  -1  119.49   15.20
 -17  -3   1    9.50    5.30
  17  -3  -1   10.60    1.70
  17  -3  -1   12.10    1.50
  17  -3  -1   10.10    1.30
 -17  -3   1    6.10    1.60
  17  -3  -1    6.90    1.60
  17  -3  -1    8.60    0.90
 -17  -3   1    8.70    1.10
 -17  -3   1    9.20    3.60
  17  -3  -1    8.70    3.90
 -17  -3   1    8.50    1.50
  17   3  -1    6.70    3.90
 -17   3   1    7.40    1.10
  17   3  -1    8.90    1.70
  17   3  -1    5.70    4.00
  17   3  -1    8.70    1.70
 -17   3   1    8.80    1.50
 -17   3   1    7.30    1.40
 -15  -3   1   38.00    8.10
  15  -3  -1   32.70    2.10
  15  -3  -1   37.50    2.60
 -15  -3   1   34.40    3.00
  15  -3  -1   33.90    2.50
  15  -3  -1   36.90    6.90
 -15  -3   1   33.90    2.70
 -15  -3   1   26.80    7.40
  15  -3  -1   30.80    7.10
  15  -3  -1   31.30    2.80
 -15  -3   1   39.90    2.30
  15  -3  -1   38.80    3.10
 -15  -3   1   34.70    2.90
  15  -3  -1   27.30    2.90
 -15  -3   1   32.20    3.10
  15   3  -1   33.50    3.10
  15   3  -1   31.20    6.00
  15   3  -1   42.50    2.90
  15   3  -1   36.20    3.00
 -15   3   1   29.20    2.50
 -15   3   1   35.90    2.30
 -15   3   1   40.20    2.70
  15   3  -1   28.30    7.00
  15   3  -1   38.60    3.30
 -15   3   1   40.30    8.20
  13  -3  -1   12.70    1.10
  13  -3  -1   15.40    1.50
 -13  -3   1   12.30    1.80
  13  -3  -1   19.90    4.60
  13  -3  -1   15.10    1.90
 -13  -3   1   14.00    1.40
  13  -3  -1   12.20    1.80
 -13  -3   1   12.60    1.80
 -13  -3   1   20.60    5.70
  13  -3  -1   16.50    4.60
  13  -3  -1   11.30    1.70
 -13  -3   1   13.30    1.70
 -13  -3   1   14.10    1.70
  13  -3  -1   15.80    1.40
 -13  -3   1    9.10    4.50
 -13   3   1   13.70    1.90
  13   3  -1   15.40    1.80
 -13   3   1   12.30    5.10
 -13   3   1   14.40    1.30
 -13   3   1   14.80    1.60
  13   3  -1   17.50    1.90
  13   3  -1    9.20    1.60
  13   3  -1   13.90    1.90
  13   3  -1   10.40    4.10
  13   3  -1   13.60    1.90
  13   3  -1   22.00    5.70
 -11  -3   1 1110.89   51.89
  11  -3  -1  987.90   50.99
 -11  -3   1 1184.38   50.49
  11  -3  -1 1041.10   50.39
 -11  -3   1 1118.59   61.09
  11  -3  -1 1194.58   50.49
 -11  -3   1 1044.40   53.29
 -11  -3   1 1031.60   60.29
  11  -3  -1 1068.79   52.89
 -11  -3   1 1137.59   52.79
 -11  -3   1 1062.19   50.79
  11  -3  -1 1115.39   58.49
  11  -3  -1 1111.49   59.79
  11   3  -1 1090.49   61.29
 -11   3   1 1139.29   49.90
 -11   3   1 1127.89   59.49
  11   3  -1 1130.59   51.29
 -11   3   1 1162.88   50.79
  11   3  -1 1135.19   60.39
  11   3  -1 1104.79   50.99
  11   3  -1 1009.50   50.99
 -11   3   1 1098.19   51.29
 -11   3   1 1151.08   50.79
 -11   3   1 1189.48   50.59
   9  -3  -1 1955.20   92.39
   9  -3  -1 2220.38   92.59
  -9  -3   1 2072.49  101.79
   9  -3  -1 1837.02   91.79
  -9  -3   1 1969.60  101.39
  -9  -3   1 1923.51   91.99
   9  -3  -1 2087.49  100.89
   9  -3  -1 1964.20   99.09
   9  -3  -1 2131.69   91.99
  -9  -3   1 1904.11   92.39
   9   3  -1 2038.60   92.39
   9   3  -1 1876.61  101.49
  -9   3   1 2042.10   91.69
  -9   3   1 2009.10   99.99
   9   3  -1 2109.89   92.59
   9   3  -1 2254.67   92.39
  -9   3   1 2200.48   92.69
  -9   3   1 1916.21   99.79
   9   3  -1 2178.58   92.49
  -9   3   1 1964.30   91.89
   9   3  -1 2114.39  101.29
   9   3  -1 1891.81   92.39
  -7  -3   1  189.88    9.30
  -7  -3   1  200.18    9.70
   7  -3  -1  175.78    9.50
   7  -3  -1  186.08    9.50
  -7  -3   1  215.68    9.70
  -7  -3   1  171.68    9.70
  -7  -3   1  177.88   15.20
  -7  -3   1  175.58    9.40
   7  -3  -1  197.68    9.10
   7  -3  -1  184.98    9.20
   7  -3  -1  177.58   14.00
  -7  -3   1  198.18   15.60
   7  -3  -1  186.48    9.60
   7  -3  -1  201.28   15.20
   7   3  -1  197.58   15.20
   7   3  -1  200.68    9.50
   7   3  -1  200.68    9.50
  -7   3   1  179.68    9.40
   7   3  -1  183.48    9.50
  -7   3   1  202.28    8.90
  -7   3   1  185.98    9.10
   7   3  -1  212.98    9.40
   7   3  -1  167.98   15.10
  -7   3   1  201.78    9.50
  -7   3   1  203.78   15.00
  -7   3   1  180.78   14.30
   7   3  -1  187.18    9.60
   5  -3  -1  622.34   34.20
   5  -3  -1  612.64   28.90
  -5  -3   1  615.44   35.30
   5  -3  -1  609.54   28.90
   5  -3  -1  639.14   35.20
   5  -3  -1  618.74   28.90
  -5  -3   1  564.04   34.80
   5  -3  -1  614.64   28.70
  -5  -3   1  687.03   28.80
  -5  -3   1  650.53   29.40
   5  -3  -1  564.14   28.40
  -5  -3   1  604.64   29.30
  -5  -3   1  680.83   29.20
   5   3  -1  553.34   28.70
   5   3  -1  613.94   28.70
  -5   3   1  650.53   28.70
  -5   3   1  638.44   28.90
   5   3  -1  661.93   29.00
  -5   3   1  643.94   34.80
  -5   3   1  575.54   28.80
  -5   3   1  618.74   34.60
   5   3  -1  651.53   36.20
  -5   3   1  625.94   28.40
  -5   3   1  618.74   28.40
   5   3  -1  625.54   35.00
   5   3  -1  647.94   28.80
  -3  -3   1    5.00    0.90
  -3  -3   1    6.00    0.80
   3  -3  -1    5.80    2.30
  -3  -3   1    6.00    0.80
  -3  -3   1    7.20    0.80
  -3  -3   1    5.20    0.90
   3  -3  -1    6.20    0.70
   3  -3  -1    5.80    1.00
   3  -3  -1    6.00    0.90
   3  -3  -1    7.70    2.70
  -3  -3   1    7.10    3.20
  -3  -3   1    4.80    0.80
  -3  -3   1    5.30    2.30
   3  -3  -1    4.80    0.80
   3  -3  -1    6.10    1.00
   3   3  -1    6.50    0.90
   3   3  -1    5.80    0.80
   3   3  -1    6.20    0.80
  -3   3   1    5.70    0.80
   3   3  -1    6.50    0.90
  -3   3   1    5.70    0.90
   3   3  -1    6.00    0.80
  -3   3   1    4.00    2.00
  -3   3   1    5.00    0.80
  -3   3   1    6.30    0.90
   3   3  -1    5.30    0.70
   3   3  -1    3.80    2.30
  -3   3   1    7.00    0.70
   3   3  -1    2.30    1.50
  -3   3   1    7.20    0.70
   3   3  -1    6.60    1.00
  -1  -3   1  134.19    6.10
   1  -3  -1  118.29    6.00
   1  -3  -1  107.09    6.00
   1  -3  -1  124.69   10.10
  -1  -3   1  111.29    5.90
  -1  -3   1  111.79    9.90
  -1  -3   1  117.99   10.00
   1  -3  -1  132.09    6.20
   1  -3  -1  123.59    6.00
   1  -3  -1  120.49   10.30
  -1  -3   1  117.99    6.10
   1  -3  -1  128.99    6.30
  -1  -3   1  115.29    6.00
   1   3  -1  125.39    6.10
  -1   3   1  111.99    6.10
  -1   3   1  111.39    5.80
  -1   3   1  120.99    5.90
  -1   3   1  116.39    9.90
   1   3  -1  122.69    5.90
  -1   3   1  112.09   10.00
   1   3  -1  105.89    9.80
   1   3  -1  130.89    5.80
  -1   3   1  127.79    6.00
   1   3  -1  114.79    6.00
  -1   3   1  117.59    6.10
  -1   3   1  110.39    6.00
   1   3  -1  122.79    6.00
  -1  -3  -1  396.76   18.50
   1  -3   1  376.36   23.10
   1  -3   1  377.76   18.40
  -1  -3  -1  382.96   23.80
  -1  -3  -1  398.56   18.70
   1  -3   1  380.16   18.50
  -1  -3  -1  376.46   18.50
   1  -3   1  403.36   23.00
   1  -3   1  411.36   18.40
  -1  -3  -1  354.06   18.50
   1  -3   1  439.86   18.70
  -1  -3  -1  376.86   23.40
  -1  -3  -1  386.56   18.60
  -1  -3  -1  423.76   18.80
   1  -3   1  427.36   18.70
  -1  -3  -1  423.86   18.70
  -1   3  -1  396.86   23.00
   1   3   1  433.06   18.60
  -1   3  -1  386.66   18.40
   1   3   1  395.26   18.60
   1   3   1  380.26   18.50
  -1   3  -1  394.06   18.70
   1   3   1  406.06   23.70
  -1   3  -1  389.96   23.20
  -1   3  -1  419.86   18.60
   1   3   1  370.96   18.60
   1   3   1  418.46   18.80
  -1   3  -1  400.16   18.40
   1   3   1  397.36   24.10
  -3  -3  -1 5780.92  264.77
   3  -3   1 5274.77  262.77
  -3  -3  -1 5886.91  264.87
   3   3   1 5966.50  265.37
   5  -3   1   82.29    4.70
  -5  -3  -1   80.59    8.60
   5  -3   1   88.59    4.00
   5  -3   1   88.09    4.50
  -5  -3  -1   82.89    4.60
  -5  -3  -1   87.79    4.90
   5  -3   1   82.29    4.20
  -5  -3  -1   80.29    4.40
   5  -3   1   70.79    7.60
   5  -3   1   87.99    4.50
  -5  -3  -1   97.79    4.90
  -5  -3  -1   97.69    4.90
   5  -3   1   80.79    4.50
   5  -3   1   77.99    7.70
   5   3   1   79.29    8.60
   5   3   1   82.69    9.20
   5   3   1   82.99    4.80
   5   3   1   77.39    4.70
  -5   3  -1   81.49    4.60
   5   3   1   82.59    4.60
  -5   3  -1   89.99    4.50
  -5   3  -1   85.79    4.20
   5   3   1   79.09    4.50
  -5   3  -1   84.89    8.00
   5   3   1   82.19    4.40
  -5   3  -1   92.79    4.50
   7  -3   1  154.78    7.90
   7  -3   1  148.69   12.00
   7  -3   1  158.18   11.80
   7  -3   1  162.58    7.70
  -7  -3  -1  145.49    8.10
  -7  -3  -1  154.98    7.90
   7  -3   1  160.58    7.80
  -7  -3  -1  174.38    9.10
   7  -3   1  166.58    8.10
  -7  -3  -1  169.68    8.20
  -7  -3  -1  142.79    7.60
  -7  -3  -1  163.88   13.80
   7  -3   1  152.08    7.30
   7  -3   1  149.99    7.30
  -7  -3  -1  137.39   12.60
  -7   3  -1  152.88    7.70
   7   3   1  149.59    8.50
   7   3   1  142.29    7.80
  -7   3  -1  155.18    7.30
   7   3   1  171.68    8.00
  -7   3  -1  150.38    8.00
   7   3   1  141.69    8.00
   7   3   1  166.78    8.20
   7   3   1  168.98    7.70
   7   3   1  142.19   12.90
  -7   3  -1  166.38   12.30
   7   3   1  153.28   13.50
  -7   3  -1  165.58    7.70
  -9  -3  -1    0.00    1.60
   9  -3   1    1.40    1.20
   9  -3   1    2.20    0.70
  -9  -3  -1    1.60    0.40
   9  -3   1    1.80    0.60
  -9  -3  -1    0.50    0.30
  -9  -3  -1    1.90    0.60
   9  -3   1    1.10    0.50
  -9  -3  -1    0.80    2.10
  -9  -3  -1    0.70    0.30
  -9  -3  -1    0.90    0.40
   9   3   1    1.50    1.90
  -9   3  -1    1.30    0.40
   9   3   1    2.40    0.60
  -9   3  -1    0.90    1.50
   9   3   1    3.80    2.30
  -9   3  -1    3.20    2.10
   9   3   1    1.40    0.40
   9   3   1    0.70    0.40
  -9   3  -1    1.50    0.40
   9   3   1    0.70    0.40
   9   3   1    0.90    0.60
   9   3   1    1.60    0.60
  -9   3  -1    0.70    0.40
  -9   3  -1    1.00    0.30
   9   3   1    0.90    0.40
  11  -3   1  254.07   12.40
  11  -3   1  255.67   17.90
  11  -3   1  267.77   12.40
 -11  -3  -1  269.27   20.40
  11  -3   1  270.87   12.90
 -11  -3  -1  253.27   12.90
 -11  -3  -1  259.57   12.40
 -11  -3  -1  290.97   13.50
  11  -3   1  259.77   12.80
  11  -3   1  249.88   18.60
 -11  -3  -1  256.07   20.30
  11  -3   1  249.38   13.00
  11  -3   1  248.78   13.10
 -11  -3  -1  276.07   12.90
 -11  -3  -1  244.48   13.10
  11   3   1  258.27   12.40
  11   3   1  245.58   12.90
 -11   3  -1  260.77   12.40
  11   3   1  291.17   13.40
  11   3   1  275.37   13.30
 -11   3  -1  271.67   18.80
 -11   3  -1  272.57   12.50
  11   3   1  258.77   12.80
 -11   3  -1  261.77   18.50
  11   3   1  247.88   20.30
  11   3   1  255.27   19.60
 -11   3  -1  269.77   12.40
  11   3   1  244.18   12.90
  11   3   1  247.38   13.20
  13  -3   1   33.80    6.10
 -13  -3  -1   36.20    2.80
  13  -3   1   32.90    6.60
 -13  -3  -1   40.40    6.90
 -13  -3  -1   40.20    4.70
 -13  -3  -1   34.10    2.30
  13  -3   1   38.90    3.00
  13  -3   1   42.30    2.50
 -13  -3  -1   39.20    3.20
  13  -3   1   38.50    2.30
 -13  -3  -1   39.20    7.10
  13  -3   1   30.60    2.60
 -13  -3  -1   40.20    3.00
  13  -3   1   39.30    3.10
 -13   3  -1   30.10    6.00
 -13   3  -1   39.00    2.50
  13   3   1   40.20    3.10
  13   3   1   39.40    2.90
  13   3   1   32.50    3.00
  13   3   1   33.60    3.00
 -13   3  -1   34.80    2.30
 -13   3  -1   38.20    2.40
  13   3   1   33.50    6.60
  13   3   1   47.00    7.50
  13   3   1   39.70    2.40
 -13   3  -1   37.00    6.30
  13   3   1   39.30    2.90
  13   3   1   37.00    2.80
  15  -3   1  379.66   19.50
 -15  -3  -1  430.66   29.90
  15  -3   1  406.06   27.90
 -15  -3  -1  442.46   20.10
 -15  -3  -1  433.86   29.80
 -15  -3  -1  412.96   18.80
  15  -3   1  421.26   18.90
 -15  -3  -1  399.06   19.50
  15  -3   1  393.76   20.00
  15  -3   1  415.16   26.60
  15  -3   1  390.46   19.10
  15  -3   1  408.26   20.00
 -15  -3  -1  397.46   19.80
  15   3   1  402.36   29.90
  15   3   1  392.76   20.10
 -15   3  -1  427.66   27.20
  15   3   1  366.86   18.90
 -15   3  -1  373.46   27.20
 -15   3  -1  419.06   19.20
  15   3   1  390.86   19.70
 -15   3  -1  410.56   18.90
  15   3   1  423.46   20.10
  15   3   1  414.46   28.60
 -15   3  -1  422.16   19.10
  15   3   1  379.76   19.40
  17  -3   1  215.48   11.80
 -17  -3  -1  222.08   11.70
 -17  -3  -1  230.88   10.90
  17  -3   1  214.08   12.20
  17  -3   1  228.98   11.00
  17  -3   1  257.37   19.90
 -17  -3  -1  221.48   20.70
  17  -3   1  223.68   18.40
  17  -3   1  217.88   11.40
 -17  -3  -1  242.68   21.50
 -17  -3  -1  240.28   12.20
  17   3   1  239.88   12.10
  17   3   1  253.57   11.20
 -17   3  -1  231.78   18.90
 -17   3  -1  236.08   11.50
 -17   3  -1  241.58   11.30
  17   3   1  219.38   12.30
 -17   3  -1  230.78   11.10
  17   3   1  243.78   20.80
 -17   3  -1  223.68   19.60
  17   3   1  214.18   21.20
  17   3   1  219.88   12.20
 -19  -3  -1   12.00    1.70
 -19  -3  -1   10.00    1.90
  19  -3   1   11.30    2.20
  19  -3   1    7.90    1.60
  19  -3   1    9.70    3.90
  19  -3   1    9.20    5.00
 -19  -3  -1    1.80    3.80
 -19  -3  -1   17.80    6.90
 -19  -3  -1   10.80    1.10
  19  -3   1   12.40    1.20
  19  -3   1   13.00    1.60
 -19   3  -1   12.50    1.60
  19   3   1    8.50    4.70
 -19   3  -1   22.40    6.00
  19   3   1    9.40    1.10
 -19   3  -1    8.90    1.30
  19   3   1   13.10    4.90
  19   3   1   13.10    2.10
 -19   3  -1    1.60    4.50
  19   3   1   11.00    2.20
  19   3   1   10.60    2.00
  21  -3   1   73.19    4.00
  21  -3   1   76.59    5.10
  21  -3   1   74.79    4.70
 -21  -3  -1   62.69   10.50
  21  -3   1   53.89   10.70
 -21  -3  -1   83.59   12.20
 -21  -3  -1   72.69    3.80
 -21  -3  -1   73.29    4.90
  21  -3   1   69.49    5.40
  21  -3   1   59.99    9.50
 -21   3  -1   75.39   10.50
  21   3   1   62.09    5.20
  21   3   1   67.29   12.90
 -21   3  -1   91.29   12.40
  21   3   1   53.89   10.20
  21   3   1   76.29    5.30
  21   3   1   82.69    5.80
 -21   3  -1   84.39    4.80
 -21   3  -1   73.19    4.00
 -23  -3  -1  162.38    7.90
 -23  -3  -1  165.98    9.20
  23  -3   1  168.58   10.10
  23  -3   1  164.48    8.10
  23  -3   1  155.98    9.50
  23   3   1  169.08   10.00
  23   3   1  172.08    9.80
  25  -3   1  147.19    9.00
  25  -3   1  170.88    9.70
 -25  -3  -1  144.09    8.40
  25  -3   1  166.98   10.00
  25   3   1  138.19    9.20
  25   3   1  137.49    9.60
  25   3   1  136.29    9.40
  27  -3   1   35.70    4.10
  27  -3   1   37.70    3.80
  27  -3   1   36.50    4.40
 -27  -3  -1   31.10    3.10
  27   3   1   27.40    3.70
  27   3   1   31.20    4.00
  27   3   1   30.80    3.60
  29  -3   1    2.60    1.10
  29  -3   1    5.40    1.80
  29  -3   1    7.80    1.90
 -29  -3  -1    3.30    1.00
  29   3   1   12.70    3.00
  29   3   1    6.40    1.80
  29   3   1    5.30    1.70
  31  -3   1    4.20    1.50
  31  -3   1    3.50    1.20
  31  -3   1    5.80    1.80
 -31  -3  -1    2.50    0.90
  31   3   1    3.70    1.20
  33  -3   1    0.40    1.00
 -33  -3  -1    0.80    0.70
  33  -3   1   -1.00    1.10
  33  -3   1    0.10    0.70
 -33  -3  -1    0.00    0.90
  33   3   1    1.60    1.00
  33   3   1    1.20    1.30
  33   3   1    1.50    1.40
  35  -3   1    5.40    2.00
  35  -3   1    4.90    1.70
 -35  -3  -1    3.10    1.10
  35  -3   1    4.70    1.90
  35   3   1    6.60    2.00
  35   3   1    6.50    2.20
  35   3   1    4.90    1.40
  37  -3   1   -2.50    1.00
  37  -3   1   -1.20    0.90
  37  -3   1   -3.80    1.30
  37   3   1   -0.50    1.20
  37   3   1    0.90    0.90
  37   3   1    1.00    1.30
  39  -3   1    4.00    2.30
  39  -3   1    1.40    1.50
  39   3   1    6.40    2.10
  39   3   1    3.30    1.50
  41  -3   1   -0.10    0.90
  41  -3   1    0.70    1.80
  41   3   1   -1.60    1.30
  41   3   1   -1.40    1.60
  41   3   1   -0.10    1.00
  43  -3   1    2.20    1.40
  43   3   1    3.70    1.80
  43   3   1    5.50    2.20
  43   3   1    3.90    1.80
  42  -4  -1    1.50    1.60
  42  -4  -1    0.20    1.00
  42   4  -1    0.30    1.10
  42   4  -1   -1.40    1.00
  42   4  -1    4.10    2.00
  42   4  -1    5.10    2.10
  40  -4  -1    4.90    2.20
  40  -4  -1    2.20    1.40
  40   4  -1    3.80    2.00
  40   4  -1    5.20    1.90
  38  -4  -1   -1.10    1.60
  38  -4  -1    0.30    1.00
  38  -4  -1   -1.60    0.90
  38   4  -1    0.20    1.10
  38   4  -1   -1.10    1.30
  38   4  -1    0.00    1.40
  36  -4  -1    2.60    2.10
  36  -4  -1    1.30    1.40
 -36  -4   1    1.20    0.70
  36   4  -1    0.80    1.40
  36   4  -1   -0.40    1.50
  34  -4  -1    2.40    1.80
  34  -4  -1    2.50    1.20
 -34  -4   1    1.40    0.90
  34  -4  -1    3.20    1.80
  34   4  -1    1.40    1.40
  34   4  -1    3.30    1.60
  34   4  -1    2.00    1.20
  32  -4  -1   26.00    4.00
  32  -4  -1   21.90    4.20
  32  -4  -1   21.60    3.90
 -32  -4   1   28.90    3.50
  32   4  -1   30.80    3.90
  32   4  -1   23.60    3.80
  32   4  -1   25.10    4.10
 -30  -4   1   -0.90    0.60
  30  -4  -1   -0.50    0.80
  30  -4  -1    0.20    1.20
  30  -4  -1   -1.20    0.80
 -30   4   1    1.10    1.00
  30   4  -1   -0.80    0.70
  30   4  -1    0.20    0.70
  30   4  -1   -0.60    0.90
 -28  -4   1    8.90    2.00
  28  -4  -1    4.40    1.60
  28  -4  -1    6.20    1.80
 -28   4   1    8.60    2.00
  28   4  -1    3.60    1.60
  28   4  -1    4.30    1.70
  28   4  -1    4.90    1.30
  26  -4  -1   37.50    4.00
 -26  -4   1   34.80    3.80
  26  -4  -1   45.20    4.60
  26   4  -1   40.20    4.00
  26   4  -1   38.40    4.20
  26   4  -1   46.40    4.50
 -26   4   1   32.50    3.30
 -24  -4   1    2.70    0.80
  24  -4  -1    3.90    1.40
  24  -4  -1    5.60    1.60
  24   4  -1    2.50    0.90
  24   4  -1    3.90    1.40
  24   4  -1    4.90    1.50
 -22  -4   1   72.39    5.00
  22  -4  -1   83.19    4.50
 -22  -4   1   75.39    4.20
  22  -4  -1   67.59    7.40
  22  -4  -1   70.79    5.40
 -22   4   1   70.99    4.80
  22   4  -1   73.79    5.70
  22   4  -1   68.29    5.40
  22   4  -1   80.99    5.80
 -20  -4   1  121.09    6.40
  20  -4  -1  112.19   14.10
  20  -4  -1  113.39    7.40
  20  -4  -1  119.79    6.80
  20  -4  -1  114.19    7.70
 -20  -4   1  116.79   16.00
  20  -4  -1  130.89    6.60
 -20  -4   1  132.99    7.30
  20   4  -1  113.59    7.70
  20   4  -1  115.19    7.70
  20   4  -1  130.19    7.70
  20   4  -1  113.09   17.00
 -20   4   1  117.79    6.80
  20   4  -1  142.69   16.80
 -20   4   1  119.99    6.40
 -20   4   1  128.19    6.90
  18  -4  -1  404.16   20.90
 -18  -4   1  404.46   20.60
 -18  -4   1  433.16   33.10
  18  -4  -1  414.06   20.10
 -18  -4   1  432.76   35.20
  18  -4  -1  448.76   20.00
  18  -4  -1  403.06   21.10
  18  -4  -1  417.56   31.80
 -18  -4   1  408.66   19.80
 -18   4   1  420.26   19.90
  18   4  -1  393.26   21.10
  18   4  -1  463.05   38.20
 -18   4   1  460.85   38.40
 -18   4   1  403.66   20.20
  18   4  -1  454.55   21.10
  18   4  -1  408.26   21.20
 -18   4   1  463.65   20.50
  18   4  -1  418.76   33.90
  16  -4  -1  129.99   13.90
 -16  -4   1  133.89    7.30
 -16  -4   1  144.39   16.70
  16  -4  -1  129.09    7.70
  16  -4  -1  136.29    6.80
  16  -4  -1   98.69   13.50
 -16  -4   1  132.49   15.80
 -16  -4   1  128.49    6.70
  16  -4  -1  140.39    7.60
  16  -4  -1  134.09    6.80
 -16   4   1  134.89    6.80
  16   4  -1  111.89    7.60
  16   4  -1  129.79    7.70
 -16   4   1  130.29    6.70
 -16   4   1  116.09    7.40
  16   4  -1  122.99    6.80
  16   4  -1  119.79    7.40
 -16   4   1  122.69    7.80
  16   4  -1  128.29   16.40
 -16   4   1  123.69   14.70
  16   4  -1  120.39    7.50
  14  -4  -1  184.88    9.40
  14  -4  -1  196.08    9.50
  14  -4  -1  182.68   10.30
  14  -4  -1  180.68   17.50
 -14  -4   1  193.78   19.30
  14  -4  -1  195.08   10.20
 -14  -4   1  178.78    9.90
 -14  -4   1  181.98    9.40
 -14  -4   1  209.98   19.20
  14  -4  -1  199.48   17.30
  14   4  -1  203.88   19.80
  14   4  -1  215.78   10.40
  14   4  -1  181.18   19.00
 -14   4   1  192.58    9.50
 -14   4   1  182.28   10.40
 -14   4   1  200.48   18.00
  14   4  -1  171.38   10.30
  14   4  -1  170.78   10.00
  14   4  -1  204.68   10.40
 -14   4   1  179.08    9.70
 -14   4   1  197.58    9.50
  14   4  -1  204.68    9.70
 -12  -4   1  335.77   16.10
  12  -4  -1  294.27   15.50
 -12  -4   1  321.07   15.70
  12  -4  -1  318.17   23.20
  12  -4  -1  319.47   16.30
  12  -4  -1  333.67   16.30
 -12  -4   1  333.47   25.70
  12  -4  -1  317.27   24.60
  12  -4  -1  329.07   16.40
 -12  -4   1  336.27   26.30
 -12  -4   1  309.37   16.30
  12  -4  -1  330.87   15.70
 -12  -4   1  290.17   16.40
 -12   4   1  326.87   24.30
 -12   4   1  318.27   15.60
  12   4  -1  365.16   25.60
 -12   4   1  326.67   15.70
  12   4  -1  353.96   16.40
 -12   4   1  350.26   16.60
  12   4  -1  329.67   16.20
  12   4  -1  292.27   15.80
  12   4  -1  314.37   16.10
  12   4  -1  384.76   28.20
  12   4  -1  312.77   16.50
 -12   4   1  366.86   15.30
 -12   4   1  366.56   16.10
  12   4  -1  357.66   16.50
 -10  -4   1  420.66   29.50
 -10  -4   1  424.66   29.40
 -10  -4   1  468.05   20.90
  10  -4  -1  425.96   27.60
 -10  -4   1  412.76   20.90
  10  -4  -1  474.85   20.00
  10  -4  -1  460.75   20.80
  10  -4  -1  407.06   20.20
 -10  -4   1  427.16   20.60
  10  -4  -1  431.96   29.00
  10  -4  -1  433.46   20.70
 -10  -4   1  396.56   20.20
  10  -4  -1  396.76   20.70
  10  -4  -1  397.56   20.60
 -10   4   1  439.16   28.70
  10   4  -1  470.35   21.10
  10   4  -1  419.56   20.60
  10   4  -1  446.76   30.90
  10   4  -1  392.96   20.60
  10   4  -1  470.05   20.90
 -10   4   1  427.76   19.70
  10   4  -1  413.86   20.60
  10   4  -1  439.96   20.70
 -10   4   1  423.56   20.20
  10   4  -1  455.05   20.40
 -10   4   1  407.06   20.80
 -10   4   1  444.06   20.50
 -10   4   1  413.66   20.00
 -10   4   1  446.06   28.30
  10   4  -1  420.46   29.00
  -8  -4   1  598.74   29.70
  -8  -4   1  629.94   38.70
   8  -4  -1  677.63   28.90
  -8  -4   1  607.74   29.40
   8  -4  -1  637.44   36.60
  -8  -4   1  575.94   29.70
   8  -4  -1  645.54   37.90
   8  -4  -1  629.84   29.60
   8  -4  -1  645.14   29.60
   8  -4  -1  647.24   29.60
  -8  -4   1  602.74   29.20
   8  -4  -1  657.73   29.20
  -8  -4   1  666.33   38.90
   8   4  -1  611.74   29.50
   8   4  -1  589.24   29.30
  -8   4   1  597.54   29.60
   8   4  -1  617.64   29.60
   8   4  -1  575.64   29.40
   8   4  -1  629.64   39.40
  -8   4   1  651.43   29.50
   8   4  -1  689.53   29.40
  -8   4   1  633.94   29.20
  -8   4   1  610.54   28.90
   8   4  -1  673.53   29.90
  -8   4   1  644.84   37.50
  -8   4   1  622.84   37.00
  -8   4   1  645.64   28.80
   8   4  -1  655.13   38.10
   6  -4  -1  295.17   20.80
  -6  -4   1  276.27   20.70
  -6  -4   1  260.47   13.50
  -6  -4   1  278.47   13.70
  -6  -4   1  260.97   20.30
   6  -4  -1  282.07   13.60
   6  -4  -1  305.17   13.80
  -6  -4   1  309.87   13.60
  -6  -4   1  266.47   13.40
   6  -4  -1  297.07   19.80
  -6  -4   1  262.67   13.70
   6  -4  -1  257.97   12.90
   6  -4  -1  269.57   13.30
  -6   4   1  257.97   13.50
  -6   4   1  271.77   13.00
   6   4  -1  299.47   13.50
   6   4  -1  264.67   13.60
   6   4  -1  260.67   13.30
  -6   4   1  294.37   20.30
   6   4  -1  296.97   20.70
  -6   4   1  276.77   13.40
   6   4  -1  279.07   13.60
  -6   4   1  267.27   19.70
   6   4  -1  282.37   21.20
   6   4  -1  262.87   13.40
  -6   4   1  293.17   13.10
   6   4  -1  313.47   13.70
   6   4  -1  281.67   13.80
  -6   4   1  262.07   13.60
  -4  -4   1   94.29    5.70
  -4  -4   1  105.09    5.90
   4  -4  -1  103.09    5.80
   4  -4  -1  110.59    5.60
   4  -4  -1  107.09    5.90
   4  -4  -1  110.39   10.70
   4  -4  -1  111.19    6.00
  -4  -4   1  100.19   10.90
  -4  -4   1  109.29    5.90
  -4  -4   1  104.89    5.80
   4  -4  -1  114.89    5.80
  -4  -4   1  103.89    5.70
  -4  -4   1   98.99    6.00
   4  -4  -1  113.19   11.10
  -4  -4   1  121.39   11.50
   4   4  -1  115.69    5.70
   4   4  -1   99.99    5.80
  -4   4   1   97.79   10.60
   4   4  -1  122.49    6.10
  -4   4   1   99.19    5.80
  -4   4   1  107.49    5.50
   4   4  -1  123.39    5.90
  -4   4   1  112.29    5.40
   4   4  -1  101.19   11.20
  -4   4   1  123.99    6.10
  -4   4   1  112.89   10.90
  -4   4   1  111.79    5.80
   4   4  -1  111.89    5.90
   4   4  -1  123.89    6.00
  -4   4   1   97.69    5.80
   4   4  -1  105.89    5.60
   4   4  -1  117.79   11.20
   2  -4  -1  212.78   10.50
  -2  -4   1  237.38   11.00
  -2  -4   1  230.68   10.90
  -2  -4   1  207.68   10.60
   2  -4  -1  220.68   17.00
   2  -4  -1  195.28   15.70
  -2  -4   1  218.38   10.80
   2  -4  -1  211.58   10.60
   2  -4  -1  227.88   10.80
  -2  -4   1  227.58   10.70
  -2  -4   1  203.28   10.80
   2  -4  -1  235.28   10.80
  -2  -4   1  211.18   10.50
   2  -4  -1  223.98   10.90
  -2  -4   1  211.58   16.50
   2   4  -1  220.38   10.30
  -2   4   1  209.18   10.80
   2   4  -1  190.58   16.20
   2   4  -1  225.78   10.50
   2   4  -1  218.78   10.70
  -2   4   1  213.38   16.40
  -2   4   1  222.58   16.80
  -2   4   1  232.08   10.30
  -2   4   1  212.78   10.60
  -2   4   1  205.58   10.50
   2   4  -1  205.98   10.70
   2   4  -1  241.98   17.00
   2   4  -1  201.48   10.70
  -2   4   1  221.68   10.90
   0  -4  -1   16.20    1.60
   0  -4   1   15.10    1.40
   0  -4  -1   16.40    4.10
   0  -4   1   14.90    4.00
   0  -4  -1   16.60    1.60
   0  -4   1   17.00    1.50
   0  -4  -1   17.00    1.50
   0  -4   1   17.50    1.60
   0  -4  -1   13.80    3.90
   0  -4   1   17.50    1.60
   0  -4  -1   14.40    1.50
   0  -4   1   13.90    1.30
   0  -4  -1   16.20    1.60
   0  -4   1    9.90    3.30
   0  -4   1   16.50    1.60
   0   4   1   15.40    1.50
   0   4   1   15.80    1.50
   0   4   1   22.10    4.50
   0   4  -1   10.30    3.70
   0   4  -1   14.50    1.30
   0   4  -1   16.90    1.60
   0   4  -1   14.30    1.50
   0   4   1   16.60    4.30
   0   4   1   16.20    1.50
   0   4   1   14.70    1.50
   0   4  -1   14.20    1.40
   0   4  -1   13.10    3.60
   0   4   1   17.80    1.40
   0   4  -1   17.10    1.10
  -2  -4  -1  365.26   17.30
   2  -4   1  336.67   17.10
   2  -4   1  354.36   17.10
  -2  -4  -1  326.17   17.50
  -2  -4  -1  357.06   17.20
   2  -4   1  360.16   22.90
  -2  -4  -1  367.06   24.00
  -2  -4  -1  377.76   17.50
  -2  -4  -1  409.66   17.40
  -2  -4  -1  367.96   24.30
   2  -4   1  357.66   17.40
  -2  -4  -1  346.87   17.50
   2  -4   1  351.16   17.40
  -2  -4  -1  352.66   17.40
   2  -4   1  356.06   17.20
   2  -4   1  331.97   22.90
   2   4   1  388.86   24.20
   2   4   1  339.57   24.10
   2   4   1  410.76   17.40
   2   4   1  399.76   17.40
  -2   4  -1  374.56   17.10
  -2   4  -1  396.86   17.40
  -2   4  -1  383.36   16.70
  -2   4  -1  341.07   23.10
   2   4   1  375.86   17.50
  -2   4  -1  337.07   22.70
   2   4   1  347.27   17.40
  -2   4  -1  387.86   17.20
  -2   4  -1  346.87   17.40
   4  -4   1 2118.99  105.39
   4  -4   1 2217.48  105.19
   4  -4   1 2210.88   98.39
  -4  -4  -1 2090.49   98.69
  -4  -4  -1 2235.38   98.79
   4  -4   1 2149.48   98.69
  -4  -4  -1 2131.69   98.59
  -4  -4  -1 2283.47   98.99
  -4  -4  -1 2097.89  108.29
   4   4   1 2046.70   98.39
  -4   4  -1 2167.58   98.19
  -4   4  -1 2059.89   98.69
  -4   4  -1 2275.17   98.49
   4   4   1 2372.76   98.69
  -4   4  -1 2130.29  104.99
   4   4   1 2092.49  107.29
   4   4   1 2169.58  106.59
  -4   4  -1 2260.47   98.59
   4   4   1 2117.89   98.59
  -6  -4  -1  240.98   12.80
  -6  -4  -1  254.77   11.90
  -6  -4  -1  250.47   19.20
   6  -4   1  261.47   12.00
  -6  -4  -1  226.68   12.00
   6  -4   1  240.08   11.50
   6  -4   1  225.58   12.10
  -6  -4  -1  263.47   12.60
  -6  -4  -1  253.97   19.00
   6  -4   1  243.68   17.20
   6  -4   1  240.38   17.80
  -6  -4  -1  220.78   12.20
   6  -4   1  257.77   12.00
   6   4   1  258.87   18.80
  -6   4  -1  238.78   11.30
   6   4   1  256.67   12.00
  -6   4  -1  236.88   11.90
   6   4   1  231.98   12.00
  -6   4  -1  253.07   11.60
  -6   4  -1  269.17   12.00
   6   4   1  235.48   12.20
   6   4   1  260.07   19.80
   6   4   1  259.57   12.30
  -6   4  -1  240.78   17.50
   8  -4   1  192.38    9.20
  -8  -4  -1  174.38   16.00
   8  -4   1  183.58   14.90
  -8  -4  -1  171.68    9.50
  -8  -4  -1  184.58    8.90
  -8  -4  -1  171.08    9.30
  -8  -4  -1  173.58    9.20
   8  -4   1  192.38    9.20
  -8  -4  -1  189.78   16.20
   8  -4   1  183.68    8.50
   8  -4   1  191.28    9.40
   8  -4   1  170.88    8.90
  -8  -4  -1  174.98    9.20
   8  -4   1  182.88   14.20
   8  -4   1  183.18    8.40
   8   4   1  169.08    9.10
   8   4   1  166.78    9.30
   8   4   1  165.58   16.10
  -8   4  -1  176.68    9.00
   8   4   1  162.18    9.10
  -8   4  -1  185.38    9.30
  -8   4  -1  177.48    8.50
   8   4   1  201.78    9.30
   8   4   1  183.68    9.40
  -8   4  -1  178.18    8.90
   8   4   1  195.38   16.10
   8   4   1  169.48    8.90
  -8   4  -1  183.48    8.40
  -8   4  -1  171.78   14.30
 -10  -4  -1  889.91   42.90
 -10  -4  -1  836.92   42.50
 -10  -4  -1  888.31   42.10
  10  -4   1  911.71   50.39
  10  -4   1  865.21   41.70
 -10  -4  -1 1001.70   43.20
  10  -4   1  908.81   42.20
  10  -4   1  883.71   42.40
  10  -4   1  970.30   42.80
  10  -4   1  887.11   42.80
  10  -4   1  924.41   49.20
 -10  -4  -1  944.81   52.69
 -10  -4  -1  891.71   42.70
 -10  -4  -1  930.71   52.69
  10   4   1  884.81   42.20
 -10   4  -1  918.61   42.20
  10   4   1  901.01   42.50
 -10   4  -1  939.11   49.90
 -10   4  -1  931.11   41.80
  10   4   1  910.91   51.79
 -10   4  -1  939.91   42.90
  10   4   1  993.80   42.60
  10   4   1  946.41   53.89
  10   4   1  952.40   42.90
 -10   4  -1  900.61   49.90
  10   4   1  897.51   42.60
  10   4   1  976.70   43.00
 -12  -4  -1  889.51   39.40
  12  -4   1  867.51   48.40
  12  -4   1  807.62   38.60
  12  -4   1  817.42   46.20
 -12  -4  -1  847.02   50.29
  12  -4   1  889.91   39.30
  12  -4   1  881.61   39.80
 -12  -4  -1  795.22   38.80
 -12  -4  -1  809.82   49.70
  12  -4   1  882.51   38.90
 -12  -4  -1  913.81   39.60
 -12  -4  -1  931.01   40.00
  12  -4   1  868.01   39.50
 -12   4  -1  820.82   47.60
  12   4   1  814.82   38.90
  12   4   1  812.62   39.30
 -12   4  -1  848.62   46.80
  12   4   1  843.62   50.89
 -12   4  -1  846.12   38.90
  12   4   1  770.62   39.60
 -12   4  -1  856.01   38.90
  12   4   1  802.92   39.40
  12   4   1  798.82   39.70
 -12   4  -1  802.82   39.60
  12   4   1  863.41   49.50
 -12   4  -1  837.32   38.60
  12   4   1  927.51   39.90
  12   4   1  796.82   39.30
  14  -4   1    9.70    4.10
 -14  -4  -1   13.10    2.00
 -14  -4  -1    9.40    3.50
  14  -4   1   14.70    1.80
  14  -4   1   13.00    1.30
 -14  -4  -1   11.20    1.30
 -14  -4  -1   12.70    4.80
 -14  -4  -1   11.20    1.70
  14  -4   1    9.10    1.70
  14  -4   1   12.30    2.00
 -14  -4  -1   15.20    2.00
  14  -4   1    5.50    3.30
  14  -4   1   10.20    1.40
 -14   4  -1   19.90    4.70
  14   4   1   13.40    1.50
  14   4   1   14.10    2.00
 -14   4  -1   13.80    1.30
  14   4   1   14.20    2.00
 -14   4  -1   11.60    1.50
  14   4   1   11.40    1.70
  14   4   1    7.50    4.70
 -14   4  -1   10.80    4.50
  14   4   1    6.40    4.80
  14   4   1   12.70    1.90
 -14   4  -1   11.90    1.40
 -16  -4  -1  128.69    7.50
  16  -4   1  146.69    7.70
 -16  -4  -1  139.69    6.90
  16  -4   1  134.49    6.90
  16  -4   1  127.89    8.00
  16  -4   1  132.09   13.10
 -16  -4  -1  139.59   15.80
  16  -4   1  130.79    6.90
 -16  -4  -1  103.79   14.90
  16  -4   1  146.19   15.30
 -16   4  -1  139.19   14.70
  16   4   1  116.19    7.90
  16   4   1  123.39    7.90
 -16   4  -1  130.89    7.20
 -16   4  -1  137.19    7.00
  16   4   1  142.69   16.00
 -16   4  -1  135.39   13.80
  16   4   1  131.09    7.00
  16   4   1  141.49    8.10
  16   4   1  147.89    7.80
 -16   4  -1  138.89    7.00
  16   4   1  147.19   15.90
  18  -4   1  118.09    6.30
  18  -4   1  103.59   13.80
  18  -4   1  121.09    7.40
 -18  -4  -1  114.29    6.80
  18  -4   1  125.99    6.20
  18  -4   1  120.69   12.80
 -18  -4  -1  122.19   15.10
 -18  -4  -1  141.79   16.50
 -18  -4  -1  113.99    6.00
  18  -4   1  111.09    6.90
 -18   4  -1  111.99   13.90
  18   4   1  111.79    6.20
  18   4   1  113.59    7.40
  18   4   1  112.89    7.00
 -18   4  -1  115.59    6.30
  18   4   1  104.49   13.50
 -18   4  -1  116.49    6.20
 -18   4  -1  120.99   13.80
  18   4   1  111.29    7.30
  18   4   1  125.79    7.50
  18   4   1  101.89   14.70
  20  -4   1   13.90    2.40
 -20  -4  -1   12.10    1.30
 -20  -4  -1   10.00    4.80
 -20  -4  -1   25.60    6.70
  20  -4   1   12.20    5.00
  20  -4   1   10.40    1.30
 -20  -4  -1   13.60    2.00
  20  -4   1    8.10    1.50
  20  -4   1    7.70    1.80
  20   4   1   11.20    2.10
  20   4   1    2.90    4.00
 -20   4  -1   12.80    1.90
 -20   4  -1   10.20    1.60
 -20   4  -1   10.90    1.50
  20   4   1    8.70    2.30
 -20   4  -1    7.90    5.30
  20   4   1    8.30    2.10
 -20   4  -1    4.40    3.40
  20   4   1    6.30    5.40
  20   4   1   13.60    2.50
  22  -4   1   -0.50    1.00
  22  -4   1   -0.30    0.40
 -22  -4  -1    0.30    0.40
 -22  -4  -1    0.40    0.50
  22  -4   1    0.00    0.70
  22   4   1   -0.10    0.80
  22   4   1    0.10    0.90
  22   4   1    0.50    0.60
  22   4   1    0.40    0.60
  24  -4   1    0.60    1.00
 -24  -4  -1    1.30    0.60
  24  -4   1    0.50    0.50
  24  -4   1    2.40    1.20
  24   4   1    3.00    1.20
  24   4   1    1.80    1.00
  24   4   1    0.60    0.60
  26  -4   1    5.20    1.80
  26  -4   1    4.70    1.50
  26   4   1    2.20    1.30
  26   4   1    4.50    1.30
  26   4   1    2.90    1.20
  28  -4   1   16.60    2.80
 -28  -4  -1   18.40    2.70
  28  -4   1   15.20    3.00
  28   4   1   18.20    3.10
  28   4   1   22.60    3.50
  28   4   1   16.20    3.20
 -30  -4  -1   25.80    3.30
  30  -4   1   25.10    3.90
  30  -4   1   24.10    3.60
  30  -4   1   21.40    3.80
 -30  -4  -1   27.40    3.40
  30   4   1   29.20    3.90
  30   4   1   27.60    3.90
  30   4   1   34.50    3.90
 -32  -4  -1   15.10    2.80
  32  -4   1   19.60    4.00
  32  -4   1   15.10    3.30
 -32  -4  -1   16.20    3.00
  32   4   1   19.30    3.60
  32   4   1   18.50    3.60
  32   4   1   17.40    3.20
  34  -4   1   53.19    5.60
  34  -4   1   68.59    6.80
  34  -4   1   58.99    6.10
 -34  -4  -1   65.29    5.20
  34   4   1   52.19    5.70
  34   4   1   66.99    6.60
  34   4   1   52.59    5.40
  34   4   1   65.89    6.40
  36  -4   1   24.30    4.20
  36  -4   1   19.90    4.40
 -36  -4  -1   25.10    3.60
  36  -4   1   21.10    4.00
  36   4   1   22.20    4.10
  36   4   1   23.70    4.30
  36   4   1   29.00    4.40
  38  -4   1    4.20    1.80
  38  -4   1    7.50    2.40
  38   4   1    4.00    1.50
  38   4   1    2.10    1.40
  38   4   1    7.50    2.10
  38   4   1    3.60    1.80
  40  -4   1    3.30    1.50
  40  -4   1    3.20    2.20
  40   4   1    2.60    2.00
  40   4   1    4.00    2.10
  40   4   1    3.60    1.50
  40   4   1    2.40    1.20
  42  -4   1    0.00    1.70
  42  -4   1   -1.60    1.00
  42   4   1    1.30    1.50
  42   4   1   -0.60    1.10
  42   4   1   -0.40    1.10
  42   4   1   -1.60    1.50
  41  -5  -1   -1.20    1.10
  41  -5  -1    5.00    2.20
  41   5  -1    1.10    1.10
  41   5  -1   -0.50    1.40
  41   5  -1    0.30    1.20
  41   5  -1    3.00    1.70
  39  -5  -1    0.10    1.50
  39  -5  -1    0.80    1.40
  39   5  -1   -2.70    1.20
  39   5  -1   -0.90    1.10
  39   5  -1    1.80    1.40
  39   5  -1    0.80    1.30
 -37  -5   1    1.00    1.00
  37  -5  -1   -1.60    1.40
  37  -5  -1   -1.80    0.90
  37  -5  -1   -1.90    0.90
  37   5  -1    2.00    1.80
  37   5  -1    1.20    1.40
  37   5  -1    0.20    1.00
  37   5  -1   -0.10    0.90
  35  -5  -1   -0.60    1.10
 -35  -5   1    1.10    0.80
  35  -5  -1    1.60    1.60
  35  -5  -1    0.70    1.40
  35   5  -1    0.20    1.50
  35   5  -1   -0.20    1.00
  35   5  -1    0.90    1.00
 -33  -5   1   -0.40    0.70
  33  -5  -1   -0.70    1.10
  33  -5  -1    0.40    1.50
  33  -5  -1    0.10    0.90
  33   5  -1    0.90    1.30
  33   5  -1    0.90    1.00
  33   5  -1   -0.20    0.80
  33   5  -1    0.90    1.30
 -31  -5   1    3.40    1.00
  31  -5  -1    4.50    1.90
  31  -5  -1    5.20    2.00
  31   5  -1    3.30    1.10
  31   5  -1    3.30    1.20
  31   5  -1    5.10    1.70
  31   5  -1    6.60    2.00
 -29  -5   1    1.50    0.70
  29  -5  -1    1.50    1.10
  29  -5  -1    2.80    1.30
  29   5  -1    0.40    0.90
 -29   5   1    4.00    1.20
  29   5  -1    1.30    0.90
  29   5  -1    3.60    1.50
  29   5  -1    3.30    1.60
  27  -5  -1   52.09    5.00
  27  -5  -1   52.69    5.10
 -27  -5   1   47.10    4.30
  27   5  -1   49.99    4.80
 -27   5   1   52.79    4.10
  27   5  -1   44.20    4.90
  27   5  -1   54.49    5.30
  27   5  -1   51.99    5.00
 -25  -5   1    6.50    1.50
  25  -5  -1    5.70    1.60
  25  -5  -1    3.00    0.70
 -25  -5   1    9.70    2.20
  25  -5  -1    3.40    1.30
 -25   5   1    7.80    1.80
  25   5  -1    3.00    1.00
  25   5  -1    4.60    1.50
  25   5  -1    1.30    0.80
  25   5  -1    4.60    1.50
  23  -5  -1   72.39    4.60
 -23  -5   1   71.29    5.30
  23  -5  -1   73.89    5.80
  23  -5  -1   82.69    6.20
 -23  -5   1   76.69    4.50
  23   5  -1   83.59    6.20
  23   5  -1   80.89    6.20
  23   5  -1   74.09    5.60
  23   5  -1   69.09    6.00
 -23   5   1   76.99    4.90
 -21  -5   1   41.40    2.90
  21  -5  -1   43.30    3.90
  21  -5  -1   36.70    3.90
 -21  -5   1   36.90    3.40
  21  -5  -1   40.70    3.00
  21   5  -1   35.10    3.80
  21   5  -1   31.00    4.30
 -21   5   1   41.70    3.10
  21   5  -1   38.10    3.70
  19  -5  -1  375.36   18.30
  19  -5  -1  342.77   19.40
 -19  -5   1  391.16   19.10
  19  -5  -1  352.56   19.30
 -19  -5   1  397.86   18.30
  19  -5  -1  398.66   18.40
  19   5  -1  343.47   18.40
  19   5  -1  430.66   20.00
 -19   5   1  394.56   18.40
  19   5  -1  429.76   19.90
 -19   5   1  372.46   18.60
  19   5  -1  380.26   19.30
  19   5  -1  364.36   19.50
 -19   5   1  358.56   18.30
  17  -5  -1  109.09    7.20
  17  -5  -1  120.39    6.10
 -17  -5   1  135.39   16.40
  17  -5  -1  100.59    6.90
  17  -5  -1  111.19    6.30
  17  -5  -1  118.79   13.60
 -17  -5   1  105.29    6.70
 -17  -5   1  115.99    6.20
 -17  -5   1   89.49   13.80
  17  -5  -1  100.99   14.30
  17   5  -1  127.49    7.20
 -17   5   1  117.49    7.40
  17   5  -1  115.19    7.20
  17   5  -1  106.39   14.60
  17   5  -1  123.49    7.30
  17   5  -1  118.59    7.50
  17   5  -1  106.89   16.30
 -17   5   1  111.89    6.20
 -17   5   1  135.59   16.20
  17   5  -1  113.89    6.40
 -17   5   1  103.89    6.40
 -17   5   1  110.59    6.20
 -15  -5   1  194.78   10.10
  15  -5  -1  187.28   10.10
 -15  -5   1  182.98   10.50
  15  -5  -1  208.88   11.10
 -15  -5   1  198.18   20.70
  15  -5  -1  186.88    9.80
  15  -5  -1  206.08   20.00
 -15  -5   1  186.28   20.20
  15  -5  -1  211.18   10.90
  15  -5  -1  216.48   18.90
 -15   5   1  201.38   11.20
  15   5  -1  212.08   11.30
  15   5  -1  196.48   20.20
  15   5  -1  197.28   10.80
  15   5  -1  191.48   10.30
 -15   5   1  204.78    9.90
 -15   5   1  191.68   19.30
 -15   5   1  218.88   10.50
 -15   5   1  196.78   10.10
  15   5  -1  207.98   11.00
  15   5  -1  186.48   10.80
  15   5  -1  223.78   22.00
  13  -5  -1   17.20    2.20
  13  -5  -1   14.20    5.40
 -13  -5   1   14.20    1.70
 -13  -5   1   16.40    2.00
  13  -5  -1   18.20    1.80
 -13  -5   1    8.60    3.70
  13  -5  -1   11.20    4.60
 -13  -5   1   13.30    5.00
  13  -5  -1   14.10    2.10
 -13   5   1   15.00    1.10
 -13   5   1   17.10    1.50
 -13   5   1   12.10    1.60
  13   5  -1   17.40    2.00
  13   5  -1   13.90    2.00
 -13   5   1   15.80    2.10
 -13   5   1   17.50    1.90
  13   5  -1   10.80    4.50
 -13   5   1   16.50    6.00
  13   5  -1   14.40    1.80
  13   5  -1   11.40    5.30
  13   5  -1   18.00    2.00
  13   5  -1   13.90    2.10
  11  -5  -1  223.58   18.40
 -11  -5   1  205.38   10.60
  11  -5  -1  213.18   10.60
  11  -5  -1  197.48   11.20
 -11  -5   1  250.87   21.60
  11  -5  -1  181.78   10.80
  11  -5  -1  211.58   11.10
  11  -5  -1  224.98   10.20
  11  -5  -1  207.78   19.10
 -11  -5   1  244.58   21.00
 -11   5   1  222.58   10.20
 -11   5   1  228.68   11.40
 -11   5   1  214.58   10.00
  11   5  -1  187.48   11.20
  11   5  -1  203.58   10.80
 -11   5   1  225.48   18.90
 -11   5   1  216.08   18.90
  11   5  -1  233.58   21.20
  11   5  -1  196.58   10.90
  11   5  -1  203.68   10.70
  11   5  -1  245.08   20.70
  11   5  -1  217.68   11.20
 -11   5   1  211.58   10.60
  11   5  -1  203.08   10.90
 -11   5   1  205.98   10.80
   9  -5  -1  260.17   13.10
  -9  -5   1  250.77   13.60
   9  -5  -1  236.48   19.40
  -9  -5   1  269.07   13.00
  -9  -5   1  284.47   22.90
  -9  -5   1  270.37   21.90
  -9  -5   1  292.47   12.80
   9  -5  -1  267.67   12.70
   9  -5  -1  253.97   12.10
   9  -5  -1  267.47   21.60
  -9  -5   1  249.58   13.10
   9   5  -1  237.58   13.00
  -9   5   1  257.17   12.20
  -9   5   1  259.17   12.70
   9   5  -1  245.28   12.70
  -9   5   1  252.67   13.00
   9   5  -1  265.57   21.50
   9   5  -1  246.58   12.80
  -9   5   1  251.87   12.10
   9   5  -1  291.17   13.00
   9   5  -1  272.17   22.90
  -9   5   1  240.38   20.30
   9   5  -1  241.08   13.20
  -9   5   1  227.88   19.80
   9   5  -1  251.77   13.00
  -9   5   1  250.77   13.10
   7  -5  -1  477.65   32.40
  -7  -5   1  472.35   23.50
  -7  -5   1  481.25   23.70
  -7  -5   1  554.64   34.60
  -7  -5   1  494.25   23.90
  -7  -5   1  493.35   33.30
  -7  -5   1  501.05   23.60
   7  -5  -1  486.45   23.50
   7  -5  -1  499.15   23.40
  -7  -5   1  439.16   23.80
  -7  -5   1  537.35   23.50
   7  -5  -1  517.55   23.80
   7  -5  -1  475.15   23.60
   7  -5  -1  485.85   31.40
   7   5  -1  472.95   23.80
  -7   5   1  509.65   32.40
   7   5  -1  531.35   33.20
   7   5  -1  496.25   23.30
  -7   5   1  483.15   31.90
  -7   5   1  493.45   23.00
  -7   5   1  524.55   23.50
  -7   5   1  454.15   23.60
  -7   5   1  527.45   24.30
   7   5  -1  478.45   23.50
   7   5  -1  468.65   23.60
   7   5  -1  450.75   23.50
  -7   5   1  531.15   22.90
   7   5  -1  492.35   23.60
   7   5  -1  539.65   23.60
   7   5  -1  557.34   35.30
  -5  -5   1  409.26   20.30
  -5  -5   1  457.25   29.50
  -5  -5   1  402.06   28.70
  -5  -5   1  455.75   20.60
   5  -5  -1  401.46   20.20
   5  -5  -1  412.76   20.40
  -5  -5   1  409.26   20.20
   5  -5  -1  394.56   20.40
  -5  -5   1  409.46   20.20
   5  -5  -1  402.96   20.40
   5  -5  -1  433.66   28.20
  -5  -5   1  460.95   20.70
  -5  -5   1  463.55   20.50
   5  -5  -1  432.16   20.20
   5  -5  -1  453.75   29.40
  -5   5   1  443.76   20.40
   5   5  -1  402.36   20.40
   5   5  -1  407.16   20.30
  -5   5   1  406.36   19.60
   5   5  -1  427.16   20.10
  -5   5   1  457.75   21.20
  -5   5   1  430.76   28.40
   5   5  -1  401.56   20.50
  -5   5   1  427.06   28.50
   5   5  -1  444.56   20.00
   5   5  -1  426.16   20.30
  -5   5   1  422.36   19.90
  -5   5   1  445.76   20.30
   5   5  -1  435.36   31.10
   5   5  -1  437.76   28.60
  -5   5   1  392.96   20.50
   3  -5  -1 1605.64   75.69
  -3  -5   1 1608.84   75.49
  -3  -5   1 1867.71   75.99
  -3  -5   1 1713.63   85.59
   3  -5  -1 1614.74   75.19
   3  -5  -1 1692.33   85.29
   3  -5  -1 1584.44   75.29
  -3  -5   1 1624.14   75.29
  -3  -5   1 1620.84   75.59
   3  -5  -1 1773.12   75.59
  -3  -5   1 1631.24   85.09
  -3  -5   1 1518.65   75.59
  -3  -5   1 1612.84   75.29
  -3  -5   1 1732.63   75.39
   3  -5  -1 1594.94   84.19
  -3   5   1 1785.12   85.79
  -3   5   1 1728.13   84.89
   3   5  -1 1635.94   75.29
  -3   5   1 1632.14   75.09
   3   5  -1 1772.72   75.09
  -3   5   1 1641.44   75.59
   3   5  -1 1619.64   75.49
  -3   5   1 1521.05   75.39
   3   5  -1 1684.13   86.09
  -3   5   1 1679.83   75.39
  -3   5   1 1524.25   75.49
   3   5  -1 1778.52   85.39
   3   5  -1 1591.04   75.39
   3   5  -1 1592.64   75.39
   1  -5  -1   40.00    2.80
  -1  -5   1   31.00    2.40
   1  -5  -1   36.90    2.60
   1  -5  -1   37.00    6.70
  -1  -5   1   31.80    2.50
   1  -5  -1   36.10    6.70
   1  -5  -1   34.60    2.80
  -1  -5   1   31.60    2.60
   1  -5  -1   31.20    2.40
  -1  -5   1   30.40    2.60
  -1  -5   1   29.90    2.70
   1  -5  -1   35.40    2.60
  -1  -5   1   34.40    6.50
  -1  -5   1   28.80    2.60
  -1  -5   1   32.60    6.30
  -1  -5   1   34.80    2.80
  -1   5   1   34.00    2.20
   1   5  -1   33.80    2.10
  -1   5   1   30.30    2.50
   1   5  -1   29.90    6.40
  -1   5   1   38.30    2.60
   1   5  -1   39.00    2.60
   1   5  -1   33.00    2.40
  -1   5   1   38.60    2.50
   1   5  -1   40.30    7.10
   1   5  -1   34.60    2.60
  -1   5   1   33.20    6.90
  -1   5   1   34.70    2.70
  -1   5   1   30.00    6.40
  -1   5   1   41.60    2.90
   1   5  -1   32.60    2.70
   1  -5   1 1325.67   55.89
  -1  -5  -1 1187.68   55.99
   1  -5   1 1212.18   64.79
   1  -5   1 1269.37   64.99
  -1  -5  -1 1165.58   56.19
  -1  -5  -1 1250.77   65.79
  -1  -5  -1 1071.79   56.19
  -1  -5  -1 1130.99   55.99
   1  -5   1 1198.48   56.19
  -1  -5  -1 1172.38   55.89
   1  -5   1 1170.38   55.99
  -1  -5  -1 1197.58   56.39
   1  -5   1 1142.69   56.19
  -1  -5  -1 1281.97   65.99
   1  -5   1 1304.67   55.89
  -1  -5  -1 1152.78   56.09
  -1   5  -1 1257.47   55.89
   1   5   1 1179.18   55.99
   1   5   1 1338.97   56.09
  -1   5  -1 1211.58   64.19
   1   5   1 1157.28   56.19
   1   5   1 1264.67   56.89
  -1   5  -1 1351.56   56.39
   1   5   1 1258.57   66.39
  -1   5  -1 1315.37   55.89
  -1   5  -1 1192.28   56.09
  -1   5  -1 1184.78   64.89
   1   5   1 1304.57   65.59
  -1   5  -1 1224.38   55.29
  -3  -5  -1  236.18   12.90
  -3  -5  -1  254.47   12.50
  -3  -5  -1  269.67   12.90
   3  -5   1  266.07   19.30
  -3  -5  -1  264.17   20.80
  -3  -5  -1  247.88   12.60
  -3  -5  -1  255.37   12.90
  -3  -5  -1  273.37   20.80
   3  -5   1  246.98   12.70
   3  -5   1  245.08   12.40
   3  -5   1  251.17   12.30
   3  -5   1  249.08   12.50
   3  -5   1  262.57   19.60
   3  -5   1  249.18   12.70
  -3   5  -1  291.67   19.90
  -3   5  -1  264.47   19.80
   3   5   1  260.17   20.50
  -3   5  -1  238.28   12.40
   3   5   1  251.27   12.50
  -3   5  -1  263.67   11.80
  -3   5  -1  256.97   12.60
  -3   5  -1  237.28   12.70
   3   5   1  252.27   12.50
   3   5   1  246.98   12.70
  -3   5  -1  271.37   12.40
   3   5   1  299.37   21.00
  -5  -5  -1  624.94   33.20
   5  -5   1  744.13   33.00
   5  -5   1  769.32   33.30
  -5  -5  -1  722.73   33.50
  -5  -5  -1  716.53   42.80
   5  -5   1  705.53   40.70
  -5  -5  -1  763.02   33.40
  -5  -5  -1  723.13   43.00
  -5  -5  -1  721.63   32.90
   5  -5   1  761.22   32.90
  -5  -5  -1  707.33   33.40
   5  -5   1  650.43   32.50
  -5  -5  -1  685.33   33.10
  -5  -5  -1  731.23   33.60
   5  -5   1  672.83   33.10
   5  -5   1  721.03   41.40
  -5   5  -1  699.33   32.70
  -5   5  -1  683.63   40.60
   5   5   1  718.63   33.10
   5   5   1  652.23   33.20
   5   5   1  696.03   43.10
   5   5   1  742.03   33.00
   5   5   1  716.93   42.30
  -5   5  -1  710.73   33.00
  -5   5  -1  696.73   33.00
   5   5   1  692.73   33.10
   7  -5   1  428.96   20.50
  -7  -5  -1  460.85   20.80
  -7  -5  -1  417.36   29.70
  -7  -5  -1  435.96   21.10
  -7  -5  -1  413.76   21.00
  -7  -5  -1  467.45   20.50
   7  -5   1  452.75   28.80
   7  -5   1  425.76   20.50
  -7  -5  -1  453.05   30.50
   7  -5   1  400.86   27.20
   7  -5   1  421.06   20.70
   7  -5   1  436.86   20.00
   7  -5   1  395.66   20.70
  -7  -5  -1  429.06   20.70
  -7  -5  -1  378.06   20.80
   7   5   1  417.06   20.60
  -7   5  -1  433.26   20.70
   7   5   1  455.85   31.10
   7   5   1  414.76   20.50
   7   5   1  442.46   29.70
  -7   5  -1  443.46   20.10
   7   5   1  467.85   21.00
  -7   5  -1  443.76   28.20
   7   5   1  427.76   20.80
  -7   5  -1  431.66   20.50
  -9  -5  -1  382.36   18.20
  -9  -5  -1  380.46   17.50
  -9  -5  -1  348.67   17.80
   9  -5   1  359.06   16.80
   9  -5   1  327.27   17.70
  -9  -5  -1  381.16   27.60
   9  -5   1  345.67   25.40
   9  -5   1  384.56   25.10
  -9  -5  -1  363.26   27.40
  -9  -5  -1  373.76   17.90
   9  -5   1  348.77   17.50
   9  -5   1  385.76   17.00
   9  -5   1  360.66   17.70
   9   5   1  408.56   18.20
   9   5   1  355.06   17.70
   9   5   1  395.96   28.80
  -9   5  -1  364.96   17.60
   9   5   1  356.06   18.00
  -9   5  -1  378.96   16.80
  -9   5  -1  364.76   17.60
   9   5   1  349.37   17.80
  -9   5  -1  369.16   18.00
  -9   5  -1  360.16   17.00
   9   5   1  376.16   17.60
   9   5   1  376.16   26.90
  -9   5  -1  373.56   25.40
   9   5   1  337.67   18.10
  11  -5   1  908.01   40.10
 -11  -5  -1  921.51   40.70
  11  -5   1  823.72   49.80
 -11  -5  -1  936.51   40.90
  11  -5   1  877.81   40.50
  11  -5   1  903.41   48.60
 -11  -5  -1  894.41   40.60
  11  -5   1  787.32   40.30
 -11  -5  -1  843.52   52.09
  11  -5   1  905.81   39.40
 -11  -5  -1  828.22   40.00
 -11  -5  -1  878.01   52.39
 -11   5  -1  864.81   39.40
  11   5   1  812.32   40.70
 -11   5  -1  885.31   39.40
 -11   5  -1  914.91   40.90
  11   5   1  818.22   40.10
 -11   5  -1  881.71   40.10
 -11   5  -1  873.91   40.20
  11   5   1  850.31   40.40
 -11   5  -1  869.11   49.70
  11   5   1  845.12   40.50
  11   5   1  879.11   53.39
 -11   5  -1  767.72   47.80
  11   5   1  910.11   51.69
  11   5   1  842.72   40.70
  13  -5   1  524.45   25.60
 -13  -5  -1  594.64   38.90
  13  -5   1  525.85   27.00
  13  -5   1  589.64   26.20
  13  -5   1  617.14   37.50
  13  -5   1  573.84   34.70
 -13  -5  -1  525.75   26.80
  13  -5   1  516.55   26.50
 -13  -5  -1  548.05   26.70
 -13  -5  -1  574.14   26.10
 -13  -5  -1  548.65   38.50
 -13   5  -1  569.44   26.30
  13   5   1  546.55   27.00
  13   5   1  547.65   26.20
 -13   5  -1  569.04   25.70
  13   5   1  539.35   26.60
  13   5   1  569.94   39.70
 -13   5  -1  537.05   27.00
 -13   5  -1  578.04   26.20
 -13   5  -1  641.44   37.10
  13   5   1  584.54   27.10
  13   5   1  532.25   27.10
 -13   5  -1  545.25   34.90
  15  -5   1   -1.00    2.50
  15  -5   1    7.40    2.90
  15  -5   1    4.50    0.90
 -15  -5  -1    1.40    0.60
  15  -5   1    3.80    1.10
 -15  -5  -1    2.50    0.60
 -15  -5  -1    3.00    1.00
  15  -5   1    2.40    1.10
 -15  -5  -1   -2.90    3.20
 -15   5  -1    4.60    1.20
  15   5   1    2.30    0.60
  15   5   1    1.60    0.60
 -15   5  -1    7.10    4.20
  15   5   1    6.50    1.60
 -15   5  -1    4.50    1.00
 -15   5  -1    1.70    0.60
 -15   5  -1    4.60    3.00
  15   5   1    2.80    1.10
  15   5   1    1.20    0.60
  15   5   1    5.90    2.20
 -17  -5  -1  146.49    9.20
 -17  -5  -1  176.38    8.50
  17  -5   1  134.69   16.60
 -17  -5  -1  158.58    9.20
  17  -5   1  147.89    8.20
  17  -5   1  175.68    8.60
  17  -5   1  160.48    9.60
  17  -5   1  170.08    9.20
 -17  -5  -1  184.18   19.10
  17  -5   1  160.48   15.70
 -17   5  -1  176.78    8.60
  17   5   1  172.58    9.80
  17   5   1  168.18    9.70
  17   5   1  147.99   19.30
  17   5   1  148.89   17.00
  17   5   1  167.38    9.30
 -17   5  -1  160.88   16.30
 -17   5  -1  165.98    8.30
  17   5   1  172.18    9.70
 -17   5  -1  153.88   16.60
  17   5   1  161.68    8.60
 -17   5  -1  161.98    8.60
 -19  -5  -1    0.90    0.40
 -19  -5  -1    0.10    0.40
  19  -5   1    0.30    0.50
 -19  -5  -1    0.80    0.90
  19  -5   1    0.80    0.80
  19  -5   1    0.80    0.90
  19   5   1    0.20    0.90
  19   5   1    0.80    0.60
  19   5   1    0.90    0.80
 -19   5  -1    1.30    0.60
 -19   5  -1   -0.40    0.50
  19   5   1    0.40    0.60
 -21  -5  -1    9.10    1.90
  21  -5   1   13.80    2.50
 -21  -5  -1   10.10    1.50
  21  -5   1   11.80    1.60
  21  -5   1   11.80    2.20
 -21  -5  -1   12.90    2.30
  21   5   1   11.80    2.50
  21   5   1   12.10    3.00
  21   5   1   12.70    2.30
  21   5   1   15.80    2.70
  23  -5   1    7.40    1.90
 -23  -5  -1   10.80    2.30
  23  -5   1   12.70    2.40
 -23  -5  -1    9.80    1.40
 -23  -5  -1    4.40    1.50
  23  -5   1    7.20    1.40
  23   5   1   12.00    2.60
  23   5   1    4.50    1.60
  23   5   1    4.20    1.20
 -25  -5  -1    1.20    1.10
  25  -5   1    2.30    1.20
  25  -5   1    1.70    1.20
 -25  -5  -1    1.50    0.70
  25   5   1    0.40    0.60
  25   5   1    1.90    1.00
  25   5   1    1.10    1.00
  25   5   1    2.90    1.40
  27  -5   1    1.00    1.10
  27  -5   1    2.00    1.50
 -27  -5  -1    1.50    0.80
 -27  -5  -1    1.50    1.10
  27   5   1    3.90    1.50
  27   5   1    1.90    1.00
  27   5   1    3.40    1.40
  27   5   1    0.50    0.70
  29  -5   1    0.90    1.20
  29  -5   1    1.70    1.30
 -29  -5  -1    1.20    1.10
 -29  -5  -1    0.80    0.80
  29   5   1    1.40    1.00
  29   5   1    0.80    1.00
  29   5   1    0.90    1.30
  29   5   1    0.40    0.70
  31  -5   1    3.80    1.60
 -31  -5  -1    1.40    1.10
 -31  -5  -1    1.60    0.90
  31  -5   1    3.20    1.50
  31   5   1    0.80    1.40
  31   5   1    3.30    1.30
  31   5   1    3.50    1.50
  31   5   1    2.10    1.20
 -33  -5  -1    1.50    1.00
  33  -5   1    0.70    1.50
  33  -5   1    0.70    1.50
  33  -5   1   -0.40    0.90
 -33  -5  -1    0.80    1.40
  33   5   1    1.70    1.10
  33   5   1    2.10    1.20
  33   5   1    0.90    1.20
  33   5   1    5.00    1.80
  35  -5   1   23.10    5.00
  35  -5   1   26.50    4.60
  35  -5   1   25.80    4.30
 -35  -5  -1   21.90    3.70
  35   5   1   22.30    4.10
  35   5   1   29.90    4.50
  35   5   1   25.50    4.20
  37  -5   1    3.50    1.80
 -37  -5  -1    3.10    1.20
  37  -5   1    6.40    2.40
  37   5   1    2.00    1.20
  37   5   1    1.40    1.70
  37   5   1    4.50    1.80
  37   5   1    3.30    1.40
  39  -5   1    0.80    2.00
  39  -5   1    0.10    1.20
  39   5   1    2.00    1.40
  39   5   1    0.90    1.30
  39   5   1    0.50    1.70
  39   5   1    2.50    2.00
  41  -5   1    0.90    1.40
  41  -5   1   -0.90    1.40
  41   5   1    2.70    1.90
  41   5   1   -2.40    0.90
  41   5   1    2.30    1.90
  41   5   1   -0.20    1.00
  40  -6  -1    6.40    2.00
  40   6  -1   14.70    3.50
  40   6  -1    5.70    2.20
  40   6  -1    4.80    1.80
  40   6  -1   13.70    3.40
  38  -6  -1    5.00    2.60
  38  -6  -1    2.90    1.60
  38  -6  -1    3.90    2.10
 -38  -6   1    2.90    1.30
  38   6  -1    1.60    1.70
  38   6  -1    1.90    1.50
  38   6  -1    3.10    1.40
  36  -6  -1    3.10    2.00
 -36  -6   1    3.20    2.00
 -36  -6   1    0.10    1.00
  36  -6  -1    2.30    1.90
  36  -6  -1    2.20    1.60
  36   6  -1    0.70    1.10
  36   6  -1    0.70    1.00
  36   6  -1    1.60    1.60
  36   6  -1    2.70    1.60
 -34  -6   1    1.00    1.00
  34  -6  -1    3.00    1.50
 -34  -6   1    2.30    1.50
  34  -6  -1    5.60    2.20
  34   6  -1    2.90    1.40
  34   6  -1    2.30    1.20
  34   6  -1    3.60    1.70
  32  -6  -1    4.50    1.80
 -32  -6   1    7.50    2.00
 -32  -6   1    3.90    1.10
  32   6  -1    3.50    1.30
  32   6  -1   12.90    3.20
  30  -6  -1   28.00    4.10
 -30  -6   1   30.50    3.80
  30  -6  -1   30.60    4.10
  30   6  -1   24.40    4.30
  30   6  -1   36.80    4.60
  30   6  -1   27.30    3.90
  30   6  -1   30.20    4.40
 -28  -6   1    1.90    0.90
  28  -6  -1    3.40    1.60
  28  -6  -1    2.30    1.50
  28   6  -1    5.00    1.70
  28   6  -1    3.20    1.10
  28   6  -1    2.80    1.10
  28   6  -1    2.10    1.30
  26  -6  -1   17.70    3.30
  26  -6  -1   15.50    3.10
 -26  -6   1   24.30    3.00
  26   6  -1   20.80    3.50
 -26   6   1   18.90    2.40
  26   6  -1   20.30    3.20
  26   6  -1   17.90    3.30
  26   6  -1   20.70    3.30
  24  -6  -1    0.20    0.50
  24  -6  -1    1.60    1.30
 -24  -6   1   -0.10    0.70
 -24  -6   1    0.70    0.60
  24  -6  -1    0.00    1.10
  24   6  -1    1.60    0.70
  24   6  -1    0.00    0.50
  24   6  -1   -0.30    0.90
 -24   6   1    0.40    0.80
  24   6  -1    0.80    1.10
  22  -6  -1  283.97   14.90
  22  -6  -1  260.37   13.60
  22  -6  -1  259.47   15.00
 -22  -6   1  266.37   14.40
 -22  -6   1  267.97   13.50
  22   6  -1  247.78   15.10
  22   6  -1  303.27   14.90
  22   6  -1  252.37   15.50
 -22   6   1  266.07   13.50
  22   6  -1  287.87   15.20
  20  -6  -1    0.40    0.90
 -20  -6   1    0.20    0.60
 -20  -6   1   -0.20    0.50
  20  -6  -1   -0.40    0.50
  20  -6  -1    0.50    1.10
  20   6  -1    0.90    0.60
 -20   6   1   -0.20    0.50
  20   6  -1   -0.10    0.80
  20   6  -1    0.20    0.70
  18  -6  -1    0.60    1.00
  18  -6  -1    0.70    0.60
 -18  -6   1    0.80    0.60
  18   6  -1    0.90    1.20
  18   6  -1    0.70    0.50
  18   6  -1    0.60    0.70
 -18   6   1    1.20    0.70
 -18   6   1    0.50    0.60
  18   6  -1    1.40    0.90
 -16  -6   1    1.00    0.60
  16  -6  -1    0.80    0.80
 -16  -6   1    0.50    0.50
  16  -6  -1    0.20    0.50
  16  -6  -1   -0.50    0.80
 -16   6   1    0.10    0.40
  16   6  -1    1.10    0.90
 -16   6   1    0.50    0.50
  16   6  -1    0.40    0.50
  16   6  -1    0.10    0.60
  16   6  -1    1.10    1.00
 -16   6   1   -1.40    0.70
 -14  -6   1   31.40    8.70
  14  -6  -1   31.20    2.60
  14  -6  -1   29.70    7.30
 -14  -6   1   26.10    2.50
  14  -6  -1   28.20    2.20
  14  -6  -1   29.00    7.80
 -14  -6   1   28.80    2.90
  14  -6  -1   34.80    3.30
  14  -6  -1   34.80    3.20
  14   6  -1   35.60    8.40
  14   6  -1   28.80    2.90
 -14   6   1   28.30    2.70
 -14   6   1   14.70    6.10
 -14   6   1   28.10    1.80
 -14   6   1   32.30    3.20
 -14   6   1   29.60    2.20
  14   6  -1   25.20    2.90
  14   6  -1   24.70    3.10
 -14   6   1   26.00    7.90
  14   6  -1   29.60    2.90
  14   6  -1   20.70    7.00
  12  -6  -1    2.10    0.70
  12  -6  -1    2.30    1.10
  12  -6  -1    0.70    3.30
  12  -6  -1    1.70    0.50
 -12  -6   1    1.90    0.60
 -12  -6   1    2.10    0.60
 -12  -6   1   -0.50    3.30
  12  -6  -1    2.90    0.90
 -12  -6   1   -4.50    3.60
  12  -6  -1    3.50    3.00
  12   6  -1    1.50    0.70
 -12   6   1    2.40    0.80
  12   6  -1    1.40    0.50
  12   6  -1    5.50    4.90
  12   6  -1   -1.20    2.90
  12   6  -1    3.10    1.10
 -12   6   1    1.00    0.50
 -12   6   1    3.60    2.60
 -12   6   1    1.30    0.50
 -12   6   1    1.20    0.30
  12   6  -1    1.10    0.60
  10  -6  -1   17.00    2.00
 -10  -6   1   11.20    5.20
 -10  -6   1   12.60    1.90
 -10  -6   1   19.30    2.00
  10  -6  -1   15.80    5.90
  10  -6  -1   16.80    1.40
 -10  -6   1   27.00    8.00
  10  -6  -1   17.30    2.20
 -10  -6   1   17.60    2.30
  10  -6  -1   15.80    6.70
  10   6  -1   16.80    2.20
 -10   6   1   22.10    2.20
 -10   6   1   16.60    1.40
 -10   6   1   17.10    1.70
  10   6  -1   15.50    2.00
 -10   6   1   13.00    5.30
  10   6  -1   16.70    2.00
  10   6  -1   12.20    1.80
  10   6  -1   14.10    5.20
  10   6  -1   12.60    2.10
 -10   6   1   17.60    2.30
  10   6  -1    8.60    5.40
 -10   6   1   10.30    4.20
  -8  -6   1   15.90    2.10
  -8  -6   1   15.40    5.80
  -8  -6   1   15.90    6.10
   8  -6  -1   13.90    1.70
   8  -6  -1   11.20    5.30
   8  -6  -1   14.60    2.00
  -8  -6   1   11.00    1.80
   8  -6  -1   18.80    5.60
  -8  -6   1   15.60    1.80
   8   6  -1   19.50    2.10
  -8   6   1   16.90    2.10
   8   6  -1   11.90    1.90
  -8   6   1   14.70    1.30
  -8   6   1   13.30    5.00
  -8   6   1   13.30    1.90
   8   6  -1    7.60    5.10
   8   6  -1   16.20    1.70
  -8   6   1   12.00    5.00
   8   6  -1   12.00    4.50
   8   6  -1   17.30    1.90
  -8   6   1   14.80    1.50
   8   6  -1   15.00    1.80
  -6  -6   1   31.50    2.80
   6  -6  -1   35.70    2.80
   6  -6  -1   23.10    6.60
  -6  -6   1   28.30    2.60
  -6  -6   1   32.50    2.60
   6  -6  -1   27.60    6.10
  -6  -6   1   18.40    6.20
   6  -6  -1   34.50    2.60
  -6  -6   1   29.80    2.90
   6  -6  -1   35.80    3.00
   6  -6  -1   36.00    2.40
  -6  -6   1   33.30    7.40
   6   6  -1   33.40    2.60
  -6   6   1   33.60    2.40
  -6   6   1   31.00    3.00
  -6   6   1   35.50    2.10
   6   6  -1   28.30    2.70
  -6   6   1   36.20    7.40
   6   6  -1   39.10    8.10
  -6   6   1   30.60    7.30
  -6   6   1   30.00    2.70
  -6   6   1   30.90    2.80
   6   6  -1   25.20    7.30
   6   6  -1   32.50    2.50
  -4  -6   1   -2.00    2.60
   4  -6  -1    1.30    0.80
  -4  -6   1    1.50    0.50
  -4  -6   1    2.20    0.80
   4  -6  -1    1.40    0.60
   4  -6  -1    4.10    3.60
  -4  -6   1    1.50    0.50
   4  -6  -1    0.30    0.40
   4  -6  -1    1.30    2.40
  -4  -6   1    1.30    0.50
   4  -6  -1    1.70    0.50
  -4   6   1    1.50    0.40
  -4   6   1    1.90    0.80
   4   6  -1    1.20    0.50
   4   6  -1    1.10    0.40
   4   6  -1    1.30    0.50
  -4   6   1    1.10    0.40
  -4   6   1   -1.50    1.80
   4   6  -1    1.70    0.50
  -4   6   1   -1.40    1.90
  -4   6   1    2.70    0.50
  -4   6   1    1.40    0.60
  -2  -6   1  299.17   16.30
  -2  -6   1  303.77   24.50
   2  -6  -1  335.77   24.90
   2  -6  -1  301.77   15.90
  -2  -6   1  316.57   16.00
  -2  -6   1  357.56   25.70
  -2  -6   1  319.87   16.00
   2  -6  -1  286.07   16.20
   2  -6  -1  333.57   25.40
   2  -6  -1  342.67   15.90
   2  -6  -1  342.07   16.10
  -2   6   1  319.17   16.30
   2   6  -1  334.77   25.90
  -2   6   1  362.86   15.90
   2   6  -1  334.37   16.10
   2   6  -1  357.46   15.90
  -2   6   1  337.57   25.60
  -2   6   1  358.26   25.60
   2   6  -1  317.87   24.30
  -2   6   1  318.97   16.10
   2   6  -1  329.27   15.50
  -2   6   1  348.07   15.50
   2   6  -1  298.57   16.10
   0  -6  -1  172.08   19.30
   0  -6   1  136.89    8.30
   0  -6   1  169.38    8.10
   0  -6   1  161.68   15.70
   0  -6  -1  152.28    8.10
   0  -6  -1  152.78    8.10
   0  -6   1  150.38    8.10
   0  -6  -1  175.48    8.30
   0  -6  -1  143.09   15.20
   0  -6   1  148.99    8.00
   0  -6   1  161.28   15.60
   0  -6  -1  146.09    8.40
   0   6   1  145.49   15.20
   0   6   1  171.48   17.80
   0   6   1  164.68    8.10
   0   6  -1  142.39    7.90
   0   6  -1  146.39    8.30
   0   6  -1  164.88   16.10
   0   6  -1  148.39    8.00
   0   6   1  143.09    8.10
   0   6  -1  156.58   15.20
   0   6  -1  147.49    7.50
   0   6   1  146.29    8.40
  -2  -6  -1  327.07   25.30
   2  -6   1  328.57   24.70
  -2  -6  -1  321.37   16.00
   2  -6   1  345.17   16.40
   2  -6   1  332.97   15.90
   2  -6   1  336.77   15.80
  -2  -6  -1  334.27   25.70
  -2  -6  -1  330.77   16.10
  -2  -6  -1  366.46   16.30
   2  -6   1  320.77   24.20
   2  -6   1  311.77   16.00
  -2  -6  -1  293.57   16.30
  -2   6  -1  367.66   25.90
  -2   6  -1  324.77   15.20
  -2   6  -1  323.77   15.90
  -2   6  -1  328.07   15.90
   2   6   1  344.67   25.20
   2   6   1  334.17   26.10
  -2   6  -1  306.67   16.20
   2   6   1  344.27   16.20
   2   6   1  310.57   16.30
  -2   6  -1  337.37   15.20
   2   6   1  305.87   16.00
  -2   6  -1  326.97   24.20
   4  -6   1  124.99    6.70
   4  -6   1  125.09    6.90
  -4  -6  -1  129.49    7.20
  -4  -6  -1  121.99    7.10
   4  -6   1  125.69    7.00
   4  -6   1  134.89    7.30
   4  -6   1  134.39   14.00
  -4  -6  -1  126.09    7.40
  -4  -6  -1  160.68   15.90
  -4  -6  -1  119.29    7.00
   4  -6   1  139.99   13.80
  -4  -6  -1  116.09   14.00
  -4  -6  -1  126.69    7.00
  -4   6  -1  130.39    7.40
  -4   6  -1  115.39   13.20
   4   6   1  116.69   13.70
  -4   6  -1  130.39    6.80
   4   6   1  121.39   14.90
  -4   6  -1  124.79   13.50
  -4   6  -1  128.09    7.00
   4   6   1  124.09    7.00
   4   6   1  139.29    7.40
  -4   6  -1  123.49    6.10
  -6  -6  -1   71.69    4.70
   6  -6   1   76.89   10.60
  -6  -6  -1   69.29   10.80
  -6  -6  -1   76.59    4.90
   6  -6   1   80.09    4.70
   6  -6   1   78.19    4.80
  -6  -6  -1   73.19   11.20
   6  -6   1   80.79    4.40
   6  -6   1   76.89   10.20
  -6  -6  -1   70.19    4.80
  -6  -6  -1   83.89    5.30
  -6  -6  -1   79.59    5.10
   6  -6   1   65.89    4.90
  -6   6  -1   85.79   10.90
  -6   6  -1   74.49   10.50
   6   6   1   89.79    5.20
   6   6   1   87.49    5.00
   6   6   1   67.89   11.50
  -6   6  -1   78.29    4.50
  -6   6  -1   85.19    5.00
   6   6   1   89.69   11.80
  -8  -6  -1  115.39    6.50
   8  -6   1  111.19    5.70
  -8  -6  -1   90.69   13.60
  -8  -6  -1  119.79    7.00
   8  -6   1   94.69   12.40
  -8  -6  -1  105.89    6.60
  -8  -6  -1  103.09   13.20
   8  -6   1  100.09    6.10
   8  -6   1  107.79    6.40
  -8  -6  -1  106.59    6.50
   8  -6   1   98.09   11.80
  -8  -6  -1  107.19    6.10
   8  -6   1  110.29    6.10
   8   6   1   85.89   12.10
  -8   6  -1   93.29   11.70
  -8   6  -1  105.29    5.70
   8   6   1  120.69    6.50
   8   6   1  127.29   15.50
   8   6   1  109.99    6.70
  -8   6  -1   98.29    6.30
   8   6   1  104.69    6.10
   8   6   1  103.39    6.40
  10  -6   1  202.38   10.30
 -10  -6  -1  167.68   10.30
 -10  -6  -1  225.58   20.20
 -10  -6  -1  187.08   10.20
  10  -6   1  178.48    9.20
 -10  -6  -1  192.48   19.30
  10  -6   1  169.38   17.40
  10  -6   1  180.78    9.80
  10  -6   1  183.78   10.00
  10  -6   1  196.78   17.40
 -10  -6  -1  199.28    9.80
 -10   6  -1  193.68    8.80
 -10   6  -1  193.28    9.30
  10   6   1  202.68   20.50
  10   6   1  198.78   10.60
 -10   6  -1  197.18   10.30
  10   6   1  178.28   10.30
 -10   6  -1  198.28   17.50
  10   6   1  193.88   18.90
  10   6   1  180.68   10.00
 -12  -6  -1  690.43   33.80
  12  -6   1  710.33   33.00
  12  -6   1  758.92   44.20
  12  -6   1  712.23   33.90
  12  -6   1  693.43   45.00
 -12  -6  -1  710.03   34.40
 -12  -6  -1  814.32   35.00
 -12  -6  -1  753.92   47.60
 -12  -6  -1  754.92   48.50
  12  -6   1  730.23   34.40
 -12   6  -1  741.83   33.20
 -12   6  -1  797.52   46.10
  12   6   1  673.03   34.50
 -12   6  -1  710.53   34.60
  12   6   1  779.02   49.30
  12   6   1  678.13   34.20
 -12   6  -1  717.93   33.00
  12   6   1  762.42   46.80
  12   6   1  675.73   34.70
 -14  -6  -1   82.59    5.80
  14  -6   1   84.89    4.40
 -14  -6  -1   76.89   12.70
  14  -6   1   85.49    5.20
 -14  -6  -1   72.49   12.80
  14  -6   1   89.09    6.10
  14  -6   1   79.69    5.50
 -14  -6  -1   91.49    5.80
  14  -6   1   73.89   11.20
 -14  -6  -1   86.09    5.10
  14  -6   1   99.89   12.30
 -14   6  -1   83.29   12.40
  14   6   1   95.89    6.30
 -14   6  -1   91.69    5.20
  14   6   1   92.19    5.70
  14   6   1   77.79   12.40
 -14   6  -1   88.89    6.00
  14   6   1  101.39   14.50
  14   6   1   81.19    5.80
  14   6   1   81.89    5.90
 -14   6  -1   92.39   12.70
 -14   6  -1   83.09    4.50
  16  -6   1   70.19    5.00
 -16  -6  -1   66.89    5.00
 -16  -6  -1   77.69    4.60
  16  -6   1   64.99    5.30
  16  -6   1   80.39    4.70
 -16  -6  -1   71.29    5.20
  16   6   1   82.29    5.80
 -16   6  -1   70.79    4.00
  16   6   1   70.39    5.30
  16   6   1   69.89    5.30
  16   6   1   71.19    5.00
  18  -6   1    7.30    1.90
 -18  -6  -1    7.70    1.50
 -18  -6  -1    5.30    1.50
  18  -6   1    7.90    2.00
  18   6   1    7.50    1.80
  18   6   1    8.80    2.20
 -18   6  -1    9.60    1.30
  18   6   1    5.50    2.70
 -20  -6  -1   69.69    6.10
 -20  -6  -1   75.59    4.60
  20  -6   1   64.99    4.60
 -20  -6  -1   75.69    5.40
  20  -6   1   79.49    5.60
  20  -6   1   79.49    6.20
  20   6   1   83.49    6.20
  20   6   1   63.89    5.20
  20   6   1   71.69    5.80
  20   6   1   76.69    6.00
  22  -6   1   98.39    6.90
 -22  -6  -1  103.49    5.90
  22  -6   1  100.39    7.40
  22  -6   1   98.89    5.90
 -22  -6  -1   98.29    6.90
 -22  -6  -1  100.29    6.70
  22   6   1  109.09    7.60
  22   6   1  114.99    7.60
  22   6   1  102.99    7.40
  22   6   1   93.39    6.80
 -24  -6  -1   49.50    3.50
  24  -6   1   46.40    3.40
 -24  -6  -1   51.69    4.60
  24  -6   1   48.00    4.80
 -24  -6  -1   44.90    4.30
  24  -6   1   43.10    4.40
  24   6   1   52.99    4.50
  24   6   1   45.90    4.80
  24   6   1   45.10    4.90
  24   6   1   47.00    4.90
 -26  -6  -1   35.30    3.80
  26  -6   1   37.10    4.20
 -26  -6  -1   37.00    3.90
  26  -6   1   35.40    4.50
  26   6   1   39.50    4.40
  26   6   1   33.90    3.90
  26   6   1   39.50    4.50
  26   6   1   41.80    4.60
 -28  -6  -1    1.40    0.90
  28  -6   1    3.10    1.70
 -28  -6  -1    1.00    1.10
  28  -6   1    2.70    1.50
  28   6   1    1.10    1.40
  28   6   1    0.90    0.80
  28   6   1    0.90    1.00
  28   6   1    3.10    1.60
 -30  -6  -1   19.10    3.10
  30  -6   1   18.70    3.50
 -30  -6  -1   18.60    3.20
  30  -6   1   17.20    3.60
  30   6   1   23.50    4.00
  30   6   1   27.50    3.90
  30   6   1   21.80    3.30
  30   6   1   22.90    3.90
 -32  -6  -1   -0.20    1.10
  32  -6   1   -0.20    1.20
 -32  -6  -1    0.20    0.80
  32  -6   1   -0.40    1.80
  32   6   1   -0.80    1.20
  32   6   1    0.20    1.30
  32   6   1   -1.50    0.70
  32   6   1   -0.40    1.10
 -34  -6  -1   -0.60    1.30
  34  -6   1    1.30    1.70
  34  -6   1   -0.70    0.80
 -34  -6  -1    0.90    0.90
  34   6   1   -0.90    1.20
  34   6   1    2.40    1.20
  34   6   1   -0.40    1.20
  36  -6   1    1.50    1.20
  36  -6   1    0.60    1.40
  36   6   1    0.90    1.40
  36   6   1    0.70    1.00
  36   6   1    1.30    1.10
  36   6   1    0.60    1.40
 -38  -6  -1    0.80    1.10
  38  -6   1    1.30    1.90
  38  -6   1   -1.10    0.90
  38   6   1   -0.10    1.30
  38   6   1    0.50    1.10
  38   6   1    3.60    1.60
  40  -6   1    1.30    1.70
  40  -6   1   -1.50    1.00
  40   6   1    0.20    1.40
  40   6   1    0.10    1.20
  40   6   1   -0.60    1.20
  40   6   1    0.60    1.50
 -39  -7   1   -2.50    0.80
  39  -7  -1    0.90    1.60
  39   7  -1   -1.90    1.10
  39   7  -1   -0.60    0.90
  39   7  -1   -0.40    1.50
  39   7  -1   -2.20    1.10
 -37  -7   1   -1.10    1.80
  37  -7  -1   -1.10    2.50
  37  -7  -1    0.70    1.20
 -37  -7   1   -0.30    1.00
  37  -7  -1   -2.80    1.00
  37   7  -1    0.30    1.70
  37   7  -1   -0.30    1.00
  37   7  -1   -0.10    1.60
  37   7  -1    0.00    1.10
 -35  -7   1    1.00    1.00
 -35  -7   1    1.70    1.90
  35  -7  -1    3.00    1.70
  35  -7  -1    1.40    1.40
  35   7  -1    4.90    2.00
  35   7  -1    0.90    1.20
  35   7  -1    2.00    1.30
  35   7  -1    2.20    1.60
  33  -7  -1   -0.60    1.30
  33  -7  -1    2.50    1.90
 -33  -7   1   -0.90    1.30
 -33  -7   1    0.70    1.30
  33   7  -1    1.40    1.10
  33   7  -1   -1.30    1.20
  33   7  -1   -1.20    0.80
  31  -7  -1    0.70    1.50
 -31  -7   1    0.10    1.20
 -31  -7   1   -0.10    0.70
  31   7  -1    1.00    1.10
  31   7  -1   -0.20    1.30
  31   7  -1    0.70    1.20
  31   7  -1   -1.60    0.90
 -29  -7   1   17.30    3.20
  29  -7  -1   15.10    3.40
  29  -7  -1   13.70    3.30
 -29  -7   1   12.50    2.90
  29   7  -1   18.90    3.10
  29   7  -1   13.30    3.40
  29   7  -1   18.70    3.70
  29   7  -1   21.20    4.00
  27  -7  -1    1.70    1.40
 -27  -7   1   -1.00    0.80
 -27  -7   1    0.70    0.80
  27  -7  -1    0.70    1.50
  27   7  -1    0.80    1.20
  27   7  -1    1.00    1.30
  27   7  -1    1.30    0.80
  27   7  -1    0.30    0.80
  25  -7  -1   15.20    2.30
  25  -7  -1   10.40    2.80
 -25  -7   1   13.60    2.80
  25  -7  -1   18.30    3.30
 -25  -7   1   18.60    3.20
 -25  -7   1   14.30    2.30
  25   7  -1   13.80    3.10
  25   7  -1   15.20    3.10
  25   7  -1   13.10    2.60
  25   7  -1   18.30    3.20
 -23  -7   1   13.90    2.70
 -23  -7   1   10.60    2.50
 -23  -7   1    9.30    2.00
  23  -7  -1   10.20    2.70
  23  -7  -1    6.20    1.60
  23  -7  -1   14.50    3.30
  23   7  -1   14.10    2.60
  23   7  -1   12.20    2.70
  23   7  -1    7.00    2.00
 -21  -7   1   59.49    4.30
 -21  -7   1   54.29    4.90
  21  -7  -1   58.29    5.20
  21  -7  -1   68.29    4.60
 -21  -7   1   60.49    5.30
  21  -7  -1   67.89    5.70
  21   7  -1   55.79    5.00
  21   7  -1   49.00    5.70
  21   7  -1   62.49    5.50
  21   7  -1   62.99    5.00
  19  -7  -1   81.69    6.70
 -19  -7   1  102.19    6.00
  19  -7  -1  105.59    7.30
 -19  -7   1  106.19    7.10
  19  -7  -1  102.29    6.10
 -19  -7   1  100.29    6.70
  19   7  -1  102.89    6.80
 -19   7   1   93.09    5.50
 -19   7   1   86.59    7.10
  19   7  -1   96.09    6.60
  19   7  -1   97.69    7.20
  19   7  -1   87.89    6.80
 -17  -7   1  113.19    7.40
  17  -7  -1  105.89    6.50
 -17  -7   1   91.89    6.70
  17  -7  -1  125.29    7.50
 -17  -7   1  103.29    6.30
  17  -7  -1  110.19    7.50
  17   7  -1  101.09    7.40
 -17   7   1  107.89    5.80
  17   7  -1  104.69    7.00
  17   7  -1  117.39    7.40
 -17   7   1   95.89    7.30
  15  -7  -1   21.70    2.80
  15  -7  -1   23.10    2.50
 -15  -7   1   22.80    2.70
  15  -7  -1   19.50    3.90
 -15  -7   1   20.40    2.90
 -15  -7   1   19.30    2.40
 -15   7   1   16.30    1.90
  15   7  -1   19.70    2.70
  15   7  -1   18.10    3.00
 -15   7   1   15.70    2.70
  15   7  -1   18.80    2.60
  15   7  -1   18.40    3.10
  13  -7  -1  160.18    9.00
  13  -7  -1  163.58    9.60
 -13  -7   1  161.38    9.70
  13  -7  -1  153.78    9.70
 -13  -7   1  162.48    9.00
 -13  -7   1  163.58    9.40
 -13   7   1  161.08    8.20
 -13   7   1  168.78    9.80
  13   7  -1  158.58    9.30
  13   7  -1  180.58    9.60
  13   7  -1  167.58    9.60
  13   7  -1  167.18    9.90
 -11  -7   1    0.80    3.10
 -11  -7   1   -0.60    0.40
  11  -7  -1    0.80    0.90
  11  -7  -1    0.70    0.70
 -11  -7   1    0.50    0.50
  11  -7  -1    3.60    3.90
 -11  -7   1    2.20    3.60
  11  -7  -1    2.50    3.20
 -11  -7   1    1.00    0.90
  11   7  -1    6.70    4.90
 -11   7   1   -0.10    0.40
 -11   7   1    0.00    0.40
  11   7  -1    0.30    0.80
  11   7  -1    3.60    4.50
  11   7  -1    0.30    0.90
  11   7  -1    0.60    0.60
 -11   7   1   -3.20    3.70
 -11   7   1    7.30    3.20
 -11   7   1    0.80    0.50
  11   7  -1    0.20    0.50
   9  -7  -1    9.50    1.80
  -9  -7   1    9.70    2.10
  -9  -7   1   12.90    2.00
  -9  -7   1   15.80    6.20
   9  -7  -1   10.40    2.10
  -9  -7   1    7.60    1.60
   9  -7  -1    3.50    3.90
  -9  -7   1   18.00    7.20
   9   7  -1    8.70    1.60
   9   7  -1    9.20    1.90
  -9   7   1    0.70    4.70
   9   7  -1    8.90    5.50
  -9   7   1   11.00    1.20
   9   7  -1    8.00    2.00
  -9   7   1   13.90    6.10
   9   7  -1   13.10    6.00
  -9   7   1    9.40    2.00
   9   7  -1   11.50    1.80
  -9   7   1    6.40    1.40
  -7  -7   1   -0.60    2.20
   7  -7  -1    0.10    0.50
  -7  -7   1   -0.30    0.40
   7  -7  -1   -0.10    0.70
   7  -7  -1   -2.20    2.20
   7  -7  -1   -4.00    2.10
  -7  -7   1    0.00    0.40
   7  -7  -1    0.80    0.40
  -7  -7   1   -0.80    2.70
  -7  -7   1    1.20    0.80
  -7   7   1    0.30    0.40
  -7   7   1   -1.90    2.60
  -7   7   1    0.50    0.40
   7   7  -1   -2.10    2.50
   7   7  -1    0.40    0.50
   7   7  -1    1.10    0.50
   7   7  -1   -3.90    3.40
  -7   7   1    3.20    4.20
   7   7  -1    0.60    0.50
  -7   7   1    0.60    0.40
   5  -7  -1    0.10    0.50
  -5  -7   1    2.30    1.00
  -5  -7   1    0.20    3.00
   5  -7  -1    0.50    0.40
  -5  -7   1    0.40    0.60
   5  -7  -1    0.40    3.20
  -5  -7   1    1.10    0.80
  -5  -7   1    0.10    0.40
   5  -7  -1   -1.60    2.20
  -5  -7   1    0.80    0.40
   5  -7  -1    1.10    0.80
  -5   7   1    0.80    0.40
   5   7  -1    0.40    0.40
   5   7  -1    0.40    0.50
   5   7  -1    0.20    0.50
   5   7  -1   -1.50    2.40
  -5   7   1    1.10    0.50
  -5   7   1    0.40    0.40
  -5   7   1    1.50    2.40
   5   7  -1   -2.90    2.90
  -5   7   1    2.30    2.70
  -5   7   1   -0.10    0.40
  -3  -7   1    1.10    0.50
  -3  -7   1    1.40    0.60
  -3  -7   1    1.60    3.90
  -3  -7   1    1.30    0.50
   3  -7  -1    0.90    0.60
   3  -7  -1    2.90    1.00
  -3  -7   1    4.10    3.90
   3  -7  -1    2.80    2.90
  -3  -7   1    3.80    1.10
   3  -7  -1    2.60    3.00
   3  -7  -1    2.10    0.50
  -3   7   1    1.20    0.50
  -3   7   1    1.50    0.60
   3   7  -1    3.40    3.60
  -3   7   1   -0.50    3.20
  -3   7   1   -0.30    3.50
   3   7  -1    1.60    0.50
  -3   7   1    1.30    0.60
   3   7  -1    2.10    2.80
   3   7  -1    0.70    0.60
   3   7  -1    2.60    0.60
  -3   7   1    1.90    0.50
  -1  -7   1   87.59    5.70
   1  -7  -1  109.29    6.40
   1  -7  -1   88.29   12.90
   1  -7  -1   78.09   12.40
  -1  -7   1   86.49    5.50
   1  -7  -1   90.59    5.70
  -1  -7   1  106.99    5.80
  -1  -7   1   97.59   12.80
   1  -7  -1  100.99    5.90
  -1  -7   1   98.99   13.10
   1  -7  -1   94.99    5.60
  -1  -7   1   98.89    6.20
  -1   7   1   94.39   12.30
   1   7  -1   87.99   12.90
  -1   7   1   90.19    5.70
  -1   7   1  105.29    5.20
   1   7  -1   83.59   12.30
  -1   7   1   67.29   11.60
  -1   7   1   91.99    6.00
   1   7  -1   86.99    5.90
   1   7  -1   97.09    5.60
  -1  -7  -1   42.70    3.20
   1  -7   1   34.50    2.90
   1  -7   1   41.50    3.00
  -1  -7  -1   34.00    8.40
  -1  -7  -1   31.10    3.00
   1  -7   1   40.20    3.50
   1  -7   1   43.50    3.20
  -1  -7  -1   34.30    3.30
   1  -7   1   34.80    7.80
  -1  -7  -1   30.40    7.80
  -1  -7  -1   38.60    3.10
   1  -7   1   52.79    9.90
  -1   7  -1   43.80    2.50
   1   7   1   41.60    3.20
  -1   7  -1   50.79    8.40
  -1   7  -1   37.40    2.90
  -1   7  -1   30.40    8.20
   1   7   1   42.10    3.40
  -1   7  -1   41.50    2.40
   1   7   1   29.60    7.40
  -1   7  -1   31.90    2.90
   1   7   1   43.80    8.60
  -1   7  -1   36.60    3.30
   3  -7   1   57.69    9.90
   3  -7   1   50.59    3.90
   3  -7   1   48.20    3.70
  -3  -7  -1   50.29    4.10
   3  -7   1   54.19    3.50
   3  -7   1   56.69    3.70
  -3  -7  -1   64.09   11.10
   3  -7   1   54.99    9.20
  -3  -7  -1   42.00    3.80
  -3  -7  -1   71.99    9.50
  -3  -7  -1   53.29    3.80
  -3  -7  -1   46.40    3.60
  -3   7  -1   53.69    2.80
   3   7   1   52.99    4.00
  -3   7  -1   53.69    3.60
  -3   7  -1   50.49    3.90
   3   7   1   40.60    9.20
   3   7   1   46.70    3.70
  -3   7  -1   44.40    3.40
  -3   7  -1   51.29    2.80
  -3   7  -1   42.40    8.90
  -3   7  -1   39.20    8.10
   3   7   1   42.30    9.50
   5  -7   1   71.29   10.00
  -5  -7  -1   66.79    4.30
   5  -7   1   58.29    3.70
   5  -7   1   56.09    4.00
   5  -7   1   66.89    4.50
   5  -7   1   52.19    9.50
   5  -7   1   56.69    3.90
  -5  -7  -1   60.99   10.70
  -5  -7  -1   57.29   10.40
  -5  -7  -1   57.59    4.10
  -5  -7  -1   54.19    4.40
  -5   7  -1   62.19    4.50
  -5   7  -1   51.49    3.70
   5   7   1   54.69    4.30
  -5   7  -1   64.29   10.20
  -5   7  -1   61.49    3.00
  -5   7  -1   55.89    4.00
   5   7   1   44.30   11.10
  -5   7  -1   58.19    9.80
   5   7   1   53.19    4.00
  -5   7  -1   61.49    3.00
   5   7   1   58.59   10.30
   7  -7   1    1.90    0.70
   7  -7   1   -1.30    3.00
   7  -7   1    2.10    0.90
  -7  -7  -1    0.60    0.50
  -7  -7  -1    1.80    3.60
  -7  -7  -1    0.60    3.70
   7  -7   1    0.00    0.40
   7  -7   1    6.80    3.20
  -7  -7  -1    2.50    1.00
   7  -7   1    1.90    0.50
  -7  -7  -1    1.60    0.60
  -7   7  -1    1.10    0.40
   7   7   1    3.60    3.50
  -7   7  -1    0.80    0.50
   7   7   1    1.10    4.60
   7   7   1    1.20    0.60
   7   7   1    1.40    0.70
   7   7   1    0.60    0.50
  -7   7  -1   -2.90    3.50
   9  -7   1   47.00    9.50
   9  -7   1   56.29    4.30
  -9  -7  -1   69.49   11.80
  -9  -7  -1   56.59   10.70
  -9  -7  -1   59.79    4.60
   9  -7   1   51.79    3.40
  -9  -7  -1   53.49    4.20
   9  -7   1   47.10    9.70
  -9  -7  -1   57.89    4.00
   9  -7   1   54.19    3.90
  -9   7  -1   55.59    4.20
  -9   7  -1   48.10    3.40
   9   7   1   52.39   10.10
   9   7   1   51.39   10.10
  -9   7  -1   52.09    9.00
   9   7   1   63.39    4.30
   9   7   1   64.29    4.50
 -11  -7  -1  143.89    8.70
  11  -7   1  163.38   16.30
  11  -7   1  145.79    8.50
  11  -7   1  146.69    8.20
  11  -7   1  135.89    7.90
 -11  -7  -1  135.59    8.40
 -11  -7  -1  146.29    8.00
  11  -7   1  122.69   15.00
 -11  -7  -1  164.88   18.80
 -11  -7  -1  157.48   18.70
  11   7   1  148.19   18.40
  11   7   1  139.19    8.40
  11   7   1  153.68    8.90
  11   7   1  157.28   17.80
  11   7   1  151.98    8.30
  11   7   1  129.99    8.40
 -11   7  -1  141.89    8.40
 -11   7  -1  137.59   15.80
  13  -7   1   35.90    3.20
  13  -7   1   32.70    3.40
 -13  -7  -1   45.40    3.90
 -13  -7  -1   36.50    4.90
 -13  -7  -1   34.00    3.20
  13   7   1   44.80    4.40
  13   7   1   36.90    3.40
  13   7   1   41.40    3.70
  13   7   1   42.20    4.60
 -13   7  -1   43.30    3.90
 -15  -7  -1   14.20    2.50
  15  -7   1   11.00    2.10
  15  -7   1   15.00    2.40
 -15  -7  -1   12.30    2.00
  15  -7   1   12.40    2.50
 -15  -7  -1   11.20    2.30
  15   7   1   14.70    2.50
 -15   7  -1   12.00    2.60
  15   7   1   16.80    2.40
  15   7   1   14.70    2.70
  15   7   1   14.80    2.70
  17  -7   1   18.80    3.20
  17  -7   1   17.40    2.80
 -17  -7  -1   19.50    2.30
 -17  -7  -1   14.70    2.70
  17  -7   1   15.00    2.30
 -17  -7  -1   18.30    2.80
  17   7   1   17.20    3.00
  17   7   1   22.30    3.40
  17   7   1   15.80    2.50
  17   7   1   17.50    2.90
 -19  -7  -1   56.69    4.20
  19  -7   1   67.79    5.10
  19  -7   1   60.39    5.40
 -19  -7  -1   57.99    5.10
 -19  -7  -1   67.89    5.10
  19  -7   1   58.29    4.40
  19   7   1   53.49    4.70
  19   7   1   62.19    5.20
  19   7   1   68.09    5.40
  19   7   1   61.39    5.40
 -21  -7  -1   86.69    5.60
  21  -7   1   95.49    5.80
  21  -7   1   95.49    6.80
  21  -7   1   91.39    7.10
 -21  -7  -1   87.29    6.60
 -21  -7  -1   91.89    6.50
  21   7   1  104.29    7.20
  21   7   1   86.89    7.00
  21   7   1   97.59    6.60
  21   7   1   91.09    7.00
 -23  -7  -1    1.00    1.10
  23  -7   1    1.50    1.40
  23  -7   1    1.10    0.80
 -23  -7  -1    1.00    0.70
 -23  -7  -1    1.50    0.80
  23  -7   1    1.20    1.20
  23   7   1    4.00    1.40
  23   7   1    1.80    0.90
  23   7   1    5.20    1.60
  23   7   1    2.10    1.00
 -25  -7  -1    2.20    1.10
 -25  -7  -1    0.40    0.70
  25  -7   1    3.70    1.50
  25  -7   1    4.80    1.60
  25   7   1    0.60    1.00
  25   7   1    1.20    1.00
  25   7   1    0.20    0.60
  25   7   1    0.30    1.00
 -27  -7  -1    0.90    1.30
  27  -7   1    1.00    1.40
  27  -7   1    0.50    1.10
 -27  -7  -1   -0.20    0.70
  27   7   1   -1.40    0.80
  27   7   1    0.70    0.80
  27   7   1    0.20    0.90
  27   7   1   -1.60    1.00
 -29  -7  -1    0.50    1.00
 -29  -7  -1   -1.00    0.60
  29  -7   1    0.10    1.10
  29  -7   1   -2.30    0.90
  29   7   1   -0.40    1.20
  29   7   1   -0.10    0.80
  29   7   1    0.30    1.20
  29   7   1    0.50    0.90
  31  -7   1    1.40    1.10
  31  -7   1   -0.90    1.40
 -31  -7  -1   -0.50    0.70
 -31  -7  -1   -0.70    1.20
  31   7   1    0.00    1.20
  31   7   1    0.10    1.20
  31   7   1   -0.10    0.80
 -33  -7  -1    1.10    1.40
  33  -7   1   -0.80    1.50
  33   7   1   -0.50    1.30
  33   7   1   -1.60    1.10
  33   7   1    1.30    1.10
 -35  -7  -1    3.60    1.20
  35   7   1    3.30    1.80
  35   7   1    3.90    2.20
  35   7   1    4.80    1.60
  37  -7   1    0.40    1.70
  37  -7   1   -1.90    0.90
 -37  -7  -1   -0.90    1.10
  37   7   1    1.50    1.60
  37   7   1   -1.70    0.80
  37   7   1    0.00    1.00
  37   7   1   -1.70    1.30
  36  -8  -1   -0.30    1.30
 -36  -8   1   -1.80    0.70
 -36  -8   1   -0.80    1.30
  36   8  -1    0.00    1.30
  36   8  -1    0.90    1.20
  36   8  -1   -0.60    1.30
  36   8  -1    2.60    2.00
  34  -8  -1   -0.50    1.40
 -34  -8   1    0.30    1.00
 -34  -8   1   -0.30    1.40
  34   8  -1    1.80    2.90
  34   8  -1   -1.00    1.30
  34   8  -1   -1.00    1.00
  32  -8  -1    5.40    2.50
  32  -8  -1    3.10    1.90
 -32  -8   1    1.50    1.10
 -32  -8   1    2.50    1.90
  32   8  -1    4.40    1.90
  32   8  -1    2.20    1.10
  32   8  -1    0.20    1.00
  32   8  -1    0.90    1.60
  30  -8  -1   13.50    3.40
 -30  -8   1    6.50    2.00
  30  -8  -1    7.80    2.50
  30   8  -1   14.60    3.40
  30   8  -1    4.80    1.90
  30   8  -1   15.60    3.90
  30   8  -1    3.70    1.50
 -28  -8   1   -1.50    1.10
  28  -8  -1    0.60    1.30
 -28  -8   1    0.20    0.80
  28  -8  -1    0.60    1.20
  28   8  -1   -1.40    1.10
  28   8  -1    0.50    0.90
  28   8  -1    0.50    1.40
  28   8  -1    0.70    1.00
  26  -8  -1   -0.20    1.30
 -26  -8   1    3.00    1.70
  26  -8  -1    0.60    1.40
 -26  -8   1    1.50    1.00
  26   8  -1    1.60    0.90
  26   8  -1    1.80    1.60
  26   8  -1    2.50    1.50
  26   8  -1    2.80    1.10
  24  -8  -1   49.50    5.30
  24  -8  -1   46.00    4.90
 -24  -8   1   51.09    5.10
 -24  -8   1   46.60    4.00
  24  -8  -1   53.29    4.20
 -24  -8   1   47.20    4.90
  24   8  -1   44.00    4.60
  24   8  -1   41.90    4.80
  24   8  -1   51.69    5.20
  24   8  -1   48.60    5.30
  22  -8  -1    9.00    2.00
  22  -8  -1    4.80    1.80
 -22  -8   1    9.60    2.50
  22  -8  -1    6.90    2.00
 -22  -8   1    3.30    1.00
 -22  -8   1    2.90    1.00
  22   8  -1    5.00    1.90
  22   8  -1    3.00    1.20
  22   8  -1    5.10    1.70
 -20  -8   1   67.69    5.30
 -20  -8   1   65.29    5.60
  20  -8  -1   75.89    6.10
 -20  -8   1   62.79    5.30
  20  -8  -1   62.79    5.60
  20  -8  -1   66.89    4.90
  20   8  -1   60.19    5.30
 -20   8   1   61.89    5.90
  20   8  -1   64.89    5.40
  20   8  -1   59.09    5.50
  20   8  -1   62.09    5.80
  18  -8  -1   21.10    2.70
  18  -8  -1   31.60    3.90
 -18  -8   1   21.20    3.00
 -18  -8   1   26.10    3.60
  18  -8  -1   24.20    3.30
  18   8  -1   24.20    3.30
 -18   8   1   23.60    3.80
  18   8  -1   17.40    2.90
  18   8  -1   21.20    3.10
  18   8  -1   20.40    3.50
 -16  -8   1  160.48   10.10
 -16  -8   1  160.18   10.40
  16  -8  -1  170.28   10.70
  16  -8  -1  192.28   10.30
  16  -8  -1  154.78   10.20
 -16  -8   1  167.48   10.10
  16   8  -1  182.58   10.20
  16   8  -1  174.38   10.20
  16   8  -1  172.38   10.30
 -16   8   1  187.88   10.80
  16   8  -1  172.58   10.70
 -14  -8   1   65.99    5.70
  14  -8  -1   83.09    6.10
 -14  -8   1   69.09    5.10
 -14  -8   1   74.09    5.50
  14  -8  -1   74.59    6.40
  14   8  -1   84.89    5.60
  14   8  -1   78.79    5.70
  14   8  -1   76.29    5.80
  14   8  -1   75.59    6.00
 -14   8   1   63.19    5.60
 -12  -8   1    3.00    0.90
 -12  -8   1    3.50    1.00
 -12  -8   1    4.70    1.50
  12  -8  -1    2.00    1.10
  12  -8  -1    6.60    1.60
  12   8  -1    1.80    0.80
  12   8  -1    2.50    0.80
 -12   8   1    2.30    1.00
  12   8  -1    2.80    1.30
  10  -8  -1   87.79    6.40
 -10  -8   1   81.59    5.90
  10  -8  -1   79.69    5.70
 -10  -8   1   82.49    5.70
 -10  -8   1   93.49    6.60
 -10   8   1   88.09    6.30
 -10   8   1   86.79    4.70
  10   8  -1   97.09    6.00
  10   8  -1  102.29    6.40
  -8  -8   1    5.80    1.80
  -8  -8   1   11.40    2.20
  -8  -8   1   10.90    2.10
   8  -8  -1   11.30    2.50
  -8   8   1   10.40    2.20
  -8   8   1    8.90    1.20
   8   8  -1   12.40    2.10
  -6  -8   1    1.90    0.80
  -6  -8   1    1.90    0.70
   6  -8  -1    4.00    1.40
   6  -8  -1    1.10    0.80
  -6  -8   1    1.40    1.20
   6  -8  -1    1.50    0.50
   6   8  -1    1.70    0.60
  -6   8   1    1.50    0.60
   6   8  -1    0.80    0.60
  -6   8   1    1.30    0.70
   6   8  -1    0.60    0.70
  -6   8   1    1.70    0.80
  -4  -8   1   67.29    5.20
   4  -8  -1   65.29    4.30
   4  -8  -1   58.29    4.40
  -4  -8   1   57.89    4.50
  -4  -8   1   63.39    4.60
  -4  -8   1   63.39    4.60
   4  -8  -1   67.49    5.10
  -4   8   1   64.79    5.00
   4   8  -1   60.79    4.80
   4   8  -1   65.29    4.40
  -4   8   1   60.59    4.60
   4   8  -1   62.39    4.50
   2  -8  -1   19.20    2.60
  -2  -8   1   21.50    2.90
  -2  -8   1   21.10    2.40
   2  -8  -1   20.70    2.30
  -2  -8   1   22.30    2.60
   2  -8  -1   24.50    3.00
   2   8  -1   19.70    2.20
  -2   8   1   20.70    2.60
   2   8  -1   19.80    2.80
  -2   8   1   16.80    2.60
  -2   8   1   21.70    2.00
   0  -8   1  111.59    6.80
   0  -8  -1  126.49    7.50
   0  -8  -1  102.79    6.60
   0  -8   1  116.79    6.70
   0  -8   1  117.09    7.30
   0  -8  -1  109.89    6.70
   0  -8   1   93.69    6.40
   0   8  -1  121.19    5.90
   0   8   1  107.19    7.00
   0   8   1  111.49    6.80
   0   8  -1  105.89    7.00
   0   8   1  101.79    6.00
   0   8  -1  120.39    6.60
   2  -8   1  317.97   15.70
   2  -8   1  318.57   16.40
  -2  -8  -1  329.97   16.70
  -2  -8  -1  321.37   16.00
   2  -8   1  324.77   16.00
  -2  -8  -1  312.37   16.00
   2  -8   1  286.37   15.80
  -2   8  -1  339.37   14.90
  -2   8  -1  325.07   16.50
  -2   8  -1  289.27   15.70
   2   8   1  289.87   15.80
   2   8   1  325.57   16.40
  -4  -8  -1   -0.20    0.50
  -4  -8  -1    0.10    0.60
   4  -8   1    0.20    0.70
   4  -8   1   -0.30    0.90
   4  -8   1   -0.10    0.40
  -4  -8  -1   -1.40    0.60
  -4   8  -1   -0.20    0.60
  -4   8  -1   -0.20    0.30
   4   8   1    0.50    0.50
   4   8   1   -0.40    0.50
   4   8   1    0.20    0.70
  -4   8  -1   -0.60    0.40
  -6  -8  -1   14.40    3.60
  -6  -8  -1   16.00    2.50
   6  -8   1   12.70    2.30
  -6  -8  -1   12.70    2.20
   6  -8   1   16.10    2.10
   6  -8   1   16.20    2.60
  -6   8  -1   10.30    2.20
   6   8   1   13.30    2.40
   6   8   1   17.10    3.00
  -6   8  -1    9.00    2.00
  -8  -8  -1  748.43   36.10
   8  -8   1  692.63   36.10
   8  -8   1  760.02   35.80
   8  -8   1  766.22   35.20
  -8  -8  -1  785.32   35.80
  -8  -8  -1  781.32   36.60
   8   8   1  793.52   36.10
  -8   8  -1  714.23   35.90
   8   8   1  745.23   36.20
  10  -8   1 1051.29   49.10
  10  -8   1 1126.89   50.59
  10  -8   1 1129.79   49.99
 -10  -8  -1 1006.40   50.49
 -10  -8  -1 1006.00   50.09
 -10  -8  -1 1030.00   49.80
  10   8   1 1103.89   50.19
  10   8   1 1067.29   50.49
 -10   8  -1 1084.29   50.29
  12  -8   1    0.90    0.70
 -12  -8  -1    0.90    0.80
 -12  -8  -1    0.70    1.10
 -12  -8  -1    1.30    0.80
  12  -8   1    1.00    1.00
  12   8   1   -0.90    0.90
  12   8   1    1.10    0.60
  12   8   1    0.20    0.70
 -12   8  -1    1.10    0.70
  14  -8   1   19.50    3.00
 -14  -8  -1   19.60    2.50
 -14  -8  -1   24.90    3.30
  14  -8   1   17.90    3.00
 -14  -8  -1   22.50    3.00
  14  -8   1   24.00    3.40
 -14   8  -1   16.00    3.00
  14   8   1   20.40    3.00
  14   8   1   20.30    2.90
  14   8   1   18.80    3.00
  14   8   1   25.90    3.30
  16  -8   1   70.69    5.60
 -16  -8  -1   78.89    5.90
  16  -8   1   60.89    5.70
 -16  -8  -1   67.29    4.80
 -16  -8  -1   68.29    5.40
  16   8   1   68.79    5.70
 -16   8  -1   64.19    5.50
  16   8   1   64.39    5.50
  16   8   1   73.09    5.30
  18  -8   1    8.60    2.30
 -18  -8  -1    8.60    2.30
  18  -8   1   12.50    2.60
  18  -8   1   10.80    2.50
 -18  -8  -1    8.70    1.90
  18   8   1   12.60    2.80
  18   8   1   12.50    2.70
  18   8   1    9.70    2.40
 -20  -8  -1   34.90    4.00
  20  -8   1   41.60    4.20
 -20  -8  -1   30.00    3.20
 -20  -8  -1   34.00    3.90
  20  -8   1   28.70    3.90
  20  -8   1   31.10    3.20
  20   8   1   30.00    3.80
  20   8   1   35.30    3.80
  20   8   1   24.40    3.90
  20   8   1   38.40    4.10
 -22  -8  -1    3.50    1.20
  22  -8   1    4.30    1.80
 -22  -8  -1    2.70    1.00
 -22  -8  -1    3.50    1.50
  22  -8   1    3.80    0.90
  22  -8   1    2.40    1.40
  22   8   1    1.40    1.30
  22   8   1    1.80    1.00
  22   8   1    4.70    1.50
  22   8   1    2.60    1.00
 -24  -8  -1    2.90    1.10
  24  -8   1    3.10    1.50
 -24  -8  -1    5.30    1.60
  24  -8   1    3.50    1.00
  24  -8   1    5.70    1.90
  24   8   1    1.20    1.00
  24   8   1    1.60    1.00
  24   8   1    2.50    1.30
  24   8   1    3.40    1.60
 -26  -8  -1   -0.10    0.70
  26  -8   1   -1.10    1.30
  26  -8   1    1.70    1.20
 -26  -8  -1    0.30    1.20
  26   8   1    0.40    1.10
  26   8   1   -0.20    1.20
  26   8   1   -0.10    0.70
  26   8   1    0.20    0.80
 -28  -8  -1    1.50    1.00
 -28  -8  -1    5.50    2.00
  28  -8   1    2.70    1.50
  28   8   1    2.90    1.70
  28   8   1    2.40    1.60
  28   8   1    2.50    1.30
  30  -8   1    4.90    2.00
 -30  -8  -1    6.20    1.80
  30   8   1    2.70    1.80
  30   8   1    2.80    1.20
  30   8   1    8.60    2.30
  30   8   1    2.80    1.30
 -32  -8  -1    1.60    1.40
  32  -8   1    3.20    1.70
 -32  -8  -1    2.00    1.20
  32   8   1    1.10    1.20
  32   8   1    1.50    0.90
  32   8   1    1.40    1.70
 -34  -8  -1    0.90    1.00
  34  -8   1   -0.80    1.30
  34   8   1    1.00    1.10
  34   8   1    0.00    1.90
  34   8   1   -2.10    0.80
  34   8   1   -0.50    1.40
 -36  -8  -1    1.30    0.90
  36  -8   1   -0.80    1.20
  36   8   1    1.60    1.50
  36   8   1    0.60    1.00
  36   8   1   -0.40    1.10
  36   8   1    2.40    2.80
 -35  -9   1   -0.40    1.50
 -35  -9   1   -1.50    0.80
  35  -9  -1   -2.90    1.40
  35   9  -1   -0.40    1.50
  35   9  -1    0.20    1.70
  35   9  -1   -1.10    1.40
  35   9  -1    0.40    1.10
 -33  -9   1    0.00    1.40
  33  -9  -1    2.00    1.50
 -33  -9   1    1.10    1.10
  33  -9  -1   -0.60    1.70
  33   9  -1    0.30    1.10
  33   9  -1    1.10    1.70
  33   9  -1   -0.80    1.20
  33   9  -1   -1.60    0.90
  31  -9  -1    1.40    2.50
 -31  -9   1    0.20    1.10
 -31  -9   1    0.90    1.60
  31   9  -1    0.40    1.30
  31   9  -1    0.90    0.90
  31   9  -1   -0.20    1.90
  31   9  -1    0.80    1.60
 -29  -9   1   -0.50    1.30
 -29  -9   1   -1.10    0.70
  29  -9  -1    0.40    1.60
  29  -9  -1   -1.10    1.10
  29   9  -1   -0.80    1.00
  29   9  -1   -2.30    1.20
  29   9  -1   -0.30    1.50
  29   9  -1   -0.70    0.70
 -27  -9   1   -0.30    1.30
  27  -9  -1   -0.60    1.20
  27  -9  -1   -1.20    1.00
 -27  -9   1   -0.10    1.40
  27   9  -1   -0.50    1.00
  27   9  -1   -0.20    0.90
  27   9  -1    0.80    1.60
  25  -9  -1    0.10    1.30
 -25  -9   1    1.00    0.90
 -25  -9   1    1.00    1.20
  25  -9  -1   -0.70    1.20
  25   9  -1   -0.10    1.10
  25   9  -1    0.30    1.10
  25   9  -1   -0.50    0.90
  25   9  -1   -0.60    0.60
 -23  -9   1    5.00    1.80
 -23  -9   1   12.30    2.80
  23  -9  -1    8.20    2.50
 -23  -9   1    6.30    2.00
  23  -9  -1   10.50    2.30
  23  -9  -1    5.60    1.90
  23   9  -1    4.20    1.60
  23   9  -1    5.50    2.00
  23   9  -1    4.30    1.30
  23   9  -1    2.90    1.20
  21  -9  -1    3.30    1.80
  21  -9  -1    1.90    1.00
  21  -9  -1    3.30    1.70
 -21  -9   1    1.30    1.30
 -21  -9   1    4.30    1.30
 -21  -9   1    1.00    0.80
 -21   9   1    3.10    1.20
  21   9  -1    1.60    0.90
  21   9  -1    4.50    1.50
  21   9  -1    2.90    1.10
  21   9  -1    1.70    1.50
  19  -9  -1    2.00    1.00
  19  -9  -1    0.60    1.50
  19  -9  -1    0.00    1.10
 -19  -9   1    2.20    1.00
 -19  -9   1    0.50    0.80
 -19  -9   1    2.00    1.30
  19   9  -1    0.70    0.70
  19   9  -1    0.90    1.30
  19   9  -1    1.30    0.90
 -19   9   1    0.80    0.80
  19   9  -1    1.20    1.10
 -17  -9   1   64.19    4.80
  17  -9  -1   61.09    5.60
 -17  -9   1   57.79    5.20
  17  -9  -1   63.59    4.90
  17  -9  -1   56.59    5.30
 -17  -9   1   58.09    5.50
  17   9  -1   55.79    5.40
  17   9  -1   55.69    5.10
 -17   9   1   51.99    5.40
  17   9  -1   55.89    5.10
  17   9  -1   57.09    5.10
  15  -9  -1   91.29    6.10
  15  -9  -1   83.49    6.80
 -15  -9   1   86.19    6.40
 -15  -9   1   83.79    5.80
  15  -9  -1   83.49    6.70
 -15  -9   1   89.19    6.90
  15   9  -1   84.19    6.70
  15   9  -1   90.79    6.10
 -15   9   1   80.29    6.50
  15   9  -1   81.49    6.40
  13  -9  -1    2.50    1.10
  13  -9  -1    1.60    1.40
 -13  -9   1    2.60    1.40
 -13  -9   1    2.70    1.10
  13  -9  -1    5.10    1.70
 -13  -9   1    0.70    0.80
  13   9  -1    0.70    0.80
  13   9  -1    2.00    0.80
 -13   9   1    0.60    0.70
 -11  -9   1   13.70    2.90
  11  -9  -1   13.10    2.80
  11  -9  -1   14.10    2.50
  11   9  -1   10.60    2.50
  11   9  -1   10.00    2.40
   9  -9  -1   17.50    3.10
  -9  -9   1   13.40    3.10
   9  -9  -1   12.30    2.70
  -9  -9   1   15.10    2.70
  -9   9   1   11.90    2.70
   9   9  -1   13.00    2.50
  -7  -9   1   71.09    6.20
  -7  -9   1   78.29    5.60
   7  -9  -1   83.39    6.50
   7  -9  -1   78.49    5.80
  -7  -9   1   94.99    6.10
  -7   9   1   80.89    5.90
   7   9  -1   80.59    5.60
   7   9  -1   72.69    5.90
   5  -9  -1   76.29    5.00
   5  -9  -1   71.59    5.70
  -5  -9   1   66.39    5.10
   5  -9  -1   76.79    5.30
  -5  -9   1   68.09    5.70
  -5  -9   1   70.59    5.30
   5   9  -1   56.99    5.20
   5   9  -1   62.89    4.90
  -5   9   1   63.69    5.60
  -5   9   1   67.99    5.30
  -3  -9   1  263.37   14.00
  -3  -9   1  268.77   14.10
   3  -9  -1  263.37   14.00
  -3  -9   1  267.57   14.80
   3  -9  -1  247.18   14.50
   3  -9  -1  286.27   13.90
   3   9  -1  279.87   14.60
  -3   9   1  270.47   13.00
  -3   9   1  261.07   14.10
  -3   9   1  241.68   14.40
   3   9  -1  266.27   13.80
   1  -9  -1   -0.20    0.60
  -1  -9   1    2.40    1.00
  -1  -9   1   -0.90    1.10
   1  -9  -1    1.10    1.20
  -1  -9   1    1.00    0.60
   1  -9  -1    0.10    0.90
  -1   9   1   -0.90    0.70
  -1   9   1    0.50    0.70
  -1   9   1    1.20    0.70
   1   9  -1    1.10    0.70
   1   9  -1    0.90    0.70
   1   9  -1    0.10    0.80
  -1  -9  -1   23.00    3.00
  -1  -9  -1   25.60    3.30
   1  -9   1   25.60    3.70
  -1  -9  -1   29.60    3.60
   1  -9   1   31.60    3.20
   1  -9   1   28.10    3.40
  -1   9  -1   29.70    3.20
   1   9   1   30.90    3.60
   1   9   1   25.90    2.50
  -1   9  -1   26.20    2.60
  -1   9  -1   27.90    3.60
   1   9   1   27.50    3.20
  -3  -9  -1   15.90    3.00
  -3  -9  -1   21.50    3.20
  -3  -9  -1   18.30    2.80
   3  -9   1   18.50    3.00
   3  -9   1   19.30    2.80
   3  -9   1   24.30    2.70
   3   9   1   20.20    2.90
  -3   9  -1   19.90    2.90
  -3   9  -1   20.60    3.30
   3   9   1   20.80    3.10
   5  -9   1    3.00    0.80
   5  -9   1    3.90    1.10
  -5  -9  -1    3.30    1.50
  -5  -9  -1    3.50    1.20
  -5  -9  -1    3.00    0.90
   5  -9   1    5.60    1.60
  -5   9  -1    2.90    0.90
   5   9   1    3.90    1.10
   5   9   1    3.70    1.00
  -5   9  -1    2.60    1.00
  -7  -9  -1   61.49    5.30
  -7  -9  -1   62.19    4.60
   7  -9   1   52.59    4.00
   7  -9   1   59.89    4.60
   7  -9   1   56.99    4.90
  -7  -9  -1   57.99    4.80
  -7   9  -1   59.49    4.80
   7   9   1   50.89    4.60
   7   9   1   54.79    4.80
   9  -9   1  280.97   14.40
  -9  -9  -1  267.27   15.10
   9  -9   1  254.77   14.80
   9  -9   1  289.97   13.60
  -9  -9  -1  277.67   14.40
  -9  -9  -1  279.47   14.70
   9   9   1  236.58   14.50
   9   9   1  263.97   14.40
  -9   9  -1  282.47   14.60
 -11  -9  -1   16.60    2.90
  11  -9   1   12.00    2.70
 -11  -9  -1   14.20    2.70
 -11   9  -1   10.50    2.60
  11   9   1   12.50    2.60
  11   9   1   11.10    2.60
  13  -9   1    2.70    1.40
 -13  -9  -1    0.10    0.70
  13  -9   1    1.70    1.00
 -13  -9  -1    2.30    1.00
 -13  -9  -1    1.20    1.30
 -13   9  -1    1.80    0.90
  13   9   1    1.90    0.80
  15  -9   1   58.29    5.30
 -15  -9  -1   57.39    5.50
 -15  -9  -1   59.19    5.10
 -15  -9  -1   63.09    4.60
  15  -9   1   61.29    5.60
  15  -9   1   54.59    4.60
  15   9   1   57.79    5.00
 -15   9  -1   55.59    5.20
  15   9   1   62.39    5.30
 -17  -9  -1   13.40    2.70
  17  -9   1   11.10    2.70
  17  -9   1   14.50    2.50
  17  -9   1    7.00    2.30
  17   9   1   11.00    2.70
 -17   9  -1   10.70    2.80
  17   9   1   10.90    2.70
 -19  -9  -1   29.30    3.20
  19  -9   1   26.70    4.20
  19  -9   1   36.00    3.50
 -19  -9  -1   23.80    3.60
 -19  -9  -1   30.00    3.70
  19  -9   1   25.50    3.80
  19   9   1   28.10    3.60
  19   9   1   21.80    3.50
  19   9   1   28.60    4.10
  19   9   1   28.90    3.80
  21  -9   1    3.10    1.40
  21  -9   1    0.20    0.80
 -21  -9  -1    0.90    0.80
  21  -9   1    0.60    1.30
 -21  -9  -1    1.70    1.00
 -21  -9  -1    1.90    1.30
  21   9   1    1.30    0.80
  21   9   1    1.70    1.40
  21   9   1    0.50    0.80
  21   9   1    0.20    1.00
  23  -9   1    0.60    1.30
 -23  -9  -1   -0.20    0.80
 -23  -9  -1   -1.60    1.00
 -23  -9  -1   -0.90    0.80
  23  -9   1    1.50    1.00
  23  -9   1   -0.60    1.00
  23   9   1    1.50    1.00
  23   9   1    0.00    1.00
  23   9   1    1.00    1.40
  23   9   1    0.10    0.60
  25  -9   1   40.20    7.40
 -25  -9  -1   30.10    4.10
 -25  -9  -1   33.30    4.20
  25  -9   1   31.20    4.40
  25   9   1   27.80    4.50
  25   9   1   35.10    4.20
  25   9   1   38.70    4.60
  25   9   1   29.70    4.80
  27  -9   1   12.90    3.20
  27  -9   1   26.10    4.50
 -27  -9  -1   20.60    3.60
 -27  -9  -1   14.60    3.50
  27   9   1   21.40    3.80
  27   9   1   14.90    3.60
  27   9   1   15.90    3.90
  27   9   1   20.70    3.40
  29  -9   1    1.50    1.80
 -29  -9  -1    0.80    0.90
  29  -9   1    0.00    1.40
  29   9   1    0.70    1.10
  29   9   1    0.10    1.10
  29   9   1    0.10    1.40
  29   9   1    1.10    1.10
 -31  -9  -1    4.70    1.50
  31  -9   1    7.10    2.40
 -31  -9  -1    5.00    2.00
  31   9   1    2.70    1.40
  31   9   1    2.80    1.60
  31   9   1    2.80    1.60
 -33  -9  -1   -0.30    0.90
 -33  -9  -1   -0.40    1.70
  33  -9   1   -1.70    1.30
  33   9   1   -0.90    0.90
  33   9   1   -1.80    1.10
  33   9   1    0.50    1.00
  33   9   1    2.80    1.60
 -32 -10   1    0.00    1.00
 -32 -10   1    6.20    2.20
  32 -10  -1    3.70    2.40
  32 -10  -1    0.30    1.50
  32  10  -1    2.20    1.30
  32  10  -1    0.50    1.40
  32  10  -1    1.70    1.70
 -30 -10   1    1.80    1.70
  30 -10  -1   -0.70    1.30
  30 -10  -1    0.10    1.80
 -30 -10   1   -1.00    0.80
  30  10  -1    2.20    1.80
  30  10  -1    0.70    1.00
  30  10  -1   -1.10    1.20
 -28 -10   1    0.60    0.90
 -28 -10   1    1.30    1.60
  28 -10  -1    2.10    1.90
  28 -10  -1    1.70    2.20
  28  10  -1    0.30    1.30
  28  10  -1    0.30    1.30
  28  10  -1    0.00    0.90
  26 -10  -1    2.40    1.70
 -26 -10   1    1.30    1.50
 -26 -10   1    1.40    1.00
  26 -10  -1    2.10    1.80
  26  10  -1    0.80    1.00
  26  10  -1    3.70    2.30
  26  10  -1    3.70    1.80
  26  10  -1    0.80    1.10
 -24 -10   1    2.70    1.10
  24 -10  -1    4.80    2.10
 -24 -10   1    3.10    1.30
  24 -10  -1    2.40    0.90
  24 -10  -1    5.50    2.30
  24  10  -1    2.30    1.90
  24  10  -1    2.10    1.10
  24  10  -1    5.10    1.90
  24  10  -1    1.60    1.20
 -22 -10   1   40.10    3.90
  22 -10  -1   36.80    4.90
  22 -10  -1   32.80    3.80
  22 -10  -1   32.50    4.50
 -22 -10   1   34.80    4.70
  22  10  -1   32.60    4.40
  22  10  -1   41.60    4.90
  22  10  -1   32.70    4.60
 -20 -10   1    0.40    1.40
  20 -10  -1    0.10    0.90
  20 -10  -1    2.00    1.70
  20 -10  -1   -0.60    1.00
 -20 -10   1    0.00    0.90
 -20 -10   1   -0.20    0.70
 -20  10   1    1.10    1.00
  20  10  -1   -0.10    0.70
  20  10  -1    0.00    0.80
  20  10  -1   -1.20    1.10
 -18 -10   1    4.10    1.20
  18 -10  -1    5.50    1.90
 -18 -10   1    2.80    1.20
  18 -10  -1    3.90    1.30
 -18 -10   1    3.90    1.70
  18 -10  -1    4.00    1.80
  18  10  -1    3.30    1.00
  18  10  -1    5.90    1.90
  18  10  -1    2.50    1.10
 -18  10   1    2.60    1.10
  16 -10  -1   17.80    3.50
 -16 -10   1   18.40    2.90
  16 -10  -1   16.20    2.60
  16 -10  -1   21.00    3.30
 -16 -10   1   20.30    3.20
 -16 -10   1   14.50    3.20
  16  10  -1   16.10    3.10
 -16  10   1   17.00    3.20
  16  10  -1   19.90    3.00
  14 -10  -1    3.40    1.60
 -14 -10   1    1.80    1.00
  14 -10  -1    3.70    1.10
 -14 -10   1    0.90    0.90
 -14 -10   1    3.20    1.60
  14 -10  -1    6.20    1.80
 -14  10   1    3.80    1.20
  14  10  -1    2.60    0.90
  14  10  -1    2.80    1.00
  12 -10  -1    1.00    1.40
 -12 -10   1   -0.50    0.60
  12 -10  -1    1.70    0.80
 -12 -10   1    0.10    0.90
 -12 -10   1    1.00    1.20
 -12  10   1    1.40    0.90
  12  10  -1    0.30    0.70
  12  10  -1    0.70    0.80
 -10 -10   1    0.50    0.80
  10 -10  -1    2.00    1.00
  10 -10  -1    2.00    1.40
 -10 -10   1    2.30    1.50
 -10 -10   1    0.30    0.80
  10  10  -1    0.20    0.70
  10  10  -1    1.40    0.80
 -10  10   1    1.20    0.80
   8 -10  -1   95.49    7.00
   8 -10  -1  112.99    7.80
  -8 -10   1  113.79    7.40
  -8 -10   1  111.89    7.10
  -8 -10   1  110.19    7.90
  -8  10   1  106.49    7.40
   8  10  -1   97.09    6.80
   8  10  -1  107.99    7.60
  -6 -10   1    3.70    1.50
  -6 -10   1    3.30    1.10
   6 -10  -1    4.70    1.70
  -6 -10   1    3.90    1.30
   6 -10  -1    4.50    1.30
   6  10  -1    2.90    1.10
  -6  10   1    2.30    1.10
   6  10  -1    4.20    1.00
   4 -10  -1    3.40    1.10
  -4 -10   1    2.60    0.90
  -4 -10   1    4.80    1.70
  -4 -10   1    2.30    1.00
   4 -10  -1    2.50    0.90
   4 -10  -1    5.50    1.70
  -4  10   1    2.30    0.90
   4  10  -1    3.50    1.10
   4  10  -1    3.10    0.90
  -2 -10   1   86.09    6.40
   2 -10  -1   88.79    8.10
  -2 -10   1   96.09    7.10
   2 -10  -1   96.69    6.60
   2 -10  -1  100.29    7.30
  -2 -10   1   86.29    6.10
  -2  10   1  103.39    6.70
   2  10  -1   89.69    6.20
   2  10  -1   95.29    6.90
  -2  10   1   83.19    6.70
   0 -10   1    0.30    0.80
   0 -10  -1   -0.50    0.60
   0 -10  -1   -0.40    1.10
   0 -10   1    0.80    0.50
   0 -10   1   -1.10    1.20
   0 -10  -1   -0.80    0.80
   0  10   1    0.50    0.80
   0  10  -1    0.50    0.60
   0  10   1    0.50    0.60
   0  10  -1    0.30    0.70
  -2 -10  -1    3.90    1.60
  -2 -10  -1    4.20    1.00
   2 -10   1    3.90    1.60
  -2 -10  -1    1.30    0.90
   2 -10   1    3.20    1.20
   2  10   1    2.00    0.90
  -2  10  -1    3.50    1.20
  -2  10  -1    2.30    0.90
   2  10   1    3.20    0.90
   2  10   1    2.70    1.20
  -4 -10  -1   10.60    2.80
   4 -10   1   14.10    3.00
   4 -10   1   13.00    2.30
  -4 -10  -1   14.30    2.80
   4 -10   1   12.20    2.50
  -4  10  -1   13.80    2.80
   4  10   1   14.40    2.70
   4  10   1   16.20    3.10
   4  10   1   12.80    2.30
  -4  10  -1   12.50    3.10
   6 -10   1    6.80    1.80
  -6 -10  -1    3.70    1.50
  -6 -10  -1    2.60    0.90
   6 -10   1    4.00    1.20
   6 -10   1    2.90    0.80
  -6 -10  -1    5.00    1.30
  -6  10  -1    1.80    0.90
   6  10   1    5.10    1.30
   8 -10   1   17.10    2.30
  -8 -10  -1   17.80    2.90
   8 -10   1   22.90    2.90
  -8 -10  -1   18.40    3.20
   8 -10   1   19.50    3.20
  -8 -10  -1   20.20    2.70
  -8  10  -1   16.00    2.80
   8  10   1   17.10    3.10
  10 -10   1   18.20    2.60
  10 -10   1   13.00    2.90
 -10 -10  -1   13.60    2.70
 -10 -10  -1   18.20    3.20
 -10 -10  -1   11.80    2.40
  10  10   1   13.60    2.90
 -10  10  -1   17.60    3.00
  10  10   1   13.00    2.70
  12 -10   1  122.09    7.80
 -12 -10  -1  108.69    8.40
 -12 -10  -1  125.09    8.30
  12 -10   1  112.19    8.40
 -12 -10  -1  133.49    8.00
  12  10   1  126.99    8.50
  12  10   1  119.89    8.00
 -12  10  -1  132.49    8.40
 -14 -10  -1   29.90    3.80
  14 -10   1   30.50    3.40
 -14 -10  -1   26.80    3.30
 -14 -10  -1   29.40    4.10
  14 -10   1   27.00    3.90
  14  10   1   25.60    3.70
  14  10   1   26.50    3.70
 -14  10  -1   28.80    3.90
  16 -10   1   16.10    3.30
  16 -10   1   15.90    2.90
  16 -10   1   21.60    4.00
 -16 -10  -1   20.30    3.50
 -16 -10  -1   14.70    2.70
 -16 -10  -1   15.50    3.10
  16  10   1   18.90    3.40
 -16  10  -1   15.00    3.30
  16  10   1   20.70    3.40
 -18 -10  -1    1.70    0.90
  18 -10   1    3.10    1.70
  18 -10   1    5.10    2.00
 -18 -10  -1    4.70    1.90
  18 -10   1    3.40    1.20
 -18 -10  -1    3.30    1.10
 -18  10  -1    2.50    1.20
  18  10   1    2.50    1.00
  18  10   1    3.20    1.10
 -20 -10  -1    5.20    1.90
 -20 -10  -1   13.30    3.00
  20 -10   1   11.80    2.40
  20 -10   1    6.10    2.00
  20 -10   1   12.30    3.20
 -20 -10  -1    5.60    1.40
  20  10   1   13.50    3.10
  20  10   1    5.90    1.50
  20  10   1   13.60    3.30
 -22 -10  -1    6.50    1.90
  22 -10   1    3.60    1.20
 -22 -10  -1    5.50    1.50
  22  10   1    4.00    1.70
  24 -10   1    1.60    1.50
 -24 -10  -1    0.40    0.90
  24 -10   1    1.20    1.80
  24  10   1   -0.60    1.40
  24  10   1    1.60    1.00
  24  10   1   -1.90    1.00
  24  10   1    0.80    1.00
 -26 -10  -1   14.60    3.60
 -26 -10  -1    4.30    1.30
  26 -10   1    9.30    2.80
  26 -10   1   13.50    3.30
  26  10   1    6.40    1.60
  26  10   1   13.60    3.20
  26  10   1    9.00    2.50
  26  10   1   15.60    3.70
 -28 -10  -1    5.00    2.00
  28 -10   1    2.00    2.00
  28  10   1    1.00    1.30
  28  10   1    3.60    2.50
  28  10   1    0.90    2.90
  30 -10   1    2.40    1.70
 -30 -10  -1    0.00    1.50
 -30 -10  -1    0.30    1.10
  30  10   1   -0.70    0.90
  30  10   1   -0.10    1.30
  30  10   1   -2.00    0.90
  30  10   1    1.40    1.70
  32 -10   1    9.00    2.80
 -32 -10  -1    5.90    2.30
 -32 -10  -1    1.70    1.20
  32  10   1    3.20    1.30
  32  10   1    4.10    2.20
 -29 -11   1   -1.00    1.30
 -29 -11   1    1.40    1.00
  29 -11  -1    0.90    1.80
  29  11  -1    0.00    1.40
  29  11  -1    0.30    1.00
  29  11  -1   -2.30    1.00
  27 -11  -1   -0.60    1.50
 -27 -11   1    0.30    0.80
 -27 -11   1   -1.50    1.40
  27 -11  -1   -1.10    1.30
  27  11  -1    1.20    1.20
  27  11  -1   -0.40    1.30
  25 -11  -1   -0.90    1.40
 -25 -11   1    0.00    0.90
  25 -11  -1   -1.70    1.90
 -25 -11   1    2.00    1.70
  25  11  -1   -0.70    1.60
 -23 -11   1    5.90    1.60
 -23 -11   1    5.90    2.20
  23 -11  -1    5.40    1.50
  23 -11  -1   13.30    3.30
  23  11  -1   15.10    3.70
 -21 -11   1   28.50    3.70
  21 -11  -1   29.10    3.70
 -21 -11   1   25.00    4.10
  21 -11  -1   31.10    4.80
 -21 -11   1   24.60    4.10
  21 -11  -1   26.20    4.50
 -21  11   1   31.70    4.90
  21  11  -1   24.00    4.10
 -19 -11   1    0.10    0.70
 -19 -11   1    0.90    1.50
  19 -11  -1    0.20    0.90
  19 -11  -1    0.60    1.30
 -19 -11   1   -1.00    0.90
 -19  11   1    1.50    1.00
 -17 -11   1    3.60    2.80
 -17 -11   1    0.10    0.90
  17 -11  -1   -0.40    1.30
 -17 -11   1    2.40    1.10
  17 -11  -1    0.00    1.40
  17 -11  -1    1.90    1.00
 -17  11   1    1.70    1.10
  17  11  -1    0.40    0.80
 -15 -11   1    0.10    0.70
 -15 -11   1    0.00    1.40
 -15 -11   1   -0.20    0.70
  15 -11  -1    0.10    0.90
  15 -11  -1   -0.20    1.30
  15 -11  -1    1.60    1.70
  15  11  -1   -0.40    0.80
 -15  11   1   -0.50    0.70
 -13 -11   1   -0.10    0.90
  13 -11  -1    0.30    1.30
  13 -11  -1    1.50    1.50
 -13 -11   1   -1.20    0.80
  13 -11  -1    1.50    1.10
 -13 -11   1    0.60    0.70
  13  11  -1   -0.50    1.00
  13  11  -1   -0.70    0.70
 -13  11   1    0.30    0.90
 -11 -11   1    0.30    0.70
  11 -11  -1    1.60    1.00
 -11 -11   1   -0.60    0.80
  11 -11  -1   -0.20    1.00
 -11 -11   1    0.20    1.00
  11  11  -1   -0.60    0.50
 -11  11   1   -0.90    0.70
  11  11  -1   -0.50    0.60
   9 -11  -1    0.90    1.20
  -9 -11   1    0.00    0.80
   9 -11  -1   -0.90    0.80
  -9 -11   1    0.00    0.60
  -9 -11   1   -0.10    1.00
   9  11  -1    0.70    0.80
   9  11  -1   -0.30    0.80
  -9  11   1   -1.10    0.70
   7 -11  -1   13.50    2.80
  -7 -11   1   14.30    2.90
   7 -11  -1   17.70    3.50
  -7 -11   1   18.30    3.40
  -7 -11   1   17.30    3.10
   7  11  -1   20.60    2.90
  -7  11   1   17.10    3.30
   7  11  -1   17.00    3.40
   5 -11  -1   35.20    3.90
  -5 -11   1   38.00    3.80
   5 -11  -1   37.60    4.60
  -5 -11   1   34.70    3.90
  -5 -11   1   33.00    4.20
   5  11  -1   35.20    4.20
  -5  11   1   29.70    3.90
   5  11  -1   32.50    3.70
   3 -11  -1   51.99    4.80
  -3 -11   1   52.99    5.30
   3 -11  -1   49.99    5.20
   3 -11  -1   53.99    4.50
  -3 -11   1   52.19    4.70
  -3 -11   1   54.89    4.70
  -3  11   1   53.09    5.30
   3  11  -1   49.40    4.60
   3  11  -1   50.09    5.10
  -3  11   1   50.99    4.90
   1 -11  -1   29.50    3.50
   1 -11  -1   25.40    3.50
  -1 -11   1   28.40    3.50
   1 -11  -1   28.50    4.00
  -1 -11   1   29.90    4.10
  -1 -11   1   26.10    3.40
  -1  11   1   27.60    3.90
   1  11  -1   29.90    3.60
  -1  11   1   31.50    3.70
   1  11  -1   26.00    3.80
   1 -11   1    0.80    0.90
  -1 -11  -1    1.40    0.80
   1 -11   1    1.00    1.40
   1 -11   1    1.70    0.70
  -1 -11  -1    0.00    0.90
  -1 -11  -1    1.50    1.00
  -1  11  -1   -0.10    0.60
  -1  11  -1    0.30    0.70
   1  11   1    1.80    0.90
   1  11   1    0.80    0.80
   3 -11   1    0.10    0.70
  -3 -11  -1   -0.10    1.20
  -3 -11  -1    0.80    0.90
   3 -11   1    0.30    0.80
   3 -11   1   -0.30    1.20
  -3 -11  -1    0.40    0.60
   3  11   1   -1.00    0.60
  -3  11  -1    1.20    1.00
  -3  11  -1   -1.20    0.60
   3  11   1    0.00    0.80
  -5 -11  -1   16.80    2.90
   5 -11   1   12.00    2.70
  -5 -11  -1   12.60    3.10
  -5 -11  -1   15.30    2.80
   5 -11   1   17.10    2.50
   5 -11   1   17.10    3.20
  -5  11  -1   18.20    3.50
   5  11   1   15.50    2.80
  -7 -11  -1   21.90    3.60
  -7 -11  -1   28.10    3.50
  -7 -11  -1   32.00    3.80
   7 -11   1   28.80    3.50
   7 -11   1   27.50    3.90
   7  11   1   22.90    3.80
   7  11   1   25.40    3.40
  -7  11  -1   23.60    3.60
  -9 -11  -1    2.60    1.00
   9 -11   1    3.40    1.60
   9 -11   1    2.90    1.20
  -9 -11  -1    4.50    1.50
  -9 -11  -1    0.90    1.00
   9  11   1    2.30    0.90
  -9  11  -1    2.90    1.00
   9  11   1    2.00    1.10
 -11 -11  -1    2.70    1.20
 -11 -11  -1    3.30    1.60
  11 -11   1    3.20    1.70
  11 -11   1    1.60    1.00
 -11 -11  -1    2.70    1.10
  11  11   1    1.00    0.80
  11  11   1    1.10    0.80
 -11  11  -1    3.10    1.00
 -13 -11  -1    1.20    1.30
 -13 -11  -1   -0.50    0.70
 -13 -11  -1   -0.90    0.90
  13 -11   1   -0.20    1.00
  13 -11   1    0.20    0.90
  13  11   1   -0.10    0.70
  13  11   1    0.70    0.70
 -13  11  -1    0.10    0.70
  15 -11   1   21.00    4.00
 -15 -11  -1   30.40    3.60
 -15 -11  -1   27.30    3.90
  15 -11   1   24.80    3.40
  15 -11   1   27.00    4.20
 -15 -11  -1   22.40    3.80
 -15  11  -1   29.20    4.10
  15  11   1   24.70    4.00
  15  11   1   22.20    3.60
  17 -11   1   21.50    4.00
 -17 -11  -1   31.00    4.90
  17 -11   1   28.80    3.60
 -17 -11  -1   26.40    3.50
  17 -11   1   28.20    4.90
 -17  11  -1   23.30    4.30
  17  11   1   18.00    3.90
 -19 -11  -1    0.00    0.80
  19 -11   1   -0.80    0.70
  19 -11   1   -2.10    1.10
  19 -11   1    0.30    1.50
 -19 -11  -1   -0.70    1.10
 -19 -11  -1   -0.70    2.30
  19  11   1   -0.20    0.80
  19  11   1    0.00    1.00
  21 -11   1    1.50    1.50
 -21 -11  -1   -0.50    0.80
  21 -11   1   -0.50    0.80
 -21 -11  -1   -1.70    0.90
  21 -11   1    0.80    1.60
 -21 -11  -1   -0.70    1.30
  21  11   1   -0.90    0.80
  21  11   1   -0.80    0.90
 -23 -11  -1   -1.90    1.20
  23 -11   1    2.90    2.00
 -23 -11  -1   -1.00    0.60
  23 -11   1   -0.20    1.50
  23  11   1   -0.80    0.90
  23  11   1    0.10    0.90
 -25 -11  -1    0.30    1.50
  25 -11   1   -1.30    1.70
  25 -11   1   -3.50    1.40
  25  11   1    0.00    1.00
 -27 -11  -1    0.40    1.80
  27 -11   1   -3.20    1.50
  27  11   1   -1.50    0.80
  27  11   1    0.10    1.50
 -29 -11  -1   -0.20    0.90
  29 -11   1   -1.90    1.50
 -29 -11  -1   -2.10    1.30
  29  11   1    0.40    0.90
  29  11   1    0.30    1.90
 -26 -12   1   -1.00    0.80
 -26 -12   1   -1.10    1.30
  26 -12  -1   -2.10    1.50
  26 -12  -1   -0.70    1.90
  26  12  -1    0.70    1.00
  24 -12  -1   -0.90    1.60
 -24 -12   1    0.00    1.50
 -24 -12   1   -0.90    0.90
  24  12  -1    0.10    0.80
 -22 -12   1    3.80    2.00
  22 -12  -1   -0.40    1.50
 -22 -12   1   -0.20    0.80
  22 -12  -1    0.60    1.10
 -22 -12   1   -0.40    1.20
  22 -12  -1    1.30    1.70
  22  12  -1   -0.60    0.90
  20 -12  -1    0.70    1.60
 -20 -12   1    0.20    2.50
  20 -12  -1   -0.20    1.70
  20 -12  -1    1.40    1.10
 -20 -12   1    1.10    1.20
 -20  12   1    1.70    1.30
  20  12  -1   -0.20    0.90
 -18 -12   1    2.80    1.70
 -18 -12   1    0.40    0.90
  18 -12  -1    2.60    2.10
  18 -12  -1    2.30    1.30
  18 -12  -1    1.40    1.40
  18  12  -1    2.00    1.20
 -18  12   1    0.00    1.00
  16 -12  -1   -1.00    1.40
 -16 -12   1   -0.10    1.30
 -16 -12   1    1.20    1.10
  16 -12  -1    2.60    2.50
  16  12  -1   -1.30    0.80
 -16  12   1   -1.40    0.90
 -14 -12   1   -2.00    0.90
 -14 -12   1   -0.50    1.10
 -14 -12   1   -0.30    0.60
  14  12  -1    0.00    0.90
 -14  12   1    0.40    1.00
  12 -12  -1    1.20    1.30
 -12 -12   1    0.30    0.90
 -12 -12   1    0.90    1.10
  12 -12  -1    0.10    1.40
 -12  12   1    1.00    1.00
  10 -12  -1    0.00    1.30
 -10 -12   1    1.10    1.00
 -10 -12   1    0.90    0.90
  10 -12  -1    2.10    1.20
 -10  12   1   -0.40    0.90
  -8 -12   1    0.30    1.50
  -8 -12   1    1.10    1.10
   8 -12  -1    1.20    1.00
   8 -12  -1    1.20    1.40
  -8 -12   1   -0.20    0.70
  -8  12   1    0.20    0.70
   8  12  -1   -0.10    0.80
   6 -12  -1    2.00    1.40
  -6 -12   1   -0.90    1.10
   6 -12  -1    1.30    1.10
  -6 -12   1    2.00    1.20
  -6 -12   1    0.20    0.70
  -6  12   1    0.10    0.70
   6  12  -1    0.40    0.90
   4 -12  -1    1.80    1.10
  -4 -12   1    0.80    1.10
  -4 -12   1    0.20    1.30
   4 -12  -1    2.50    1.60
  -4 -12   1    1.20    0.70
   4  12  -1    0.10    0.80
  -4  12   1    0.90    0.90
   2 -12  -1    1.50    1.40
  -2 -12   1    3.40    1.10
  -2 -12   1    4.40    1.40
   2 -12  -1    3.70    1.10
  -2 -12   1    4.50    1.90
   2 -12  -1    3.60    1.30
  -2  12   1    3.50    1.30
   2  12  -1    4.20    1.40
  -2  12   1    3.60    1.10
   0 -12  -1   35.10    4.20
   0 -12   1   33.80    3.90
   0 -12   1   30.80    3.80
   0 -12  -1   39.80    4.80
   0 -12  -1   32.60    3.80
   0 -12   1   39.40    4.90
   0  12  -1   35.00    4.50
   0  12   1   33.20    4.10
   0  12   1   31.50    4.70
  -2 -12  -1    4.80    1.40
   2 -12   1   13.00    3.20
  -2 -12  -1    4.60    1.20
   2 -12   1    5.60    1.40
  -2 -12  -1    7.60    2.20
   2  12   1    2.80    1.10
  -2  12  -1    3.20    1.20
   2  12   1    4.70    1.40
   4 -12   1    4.30    1.40
   4 -12   1    5.30    1.80
  -4 -12  -1    6.00    2.00
  -4 -12  -1    3.70    1.20
  -4 -12  -1    3.40    1.20
   4  12   1    5.10    1.30
   4  12   1    5.00    1.40
   6 -12   1    2.70    1.40
  -6 -12  -1    4.20    1.30
  -6 -12  -1    4.80    1.80
  -6 -12  -1    2.20    1.00
   6 -12   1    4.60    1.50
   6  12   1    1.50    0.80
   6  12   1    1.70    1.00
   8 -12   1    0.20    1.00
  -8 -12  -1   -0.10    0.60
   8 -12   1    1.20    1.40
  -8 -12  -1    0.00    1.00
   8  12   1    0.40    0.90
   8  12   1   -0.40    0.70
 -10 -12  -1    1.20    1.10
  10 -12   1    2.20    1.50
 -10 -12  -1    1.30    0.90
  10 -12   1    4.50    1.40
  10  12   1    1.70    1.10
 -12 -12  -1    3.20    1.40
  12 -12   1    6.10    2.20
 -12 -12  -1    2.40    1.50
 -12 -12  -1    2.00    1.30
  12 -12   1    0.70    1.20
  12  12   1    2.00    1.10
  14 -12   1    3.20    1.70
 -14 -12  -1    1.50    1.80
 -14 -12  -1    0.10    0.80
 -14 -12  -1    1.20    1.20
  14 -12   1   -1.10    1.50
  14  12   1    0.40    0.90
 -16 -12  -1    3.30    1.30
  16 -12   1    4.70    2.10
 -16 -12  -1    3.60    1.80
  18 -12   1   -1.80    1.30
  18 -12   1   -0.20    1.00
 -18 -12  -1   -0.40    0.80
  18 -12   1    0.00    2.00
 -18 -12  -1   -1.00    1.30
  18  12   1   -0.50    0.80
  20 -12   1    0.80    1.20
 -20 -12  -1    0.10    1.80
  20 -12   1    0.50    1.50
 -20 -12  -1   -0.90    1.70
 -20 -12  -1   -1.00    0.80
  20  12   1   -0.60    1.00
 -22 -12  -1    0.10    0.90
 -22 -12  -1    0.20    1.50
  22 -12   1   -2.00    1.30
  22 -12   1    0.00    1.10
  22 -12   1    0.20    1.60
  22  12   1    0.50    1.00
  24 -12   1   -2.50    1.30
 -24 -12  -1   -1.10    0.80
  24 -12   1   -0.70    1.60
 -24 -12  -1   -2.00    1.30
  24  12   1   -0.40    1.00
 -21 -13   1   -1.00    1.30
  21 -13  -1   -0.10    1.20
 -21 -13   1    0.80    1.10
  21 -13  -1   -0.40    1.60
 -21 -13   1    1.80    1.80
  21 -13  -1   -1.60    1.60
  21  13  -1   -1.60    0.90
  19 -13  -1   -1.50    0.90
 -19 -13   1   -2.60    1.10
  19 -13  -1   -0.70    1.20
  19 -13  -1    0.00    1.80
 -19 -13   1   -0.10    0.90
 -19 -13   1    0.00    1.70
  19  13  -1   -2.00    0.70
 -17 -13   1   -0.50    0.80
  17 -13  -1    1.00    1.70
  17 -13  -1    1.20    1.80
 -17 -13   1   -1.30    1.30
 -17 -13   1   -0.70    1.10
  17  13  -1   -0.90    0.80
 -15 -13   1    1.30    1.70
 -15 -13   1    2.80    1.30
 -15 -13   1    2.00    1.90
  15 -13  -1    2.20    1.90
  15 -13  -1    1.10    1.20
  15 -13  -1    0.50    1.60
  15  13  -1    1.00    1.00
  13 -13  -1    0.60    1.00
 -13 -13   1    0.60    1.20
  13 -13  -1    2.00    1.60
 -13 -13   1    1.60    2.40
  13 -13  -1   -1.40    1.70
 -13 -13   1   -0.10    0.70
  13  13  -1   -0.60    0.90
  11 -13  -1   -2.20    1.20
  11 -13  -1   -0.30    1.10
 -11 -13   1    1.50    1.30
 -11 -13   1   -0.10    1.40
 -11 -13   1    0.70    0.90
  11  13  -1    1.30    1.10
   9 -13  -1    6.60    1.80
  -9 -13   1    4.50    2.10
  -9 -13   1    3.40    1.40
   9 -13  -1    8.10    2.50
  -9 -13   1    5.50    1.40
   9  13  -1    4.50    1.50
  -7 -13   1   -0.10    1.50
   7 -13  -1    1.90    1.20
   7 -13  -1    1.60    1.40
  -7 -13   1    1.00    1.00
   7  13  -1    0.20    0.80
   5 -13  -1   -1.10    1.20
  -5 -13   1    0.70    0.90
  -5 -13   1    0.20    1.10
   5 -13  -1   -0.20    1.10
  -5 -13   1   -0.50    1.10
   5  13  -1    0.60    0.90
  -3 -13   1    0.10    1.30
  -3 -13   1    1.10    0.90
   3 -13  -1   -0.60    1.40
   3 -13  -1    0.70    1.20
  -3 -13   1    0.90    1.20
   3  13  -1    2.10    1.20
  -1 -13   1    0.30    0.90
  -1 -13   1    0.30    1.40
   1 -13  -1    0.60    1.00
  -1 -13   1   -0.10    0.70
   1 -13  -1    1.10    1.70
  -1  13   1   -0.10    0.70
   1  13  -1    1.70    1.10
  -1 -13  -1    1.00    0.80
  -1 -13  -1    0.00    1.40
   1 -13   1   -0.80    1.00
  -1 -13  -1   -0.10    0.90
   1 -13   1    4.10    1.70
   1  13   1    0.70    0.90
  -1  13  -1    2.20    1.20
  -3 -13  -1    3.10    1.80
   3 -13   1    1.90    1.30
  -3 -13  -1    1.10    0.70
  -3 -13  -1    2.90    1.50
   3 -13   1    0.50    1.60
   3  13   1    0.30    0.90
  -5 -13  -1    1.10    1.10
   5 -13   1    4.00    1.80
  -5 -13  -1    1.30    0.80
  -5 -13  -1   -0.40    1.40
   5 -13   1   -0.10    1.00
   5  13   1   -0.10    0.90
  -7 -13  -1    1.90    1.60
   7 -13   1    2.20    1.30
  -7 -13  -1    2.80    1.40
   7 -13   1    4.00    2.00
  -7 -13  -1    3.30    1.70
   7  13   1    3.70    1.30
   9 -13   1    0.20    1.20
  -9 -13  -1    1.10    1.00
   9 -13   1    1.30    1.60
  -9 -13  -1    1.30    1.10
  -9 -13  -1   -0.40    1.40
   9  13   1    2.90    1.10
  11 -13   1    7.60    1.80
 -11 -13  -1    8.50    2.50
  11 -13   1    4.30    2.30
 -11 -13  -1    6.10    1.70
 -11 -13  -1   13.30    3.20
  11  13   1    3.70    1.40
  13 -13   1    0.60    1.10
  13 -13   1    2.30    1.70
 -13 -13  -1   -1.50    2.30
 -13 -13  -1   -0.70    1.00
 -13 -13  -1    0.50    0.90
  13 -13   1    1.80    1.80
  13  13   1   -1.80    0.80
  15 -13   1    1.10    1.10
  15 -13   1   -0.50    1.70
 -15 -13  -1   -0.70    1.10
 -15 -13  -1    3.10    1.20
  15 -13   1    2.00    1.90
 -15 -13  -1    3.40    2.10
  15  13   1    2.20    1.20
 -17 -13  -1    1.30    1.30
  17 -13   1    0.00    1.00
 -17 -13  -1   -1.60    1.20
  17 -13   1   -0.70    1.40
 -17 -13  -1   -0.10    0.90
  17 -13   1    1.70    2.00
  17  13   1   -0.10    1.10
  19 -13   1    1.60    1.60
 -19 -13  -1    0.40    1.00
 -19 -13  -1    0.10    1.30
  19 -13   1   -1.50    1.50
  19 -13   1   -0.60    2.50
 -19 -13  -1    0.10    1.20
  19  13   1   -1.20    0.90
 -14 -14   1   -0.30    1.00
  14 -14  -1   -0.30    1.80
  14 -14  -1   -3.00    1.40
 -14 -14   1   -2.90    1.20
  14 -14  -1   -2.10    0.90
 -14 -14   1   -0.70    0.80
  14  14  -1   -0.90    0.80
 -12 -14   1   -0.20    0.90
 -12 -14   1   -1.80    1.00
  12 -14  -1   -2.80    1.90
  12 -14  -1   -1.80    1.40
 -12 -14   1    0.40    1.70
  12  14  -1    0.00    1.10
  10 -14  -1   -1.20    1.10
  10 -14  -1    2.40    1.90
 -10 -14   1    0.00    0.80
 -10 -14   1    0.40    1.50
 -10 -14   1    0.30    1.10
  10  14  -1   -0.50    1.00
  -8 -14   1    0.70    1.20
   8 -14  -1    2.80    1.40
  -8 -14   1   -0.40    1.50
   8 -14  -1    1.20    1.80
  -8 -14   1    2.80    1.50
   8  14  -1    1.30    0.90
  -6 -14   1    2.10    1.70
   6 -14  -1   -0.30    1.60
   6 -14  -1    0.90    1.20
  -6 -14   1    0.90    1.00
  -6 -14   1    0.40    1.20
   6  14  -1    1.00    1.10
  -4 -14   1    2.70    1.50
  -4 -14   1   -0.90    0.80
   4 -14  -1    2.80    1.90
  -4 -14   1    0.50    1.90
   4 -14  -1    0.20    1.10
   4  14  -1    0.80    1.20
  -2 -14   1    3.70    1.80
   2 -14  -1    4.20    1.70
   2 -14  -1    3.00    2.10
  -2 -14   1    5.20    2.20
   0 -14   1   -0.80    0.80
   0 -14  -1    1.10    1.30
   0 -14  -1   -0.70    1.60
   0 -14   1   -0.30    1.60
   0  14   1    0.10    1.10
   0  14  -1   -1.00    0.80
   2 -14   1    7.60    2.40
  -2 -14  -1    7.40    2.50
   2 -14   1    4.60    1.60
  -2 -14  -1    4.10    1.50
   2  14   1    2.00    1.20
  -4 -14  -1    3.60    1.50
  -4 -14  -1   -0.70    0.80
   4 -14   1   -0.80    1.30
  -4 -14  -1    1.60    1.70
   4 -14   1   -0.60    1.10
   4  14   1    1.00    1.20
  -6 -14  -1   -0.30    1.20
   6 -14   1   -1.40    1.40
   6 -14   1    0.80    1.10
  -6 -14  -1    0.00    1.60
   6  14   1   -0.40    0.80
   8 -14   1    0.30    1.10
  -8 -14  -1   -0.50    1.10
   8 -14   1   -0.10    1.40
  -8 -14  -1    0.10    1.30
   8  14   1   -0.50    0.70
  10 -14   1   -0.20    1.70
  10 -14   1    1.70    1.50
 -10 -14  -1    1.20    1.40
 -10 -14  -1    2.50    1.20
 -10 -14  -1    0.80    1.70
  12 -14   1   -3.00    1.10
  12 -14   1    0.30    1.20
 -12 -14  -1   -1.10    1.40
 -12 -14  -1   -1.80    1.00
  12  14   1   -0.60    0.70
 -14 -14  -1   -0.20    1.30
  14 -14   1    0.10    1.50
 -14 -14  -1    0.30    1.00
  14 -14   1   -2.40    1.50
  14 -14   1   -0.90    1.10
 -14 -14  -1   -1.50    1.30
  14  14   1   -1.70    0.70
  44   0  -2    2.50    1.90
  44   0  -2    4.70    2.30
  42   0  -2   -0.90    1.60
  42   0  -2   -1.00    1.60
  42   0  -2   -0.30    1.20
  40   0  -2    8.10    2.50
  40   0  -2    3.20    1.40
  38   0  -2   -2.10    1.20
  38   0  -2    1.90    1.50
  36   0  -2    4.60    1.70
  36   0  -2    3.00    1.30
  36   0  -2    7.30    2.00
  34   0  -2    2.00    1.20
  34   0  -2    4.90    1.90
  34   0  -2    3.80    1.70
  32   0  -2   10.70    2.50
  32   0  -2    7.30    2.10
 -30   0   2    0.70    0.50
  30   0  -2    1.90    1.20
  30   0  -2    1.20    1.10
  30   0  -2    1.00    0.90
 -30   0   2    1.30    1.00
  28   0  -2    1.80    0.90
 -28   0   2    2.40    0.60
  28   0  -2    2.40    1.30
  26   0  -2    0.60    0.90
 -26   0   2    1.50    0.80
 -26   0   2    0.10    0.40
  26   0  -2    0.40    0.90
  24   0  -2    3.60    1.20
 -24   0   2    3.60    0.60
  24   0  -2    1.00    0.80
  24   0  -2   14.20    5.90
 -24   0   2    5.10    4.90
  24   0  -2    2.40    0.60
 -24   0   2    5.90    1.30
  24   0  -2    2.70    1.20
 -24   0   2    2.40    1.00
 -22   0   2   93.39   14.00
 -22   0   2   65.49   11.80
  22   0  -2   68.09   12.20
  22   0  -2   74.79    5.60
 -22   0   2   77.59    4.00
  22   0  -2   73.19    5.60
  22   0  -2   82.89   12.90
 -22   0   2   81.89    4.60
  22   0  -2   70.99    4.70
 -22   0   2   87.79    5.40
 -22   0   2   76.59    5.30
 -22   0   2   82.29    4.00
 -22   0   2   84.19    4.10
  22   0  -2   89.59    6.10
 -20   0   2  122.09    5.80
  20   0  -2  114.69    7.40
 -20   0   2  136.29   14.80
 -20   0   2  119.79   15.60
  20   0  -2  122.59    7.40
 -20   0   2  128.49    7.10
  20   0  -2  126.79   15.10
 -20   0   2  112.39    6.30
 -20   0   2  120.59    7.10
 -20   0   2  114.79    5.80
  20   0  -2  121.59   15.10
  20   0  -2  119.39    6.40
  20   0  -2  111.39    7.30
  18   0  -2    7.20    1.20
 -18   0   2    9.40    5.00
  18   0  -2    0.80    3.50
 -18   0   2    6.90    1.60
 -18   0   2    7.30    0.80
 -18   0   2    4.60    3.20
 -18   0   2    8.60    1.20
 -18   0   2    8.70    1.60
  18   0  -2    4.20    1.20
 -18   0   2   10.50    0.90
  18   0  -2    7.00    1.80
 -16   0   2   23.90    1.40
  16   0  -2   17.40    2.00
 -16   0   2   21.50    2.20
 -16   0   2   26.80    6.50
 -16   0   2   22.20    1.50
 -16   0   2   21.80    1.80
 -16   0   2   26.50    5.80
 -16   0   2   21.40    2.20
  16   0  -2   18.00    6.10
  16   0  -2   22.90    2.40
  16   0  -2   22.90    2.50
  16   0  -2   25.20    6.20
  16   0  -2   24.20    2.50
  16   0  -2   23.60    2.10
 -16   0   2   20.90    2.20
  16   0  -2   23.20    2.40
  14   0  -2 6573.84  306.67
  14   0  -2 6466.45  305.77
 -14   0   2 6585.44  306.07
 -14   0   2 6559.24  306.77
  12   0  -2  180.78    9.20
 -12   0   2  174.28    8.60
  12   0  -2  186.78   15.90
 -12   0   2  169.58    8.90
 -12   0   2  195.48    9.20
 -12   0   2  178.48   15.30
 -12   0   2  170.58    8.40
  12   0  -2  169.48   15.10
  12   0  -2  178.98    8.70
  12   0  -2  173.78    9.20
  12   0  -2  172.28    9.20
 -12   0   2  176.58    9.10
 -12   0   2  174.78   15.60
  12   0  -2  168.58    8.90
  12   0  -2  188.28    9.30
  -4   0   2  658.73   29.40
   4   0  -2  705.13   29.50
  -4   0   2  599.44   29.50
  -4   0   2  638.44   29.60
   4   0  -2  675.03   29.60
  -4   0   2  662.23   33.70
   4   0  -2  680.63   29.70
   4   0  -2  655.83   29.60
   4   0  -2  696.23   29.60
   4   0  -2  649.34   33.40
  -4   0   2  611.44   29.50
  -4   0   2  582.94   32.90
   4   0  -2  585.64   29.50
   4   0  -2  638.54   33.40
   4   0  -2  721.33   29.40
  -4   0   2  603.64   29.50
   2   0  -2  372.16   17.90
  -2   0   2  371.16   20.40
  -2   0   2  414.66   17.90
  -2   0   2  372.86   20.40
  -2   0   2  410.26   18.20
  -2   0   2  402.96   17.90
   0   0  -2   93.29    4.40
   0   0   2   98.99    4.70
   0   0   2   93.39    5.70
   0   0  -2   99.39    4.60
   0   0   2   96.39    4.40
   0   0   2   92.89    5.70
   0   0   2  105.99    4.50
   0   0   2   89.99    4.40
   8   0   2   57.29    3.00
   8   0   2   53.69    5.60
   8   0   2   58.19    3.20
  -8   0  -2   58.29    5.50
   8   0   2   58.39    3.10
   8   0   2   44.90    5.00
  -8   0  -2   50.49    5.50
  -8   0  -2   54.29    2.90
   8   0   2   56.29    3.30
   8   0   2   55.89    2.70
  -8   0  -2   58.89    3.20
   8   0   2   55.09    3.50
  -8   0  -2   58.69    3.30
 -10   0  -2   81.99    4.10
  10   0   2   69.09    4.60
  10   0   2   94.09    8.40
 -10   0  -2   83.99    7.90
  10   0   2   83.09    7.60
 -10   0  -2   82.39    4.90
 -10   0  -2   81.09    4.10
  10   0   2   79.29    4.30
  10   0   2   84.89    4.70
 -10   0  -2   78.69    7.70
  10   0   2   79.49    4.50
  10   0   2   80.49    4.10
 -10   0  -2   77.19    4.30
  12   0   2    0.90    1.50
  12   0   2    0.10    0.30
  12   0   2    0.60    0.20
 -12   0  -2    0.40    0.40
  12   0   2    0.80    0.50
  12   0   2   -1.50    1.20
 -12   0  -2    0.10    0.20
  12   0   2    0.20    0.30
 -12   0  -2    0.80    0.30
 -12   0  -2   -1.20    1.50
  14   0   2 4278.17  201.88
 -14   0  -2 4317.27  201.38
  14   0   2 4274.67  200.58
 -14   0  -2 4230.98  201.08
  16   0   2  483.05   23.10
 -16   0  -2  468.85   23.20
  16   0   2  504.55   22.80
  16   0   2  470.55   31.10
 -16   0  -2  467.25   30.50
 -16   0  -2  485.05   22.60
 -16   0  -2  460.75   22.40
  16   0   2  489.25   23.70
 -16   0  -2  477.25   30.70
  16   0   2  479.45   30.20
  16   0   2  475.45   23.30
 -16   0  -2  503.35   22.70
  16   0   2  497.25   23.10
 -18   0  -2  110.09    5.80
 -18   0  -2   92.79   11.80
  18   0   2  116.99    6.50
 -18   0  -2  110.79    5.90
  18   0   2  107.99    6.90
 -18   0  -2  104.99    5.90
  18   0   2  112.69    5.80
 -18   0  -2  100.09   11.90
  18   0   2  113.49   12.30
  18   0   2   92.99   11.80
  18   0   2  113.89    6.70
  20   0   2  473.95   24.10
 -20   0  -2  530.35   23.70
 -20   0  -2  485.05   23.30
  20   0   2  522.45   23.30
  20   0   2  511.05   24.40
  20   0   2  487.45   32.90
 -20   0  -2  495.85   23.40
  20   0   2  463.25   24.70
 -20   0  -2  486.15   33.70
 -22   0  -2    8.40    1.40
  22   0   2    1.40    4.20
 -22   0  -2    6.30    4.50
  22   0   2   10.30    2.30
 -22   0  -2    9.90    4.50
  22   0   2    6.30    3.90
 -22   0  -2    6.60    1.30
 -22   0  -2    8.10    1.40
  22   0   2    8.30    1.90
  24   0   2  159.98    9.80
 -24   0  -2  180.08    9.00
  24   0   2  169.98   10.60
  24   0   2  180.78   10.30
 -24   0  -2  166.48    8.80
 -26   0  -2  335.97   15.60
  26   0   2  338.67   17.70
  26   0   2  311.07   16.80
 -26   0  -2  322.47   15.70
  26   0   2  278.97   17.60
  28   0   2   13.20    2.70
  28   0   2    6.90    1.80
  30   0   2   -0.50    0.50
  30   0   2    0.70    1.10
  30   0   2   -0.30    1.60
  32   0   2    0.40    0.70
  32   0   2    1.60    1.40
  32   0   2    1.70    1.30
  34   0   2   99.09    7.60
  34   0   2   85.39    7.70
  34   0   2   84.99    7.20
  36   0   2    2.50    1.40
  36   0   2    7.90    2.30
  36   0   2    5.40    1.90
  38   0   2    2.50    1.20
  38   0   2    5.40    2.00
  40   0   2   -0.20    1.00
  40   0   2    0.50    1.70
  42   0   2   -0.10    0.90
  42   0   2    0.60    1.80
  43  -1  -2   -0.60    1.30
  43  -1  -2   -1.50    0.80
  43   1  -2    2.10    1.60
  43   1  -2   -1.30    1.60
  43   1  -2    1.80    2.00
  41  -1  -2   -2.00    0.70
  41  -1  -2   -0.60    1.30
  41  -1  -2   -0.90    1.10
  41   1  -2    1.00    1.10
  41   1  -2    0.30    1.60
  41   1  -2    1.70    1.60
  39  -1  -2   -1.20    1.40
  39  -1  -2   -0.20    0.90
  39  -1  -2   -1.80    1.00
  39   1  -2    0.70    0.90
  39   1  -2    0.30    1.30
  39   1  -2    1.10    1.30
  37  -1  -2    2.70    1.60
  37  -1  -2    2.70    1.20
  37  -1  -2    3.10    1.70
  37   1  -2    0.20    1.40
  37   1  -2    4.30    1.80
  37   1  -2    3.10    1.40
  35  -1  -2   -0.40    1.00
  35  -1  -2   -0.30    0.80
  35  -1  -2    0.10    1.20
  35   1  -2   -0.20    1.30
  35   1  -2    0.50    0.70
  35   1  -2   -0.40    1.00
  33  -1  -2   -0.20    0.80
  33  -1  -2   -0.40    1.20
  33  -1  -2    0.00    1.00
  33   1  -2    1.20    1.30
  33   1  -2    0.00    0.80
  33   1  -2    0.70    1.10
 -33   1   2   -0.10    0.80
  31  -1  -2    1.90    0.90
 -31  -1   2    1.70    0.70
  31  -1  -2    2.70    1.60
  31  -1  -2    4.70    1.60
  31   1  -2    3.10    1.20
  31   1  -2    2.30    1.50
 -31   1   2    2.00    1.20
  31   1  -2    3.30    1.60
  29  -1  -2    1.30    1.30
 -29  -1   2    3.80    1.40
  29  -1  -2    0.40    0.80
 -29  -1   2    0.50    0.50
  29  -1  -2    1.90    1.20
  29   1  -2    1.40    1.30
  29   1  -2    1.90    1.00
  29   1  -2    3.60    1.60
 -29   1   2    0.50    0.80
 -27  -1   2    1.60    1.10
  27  -1  -2    0.10    0.70
 -27  -1   2    0.00    0.40
  27  -1  -2    1.40    1.10
  27  -1  -2    0.00    1.00
  27   1  -2    0.30    0.90
 -27   1   2    0.40    0.40
  27   1  -2    0.20    0.50
 -27   1   2    2.20    1.20
  27   1  -2    1.40    1.20
  25  -1  -2   19.50    3.30
 -25  -1   2   16.30    2.30
  25  -1  -2   20.20    3.00
 -25  -1   2   16.50    2.00
  25  -1  -2   19.10    2.70
 -25  -1   2   16.50    1.60
 -25   1   2   16.40    2.50
 -25   1   2   16.70    1.70
  25   1  -2   17.40    3.00
  25   1  -2   16.80    2.70
  25   1  -2   23.10    3.00
 -23  -1   2  288.87   14.10
 -23  -1   2  292.07   13.30
 -23  -1   2  286.67   13.20
  23  -1  -2  316.17   26.80
  23  -1  -2  292.87   13.90
 -23  -1   2  284.17   36.70
  23  -1  -2  306.37   26.30
 -23  -1   2  282.67   13.60
 -23  -1   2  311.27   15.00
  23  -1  -2  274.37   15.40
  23  -1  -2  268.87   15.10
  23  -1  -2  245.78   15.00
 -23  -1   2  282.67   26.60
  23   1  -2  269.77   15.30
 -23   1   2  284.17   13.20
 -23   1   2  282.27   13.60
 -23   1   2  275.17   26.40
 -23   1   2  258.37   25.70
  23   1  -2  279.27   15.20
 -23   1   2  279.47   14.70
  23   1  -2  300.57   26.30
  23   1  -2  292.97   15.40
 -23   1   2  294.67   14.70
  23   1  -2  301.07   14.40
 -21  -1   2    9.20    2.10
 -21  -1   2    7.10    4.60
  21  -1  -2    1.90    3.80
  21  -1  -2    9.40    1.90
  21  -1  -2   13.30    2.10
  21  -1  -2    2.20    4.70
  21  -1  -2    6.60    1.20
 -21  -1   2    7.90    0.90
  21  -1  -2    8.70    2.00
 -21  -1   2    4.30    4.40
 -21  -1   2    7.10    0.90
 -21   1   2   -0.70    4.10
 -21   1   2    6.90    1.10
  21   1  -2    7.50    1.90
  21   1  -2   13.40    5.30
 -21   1   2    7.90    0.90
  21   1  -2    5.90    1.50
 -21   1   2    5.80    1.60
 -21   1   2    9.00    1.60
  21   1  -2    1.50    3.40
 -19  -1   2   80.69   11.80
  19  -1  -2   72.19    5.20
  19  -1  -2   58.09   10.20
 -19  -1   2   84.09    5.10
 -19  -1   2   77.39    4.50
 -19  -1   2   70.19    5.00
  19  -1  -2   71.79    5.30
 -19  -1   2   74.89    3.90
  19  -1  -2   83.49    4.30
 -19  -1   2   67.59   11.60
  19  -1  -2   83.79    5.40
 -19   1   2   68.59    4.80
  19   1  -2   88.29   12.20
 -19   1   2   74.39    3.80
 -19   1   2   66.39   11.60
  19   1  -2   70.79    5.10
  19   1  -2   75.49    5.30
  19   1  -2   65.09   10.80
  19   1  -2   73.39    5.30
 -19   1   2   78.29   11.80
 -19   1   2   71.89    4.10
 -19   1   2   75.69    4.90
  19   1  -2   72.69    4.60
 -17  -1   2  240.98   12.40
 -17  -1   2  234.28   12.90
  17  -1  -2  246.88   12.70
  17  -1  -2  239.08   13.20
  17  -1  -2  246.18   12.10
 -17  -1   2  283.97   13.30
  17  -1  -2  283.47   13.60
  17  -1  -2  235.48   13.00
  17  -1  -2  258.67   21.50
 -17  -1   2  225.28   21.50
 -17  -1   2  237.58   11.90
 -17  -1   2  258.27   21.90
  17  -1  -2  253.47   21.60
 -17  -1   2  250.67   13.10
  17   1  -2  224.18   12.80
  17   1  -2  224.28   13.00
  17   1  -2  239.78   12.50
 -17   1   2  266.87   22.30
  17   1  -2  244.78   22.10
  17   1  -2  271.77   22.30
 -17   1   2  270.77   12.90
  17   1  -2  261.17   13.40
 -17   1   2  293.07   14.10
 -17   1   2  274.67   22.40
  17   1  -2  260.57   13.30
 -17   1   2  275.07   13.60
 -17   1   2  268.97   11.90
 -17   1   2  252.47   12.00
 -15  -1   2   44.20    3.20
 -15  -1   2   36.50    2.60
  15  -1  -2   34.30    6.30
  15  -1  -2   37.70    2.40
 -15  -1   2   37.80    3.10
 -15  -1   2   43.30    2.40
  15  -1  -2   42.30    3.20
  15  -1  -2   28.30    7.00
  15  -1  -2   36.10    3.10
  15  -1  -2   38.70    3.10
 -15  -1   2   39.90    3.00
  15  -1  -2   40.80    3.20
 -15  -1   2   32.20    7.30
 -15  -1   2   38.50    3.20
  15   1  -2   41.20    3.00
  15   1  -2   42.30    3.30
 -15   1   2   38.60    2.30
 -15   1   2   39.50    2.40
 -15   1   2   33.00    6.90
  15   1  -2   42.20    3.30
 -15   1   2   35.70    2.80
  15   1  -2   41.90    3.20
 -15   1   2   36.60    3.00
  15   1  -2   38.50    7.50
  15   1  -2   62.29    8.70
 -15   1   2   40.80    3.00
 -15   1   2   27.70    6.70
 -13  -1   2  261.77   12.80
  13  -1  -2  250.37   12.00
 -13  -1   2  225.48   11.90
  13  -1  -2  276.47   12.50
  13  -1  -2  246.38   12.70
  13  -1  -2  244.28   19.50
  13  -1  -2  238.38   12.70
 -13  -1   2  286.27   12.90
  13  -1  -2  287.47   20.60
 -13  -1   2  278.77   20.80
  13  -1  -2  241.38   12.60
 -13  -1   2  237.08   12.50
 -13  -1   2  247.18   20.20
 -13  -1   2  237.08   12.70
 -13   1   2  237.58   12.30
  13   1  -2  279.47   12.40
 -13   1   2  271.07   11.90
 -13   1   2  263.47   12.80
 -13   1   2  230.38   19.50
  13   1  -2  227.98   12.70
  13   1  -2  232.58   12.70
  13   1  -2  248.18   12.50
 -13   1   2  271.57   12.60
 -13   1   2  261.67   20.40
  13   1  -2  244.08   12.70
  13   1  -2  260.97   20.60
  13   1  -2  243.18   19.70
 -13   1   2  263.77   11.80
 -11  -1   2  560.94   34.80
  11  -1  -2  625.64   26.40
 -11  -1   2  548.95   26.50
  11  -1  -2  538.85   26.90
  11  -1  -2  608.44   27.00
 -11  -1   2  551.64   26.30
  11  -1  -2  596.54   26.70
 -11  -1   2  549.74   34.60
  11  -1  -2  586.44   34.50
 -11  -1   2  561.24   27.00
 -11  -1   2  528.55   26.70
 -11  -1   2  549.15   27.00
  11  -1  -2  601.24   34.40
 -11  -1   2  545.65   26.90
 -11   1   2  633.94   26.30
  11   1  -2  564.54   26.80
  11   1  -2  601.94   35.50
 -11   1   2  584.04   26.30
  11   1  -2  567.14   27.10
  11   1  -2  554.44   26.90
  11   1  -2  611.14   34.90
 -11   1   2  553.24   26.90
 -11   1   2  561.94   34.40
 -11   1   2  594.34   27.10
 -11   1   2  589.14   34.90
  -5  -1   2 1974.30   91.69
  -5  -1   2 1950.60   91.69
   5  -1  -2 1771.32   91.19
   5  -1  -2 1930.61   91.19
   5   1  -2 1967.20   91.49
  -5   1   2 1911.11   91.29
   5   1  -2 1929.91   92.09
  -5   1   2 1865.21   91.29
   3  -1  -2  964.50   46.40
  -3  -1   2  937.41   46.00
   3  -1  -2  943.51   45.90
  -3  -1   2  942.71   42.50
  -3  -1   2  902.61   46.00
  -3   1   2  932.21   46.00
   3   1  -2  938.91   46.30
  -3   1   2  898.81   42.30
   3   1  -2  918.51   42.40
  -3   1   2  956.60   46.20
   1  -1  -2   47.80    2.40
  -1  -1   2   50.09    2.50
  -1  -1   2   48.70    4.20
  -1  -1   2   47.10    2.30
  -1  -1   2   43.80    2.40
   1  -1  -2   42.20    2.40
   1  -1  -2   48.90    2.50
  -1  -1   2   40.90    2.50
   1  -1  -2   54.29    4.70
  -1  -1   2   42.80    2.50
   1  -1  -2   42.90    4.20
  -1  -1   2   48.40    2.30
   1   1  -2   47.10    2.30
   1   1  -2   47.20    4.00
  -1   1   2   42.70    4.30
  -1   1   2   44.30    2.40
   1   1  -2   47.70    2.30
   1   1  -2   51.49    2.50
  -1   1   2   43.70    2.40
  -1   1   2   44.50    4.30
  -1   1   2   44.40    2.30
  -1   1   2   42.80    2.50
   1   1  -2   50.09    2.40
   1   1  -2   48.60    2.50
   1   1  -2   47.80    2.40
   3  -1   2    0.50    0.20
  -3  -1  -2    1.40    1.00
  -3  -1  -2    0.40    0.20
   3  -1   2    0.60    0.20
  -3  -1  -2    0.70    0.20
  -3  -1  -2    1.10    0.30
  -3  -1  -2    1.10    0.30
   3  -1   2    0.90    0.40
  -3  -1  -2    2.00    0.40
   3  -1   2    0.60    0.50
  -3   1  -2    1.50    0.60
  -3   1  -2    1.80    0.60
   3   1   2    0.90    0.20
   3   1   2    1.80    0.40
  -3   1  -2    2.30    0.50
   3   1   2    0.90    0.20
   3   1   2    0.60    0.20
   3   1   2    0.80    0.30
   3   1   2    1.70    1.00
   3   1   2    1.30    0.30
  -3   1  -2    0.90    0.20
   3   1   2    2.00    1.00
   5  -1   2 5178.98  238.68
  -5   1  -2 5352.16  239.08
  -5   1  -2 5271.27  238.88
  -7  -1  -2  774.62   36.20
  -7  -1  -2  781.02   36.30
   7  -1   2  777.52   36.50
  -7  -1  -2  736.23   40.40
  -7  -1  -2  781.62   36.70
   7  -1   2  783.82   36.20
  -7  -1  -2  755.72   36.30
   7  -1   2  841.12   36.30
  -7  -1  -2  797.32   36.00
   7  -1   2  812.82   39.30
   7  -1   2  809.22   36.10
   7  -1   2  845.22   36.00
  -7  -1  -2  835.72   36.40
   7  -1   2  805.02   39.00
  -7   1  -2  772.92   36.50
   7   1   2  862.11   36.40
   7   1   2  817.02   41.10
   7   1   2  721.23   36.60
   7   1   2  822.82   36.00
   7   1   2  759.12   40.10
  -7   1  -2  759.72   36.00
   7   1   2  802.62   36.30
  -7   1  -2  735.13   39.10
  -7   1  -2  853.71   36.60
  -7   1  -2  808.32   39.20
  -9  -1  -2  281.37   18.00
   9  -1   2  260.07   13.30
  -9  -1  -2  277.87   13.60
   9  -1   2  275.17   16.60
  -9  -1  -2  265.07   13.20
   9  -1   2  286.57   13.10
   9  -1   2  295.37   13.10
   9  -1   2  251.07   12.90
  -9  -1  -2  286.77   13.10
  -9  -1  -2  269.37   13.10
   9  -1   2  274.77   16.60
  -9  -1  -2  278.87   12.60
   9  -1   2  283.37   12.60
   9  -1   2  289.37   12.70
  -9   1  -2  281.17   13.10
  -9   1  -2  262.47   16.60
   9   1   2  271.27   13.20
   9   1   2  251.07   17.70
  -9   1  -2  274.37   16.70
  -9   1  -2  292.37   12.90
   9   1   2  270.57   13.00
   9   1   2  287.47   17.70
   9   1   2  256.97   13.20
  -9   1  -2  281.77   12.60
  11  -1   2   39.40    2.10
  11  -1   2   40.20    2.80
  11  -1   2   35.20    2.40
 -11  -1  -2   40.70    2.70
 -11  -1  -2   41.60    5.40
  11  -1   2   37.60    2.40
 -11  -1  -2   38.00    2.90
  11  -1   2   35.10    2.70
  11  -1   2   29.10    4.60
 -11  -1  -2   37.60    2.00
  11  -1   2   28.10    4.70
 -11  -1  -2   36.40    2.40
  11  -1   2   39.60    2.00
 -11  -1  -2   43.60    2.60
  11   1   2   42.10    3.00
  11   1   2   37.70    5.60
  11   1   2   40.60    2.50
 -11   1  -2   43.80    5.30
 -11   1  -2   36.50    5.30
  11   1   2   39.90    2.00
  11   1   2   37.50    5.90
  11   1   2   45.80    2.80
 -11   1  -2   40.30    2.40
 -11   1  -2   39.30    2.70
  11   1   2   39.40    2.70
 -13  -1  -2  582.24   28.00
  13  -1   2  593.14   27.00
  13  -1   2  599.94   28.50
  13  -1   2  586.84   28.20
  13  -1   2  618.24   27.80
  13  -1   2  609.64   27.20
 -13  -1  -2  568.24   27.90
 -13  -1  -2  640.14   28.60
 -13  -1  -2  622.84   27.80
  13  -1   2  637.54   27.80
  13  -1   2  560.84   33.50
 -13  -1  -2  601.34   35.10
  13  -1   2  590.04   33.70
  13  -1   2  590.34   27.60
  13   1   2  586.24   34.30
 -13   1  -2  573.04   33.90
  13   1   2  606.54   27.60
 -13   1  -2  577.84   27.30
  13   1   2  599.44   28.30
 -13   1  -2  623.04   28.70
 -13   1  -2  567.04   33.80
  13   1   2  550.64   28.00
  13   1   2  623.94   28.50
 -13   1  -2  638.94   27.60
  13   1   2  559.14   28.00
  13   1   2  558.04   35.10
 -15  -1  -2   10.30    4.10
 -15  -1  -2   11.80    1.40
  15  -1   2   15.10    1.10
 -15  -1  -2    9.50    3.70
 -15  -1  -2   15.50    1.50
  15  -1   2   14.70    1.80
  15  -1   2   12.00    1.90
  15  -1   2    8.10    3.30
  15  -1   2   16.40    1.90
 -15  -1  -2   12.50    1.40
  15  -1   2   10.30    3.70
 -15  -1  -2   12.80    1.70
 -15  -1  -2   10.60    1.70
  15  -1   2   15.10    1.60
 -15   1  -2    9.90    3.70
 -15   1  -2   12.20    4.30
 -15   1  -2   15.10    1.80
 -15   1  -2   13.40    1.20
  15   1   2   15.30    4.30
  15   1   2   19.80    2.00
  15   1   2   14.10    1.70
  15   1   2   14.80    2.00
  15   1   2   15.20    1.70
 -15   1  -2   13.50    1.30
  15   1   2   14.10    1.40
  17  -1   2  175.48    9.10
 -17  -1  -2  162.98    8.90
 -17  -1  -2  164.78    9.20
  17  -1   2  160.68    9.30
 -17  -1  -2  168.08   16.00
  17  -1   2  163.98    8.90
 -17  -1  -2  160.28   16.00
  17  -1   2  181.38   15.40
  17  -1   2  176.58    8.30
  17  -1   2  159.68   14.80
 -17  -1  -2  167.68    8.70
  17  -1   2  155.58    9.50
 -17  -1  -2  180.18    8.80
  17   1   2  158.68   16.10
 -17   1  -2  178.68    8.40
  17   1   2  167.28    9.30
 -17   1  -2  172.38   15.50
  17   1   2  164.98   15.20
 -17   1  -2  168.68    9.80
 -17   1  -2  155.18   15.10
  17   1   2  179.18    8.70
  17   1   2  177.28    9.80
  17   1   2  185.18    9.40
 -17   1  -2  170.68    8.60
  19  -1   2    4.80    1.30
  19  -1   2    8.30    3.20
 -19  -1  -2    4.90    1.10
  19  -1   2    5.20    0.80
 -19  -1  -2    5.60    1.20
 -19  -1  -2    5.80    1.20
 -19  -1  -2    2.40    2.80
  19  -1   2    3.40    0.90
  19  -1   2    3.60    3.20
 -19  -1  -2    6.70    4.60
  19  -1   2    3.50    1.10
  19   1   2    4.30    3.40
 -19   1  -2    4.80    1.00
 -19   1  -2    6.50    3.20
  19   1   2    7.90    1.60
 -19   1  -2    7.00    1.10
  19   1   2    3.00    1.00
  19   1   2   -1.30    2.80
 -19   1  -2    3.70    3.10
  19   1   2    5.50    1.10
 -21  -1  -2   10.20    1.50
  21  -1   2    9.10    1.70
  21  -1   2    8.80    4.10
  21  -1   2    8.70    1.10
 -21  -1  -2    9.60    1.50
 -21  -1  -2   17.90    4.60
  21  -1   2   11.70    2.30
 -21  -1  -2   15.30    4.50
  21  -1   2    4.90    3.30
 -21  -1  -2   11.50    1.60
  21  -1   2   11.40    2.10
  21   1   2    8.60    1.40
 -21   1  -2    7.00    4.00
  21   1   2   20.10    5.00
  21   1   2   11.40    4.90
  21   1   2   11.00    1.90
  21   1   2   13.70    2.40
 -21   1  -2    8.30    1.20
 -21   1  -2    5.80    3.70
  21   1   2   10.80    2.00
 -21   1  -2    8.60    1.30
 -23  -1  -2   79.39    4.80
  23  -1   2   89.29    5.90
  23  -1   2   82.19    5.50
 -23  -1  -2   74.79    5.00
 -23  -1  -2   78.69    4.80
  23  -1   2   78.19    6.10
  23   1   2   77.89    5.60
  23   1   2   77.29    4.80
 -23   1  -2   75.89    4.50
  23   1   2   72.59    5.50
  23   1   2   74.99    6.00
 -25  -1  -2  321.37   15.50
  25  -1   2  334.47   16.50
  25  -1   2  338.67   17.40
  25  -1   2  304.07   17.60
 -25  -1  -2  300.67   15.40
  25   1   2  280.37   16.30
  25   1   2  318.77   16.60
  25   1   2  268.17   16.80
 -25   1  -2  337.57   15.20
 -27  -1  -2   15.00    2.10
  27  -1   2   13.90    2.70
 -27  -1  -2   11.90    2.00
  27  -1   2   17.40    2.80
  27  -1   2   14.10    3.10
  27   1   2   20.00    3.30
  27   1   2   15.80    2.60
  27   1   2   16.50    2.80
  29  -1   2    7.40    2.00
 -29  -1  -2    3.80    0.90
  29  -1   2    5.20    1.40
  29  -1   2   10.30    2.30
  29   1   2    5.20    1.70
  29   1   2    4.30    1.60
  29   1   2    2.50    0.90
  31  -1   2    0.40    0.80
  31  -1   2    2.60    1.60
  31  -1   2    3.60    1.40
  31   1   2    1.60    0.70
  31   1   2    2.50    1.30
  31   1   2    1.80    1.30
  33  -1   2    4.90    1.90
  33  -1   2    3.90    1.80
  33   1   2    6.70    1.90
  33   1   2    5.40    1.70
  33   1   2    3.30    1.30
  35  -1   2    3.70    1.40
  35  -1   2    4.80    2.00
  35  -1   2    5.20    2.10
  35   1   2    4.20    1.60
  35   1   2    6.50    2.20
  35   1   2    2.30    1.20
  37  -1   2    0.70    1.20
  37  -1   2   -0.80    1.20
  37  -1   2    1.60    1.10
  37   1   2    0.80    1.50
  37   1   2    0.40    0.90
  39  -1   2    3.80    1.70
  39  -1   2    4.00    2.00
  39   1   2    2.70    1.30
  39   1   2    2.70    1.60
  39   1   2    3.40    2.00
  41  -1   2    0.00    1.80
  41  -1   2   -1.90    0.80
  41   1   2   -0.40    1.10
  41   1   2   -1.10    0.90
  43  -1   2   -1.00    0.90
  43  -1   2    0.20    1.20
  43   1   2    0.50    1.40
  43   1   2    0.10    1.00
  44  -2  -2   -2.60    1.60
  44  -2  -2    1.80    2.00
  44  -2  -2    2.10    1.00
  44   2  -2   -1.20    1.50
  44   2  -2    1.30    1.90
  44   2  -2   -1.00    1.20
  42  -2  -2    0.90    1.90
  42  -2  -2    0.50    1.60
  42  -2  -2    0.50    1.30
  42   2  -2   -1.50    1.60
  42   2  -2   -1.10    1.50
  42   2  -2   -0.40    1.10
  40  -2  -2    1.10    1.60
  40  -2  -2   -0.90    0.80
  40   2  -2    1.30    2.00
  40   2  -2   -0.20    0.60
  40   2  -2    0.80    1.80
  38  -2  -2   -0.10    1.50
  38  -2  -2    2.30    1.50
  38  -2  -2    0.40    1.00
  38   2  -2    1.00    1.40
  36  -2  -2    4.70    1.60
  36  -2  -2   13.20    3.30
  36  -2  -2    5.50    1.90
  36   2  -2    4.40    1.90
  36   2  -2    4.70    1.90
  34  -2  -2   25.00    3.90
  34  -2  -2   30.40    4.80
  34  -2  -2   30.60    4.60
 -34  -2   2   30.20    3.30
  34   2  -2   37.50    4.60
  34   2  -2   32.80    4.40
 -34   2   2   27.80    3.70
  34   2  -2   25.70    4.20
  32  -2  -2   49.00    5.10
  32  -2  -2   45.10    5.00
  32  -2  -2   44.80    5.30
 -32  -2   2   51.69    4.10
  32   2  -2   37.70    4.80
 -32   2   2   39.40    4.20
  32   2  -2   50.69    5.20
  32   2  -2   49.10    4.90
  30  -2  -2    0.20    1.10
 -30  -2   2    0.30    0.50
  30  -2  -2    0.60    1.10
  30  -2  -2   -0.70    0.60
 -30   2   2    1.00    0.90
  30   2  -2    0.40    0.70
  30   2  -2    0.70    1.20
  30   2  -2   -0.30    1.00
  28  -2  -2   26.30    3.70
  28  -2  -2   21.10    3.30
 -28  -2   2   22.60    2.60
  28   2  -2   21.50    3.20
  28   2  -2   24.50    3.50
  28   2  -2   27.20    3.40
  26  -2  -2    4.00    1.50
  26  -2  -2    2.80    1.00
  26  -2  -2    4.40    1.40
 -26  -2   2    2.20    1.00
 -26   2   2    4.70    1.00
 -26   2   2    5.60    1.40
  26   2  -2    4.00    1.40
  26   2  -2    5.20    1.70
 -24  -2   2   91.39    4.60
 -24  -2   2   89.89    6.10
  24  -2  -2   93.59    6.40
 -24  -2   2   89.09    5.50
  24  -2  -2   93.69    6.70
  24  -2  -2   88.79    6.40
 -24   2   2   72.49    6.40
 -24   2   2   88.19    4.60
  24   2  -2   81.69    6.20
  24   2  -2   98.99    6.70
  24   2  -2   88.99    6.50
 -24   2   2   85.39    5.80
  22  -2  -2   45.10    2.90
  22  -2  -2   56.19    4.60
 -22  -2   2   45.00    3.90
  22  -2  -2   50.29   10.50
  22  -2  -2   46.10    4.20
  22  -2  -2   65.29   10.50
 -22  -2   2   51.09   11.30
 -22  -2   2   45.60    3.50
 -22  -2   2   41.30   10.10
  22  -2  -2   54.49    4.30
 -22  -2   2   46.70    2.80
 -22   2   2   40.90   10.20
  22   2  -2   45.50   10.50
  22   2  -2   45.40    4.20
 -22   2   2   47.60    3.70
 -22   2   2   47.40    2.70
 -22   2   2   52.99    3.80
  22   2  -2   50.69   10.20
 -22   2   2   39.10   10.00
 -22   2   2   48.70    2.80
  22   2  -2   57.99    4.50
  22   2  -2   46.20    4.10
 -20  -2   2  216.98   11.50
  20  -2  -2  214.88   12.20
 -20  -2   2  217.88   21.80
 -20  -2   2  232.78   10.80
  20  -2  -2  252.57   12.50
 -20  -2   2  242.08   12.10
  20  -2  -2  240.88   10.90
  20  -2  -2  243.88   20.90
  20  -2  -2  210.48   21.10
 -20  -2   2  192.38   21.00
  20   2  -2  242.18   12.40
 -20   2   2  199.28   20.60
 -20   2   2  221.48   10.70
  20   2  -2  196.78   12.10
  20   2  -2  219.18   11.60
 -20   2   2  219.28   11.70
  20   2  -2  232.68   22.90
 -20   2   2  224.18   22.20
  20   2  -2  240.48   12.50
 -20   2   2  227.48   10.80
  20   2  -2  223.38   21.60
 -20   2   2  218.08   11.70
 -18  -2   2  515.75   35.30
  18  -2  -2  479.25   33.10
  18  -2  -2  507.75   23.50
  18  -2  -2  428.96   22.00
 -18  -2   2  467.05   23.10
 -18  -2   2  492.25   23.50
 -18  -2   2  474.35   22.70
  18  -2  -2  475.05   22.80
  18  -2  -2  491.45   34.00
  18  -2  -2  482.25   23.40
 -18  -2   2  501.35   34.90
 -18  -2   2  497.35   22.10
  18   2  -2  465.45   23.30
  18   2  -2  431.76   23.30
 -18   2   2  479.05   22.00
 -18   2   2  488.25   33.80
  18   2  -2  500.85   23.60
 -18   2   2  475.85   34.30
 -18   2   2  449.76   22.80
  18   2  -2  486.15   34.10
  18   2  -2  476.95   22.80
  18   2  -2  490.05   35.60
 -18   2   2  482.85   21.90
 -18   2   2  455.45   22.80
  16  -2  -2 1609.44   67.69
 -16  -2   2 1563.64   81.39
  16  -2  -2 1428.26   78.69
 -16  -2   2 1588.74   68.79
 -16  -2   2 1494.85   68.89
 -16  -2   2 1572.44   68.09
  16  -2  -2 1485.15   68.09
 -16  -2   2 1396.56   68.39
  16  -2  -2 1634.44   68.79
 -16  -2   2 1535.15   81.29
 -16  -2   2 1411.66   67.49
  16  -2  -2 1373.36   68.59
 -16  -2   2 1475.55   68.69
  16  -2  -2 1527.15   68.69
  16  -2  -2 1537.65   80.09
  16   2  -2 1548.55   80.39
  16   2  -2 1347.57   68.09
 -16   2   2 1527.95   68.19
  16   2  -2 1523.65   81.89
 -16   2   2 1398.96   68.49
 -16   2   2 1420.46   67.49
  16   2  -2 1429.86   68.69
 -16   2   2 1579.74   80.29
 -16   2   2 1392.56   68.19
 -16   2   2 1526.25   80.59
  16   2  -2 1346.67   68.69
  16   2  -2 1499.25   68.39
 -16   2   2 1556.14   67.39
  16   2  -2 1524.85   68.69
  14  -2  -2  639.34   30.70
  14  -2  -2  581.74   30.40
 -14  -2   2  612.84   30.30
  14  -2  -2  610.74   30.60
 -14  -2   2  604.04   30.60
  14  -2  -2  612.44   30.10
  14  -2  -2  607.44   29.70
 -14  -2   2  639.14   40.40
  14  -2  -2  633.34   39.30
 -14  -2   2  618.24   29.70
  14  -2  -2  613.04   38.90
 -14  -2   2  683.93   30.80
 -14  -2   2  670.43   41.10
 -14  -2   2  687.93   30.20
 -14  -2   2  660.73   30.70
  14   2  -2  707.53   42.40
 -14   2   2  626.04   30.50
  14   2  -2  615.84   30.30
 -14   2   2  649.24   30.30
  14   2  -2  668.93   30.70
 -14   2   2  664.93   29.50
 -14   2   2  630.44   39.40
  14   2  -2  694.23   30.90
 -14   2   2  709.73   30.20
 -14   2   2  672.23   40.80
  14   2  -2  694.83   30.80
  14   2  -2  658.63   40.10
  14   2  -2  652.13   30.60
 -14   2   2  662.23   29.70
  12  -2  -2  624.24   30.30
  12  -2  -2  604.84   38.50
 -12  -2   2  667.03   39.70
 -12  -2   2  705.73   30.50
  12  -2  -2  617.34   30.90
  12  -2  -2  686.03   30.40
  12  -2  -2  635.04   38.00
 -12  -2   2  627.24   29.90
 -12  -2   2  676.43   40.10
  12  -2  -2  707.73   30.00
 -12  -2   2  600.04   29.60
 -12  -2   2  655.63   30.40
  12  -2  -2  630.44   29.20
  12  -2  -2  610.44   29.60
 -12  -2   2  701.93   30.60
  12   2  -2  690.23   30.40
  12   2  -2  600.24   30.40
 -12   2   2  641.44   38.40
  12   2  -2  617.14   39.60
  12   2  -2  594.24   30.00
 -12   2   2  639.24   30.10
 -12   2   2  640.64   30.30
 -12   2   2  639.84   29.40
 -12   2   2  644.24   30.50
 -12   2   2  660.13   38.90
  12   2  -2  674.93   30.40
 -12   2   2  642.04   29.50
 -12   2   2  660.33   30.40
  12   2  -2  637.84   38.70
  12   2  -2  615.14   30.10
  10  -2  -2 1420.76   64.29
  10  -2  -2 1364.76   64.79
 -10  -2   2 1469.55   64.89
 -10  -2   2 1360.76   64.29
 -10  -2   2 1300.27   72.89
  10  -2  -2 1511.45   73.89
  10  -2  -2 1401.06   72.09
  10  -2  -2 1520.45   64.89
  10  -2  -2 1284.67   64.99
 -10  -2   2 1521.15   65.09
 -10  -2   2 1431.16   64.59
 -10  -2   2 1329.57   64.79
  10  -2  -2 1327.57   64.39
 -10  -2   2 1486.25   73.89
 -10  -2   2 1401.06   64.69
 -10   2   2 1495.55   64.49
  10   2  -2 1384.66   73.89
 -10   2   2 1490.35   64.09
 -10   2   2 1595.44   65.39
  10   2  -2 1400.26   72.99
  10   2  -2 1340.57   64.59
 -10   2   2 1464.15   64.19
 -10   2   2 1342.07   64.89
 -10   2   2 1369.16   72.49
 -10   2   2 1467.45   64.79
  10   2  -2 1321.17   64.89
 -10   2   2 1475.05   73.19
  10   2  -2 1450.25   64.79
  10   2  -2 1356.16   64.79
   8  -2  -2  559.44   25.00
   8  -2  -2  594.64   25.00
   8  -2  -2  539.75   31.00
  -8  -2   2  520.05   24.70
  -8  -2   2  598.54   25.20
   8  -2  -2  556.54   31.80
  -8  -2   2  514.25   24.70
  -8  -2   2  531.95   24.60
  -8  -2   2  607.14   32.90
  -8  -2   2  510.05   24.90
   8  -2  -2  488.65   24.80
  -8  -2   2  523.25   31.80
   8  -2  -2  479.05   24.50
   8  -2  -2  547.05   24.50
   8   2  -2  590.34   25.20
   8   2  -2  513.15   24.90
   8   2  -2  510.75   24.60
   8   2  -2  557.24   32.70
  -8   2   2  549.74   31.40
  -8   2   2  523.25   24.50
  -8   2   2  485.95   24.50
  -8   2   2  529.35   31.10
   8   2  -2  499.95   24.80
  -8   2   2  569.64   25.10
   8   2  -2  528.95   25.00
   8   2  -2  525.35   31.30
  -8   2   2  478.75   24.70
  -6  -2   2 1814.12   87.59
   6  -2  -2 1727.93   80.69
   6  -2  -2 1803.72   87.29
  -6  -2   2 1833.92   87.79
  -6  -2   2 1633.04   80.79
   6  -2  -2 1814.92   86.49
  -6   2   2 1723.63   86.49
   6   2  -2 1718.13   80.49
   6   2  -2 1933.51   88.59
   6   2  -2 1826.92   87.19
  -6   2   2 1767.72   86.69
  -4  -2   2 4224.68  193.58
  -4  -2   2 4012.20  193.48
   4  -2  -2 4157.58  193.58
   4  -2  -2 4245.68  193.28
  -4   2   2 4060.39  193.18
  -4   2   2 4389.16  193.88
   4   2  -2 4162.58  193.88
   4   2  -2 4098.19  193.08
   2  -2  -2 2775.82  132.49
  -2  -2   2 2835.52  132.59
  -2  -2   2 2883.71  132.69
   2  -2  -2 2927.71  133.29
   2   2  -2 2821.32  133.09
   2   2  -2 2872.01  132.39
  -2   2   2 2855.11  132.99
  -2   2   2 2754.12  132.79
   0  -2  -2  343.37   16.80
   0  -2   2  368.16   20.00
   0  -2  -2  365.46   16.90
   0  -2  -2  349.47   16.90
   0  -2  -2  357.16   20.80
   0  -2   2  337.37   16.70
   0  -2   2  370.76   16.50
   0  -2   2  365.86   20.10
   0  -2   2  360.06   16.70
   0  -2   2  369.36   16.80
   0  -2   2  385.76   16.50
   0  -2   2  382.56   16.90
   0  -2  -2  342.67   16.70
   0  -2  -2  392.16   21.00
   0   2  -2  367.56   16.80
   0   2   2  363.26   16.80
   0   2   2  345.07   16.90
   0   2   2  356.96   16.70
   0   2  -2  371.06   16.80
   0   2   2  335.07   16.90
   0   2   2  384.46   21.20
   0   2   2  379.86   20.80
   0   2   2  353.06   16.80
   0   2  -2  366.86   16.50
   0   2  -2  365.56   19.80
   8  -2   2 5526.65  254.77
   8  -2   2 5458.55  255.57
  -8  -2  -2 5630.64  257.87
  -8   2  -2 5432.46  255.27
  -8   2  -2 5659.93  255.17
   8   2   2 5597.14  258.47
   8   2   2 5704.63  257.57
 -10  -2  -2  708.23   33.80
  10  -2   2  686.93   33.90
 -10  -2  -2  731.83   34.20
 -10  -2  -2  699.43   33.60
 -10  -2  -2  679.63   33.60
  10  -2   2  663.73   33.50
  10  -2   2  760.12   33.40
 -10  -2  -2  739.43   40.60
 -10  -2  -2  755.22   33.20
  10  -2   2  718.93   38.80
  10  -2   2  771.42   33.50
  10  -2   2  738.23   38.00
  10  -2   2  745.13   33.20
  10  -2   2  723.83   34.00
 -10  -2  -2  775.12   34.30
 -10   2  -2  716.43   38.20
  10   2   2  794.12   33.90
 -10   2  -2  713.63   33.30
  10   2   2  671.33   33.20
  10   2   2  793.62   33.70
 -10   2  -2  692.03   38.40
 -10   2  -2  749.92   33.10
 -10   2  -2  756.32   33.50
  10   2   2  693.93   33.70
  10   2   2  708.43   34.10
  10   2   2  759.02   40.30
  10   2   2  735.93   41.20
 -12  -2  -2  102.39    5.90
  12  -2   2   98.69    9.20
 -12  -2  -2   97.29    5.70
  12  -2   2   93.69    4.60
  12  -2   2   92.79    5.50
 -12  -2  -2   87.59    4.60
  12  -2   2   80.39    4.90
  12  -2   2   92.59    5.00
 -12  -2  -2   85.69    5.20
  12  -2   2   97.49    5.00
  12  -2   2   96.59    8.90
 -12  -2  -2  103.39    5.20
 -12  -2  -2   87.19   10.00
  12  -2   2   87.99    5.50
  12   2   2   98.19    5.50
  12   2   2   96.59    5.10
  12   2   2   96.69   10.90
  12   2   2   96.49    5.40
  12   2   2   97.09    5.70
 -12   2  -2   89.09    9.00
 -12   2  -2   77.89    8.90
 -12   2  -2   92.69    4.90
 -12   2  -2   96.49    4.70
  12   2   2   91.99    5.30
 -12   2  -2   93.49    4.60
  12   2   2   89.39    4.60
  12   2   2   90.89    9.80
  14  -2   2   12.50    1.40
  14  -2   2   14.20    1.90
  14  -2   2   10.80    3.70
 -14  -2  -2   14.50    1.70
 -14  -2  -2   12.50    1.50
  14  -2   2   12.50    1.00
  14  -2   2   16.10    3.50
  14  -2   2   11.70    1.80
  14  -2   2   13.50    0.80
  14  -2   2   14.50    1.50
 -14  -2  -2   11.80    1.80
 -14  -2  -2   14.00    1.00
 -14   2  -2   14.10    1.70
 -14   2  -2   15.00    1.10
  14   2   2    8.60    3.80
  14   2   2   11.50    1.60
 -14   2  -2   14.50    1.10
 -14   2  -2   12.10    1.30
 -14   2  -2    5.90    3.40
  14   2   2   15.50    2.00
  14   2   2   14.40    1.10
  14   2   2   10.10    1.60
  14   2   2   17.50    1.80
 -14   2  -2    9.80    3.30
  16  -2   2  178.38    8.60
  16  -2   2  171.48    8.40
  16  -2   2  152.68    9.20
  16  -2   2  161.98   14.20
  16  -2   2  155.38    9.00
 -16  -2  -2  149.19    8.60
  16  -2   2  170.98   14.70
 -16  -2  -2  163.18   15.90
 -16  -2  -2  150.68    8.40
 -16  -2  -2  163.08    8.80
  16  -2   2  165.68    7.70
 -16  -2  -2  161.68    7.60
  16   2   2  145.09    8.80
  16   2   2  176.08    8.90
  16   2   2  141.49   14.70
 -16   2  -2  162.28    7.90
  16   2   2  169.68    7.70
  16   2   2  153.68    9.20
 -16   2  -2  159.88    7.80
  16   2   2  183.38   17.20
 -16   2  -2  153.68   14.40
 -16   2  -2  165.58   14.20
 -16   2  -2  166.68    8.10
  16   2   2  160.38    8.40
 -18  -2  -2   21.80    2.10
  18  -2   2   18.80    2.00
  18  -2   2   24.80    5.80
  18  -2   2   22.00    2.70
  18  -2   2   21.00    2.10
  18  -2   2   21.60    1.40
 -18  -2  -2   17.50    5.70
  18  -2   2   20.70    1.30
 -18  -2  -2   26.50    2.40
  18  -2   2   30.60    5.50
 -18  -2  -2   21.90    1.30
 -18   2  -2   16.30    4.80
  18   2   2   20.10    2.60
  18   2   2   28.40    6.60
 -18   2  -2   21.50    1.60
 -18   2  -2    9.70    4.70
 -18   2  -2   20.10    1.70
 -18   2  -2   21.40    1.50
  18   2   2   22.00    2.10
  18   2   2   20.60    5.80
  18   2   2   21.70    2.40
  18   2   2   25.10    2.60
 -20  -2  -2  141.79    9.10
 -20  -2  -2  113.59   20.80
  20  -2   2  123.49    8.00
  20  -2   2  124.79    5.90
  20  -2   2  126.49    6.00
  20  -2   2  125.89    7.30
  20  -2   2  136.19   14.20
  20  -2   2  108.09   12.40
  20  -2   2  133.19    7.80
  20  -2   2  114.39    6.90
 -20  -2  -2  112.59    6.80
  20   2   2  121.09   13.50
  20   2   2  134.49    8.10
  20   2   2  114.79    7.40
 -20   2  -2  124.89    6.30
  20   2   2  117.79    6.90
 -20   2  -2  117.89   13.60
  20   2   2  139.99    7.70
 -20   2  -2  113.99   14.00
 -20   2  -2  130.69    6.50
 -22  -2  -2   61.29    4.10
  22  -2   2   43.20    9.10
 -22  -2  -2   65.69   10.80
 -22  -2  -2   61.69    4.10
 -22  -2  -2   61.99    4.30
  22  -2   2   54.29    4.30
  22  -2   2   57.09    4.70
  22  -2   2   62.19   11.40
  22  -2   2   52.39    4.80
 -22   2  -2   56.49    3.50
  22   2   2   54.19    4.50
  22   2   2   64.19    4.80
  22   2   2   58.79    4.90
  22   2   2   64.89   11.80
  22   2   2   72.79   10.20
 -22   2  -2   50.69    9.60
 -22   2  -2   53.69    3.50
 -22   2  -2   75.89   10.30
  24  -2   2   14.40    2.40
  24  -2   2   12.80    2.40
 -24  -2  -2   14.10    1.90
 -24  -2  -2   12.10    1.90
 -24   2  -2   10.30    1.50
  24   2   2   12.00    2.20
  24   2   2   10.90    2.50
  24   2   2   12.40    2.40
  26  -2   2   67.19    5.40
 -26  -2  -2   74.79    4.70
  26  -2   2   65.19    5.90
 -26  -2  -2   67.89    4.70
  26  -2   2   78.59    5.80
  26   2   2   69.99    5.90
  26   2   2   63.79    5.40
  28  -2   2    5.10    1.60
 -28  -2  -2    6.60    1.50
  28  -2   2    3.00    1.50
  28  -2   2    2.00    1.00
 -28  -2  -2    2.50    0.80
  28   2   2    3.90    1.10
  28   2   2    5.10    1.70
  30  -2   2   17.70    3.50
  30  -2   2   21.10    3.10
  30  -2   2   17.40    3.10
 -30  -2  -2   20.40    2.60
 -30  -2  -2   20.30    2.50
  30   2   2   22.90    3.70
  30   2   2   26.00    3.60
  30   2   2   22.70    3.40
 -32  -2  -2   -0.40    0.60
  32  -2   2   -1.00    0.60
  32  -2   2    1.60    1.10
  32  -2   2    1.40    1.40
  32   2   2    0.30    1.40
  32   2   2   -0.40    1.10
  32   2   2   -0.70    0.70
  34  -2   2    0.60    1.40
  34  -2   2    0.40    0.90
  34  -2   2    2.00    1.40
  34   2   2    1.80    1.00
  34   2   2    1.90    1.50
  34   2   2    2.00    1.60
  36  -2   2   -0.30    1.30
  36  -2   2   -2.50    1.10
  36   2   2    1.40    1.20
  36   2   2   -0.70    0.90
  38  -2   2   -1.90    1.50
  38  -2   2    0.10    1.00
  38   2   2    0.70    1.10
  38   2   2    2.70    1.50
  40  -2   2    4.40    2.00
  40  -2   2    2.20    1.90
  40   2   2    3.60    2.00
  40   2   2    2.00    2.10
  42  -2   2    3.20    1.10
  42  -2   2    3.20    2.00
  42   2   2    4.30    2.00
  42   2   2    3.10    1.50
  42   2   2    3.40    1.80
  43  -3  -2   -1.90    0.70
  43  -3  -2    2.20    1.70
  43  -3  -2   -1.90    1.20
  43   3  -2    0.40    1.60
  43   3  -2    2.40    1.60
  43   3  -2   -0.50    0.90
  41  -3  -2    2.70    1.80
  41  -3  -2    0.50    1.50
  41  -3  -2    1.10    1.30
  41   3  -2    3.70    2.00
  41   3  -2    3.40    3.30
  39  -3  -2   -0.80    1.40
  39  -3  -2    0.50    1.10
  39  -3  -2   -2.90    1.40
  39   3  -2    1.40    1.50
  39   3  -2    0.10    1.30
  39   3  -2    0.80    1.10
  37  -3  -2    0.80    1.10
  37  -3  -2   -1.00    1.90
  37   3  -2    0.40    2.30
  37   3  -2   -0.70    1.50
  35  -3  -2   -0.20    1.00
  35  -3  -2    2.20    1.20
  35  -3  -2    1.70    1.60
 -35  -3   2    0.30    0.70
  35   3  -2    0.00    0.70
  35   3  -2    0.70    1.20
  35   3  -2    1.10    1.50
  33  -3  -2    1.60    1.40
  33  -3  -2    3.90    1.70
 -33  -3   2    1.90    0.90
  33  -3  -2    1.80    1.10
  33   3  -2    3.80    1.50
  33   3  -2    2.90    1.20
 -33   3   2    2.90    1.20
  33   3  -2    3.60    1.70
  31  -3  -2   66.19    6.30
 -31  -3   2   65.99    5.00
  31  -3  -2   72.59    6.20
  31  -3  -2   64.39    6.00
  31   3  -2   56.99    5.80
  31   3  -2   68.79    6.10
 -31   3   2   67.19    5.20
  31   3  -2   66.19    5.90
  29  -3  -2    0.60    0.90
  29  -3  -2   -0.40    1.20
 -29  -3   2   -0.20    0.60
  29  -3  -2   -0.50    1.00
  29   3  -2    0.00    1.00
  29   3  -2    0.40    1.10
 -29   3   2    0.50    0.80
  29   3  -2    0.40    0.70
  27  -3  -2   -0.90    0.90
 -27  -3   2   -0.30    0.40
  27  -3  -2   -0.70    0.70
  27  -3  -2    0.60    1.00
 -27   3   2    2.20    0.80
  27   3  -2   -0.30    0.50
  27   3  -2    0.70    1.00
  27   3  -2    0.10    0.90
 -25  -3   2    1.20    0.50
  25  -3  -2   -1.00    0.80
 -25  -3   2   -0.10    0.50
  25  -3  -2   -0.30    0.90
 -25   3   2    2.10    0.90
  25   3  -2    1.10    1.00
  25   3  -2    0.90    0.70
  23  -3  -2   40.20    3.90
  23  -3  -2   45.90    4.10
 -23  -3   2   42.00    3.40
  23   3  -2   46.00    4.30
 -23   3   2   42.50    3.50
  23   3  -2   45.30    4.10
  23   3  -2   42.10    4.10
 -23   3   2   44.10    3.60
 -21  -3   2   49.20    3.50
 -21  -3   2   38.70    3.60
 -21  -3   2   55.59   10.70
  21  -3  -2   26.50    8.40
  21  -3  -2   40.40    2.80
  21  -3  -2   46.40    8.50
  21  -3  -2   49.90    4.00
 -21  -3   2   41.00    2.70
  21  -3  -2   42.40    3.90
 -21  -3   2   46.00    8.70
  21   3  -2   36.00    3.70
  21   3  -2   59.79    9.30
 -21   3   2   44.00   10.30
  21   3  -2   47.70   11.00
 -21   3   2   44.70    3.40
  21   3  -2   36.50    3.70
 -21   3   2   41.70    2.70
  21   3  -2   51.89    4.30
 -21   3   2   40.30    3.30
  19  -3  -2  108.09   12.30
  19  -3  -2   99.79    6.50
  19  -3  -2   87.99    5.60
 -19  -3   2   93.29    5.80
 -19  -3   2   97.49   14.80
  19  -3  -2   86.59    6.10
  19  -3  -2   75.59   12.50
 -19  -3   2  108.39    5.30
 -19  -3   2   94.89    6.10
  19  -3  -2  107.19    5.40
 -19  -3   2   88.29   12.60
 -19   3   2   98.49    5.20
  19   3  -2   93.49    6.30
 -19   3   2   99.29    4.70
 -19   3   2   88.39   14.00
  19   3  -2  111.59   14.10
 -19   3   2   94.39    5.70
 -19   3   2  107.49   14.20
  19   3  -2  103.39    6.60
  19   3  -2   98.89    6.30
 -19   3   2   95.49    5.90
  19   3  -2  108.09   14.90
  17  -3  -2   69.39    4.80
 -17  -3   2   63.79    4.50
  17  -3  -2   72.69    3.50
 -17  -3   2   65.39    9.80
  17  -3  -2   67.29    4.80
  17  -3  -2   59.29    4.10
  17  -3  -2   64.89   10.10
 -17  -3   2   65.89    4.40
 -17  -3   2   75.59    4.00
 -17  -3   2   84.39   12.30
  17  -3  -2   70.09    3.90
 -17   3   2   68.89    3.40
 -17   3   2   65.09    4.40
  17   3  -2   63.09    4.80
 -17   3   2   70.49    4.30
 -17   3   2   63.49   10.40
  17   3  -2   60.49   10.50
  17   3  -2   72.19    5.00
  17   3  -2   51.59   10.40
 -17   3   2   69.89    3.80
  17   3  -2   65.19    4.70
  15  -3  -2  180.88   17.70
  15  -3  -2  166.88    9.10
 -15  -3   2  188.18   10.00
 -15  -3   2  180.88    9.00
 -15  -3   2  191.48    9.90
 -15  -3   2  184.68    9.40
  15  -3  -2  171.98    9.00
 -15  -3   2  194.48   18.20
 -15  -3   2  200.28   22.30
  15  -3  -2  195.98    9.90
 -15  -3   2  179.98   10.00
  15  -3  -2  173.88   16.50
 -15  -3   2  180.78    9.60
 -15   3   2  176.28   10.00
 -15   3   2  172.38   16.90
  15   3  -2  172.28    9.60
  15   3  -2  170.98    9.40
  15   3  -2  188.58   17.60
 -15   3   2  168.78    9.50
  15   3  -2  189.68    9.80
 -15   3   2  187.18    8.50
 -15   3   2  175.18    9.20
  15   3  -2  191.48    9.90
  15   3  -2  177.88   10.00
  15   3  -2  180.88   18.50
 -15   3   2  180.98   17.50
 -15   3   2  187.08    8.90
  13  -3  -2 2296.57  102.29
 -13  -3   2 2323.67  102.29
  13  -3  -2 2200.78  112.89
 -13  -3   2 2274.17  113.99
 -13  -3   2 2065.69  101.89
  13  -3  -2 2293.07  111.69
 -13  -3   2 2453.45  102.69
 -13  -3   2 2243.58  102.39
  13  -3  -2 2157.18  101.49
  13  -3  -2 2278.27  101.09
  13  -3  -2 1991.20  102.09
  13  -3  -2 2344.97  101.69
 -13  -3   2 2318.97  101.89
 -13   3   2 2206.68  101.89
  13   3  -2 2172.88  101.89
  13   3  -2 2177.08  102.19
 -13   3   2 2244.38  102.49
  13   3  -2 2187.98  114.79
 -13   3   2 2230.78  112.19
 -13   3   2 2323.27  101.69
 -13   3   2 2226.68  101.39
  13   3  -2 2277.57  113.29
  13   3  -2 2078.59  101.89
  13   3  -2 2315.97  102.49
 -13   3   2 2327.57  101.09
 -13   3   2 2289.27  112.99
  13   3  -2 2185.68  102.19
 -11  -3   2  118.19    6.60
 -11  -3   2  121.89    7.30
 -11  -3   2  130.99   13.50
  11  -3  -2  116.19    6.70
  11  -3  -2  125.59   12.00
 -11  -3   2  121.49    6.80
  11  -3  -2  125.29   13.10
 -11  -3   2  122.89    6.60
  11  -3  -2  118.49    6.80
  11  -3  -2  136.69    6.70
  11  -3  -2  104.89    6.70
 -11   3   2  122.19    6.20
 -11   3   2  127.39    6.00
 -11   3   2  134.29    6.40
  11   3  -2  139.99   14.00
  11   3  -2  131.99    7.00
  11   3  -2  120.09    6.60
 -11   3   2  125.69    6.70
  11   3  -2  108.39    6.70
 -11   3   2  124.49    6.90
 -11   3   2  127.59   12.80
  11   3  -2  124.69    7.00
 -11   3   2  103.89   11.70
  11   3  -2  111.09    6.70
  11   3  -2  129.99   13.00
   9  -3  -2  257.07   20.10
  -9  -3   2  265.07   13.70
   9  -3  -2  292.87   20.10
  -9  -3   2  261.87   13.70
   9  -3  -2  257.67   13.60
   9  -3  -2  292.47   13.80
  -9  -3   2  282.97   22.00
   9  -3  -2  270.47   13.10
   9  -3  -2  282.97   13.70
  -9  -3   2  270.67   28.00
  -9  -3   2  314.37   13.60
  -9   3   2  304.77   13.70
   9   3  -2  269.77   13.60
  -9   3   2  264.37   13.80
   9   3  -2  303.47   13.90
  -9   3   2  274.67   13.20
  -9   3   2  293.57   12.90
   9   3  -2  266.07   23.50
  -9   3   2  259.47   19.90
  -9   3   2  270.67   20.00
   9   3  -2  294.07   13.50
   9   3  -2  256.07   13.60
   9   3  -2  290.47   21.90
   9   3  -2  258.97   13.30
  -9   3   2  251.17   13.20
   9   3  -2  304.87   13.70
   7  -3  -2    0.60    0.30
  -7  -3   2    0.10    0.20
  -7  -3   2    0.40    1.60
   7  -3  -2    0.10    0.30
  -7  -3   2   -1.20    1.40
  -7  -3   2    0.10    0.30
  -7  -3   2    0.20    0.30
  -7  -3   2   -0.20    0.30
  -7  -3   2    0.50    0.30
   7  -3  -2    0.10    0.20
   7  -3  -2    0.20    0.40
   7  -3  -2   -0.10    0.30
   7  -3  -2   -1.50    0.90
   7  -3  -2   -0.90    1.00
  -7  -3   2    0.40    0.30
   7  -3  -2    0.10    0.20
   7   3  -2    0.30    0.30
   7   3  -2    0.40    0.20
  -7   3   2   -0.10    0.30
  -7   3   2    1.70    2.10
  -7   3   2    0.50    0.30
   7   3  -2    0.20    0.40
   7   3  -2   -1.50    1.10
   7   3  -2    0.30    0.30
  -7   3   2    0.00    0.30
   7   3  -2    0.40    0.20
  -7   3   2   -1.70    1.50
   7   3  -2    0.10    0.30
  -7   3   2    0.60    0.30
   7   3  -2   -0.20    0.30
  -7   3   2    0.40    0.20
   5  -3  -2  135.89    6.30
  -5  -3   2  107.39    6.30
  -5  -3   2  131.19   11.60
  -5  -3   2  120.29    6.30
  -5  -3   2  113.69   10.90
   5  -3  -2  120.29    6.10
  -5  -3   2  128.39    6.50
   5  -3  -2  123.59    6.30
  -5  -3   2  127.69    6.60
   5  -3  -2  107.19    5.80
  -5  -3   2  109.39    6.00
   5  -3  -2  110.79   10.70
   5  -3  -2  128.19   10.90
   5   3  -2  117.89   11.30
  -5   3   2  117.19   10.70
   5   3  -2  110.49    5.90
   5   3  -2  113.49    6.00
  -5   3   2  109.79    6.20
   5   3  -2  116.79    6.20
  -5   3   2  114.09    5.90
  -5   3   2  133.99    5.90
  -5   3   2  114.49    6.60
   5   3  -2  124.39    6.20
  -5   3   2  128.59    6.20
   5   3  -2  118.09    6.40
   5   3  -2  126.39   11.00
  -5   3   2  115.29   10.70
   3  -3  -2   20.80    1.70
  -3  -3   2   20.50    1.80
   3  -3  -2   21.30    4.30
  -3  -3   2   19.70    1.80
  -3  -3   2   20.40    1.60
  -3  -3   2   23.40    1.40
  -3  -3   2   21.10    1.60
   3  -3  -2   18.10    1.40
  -3  -3   2   20.90    1.40
   3  -3  -2   17.30    3.90
  -3  -3   2   20.10    1.60
   3  -3  -2   20.70    1.70
  -3  -3   2   13.80    3.70
  -3  -3   2   20.10    3.90
   3  -3  -2   22.70    1.90
   3   3  -2   17.90    1.60
   3   3  -2   18.90    3.80
   3   3  -2   14.40    3.90
   3   3  -2   22.20    1.40
   3   3  -2   20.20    1.60
   3   3  -2   24.60    1.40
  -3   3   2   21.20    1.70
  -3   3   2   20.50    1.50
  -3   3   2   20.50    1.90
  -3   3   2   16.70    4.00
  -3   3   2   25.10    4.70
   3   3  -2   21.00    1.60
  -3   3   2   19.50    1.60
   3   3  -2   20.90    1.70
  -1  -3   2   18.50    1.40
  -1  -3   2   18.40    1.70
   1  -3  -2   21.80    4.20
  -1  -3   2   17.50    1.20
  -1  -3   2   19.70    1.50
   1  -3  -2   18.80    1.60
   1  -3  -2   16.40    1.50
   1  -3  -2   19.80    1.60
  -1  -3   2   18.60    1.50
   1  -3  -2   18.30    3.90
  -1  -3   2   16.20    3.60
  -1  -3   2   18.10    3.70
  -1  -3   2   18.50    1.40
   1  -3  -2   17.70    1.40
   1  -3  -2   20.40    1.50
  -1   3   2   15.50    3.60
   1   3  -2   19.40    3.70
  -1   3   2   18.40    1.40
   1   3  -2   17.30    1.40
   1   3  -2   19.20    1.20
  -1   3   2   19.80    4.00
  -1   3   2   19.00    1.60
   1   3  -2   17.10    3.40
   1   3  -2   17.40    1.40
   1   3  -2   19.40    1.20
  -1   3   2   19.30    1.70
  -1   3   2   16.40    1.50
   1  -3   2 2907.21  140.59
  -1  -3  -2 2954.30  141.89
  -1  -3  -2 3137.09  143.09
   1  -3   2 3059.19  141.09
   1   3   2 2975.60  142.39
  -1   3  -2 2856.41  140.39
   1   3   2 3169.88  142.69
  -3  -3  -2   85.49    4.90
  -3  -3  -2   90.29    4.50
  -3  -3  -2   90.29    4.80
   3  -3   2   88.59    4.60
  -3  -3  -2   89.09    4.50
   3  -3   2   82.89    4.60
   3  -3   2   82.99    4.40
  -3  -3  -2   87.09    8.80
  -3  -3  -2   87.19   10.50
   3  -3   2   93.79    8.00
  -3  -3  -2   85.39    4.80
   3  -3   2   90.49    7.80
  -3  -3  -2   92.89    4.80
   3  -3   2   86.69    4.90
   3  -3   2   82.39    4.30
  -3   3  -2   82.59    4.50
   3   3   2   84.89    4.80
  -3   3  -2   85.29    4.40
   3   3   2   91.09    4.70
   3   3   2   82.49    4.70
  -3   3  -2   79.09    4.60
   3   3   2   86.89    9.50
   3   3   2   79.09    4.70
   3   3   2   95.09    4.80
   3   3   2   85.29    4.50
   3   3   2   89.89    8.80
  -3   3  -2   75.09    7.20
   5  -3   2  189.78    8.70
  -5  -3  -2  162.08    8.90
  -5  -3  -2  182.88    8.70
   5  -3   2  183.38   12.60
   5  -3   2  163.48    8.50
   5  -3   2  172.88    8.80
   5  -3   2  182.78    8.30
  -5  -3  -2  167.68    8.90
   5  -3   2  175.18    8.60
  -5  -3  -2  194.88   14.40
   5  -3   2  172.78   12.00
  -5  -3  -2  164.48    8.90
  -5  -3  -2  187.78   14.30
  -5  -3  -2  177.98    8.80
  -5  -3  -2  170.08    8.90
  -5  -3  -2  167.58    8.50
   5   3   2  187.48    9.00
  -5   3  -2  176.78    8.70
   5   3   2  199.78   15.00
   5   3   2  175.48    8.80
   5   3   2  186.28    9.50
   5   3   2  164.48    8.60
  -5   3  -2  169.48   12.30
  -5   3  -2  174.18    8.70
   5   3   2  166.78   13.40
  -5   3  -2  185.68    8.40
   7  -3   2  435.26   25.60
  -7  -3  -2  464.25   21.20
   7  -3   2  446.56   20.30
  -7  -3  -2  453.45   21.30
  -7  -3  -2  431.16   27.50
  -7  -3  -2  421.16   21.00
  -7  -3  -2  452.05   21.00
   7  -3   2  434.06   24.70
   7  -3   2  427.16   20.90
  -7  -3  -2  433.36   20.60
   7  -3   2  443.76   20.70
  -7  -3  -2  380.06   26.70
   7  -3   2  453.95   20.70
  -7  -3  -2  445.16   20.90
  -7  -3  -2  474.25   21.30
  -7   3  -2  445.26   20.70
   7   3   2  447.26   28.10
  -7   3  -2  458.75   20.30
   7   3   2  418.06   26.90
   7   3   2  486.45   21.30
  -7   3  -2  427.46   24.90
   7   3   2  476.15   21.20
   7   3   2  410.46   20.60
   7   3   2  471.25   21.00
   7   3   2  429.06   20.80
   7   3   2  482.45   21.30
  -7   3  -2  445.46   25.30
  -7   3  -2  407.46   20.90
   9  -3   2 2373.36  110.49
   9  -3   2 2401.66  115.89
   9  -3   2 2600.14  111.29
  -9  -3  -2 2595.44  111.39
  -9  -3  -2 2359.16  119.49
   9  -3   2 2488.05  111.39
   9  -3   2 2425.26  117.19
  -9  -3  -2 2720.73  111.19
  -9  -3  -2 2563.64  119.99
   9  -3   2 2478.55  110.19
   9   3   2 2648.83  110.79
   9   3   2 2368.36  120.19
  -9   3  -2 2393.86  116.69
   9   3   2 2271.67  111.39
  -9   3  -2 2433.06  110.79
   9   3   2 2265.57  111.29
   9   3   2 2345.47  118.79
   9   3   2 2307.37  111.09
  -9   3  -2 2449.85  116.19
  11  -3   2   22.40    1.90
  11  -3   2   21.80    1.60
 -11  -3  -2   26.80    5.60
 -11  -3  -2   23.80    2.10
 -11  -3  -2   32.70    6.20
  11  -3   2   22.60    2.30
 -11  -3  -2   23.00    2.10
  11  -3   2   23.50    2.20
  11  -3   2   14.10    3.90
 -11  -3  -2   25.70    2.10
  11  -3   2   24.30    1.70
  11  -3   2   19.70    4.00
 -11  -3  -2   26.40    2.40
 -11  -3  -2   19.90    2.00
 -11  -3  -2   22.70    1.60
  11   3   2   22.30    2.10
 -11   3  -2   22.30    1.50
  11   3   2   22.80    2.00
  11   3   2   20.60    1.90
 -11   3  -2   23.50    1.70
  11   3   2   21.10    2.20
 -11   3  -2   21.20    4.50
  11   3   2   15.30    4.80
  11   3   2   24.00    2.30
 -11   3  -2   18.50    4.60
  11   3   2   27.30    1.70
 -13  -3  -2 2063.29   95.99
 -13  -3  -2 1953.10   95.29
 -13  -3  -2 2145.59   94.69
  13  -3   2 2015.20   95.69
  13  -3   2 2111.69   94.89
 -13  -3  -2 2105.99   95.69
 -13  -3  -2 2163.98  106.59
  13  -3   2 2012.80   95.59
  13  -3   2 2089.39  103.39
  13  -3   2 2118.29   94.79
  13  -3   2 2166.38  103.09
  13  -3   2 2295.97   95.29
 -13  -3  -2 2096.39  105.79
 -13  -3  -2 2299.97   95.49
  13   3   2 2151.08  105.29
  13   3   2 1912.41   95.49
  13   3   2 2283.67   94.79
 -13   3  -2 2147.39   94.69
  13   3   2 1853.01   95.79
 -13   3  -2 2171.28  102.39
 -13   3  -2 2194.18   94.89
  13   3   2 1943.91   95.29
  13   3   2 2031.90   95.69
  13   3   2 2002.50   95.29
 -13   3  -2 2141.89  103.29
  13   3   2 2098.49  106.89
  13   3   2 1995.90   95.79
  15  -3   2  415.56   19.50
  15  -3   2  405.36   19.10
 -15  -3  -2  418.56   18.80
  15  -3   2  392.06   20.00
 -15  -3  -2  377.46   19.90
 -15  -3  -2  416.36   28.90
 -15  -3  -2  386.66   28.80
  15  -3   2  417.26   26.10
 -15  -3  -2  419.06   19.80
  15  -3   2  412.36   18.80
 -15  -3  -2  426.76   19.60
 -15  -3  -2  359.86   19.40
  15   3   2  400.16   18.90
  15   3   2  424.46   20.00
  15   3   2  391.46   19.50
 -15   3  -2  409.56   18.80
  15   3   2  447.16   20.50
  15   3   2  389.46   20.10
  15   3   2  382.76   29.30
 -15   3  -2  408.56   26.30
  15   3   2  389.66   19.70
  15   3   2  418.66   28.30
 -15   3  -2  394.66   18.90
  17  -3   2    1.70    2.00
 -17  -3  -2    3.30    0.80
 -17  -3  -2    1.00    0.50
  17  -3   2    1.50    0.90
 -17  -3  -2    1.80    0.80
  17  -3   2    4.90    1.10
 -17  -3  -2    2.50    3.60
  17  -3   2    0.00    1.70
 -17  -3  -2    3.00    1.10
  17  -3   2    2.20    0.80
 -17  -3  -2    1.30    2.50
 -17   3  -2    2.10    0.50
  17   3   2    3.40    1.00
  17   3   2    1.20    2.70
  17   3   2    2.00    0.50
  17   3   2    0.20    2.40
 -17   3  -2    0.40    2.50
 -17   3  -2    7.80    4.20
  17   3   2    2.10    0.70
 -17   3  -2    2.60    0.60
  17   3   2    2.00    0.90
 -19  -3  -2   49.60    3.80
  19  -3   2   68.09    9.80
 -19  -3  -2   56.89    3.00
  19  -3   2   52.59    3.90
  19  -3   2   52.09    4.40
  19  -3   2   55.39    3.10
  19  -3   2   49.10    7.90
 -19  -3  -2   58.69    4.20
  19  -3   2   54.09    3.60
 -19  -3  -2   48.70   10.20
 -19  -3  -2   61.49   16.80
  19   3   2   43.00   12.60
  19   3   2   56.99    4.20
 -19   3  -2   57.99    3.30
 -19   3  -2   58.99    9.50
  19   3   2   40.40    8.30
 -19   3  -2   56.99    3.10
  19   3   2   49.10    4.40
  19   3   2   48.70    4.10
 -19   3  -2   54.59    9.50
  19   3   2   56.69    3.20
  21  -3   2  209.18   11.40
  21  -3   2  198.98   18.20
  21  -3   2  199.28   11.00
 -21  -3  -2  206.08   21.20
 -21  -3  -2  222.28   11.70
  21  -3   2  222.38   20.90
  21  -3   2  206.38   11.90
 -21  -3  -2  220.68   11.30
  21  -3   2  217.78   10.20
 -21  -3  -2  219.78   10.10
  21   3   2  222.38   11.80
  21   3   2  208.68   12.10
 -21   3  -2  211.28   10.30
  21   3   2  230.38   21.10
 -21   3  -2  246.68   23.00
  21   3   2  203.08   11.80
 -21   3  -2  210.18   10.40
 -21   3  -2  195.98   19.30
  21   3   2  235.18   22.90
  23  -3   2   11.60    1.10
  23  -3   2   10.00    2.00
 -23  -3  -2    9.50    1.80
 -23  -3  -2   11.70    1.10
  23   3   2   13.50    2.50
  23   3   2   11.80    2.60
  23   3   2   10.70    2.30
  25  -3   2    0.00    0.70
  25  -3   2    1.60    1.00
 -25  -3  -2    0.50    0.80
  25  -3   2    1.50    1.30
 -25  -3  -2    0.50    0.50
  25   3   2    1.10    0.90
  25   3   2    0.70    0.60
  25   3   2    0.60    0.90
 -27  -3  -2  106.79    6.60
  27  -3   2   99.09    7.80
 -27  -3  -2   92.99    6.40
  27  -3   2   94.09    7.30
 -27  -3  -2   94.29    6.40
  27  -3   2  116.39    7.20
  27   3   2  109.09    7.50
  27   3   2   96.69    7.60
  27   3   2  106.79    7.30
  29  -3   2    7.60    1.90
  29  -3   2    6.50    2.00
  29  -3   2   13.60    3.20
 -29  -3  -2   12.10    2.30
 -29  -3  -2    6.80    1.80
  29   3   2   12.60    2.80
  29   3   2    5.10    1.60
  29   3   2    5.60    1.60
  31  -3   2   20.50    3.30
  31  -3   2   24.70    4.20
 -31  -3  -2   19.90    2.80
  31  -3   2   22.50    3.60
 -31  -3  -2   18.10    2.90
  31   3   2   22.30    3.60
  31   3   2   20.90    3.20
 -33  -3  -2    0.50    0.60
  33  -3   2   -0.80    1.20
  33  -3   2   -0.20    1.40
  33  -3   2    0.70    0.80
  33   3   2    1.90    1.00
  33   3   2   -0.30    1.20
  33   3   2   -0.10    1.20
  35  -3   2   -0.30    1.20
  35  -3   2   -0.80    1.20
  35  -3   2   -0.60    0.80
  35   3   2    0.40    1.20
  35   3   2    0.70    1.10
  35   3   2   -0.70    1.10
  37  -3   2    9.80    2.60
  37  -3   2    6.00    1.80
  37   3   2    6.60    2.10
  37   3   2   15.00    3.70
  39  -3   2    0.70    1.30
  39  -3   2   -0.20    1.80
  39   3   2    1.60    1.80
  39   3   2    0.40    1.00
  41  -3   2   -2.20    1.50
  41  -3   2   -1.40    1.00
  41   3   2   -2.60    1.10
  41   3   2    2.50    1.90
  41   3   2    0.10    1.00
  41   3   2   -1.20    1.00
  42  -4  -2    1.30    1.60
  42  -4  -2   -2.30    1.40
  42   4  -2   -0.30    1.30
  42   4  -2    0.00    1.40
  42   4  -2   -1.40    0.80
  40  -4  -2   -1.10    2.30
  40  -4  -2    2.10    1.70
  40  -4  -2    3.00    2.30
  40   4  -2    5.30    2.10
  40   4  -2    2.10    2.20
  40   4  -2    0.80    1.50
  38  -4  -2   -0.70    0.90
  38  -4  -2    0.50    1.40
  38  -4  -2   -0.20    1.30
  38   4  -2   -0.40    1.00
  38   4  -2    1.10    1.30
  38   4  -2   -1.20    1.20
  36  -4  -2    1.50    1.50
  36  -4  -2    5.70    2.00
 -36  -4   2    0.90    0.90
  36   4  -2    3.40    1.80
  36   4  -2    2.90    1.60
  34  -4  -2    0.70    1.50
  34  -4  -2    1.40    1.20
 -34  -4   2   -0.50    0.70
  34  -4  -2    1.20    1.30
  34   4  -2    1.50    1.10
  34   4  -2    5.70    1.80
  34   4  -2    1.30    1.50
 -34   4   2    2.50    1.20
 -32  -4   2   -1.20    0.60
  32  -4  -2   -0.60    0.60
  32  -4  -2    0.80    1.20
  32  -4  -2   -0.40    1.20
  32   4  -2    0.70    1.10
  32   4  -2   -0.30    0.70
 -32   4   2    1.20    1.10
  32   4  -2   -0.70    1.10
 -30  -4   2   -0.20    0.50
  30  -4  -2    0.90    1.20
  30  -4  -2    0.60    0.80
  30  -4  -2    0.30    1.00
  30   4  -2    0.60    0.80
  30   4  -2    1.30    1.20
  30   4  -2    0.90    1.30
 -30   4   2    0.40    1.00
 -28  -4   2    1.10    0.70
  28  -4  -2    1.20    1.10
  28  -4  -2    2.90    1.20
  28   4  -2    0.80    0.80
  28   4  -2    1.90    1.40
  28   4  -2    2.00    1.20
 -28   4   2    1.40    0.90
  26  -4  -2    4.10    1.40
 -26  -4   2    4.40    1.00
  26  -4  -2    2.90    1.20
 -26  -4   2    3.20    1.00
 -26   4   2    3.10    1.10
  26   4  -2    2.70    0.90
  26   4  -2    4.80    1.60
  24  -4  -2   20.10    2.90
 -24  -4   2   20.90    1.90
  24  -4  -2   19.20    1.90
 -24  -4   2   23.10    2.70
  24  -4  -2   17.40    3.00
  24   4  -2   17.40    3.10
  24   4  -2   22.50    3.10
  24   4  -2   17.60    2.70
 -24   4   2   22.10    2.60
  22  -4  -2    3.70    1.40
  22  -4  -2    3.80    1.30
 -22  -4   2    2.90    0.80
 -22   4   2    5.10    1.20
  22   4  -2    4.10    1.20
  22   4  -2    2.30    0.80
  20  -4  -2   74.29    5.30
 -20  -4   2   64.09    4.00
  20  -4  -2   67.99    4.10
 -20  -4   2   65.99   12.00
 -20  -4   2   89.09   13.90
  20  -4  -2   67.79   11.60
 -20  -4   2   70.59    4.70
  20  -4  -2   70.19    4.40
  20  -4  -2   68.49    5.10
  20   4  -2   57.09   11.30
  20   4  -2   70.39    5.20
  20   4  -2   58.19    5.00
 -20   4   2   65.09    4.50
 -20   4   2   58.99    3.90
 -20   4   2   70.49    4.40
  20   4  -2   63.49   12.00
  20   4  -2   68.49    5.00
 -18  -4   2  128.89    7.40
  18  -4  -2  129.79    7.00
 -18  -4   2  131.29   16.50
  18  -4  -2  120.49    7.70
  18  -4  -2  117.49    7.00
  18  -4  -2  144.99   16.90
  18  -4  -2  120.29    7.80
 -18  -4   2  142.79    6.90
 -18  -4   2  132.89   17.00
  18  -4  -2  137.09   15.20
 -18   4   2  127.59   15.80
 -18   4   2  130.99    7.10
 -18   4   2  126.69    6.80
 -18   4   2  136.39   17.90
  18   4  -2  128.59    7.80
  18   4  -2  120.49    7.90
 -18   4   2  138.19    7.40
  18   4  -2  149.59    8.10
 -18   4   2  137.89    8.30
  18   4  -2  129.59   15.10
  18   4  -2  130.39   16.10
  16  -4  -2    0.80    0.50
  16  -4  -2    0.10    0.40
 -16  -4   2    0.20    0.50
 -16  -4   2    0.50    0.40
  16  -4  -2    1.00    0.80
  16  -4  -2   -0.40    0.50
 -16  -4   2    4.80    3.70
  16  -4  -2   -2.70    1.80
  16  -4  -2    1.40    1.80
 -16  -4   2    3.50    1.50
  16  -4  -2    0.60    0.40
 -16   4   2    0.30    2.40
 -16   4   2    1.60    0.80
 -16   4   2    0.00    0.30
  16   4  -2    1.40    0.80
 -16   4   2   -3.80    2.50
  16   4  -2    1.30    0.80
  16   4  -2    0.60    0.50
 -16   4   2    0.50    0.50
 -16   4   2    0.20    0.50
  16   4  -2    0.60    3.40
  16   4  -2   -0.20    3.40
 -14  -4   2  103.09    5.90
  14  -4  -2  128.29    7.00
 -14  -4   2  126.79   15.00
  14  -4  -2   90.39   12.70
  14  -4  -2  122.79    6.00
 -14  -4   2  122.19   14.10
  14  -4  -2  118.59    6.80
 -14  -4   2  105.49    6.40
  14  -4  -2  102.99    6.00
  14  -4  -2  102.19   12.40
  14   4  -2  128.29   13.80
 -14   4   2  101.59   12.90
 -14   4   2  113.39    6.00
 -14   4   2  115.29    5.40
  14   4  -2  116.09    6.70
  14   4  -2  122.09   15.30
  14   4  -2  105.09    6.50
  14   4  -2  107.39    6.80
  14   4  -2  100.19    6.50
 -14   4   2  112.39    6.90
 -14   4   2  132.09   14.00
  14   4  -2  105.89    6.50
 -14   4   2  111.79    6.30
 -14   4   2  111.49    5.40
  12  -4  -2   24.10    5.70
  12  -4  -2   19.30    2.20
  12  -4  -2   19.90    1.90
 -12  -4   2   13.00    5.30
 -12  -4   2   23.60    2.40
 -12  -4   2   21.70    1.90
  12  -4  -2   22.80    1.80
  12  -4  -2   27.50    6.90
 -12  -4   2   23.00    2.20
 -12  -4   2   19.20    2.20
 -12  -4   2   14.50    5.50
 -12  -4   2   20.90    2.30
  12  -4  -2   19.90    2.20
  12  -4  -2   22.00    2.40
 -12   4   2   20.70    2.00
 -12   4   2   20.40    5.10
 -12   4   2   23.40    2.50
  12   4  -2   22.20    2.20
 -12   4   2   24.00    1.40
  12   4  -2   23.10    2.20
  12   4  -2   22.30    2.10
  12   4  -2   24.00    2.40
  12   4  -2   24.40    2.30
  12   4  -2   16.30    5.60
 -12   4   2   24.30    6.10
  12   4  -2   28.20    2.60
  12   4  -2   21.60    2.00
  12   4  -2   17.40    5.80
  10  -4  -2   22.20    5.70
  10  -4  -2   26.50    2.30
 -10  -4   2   23.60    2.20
 -10  -4   2   25.60    2.40
  10  -4  -2   27.10    2.40
 -10  -4   2   23.70    2.00
  10  -4  -2   24.50    1.80
 -10  -4   2   23.20    2.30
  10  -4  -2   24.10    2.00
 -10  -4   2   34.20    7.10
 -10  -4   2   16.80    5.60
  10  -4  -2   20.40    5.70
 -10  -4   2   26.70    2.40
  10  -4  -2   21.40    2.20
  10  -4  -2   22.80    2.30
 -10   4   2   25.00    6.30
  10   4  -2   21.70    2.20
 -10   4   2   26.70    6.00
 -10   4   2   21.00    2.30
  10   4  -2   19.20    5.70
 -10   4   2   25.90    2.00
  10   4  -2   29.30    2.30
  10   4  -2   26.10    2.10
  10   4  -2   27.00    6.80
 -10   4   2   25.10    2.20
 -10   4   2   25.40    1.60
  10   4  -2   23.10    2.30
 -10   4   2   21.50    1.80
  10   4  -2   20.70    2.30
  -8  -4   2  245.48   13.60
  -8  -4   2  266.17   14.00
   8  -4  -2  269.27   13.10
   8  -4  -2  288.67   13.60
   8  -4  -2  267.17   20.00
  -8  -4   2  269.77   13.50
   8  -4  -2  295.07   15.20
  -8  -4   2  267.47   13.30
   8  -4  -2  257.17   12.80
   8  -4  -2  272.97   20.90
   8  -4  -2  241.08   13.30
  -8  -4   2  289.27   21.70
  -8  -4   2  267.77   13.10
  -8  -4   2  291.17   21.90
   8  -4  -2  299.37   13.50
  -8   4   2  272.27   20.50
  -8   4   2  273.17   13.10
  -8   4   2  286.77   20.80
   8   4  -2  276.97   20.80
   8   4  -2  237.38   13.50
   8   4  -2  291.87   13.50
  -8   4   2  274.87   13.40
   8   4  -2  274.97   13.40
  -8   4   2  262.27   12.80
   8   4  -2  285.77   13.20
   8   4  -2  243.28   13.10
  -8   4   2  264.27   12.70
   8   4  -2  263.67   13.20
   8   4  -2  293.87   13.50
  -8   4   2  269.37   13.50
  -6  -4   2 1114.09   55.09
   6  -4  -2 1244.58   64.29
  -6  -4   2 1234.48   64.39
   6  -4  -2 1217.28   55.49
  -6  -4   2 1167.98   55.39
  -6  -4   2 1188.58   55.19
   6  -4  -2 1319.37   54.79
  -6  -4   2 1165.98   63.99
   6  -4  -2 1192.98   55.29
   6  -4  -2 1165.78   62.79
   6  -4  -2 1173.18   55.69
   6  -4  -2 1152.38   55.09
  -6  -4   2 1201.08   55.89
  -6   4   2 1249.97   55.39
  -6   4   2 1203.98   55.09
   6   4  -2 1141.79   55.19
   6   4  -2 1161.78   64.59
  -6   4   2 1217.78   63.79
  -6   4   2 1248.98   54.79
   6   4  -2 1299.47   55.39
   6   4  -2 1177.48   63.19
   6   4  -2 1147.59   54.99
  -6   4   2 1236.58   54.79
   6   4  -2 1271.57   56.29
  -6   4   2 1261.97   55.39
   6   4  -2 1279.77   55.59
   6   4  -2 1074.19   55.19
  -6   4   2 1218.88   63.69
  -4  -4   2   23.70    2.10
  -4  -4   2   22.70    5.00
   4  -4  -2   23.70    2.20
  -4  -4   2   27.30    2.10
  -4  -4   2   26.40    2.30
   4  -4  -2   32.00    2.20
   4  -4  -2   28.00    5.60
   4  -4  -2   29.20    2.10
  -4  -4   2   27.00    2.10
  -4  -4   2   25.60    5.30
   4  -4  -2   23.60    5.10
  -4  -4   2   30.60    2.00
  -4  -4   2   28.30    2.20
   4  -4  -2   30.10    2.20
  -4   4   2   28.30    2.20
   4   4  -2   30.90    2.30
  -4   4   2   32.80    5.90
  -4   4   2   25.50    1.80
   4   4  -2   25.00    5.60
   4   4  -2   25.10    2.10
  -4   4   2   22.90    1.90
  -4   4   2   27.60    5.50
   4   4  -2   25.30    2.10
  -4   4   2   21.30    2.10
  -4   4   2   28.60    2.20
   4   4  -2   28.20    1.90
   4   4  -2   27.10    2.10
  -4   4   2   30.30    1.90
   4   4  -2   34.80    5.90
   4   4  -2   30.30    2.20
   4   4  -2   22.30    1.80
  -2  -4   2   31.40    2.10
   2  -4  -2   28.30    2.20
  -2  -4   2   30.50    2.20
  -2  -4   2   24.70    2.10
  -2  -4   2   25.10    1.80
   2  -4  -2   24.20    2.00
  -2  -4   2   26.80    2.00
  -2  -4   2   41.70    6.00
  -2  -4   2   23.60    2.00
   2  -4  -2   26.70    2.00
   2  -4  -2   29.60    5.70
  -2  -4   2   26.20    4.90
   2  -4  -2   28.60    2.10
   2  -4  -2   32.30    2.10
   2  -4  -2   25.50    5.10
   2   4  -2   24.40    5.20
  -2   4   2   34.10    5.70
   2   4  -2   26.50    1.70
  -2   4   2   27.70    5.40
  -2   4   2   29.00    1.90
  -2   4   2   30.30    2.30
   2   4  -2   24.70    1.80
   2   4  -2   26.10    2.00
  -2   4   2   30.50    2.00
  -2   4   2   26.60    2.10
  -2   4   2   22.60    2.00
   2   4  -2   24.40    2.00
   2   4  -2   16.60    3.90
   2   4  -2   23.20    2.00
  -2   4   2   28.10    1.90
   0  -4   2  744.43   34.50
   0  -4   2  720.23   34.60
   0  -4   2  734.43   34.60
   0  -4  -2  750.42   34.90
   0  -4  -2  826.82   34.80
   0  -4   2  770.92   34.70
   0  -4  -2  753.02   42.30
   0  -4  -2  719.33   34.50
   0  -4  -2  731.33   34.50
   0  -4  -2  782.92   42.20
   0  -4  -2  829.02   34.80
   0  -4   2  710.03   41.00
   0  -4   2  751.22   41.10
   0   4  -2  723.03   34.50
   0   4  -2  800.62   34.80
   0   4   2  749.42   45.60
   0   4   2  726.63   34.80
   0   4  -2  757.22   34.30
   0   4  -2  761.02   34.70
   0   4   2  718.73   34.70
   0   4   2  800.82   34.60
   0   4  -2  702.43   41.20
   0   4   2  706.33   34.60
   0   4   2  771.92   42.60
   0   4  -2  756.32   34.00
   0   4   2  700.93   34.50
   0   4  -2  711.53   40.60
  -2  -4  -2  247.38   11.80
  -2  -4  -2  233.68   18.10
   2  -4   2  226.28   16.70
  -2  -4  -2  228.98   12.00
   2  -4   2  261.67   12.00
   2  -4   2  233.88   11.80
  -2  -4  -2  261.67   12.10
  -2  -4  -2  278.07   19.00
   2  -4   2  224.58   16.70
  -2  -4  -2  255.87   12.10
   2  -4   2  236.38   11.50
   2  -4   2  255.97   12.20
  -2  -4  -2  265.97   12.00
   2  -4   2  250.47   11.60
   2   4   2  253.77   18.20
  -2   4  -2  232.48   11.90
   2   4   2  237.58   11.70
  -2   4  -2  231.48   11.60
   2   4   2  263.17   12.20
   2   4   2  225.68   11.90
   2   4   2  246.18   11.80
  -2   4  -2  227.58   16.60
  -2   4  -2  233.98   11.60
  -2   4  -2  225.88   11.90
   2   4   2  228.38   11.90
   2   4   2  235.88   18.40
  -4  -4  -2  840.02   37.00
   4  -4   2  822.22   36.70
   4  -4   2  796.52   36.30
  -4  -4  -2  868.31   37.10
  -4  -4  -2  821.92   36.50
   4  -4   2  769.32   42.20
  -4  -4  -2  827.32   36.90
   4  -4   2  812.32   42.90
   4  -4   2  749.73   36.70
  -4  -4  -2  709.63   36.80
   4  -4   2  786.02   36.60
  -4  -4  -2  855.21   45.40
  -4  -4  -2  786.72   44.40
   4  -4   2  728.43   36.30
  -4  -4  -2  734.93   36.60
  -4  -4  -2  839.32   36.60
  -4   4  -2  719.93   41.90
   4   4   2  801.62   36.80
   4   4   2  839.12   36.60
  -4   4  -2  815.02   36.50
   4   4   2  724.83   36.70
   4   4   2  859.61   44.90
   4   4   2  809.22   36.70
   4   4   2  796.52   45.10
  -4   4  -2  761.02   36.30
  -4   4  -2  775.12   36.60
  -6  -4  -2   99.99    5.60
  -6  -4  -2  100.89    5.30
  -6  -4  -2   81.49    5.40
   6  -4   2   88.49    5.00
   6  -4   2   93.59    6.10
  -6  -4  -2   88.29    5.00
  -6  -4  -2   97.99    5.70
   6  -4   2   91.59    9.50
   6  -4   2  101.09    4.70
   6  -4   2   99.69    9.30
  -6  -4  -2   94.79   10.60
  -6  -4  -2   74.79    9.70
   6  -4   2   88.99    5.10
  -6  -4  -2  103.69    5.20
  -6  -4  -2   92.69    5.40
  -6   4  -2   81.59    8.70
   6   4   2   82.49    9.70
   6   4   2   86.09    5.30
   6   4   2   99.99    5.10
  -6   4  -2   93.59    5.20
  -6   4  -2   94.09    4.80
  -6   4  -2   78.99    9.00
  -6   4  -2   93.49    5.10
   6   4   2  102.59    5.20
   6   4   2   87.09    5.40
   6   4   2   89.89    5.20
   6   4   2   95.19    5.50
   6   4   2   87.49   10.20
  -8  -4  -2   16.00    1.90
   8  -4   2   14.80    1.70
   8  -4   2   17.00    1.70
   8  -4   2   14.80    3.80
  -8  -4  -2   23.90    5.40
   8  -4   2   16.80    1.20
  -8  -4  -2   10.80    4.50
   8  -4   2   20.10    1.70
   8  -4   2   18.90    1.70
  -8  -4  -2   20.60    2.00
  -8  -4  -2   15.60    1.80
   8  -4   2   16.70    1.00
  -8  -4  -2   13.80    1.50
  -8  -4  -2   14.90    1.80
  -8  -4  -2   18.50    1.80
   8  -4   2   17.30    4.20
  -8  -4  -2   19.70    1.90
   8   4   2   16.10    1.70
   8   4   2   18.00    1.60
   8   4   2   18.30    1.70
   8   4   2   18.20    2.00
   8   4   2   17.20    2.00
  -8   4  -2   13.20    4.00
   8   4   2   24.10    6.30
   8   4   2   19.60    2.00
  -8   4  -2   11.60    3.80
  -8   4  -2   13.60    1.50
   8   4   2   19.00    4.70
  -8   4  -2   16.90    1.80
  -8   4  -2   16.40    1.30
  10  -4   2   11.90    1.50
 -10  -4  -2   16.80    2.00
  10  -4   2   16.00    1.00
 -10  -4  -2   14.60    1.80
 -10  -4  -2   15.10    1.70
 -10  -4  -2   18.80    5.30
 -10  -4  -2   14.70    1.90
  10  -4   2   12.70    1.60
 -10  -4  -2   11.80    1.80
  10  -4   2   15.40    1.50
  10  -4   2   15.70    4.50
  10  -4   2   16.00    1.10
 -10  -4  -2   15.40    1.50
 -10  -4  -2   11.50    4.30
  10   4   2   12.20    1.90
  10   4   2   21.10    5.70
 -10   4  -2    7.80    3.20
  10   4   2   13.60    1.80
  10   4   2   17.00    2.10
 -10   4  -2   14.50    1.60
  10   4   2   18.80    5.20
  10   4   2   12.80    1.40
 -10   4  -2   16.80    4.50
 -10   4  -2   13.70    1.80
 -10   4  -2   15.30    1.10
  10   4   2   15.50    1.80
 -12  -4  -2    7.40    4.30
 -12  -4  -2    5.70    3.50
  12  -4   2    6.80    1.40
  12  -4   2    7.10    0.90
 -12  -4  -2    5.90    1.10
 -12  -4  -2    7.90    1.50
  12  -4   2    6.70    1.70
 -12  -4  -2    6.40    1.40
  12  -4   2    6.40    3.10
  12  -4   2    8.90    1.40
  12  -4   2    6.50    1.20
 -12  -4  -2    6.20    1.40
 -12  -4  -2    6.70    1.60
  12  -4   2    2.40    2.60
  12   4   2    6.90    1.40
 -12   4  -2    2.10    2.40
  12   4   2    6.50    1.50
  12   4   2    7.90    1.60
  12   4   2    6.90    1.60
 -12   4  -2    6.70    1.00
  12   4   2    6.80    1.60
 -12   4  -2    4.20    2.60
  12   4   2   10.30    1.20
  12   4   2    1.40    2.80
 -12   4  -2    7.50    1.30
  12   4   2    6.60    3.10
  14  -4   2  430.56   20.60
 -14  -4  -2  391.46   20.00
  14  -4   2  418.86   20.30
  14  -4   2  430.16   28.40
  14  -4   2  434.66   26.70
 -14  -4  -2  400.16   20.10
 -14  -4  -2  397.56   30.50
  14  -4   2  430.66   19.50
 -14  -4  -2  412.26   20.50
  14  -4   2  386.66   19.30
  14  -4   2  376.26   19.80
 -14  -4  -2  418.86   30.00
 -14  -4  -2  440.96   20.30
 -14  -4  -2  403.16   19.40
 -14   4  -2  416.96   19.60
  14   4   2  421.46   29.50
  14   4   2  463.85   20.20
  14   4   2  380.76   19.40
  14   4   2  379.96   20.50
 -14   4  -2  450.25   27.40
  14   4   2  452.55   31.80
 -14   4  -2  418.86   19.30
 -14   4  -2  398.16   27.60
  14   4   2  434.26   20.60
  14   4   2  398.16   20.50
  16  -4   2  425.96   21.30
  16  -4   2  431.06   20.70
 -16  -4  -2  474.25   21.60
 -16  -4  -2  419.76   31.70
 -16  -4  -2  402.46   21.70
 -16  -4  -2  445.76   20.70
  16  -4   2  422.76   29.90
  16  -4   2  438.26   22.00
 -16  -4  -2  444.76   32.90
 -16  -4  -2  461.05   21.60
  16  -4   2  476.75   20.80
  16   4   2  414.16   21.50
  16   4   2  421.56   22.10
 -16   4  -2  438.86   28.90
  16   4   2  468.15   32.00
  16   4   2  421.56   32.90
  16   4   2  468.55   22.10
 -16   4  -2  456.85   20.60
 -16   4  -2  460.35   20.90
  16   4   2  415.76   20.70
 -16   4  -2  455.85   33.10
 -18  -4  -2    0.30    0.70
 -18  -4  -2   -3.70    3.60
  18  -4   2    0.00    0.80
  18  -4   2    0.20    0.40
 -18  -4  -2    1.10    0.50
 -18  -4  -2    0.30    0.30
  18  -4   2    0.80    0.60
  18  -4   2   -0.30    0.40
  18  -4   2    0.30    2.60
  18   4   2    0.50    0.70
 -18   4  -2    0.90    0.50
  18   4   2    0.50    2.10
  18   4   2    0.30    0.80
  18   4   2   -2.00    3.60
 -18   4  -2   -0.70    0.40
  18   4   2    0.40    0.50
  18   4   2    1.10    0.70
 -18   4  -2    0.20    2.70
  18   4   2   -0.50    0.30
 -20  -4  -2    4.20    1.20
 -20  -4  -2    1.90    0.70
  20  -4   2    3.90    1.40
  20  -4   2    3.40    0.80
  20  -4   2    3.60    0.70
  20   4   2    7.90    2.00
  20   4   2    2.20    0.80
  20   4   2    3.40    1.20
 -20   4  -2    2.00    0.70
 -22  -4  -2  175.48    9.00
  22  -4   2  182.58    8.90
 -22  -4  -2  186.58   10.00
  22  -4   2  171.58   10.60
  22  -4   2  181.18   10.10
 -22  -4  -2  174.48    9.90
  22   4   2  180.78   10.20
  22   4   2  204.68   14.70
  22   4   2  175.38   10.70
  22   4   2  159.38   10.30
 -24  -4  -2   -0.10    0.50
  24  -4   2    0.10    0.90
 -24  -4  -2   -0.80    0.70
  24  -4   2   -0.90    1.10
  24   4   2   -0.30    1.50
  24   4   2   -0.30    0.50
  24   4   2    0.40    0.90
  24   4   2   -0.90    0.60
  26  -4   2   15.20    3.20
 -26  -4  -2   25.70    2.90
 -26  -4  -2   14.10    2.70
  26  -4   2   25.50    3.20
  26   4   2   24.90    3.30
  26   4   2   18.80    3.30
  26   4   2   19.40    3.30
  26   4   2   23.40    3.40
 -28  -4  -2    0.10    0.60
  28  -4   2   -1.10    0.90
  28  -4   2    0.20    1.00
  28  -4   2    0.70    0.90
 -28  -4  -2   -0.40    0.90
  28   4   2   -1.60    0.70
  28   4   2   -0.20    1.00
  28   4   2   -0.30    0.60
  28   4   2    0.90    0.60
 -30  -4  -2    1.60    0.80
  30  -4   2   -0.10    1.10
  30  -4   2    1.40    1.10
 -30  -4  -2    2.30    1.70
  30  -4   2    1.40    0.90
  30   4   2    1.90    1.20
  30   4   2    1.10    0.80
  30   4   2   -0.10    1.10
  30   4   2    0.00    0.80
  32  -4   2   -0.70    0.90
  32  -4   2   -1.80    1.10
 -32  -4  -2   -0.50    0.60
  32  -4   2    1.30    1.40
 -32  -4  -2    1.70    1.30
  32   4   2    0.70    0.80
  32   4   2    1.90    1.50
  32   4   2   -0.60    1.00
  32   4   2    1.30    0.90
  34  -4   2   -0.80    2.00
  34  -4   2   -0.30    1.30
 -34  -4  -2   -1.20    0.70
  34  -4   2   -0.50    1.00
  34   4   2    0.80    0.80
  34   4   2   -0.40    1.10
  34   4   2   -1.60    0.60
  34   4   2    0.10    1.30
  36  -4   2    2.30    2.00
 -36  -4  -2    3.30    1.20
  36  -4   2    2.10    1.20
  36   4   2    3.60    1.80
  36   4   2    0.40    0.90
  36   4   2    4.50    1.90
  38  -4   2    1.40    1.60
  38  -4   2    0.80    1.30
  38   4   2    1.20    1.20
  38   4   2    0.40    1.70
  38   4   2    1.70    1.80
  38   4   2    0.70    1.30
  40  -4   2    3.10    2.30
  40  -4   2    2.70    1.40
  40   4   2   -0.30    1.10
  40   4   2    0.30    1.80
  40   4   2    3.10    1.90
  40   4   2    1.40    1.40
  42  -4   2   -0.50    1.70
  42  -4   2   -0.70    1.30
  42   4   2   -0.20    1.60
  42   4   2    2.10    1.50
  42   4   2   -1.50    1.00
  42   4   2   -0.30    1.00
  41  -5  -2    0.90    1.40
  41  -5  -2    0.30    1.60
  41  -5  -2    0.80    1.30
  41   5  -2   -0.70    1.90
  41   5  -2   -1.40    1.20
  41   5  -2    0.30    1.30
  41   5  -2   -1.20    1.00
  39  -5  -2    7.30    2.60
  39  -5  -2    4.00    1.90
  39  -5  -2    7.20    2.50
  39   5  -2    7.70    2.40
  39   5  -2    4.40    1.90
  39   5  -2    5.80    1.80
 -37  -5   2    0.00    0.80
  37  -5  -2   -2.50    1.10
  37  -5  -2   -1.00    1.00
  37  -5  -2    0.70    1.10
  37   5  -2   -0.90    0.80
  37   5  -2    0.70    1.60
  37   5  -2   -0.30    0.90
  37   5  -2    0.60    1.10
  35  -5  -2    2.20    1.70
 -35  -5   2    0.20    0.80
  35  -5  -2    2.30    1.50
  35   5  -2    0.80    1.00
  35   5  -2    2.30    1.70
  35   5  -2    2.40    2.00
  33  -5  -2    2.80    1.80
 -33  -5   2    1.00    0.80
  33  -5  -2    1.20    1.20
  33  -5  -2    1.90    1.40
 -33   5   2    2.40    1.20
  33   5  -2    1.50    1.00
  33   5  -2    1.00    1.00
  33   5  -2    1.90    1.50
  33   5  -2    2.90    1.60
 -31  -5   2    1.10    0.70
  31  -5  -2   -0.60    1.20
  31  -5  -2    0.60    1.10
  31   5  -2    0.20    0.80
 -31   5   2   -0.50    0.90
  31   5  -2   -0.40    1.00
  31   5  -2   -0.50    1.30
  31   5  -2    0.50    0.80
  29  -5  -2    4.50    1.80
 -29  -5   2    2.90    0.90
  29  -5  -2    6.80    1.90
  29   5  -2    4.40    1.30
  29   5  -2    3.50    1.10
  29   5  -2    7.10    2.00
  29   5  -2    6.70    1.90
 -29   5   2    4.30    1.30
  27  -5  -2   12.00    2.90
 -27  -5   2   10.50    2.40
  27   5  -2   16.90    3.20
  27   5  -2   16.80    3.20
 -27   5   2    9.10    2.20
  27   5  -2   13.10    2.90
  25  -5  -2    0.20    0.80
  25  -5  -2   -0.70    1.00
 -25  -5   2   -0.30    0.50
 -25  -5   2   -0.10    0.50
  25  -5  -2   -0.10    0.40
  25   5  -2   -1.00    0.90
  25   5  -2    0.00    0.70
 -25   5   2   -0.60    0.60
  25   5  -2    1.00    1.00
  25   5  -2    0.30    0.70
  23  -5  -2    1.10    1.30
 -23  -5   2    3.00    0.70
  23  -5  -2    1.90    0.60
 -23  -5   2    1.90    0.60
  23  -5  -2    3.60    1.30
 -23   5   2    1.70    0.80
  23   5  -2    1.30    0.70
  23   5  -2    4.10    1.40
  23   5  -2    3.10    0.90
  23   5  -2    2.50    1.30
  21  -5  -2   56.99    4.90
 -21  -5   2   59.09    3.80
 -21  -5   2   57.89    4.40
  21  -5  -2   53.49    3.80
  21  -5  -2   56.79    4.70
  21   5  -2   56.49    4.70
  21   5  -2   54.39    5.20
  21   5  -2   59.09    4.90
  21   5  -2   58.19    5.20
 -21   5   2   56.39    4.00
  19  -5  -2   19.50    2.10
  19  -5  -2   23.60    3.00
  19  -5  -2   19.80    2.00
  19  -5  -2   22.10    2.70
 -19  -5   2   24.50    2.10
 -19  -5   2   21.90    2.50
  19   5  -2   22.40    3.00
  19   5  -2   21.40    2.70
 -19   5   2   20.50    2.90
  19   5  -2   28.00    3.00
 -19   5   2   19.80    2.10
 -19   5   2   15.40    2.00
  19   5  -2   22.90    2.80
 -19   5   2   18.00    2.70
  17  -5  -2   15.40    6.10
  17  -5  -2   19.50    2.00
  17  -5  -2   20.00    2.70
  17  -5  -2   21.30    2.60
  17  -5  -2   24.60    1.90
 -17  -5   2    8.50    5.50
 -17  -5   2   21.80    2.40
  17  -5  -2   10.00    3.90
 -17  -5   2   34.50    6.90
 -17  -5   2   21.80    2.10
  17   5  -2   18.70    2.60
  17   5  -2   17.40    2.40
 -17   5   2   17.00    2.00
 -17   5   2   23.30    2.90
 -17   5   2   21.30    2.00
 -17   5   2   13.50    5.60
 -17   5   2   13.40    5.90
  17   5  -2   16.70    2.10
  17   5  -2   26.50    8.30
  17   5  -2   18.70    2.40
  17   5  -2   20.80    2.80
  17   5  -2   13.50    7.20
 -17   5   2   19.80    2.30
  15  -5  -2    0.10    0.70
  15  -5  -2    1.10    0.80
  15  -5  -2    0.30    0.40
 -15  -5   2   -0.10    0.40
  15  -5  -2   -2.50    2.70
  15  -5  -2   -0.30    0.40
 -15  -5   2    0.10    0.30
 -15  -5   2    0.70    2.70
 -15  -5   2    1.40    2.60
 -15   5   2    1.50    0.60
  15   5  -2   -1.10    3.00
  15   5  -2    3.90    3.20
 -15   5   2    0.50    0.50
  15   5  -2   -0.20    0.40
  15   5  -2    0.90    0.80
 -15   5   2    0.60    0.50
 -15   5   2    0.00    0.20
 -15   5   2    0.30    0.50
  15   5  -2   -0.10    0.60
 -15   5   2    2.60    3.50
 -15   5   2   -4.80    1.90
  15   5  -2    0.10    0.40
  15   5  -2    0.10    0.40
 -15   5   2   -0.20    0.20
 -13  -5   2    1.00    0.50
  13  -5  -2   -2.30    1.90
 -13  -5   2    5.60    3.10
  13  -5  -2    1.90    0.90
  13  -5  -2    1.40    0.80
  13  -5  -2   -1.50    1.40
  13  -5  -2    0.60    0.40
 -13  -5   2   -0.20    2.40
 -13  -5   2    1.10    0.50
  13  -5  -2    1.20    0.50
 -13   5   2    1.00    0.50
  13   5  -2    1.00    0.50
  13   5  -2    1.30    0.70
  13   5  -2    0.50    2.70
 -13   5   2    2.00    3.00
 -13   5   2    2.30    0.60
 -13   5   2    0.40    0.60
  13   5  -2    0.50    0.40
  13   5  -2    0.70    0.50
  13   5  -2    1.00    2.80
 -13   5   2    1.60    1.80
  13   5  -2    1.10    0.70
 -13   5   2    1.30    0.30
 -11  -5   2   53.39    9.20
 -11  -5   2   38.70    2.90
 -11  -5   2   36.20    3.10
  11  -5  -2   47.70    8.40
  11  -5  -2   45.70    3.40
  11  -5  -2   45.50    3.00
  11  -5  -2   45.80    3.40
 -11  -5   2   48.70    9.20
  11  -5  -2   27.60    7.50
 -11   5   2   37.10    7.90
 -11   5   2   38.50    2.60
 -11   5   2   43.50    3.50
  11   5  -2   41.20    3.10
 -11   5   2   38.50    2.90
 -11   5   2   44.50    3.20
  11   5  -2   54.49   10.00
  11   5  -2   43.00    3.30
  11   5  -2   36.50    3.20
  11   5  -2   35.20    3.00
  11   5  -2   43.00    6.50
 -11   5   2   38.00    2.40
  11   5  -2   45.00    3.20
  11   5  -2   34.50    3.20
 -11   5   2   44.30    8.20
  -9  -5   2   77.59    4.90
   9  -5  -2   69.99    4.10
   9  -5  -2   67.49   10.40
  -9  -5   2   89.69   11.90
  -9  -5   2   75.29    4.90
   9  -5  -2   80.99    4.60
  -9  -5   2   71.59    4.50
   9  -5  -2   69.89    9.80
  -9  -5   2   81.39   11.10
   9  -5  -2   73.49    4.70
  -9  -5   2   76.09    4.80
  -9   5   2   80.39    4.20
   9   5  -2   86.49    4.70
   9   5  -2   79.99    4.60
   9   5  -2   80.69   11.50
   9   5  -2   71.99    4.80
  -9   5   2   77.69    4.10
   9   5  -2   82.39    4.90
  -9   5   2   89.69   11.40
  -9   5   2   65.99    4.40
   9   5  -2   71.99    4.60
   9   5  -2   70.49    4.90
   9   5  -2   63.99   10.00
  -9   5   2   77.39   10.70
  -9   5   2   77.39    4.90
  -9   5   2   74.29    4.70
   7  -5  -2  211.38   18.60
  -7  -5   2  189.48   10.50
  -7  -5   2  226.38   11.00
   7  -5  -2  217.58   17.70
  -7  -5   2  189.48   18.80
  -7  -5   2  186.78   10.30
   7  -5  -2  184.78   10.40
   7  -5  -2  199.98   10.40
  -7  -5   2  192.78   10.60
   7  -5  -2  196.18   10.20
   7  -5  -2  218.68    9.80
  -7  -5   2  193.38   10.20
  -7  -5   2  216.98   19.30
   7  -5  -2  225.38   10.80
  -7   5   2  189.98   10.10
   7   5  -2  198.48   10.20
  -7   5   2  181.08   16.90
  -7   5   2  192.98   10.50
   7   5  -2  183.58   10.50
   7   5  -2  200.38   10.40
  -7   5   2  210.88    9.80
  -7   5   2  210.78   10.40
  -7   5   2  225.08   10.60
  -7   5   2  222.58   18.40
   7   5  -2  202.88   10.50
   7   5  -2  197.48   10.40
   7   5  -2  220.38   10.20
   7   5  -2  202.88   17.90
   7   5  -2  202.18   21.90
   7   5  -2  190.48   10.40
  -5  -5   2  368.76   18.50
   5  -5  -2  342.17   18.50
   5  -5  -2  353.26   18.40
   5  -5  -2  357.76   25.70
  -5  -5   2  400.06   18.60
  -5  -5   2  376.16   18.40
  -5  -5   2  379.36   18.80
  -5  -5   2  404.66   18.40
  -5  -5   2  410.66   27.40
  -5  -5   2  417.56   18.80
   5  -5  -2  382.36   18.30
   5  -5  -2  353.96   18.30
  -5  -5   2  385.46   27.20
   5  -5  -2  405.96   27.60
   5   5  -2  368.16   27.40
   5   5  -2  403.36   18.60
  -5   5   2  388.16   18.50
   5   5  -2  388.66   18.40
   5   5  -2  365.26   18.40
   5   5  -2  348.87   25.80
  -5   5   2  403.96   18.60
  -5   5   2  356.76   26.00
   5   5  -2  381.36   18.00
  -5   5   2  385.86   18.30
   5   5  -2  386.46   18.00
  -5   5   2  345.67   17.80
  -5   5   2  411.46   27.30
  -5   5   2  410.16   18.00
   5   5  -2  358.16   18.40
  -5   5   2  396.26   18.60
  -3  -5   2   41.80    2.70
  -3  -5   2   22.20    5.40
   3  -5  -2   38.30    2.80
   3  -5  -2   32.50    2.80
  -3  -5   2   33.30    2.40
  -3  -5   2   30.10    2.60
  -3  -5   2   28.50    2.60
   3  -5  -2   35.40    7.10
   3  -5  -2   37.30    3.10
  -3  -5   2   29.30    2.50
  -3  -5   2   33.60    6.60
   3  -5  -2   37.60    2.70
   3  -5  -2   34.50    2.50
   3  -5  -2   33.80    6.00
  -3   5   2   34.70    2.70
  -3   5   2   33.40    2.40
   3   5  -2   37.80    2.40
   3   5  -2   35.50    2.20
  -3   5   2   29.30    6.60
  -3   5   2   30.60    2.50
   3   5  -2   32.70    2.60
   3   5  -2   29.50    6.40
  -3   5   2   31.50    6.90
   3   5  -2   34.20    2.60
   3   5  -2   36.60    2.70
   3   5  -2   23.40    6.00
  -3   5   2   35.20    2.30
  -3   5   2   36.20    2.70
  -3   5   2   34.80    2.70
  -1  -5   2   -0.30    0.50
   1  -5  -2   -0.20    0.40
   1  -5  -2    0.80    0.30
   1  -5  -2    0.50    0.30
   1  -5  -2    0.10    0.40
   1  -5  -2    2.50    2.10
  -1  -5   2    0.50    0.30
  -1  -5   2    1.30    0.60
  -1  -5   2    0.70    2.20
   1  -5  -2    1.20    1.70
  -1  -5   2    0.30    0.30
  -1  -5   2   -2.60    1.90
  -1  -5   2    0.20    0.30
   1  -5  -2    0.60    0.50
  -1  -5   2    0.00    0.50
  -1  -5   2    0.70    0.40
   1   5  -2    0.60    0.30
   1   5  -2    0.00    2.00
   1   5  -2    0.40    0.30
   1   5  -2    0.40    0.40
  -1   5   2    0.20    0.30
  -1   5   2    0.70    0.30
  -1   5   2    1.10    0.60
  -1   5   2   -1.40    1.60
   1   5  -2   -0.80    1.90
  -1   5   2    0.20    0.30
   1   5  -2    0.70    0.30
  -1   5   2    0.30    0.40
   1   5  -2    0.20    0.20
  -1   5   2    0.70    0.40
   1  -5   2    0.50    0.40
  -1  -5  -2    0.50    0.60
   1  -5   2    1.90    2.10
  -1  -5  -2    1.10    0.60
  -1  -5  -2    0.20    0.30
   1  -5   2   -1.70    1.70
  -1  -5  -2    1.10    0.50
   1  -5   2    1.10    0.40
   1  -5   2    0.50    0.50
  -1  -5  -2    3.00    2.50
  -1  -5  -2   -0.40    1.80
  -1  -5  -2    1.50    0.50
  -1  -5  -2    0.30    0.40
  -1  -5  -2    0.50    0.40
   1  -5   2    0.60    0.30
   1  -5   2    1.60    0.60
   1  -5   2    1.50    0.50
   1   5   2    2.30    0.70
  -1   5  -2    0.50    0.40
  -1   5  -2    0.70    0.40
  -1   5  -2    5.40    2.60
  -1   5  -2    7.70    3.00
  -1   5  -2    0.60    0.40
   1   5   2    1.00    0.30
  -1   5  -2    1.20    0.30
  -1   5  -2    0.60    0.30
   1   5   2   -1.30    1.60
   1   5   2    1.30    2.00
   1   5   2    0.70    0.40
   1   5   2    0.70    0.40
   1   5   2    0.40    0.30
  -3  -5  -2   53.29    3.70
   3  -5   2   52.39    3.10
  -3  -5  -2   46.00    3.50
   3  -5   2   57.59    3.60
  -3  -5  -2   59.49    3.50
  -3  -5  -2   54.29    8.50
  -3  -5  -2   45.60    3.60
   3  -5   2   60.49    7.80
   3  -5   2   50.19    3.40
   3  -5   2   46.10    3.90
   3  -5   2   60.89    7.90
   3  -5   2   46.90    3.40
  -3  -5  -2   49.90    3.30
  -3  -5  -2   63.49    9.00
  -3  -5  -2   47.00    3.40
  -3  -5  -2   51.39    3.60
   3   5   2   44.80    7.80
   3   5   2   50.79    3.40
  -3   5  -2   49.70    3.20
   3   5   2   52.89    8.80
   3   5   2   58.29    3.60
  -3   5  -2   46.00    7.30
  -3   5  -2   49.80    3.40
   3   5   2   46.50    3.40
   3   5   2   49.90    3.30
  -3   5  -2   52.79    3.20
  -3   5  -2   52.69    3.60
  -5  -5  -2   70.49    4.80
  -5  -5  -2   82.59    4.80
  -5  -5  -2   78.69    4.90
  -5  -5  -2   77.79   10.40
  -5  -5  -2   76.29    4.90
   5  -5   2   77.09    4.50
   5  -5   2   76.29    9.30
  -5  -5  -2   76.69   10.40
   5  -5   2   85.19    4.50
   5  -5   2   77.39    4.20
   5  -5   2   86.89    4.80
  -5  -5  -2   77.99    5.00
  -5  -5  -2   78.79    4.50
   5  -5   2   72.99    4.70
  -5  -5  -2   82.29    4.60
   5  -5   2   75.29    9.10
   5   5   2   71.89    4.50
   5   5   2   69.69    4.60
  -5   5  -2   77.39    4.60
  -5   5  -2   73.29    4.60
   5   5   2   73.69    4.80
   5   5   2   84.59   11.30
  -5   5  -2   82.19    4.60
   5   5   2   69.49    4.50
  -5   5  -2   77.09    8.90
   5   5   2   59.99    9.40
   7  -5   2  160.28    7.80
  -7  -5  -2  162.88    8.20
  -7  -5  -2  137.69    8.50
  -7  -5  -2  166.28   16.10
  -7  -5  -2  179.08    9.60
   7  -5   2  164.78   14.20
  -7  -5  -2  147.09    8.40
   7  -5   2  150.28   14.10
   7  -5   2  158.98    8.20
  -7  -5  -2  176.78    8.90
  -7  -5  -2  162.28    8.80
  -7  -5  -2  154.08   15.70
   7  -5   2  155.88    8.50
   7  -5   2  161.68    8.40
  -7  -5  -2  176.98    9.00
   7  -5   2  149.99    8.20
  -7   5  -2  150.28    8.30
  -7   5  -2  160.18    7.90
   7   5   2  172.38    8.40
  -7   5  -2  154.78    8.30
   7   5   2  153.18    8.60
   7   5   2  139.79    8.10
   7   5   2  171.08   16.40
   7   5   2  172.48    8.80
   7   5   2  161.18    8.80
   7   5   2  160.78   16.40
  -7   5  -2  169.38   14.40
   7   5   2  147.89    8.40
  -9  -5  -2  327.07   14.60
  -9  -5  -2  277.77   14.70
  -9  -5  -2  300.17   14.60
  -9  -5  -2  276.27   14.70
   9  -5   2  296.47   13.50
   9  -5   2  281.17   14.20
  -9  -5  -2  303.17   14.40
   9  -5   2  288.77   14.00
  -9  -5  -2  278.87   23.20
  -9  -5  -2  265.67   13.90
   9  -5   2  266.67   20.20
   9  -5   2  302.17   15.80
   9  -5   2  277.37   21.10
   9   5   2  292.87   24.20
   9   5   2  309.87   14.70
   9   5   2  283.47   14.00
   9   5   2  276.87   14.60
   9   5   2  263.87   22.00
   9   5   2  256.97   14.60
  -9   5  -2  292.67   13.60
   9   5   2  273.47   14.20
  -9   5  -2  292.87   14.50
  -9   5  -2  281.37   20.90
  -9   5  -2  295.47   14.20
  -9   5  -2  309.27   21.30
  11  -5   2  114.19    6.00
 -11  -5  -2   95.99   13.00
 -11  -5  -2  102.89    6.40
  11  -5   2  110.69    5.30
 -11  -5  -2  109.49    6.00
  11  -5   2   97.19    6.20
  11  -5   2  108.29   11.60
 -11  -5  -2  104.29   12.90
  11  -5   2  117.59    5.30
  11  -5   2   96.99   11.70
 -11  -5  -2  106.79    6.60
 -11  -5  -2  113.09    6.40
  11  -5   2  106.19    6.20
  11   5   2  109.09    6.70
 -11   5  -2  102.89   11.60
 -11   5  -2  118.39    5.50
  11   5   2  120.49   13.60
  11   5   2  100.99    6.20
 -11   5  -2  113.89   12.20
  11   5   2  105.79    6.70
 -11   5  -2  109.39    6.10
 -11   5  -2  118.79    6.70
  11   5   2  114.89    6.70
  11   5   2  108.29   14.20
  11   5   2  109.69    6.10
  13  -5   2   19.30    1.30
  13  -5   2   20.30    2.50
  13  -5   2   13.70    5.30
 -13  -5  -2   36.30    8.40
 -13  -5  -2   17.20    2.20
 -13  -5  -2   19.10    1.90
  13  -5   2   23.70    2.20
  13  -5   2   12.50    4.40
 -13  -5  -2   22.80    2.40
  13  -5   2   18.40    1.90
 -13  -5  -2   15.90    5.20
  13  -5   2   13.40    1.90
 -13  -5  -2   16.50    2.10
  13   5   2   16.60    2.10
  13   5   2   14.70    4.90
  13   5   2   16.90    2.40
  13   5   2   16.50    2.30
 -13   5  -2   19.00    1.90
  13   5   2   13.90    1.80
 -13   5  -2   11.40    4.00
  13   5   2   19.90    6.10
  13   5   2   19.20    2.40
  15  -5   2   77.19    4.10
 -15  -5  -2   82.89    5.20
 -15  -5  -2   94.29   13.30
  15  -5   2   83.49   10.00
  15  -5   2   69.79    5.30
  15  -5   2   85.59   10.30
 -15  -5  -2   91.19   12.30
  15  -5   2   69.99    4.40
 -15  -5  -2   74.99    4.40
 -15  -5  -2   75.89    5.10
  15  -5   2   70.89    4.80
  15   5   2   75.99    4.50
  15   5   2   85.19    5.60
  15   5   2   76.89    5.40
  15   5   2   88.99   11.60
 -15   5  -2   70.69    4.50
 -15   5  -2   72.89    9.80
  15   5   2   67.29    4.80
 -15   5  -2   68.19   10.10
  15   5   2   64.69    5.20
  15   5   2   67.79   11.90
 -17  -5  -2  101.69   14.40
  17  -5   2   81.79    4.60
  17  -5   2   72.19    5.20
  17  -5   2   92.09   11.90
  17  -5   2   77.89   10.20
 -17  -5  -2   88.49    5.60
 -17  -5  -2   87.59    5.70
  17  -5   2   80.39    4.80
 -17  -5  -2   86.39    4.80
  17  -5   2   89.29    6.00
  17   5   2   83.79   12.80
  17   5   2   78.89    5.80
 -17   5  -2   70.59   11.50
  17   5   2   83.49   14.60
  17   5   2   89.69    5.60
 -17   5  -2   88.99    5.10
 -17   5  -2   90.59   11.90
  17   5   2   87.09    5.00
  17   5   2   70.49    5.70
  19  -5   2   15.70    2.20
 -19  -5  -2   11.90    2.10
  19  -5   2   12.10    1.70
  19  -5   2   11.80    2.70
 -19  -5  -2   13.10    2.30
 -19  -5  -2   15.00    1.70
  19   5   2   14.60    2.60
  19   5   2   14.50    2.20
  19   5   2   11.40    2.70
  19   5   2   10.90    2.40
  21  -5   2   38.70    3.60
  21  -5   2   38.40    2.80
  21  -5   2   34.60    4.00
 -21  -5  -2   36.60    3.70
 -21  -5  -2   44.50    2.90
  21   5   2   40.50    4.10
  21   5   2   35.10    4.30
  21   5   2   44.30    6.20
  21   5   2   42.20    3.70
 -23  -5  -2   87.59    4.90
  23  -5   2   79.79    6.50
  23  -5   2   86.09    6.10
  23  -5   2   85.49    5.00
 -23  -5  -2   84.39    5.90
 -23  -5  -2   83.89    5.90
  23   5   2   90.39    6.60
  23   5   2   85.29    6.10
  23   5   2   90.99    6.80
  23   5   2   79.79    6.40
  25  -5   2   -0.10    0.90
 -25  -5  -2    0.80    0.60
  25  -5   2   -0.30    1.10
  25   5   2    0.70    1.20
  25   5   2    0.10    0.70
  25   5   2    1.30    1.00
  25   5   2   -0.20    0.60
  27  -5   2  167.18   10.70
 -27  -5  -2  161.38    9.70
 -27  -5  -2  150.58    9.60
  27  -5   2  162.38   10.10
  27   5   2  179.28   10.80
  27   5   2  151.58    9.80
  27   5   2  155.38   10.60
  27   5   2  167.48   10.60
 -29  -5  -2    3.60    1.50
 -29  -5  -2    1.40    0.90
  29  -5   2    3.80    1.30
  29  -5   2    3.70    1.60
  29   5   2    3.10    1.60
  29   5   2    2.30    1.00
  29   5   2    2.30    1.40
  29   5   2    1.80    1.10
  31  -5   2   19.10    3.30
 -31  -5  -2   21.10    3.30
  31  -5   2   17.50    3.80
 -31  -5  -2   15.30    2.90
  31   5   2   18.00    3.70
  31   5   2   26.80    3.60
  31   5   2   17.90    3.80
  31   5   2   20.10    3.70
  33  -5   2   22.30    3.80
 -33  -5  -2   14.60    3.00
  33   5   2   14.40    3.20
  33   5   2    9.50    2.60
  33   5   2   15.40    3.70
 -35  -5  -2    0.00    0.80
  35  -5   2   -0.90    0.90
  35  -5   2    0.00    1.30
  35   5   2    1.30    1.40
  35   5   2    0.00    0.90
  35   5   2    1.30    1.60
  35   5   2   -0.30    1.00
  37  -5   2    2.90    2.00
 -37  -5  -2    3.40    1.30
  37  -5   2    4.20    1.60
  37   5   2    3.80    1.40
  37   5   2    5.20    2.00
  37   5   2    4.50    1.90
  37   5   2    3.70    1.50
  39  -5   2   -0.30    1.70
  39  -5   2    0.00    1.00
  39   5   2   -1.20    1.40
  39   5   2   -1.00    1.40
  39   5   2   -1.60    0.90
  39   5   2   -0.70    0.80
  41  -5   2    0.20    0.80
[truncated: 2,096,482 more chars]
