# Supplementary material for: Crystals as Rockets: Modulation of the Salient Temperature in Cocrystals by Solvent Mixture Composition
Source: Angew Chem Int Ed Engl. 2026 Mar 18;65(18):e26010. doi: 10.1002/anie.202526010 (PMC13110762; doi:10.1002/anie.202526010)
Supplement: Supplementary file 2 — Supporting File 2: anie71541‐sup‐0002‐Data.zip. [file ANIE-65-e26010-s004.zip › ICZBPE-SQUEEZE.cif]

data_iczbpe-squeeze
loop_
_audit_author_name
_audit_author_address
'Axel Uribe-Vega' 'Erick Hernández-Santiago' 
;Universidad Nacional Autonoma de Mexico, Circuito Exterior, Ciudad Universitaria, CDMX
Mexico
;
_audit_creation_date               2025-11-21
_audit_creation_method
;
# start Validation Reply Form
PROBLEM: No TEMP record and measurment temperature 293 degree
Response: The diffraction data were collected at 100 K under a nitrogen gas stream at
a synchrotron beamline. The measurement temperature is recorded as
_cell_measurement_temperature and _diffrn_ambient_temperature = 100(1) K and does not indicate any problem with the data
collection or the structural model

PROBLEM:Reflection # Likely Affected by the Beamstop ...          1 Check 
RESPONSE:One low-angle reflection was partially obscured by the beamstop due to the
high-flux synchrotron beam used for data collection.

PROBLEM:Number of (Iobs-Icalc)/Sigma(W) > 10 Outliers ..          3 Check 
RESPONSE: A few reflections initially displayed |Iobs–Icalc|/sigma(W) values larger
than 10, which is attributed to detector saturation or local background
instabilities at the synchrotron beamline.
;
# end Validation Reply Form
;
Olex2 1.5
(compiled 2025.05.31 svn.r86d253d1 for OlexSys, GUI svn.r7254)
;
_audit_contact_author_address      ?
_audit_contact_author_email        ?
_audit_contact_author_name         ''
_audit_contact_author_phone        ?
_publ_contact_author_id_orcid      ?
_publ_section_references
;
Bourhis, L.J., Dolomanov, O.V., Gildea, R.J., Howard, J.A.K., Puschmann, H.
 (2015). Acta Cryst. A71, 59-75.

Dolomanov, O.V., Bourhis, L.J., Gildea, R.J, Howard, J.A.K. & Puschmann, H.
 (2009), J. Appl. Cryst. 42, 339-341.
;
_chemical_name_systematic          ?
_chemical_formula_moiety           '2(C18 H12 N2), 3(C12 H10 N2), 2[C4H8O]'
_chemical_formula_sum              'C80 H70 N10 O2'
_chemical_formula_weight           1203.513
loop_
  _atom_type_symbol
  _atom_type_scat_dispersion_real
  _atom_type_scat_dispersion_imag
  _atom_type_scat_Cromer_Mann_a1
  _atom_type_scat_Cromer_Mann_a2
  _atom_type_scat_Cromer_Mann_a3
  _atom_type_scat_Cromer_Mann_a4
  _atom_type_scat_Cromer_Mann_b1
  _atom_type_scat_Cromer_Mann_b2
  _atom_type_scat_Cromer_Mann_b3
  _atom_type_scat_Cromer_Mann_b4
  _atom_type_scat_Cromer_Mann_c
  _atom_type_scat_source
  _atom_type_scat_dispersion_source
 C 0.00260 0.00140 2.31000 1.02000 1.58860 0.86500 20.84390 10.20750 0.56870
 51.65120 0.21560 'International Tables Volume C Table 6.1.1.4 (pp. 500-502)'
 'Brennan, Cowan, Rev. Sci. Instrum., 1992, 63, 850'
 H -0.00000 0.00000 0.49300 0.32291 0.14019 0.04081 10.51090 26.12570 3.14236
 57.79970 0.00304 'International Tables Volume C Table 6.1.1.4 (pp. 500-502)'
 'Brennan, Cowan, Rev. Sci. Instrum., 1992, 63, 850'
 N 0.00520 0.00290 12.21260 3.13220 2.01250 1.16630 0.00570 9.89330 28.99750
 0.58260 -11.52900 'International Tables Volume C Table 6.1.1.4 (pp. 500-502)'
 'Brennan, Cowan, Rev. Sci. Instrum., 1992, 63, 850'

_space_group_crystal_system        'monoclinic'
_space_group_IT_number             15
_space_group_name_H-M_alt          'C 1 2/c 1'
_space_group_name_Hall             '-C 2yc'
loop_
  _space_group_symop_id
  _space_group_symop_operation_xyz
 1 x,y,z
 2 -x,y,-z+1/2
 3 -x,-y,-z
 4 x,-y,z-1/2
 5 x+1/2,y+1/2,z
 6 -x+1/2,y+1/2,-z+1/2
 7 -x+1/2,-y+1/2,-z
 8 x+1/2,-y+1/2,z-1/2

_symmetry_Int_Tables_number        15
_cell_length_a                     30.369(2)
_cell_length_b                     10.397(2)
_cell_length_c                     18.679(3)
_cell_angle_alpha                  90
_cell_angle_beta                   98.941(4)
_cell_angle_gamma                  90
_cell_volume                       5826.2(15)
_cell_formula_units_Z              4
_cell_measurement_temperature      293(2)
_exptl_absorpt_coefficient_mu      0.075
_exptl_crystal_colour              'clear yellowish yellow'
_exptl_crystal_colour_lustre       clear
_exptl_crystal_colour_modifier     yellowish
_exptl_crystal_colour_primary      yellow
_exptl_crystal_density_diffrn      1.372
_exptl_crystal_description         prism
_exptl_crystal_F_000               2545.121
_exptl_crystal_size_min            ?
_diffrn_reflns_av_R_equivalents    0.0365
_diffrn_reflns_av_unetI/netI       0.0249
_diffrn_reflns_Laue_measured_fraction_full  0.9994
_diffrn_reflns_Laue_measured_fraction_max  0.8270
_diffrn_reflns_limit_h_max         40
_diffrn_reflns_limit_h_min         -40
_diffrn_reflns_limit_k_max         15
_diffrn_reflns_limit_k_min         -15
_diffrn_reflns_limit_l_max         26
_diffrn_reflns_limit_l_min         -26
_diffrn_reflns_number              46844
_diffrn_reflns_point_group_measured_fraction_full  0.9994
_diffrn_reflns_point_group_measured_fraction_max  0.8270
_diffrn_reflns_theta_full          23.7108
_diffrn_reflns_theta_max           29.97
_diffrn_reflns_theta_min           1.28
_diffrn_measured_fraction_theta_full  0.9994
_diffrn_measured_fraction_theta_max  0.8270
_diffrn_radiation_type             synchrotron
_diffrn_radiation_wavelength       0.67020
_reflns_Friedel_coverage           0.0
_reflns_limit_h_max                39
_reflns_limit_h_min                -40
_reflns_limit_k_max                15
_reflns_limit_k_min                0
_reflns_limit_l_max                26
_reflns_limit_l_min                0
_reflns_number_gt                  7541
_reflns_number_total               8362
_reflns_threshold_expression       I>=2u(I)
_computing_molecular_graphics      'Olex2 1.5 (Dolomanov et al., 2009)'
_computing_publication_material    'Olex2 1.5 (Dolomanov et al., 2009)'
_computing_structure_refinement    'olex2.refine 1.5 (Bourhis et al., 2015)'
_computing_structure_solution      'SHELXT 2018/2 (Sheldrick, 2018)'
_refine_diff_density_max           0.4348
_refine_diff_density_min           -0.2224
_refine_diff_density_rms           0.0539
_refine_ls_d_res_high              0.6708
_refine_ls_d_res_low               15.0000
_refine_ls_extinction_coef         0.0032(4)
_refine_ls_extinction_expression   Fc^*^=kFc[1+0.001xFc^2^\l^3^/sin(2\q)]^-1/4^
_refine_ls_goodness_of_fit_ref     1.0217
_refine_ls_hydrogen_treatment      refall
_refine_ls_matrix_type             full
_refine_ls_number_constraints      0
_refine_ls_number_parameters       479
_refine_ls_number_reflns           8362
_refine_ls_number_restraints       0
_refine_ls_R_factor_all            0.0511
_refine_ls_R_factor_gt             0.0474
_refine_ls_restrained_S_all        1.0217
_refine_ls_shift/su_max            0.0009
_refine_ls_shift/su_mean           0.0002
_refine_ls_structure_factor_coef   Fsqd
_refine_ls_weighting_details      
 'w=1/[\s^2^(Fo^2^)+(0.0874P)^2^+3.4420P] where P=(Fo^2^+2Fc^2^)/3'
_refine_ls_weighting_scheme        calc
_refine_ls_wR_factor_gt            0.1396
_refine_ls_wR_factor_ref           0.1458
_olex2_refinement_description
;
;
_atom_sites_solution_primary       dual
loop_
  _atom_site_label
  _atom_site_type_symbol
  _atom_site_fract_x
  _atom_site_fract_y
  _atom_site_fract_z
  _atom_site_U_iso_or_equiv
  _atom_site_adp_type
  _atom_site_occupancy
  _atom_site_refinement_flags_posn
 N001 N 0.35965(3) 0.33022(9) 0.34896(4) 0.02365(17) Uani 1.000000 .
 N002 N 0.41467(3) 0.44045(9) 0.59632(5) 0.02502(18) Uani 1.000000 .
 N003 N 0.31295(3) 0.55076(9) 0.26994(5) 0.02725(19) Uani 1.000000 .
 N004 N 0.24306(3) 1.13750(9) -0.11756(5) 0.02819(19) Uani 1.000000 .
 N005 N 0.44437(3) 0.43119(10) 0.75297(5) 0.02885(19) Uani 1.000000 .
 C006 C 0.38056(3) 0.30978(10) 0.41918(5) 0.02265(18) Uani 1.000000 .
 C007 C 0.28600(3) 0.74086(10) 0.16412(5) 0.02286(19) Uani 1.000000 .
 C008 C 0.27030(3) 0.83959(10) 0.11020(5) 0.02441(19) Uani 1.000000 .
 C009 C 0.27022(3) 0.95480(9) -0.00734(5) 0.02296(19) Uani 1.000000 .
 C00A C 0.38290(3) 0.53077(10) 0.48929(5) 0.02292(19) Uani 1.000000 .
 C00B C 0.33059(4) 0.55810(10) 0.20823(6) 0.0260(2) Uani 1.000000 .
 C00C C 0.40894(3) 0.34320(10) 0.54541(5) 0.02418(19) Uani 1.000000 .
 C00D C 0.28580(3) 0.85741(10) 0.04768(5) 0.02437(19) Uani 1.000000 .
 C00E C 0.28203(4) 0.63926(11) 0.27873(5) 0.0274(2) Uani 1.000000 .
 C00F C 0.47622(3) 0.44454(10) 0.90304(5) 0.0243(2) Uani 1.000000 .
 C00G C 0.31849(3) 0.64937(10) 0.15490(5) 0.02468(19) Uani 1.000000 .
 C00H C 0.39957(3) 0.55447(10) 0.56353(5) 0.0243(2) Uani 1.000000 .
 C00I C 0.38840(3) 0.39487(10) 0.47824(5) 0.02248(18) Uani 1.000000 .
 C00J C 0.28871(3) 0.95797(10) -0.07127(6) 0.0258(2) Uani 1.000000 .
 C00K C 0.26777(3) 0.73425(10) 0.22825(5) 0.02493(19) Uani 1.000000 .
 C00L C 0.36750(3) 0.63383(11) 0.44412(5) 0.0264(2) Uani 1.000000 .
 C00M C 0.36126(3) 0.21660(10) 0.31011(5) 0.02450(19) Uani 1.000000 .
 C00N C 0.38387(3) 0.12171(10) 0.35631(5) 0.02474(19) Uani 1.000000 .
 C00O C 0.23734(4) 1.04628(10) -0.00053(6) 0.0269(2) Uani 1.000000 .
 C00P C 0.46686(4) 0.55549(11) 0.86133(6) 0.0281(2) Uani 1.000000 .
 C00Q C 0.27436(4) 1.04945(11) -0.12384(6) 0.0282(2) Uani 1.000000 .
 C00R C 0.41610(4) 0.13398(10) 0.49472(6) 0.0274(2) Uani 1.000000 .
 C00S C 0.42208(4) 0.21357(11) 0.55473(6) 0.0273(2) Uani 1.000000 .
 C00T C 0.39575(3) 0.18127(10) 0.42668(5) 0.02402(19) Uani 1.000000 .
 C00U C 0.49320(3) 0.44726(10) 0.98098(5) 0.0253(2) Uani 1.000000 .
 C00V C 0.22508(4) 1.13355(11) -0.05624(6) 0.0288(2) Uani 1.000000 .
 C00W C 0.34363(4) 0.19091(11) 0.23796(6) 0.0278(2) Uani 1.000000 .
 C00X C 0.38445(4) 0.77848(11) 0.54703(6) 0.0304(2) Uani 1.000000 .
 C00Y C 0.36835(4) 0.75718(11) 0.47328(6) 0.0299(2) Uani 1.000000 .
 C00Z C 0.46859(4) 0.32698(11) 0.86717(6) 0.0286(2) Uani 1.000000 .
 C010 C 0.45316(4) 0.32494(12) 0.79299(6) 0.0298(2) Uani 1.000000 .
 C011 C 0.38913(4) -0.00193(11) 0.32889(6) 0.0290(2) Uani 1.000000 .
 C012 C 0.45112(4) 0.54394(12) 0.78783(6) 0.0298(2) Uani 1.000000 .
 C013 C 0.40004(4) 0.67805(11) 0.59286(6) 0.0281(2) Uani 1.000000 .
 C014 C 0.34922(4) 0.06716(12) 0.21252(6) 0.0311(2) Uani 1.000000 .
 C015 C 0.37171(4) -0.02812(11) 0.25710(6) 0.0317(2) Uani 1.000000 .
 H00B H 0.3532(5) 0.4917(14) 0.2023(8) 0.029(3) Uiso 1.000000 .
 H00Q H 0.2885(5) 1.0518(14) -0.1706(9) 0.033(4) Uiso 1.000000 .
 H00E H 0.2685(5) 0.6356(15) 0.3247(8) 0.033(4) Uiso 1.000000 .
 H00X H 0.3847(6) 0.8674(16) 0.5681(9) 0.040(4) Uiso 1.000000 .
 H00Z H 0.4740(5) 0.2453(16) 0.8921(9) 0.038(4) Uiso 1.000000 .
 H008 H 0.2463(5) 0.8980(15) 0.1236(8) 0.035(4) Uiso 1.000000 .
 H010 H 0.4479(5) 0.2416(16) 0.7669(9) 0.039(4) Uiso 1.000000 .
 H00O H 0.2225(5) 1.0506(14) 0.0423(8) 0.032(4) Uiso 1.000000 .
 H00G H 0.3335(5) 0.6485(15) 0.1120(8) 0.032(4) Uiso 1.000000 .
 H00J H 0.3110(5) 0.8934(15) -0.0788(8) 0.033(4) Uiso 1.000000 .
 H013 H 0.4120(6) 0.6919(16) 0.6464(9) 0.041(4) Uiso 1.000000 .
 H00Y H 0.3568(5) 0.8289(15) 0.4409(8) 0.036(4) Uiso 1.000000 .
 H00U H 0.4953(5) 0.3625(15) 1.0057(9) 0.034(4) Uiso 1.000000 .
 H015 H 0.3757(6) -0.1165(17) 0.2357(9) 0.042(4) Uiso 1.000000 .
 H012 H 0.4438(5) 0.6243(16) 0.7586(9) 0.036(4) Uiso 1.000000 .
 H00R H 0.4260(5) 0.0418(15) 0.5014(8) 0.037(4) Uiso 1.000000 .
 H001 H 0.3455(6) 0.4083(17) 0.3319(9) 0.040(4) Uiso 1.000000 .
 H00V H 0.2017(6) 1.1996(16) -0.0526(9) 0.043(4) Uiso 1.000000 .
 H011 H 0.4043(6) -0.0734(16) 0.3588(9) 0.042(4) Uiso 1.000000 .
 H00L H 0.3560(5) 0.6197(15) 0.3928(9) 0.034(4) Uiso 1.000000 .
 H00K H 0.2449(5) 0.7953(14) 0.2388(7) 0.026(3) Uiso 1.000000 .
 H00D H 0.3103(5) 0.7999(15) 0.0349(8) 0.034(4) Uiso 1.000000 .
 H00W H 0.3273(5) 0.2557(15) 0.2076(8) 0.033(4) Uiso 1.000000 .
 H00S H 0.4364(6) 0.1826(16) 0.6040(9) 0.041(4) Uiso 1.000000 .
 H00P H 0.4699(5) 0.6445(16) 0.8816(8) 0.034(4) Uiso 1.000000 .
 H014 H 0.3363(6) 0.0481(16) 0.1609(9) 0.042(4) Uiso 1.000000 .
 H002 H 0.4269(6) 0.4290(16) 0.6468(10) 0.043(4) Uiso 1.000000 .

loop_
  _atom_site_aniso_label
  _atom_site_aniso_U_11
  _atom_site_aniso_U_22
  _atom_site_aniso_U_33
  _atom_site_aniso_U_12
  _atom_site_aniso_U_13
  _atom_site_aniso_U_23
 N001 0.0267(4) 0.0265(4) 0.0168(4) 0.0010(3) 0.0004(3) 0.0006(3)
 N002 0.0269(4) 0.0299(4) 0.0172(4) -0.0011(3) 0.0004(3) 0.0017(3)
 N003 0.0319(4) 0.0291(4) 0.0197(4) 0.0032(3) 0.0005(3) 0.0009(3)
 N004 0.0301(4) 0.0291(4) 0.0243(4) -0.0012(3) 0.0008(3) 0.0047(3)
 N005 0.0269(4) 0.0397(5) 0.0187(4) 0.0006(4) -0.0004(3) -0.0026(3)
 C006 0.0225(4) 0.0278(5) 0.0172(4) -0.0003(3) 0.0015(3) 0.0029(3)
 C007 0.0255(4) 0.0241(4) 0.0181(4) -0.0003(3) 0.0006(3) -0.0008(3)
 C008 0.0275(5) 0.0249(4) 0.0203(4) 0.0022(4) 0.0017(3) -0.0000(4)
 C009 0.0251(4) 0.0242(4) 0.0187(4) -0.0007(3) 0.0007(3) 0.0006(3)
 C00A 0.0221(4) 0.0283(5) 0.0182(4) -0.0009(3) 0.0027(3) 0.0006(3)
 C00B 0.0264(5) 0.0281(5) 0.0228(4) 0.0029(4) 0.0016(3) 0.0008(4)
 C00C 0.0238(4) 0.0297(5) 0.0185(4) -0.0021(3) 0.0016(3) 0.0021(4)
 C00D 0.0267(4) 0.0251(4) 0.0207(4) 0.0015(3) 0.0019(3) 0.0007(4)
 C00E 0.0340(5) 0.0299(5) 0.0180(4) 0.0037(4) 0.0029(4) 0.0006(4)
 C00F 0.0214(4) 0.0347(5) 0.0166(4) 0.0007(3) 0.0018(3) -0.0020(4)
 C00G 0.0257(4) 0.0272(5) 0.0210(4) 0.0016(4) 0.0033(3) 0.0010(4)
 C00H 0.0232(4) 0.0302(5) 0.0194(4) -0.0012(3) 0.0032(3) 0.0019(4)
 C00I 0.0218(4) 0.0267(4) 0.0186(4) -0.0002(3) 0.0019(3) 0.0032(3)
 C00J 0.0256(4) 0.0293(5) 0.0224(4) 0.0011(4) 0.0039(3) 0.0021(4)
 C00K 0.0295(5) 0.0259(5) 0.0189(4) 0.0032(4) 0.0025(3) -0.0006(4)
 C00L 0.0269(5) 0.0313(5) 0.0208(4) 0.0003(4) 0.0027(3) 0.0018(4)
 C00M 0.0253(4) 0.0270(5) 0.0215(4) -0.0008(3) 0.0044(3) 0.0000(4)
 C00N 0.0248(4) 0.0274(5) 0.0222(4) -0.0018(4) 0.0040(3) 0.0012(4)
 C00O 0.0317(5) 0.0290(5) 0.0200(4) 0.0037(4) 0.0037(4) 0.0007(4)
 C00P 0.0303(5) 0.0336(5) 0.0195(4) 0.0040(4) 0.0008(4) -0.0028(4)
 C00Q 0.0282(5) 0.0334(5) 0.0232(5) -0.0015(4) 0.0041(4) 0.0047(4)
 C00R 0.0289(5) 0.0261(5) 0.0262(5) 0.0004(4) 0.0012(4) 0.0053(4)
 C00S 0.0285(5) 0.0309(5) 0.0209(4) -0.0004(4) -0.0009(3) 0.0065(4)
 C00T 0.0241(4) 0.0263(5) 0.0213(4) -0.0011(3) 0.0024(3) 0.0021(4)
 C00U 0.0245(4) 0.0335(5) 0.0174(4) 0.0020(4) 0.0015(3) -0.0003(4)
 C00V 0.0322(5) 0.0278(5) 0.0254(5) 0.0044(4) 0.0015(4) 0.0015(4)
 C00W 0.0301(5) 0.0328(5) 0.0202(4) -0.0010(4) 0.0032(4) 0.0000(4)
 C00X 0.0346(5) 0.0290(5) 0.0284(5) -0.0017(4) 0.0078(4) -0.0018(4)
 C00Y 0.0340(5) 0.0290(5) 0.0273(5) 0.0022(4) 0.0064(4) 0.0045(4)
 C00Z 0.0308(5) 0.0327(5) 0.0211(5) -0.0003(4) 0.0001(4) -0.0008(4)
 C010 0.0309(5) 0.0352(6) 0.0220(5) -0.0013(4) -0.0005(4) -0.0047(4)
 C011 0.0308(5) 0.0276(5) 0.0292(5) -0.0007(4) 0.0065(4) 0.0008(4)
 C012 0.0319(5) 0.0360(6) 0.0202(4) 0.0044(4) 0.0001(4) 0.0002(4)
 C013 0.0293(5) 0.0336(5) 0.0214(4) -0.0032(4) 0.0041(4) -0.0017(4)
 C014 0.0346(5) 0.0358(6) 0.0230(5) -0.0051(4) 0.0050(4) -0.0051(4)
 C015 0.0359(5) 0.0289(5) 0.0314(5) -0.0026(4) 0.0089(4) -0.0051(4)

loop_
  _geom_bond_atom_site_label_1
  _geom_bond_atom_site_label_2
  _geom_bond_distance
  _geom_bond_site_symmetry_2
  _geom_bond_publ_flag
 N001 C006 1.3820(12) . ?
 N001 C00M 1.3913(13) . ?
 N001 H001 0.951(17) . ?
 N002 C00C 1.3803(13) . ?
 N002 C00H 1.3796(13) . ?
 N002 H002 0.966(18) . ?
 N003 C00B 1.3467(14) . ?
 N003 C00E 1.3428(14) . ?
 N004 C00Q 1.3379(15) . ?
 N004 C00V 1.3441(14) . ?
 N005 C010 1.3373(15) . ?
 N005 C012 1.3410(15) . ?
 C006 C00I 1.4053(14) . ?
 C006 C00T 1.4132(15) . ?
 C007 C008 1.4650(13) . ?
 C007 C00G 1.4005(14) . ?
 C007 C00K 1.3971(14) . ?
 C008 C00D 1.3380(14) . ?
 C008 H008 1.010(16) . ?
 C009 C00D 1.4678(13) . ?
 C009 C00J 1.3966(14) . ?
 C009 C00O 1.3990(15) . ?
 C00A C00H 1.4219(13) . ?
 C00A C00I 1.4414(15) . ?
 C00A C00L 1.3986(14) . ?
 C00B C00G 1.3834(14) . ?
 C00B H00B 0.991(15) . ?
 C00C C00I 1.4173(13) . ?
 C00C C00S 1.4087(15) . ?
 C00D H00D 1.012(15) . ?
 C00E C00K 1.3875(14) . ?
 C00E H00E 1.010(15) . ?
 C00F C00P 1.3962(15) . ?
 C00F C00U 1.4674(13) . ?
 C00F C00Z 1.3958(15) . ?
 C00G H00G 0.983(15) . ?
 C00H C013 1.3960(15) . ?
 C00J C00Q 1.3877(14) . ?
 C00J H00J 0.980(16) . ?
 C00K H00K 0.984(14) . ?
 C00L C00Y 1.3921(16) . ?
 C00L H00L 0.979(16) . ?
 C00M C00N 1.4161(14) . ?
 C00M C00W 1.3964(14) . ?
 C00N C00T 1.4470(14) . ?
 C00N C011 1.4021(15) . ?
 C00O C00V 1.3872(15) . ?
 C00O H00O 0.978(15) . ?
 C00P C012 1.3871(14) . ?
 C00P H00P 0.999(16) . ?
 C00Q H00Q 1.032(16) . ?
 C00R C00S 1.3823(16) . ?
 C00R C00T 1.4126(14) . ?
 C00R H00R 1.007(16) . ?
 C00S H00S 1.008(17) . ?
 C00U C00U 1.337(2) 3_667 ?
 C00U H00U 0.993(16) . ?
 C00V H00V 0.997(17) . ?
 C00W C014 1.3911(16) . ?
 C00W H00W 0.966(15) . ?
 C00X C00Y 1.4058(16) . ?
 C00X C013 1.3862(16) . ?
 C00X H00X 1.004(17) . ?
 C00Y H00Y 0.989(16) . ?
 C00Z C010 1.3922(14) . ?
 C00Z H00Z 0.970(17) . ?
 C010 H010 0.994(17) . ?
 C011 C015 1.3899(16) . ?
 C011 H011 0.999(17) . ?
 C012 H012 1.003(16) . ?
 C013 H013 1.019(16) . ?
 C014 C015 1.4015(17) . ?
 C014 H014 1.003(17) . ?
 C015 H015 1.017(17) . ?

loop_
  _geom_angle_atom_site_label_1
  _geom_angle_atom_site_label_2
  _geom_angle_atom_site_label_3
  _geom_angle
  _geom_angle_site_symmetry_1
  _geom_angle_site_symmetry_3
  _geom_angle_publ_flag
 C00M N001 C006 108.43(8) . . ?
 H001 N001 C006 124.6(10) . . ?
 H001 N001 C00M 126.9(10) . . ?
 C00H N002 C00C 109.02(8) . . ?
 H002 N002 C00C 124.8(10) . . ?
 H002 N002 C00H 126.2(10) . . ?
 C00E N003 C00B 116.39(9) . . ?
 C00V N004 C00Q 116.25(9) . . ?
 C012 N005 C010 116.65(9) . . ?
 C00I C006 N001 130.16(9) . . ?
 C00T C006 N001 109.53(9) . . ?
 C00T C006 C00I 120.30(9) . . ?
 C00G C007 C008 123.47(9) . . ?
 C00K C007 C008 119.61(9) . . ?
 C00K C007 C00G 116.92(9) . . ?
 C00D C008 C007 125.18(9) . . ?
 H008 C008 C007 114.9(9) . . ?
 H008 C008 C00D 119.9(9) . . ?
 C00J C009 C00D 119.10(9) . . ?
 C00O C009 C00D 124.21(9) . . ?
 C00O C009 C00J 116.69(9) . . ?
 C00I C00A C00H 106.14(8) . . ?
 C00L C00A C00H 119.38(9) . . ?
 C00L C00A C00I 134.42(9) . . ?
 C00G C00B N003 123.97(10) . . ?
 H00B C00B N003 115.5(8) . . ?
 H00B C00B C00G 120.5(8) . . ?
 C00I C00C N002 108.86(9) . . ?
 C00S C00C N002 127.79(9) . . ?
 C00S C00C C00I 123.31(9) . . ?
 C009 C00D C008 126.01(9) . . ?
 H00D C00D C008 119.7(9) . . ?
 H00D C00D C009 114.3(9) . . ?
 C00K C00E N003 123.71(10) . . ?
 H00E C00E N003 117.6(9) . . ?
 H00E C00E C00K 118.7(9) . . ?
 C00U C00F C00P 123.18(9) . . ?
 C00Z C00F C00P 116.84(9) . . ?
 C00Z C00F C00U 119.98(9) . . ?
 C00B C00G C007 119.38(9) . . ?
 H00G C00G C007 122.2(9) . . ?
 H00G C00G C00B 118.4(9) . . ?
 C00A C00H N002 109.11(9) . . ?
 C013 C00H N002 129.36(9) . . ?
 C013 C00H C00A 121.51(9) . . ?
 C00A C00I C006 136.08(9) . . ?
 C00C C00I C006 117.00(9) . . ?
 C00C C00I C00A 106.83(9) . . ?
 C00Q C00J C009 119.83(10) . . ?
 H00J C00J C009 119.1(9) . . ?
 H00J C00J C00Q 121.1(9) . . ?
 C00E C00K C007 119.62(9) . . ?
 H00K C00K C007 121.8(8) . . ?
 H00K C00K C00E 118.6(8) . . ?
 C00Y C00L C00A 119.06(9) . . ?
 H00L C00L C00A 120.7(9) . . ?
 H00L C00L C00Y 120.2(9) . . ?
 C00N C00M N001 109.07(9) . . ?
 C00W C00M N001 128.79(10) . . ?
 C00W C00M C00N 122.12(10) . . ?
 C00T C00N C00M 106.51(9) . . ?
 C011 C00N C00M 119.22(9) . . ?
 C011 C00N C00T 134.25(10) . . ?
 C00V C00O C009 119.26(10) . . ?
 H00O C00O C009 122.1(9) . . ?
 H00O C00O C00V 118.6(9) . . ?
 C012 C00P C00F 119.32(10) . . ?
 H00P C00P C00F 123.8(9) . . ?
 H00P C00P C012 116.9(9) . . ?
 C00J C00Q N004 123.78(10) . . ?
 H00Q C00Q N004 117.0(8) . . ?
 H00Q C00Q C00J 119.3(8) . . ?
 C00T C00R C00S 120.34(10) . . ?
 H00R C00R C00S 118.0(9) . . ?
 H00R C00R C00T 121.6(9) . . ?
 C00R C00S C00C 118.27(9) . . ?
 H00S C00S C00C 119.5(9) . . ?
 H00S C00S C00R 122.2(9) . . ?
 C00N C00T C006 106.45(8) . . ?
 C00R C00T C006 120.58(9) . . ?
 C00R C00T C00N 132.91(10) . . ?
 C00U C00U C00F 125.11(12) 3_667 . ?
 H00U C00U C00F 115.6(9) . . ?
 C00O C00V N004 124.18(10) . . ?
 H00V C00V N004 115.1(10) . . ?
 H00V C00V C00O 120.7(10) . . ?
 C014 C00W C00M 117.24(10) . . ?
 H00W C00W C00M 121.2(9) . . ?
 H00W C00W C014 121.5(9) . . ?
 C013 C00X C00Y 121.33(10) . . ?
 H00X C00X C00Y 120.7(10) . . ?
 H00X C00X C013 118.0(10) . . ?
 C00X C00Y C00L 120.73(10) . . ?
 H00Y C00Y C00L 118.2(9) . . ?
 H00Y C00Y C00X 121.1(9) . . ?
 C010 C00Z C00F 119.75(10) . . ?
 H00Z C00Z C00F 122.2(9) . . ?
 H00Z C00Z C010 118.1(9) . . ?
 C00Z C010 N005 123.42(10) . . ?
 H010 C010 N005 116.3(9) . . ?
 H010 C010 C00Z 120.3(9) . . ?
 C015 C011 C00N 118.96(10) . . ?
 H011 C011 C00N 123.2(10) . . ?
 H011 C011 C015 117.9(10) . . ?
 C00P C012 N005 124.01(10) . . ?
 H012 C012 N005 117.4(9) . . ?
 H012 C012 C00P 118.6(9) . . ?
 C00X C013 C00H 117.99(10) . . ?
 H013 C013 C00H 119.7(9) . . ?
 H013 C013 C00X 122.3(9) . . ?
 C015 C014 C00W 121.66(10) . . ?
 H014 C014 C00W 117.4(10) . . ?
 H014 C014 C015 120.9(9) . . ?
 C014 C015 C011 120.80(10) . . ?
 H015 C015 C011 120.4(10) . . ?
 H015 C015 C014 118.8(10) . . ?

loop_
  _geom_torsion_atom_site_label_1
  _geom_torsion_atom_site_label_2
  _geom_torsion_atom_site_label_3
  _geom_torsion_atom_site_label_4
  _geom_torsion
  _geom_torsion_site_symmetry_1
  _geom_torsion_site_symmetry_2
  _geom_torsion_site_symmetry_3
  _geom_torsion_site_symmetry_4
  _geom_torsion_publ_flag
 N001 C006 C00I C00A -7.25(15) . . . . ?
 N001 C006 C00I C00C 176.75(11) . . . . ?
 N001 C006 C00T C00N 1.02(9) . . . . ?
 N001 C006 C00T C00R -176.38(8) . . . . ?
 N001 C00M C00N C00T 0.92(9) . . . . ?
 N001 C00M C00N C011 179.34(8) . . . . ?
 N001 C00M C00W C014 -178.77(11) . . . . ?
 N002 C00C C00I C006 178.93(8) . . . . ?
 N002 C00C C00I C00A 1.82(9) . . . . ?
 N002 C00C C00S C00R -175.10(11) . . . . ?
 N002 C00H C00A C00I 0.30(9) . . . . ?
 N002 C00H C00A C00L -177.20(8) . . . . ?
 N002 C00H C013 C00X 177.14(11) . . . . ?
 N003 C00B C00G C007 -0.05(13) . . . . ?
 N003 C00E C00K C007 -0.07(13) . . . . ?
 N004 C00Q C00J C009 -0.11(13) . . . . ?
 N004 C00V C00O C009 -0.50(13) . . . . ?
 N005 C010 C00Z C00F -0.93(13) . . . . ?
 N005 C012 C00P C00F -0.50(14) . . . . ?
 C006 N001 C00M C00N -0.30(9) . . . . ?
 C006 N001 C00M C00W 178.43(8) . . . . ?
 C006 C00I C00A C00H -177.56(13) . . . . ?
 C006 C00I C00A C00L -0.61(16) . . . . ?
 C006 C00I C00C C00S 1.00(11) . . . . ?
 C006 C00T C00N C00M -1.17(9) . . . . ?
 C006 C00T C00N C011 -179.24(8) . . . . ?
 C006 C00T C00R C00S -1.04(12) . . . . ?
 C007 C008 C00D C009 179.33(10) . . . . ?
 C008 C007 C00G C00B -178.72(10) . . . . ?
 C008 C007 C00K C00E 178.81(10) . . . . ?
 C008 C00D C009 C00J -177.59(11) . . . . ?
 C008 C00D C009 C00O 2.05(13) . . . . ?
 C00A C00H N002 C00C 0.84(9) . . . . ?
 C00A C00H C013 C00X -1.16(11) . . . . ?
 C00A C00I C006 C00T 171.56(12) . . . . ?
 C00A C00I C00C C00S -176.10(8) . . . . ?
 C00A C00L C00Y C00X 0.05(12) . . . . ?
 C00B N003 C00E C00K 0.46(12) . . . . ?
 C00B C00G C007 C00K 0.44(12) . . . . ?
 C00C N002 C00H C013 -177.63(8) . . . . ?
 C00C C00I C006 C00T -4.45(11) . . . . ?
 C00C C00I C00A C00H -1.28(9) . . . . ?
 C00C C00I C00A C00L 175.67(8) . . . . ?
 C00C C00S C00R C00T -2.37(12) . . . . ?
 C00D C008 C007 C00G -2.41(13) . . . . ?
 C00D C008 C007 C00K 178.45(11) . . . . ?
 C00D C009 C00J C00Q -179.99(10) . . . . ?
 C00D C009 C00O C00V -179.71(11) . . . . ?
 C00E N003 C00B C00G -0.40(12) . . . . ?
 C00E C00K C007 C00G -0.39(12) . . . . ?
 C00F C00U C00U C00F -180.00(13) . . 3_667 3_667 ?
 C00H N002 C00C C00I -1.67(9) . . . . ?
 C00H N002 C00C C00S 176.14(8) . . . . ?
 C00H C00A C00L C00Y -0.82(11) . . . . ?
 C00H C013 C00X C00Y 0.37(12) . . . . ?
 C00I C006 N001 C00M 178.44(11) . . . . ?
 C00I C006 C00T C00N -178.01(10) . . . . ?
 C00I C006 C00T C00R 4.59(11) . . . . ?
 C00I C00A C00H C013 178.91(8) . . . . ?
 C00I C00A C00L C00Y -177.46(12) . . . . ?
 C00I C00C C00S C00R 2.42(12) . . . . ?
 C00J C009 C00O C00V -0.06(11) . . . . ?
 C00J C00Q N004 C00V -0.41(13) . . . . ?
 C00L C00A C00H C013 1.41(11) . . . . ?
 C00L C00Y C00X C013 0.19(13) . . . . ?
 C00M N001 C006 C00T -0.46(9) . . . . ?
 C00M C00N C00T C00R 175.78(8) . . . . ?
 C00M C00N C011 C015 -0.42(11) . . . . ?
 C00M C00W C014 C015 -0.21(12) . . . . ?
 C00N C00M C00W C014 -0.18(12) . . . . ?
 C00N C00T C00R C00S -177.63(12) . . . . ?
 C00N C011 C015 C014 0.04(12) . . . . ?
 C00O C009 C00J C00Q 0.34(11) . . . . ?
 C00O C00V N004 C00Q 0.72(14) . . . . ?
 C00P C00F C00U C00U -8.73(12) . . . 3_667 ?
 C00P C00F C00Z C010 1.14(11) . . . . ?
 C00P C012 N005 C010 0.76(14) . . . . ?
 C00R C00T C00N C011 -2.30(16) . . . . ?
 C00T C00N C00M C00W -177.92(8) . . . . ?
 C00T C00N C011 C015 177.46(13) . . . . ?
 C00U C00F C00P C012 179.65(10) . . . . ?
 C00U C00F C00Z C010 -178.98(10) . . . . ?
 C00U C00U C00F C00Z 171.40(14) 3_667 . . . ?
 C00W C00M C00N C011 0.50(12) . . . . ?
 C00W C014 C015 C011 0.28(13) . . . . ?
 C00Z C00F C00P C012 -0.47(11) . . . . ?
 C00Z C010 N005 C012 -0.03(14) . . . . ?

_smtbx_masks_special_details
;
A solvent mask was calculated and 132 electrons were 
found in a volume of 668\%A^3^ in 1 void per unit cell. 
This is consistent with the presence of 
2[C4H8O] per Asymmetric Unit 
which account for 320 electrons 
per unit cell.
;
loop_
  _smtbx_masks_void_nr
  _smtbx_masks_void_average_x
  _smtbx_masks_void_average_y
  _smtbx_masks_void_average_z
  _smtbx_masks_void_volume
  _smtbx_masks_void_count_electrons
  _smtbx_masks_void_content
 1 0.000 0.500 -0.135 333.5 66.5 '4 C4H8O'
 2 0.500 0.000 -0.985 333.5 66.5 '4 C4H8O'

_smtbx_masks_void_probe_radius     1.2
_smtbx_masks_void_truncation_radius  1.2
_shelx_fab_file
;
-45 1 2 -0.0255 -0.0011
-45 1 3 0.0009 -0.0005
-45 1 4 0.2448 0.0001
-45 1 5 -0.2084 0.0013
-45 1 6 -0.2057 0.0018
-44 0 2 0.0214 -0.0006
-44 0 4 -0.3987 0.0004
-44 0 6 0.5236 -0.0002
-44 0 8 -0.5726 0.0033
-44 0 10 0.3878 -0.0055
-44 2 1 -0.3810 0.0004
-44 2 2 -0.0449 0.0012
-44 2 3 -0.1373 -0.0009
-44 2 4 0.0115 -0.0002
-44 2 5 0.5773 -0.0012
-44 2 6 -0.2244 -0.0015
-44 2 7 -0.6492 0.0033
-44 2 8 0.3262 0.0021
-44 2 9 0.4471 -0.0001
-43 1 1 0.2871 0.0011
-43 1 2 -0.0532 -0.0009
-43 1 3 0.0996 -0.0001
-43 1 4 0.3921 0.0002
-43 1 5 -0.5921 0.0011
-43 1 6 -0.3490 0.0013
-43 1 7 0.8937 -0.0028
-43 1 8 0.2636 -0.0038
-43 1 9 -0.6427 0.0010
-43 1 10 -0.2560 0.0023
-43 1 11 0.5920 -0.0016
-43 1 12 0.2663 -0.0024
-43 3 1 0.6686 -0.0024
-43 3 2 0.0252 0.0002
-43 3 3 -0.0733 0.0010
-43 3 4 -0.4712 0.0002
-43 3 5 -0.4135 0.0004
-43 3 6 0.8774 0.0004
-43 3 7 0.2907 -0.0009
-43 3 8 -1.1916 0.0010
-43 3 9 -0.6196 -0.0025
-43 3 10 0.8146 -0.0017
-42 0 2 0.0736 -0.0001
-42 0 4 -0.5982 -0.0004
-42 0 6 0.8677 0.0018
-42 0 8 -0.8000 0.0003
-42 0 10 0.9312 -0.0067
-42 0 12 -0.6691 0.0032
-42 0 14 0.4265 -0.0024
-42 2 1 -0.6852 0.0004
-42 2 2 0.0104 0.0007
-42 2 3 -0.2427 -0.0011
-42 2 4 0.1552 -0.0000
-42 2 5 1.0847 -0.0011
-42 2 6 -0.7923 -0.0014
-42 2 7 -1.4105 0.0033
-42 2 8 0.9829 0.0017
-42 2 9 1.3159 -0.0002
-42 2 10 -0.7083 0.0015
-42 2 11 -1.0493 -0.0007
-42 2 12 0.1261 0.0012
-42 2 13 0.4179 -0.0020
-42 4 1 -0.4718 0.0028
-42 4 2 0.4506 -0.0014
-42 4 3 0.3213 -0.0010
-42 4 4 0.4172 -0.0002
-42 4 5 -0.1233 0.0004
-42 4 6 -0.7814 -0.0001
-42 4 7 0.5987 -0.0018
-42 4 8 1.6333 -0.0012
-42 4 9 0.0758 0.0030
-42 4 10 -1.2229 -0.0000
-42 4 11 0.0257 -0.0016
-41 1 1 0.5033 0.0010
-41 1 2 -0.1165 -0.0004
-41 1 3 0.1777 0.0004
-41 1 4 0.3743 0.0003
-41 1 5 -1.0560 0.0003
-41 1 6 -0.2576 -0.0003
-41 1 7 1.5641 -0.0019
-41 1 8 0.1483 -0.0013
-41 1 9 -1.4739 0.0011
-41 1 10 -0.4687 0.0028
-41 1 11 1.2801 -0.0019
-41 1 12 0.5232 -0.0029
-41 1 13 -0.7068 0.0002
-41 1 14 -0.3330 0.0012
-41 1 15 0.7430 0.0001
-41 3 1 0.8541 -0.0025
-41 3 2 -0.1715 0.0003
-41 3 3 0.0335 0.0012
-41 3 4 -0.8147 0.0001
-41 3 5 -0.6160 0.0006
-41 3 6 1.9730 0.0007
-41 3 7 0.6634 -0.0014
-41 3 8 -2.4779 0.0006
-41 3 9 -1.1984 -0.0019
-41 3 10 1.9268 -0.0012
-41 3 11 0.8831 0.0023
-41 3 12 -0.5989 -0.0008
-41 3 13 -0.5551 0.0024
-41 3 14 0.0763 -0.0010
-41 5 1 -0.1889 -0.0006
-41 5 2 -0.7280 0.0015
-41 5 3 -0.0154 0.0006
-41 5 4 -0.1872 -0.0002
-41 5 5 0.2381 0.0005
-41 5 6 -0.0327 -0.0008
-41 5 7 -1.0895 0.0013
-41 5 8 -0.9908 0.0006
-41 5 9 0.9430 -0.0010
-41 5 10 0.6067 -0.0006
-41 5 11 -0.6082 -0.0006
-40 0 2 0.0518 0.0002
-40 0 4 -0.5322 -0.0012
-40 0 6 0.9157 0.0051
-40 0 8 -0.9436 -0.0049
-40 0 10 1.5580 -0.0060
-40 0 12 -1.2317 0.0022
-40 0 14 1.2093 -0.0004
-40 0 16 -1.1523 -0.0033
-40 2 1 -0.9321 0.0001
-40 2 2 0.1929 0.0000
-40 2 3 -0.3603 -0.0012
-40 2 4 0.5081 0.0004
-40 2 5 1.6281 -0.0006
-40 2 6 -1.6541 -0.0010
-40 2 7 -2.2787 0.0027
-40 2 8 1.8409 0.0014
-40 2 9 2.5212 -0.0007
-40 2 10 -1.3511 0.0006
-40 2 11 -2.0678 0.0000
-40 2 12 0.2458 0.0017
-40 2 13 1.2375 -0.0019
-40 2 14 -0.2477 0.0007
-40 2 15 -0.8358 -0.0002
-40 2 16 -0.3633 -0.0001
-40 4 1 -0.2536 0.0029
-40 4 2 0.6817 -0.0010
-40 4 3 0.0561 -0.0010
-40 4 4 0.7787 -0.0001
-40 4 5 -0.3397 -0.0004
-40 4 6 -1.7583 -0.0004
-40 4 7 0.9001 -0.0008
-40 4 8 2.9366 -0.0010
-40 4 9 -0.1237 0.0021
-40 4 10 -2.2415 -0.0004
-40 4 11 0.0278 -0.0002
-40 4 12 0.7694 -0.0002
-40 4 13 0.4577 -0.0014
-40 4 14 0.5288 0.0003
-40 6 1 0.3606 -0.0016
-40 6 2 0.3504 -0.0002
-40 6 3 -0.2143 0.0000
-40 6 4 0.3501 -0.0005
-40 6 5 -0.0689 -0.0003
-40 6 6 0.6121 0.0025
-40 6 7 0.5791 -0.0002
-40 6 8 -0.3106 -0.0010
-40 6 9 -1.1036 0.0003
-40 6 10 0.6960 0.0014
-40 6 11 0.6062 -0.0003
-39 1 1 0.7458 0.0010
-39 1 2 -0.1222 0.0004
-39 1 3 0.2018 0.0008
-39 1 4 0.0485 0.0002
-39 1 5 -1.5067 -0.0007
-39 1 6 0.1464 -0.0025
-39 1 7 2.2351 -0.0003
-39 1 8 -0.0643 0.0020
-39 1 9 -2.4800 0.0006
-39 1 10 -0.6705 0.0025
-39 1 11 2.1075 -0.0015
-39 1 12 0.9416 -0.0016
-39 1 13 -1.4122 -0.0001
-39 1 14 -0.9315 -0.0007
-39 1 15 1.1935 0.0005
-39 1 16 1.0544 0.0021
-39 1 17 -0.2756 -0.0011
-39 3 1 0.7639 -0.0021
-39 3 2 -0.4738 0.0004
-39 3 3 0.2773 0.0009
-39 3 4 -1.3674 -0.0001
-39 3 5 -0.8181 0.0008
-39 3 6 3.2762 0.0009
-39 3 7 1.1480 -0.0021
-39 3 8 -3.8948 -0.0001
-39 3 9 -1.9441 -0.0001
-39 3 10 3.1597 -0.0005
-39 3 11 1.6060 0.0008
-39 3 12 -1.0679 -0.0011
-39 3 13 -1.1545 0.0021
-39 3 14 0.3399 -0.0014
-39 3 15 0.3228 0.0007
-39 3 16 0.2492 -0.0014
-39 5 1 -0.6843 -0.0006
-39 5 2 -0.6858 0.0007
-39 5 3 0.3778 0.0005
-39 5 4 -0.5079 -0.0000
-39 5 5 0.6573 0.0013
-39 5 6 0.2956 -0.0004
-39 5 7 -1.7733 0.0010
-39 5 8 -1.5325 0.0006
-39 5 9 1.6352 -0.0009
-39 5 10 0.8132 -0.0002
-39 5 11 -0.9783 -0.0013
-39 5 12 -0.1345 0.0018
-39 5 13 -0.2849 -0.0004
-39 5 14 -1.1077 0.0017
-39 7 1 0.0888 0.0012
-39 7 2 -0.1065 -0.0007
-39 7 3 -0.0676 -0.0000
-39 7 4 -0.3714 0.0005
-39 7 5 0.0684 -0.0021
-39 7 6 -0.5024 -0.0015
-39 7 7 0.3912 0.0005
-39 7 8 0.8363 0.0005
-39 7 9 0.1008 -0.0014
-39 7 10 -1.1457 -0.0000
-38 0 2 -0.1562 -0.0002
-38 0 4 -0.1016 -0.0015
-38 0 6 0.5852 0.0081
-38 0 8 -0.9732 -0.0105
-38 0 10 2.1123 -0.0034
-38 0 12 -1.9362 -0.0008
-38 0 14 2.0575 0.0020
-38 0 16 -1.5094 -0.0046
-38 0 18 0.2717 -0.0026
-38 2 1 -1.0965 -0.0006
-38 2 2 0.3881 -0.0007
-38 2 3 -0.4560 -0.0008
-38 2 4 1.1139 0.0006
-38 2 5 2.1372 -0.0001
-38 2 6 -2.6620 -0.0002
-38 2 7 -3.1532 0.0017
-38 2 8 2.7190 0.0012
-38 2 9 3.8485 -0.0014
-38 2 10 -2.0037 -0.0001
-38 2 11 -3.2127 0.0003
-38 2 12 0.3241 0.0012
-38 2 13 2.2093 -0.0013
-38 2 14 -0.1674 0.0016
-38 2 15 -1.3782 -0.0003
-38 2 16 -0.5608 0.0008
-38 2 17 0.4438 0.0002
-38 2 18 0.2530 -0.0015
-38 4 1 0.3239 0.0025
-38 4 2 0.8366 -0.0004
-38 4 3 -0.3857 -0.0006
-38 4 4 1.3457 0.0001
-38 4 5 -0.5687 -0.0010
-38 4 6 -2.8507 -0.0006
-38 4 7 1.0646 0.0004
-38 4 8 4.1874 -0.0009
-38 4 9 -0.2501 0.0006
-38 4 10 -3.2103 -0.0004
-38 4 11 -0.0611 0.0008
-38 4 12 1.1607 -0.0003
-38 4 13 0.5807 -0.0007
-38 4 14 0.3464 0.0002
-38 4 15 -0.0632 -0.0016
-38 4 16 -0.2011 0.0017
-38 6 1 0.7049 -0.0011
-38 6 2 0.0348 0.0003
-38 6 3 -0.4818 0.0000
-38 6 4 0.5327 -0.0006
-38 6 5 -0.3789 -0.0007
-38 6 6 0.9408 0.0015
-38 6 7 0.9888 -0.0007
-38 6 8 -0.6616 -0.0004
-38 6 9 -1.4774 0.0005
-38 6 10 1.2363 0.0008
-38 6 11 0.8711 -0.0000
-38 6 12 -0.8637 -0.0016
-38 6 13 0.4604 0.0008
-38 6 14 1.1734 -0.0030
-38 8 1 -0.2360 0.0001
-38 8 2 0.2209 0.0002
-38 8 3 0.2013 0.0002
-38 8 4 -0.0343 0.0009
-38 8 5 -0.0076 0.0026
-38 8 6 0.0813 -0.0017
-38 8 7 -0.7528 0.0002
-38 8 8 -0.2146 0.0014
-37 1 1 0.9998 0.0013
-37 1 2 0.0431 0.0013
-37 1 3 0.1867 0.0007
-37 1 4 -0.5936 0.0000
-37 1 5 -1.8922 -0.0016
-37 1 6 0.8160 -0.0042
-37 1 7 2.8191 0.0015
-37 1 8 -0.3582 0.0047
-37 1 9 -3.4523 -0.0004
-37 1 10 -0.7844 0.0011
-37 1 11 2.9102 -0.0006
-37 1 12 1.4154 0.0007
-37 1 13 -2.1000 -0.0005
-37 1 14 -1.4882 -0.0020
-37 1 15 1.4406 0.0009
-37 1 16 1.2165 0.0021
-37 1 17 -0.1278 -0.0010
-37 1 18 -0.2925 0.0016
-37 1 19 -0.2472 -0.0001
-37 3 1 0.4678 -0.0011
-37 3 2 -0.7575 0.0004
-37 3 3 0.5715 0.0002
-37 3 4 -2.0938 -0.0000
-37 3 5 -1.0569 0.0008
-37 3 6 4.5268 0.0006
-37 3 7 1.7370 -0.0028
-37 3 8 -5.1467 -0.0007
-37 3 9 -2.7231 0.0020
-37 3 10 4.2590 -0.0002
-37 3 11 2.3931 -0.0000
-37 3 12 -1.5438 -0.0006
-37 3 13 -1.7767 0.0014
-37 3 14 0.6183 -0.0014
-37 3 15 0.6672 0.0000
-37 3 16 0.2541 -0.0022
-37 3 17 -0.3477 0.0007
-37 3 18 0.0767 0.0010
-37 5 1 -1.4367 -0.0009
-37 5 2 -0.4524 0.0001
-37 5 3 0.8382 0.0001
-37 5 4 -0.9221 -0.0002
-37 5 5 1.1121 0.0018
-37 5 6 0.6824 0.0001
-37 5 7 -2.3232 0.0006
-37 5 8 -1.9052 0.0006
-37 5 9 2.1701 -0.0008
-37 5 10 0.9103 0.0003
-37 5 11 -1.2573 -0.0013
-37 5 12 -0.0566 0.0013
-37 5 13 -0.1760 -0.0011
-37 5 14 -1.1334 0.0017
-37 5 15 0.2258 0.0024
-37 5 16 -0.1187 -0.0012
-37 7 1 0.0033 0.0005
-37 7 2 0.1683 -0.0005
-37 7 3 0.0588 -0.0000
-37 7 4 -0.3133 0.0002
-37 7 5 0.0302 -0.0019
-37 7 6 -1.0230 -0.0001
-37 7 7 0.5874 0.0007
-37 7 8 1.4497 -0.0000
-37 7 9 -0.1686 -0.0010
-37 7 10 -1.8035 -0.0001
-37 7 11 -0.0829 0.0012
-37 7 12 1.1714 0.0006
-37 7 13 -0.7149 0.0004
-36 0 2 -0.6056 -0.0010
-36 0 4 0.6421 -0.0011
-36 0 6 -0.0916 0.0089
-36 0 8 -0.8237 -0.0145
-36 0 10 2.4448 0.0003
-36 0 12 -2.5995 -0.0040
-36 0 14 2.6447 0.0032
-36 0 16 -1.4025 -0.0059
-36 0 18 -0.0111 -0.0011
-36 0 20 0.4566 -0.0022
-36 2 1 -1.2274 -0.0016
-36 2 2 0.4519 -0.0011
-36 2 3 -0.5343 -0.0002
-36 2 4 1.9096 0.0003
-36 2 5 2.5936 0.0004
-36 2 6 -3.6498 0.0008
-36 2 7 -3.9306 0.0007
-36 2 8 3.4979 0.0013
-36 2 9 5.0120 -0.0018
-36 2 10 -2.5695 -0.0000
-36 2 11 -4.2574 0.0000
-36 2 12 0.3823 0.0001
-36 2 13 3.0513 -0.0007
-36 2 14 -0.0733 0.0015
-36 2 15 -1.5864 0.0000
-36 2 16 -0.6565 0.0017
-36 2 17 0.1412 -0.0002
-36 2 18 0.4041 -0.0012
-36 2 19 0.5408 -0.0001
-36 4 1 1.1018 0.0017
-36 4 2 0.8921 -0.0001
-36 4 3 -0.8499 -0.0000
-36 4 4 2.0087 -0.0001
-36 4 5 -0.6685 -0.0010
-36 4 6 -3.8462 -0.0004
-36 4 7 1.0021 0.0014
-36 4 8 5.1251 -0.0011
-36 4 9 -0.2646 -0.0007
-36 4 10 -3.9532 -0.0001
-36 4 11 -0.2264 0.0007
-36 4 12 1.5395 -0.0005
-36 4 13 0.6646 0.0002
-36 4 14 0.0529 0.0001
-36 4 15 -0.2063 -0.0006
-36 4 16 -0.1047 0.0015
-36 4 17 0.1429 -0.0006
-36 4 18 -0.3379 0.0005
-36 6 1 1.2065 -0.0002
-36 6 2 -0.4112 0.0003
-36 6 3 -0.7795 0.0002
-36 6 4 0.6054 -0.0001
-36 6 5 -0.6943 -0.0009
-36 6 6 1.2587 0.0003
-36 6 7 1.3297 -0.0009
-36 6 8 -1.1412 0.0003
-36 6 9 -1.6562 0.0004
-36 6 10 1.7962 -0.0002
-36 6 11 1.0495 0.0002
-36 6 12 -1.3252 -0.0008
-36 6 13 0.3931 0.0011
-36 6 14 1.2719 -0.0025
-36 6 15 -0.1552 -0.0025
-36 6 16 0.4879 0.0007
-36 8 1 -0.1443 0.0004
-36 8 2 0.0782 -0.0001
-36 8 3 0.0347 0.0003
-36 8 4 -0.1722 0.0012
-36 8 5 0.3557 0.0021
-36 8 6 0.3162 -0.0020
-36 8 7 -1.2757 0.0001
-36 8 8 -0.5220 0.0009
-36 8 9 1.2544 0.0018
-36 8 10 0.9148 -0.0008
-36 8 11 -0.2690 -0.0012
-36 8 12 -0.8612 -0.0007
-35 1 1 1.2609 0.0015
-35 1 2 0.4400 0.0014
-35 1 3 0.1764 0.0003
-35 1 4 -1.4677 -0.0001
-35 1 5 -2.1902 -0.0017
-35 1 6 1.6822 -0.0042
-35 1 7 3.2538 0.0027
-35 1 8 -0.7689 0.0061
-35 1 9 -4.2013 -0.0015
-35 1 10 -0.7673 -0.0008
-35 1 11 3.5553 0.0004
-35 1 12 1.8136 0.0025
-35 1 13 -2.5876 -0.0008
-35 1 14 -1.8088 -0.0018
-35 1 15 1.3630 0.0011
-35 1 16 1.0443 0.0022
-35 1 17 0.2508 -0.0011
-35 1 18 -0.1333 0.0003
-35 1 19 -0.6537 0.0005
-35 1 20 -0.4652 0.0014
-35 3 1 0.1267 0.0003
-35 3 2 -0.9144 0.0004
-35 3 3 0.8485 -0.0002
-35 3 4 -2.8747 0.0006
-35 3 5 -1.3795 0.0001
-35 3 6 5.5411 -0.0002
-35 3 7 2.3499 -0.0028
-35 3 8 -6.0606 -0.0011
-35 3 9 -3.3608 0.0033
-35 3 10 5.0624 -0.0006
-35 3 11 3.0910 -0.0000
-35 3 12 -1.9685 0.0001
-35 3 13 -2.2502 0.0010
-35 3 14 0.8113 -0.0010
-35 3 15 0.7745 -0.0010
-35 3 16 0.3828 -0.0023
-35 3 17 -0.1300 0.0013
-35 3 18 -0.3419 0.0006
-35 3 19 -0.5992 -0.0006
-35 5 1 -2.3210 -0.0010
-35 5 2 -0.1524 -0.0001
-35 5 3 1.2498 -0.0003
-35 5 4 -1.3079 -0.0003
-35 5 5 1.4092 0.0016
-35 5 6 1.0640 0.0004
-35 5 7 -2.6178 0.0003
-35 5 8 -2.0244 0.0005
-35 5 9 2.4507 -0.0009
-35 5 10 0.9028 0.0008
-35 5 11 -1.4058 -0.0006
-35 5 12 -0.0038 0.0007
-35 5 13 -0.0040 -0.0015
-35 5 14 -0.9373 0.0014
-35 5 15 0.2334 0.0015
-35 5 16 -0.3280 -0.0005
-35 5 17 -0.0112 -0.0003
-35 5 18 0.4746 -0.0021
-35 7 1 -0.2257 -0.0001
-35 7 2 0.5186 0.0002
-35 7 3 0.3184 -0.0003
-35 7 4 -0.0866 -0.0005
-35 7 5 -0.0688 -0.0013
-35 7 6 -1.5602 0.0011
-35 7 7 0.7520 0.0007
-35 7 8 2.1470 -0.0004
-35 7 9 -0.5297 -0.0001
-35 7 10 -2.4768 -0.0000
-35 7 11 0.0161 0.0007
-35 7 12 1.7400 0.0004
-35 7 13 -0.6628 0.0001
-35 7 14 -0.8792 0.0017
-35 7 15 -0.2885 0.0019
-35 9 1 -0.2753 -0.0004
-35 9 2 0.0373 -0.0001
-35 9 3 0.0949 -0.0003
-35 9 4 0.2230 -0.0006
-35 9 5 -0.6199 -0.0002
-35 9 6 0.3495 0.0006
-35 9 7 0.7449 -0.0016
-35 9 8 -0.5330 -0.0015
-35 9 9 -1.0593 -0.0012
-35 9 10 -0.0217 0.0020
-34 0 2 -1.2994 -0.0009
-34 0 4 1.6296 0.0005
-34 0 6 -1.0686 0.0053
-34 0 8 -0.4447 -0.0152
-34 0 10 2.5478 0.0034
-34 0 12 -3.1036 -0.0053
-34 0 14 2.8451 0.0025
-34 0 16 -0.9638 -0.0070
-34 0 18 -0.3264 0.0006
-34 0 20 0.6533 -0.0021
-34 2 1 -1.3824 -0.0020
-34 2 2 0.2880 -0.0007
-34 2 3 -0.6128 -0.0000
-34 2 4 2.7997 -0.0006
-34 2 5 2.9752 0.0008
-34 2 6 -4.5544 0.0014
-34 2 7 -4.5140 -0.0003
-34 2 8 4.1642 0.0013
-34 2 9 5.8151 -0.0015
-34 2 10 -2.9866 0.0005
-34 2 11 -5.0620 -0.0005
-34 2 12 0.4425 -0.0004
-34 2 13 3.5797 -0.0006
-34 2 14 0.0184 0.0007
-34 2 15 -1.3871 0.0005
-34 2 16 -0.7199 0.0017
-34 2 17 -0.3890 -0.0001
-34 2 18 0.6910 -0.0003
-34 2 19 1.1384 -0.0004
-34 2 20 -0.0653 0.0004
-34 2 21 -0.4327 0.0024
-34 4 1 1.8937 0.0005
-34 4 2 0.8747 0.0000
-34 4 3 -1.2433 0.0003
-34 4 4 2.6177 -0.0005
-34 4 5 -0.5340 -0.0003
-34 4 6 -4.6211 -0.0001
-34 4 7 0.7521 0.0018
-34 4 8 5.6376 -0.0011
-34 4 9 -0.1956 -0.0011
-34 4 10 -4.3993 0.0004
-34 4 11 -0.4204 -0.0000
-34 4 12 1.8653 -0.0007
-34 4 13 0.6881 0.0004
-34 4 14 -0.2224 0.0000
-34 4 15 -0.2854 0.0005
-34 4 16 -0.1788 0.0008
-34 4 17 0.2055 -0.0009
-34 4 18 0.0079 0.0009
-34 4 19 0.2716 0.0002
-34 6 1 1.8339 0.0005
-34 6 2 -0.8366 -0.0001
-34 6 3 -1.0760 0.0005
-34 6 4 0.5634 0.0004
-34 6 5 -0.8834 -0.0009
-34 6 6 1.4826 -0.0006
-34 6 7 1.5446 -0.0008
-34 6 8 -1.6842 0.0009
-34 6 9 -1.6319 0.0002
-34 6 10 2.2996 -0.0011
-34 6 11 1.1163 0.0001
-34 6 12 -1.7040 -0.0001
-34 6 13 0.1687 0.0011
-34 6 14 1.1834 -0.0014
-34 6 15 0.0509 -0.0019
-34 6 16 0.7182 0.0003
-34 6 17 -0.2167 0.0011
-34 8 1 0.0575 0.0003
-34 8 2 -0.1551 -0.0003
-34 8 3 -0.2684 0.0006
-34 8 4 -0.3368 0.0013
-34 8 5 0.7367 0.0014
-34 8 6 0.5573 -0.0019
-34 8 7 -1.7210 0.0002
-34 8 8 -0.9384 0.0000
-34 8 9 1.8782 0.0010
-34 8 10 1.3960 -0.0001
-34 8 11 -0.6761 -0.0012
-34 8 12 -1.3670 -0.0007
-34 8 13 0.4564 -0.0005
-34 8 14 0.5159 -0.0010
-34 10 1 0.4892 0.0001
-34 10 2 -0.1933 0.0004
-34 10 3 0.0861 -0.0006
-34 10 4 0.0877 -0.0014
-34 10 5 0.3390 -0.0003
-34 10 6 -0.4981 0.0024
-34 10 7 0.0764 0.0019
-33 1 1 1.5207 0.0011
-33 1 2 1.1076 0.0001
-33 1 3 0.1813 -0.0001
-33 1 4 -2.5415 -0.0006
-33 1 5 -2.3733 -0.0009
-33 1 6 2.7217 -0.0016
-33 1 7 3.5240 0.0027
-33 1 8 -1.3041 0.0058
-33 1 9 -4.6708 -0.0023
-33 1 10 -0.6997 -0.0021
-33 1 11 4.0216 0.0009
-33 1 12 2.1032 0.0023
-33 1 13 -2.8276 -0.0007
-33 1 14 -1.9074 -0.0004
-33 1 15 1.0468 0.0010
-33 1 16 0.7644 0.0028
-33 1 17 0.6745 -0.0012
-33 1 18 -0.0779 -0.0010
-33 1 19 -1.0583 0.0006
-33 1 20 -0.4696 0.0012
-33 1 21 0.1904 -0.0013
-33 3 1 -0.1424 0.0012
-33 3 2 -0.8890 0.0003
-33 3 3 1.0740 0.0001
-33 3 4 -3.5964 0.0015
-33 3 5 -1.7643 -0.0013
-33 3 6 6.2967 -0.0008
-33 3 7 2.8653 -0.0017
-33 3 8 -6.6315 -0.0013
-33 3 9 -3.7750 0.0032
-33 3 10 5.5273 -0.0010
-33 3 11 3.6249 0.0003
-33 3 12 -2.3036 0.0002
-33 3 13 -2.5083 0.0008
-33 3 14 0.8566 -0.0006
-33 3 15 0.6423 -0.0016
-33 3 16 0.6714 -0.0016
-33 3 17 0.1280 0.0012
-33 3 18 -0.9517 -0.0001
-33 3 19 -0.9132 -0.0004
-33 3 20 0.9747 -0.0004
-33 3 21 0.5385 -0.0007
-33 5 1 -3.2338 -0.0006
-33 5 2 0.0932 -0.0002
-33 5 3 1.5864 -0.0006
-33 5 4 -1.5897 -0.0001
-33 5 5 1.4231 0.0012
-33 5 6 1.4079 0.0004
-33 5 7 -2.6607 -0.0002
-33 5 8 -1.8969 0.0005
-33 5 9 2.4814 -0.0011
-33 5 10 0.8111 0.0010
-33 5 11 -1.4313 0.0002
-33 5 12 0.0165 0.0003
-33 5 13 0.2111 -0.0011
-33 5 14 -0.6603 0.0008
-33 5 15 0.2122 0.0003
-33 5 16 -0.4329 0.0001
-33 5 17 -0.1510 -0.0003
-33 5 18 0.5109 -0.0019
-33 5 19 -0.0505 0.0009
-33 7 1 -0.5692 -0.0002
-33 7 2 0.8779 0.0008
-33 7 3 0.6416 -0.0007
-33 7 4 0.1869 -0.0009
-33 7 5 -0.1857 -0.0008
-33 7 6 -1.9950 0.0015
-33 7 7 0.8490 0.0004
-33 7 8 2.8438 -0.0006
-33 7 9 -0.9242 0.0008
-33 7 10 -3.1138 0.0002
-33 7 11 0.2136 0.0002
-33 7 12 2.2499 -0.0000
-33 7 13 -0.4132 -0.0002
-33 7 14 -1.0446 0.0009
-33 7 15 -0.6390 0.0016
-33 7 16 -0.3043 -0.0008
-33 7 17 0.3841 -0.0006
-33 9 1 -0.5795 -0.0003
-33 9 2 0.1596 -0.0005
-33 9 3 0.2120 -0.0002
-33 9 4 0.0858 -0.0001
-33 9 5 -0.7928 -0.0001
-33 9 6 0.5483 -0.0003
-33 9 7 1.0443 -0.0010
-33 9 8 -0.5605 -0.0003
-33 9 9 -1.6235 -0.0012
-33 9 10 -0.0829 0.0017
-33 9 11 0.9066 0.0008
-33 9 12 0.7868 0.0009
-33 9 13 -0.0692 0.0007
-32 0 2 -2.3003 0.0001
-32 0 4 2.9133 0.0037
-32 0 6 -2.2970 -0.0028
-32 0 8 0.0779 -0.0123
-32 0 10 2.6129 0.0041
-32 0 12 -3.4943 -0.0037
-32 0 14 2.8276 0.0000
-32 0 16 -0.5853 -0.0077
-32 0 18 -0.4196 0.0014
-32 0 20 0.6595 -0.0013
-32 0 22 -0.1748 -0.0011
-32 2 1 -1.5756 -0.0011
-32 2 2 -0.1681 0.0006
-32 2 3 -0.6574 -0.0005
-32 2 4 3.7567 -0.0012
-32 2 5 3.2243 0.0011
-32 2 6 -5.4166 0.0014
-32 2 7 -4.8813 -0.0013
-32 2 8 4.7400 0.0013
-32 2 9 6.2886 -0.0006
-32 2 10 -3.1982 0.0011
-32 2 11 -5.6507 -0.0008
-32 2 12 0.4846 0.0002
-32 2 13 3.8197 -0.0006
-32 2 14 0.1451 -0.0000
-32 2 15 -0.9792 0.0006
-32 2 16 -0.8488 0.0006
-32 2 17 -0.8555 0.0002
-32 2 18 1.0765 0.0005
-32 2 19 1.6462 -0.0001
-32 2 20 -0.4237 0.0005
-32 2 21 -0.7700 0.0017
-32 2 22 0.3646 -0.0001
-32 4 1 2.6023 -0.0007
-32 4 2 0.8091 -0.0001
-32 4 3 -1.5555 0.0002
-32 4 4 3.0782 -0.0009
-32 4 5 -0.1815 0.0009
-32 4 6 -5.1731 -0.0002
-32 4 7 0.4304 0.0013
-32 4 8 5.7796 -0.0008
-32 4 9 -0.0624 -0.0009
-32 4 10 -4.5735 0.0006
-32 4 11 -0.6068 -0.0005
-32 4 12 2.1046 -0.0006
-32 4 13 0.6484 0.0001
-32 4 14 -0.3939 -0.0001
-32 4 15 -0.2702 0.0009
-32 4 16 -0.3921 -0.0000
-32 4 17 0.3116 -0.0005
-32 4 18 0.3931 0.0009
-32 4 19 0.1797 -0.0002
-32 4 20 -1.0634 -0.0008
-32 4 21 0.0571 0.0003
-32 6 1 2.5454 0.0006
-32 6 2 -1.1588 -0.0002
-32 6 3 -1.3632 0.0007
-32 6 4 0.4896 0.0003
-32 6 5 -0.8882 -0.0009
-32 6 6 1.5751 -0.0005
-32 6 7 1.6256 -0.0003
-32 6 8 -2.2238 0.0011
-32 6 9 -1.4459 0.0003
-32 6 10 2.7355 -0.0015
-32 6 11 1.0601 0.0000
-32 6 12 -1.9982 0.0003
-32 6 13 -0.1681 0.0005
-32 6 14 1.0836 -0.0002
-32 6 15 0.3079 -0.0007
-32 6 16 0.8155 0.0001
-32 6 17 -0.3416 0.0009
-32 6 18 -0.6337 0.0014
-32 6 19 0.2650 -0.0010
-32 8 1 0.2418 -0.0001
-32 8 2 -0.4567 -0.0004
-32 8 3 -0.5252 0.0008
-32 8 4 -0.4431 0.0011
-32 8 5 0.9614 0.0009
-32 8 6 0.7781 -0.0015
-32 8 7 -2.0180 0.0003
-32 8 8 -1.4187 -0.0006
-32 8 9 2.4864 0.0001
-32 8 10 1.8816 0.0002
-32 8 11 -1.2241 -0.0008
-32 8 12 -1.8065 -0.0003
-32 8 13 0.2886 -0.0001
-32 8 14 0.8758 -0.0011
-32 8 15 0.6479 -0.0002
-32 8 16 -0.4254 0.0010
-32 10 1 0.9343 0.0001
-32 10 2 -0.0577 0.0008
-32 10 3 0.2821 -0.0007
-32 10 4 0.3330 -0.0017
-32 10 5 -0.0510 0.0002
-32 10 6 -0.8445 0.0027
-32 10 7 0.2400 0.0012
-32 10 8 1.0933 0.0005
-32 10 9 0.4718 -0.0007
-32 10 10 -0.7542 -0.0030
-32 10 11 -0.7621 0.0003
-31 1 1 1.7689 0.0001
-31 1 2 2.1542 -0.0020
-31 1 3 0.1356 -0.0006
-31 1 4 -3.8935 -0.0025
-31 1 5 -2.4081 0.0009
-31 1 6 3.8998 0.0030
-31 1 7 3.6913 0.0014
-31 1 8 -1.8453 0.0041
-31 1 9 -4.9737 -0.0024
-31 1 10 -0.7711 -0.0020
-31 1 11 4.3943 0.0007
-31 1 12 2.3702 0.0003
-31 1 13 -2.9182 -0.0003
-31 1 14 -1.9729 0.0012
-31 1 15 0.7182 0.0007
-31 1 16 0.6719 0.0034
-31 1 17 0.9286 -0.0011
-31 1 18 -0.2182 -0.0012
-31 1 19 -1.3554 0.0003
-31 1 20 -0.3014 0.0004
-31 1 21 0.4557 -0.0006
-31 1 22 0.0974 -0.0013
-31 3 1 -0.3215 0.0009
-31 3 2 -0.6481 0.0001
-31 3 3 1.2205 0.0011
-31 3 4 -4.2251 0.0018
-31 3 5 -2.1284 -0.0029
-31 3 6 6.8833 -0.0011
-31 3 7 3.2387 0.0004
-31 3 8 -6.9602 -0.0015
-31 3 9 -4.0627 0.0021
-31 3 10 5.6950 -0.0011
-31 3 11 4.0278 0.0006
-31 3 12 -2.5293 -0.0002
-31 3 13 -2.6152 0.0006
-31 3 14 0.7755 -0.0006
-31 3 15 0.4175 -0.0010
-31 3 16 1.0073 -0.0002
-31 3 17 0.2834 0.0006
-31 3 18 -1.4940 -0.0005
-31 3 19 -1.1279 -0.0005
-31 3 20 1.5206 -0.0001
-31 3 21 0.7206 -0.0004
-31 3 22 -1.2783 0.0023
-31 5 1 -4.1261 0.0002
-31 5 2 0.2520 -0.0004
-31 5 3 1.8878 -0.0006
-31 5 4 -1.7702 0.0003
-31 5 5 1.1715 0.0010
-31 5 6 1.6994 0.0003
-31 5 7 -2.5222 -0.0009
-31 5 8 -1.6048 0.0005
-31 5 9 2.3089 -0.0011
-31 5 10 0.6421 0.0007
-31 5 11 -1.3679 0.0004
-31 5 12 0.0515 0.0003
-31 5 13 0.4737 -0.0000
-31 5 14 -0.4534 0.0003
-31 5 15 0.0860 -0.0005
-31 5 16 -0.4293 0.0004
-31 5 17 -0.1863 -0.0004
-31 5 18 0.5885 -0.0011
-31 5 19 -0.0438 0.0013
-31 5 20 0.1156 0.0001
-31 7 1 -0.9458 0.0000
-31 7 2 1.2240 0.0008
-31 7 3 0.9152 -0.0006
-31 7 4 0.3636 -0.0008
-31 7 5 -0.2601 -0.0005
-31 7 6 -2.2915 0.0013
-31 7 7 0.8841 0.0001
-31 7 8 3.4699 -0.0008
-31 7 9 -1.3180 0.0011
-31 7 10 -3.6941 0.0004
-31 7 11 0.5412 -0.0001
-31 7 12 2.6806 -0.0004
-31 7 13 -0.0944 -0.0002
-31 7 14 -1.3036 0.0000
-31 7 15 -0.9427 0.0007
-31 7 16 -0.1203 -0.0009
-31 7 17 0.6802 -0.0003
-31 7 18 0.1377 -0.0001
-31 9 1 -0.7061 -0.0001
-31 9 2 0.2803 -0.0008
-31 9 3 0.1091 -0.0001
-31 9 4 -0.0940 0.0003
-31 9 5 -0.6988 -0.0002
-31 9 6 0.6906 -0.0008
-31 9 7 1.2378 -0.0007
-31 9 8 -0.5221 0.0007
-31 9 9 -2.1627 -0.0009
-31 9 10 -0.0608 0.0012
-31 9 11 1.5711 0.0009
-31 9 12 0.8921 0.0010
-31 9 13 0.0357 0.0006
-31 9 14 -0.4866 0.0006
-31 9 15 -0.2108 -0.0012
-31 11 1 -0.9389 0.0008
-31 11 2 -0.4071 -0.0008
-31 11 3 -0.4670 0.0008
-31 11 4 -0.2160 0.0022
-31 11 5 0.9884 -0.0008
-31 11 6 0.1723 -0.0018
-31 11 7 -0.8614 -0.0013
-30 0 2 -3.8054 0.0011
-30 0 4 4.6307 0.0084
-30 0 6 -3.6547 -0.0130
-30 0 8 0.4995 -0.0068
-30 0 10 2.9041 0.0017
-30 0 12 -3.9159 0.0000
-30 0 14 2.8819 -0.0031
-30 0 16 -0.5796 -0.0070
-30 0 18 -0.2477 0.0007
-30 0 20 0.5106 -0.0007
-30 0 22 -0.3266 -0.0012
-30 2 1 -1.7862 0.0006
-30 2 2 -0.9887 0.0019
-30 2 3 -0.5729 -0.0011
-30 2 4 4.8178 -0.0006
-30 2 5 3.2956 0.0008
-30 2 6 -6.2651 0.0009
-30 2 7 -5.1436 -0.0019
-30 2 8 5.2004 0.0009
-30 2 9 6.6660 0.0003
-30 2 10 -3.1602 0.0010
-30 2 11 -6.1496 -0.0006
-30 2 12 0.4594 0.0013
-30 2 13 3.9429 -0.0005
-30 2 14 0.3429 0.0002
-30 2 15 -0.6568 0.0003
-30 2 16 -1.0566 -0.0005
-30 2 17 -1.0553 0.0002
-30 2 18 1.4276 0.0005
-30 2 19 1.9924 0.0006
-30 2 20 -0.8646 0.0008
-30 2 21 -1.1686 0.0009
-30 2 22 0.7235 -0.0003
-30 2 23 1.1041 -0.0032
-30 4 1 3.2217 -0.0011
-30 4 2 0.6692 -0.0002
-30 4 3 -1.8267 -0.0003
-30 4 4 3.3951 -0.0008
-30 4 5 0.2852 0.0018
-30 4 6 -5.5684 -0.0006
-30 4 7 0.0961 0.0005
-30 4 8 5.7049 -0.0002
-30 4 9 0.1782 -0.0006
-30 4 10 -4.5389 0.0005
-30 4 11 -0.7724 -0.0005
-30 4 12 2.2352 -0.0003
-30 4 13 0.5534 -0.0001
-30 4 14 -0.4768 -0.0000
-30 4 15 -0.1399 0.0003
-30 4 16 -0.5654 -0.0007
-30 4 17 0.3373 -0.0000
-30 4 18 0.5841 0.0005
-30 4 19 0.1523 -0.0005
-30 4 20 -1.2927 -0.0010
-30 4 21 0.1463 0.0010
-30 4 22 1.4624 -0.0017
-30 6 1 3.2893 0.0003
-30 6 2 -1.3909 0.0003
-30 6 3 -1.6358 0.0004
-30 6 4 0.4777 -0.0003
-30 6 5 -0.7458 -0.0011
-30 6 6 1.5729 0.0003
-30 6 7 1.5714 0.0003
-30 6 8 -2.7052 0.0007
-30 6 9 -1.1425 0.0004
-30 6 10 3.1514 -0.0011
-30 6 11 0.8852 0.0000
-30 6 12 -2.2823 0.0001
-30 6 13 -0.5583 -0.0005
-30 6 14 1.1468 0.0007
-30 6 15 0.6347 0.0004
-30 6 16 0.7247 0.0002
-30 6 17 -0.6741 0.0006
-30 6 18 -0.7434 0.0006
-30 6 19 0.6291 -0.0010
-30 6 20 0.3576 0.0014
-30 8 1 0.2550 -0.0005
-30 8 2 -0.7885 -0.0003
-30 8 3 -0.5635 0.0005
-30 8 4 -0.4687 0.0009
-30 8 5 0.9418 0.0006
-30 8 6 1.0099 -0.0013
-30 8 7 -2.1621 0.0004
-30 8 8 -1.8929 -0.0006
-30 8 9 3.0281 -0.0005
-30 8 10 2.2880 0.0003
-30 8 11 -1.8762 -0.0002
-30 8 12 -2.0992 0.0000
-30 8 13 0.1654 -0.0002
-30 8 14 1.2372 -0.0009
-30 8 15 0.7341 0.0004
-30 8 16 -0.7666 0.0009
-30 8 17 -0.3386 -0.0007
-30 10 1 1.1550 0.0001
-30 10 2 0.1639 0.0010
-30 10 3 0.7390 -0.0008
-30 10 4 0.5571 -0.0017
-30 10 5 -0.6558 0.0007
-30 10 6 -1.1412 0.0023
-30 10 7 0.4689 0.0005
-30 10 8 1.4102 0.0002
-30 10 9 0.4801 -0.0002
-30 10 10 -1.2332 -0.0027
-30 10 11 -1.0317 -0.0006
-30 10 12 0.0193 -0.0018
-30 10 13 -0.3916 -0.0002
-29 1 1 2.0123 -0.0007
-29 1 2 3.7538 -0.0029
-29 1 3 -0.0705 -0.0013
-29 1 4 -5.6079 -0.0053
-29 1 5 -2.2864 0.0030
-29 1 6 5.0941 0.0079
-29 1 7 3.8740 -0.0007
-29 1 8 -2.1867 0.0018
-29 1 9 -5.2962 -0.0014
-29 1 10 -1.1305 -0.0002
-29 1 11 4.7728 -0.0002
-29 1 12 2.7176 -0.0021
-29 1 13 -3.0012 0.0004
-29 1 14 -2.1740 0.0023
-29 1 15 0.5632 0.0002
-29 1 16 0.8699 0.0031
-29 1 17 0.9493 -0.0006
-29 1 18 -0.4658 -0.0001
-29 1 19 -1.5595 -0.0000
-29 1 20 -0.0077 -0.0002
-29 1 21 0.7996 -0.0002
-29 1 22 0.0589 -0.0007
-29 1 23 -0.9778 0.0015
-29 3 1 -0.4591 -0.0003
-29 3 2 -0.1657 0.0001
-29 3 3 1.2820 0.0018
-29 3 4 -4.7877 0.0010
-29 3 5 -2.4265 -0.0039
-29 3 6 7.3745 -0.0012
-29 3 7 3.5774 0.0027
-29 3 8 -7.1510 -0.0014
-29 3 9 -4.4300 0.0007
-29 3 10 5.6361 -0.0006
-29 3 11 4.3679 0.0007
-29 3 12 -2.6410 -0.0008
-29 3 13 -2.6789 -0.0002
-29 3 14 0.6643 -0.0012
-29 3 15 0.2402 0.0002
-29 3 16 1.2055 0.0007
-29 3 17 0.3448 0.0002
-29 3 18 -1.7722 -0.0002
-29 3 19 -1.2825 -0.0009
-29 3 20 2.0055 0.0002
-29 3 21 0.9218 -0.0003
-29 3 22 -1.9093 0.0016
-29 3 23 -1.0082 0.0016
-29 5 1 -4.9712 0.0006
-29 5 2 0.3924 -0.0007
-29 5 3 2.2112 -0.0004
-29 5 4 -1.9050 0.0007
-29 5 5 0.7667 0.0012
-29 5 6 1.9215 0.0000
-29 5 7 -2.2367 -0.0017
-29 5 8 -1.2571 0.0007
-29 5 9 1.9686 -0.0006
-29 5 10 0.3733 0.0002
-29 5 11 -1.2574 -0.0001
-29 5 12 0.1641 0.0005
-29 5 13 0.8052 0.0010
-29 5 14 -0.3762 0.0000
-29 5 15 -0.2410 -0.0007
-29 5 16 -0.4078 0.0004
-29 5 17 0.0814 -0.0004
-29 5 18 0.7518 -0.0001
-29 5 19 -0.2400 0.0014
-29 5 20 -0.0684 -0.0002
-29 5 21 -0.4377 -0.0020
-29 7 1 -1.2716 0.0002
-29 7 2 1.5511 0.0003
-29 7 3 1.0410 -0.0001
-29 7 4 0.3855 -0.0003
-29 7 5 -0.2510 -0.0003
-29 7 6 -2.4927 0.0006
-29 7 7 0.9095 0.0002
-29 7 8 3.9671 -0.0009
-29 7 9 -1.7066 0.0007
-29 7 10 -4.2199 0.0004
-29 7 11 1.0024 -0.0004
-29 7 12 3.0630 -0.0006
-29 7 13 0.1487 0.0002
-29 7 14 -1.7095 -0.0005
-29 7 15 -1.1606 -0.0002
-29 7 16 0.2407 -0.0009
-29 7 17 1.0881 -0.0002
-29 7 18 -0.0361 0.0000
-29 7 19 -0.6863 0.0004
-29 9 1 -0.4776 0.0000
-29 9 2 0.3634 -0.0007
-29 9 3 -0.2653 0.0001
-29 9 4 -0.2031 0.0003
-29 9 5 -0.3780 -0.0002
-29 9 6 0.6791 -0.0007
-29 9 7 1.3228 -0.0006
-29 9 8 -0.4471 0.0010
-29 9 9 -2.5784 -0.0006
-29 9 10 0.0891 0.0005
-29 9 11 2.1743 0.0006
-29 9 12 0.7963 0.0011
-29 9 13 0.1021 0.0005
-29 9 14 -0.5750 0.0004
-29 9 15 -0.1988 -0.0010
-29 9 16 0.6903 0.0003
-29 11 1 -1.2904 0.0006
-29 11 2 -0.7675 -0.0011
-29 11 3 -0.9561 0.0008
-29 11 4 -0.2439 0.0015
-29 11 5 1.7666 -0.0009
-29 11 6 0.2848 -0.0006
-29 11 7 -1.4389 -0.0009
-29 11 8 -0.7766 -0.0011
-29 11 9 1.0906 0.0016
-29 11 10 1.0429 0.0025
-28 0 2 -6.0465 0.0003
-28 0 4 6.8432 0.0121
-28 0 6 -4.9595 -0.0213
-28 0 8 0.5926 -0.0006
-28 0 10 3.5249 -0.0025
-28 0 12 -4.4506 0.0035
-28 0 14 3.1527 -0.0061
-28 0 16 -0.9307 -0.0045
-28 0 18 0.0257 -0.0009
-28 0 20 0.2488 -0.0010
-28 0 22 -0.4334 -0.0007
-28 0 24 1.5438 0.0042
-28 2 1 -1.9948 0.0017
-28 2 2 -2.2073 0.0017
-28 2 3 -0.2828 -0.0008
-28 2 4 5.9828 0.0012
-28 2 5 3.2187 0.0001
-28 2 6 -7.0308 0.0008
-28 2 7 -5.4856 -0.0019
-28 2 8 5.4827 0.0003
-28 2 9 7.1864 0.0007
-28 2 10 -2.8923 0.0005
-28 2 11 -6.6445 -0.0002
-28 2 12 0.3429 0.0018
-28 2 13 4.0975 -0.0001
-28 2 14 0.5805 0.0011
-28 2 15 -0.5650 -0.0001
-28 2 16 -1.2510 -0.0008
-28 2 17 -1.0427 -0.0000
-28 2 18 1.6385 -0.0001
-28 2 19 2.2463 0.0011
-28 2 20 -1.3713 0.0008
-28 2 21 -1.5860 0.0002
-28 2 22 1.1685 -0.0005
-28 2 23 1.5732 -0.0022
-28 2 24 -0.0194 0.0009
-28 4 1 3.7914 -0.0006
-28 4 2 0.3954 -0.0005
-28 4 3 -2.1418 -0.0007
-28 4 4 3.6354 -0.0003
-28 4 5 0.7982 0.0021
-28 4 6 -5.8541 -0.0009
-28 4 7 -0.3200 -0.0006
-28 4 8 5.5580 0.0004
-28 4 9 0.5945 -0.0005
-28 4 10 -4.3365 -0.0000
-28 4 11 -0.9062 -0.0001
-28 4 12 2.2483 0.0000
-28 4 13 0.4013 0.0002
-28 4 14 -0.5567 0.0000
-28 4 15 0.1356 -0.0006
-28 4 16 -0.5317 -0.0008
-28 4 17 0.1299 0.0001
-28 4 18 0.5318 -0.0003
-28 4 19 0.2419 -0.0005
-28 4 20 -1.4478 -0.0010
-28 4 21 0.2046 0.0015
-28 4 22 2.0827 -0.0014
-28 4 23 0.4577 -0.0008
-28 6 1 4.0021 0.0001
-28 6 2 -1.6022 0.0009
-28 6 3 -1.8846 -0.0000
-28 6 4 0.5615 -0.0009
-28 6 5 -0.5340 -0.0014
-28 6 6 1.5563 0.0013
-28 6 7 1.3475 0.0009
-28 6 8 -3.0932 -0.0001
-28 6 9 -0.7419 0.0006
-28 6 10 3.6115 -0.0001
-28 6 11 0.6191 0.0002
-28 6 12 -2.6243 -0.0004
-28 6 13 -0.9583 -0.0012
-28 6 14 1.4060 0.0011
-28 6 15 1.0783 0.0009
-28 6 16 0.5083 0.0002
-28 6 17 -1.2701 0.0003
-28 6 18 -0.7888 0.0001
-28 6 19 1.1060 -0.0009
-28 6 20 0.5780 0.0015
-28 6 21 -0.0565 0.0003
-28 8 1 0.0348 -0.0004
-28 8 2 -1.0739 -0.0002
-28 8 3 -0.3164 -0.0000
-28 8 4 -0.4803 0.0008
-28 8 5 0.6904 0.0004
-28 8 6 1.2908 -0.0013
-28 8 7 -2.1856 0.0003
-28 8 8 -2.2765 0.0000
-28 8 9 3.4715 -0.0006
-28 8 10 2.5666 0.0002
-28 8 11 -2.5694 0.0006
-28 8 12 -2.2396 0.0004
-28 8 13 0.2182 -0.0004
-28 8 14 1.5563 -0.0007
-28 8 15 0.6968 0.0006
-28 8 16 -1.1469 0.0008
-28 8 17 -0.5306 -0.0002
-28 8 18 0.4356 -0.0006
-28 10 1 0.9873 0.0001
-28 10 2 0.4144 0.0008
-28 10 3 1.3388 -0.0007
-28 10 4 0.6615 -0.0012
-28 10 5 -1.2765 0.0008
-28 10 6 -1.2979 0.0016
-28 10 7 0.7189 0.0000
-28 10 8 1.6827 -0.0002
-28 10 9 0.3275 0.0005
-28 10 10 -1.7599 -0.0018
-28 10 11 -1.1299 -0.0013
-28 10 12 0.3035 -0.0019
-28 10 13 -0.6173 0.0003
-28 10 14 -0.0166 0.0010
-28 10 15 0.1619 -0.0002
-28 12 1 0.7865 -0.0006
-28 12 2 0.7223 0.0016
-28 12 3 0.3680 -0.0004
-28 12 4 -0.2077 0.0000
-28 12 5 -1.3363 -0.0005
-28 12 6 0.5574 -0.0013
-27 1 1 2.2885 -0.0005
-27 1 2 6.0033 -0.0013
-27 1 3 -0.5105 -0.0019
-27 1 4 -7.6473 -0.0072
-27 1 5 -2.0306 0.0044
-27 1 6 6.1575 0.0104
-27 1 7 4.1544 -0.0029
-27 1 8 -2.2189 -0.0005
-27 1 9 -5.7391 0.0001
-27 1 10 -1.7320 0.0020
-27 1 11 5.1779 -0.0012
-27 1 12 3.1520 -0.0032
-27 1 13 -3.1441 0.0010
-27 1 14 -2.5017 0.0029
-27 1 15 0.5938 -0.0005
-27 1 16 1.2111 0.0013
-27 1 17 0.8636 0.0000
-27 1 18 -0.6845 0.0011
-27 1 19 -1.7466 -0.0000
-27 1 20 0.4161 0.0001
-27 1 21 1.1618 -0.0001
-27 1 22 -0.1184 -0.0002
-27 1 23 -1.3426 0.0010
-27 1 24 -0.9980 -0.0017
-27 3 1 -0.6305 -0.0010
-27 3 2 0.5184 0.0007
-27 3 3 1.3329 0.0013
-27 3 4 -5.2908 -0.0002
-27 3 5 -2.7240 -0.0038
-27 3 6 7.7423 -0.0019
-27 3 7 4.0630 0.0044
-27 3 8 -7.2486 -0.0010
-27 3 9 -5.0108 -0.0004
-27 3 10 5.4136 0.0000
-27 3 11 4.6570 0.0008
-27 3 12 -2.6498 -0.0009
-27 3 13 -2.7407 -0.0016
-27 3 14 0.6329 -0.0019
-27 3 15 0.1135 0.0013
-27 3 16 1.1576 0.0006
-27 3 17 0.4689 0.0001
-27 3 18 -1.8109 0.0004
-27 3 19 -1.4423 -0.0010
-27 3 20 2.4716 0.0004
-27 3 21 1.0820 -0.0001
-27 3 22 -2.4860 0.0012
-27 3 23 -1.1983 0.0009
-27 3 24 0.4195 -0.0015
-27 5 1 -5.7490 0.0003
-27 5 2 0.6215 -0.0006
-27 5 3 2.6207 0.0000
-27 5 4 -2.0487 0.0008
-27 5 5 0.2967 0.0015
-27 5 6 2.0422 -0.0003
-27 5 7 -1.7595 -0.0021
-27 5 8 -0.9263 0.0009
-27 5 9 1.4783 0.0001
-27 5 10 -0.0344 -0.0004
-27 5 11 -1.1357 -0.0006
-27 5 12 0.3784 0.0009
-27 5 13 1.2164 0.0013
-27 5 14 -0.3755 0.0000
-27 5 15 -0.8099 -0.0005
-27 5 16 -0.4530 0.0004
-27 5 17 0.6961 -0.0001
-27 5 18 0.9259 0.0006
-27 5 19 -0.5272 0.0012
-27 5 20 -0.1863 -0.0004
-27 5 21 -0.6256 -0.0021
-27 5 22 -1.2425 0.0016
-27 7 1 -1.5052 0.0000
-27 7 2 1.8403 -0.0003
-27 7 3 0.9786 0.0005
-27 7 4 0.3016 0.0001
-27 7 5 -0.1621 -0.0001
-27 7 6 -2.6524 -0.0000
-27 7 7 1.0077 0.0004
-27 7 8 4.2969 -0.0008
-27 7 9 -2.1054 -0.0000
-27 7 10 -4.6965 0.0002
-27 7 11 1.5424 -0.0006
-27 7 12 3.4203 -0.0006
-27 7 13 0.2560 0.0005
-27 7 14 -2.1858 -0.0006
-27 7 15 -1.3576 -0.0004
-27 7 16 0.6494 -0.0007
-27 7 17 1.5993 -0.0003
-27 7 18 -0.2181 -0.0002
-27 7 19 -1.0965 0.0002
-27 7 20 -0.0233 -0.0009
-27 9 1 0.0942 -0.0000
-27 9 2 0.3429 -0.0002
-27 9 3 -0.8199 0.0002
-27 9 4 -0.1062 -0.0001
-27 9 5 0.0696 -0.0001
-27 9 6 0.4676 -0.0002
-27 9 7 1.2940 -0.0006
-27 9 8 -0.3753 0.0009
-27 9 9 -2.8261 -0.0003
-27 9 10 0.3352 -0.0002
-27 9 11 2.6619 0.0001
-27 9 12 0.5443 0.0010
-27 9 13 0.0173 0.0004
-27 9 14 -0.5462 0.0004
-27 9 15 -0.1449 -0.0004
-27 9 16 0.9186 0.0003
-27 9 17 -0.0200 -0.0002
-27 11 1 -1.3509 0.0003
-27 11 2 -1.0243 -0.0009
-27 11 3 -1.4755 0.0008
-27 11 4 -0.2700 0.0006
-27 11 5 2.3950 -0.0008
-27 11 6 0.3999 0.0003
-27 11 7 -2.0004 -0.0003
-27 11 8 -0.9686 -0.0011
-27 11 9 1.7216 0.0005
-27 11 10 1.3781 0.0020
-27 11 11 -0.1898 0.0013
-27 11 12 -0.4416 0.0012
-26 0 2 -9.0940 -0.0017
-26 0 4 9.4693 0.0106
-26 0 6 -6.1395 -0.0237
-26 0 8 0.3798 0.0043
-26 0 10 4.3059 -0.0062
-26 0 12 -5.0369 0.0045
-26 0 14 3.5394 -0.0086
-26 0 16 -1.3684 -0.0009
-26 0 18 0.2542 -0.0020
-26 0 20 -0.1750 -0.0024
-26 0 22 -0.3233 0.0002
-26 0 24 1.6971 0.0048
-26 2 1 -2.2014 0.0008
-26 2 2 -3.7178 -0.0002
-26 2 3 0.1850 0.0004
-26 2 4 7.1573 0.0026
-26 2 5 3.0725 -0.0007
-26 2 6 -7.6028 0.0016
-26 2 7 -6.0020 -0.0013
-26 2 8 5.5680 -0.0002
-26 2 9 7.8910 0.0004
-26 2 10 -2.5027 0.0000
-26 2 11 -7.1023 0.0001
-26 2 12 0.1682 0.0014
-26 2 13 4.2934 0.0006
-26 2 14 0.7625 0.0019
-26 2 15 -0.6102 -0.0002
-26 2 16 -1.3303 0.0000
-26 2 17 -1.0535 -0.0003
-26 2 18 1.7470 -0.0005
-26 2 19 2.4864 0.0009
-26 2 20 -1.9751 0.0005
-26 2 21 -1.9030 -0.0004
-26 2 22 1.6621 -0.0009
-26 2 23 1.7511 -0.0008
-26 2 24 -0.1395 0.0013
-26 4 1 4.3896 0.0003
-26 4 2 -0.0231 -0.0008
-26 4 3 -2.6409 -0.0005
-26 4 4 3.8509 0.0001
-26 4 5 1.4018 0.0018
-26 4 6 -6.0031 -0.0006
-26 4 7 -0.9487 -0.0015
-26 4 8 5.3900 0.0007
-26 4 9 1.1962 -0.0005
-26 4 10 -3.9691 -0.0006
-26 4 11 -0.9865 0.0000
-26 4 12 2.1557 0.0001
-26 4 13 0.1726 0.0009
-26 4 14 -0.7097 -0.0001
-26 4 15 0.5861 -0.0011
-26 4 16 -0.2816 -0.0004
-26 4 17 -0.3743 -0.0001
-26 4 18 0.4057 -0.0010
-26 4 19 0.3942 -0.0003
-26 4 20 -1.6389 -0.0009
-26 4 21 0.2847 0.0017
-26 4 22 2.5419 -0.0010
-26 4 23 0.5357 -0.0008
-26 6 1 4.6318 0.0002
-26 6 2 -1.8591 0.0010
-26 6 3 -2.1152 -0.0004
-26 6 4 0.7006 -0.0010
-26 6 5 -0.2913 -0.0017
-26 6 6 1.5987 0.0020
-26 6 7 0.8913 0.0012
-26 6 8 -3.3895 -0.0009
-26 6 9 -0.2459 0.0007
-26 6 10 4.1437 0.0008
-26 6 11 0.3124 0.0003
-26 6 12 -3.0088 -0.0008
-26 6 13 -1.3480 -0.0013
-26 6 14 1.7268 0.0011
-26 6 15 1.6521 0.0007
-26 6 16 0.2922 -0.0000
-26 6 17 -2.0153 -0.0000
-26 6 18 -0.7830 0.0000
-26 6 19 1.4643 -0.0006
-26 6 20 0.7218 0.0013
-26 6 21 0.2317 -0.0004
-26 6 22 0.4339 -0.0009
-26 8 1 -0.3550 -0.0000
-26 8 2 -1.2153 -0.0002
-26 8 3 0.1817 -0.0003
-26 8 4 -0.5701 0.0007
-26 8 5 0.2765 0.0003
-26 8 6 1.5983 -0.0014
-26 8 7 -2.1419 0.0000
-26 8 8 -2.5069 0.0007
-26 8 9 3.8173 -0.0005
-26 8 10 2.7274 0.0002
-26 8 11 -3.2095 0.0012
-26 8 12 -2.2813 0.0007
-26 8 13 0.4453 -0.0004
-26 8 14 1.7918 -0.0007
-26 8 15 0.6795 0.0002
-26 8 16 -1.4679 0.0005
-26 8 17 -0.8310 0.0003
-26 8 18 0.6397 -0.0002
-26 8 19 0.3474 -0.0002
-26 10 1 0.4982 0.0000
-26 10 2 0.6674 0.0003
-26 10 3 1.8766 -0.0004
-26 10 4 0.5427 -0.0006
-26 10 5 -1.7704 0.0006
-26 10 6 -1.2626 0.0009
-26 10 7 0.9685 -0.0002
-26 10 8 1.8932 -0.0005
-26 10 9 0.0891 0.0008
-26 10 10 -2.2414 -0.0008
-26 10 11 -1.1407 -0.0015
-26 10 12 0.6457 -0.0014
-26 10 13 -0.6916 0.0005
-26 10 14 -0.1692 0.0006
-26 10 15 0.1732 -0.0008
-26 10 16 -0.2685 -0.0008
-26 12 1 0.9527 -0.0004
-26 12 2 0.6587 0.0013
-26 12 3 0.6741 -0.0002
-26 12 4 -0.2089 0.0010
-26 12 5 -1.6118 -0.0009
-26 12 6 0.5353 -0.0017
-26 12 7 1.2738 0.0017
-26 12 8 -0.2549 0.0014
-26 12 9 -1.5461 -0.0008
-25 1 1 2.6612 0.0007
-25 1 2 8.7972 0.0013
-25 1 3 -1.1696 -0.0016
-25 1 4 -9.8894 -0.0051
-25 1 5 -1.6531 0.0041
-25 1 6 7.0946 0.0094
-25 1 7 4.4902 -0.0043
-25 1 8 -2.0649 -0.0022
-25 1 9 -6.2401 0.0013
-25 1 10 -2.3490 0.0031
-25 1 11 5.5496 -0.0017
-25 1 12 3.5811 -0.0023
-25 1 13 -3.3116 0.0014
-25 1 14 -2.8030 0.0036
-25 1 15 0.6748 -0.0011
-25 1 16 1.4836 -0.0009
-25 1 17 0.8584 0.0006
-25 1 18 -0.8734 0.0011
-25 1 19 -1.9431 0.0002
-25 1 20 1.0295 0.0011
-25 1 21 1.4291 0.0000
-25 1 22 -0.4960 0.0000
-25 1 23 -1.4711 0.0004
-25 1 24 -0.8948 -0.0019
-25 1 25 0.1282 0.0020
-25 3 1 -0.9296 -0.0002
-25 3 2 1.2404 0.0014
-25 3 3 1.5341 -0.0004
-25 3 4 -5.6859 -0.0010
-25 3 5 -3.1402 -0.0027
-25 3 6 7.8877 -0.0029
-25 3 7 4.7809 0.0048
-25 3 8 -7.2354 -0.0006
-25 3 9 -5.7486 -0.0008
-25 3 10 5.0760 0.0004
-25 3 11 4.8443 0.0010
-25 3 12 -2.5869 -0.0006
-25 3 13 -2.7444 -0.0026
-25 3 14 0.7361 -0.0019
-25 3 15 -0.0811 0.0016
-25 3 16 0.9196 -0.0003
-25 3 17 0.8074 0.0001
-25 3 18 -1.8168 0.0007
-25 3 19 -1.6074 -0.0007
-25 3 20 2.9559 0.0004
-25 3 21 1.1111 0.0003
-25 3 22 -2.8544 0.0011
-25 3 23 -1.1115 -0.0003
-25 3 24 0.3528 -0.0013
-25 5 1 -6.4849 -0.0006
-25 5 2 0.9933 -0.0000
-25 5 3 3.1945 0.0005
-25 5 4 -2.2095 0.0006
-25 5 5 -0.2488 0.0014
-25 5 6 2.0123 -0.0005
-25 5 7 -1.0192 -0.0020
-25 5 8 -0.6087 0.0010
-25 5 9 0.8620 0.0007
-25 5 10 -0.5927 -0.0005
-25 5 11 -1.0228 -0.0007
-25 5 12 0.6500 0.0011
-25 5 13 1.6921 0.0009
-25 5 14 -0.3502 0.0002
-25 5 15 -1.5711 -0.0004
-25 5 16 -0.5635 0.0004
-25 5 17 1.5051 0.0004
-25 5 18 0.9783 0.0008
-25 5 19 -0.7068 0.0007
-25 5 20 -0.1544 -0.0003
-25 5 21 -0.8889 -0.0017
-25 5 22 -1.6039 0.0014
-25 5 23 -0.0487 0.0012
-25 7 1 -1.6535 -0.0002
-25 7 2 2.0652 -0.0006
-25 7 3 0.7545 0.0004
-25 7 4 0.2051 0.0003
-25 7 5 -0.0532 0.0002
-25 7 6 -2.7847 -0.0005
-25 7 7 1.2650 0.0007
-25 7 8 4.4645 -0.0006
-25 7 9 -2.5338 -0.0006
-25 7 10 -5.1118 -0.0001
-25 7 11 2.0499 -0.0006
-25 7 12 3.7237 -0.0006
-25 7 13 0.2822 0.0003
-25 7 14 -2.5604 -0.0005
-25 7 15 -1.6341 -0.0000
-25 7 16 0.9356 -0.0004
-25 7 17 2.1391 -0.0002
-25 7 18 -0.2972 -0.0005
-25 7 19 -1.3706 0.0000
-25 7 20 -0.1595 -0.0007
-25 7 21 -0.0340 0.0025
-25 9 1 0.8384 -0.0001
-25 9 2 0.1388 0.0005
-25 9 3 -1.4402 0.0000
-25 9 4 0.2661 -0.0004
-25 9 5 0.5835 0.0001
-25 9 6 0.1100 0.0004
-25 9 7 1.1649 -0.0005
-25 9 8 -0.3313 0.0005
-25 9 9 -2.9543 -0.0000
-25 9 10 0.5752 -0.0006
-25 9 11 3.0304 -0.0004
-25 9 12 0.2636 0.0004
-25 9 13 -0.2335 0.0002
-25 9 14 -0.5044 0.0006
-25 9 15 -0.1570 0.0003
-25 9 16 1.1632 0.0004
-25 9 17 0.1607 -0.0006
-25 9 18 -0.3783 0.0003
-25 11 1 -1.2138 0.0002
-25 11 2 -1.1072 -0.0006
-25 11 3 -1.8270 0.0006
-25 11 4 -0.2438 -0.0002
-25 11 5 2.7798 -0.0005
-25 11 6 0.4755 0.0006
-25 11 7 -2.4797 0.0002
-25 11 8 -1.1575 -0.0006
-25 11 9 2.2646 -0.0002
-25 11 10 1.6692 0.0012
-25 11 11 -0.3829 0.0012
-25 11 12 -0.6159 0.0006
-25 11 13 0.7854 -0.0004
-25 11 14 0.1149 -0.0006
-24 0 2 -12.7900 -0.0014
-24 0 4 12.4131 0.0013
-24 0 6 -7.3825 -0.0195
-24 0 8 0.1547 0.0063
-24 0 10 4.9524 -0.0068
-24 0 12 -5.5526 0.0024
-24 0 14 3.8457 -0.0103
-24 0 16 -1.6682 0.0021
-24 0 18 0.4955 -0.0018
-24 0 20 -0.8498 -0.0038
-24 0 22 0.0693 0.0017
-24 0 24 1.5114 0.0036
-24 2 1 -2.4268 -0.0018
-24 2 2 -5.2796 -0.0022
-24 2 3 0.7066 0.0014
-24 2 4 8.2451 0.0023
-24 2 5 2.8919 -0.0009
-24 2 6 -7.9689 0.0026
-24 2 7 -6.5936 -0.0003
-24 2 8 5.5236 -0.0000
-24 2 9 8.6101 -0.0000
-24 2 10 -2.1340 0.0001
-24 2 11 -7.4355 0.0001
-24 2 12 0.0019 0.0003
-24 2 13 4.4318 0.0008
-24 2 14 0.8089 0.0016
-24 2 15 -0.5851 -0.0000
-24 2 16 -1.2998 0.0011
-24 2 17 -1.2731 -0.0003
-24 2 18 1.9178 -0.0000
-24 2 19 2.6921 0.0002
-24 2 20 -2.6687 0.0001
-24 2 21 -2.0015 -0.0008
-24 2 22 2.0967 -0.0016
-24 2 23 1.5891 0.0004
-24 2 24 -0.2353 0.0011
-24 2 25 0.5454 0.0006
-24 4 1 5.1521 0.0008
-24 4 2 -0.4870 -0.0008
-24 4 3 -3.4760 0.0000
-24 4 4 4.0330 -0.0002
-24 4 5 2.2032 0.0012
-24 4 6 -5.9310 0.0003
-24 4 7 -1.8518 -0.0019
-24 4 8 5.1536 0.0007
-24 4 9 1.9057 -0.0005
-24 4 10 -3.4451 -0.0009
-24 4 11 -0.9990 -0.0001
-24 4 12 2.0019 -0.0000
-24 4 13 -0.1642 0.0014
-24 4 14 -0.9481 -0.0005
-24 4 15 1.2155 -0.0008
-24 4 16 0.0438 0.0002
-24 4 17 -1.0934 -0.0003
-24 4 18 0.4231 -0.0012
-24 4 19 0.5053 0.0000
-24 4 20 -1.8864 -0.0007
-24 4 21 0.4172 0.0012
-24 4 22 2.6698 -0.0007
-24 4 23 0.5015 -0.0004
-24 4 24 -0.0156 0.0001
-24 6 1 5.1775 0.0003
-24 6 2 -2.1800 0.0004
-24 6 3 -2.3652 -0.0004
-24 6 4 0.8112 -0.0005
-24 6 5 0.0214 -0.0015
-24 6 6 1.7445 0.0020
-24 6 7 0.1598 0.0011
-24 6 8 -3.6399 -0.0012
-24 6 9 0.3410 0.0006
-24 6 10 4.7030 0.0010
-24 6 11 0.0280 0.0000
-24 6 12 -3.3389 -0.0008
-24 6 13 -1.7294 -0.0008
-24 6 14 1.9219 0.0009
-24 6 15 2.3119 0.0004
-24 6 16 0.1682 -0.0004
-24 6 17 -2.6981 -0.0004
-24 6 18 -0.7522 0.0003
-24 6 19 1.5362 -0.0003
-24 6 20 0.7872 0.0009
-24 6 21 0.6418 -0.0008
-24 6 22 0.6131 -0.0004
-24 6 23 -0.3476 -0.0007
-24 8 1 -0.8001 0.0004
-24 8 2 -1.1536 -0.0003
-24 8 3 0.8554 -0.0002
-24 8 4 -0.7605 0.0003
-24 8 5 -0.2078 0.0001
-24 8 6 1.8409 -0.0013
-24 8 7 -2.1124 -0.0004
-24 8 8 -2.5807 0.0011
-24 8 9 4.1013 -0.0003
-24 8 10 2.8183 0.0002
-24 8 11 -3.6855 0.0013
-24 8 12 -2.2899 0.0010
-24 8 13 0.7120 -0.0001
-24 8 14 1.9229 -0.0007
-24 8 15 0.8368 -0.0003
-24 8 16 -1.6538 0.0002
-24 8 17 -1.2582 0.0002
-24 8 18 0.7611 0.0002
-24 8 19 0.6215 0.0002
-24 8 20 -0.1583 0.0003
-24 10 1 -0.1159 -0.0001
-24 10 2 0.9646 -0.0002
-24 10 3 2.2482 -0.0000
-24 10 4 0.1444 0.0000
-24 10 5 -2.1390 0.0002
-24 10 6 -1.0561 0.0004
-24 10 7 1.1832 -0.0002
-24 10 8 2.0386 -0.0007
-24 10 9 -0.0655 0.0006
-24 10 10 -2.5821 -0.0002
-24 10 11 -1.1828 -0.0010
-24 10 12 0.9547 -0.0005
-24 10 13 -0.5356 0.0005
-24 10 14 -0.2356 0.0001
-24 10 15 0.1444 -0.0009
-24 10 16 -0.5049 -0.0009
-24 10 17 0.0483 0.0011
-24 12 1 1.1193 -0.0004
-24 12 2 0.3464 0.0009
-24 12 3 0.8440 -0.0001
-24 12 4 -0.1280 0.0013
-24 12 5 -1.7521 -0.0007
-24 12 6 0.4631 -0.0013
-24 12 7 1.7125 0.0007
-24 12 8 -0.2379 0.0008
-24 12 9 -1.9686 0.0000
-24 12 10 -0.1666 0.0003
-24 12 11 0.4747 -0.0000
-23 1 1 3.2038 0.0015
-23 1 2 11.9069 0.0014
-23 1 3 -1.9554 0.0003
-23 1 4 -12.2998 0.0017
-23 1 5 -1.1338 0.0017
-23 1 6 8.1324 0.0060
-23 1 7 4.7406 -0.0041
-23 1 8 -1.9863 -0.0028
-23 1 9 -6.6572 0.0016
-23 1 10 -2.7736 0.0021
-23 1 11 5.8326 -0.0013
-23 1 12 3.9232 0.0000
-23 1 13 -3.4295 0.0015
-23 1 14 -2.9599 0.0042
-23 1 15 0.6624 -0.0013
-23 1 16 1.6385 -0.0021
-23 1 17 1.0170 0.0010
-23 1 18 -1.1923 -0.0000
-23 1 19 -2.0896 0.0005
-23 1 20 1.8420 0.0019
-23 1 21 1.5183 0.0001
-23 1 22 -1.0045 -0.0003
-23 1 23 -1.3563 0.0003
-23 1 24 -0.6328 -0.0006
-23 1 25 -0.0291 0.0021
-23 3 1 -1.4447 0.0017
-23 3 2 1.7754 0.0015
-23 3 3 2.0317 -0.0023
-23 3 4 -5.9331 -0.0010
-23 3 5 -3.7263 -0.0009
-23 3 6 7.7494 -0.0035
-23 3 7 5.6412 0.0037
-23 3 8 -7.0727 -0.0004
-23 3 9 -6.4632 -0.0006
-23 3 10 4.6753 0.0002
-23 3 11 4.8962 0.0009
-23 3 12 -2.5044 -0.0004
-23 3 13 -2.5956 -0.0024
-23 3 14 0.9501 -0.0011
-23 3 15 -0.4578 0.0012
-23 3 16 0.6603 -0.0010
-23 3 17 1.3590 -0.0002
-23 3 18 -1.9843 0.0004
-23 3 19 -1.7174 -0.0003
-23 3 20 3.3985 0.0000
-23 3 21 0.9848 0.0011
-23 3 22 -2.8965 0.0014
-23 3 23 -0.8471 -0.0014
-23 3 24 0.1737 -0.0007
-23 3 25 -0.9102 -0.0010
-23 5 1 -7.2870 -0.0013
-23 5 2 1.4511 0.0007
-23 5 3 3.9995 0.0011
-23 5 4 -2.3366 0.0003
-23 5 5 -0.9516 0.0006
-23 5 6 1.7810 -0.0004
-23 5 7 -0.0031 -0.0013
-23 5 8 -0.2476 0.0007
-23 5 9 0.1616 0.0007
-23 5 10 -1.2375 -0.0003
-23 5 11 -0.9268 -0.0000
-23 5 12 0.8873 0.0011
-23 5 13 2.2158 0.0003
-23 5 14 -0.2357 0.0003
-23 5 15 -2.4289 -0.0005
-23 5 16 -0.6722 0.0005
-23 5 17 2.2817 0.0007
-23 5 18 0.8503 0.0006
-23 5 19 -0.6782 0.0002
-23 5 20 -0.0221 -0.0002
-23 5 21 -1.1649 -0.0011
-23 5 22 -1.6498 0.0007
-23 5 23 -0.0506 0.0015
-23 5 24 0.0287 0.0006
-23 7 1 -1.7481 -0.0000
-23 7 2 2.2156 -0.0006
-23 7 3 0.4483 -0.0002
-23 7 4 0.1632 0.0003
-23 7 5 -0.0301 0.0004
-23 7 6 -2.8758 -0.0007
-23 7 7 1.7406 0.0007
-23 7 8 4.5312 -0.0004
-23 7 9 -3.0015 -0.0007
-23 7 10 -5.4274 -0.0003
-23 7 11 2.4030 -0.0002
-23 7 12 3.9164 -0.0006
-23 7 13 0.3429 -0.0000
-23 7 14 -2.7002 -0.0003
-23 7 15 -2.0373 0.0003
-23 7 16 1.0134 -0.0001
-23 7 17 2.6086 0.0002
-23 7 18 -0.2301 -0.0007
-23 7 19 -1.4698 0.0000
-23 7 20 -0.3203 -0.0005
-23 7 21 -0.3039 0.0020
-23 7 22 -0.0056 -0.0009
-23 9 1 1.5870 -0.0002
-23 9 2 -0.2894 0.0009
-23 9 3 -2.0974 -0.0003
-23 9 4 0.8483 -0.0004
-23 9 5 1.1509 0.0002
-23 9 6 -0.2576 0.0008
-23 9 7 1.0080 -0.0003
-23 9 8 -0.3112 0.0000
-23 9 9 -3.0709 0.0003
-23 9 10 0.7034 -0.0006
-23 9 11 3.2788 -0.0005
-23 9 12 0.0837 -0.0003
-23 9 13 -0.5595 -0.0002
-23 9 14 -0.5638 0.0006
-23 9 15 -0.3058 0.0005
-23 9 16 1.4254 0.0005
-23 9 17 0.4767 -0.0004
-23 9 18 -0.7314 0.0000
-23 9 19 -0.1864 -0.0005
-23 11 1 -1.0267 0.0002
-23 11 2 -1.0870 -0.0003
-23 11 3 -1.9608 0.0005
-23 11 4 -0.0817 -0.0005
-23 11 5 2.9787 -0.0001
-23 11 6 0.4872 0.0003
-23 11 7 -2.8046 0.0005
-23 11 8 -1.3705 -0.0000
-23 11 9 2.5267 -0.0001
-23 11 10 1.9102 0.0005
-23 11 11 -0.4410 0.0003
-23 11 12 -0.8127 -0.0001
-23 11 13 0.6954 0.0001
-23 11 14 0.1906 -0.0004
-23 11 15 -0.0691 0.0003
-23 13 1 -0.3050 0.0011
-23 13 2 0.5479 -0.0020
-23 13 3 -0.1112 -0.0012
-23 13 4 -0.0960 -0.0011
-23 13 5 0.0238 0.0008
-23 13 6 -0.1427 0.0001
-23 13 7 -0.2013 -0.0003
-22 0 2 -16.9118 0.0040
-22 0 4 15.7135 -0.0136
-22 0 6 -9.0207 -0.0110
-22 0 8 0.2066 0.0047
-22 0 10 5.3370 -0.0035
-22 0 12 -5.9655 -0.0020
-22 0 14 4.0043 -0.0102
-22 0 16 -1.8631 0.0030
-22 0 18 0.9560 -0.0008
-22 0 20 -1.7607 -0.0041
-22 0 22 0.6381 0.0040
-22 0 24 1.1174 0.0005
-22 0 26 -0.4165 -0.0007
-22 2 1 -2.7215 -0.0037
-22 2 2 -6.7142 -0.0021
-22 2 3 1.1508 0.0011
-22 2 4 9.3006 0.0007
-22 2 5 2.6414 -0.0004
-22 2 6 -8.2753 0.0024
-22 2 7 -7.0664 0.0006
-22 2 8 5.4461 0.0006
-22 2 9 9.1580 -0.0003
-22 2 10 -1.8672 0.0009
-22 2 11 -7.6281 -0.0001
-22 2 12 -0.1132 -0.0002
-22 2 13 4.4173 0.0005
-22 2 14 0.7347 0.0005
-22 2 15 -0.3620 0.0001
-22 2 16 -1.2889 0.0013
-22 2 17 -1.6833 -0.0000
-22 2 18 2.3015 0.0011
-22 2 19 2.7773 -0.0005
-22 2 20 -3.3498 0.0002
-22 2 21 -1.8752 -0.0011
-22 2 22 2.3527 -0.0021
-22 2 23 1.2407 0.0009
-22 2 24 -0.2757 0.0002
-22 2 25 0.7098 0.0009
-22 4 1 6.2343 0.0007
-22 4 2 -0.8267 -0.0004
-22 4 3 -4.7009 0.0004
-22 4 4 4.1364 -0.0008
-22 4 5 3.2632 0.0004
-22 4 6 -5.5764 0.0009
-22 4 7 -2.9653 -0.0018
-22 4 8 4.7785 0.0005
-22 4 9 2.6152 -0.0003
-22 4 10 -2.8389 -0.0007
-22 4 11 -0.9551 -0.0003
-22 4 12 1.8629 -0.0002
-22 4 13 -0.6465 0.0011
-22 4 14 -1.2310 -0.0008
-22 4 15 1.9925 -0.0001
-22 4 16 0.2928 0.0003
-22 4 17 -1.8548 -0.0001
-22 4 18 0.6486 -0.0009
-22 4 19 0.5344 0.0004
-22 4 20 -2.0936 -0.0003
-22 4 21 0.5583 0.0003
-22 4 22 2.4142 -0.0002
-22 4 23 0.4289 -0.0001
-22 4 24 0.2156 -0.0004
-22 4 25 0.3819 0.0004
-22 6 1 5.7050 0.0000
-22 6 2 -2.5175 -0.0004
-22 6 3 -2.6906 -0.0003
-22 6 4 0.8054 0.0004
-22 6 5 0.4903 -0.0007
-22 6 6 2.0112 0.0011
-22 6 7 -0.8200 0.0009
-22 6 8 -3.9063 -0.0008
-22 6 9 0.9959 0.0004
-22 6 10 5.1821 0.0006
-22 6 11 -0.1712 -0.0006
-22 6 12 -3.5198 -0.0005
-22 6 13 -2.1342 -0.0001
-22 6 14 1.9022 0.0006
-22 6 15 3.0020 0.0001
-22 6 16 0.1416 -0.0005
-22 6 17 -3.1773 -0.0005
-22 6 18 -0.7313 0.0006
-22 6 19 1.3631 -0.0002
-22 6 20 0.8273 0.0004
-22 6 21 0.9814 -0.0007
-22 6 22 0.5259 0.0002
-22 6 23 -0.3828 -0.0012
-22 8 1 -1.2378 0.0004
-22 8 2 -0.9182 -0.0000
-22 8 3 1.6277 0.0003
-22 8 4 -0.9758 -0.0004
-22 8 5 -0.6489 0.0000
-22 8 6 1.9247 -0.0008
-22 8 7 -2.2013 -0.0006
-22 8 8 -2.5567 0.0009
-22 8 9 4.3755 -0.0001
-22 8 10 2.8763 0.0003
-22 8 11 -3.9173 0.0008
-22 8 12 -2.3117 0.0008
-22 8 13 0.8619 0.0002
-22 8 14 1.9749 -0.0004
-22 8 15 1.1917 -0.0003
-22 8 16 -1.7015 -0.0000
-22 8 17 -1.7395 -0.0003
-22 8 18 0.8277 0.0001
-22 8 19 0.8838 0.0003
-22 8 20 -0.1519 0.0006
-22 8 21 0.0774 -0.0012
-22 10 1 -0.7274 -0.0003
-22 10 2 1.3822 -0.0005
-22 10 3 2.5331 0.0004
-22 10 4 -0.4899 0.0005
-22 10 5 -2.4728 -0.0003
-22 10 6 -0.7676 0.0001
-22 10 7 1.2914 -0.0000
-22 10 8 2.1255 -0.0006
-22 10 9 0.0107 -0.0000
-22 10 10 -2.7293 -0.0001
-22 10 11 -1.2908 -0.0003
-22 10 12 1.1524 0.0005
-22 10 13 -0.1955 0.0004
-22 10 14 -0.1295 -0.0002
-22 10 15 0.1015 -0.0005
-22 10 16 -0.8083 -0.0011
-22 10 17 0.0212 0.0009
-22 10 18 0.5924 -0.0001
-22 12 1 1.3431 -0.0005
-22 12 2 -0.0881 0.0006
-22 12 3 0.8671 -0.0002
-22 12 4 -0.0672 0.0010
-22 12 5 -1.8327 -0.0003
-22 12 6 0.3794 -0.0006
-22 12 7 2.0419 -0.0001
-22 12 8 -0.0896 0.0002
-22 12 9 -2.1849 0.0003
-22 12 10 -0.3258 0.0008
-22 12 11 0.5506 0.0007
-22 12 12 0.2724 -0.0004
-22 12 13 -0.2262 -0.0013
-21 1 1 3.9751 0.0005
-21 1 2 15.2234 -0.0028
-21 1 3 -2.7351 0.0034
-21 1 4 -15.0140 0.0102
-21 1 5 -0.4882 -0.0018
-21 1 6 9.5342 0.0025
-21 1 7 4.8236 -0.0025
-21 1 8 -2.1157 -0.0020
-21 1 9 -6.9368 0.0007
-21 1 10 -3.0223 -0.0006
-21 1 11 6.0521 -0.0001
-21 1 12 4.2045 0.0024
-21 1 13 -3.4569 0.0012
-21 1 14 -3.0210 0.0041
-21 1 15 0.5135 -0.0009
-21 1 16 1.8297 -0.0015
-21 1 17 1.2773 0.0010
-21 1 18 -1.8013 -0.0013
-21 1 19 -2.1124 0.0006
-21 1 20 2.7338 0.0018
-21 1 21 1.4473 0.0000
-21 1 22 -1.4902 -0.0015
-21 1 23 -1.1165 0.0010
-21 1 24 -0.3289 0.0015
-21 1 25 -0.1083 0.0012
-21 1 26 0.2146 -0.0032
-21 3 1 -2.1891 0.0029
-21 3 2 2.0328 0.0004
-21 3 3 2.8327 -0.0033
-21 3 4 -6.0997 -0.0010
-21 3 5 -4.4297 0.0014
-21 3 6 7.3949 -0.0027
-21 3 7 6.4837 0.0015
-21 3 8 -6.7549 -0.0005
-21 3 9 -7.0290 -0.0001
-21 3 10 4.2831 -0.0003
-21 3 11 4.8535 0.0001
-21 3 12 -2.4630 -0.0006
-21 3 13 -2.2324 -0.0010
-21 3 14 1.1998 0.0000
-21 3 15 -1.0240 0.0005
-21 3 16 0.5281 -0.0008
-21 3 17 1.9693 -0.0007
-21 3 18 -2.3399 -0.0002
-21 3 19 -1.7395 -0.0001
-21 3 20 3.6820 -0.0005
-21 3 21 0.7855 0.0017
-21 3 22 -2.6283 0.0014
-21 3 23 -0.6030 -0.0020
-21 3 24 -0.0035 0.0001
-21 3 25 -0.8505 -0.0012
-21 5 1 -8.3084 -0.0013
-21 5 2 1.8476 0.0012
-21 5 3 5.0345 0.0018
-21 5 4 -2.3518 0.0000
-21 5 5 -1.8846 -0.0006
-21 5 6 1.3370 0.0001
-21 5 7 1.2120 -0.0004
-21 5 8 0.1948 0.0002
-21 5 9 -0.5710 0.0001
-21 5 10 -1.8283 0.0002
-21 5 11 -0.8694 0.0007
-21 5 12 1.0111 0.0008
-21 5 13 2.8152 -0.0003
-21 5 14 -0.0385 0.0004
-21 5 15 -3.3247 -0.0005
-21 5 16 -0.7345 0.0005
-21 5 17 2.8934 0.0004
-21 5 18 0.6214 0.0001
-21 5 19 -0.5316 -0.0003
-21 5 20 0.0855 0.0000
-21 5 21 -1.3331 -0.0005
-21 5 22 -1.3348 0.0000
-21 5 23 -0.0440 0.0018
-21 5 24 -0.1519 0.0003
-21 7 1 -1.8160 0.0005
-21 7 2 2.3031 -0.0007
-21 7 3 0.1621 -0.0009
-21 7 4 0.1966 0.0003
-21 7 5 -0.2053 0.0004
-21 7 6 -2.9289 -0.0005
-21 7 7 2.4362 0.0004
-21 7 8 4.5844 -0.0002
-21 7 9 -3.5046 -0.0005
-21 7 10 -5.5986 -0.0003
-21 7 11 2.5313 0.0002
-21 7 12 3.9868 -0.0005
-21 7 13 0.5346 -0.0001
-21 7 14 -2.6259 -0.0003
-21 7 15 -2.5356 0.0003
-21 7 16 0.9375 -0.0001
-21 7 17 2.9578 0.0005
-21 7 18 -0.0684 -0.0005
-21 7 19 -1.4760 0.0004
-21 7 20 -0.4607 -0.0003
-21 7 21 -0.3963 0.0009
-21 7 22 0.1461 -0.0007
-21 9 1 2.3040 -0.0001
-21 9 2 -0.8969 0.0009
-21 9 3 -2.8381 -0.0004
-21 9 4 1.4625 -0.0002
-21 9 5 1.7402 0.0001
-21 9 6 -0.4970 0.0007
-21 9 7 0.9436 -0.0000
-21 9 8 -0.2973 -0.0001
-21 9 9 -3.2618 0.0004
-21 9 10 0.6912 -0.0004
-21 9 11 3.3927 -0.0002
-21 9 12 0.0579 -0.0005
-21 9 13 -0.8467 -0.0005
-21 9 14 -0.7641 0.0004
-21 9 15 -0.5373 0.0002
-21 9 16 1.6636 0.0007
-21 9 17 0.8069 0.0000
-21 9 18 -1.1635 0.0001
-21 9 19 -0.3175 -0.0003
-21 9 20 0.2896 -0.0008
-21 11 1 -0.8164 0.0003
-21 11 2 -1.1302 -0.0002
-21 11 3 -2.0033 0.0003
-21 11 4 0.2610 -0.0005
-21 11 5 3.1070 0.0004
-21 11 6 0.4467 -0.0001
-21 11 7 -2.9054 0.0003
-21 11 8 -1.6171 0.0004
-21 11 9 2.4296 0.0004
-21 11 10 2.0819 0.0002
-21 11 11 -0.4166 -0.0006
-21 11 12 -0.9840 -0.0006
-21 11 13 0.4640 0.0005
-21 11 14 0.1870 -0.0004
-21 11 15 0.0801 -0.0001
-21 11 16 0.1723 0.0014
-21 13 1 -0.6340 0.0012
-21 13 2 1.1822 -0.0018
-21 13 3 -0.0622 -0.0010
-21 13 4 -0.2847 -0.0006
-21 13 5 0.0178 -0.0005
-21 13 6 -0.1163 0.0001
-21 13 7 -0.3450 0.0006
-21 13 8 0.2429 -0.0003
-21 13 9 0.5355 -0.0017
-20 0 2 -21.4031 0.0126
-20 0 4 19.4790 -0.0271
-20 0 6 -11.1644 -0.0022
-20 0 8 0.4820 0.0001
-20 0 10 5.6620 0.0018
-20 0 12 -6.3849 -0.0069
-20 0 14 4.1440 -0.0077
-20 0 16 -2.1724 0.0014
-20 0 18 1.7660 -0.0004
-20 0 20 -2.7342 -0.0030
-20 0 22 1.2003 0.0069
-20 0 24 0.6725 -0.0032
-20 0 26 -0.4161 0.0007
-20 2 1 -3.1694 -0.0028
-20 2 2 -8.1464 0.0004
-20 2 3 1.4370 -0.0001
-20 2 4 10.5611 -0.0003
-20 2 5 2.3350 0.0002
-20 2 6 -8.7300 0.0006
-20 2 7 -7.3663 0.0012
-20 2 8 5.3683 0.0012
-20 2 9 9.5397 -0.0000
-20 2 10 -1.6707 0.0016
-20 2 11 -7.7702 -0.0001
-20 2 12 -0.1893 0.0004
-20 2 13 4.2218 -0.0003
-20 2 14 0.6519 -0.0004
-20 2 15 0.0310 -0.0000
-20 2 16 -1.4527 0.0004
-20 2 17 -2.1180 0.0003
-20 2 18 2.9082 0.0018
-20 2 19 2.7086 -0.0007
-20 2 20 -3.8782 0.0006
-20 2 21 -1.6459 -0.0010
-20 2 22 2.3955 -0.0017
-20 2 23 0.9303 0.0005
-20 2 24 -0.2853 -0.0006
-20 2 25 0.6240 0.0011
-20 2 26 -0.0980 0.0027
-20 4 1 7.7065 0.0004
-20 4 2 -0.9366 0.0004
-20 4 3 -6.2008 0.0006
-20 4 4 4.1461 -0.0009
-20 4 5 4.5495 -0.0008
-20 4 6 -4.9845 0.0008
-20 4 7 -4.1622 -0.0011
-20 4 8 4.2631 -0.0001
-20 4 9 3.2574 -0.0001
-20 4 10 -2.2950 -0.0003
-20 4 11 -0.8642 0.0001
-20 4 12 1.8162 -0.0003
-20 4 13 -1.3206 0.0002
-20 4 14 -1.5122 -0.0009
-20 4 15 2.8663 0.0003
-20 4 16 0.4276 -0.0001
-20 4 17 -2.5075 0.0005
-20 4 18 0.9606 -0.0004
-20 4 19 0.5477 0.0008
-20 4 20 -2.1567 0.0000
-20 4 21 0.6273 -0.0005
-20 4 22 1.8925 0.0004
-20 4 23 0.3932 -0.0001
-20 4 24 0.3620 -0.0007
-20 4 25 0.1916 0.0006
-20 6 1 6.3099 -0.0005
-20 6 2 -2.7763 -0.0008
-20 6 3 -3.1282 -0.0005
-20 6 4 0.6276 0.0013
-20 6 5 1.1839 0.0004
-20 6 6 2.3861 -0.0002
-20 6 7 -1.9465 0.0007
-20 6 8 -4.2178 0.0000
-20 6 9 1.6783 0.0003
-20 6 10 5.4730 -0.0002
-20 6 11 -0.2282 -0.0011
-20 6 12 -3.5477 0.0002
-20 6 13 -2.6325 0.0003
-20 6 14 1.7310 0.0002
-20 6 15 3.7173 -0.0001
-20 6 16 0.1620 -0.0003
-20 6 17 -3.4820 -0.0004
-20 6 18 -0.7498 0.0007
-20 6 19 1.1538 -0.0003
-20 6 20 0.8871 0.0001
-20 6 21 1.0815 -0.0004
-20 6 22 0.1551 0.0004
-20 6 23 -0.3513 -0.0012
-20 6 24 0.2717 -0.0005
-20 8 1 -1.6957 0.0002
-20 8 2 -0.6104 0.0005
-20 8 3 2.4204 0.0005
-20 8 4 -1.1096 -0.0012
-20 8 5 -0.9227 0.0001
-20 8 6 1.8327 -0.0001
-20 8 7 -2.4907 -0.0007
-20 8 8 -2.5106 0.0004
-20 8 9 4.6830 -0.0000
-20 8 10 2.8993 0.0005
-20 8 11 -3.9107 0.0000
-20 8 12 -2.3726 0.0001
-20 8 13 0.8297 0.0002
-20 8 14 2.0161 0.0001
-20 8 15 1.6117 0.0001
-20 8 16 -1.6737 -0.0000
-20 8 17 -2.1479 -0.0007
-20 8 18 0.8955 -0.0002
-20 8 19 1.0856 -0.0001
-20 8 20 -0.2243 0.0008
-20 8 21 -0.0473 0.0002
-20 8 22 -0.0203 -0.0015
-20 10 1 -1.3685 -0.0006
-20 10 2 1.9582 -0.0005
-20 10 3 2.8990 0.0006
-20 10 4 -1.2236 0.0008
-20 10 5 -2.8280 -0.0006
-20 10 6 -0.5032 0.0000
-20 10 7 1.2223 0.0002
-20 10 8 2.1683 -0.0003
-20 10 9 0.3243 -0.0006
-20 10 10 -2.7084 -0.0002
-20 10 11 -1.3880 0.0002
-20 10 12 1.2240 0.0008
-20 10 13 0.2009 0.0003
-20 10 14 0.1106 -0.0002
-20 10 15 0.0510 0.0001
-20 10 16 -1.0604 -0.0010
-20 10 17 0.0523 0.0009
-20 10 18 1.0453 -0.0005
-20 10 19 -0.1900 -0.0005
-20 12 1 1.5370 -0.0006
-20 12 2 -0.4209 0.0005
-20 12 3 0.8462 -0.0005
-20 12 4 -0.1107 0.0005
-20 12 5 -1.9181 0.0002
-20 12 6 0.2921 -0.0001
-20 12 7 2.1962 -0.0003
-20 12 8 0.1860 -0.0001
-20 12 9 -2.1829 0.0001
-20 12 10 -0.4869 0.0010
-20 12 11 0.6730 0.0012
-20 12 12 0.2856 -0.0002
-20 12 13 -0.2353 -0.0012
-20 12 14 -0.1818 0.0011
-19 1 1 4.9855 -0.0021
-19 1 2 18.9252 -0.0084
-19 1 3 -3.3519 0.0056
-19 1 4 -18.1883 0.0152
-19 1 5 0.1168 -0.0047
-19 1 6 11.2929 0.0001
-19 1 7 4.8667 -0.0002
-19 1 8 -2.2703 0.0002
-19 1 9 -7.2029 -0.0008
-19 1 10 -3.3517 -0.0033
-19 1 11 6.2907 0.0014
-19 1 12 4.5407 0.0040
-19 1 13 -3.3937 0.0003
-19 1 14 -3.1564 0.0026
-19 1 15 0.2767 -0.0000
-19 1 16 2.2488 0.0002
-19 1 17 1.5232 0.0009
-19 1 18 -2.6949 -0.0013
-19 1 19 -2.0101 0.0005
-19 1 20 3.5170 0.0008
-19 1 21 1.3133 -0.0003
-19 1 22 -1.8446 -0.0033
-19 1 23 -0.8899 0.0021
-19 1 24 -0.0543 0.0031
-19 1 25 -0.0570 0.0002
-19 1 26 0.1960 -0.0027
-19 3 1 -3.0497 0.0022
-19 3 2 2.2213 -0.0010
-19 3 3 3.7989 -0.0037
-19 3 4 -6.3807 -0.0021
-19 3 5 -5.1963 0.0037
-19 3 6 7.0215 -0.0006
-19 3 7 7.2519 -0.0006
-19 3 8 -6.3437 -0.0003
-19 3 9 -7.4694 0.0004
-19 3 10 3.9805 -0.0007
-19 3 11 4.7802 -0.0014
-19 3 12 -2.5035 -0.0014
-19 3 13 -1.6385 0.0010
-19 3 14 1.4072 0.0005
-19 3 15 -1.6934 0.0001
-19 3 16 0.5653 0.0001
-19 3 17 2.4635 -0.0010
-19 3 18 -2.7634 -0.0005
-19 3 19 -1.7224 -0.0002
-19 3 20 3.7579 -0.0008
-19 3 21 0.6338 0.0018
-19 3 22 -2.2052 0.0009
-19 3 23 -0.5185 -0.0020
-19 3 24 -0.0981 0.0005
-19 3 25 -0.5393 -0.0007
-19 3 26 0.2618 -0.0012
-19 5 1 -9.6512 -0.0009
-19 5 2 2.0424 0.0011
-19 5 3 6.2135 0.0023
-19 5 4 -2.2090 -0.0004
-19 5 5 -3.0632 -0.0016
-19 5 6 0.7458 0.0009
-19 5 7 2.5029 0.0003
-19 5 8 0.6896 -0.0001
-19 5 9 -1.2815 -0.0004
-19 5 10 -2.2213 0.0007
-19 5 11 -0.9173 0.0011
-19 5 12 1.0055 0.0003
-19 5 13 3.5759 -0.0006
-19 5 14 0.1954 0.0004
-19 5 15 -4.2684 -0.0002
-19 5 16 -0.7818 0.0006
-19 5 17 3.3563 -0.0001
-19 5 18 0.4371 -0.0003
-19 5 19 -0.4542 -0.0007
-19 5 20 0.0888 0.0000
-19 5 21 -1.3180 -0.0002
-19 5 22 -0.7738 -0.0004
-19 5 23 -0.0311 0.0019
-19 5 24 -0.3518 -0.0002
-19 5 25 0.1733 0.0003
-19 7 1 -1.8583 0.0009
-19 7 2 2.3414 -0.0010
-19 7 3 -0.0226 -0.0010
-19 7 4 0.3026 0.0003
-19 7 5 -0.6399 0.0002
-19 7 6 -2.9789 -0.0003
-19 7 7 3.2849 -0.0001
-19 7 8 4.6814 -0.0001
-19 7 9 -4.0327 -0.0001
-19 7 10 -5.6116 -0.0003
-19 7 11 2.4457 0.0005
-19 7 12 4.0049 -0.0003
-19 7 13 0.8976 0.0002
-19 7 14 -2.4901 -0.0003
-19 7 15 -3.0634 -0.0000
-19 7 16 0.8389 -0.0003
-19 7 17 3.2094 0.0006
-19 7 18 0.0909 -0.0002
-19 7 19 -1.4944 0.0008
-19 7 20 -0.5387 -0.0003
-19 7 21 -0.2525 -0.0000
-19 7 22 0.4146 -0.0001
-19 7 23 0.1482 0.0004
-19 9 1 3.0723 0.0001
-19 9 2 -1.5728 0.0005
-19 9 3 -3.6859 -0.0003
-19 9 4 1.9330 0.0001
-19 9 5 2.2569 -0.0001
-19 9 6 -0.5515 0.0002
-19 9 7 1.0678 0.0003
-19 9 8 -0.2911 -0.0001
-19 9 9 -3.5342 0.0002
-19 9 10 0.6128 -0.0002
-19 9 11 3.3723 0.0003
-19 9 12 0.1443 -0.0001
-19 9 13 -1.0358 -0.0005
-19 9 14 -1.0412 0.0001
-19 9 15 -0.7050 -0.0004
-19 9 16 1.8045 0.0005
-19 9 17 0.9939 0.0001
-19 9 18 -1.5581 0.0004
-19 9 19 -0.3308 0.0004
-19 9 20 0.5152 -0.0007
-19 9 21 0.0576 -0.0004
-19 11 1 -0.4726 0.0004
-19 11 2 -1.3768 -0.0003
-19 11 3 -2.1250 0.0002
-19 11 4 0.7446 -0.0005
-19 11 5 3.2235 0.0008
-19 11 6 0.3879 -0.0003
-19 11 7 -2.7613 -0.0002
-19 11 8 -1.8723 0.0004
-19 11 9 2.0702 0.0009
-19 11 10 2.1584 0.0001
-19 11 11 -0.4469 -0.0011
-19 11 12 -1.0793 -0.0006
-19 11 13 0.2181 0.0005
-19 11 14 0.1145 -0.0004
-19 11 15 0.1648 -0.0004
-19 11 16 0.2434 0.0010
-19 11 17 -0.2762 -0.0015
-19 13 1 -0.9089 0.0010
-19 13 2 1.6959 -0.0014
-19 13 3 -0.0031 -0.0004
-19 13 4 -0.4268 -0.0003
-19 13 5 0.1032 -0.0015
-19 13 6 -0.0640 0.0003
-19 13 7 -0.4366 0.0006
-19 13 8 0.1130 -0.0006
-19 13 9 0.6209 -0.0013
-19 13 10 -0.0656 -0.0012
-19 13 11 -0.1635 -0.0005
-18 0 2 -26.4406 0.0170
-18 0 4 23.6456 -0.0321
-18 0 6 -13.4223 0.0043
-18 0 8 0.5106 -0.0055
-18 0 10 6.3342 0.0059
-18 0 12 -6.9618 -0.0108
-18 0 14 4.4504 -0.0030
-18 0 16 -2.7628 -0.0010
-18 0 18 2.8414 -0.0015
-18 0 20 -3.5589 -0.0008
-18 0 22 1.6488 0.0090
-18 0 24 0.2748 -0.0051
-18 0 26 -0.3023 0.0007
-18 2 1 -3.8511 0.0003
-18 2 2 -10.0429 0.0028
-18 2 3 1.5108 -0.0006
-18 2 4 12.2922 0.0010
-18 2 5 2.1801 0.0003
-18 2 6 -9.4442 -0.0016
-18 2 7 -7.7124 0.0012
-18 2 8 5.2360 0.0011
-18 2 9 9.9586 0.0004
-18 2 10 -1.4408 0.0017
-18 2 11 -7.9516 0.0002
-18 2 12 -0.2742 0.0015
-18 2 13 3.8532 -0.0008
-18 2 14 0.6895 -0.0003
-18 2 15 0.4918 -0.0004
-18 2 16 -1.8589 -0.0007
-18 2 17 -2.4331 0.0003
-18 2 18 3.6176 0.0014
-18 2 19 2.5571 -0.0006
-18 2 20 -4.1947 0.0007
-18 2 21 -1.4557 -0.0004
-18 2 22 2.3017 -0.0007
-18 2 23 0.7812 -0.0001
-18 2 24 -0.2982 -0.0007
-18 2 25 0.3468 0.0008
-18 2 26 -0.0597 0.0014
-18 4 1 9.4892 0.0004
-18 4 2 -0.8942 0.0008
-18 4 3 -7.7600 0.0007
-18 4 4 4.1182 -0.0002
-18 4 5 5.9872 -0.0020
-18 4 6 -4.3175 0.0002
-18 4 7 -5.3420 -0.0004
-18 4 8 3.6954 -0.0008
-18 4 9 3.7976 0.0000
-18 4 10 -1.9501 -0.0000
-18 4 11 -0.6722 0.0009
-18 4 12 1.8969 -0.0003
-18 4 13 -2.2369 -0.0008
-18 4 14 -1.7712 -0.0005
-18 4 15 3.7870 0.0002
-18 4 16 0.5144 -0.0007
-18 4 17 -2.9896 0.0008
-18 4 18 1.2013 -0.0001
-18 4 19 0.6434 0.0011
-18 4 20 -2.0821 0.0002
-18 4 21 0.5908 -0.0006
-18 4 22 1.3141 0.0009
-18 4 23 0.4178 -0.0002
-18 4 24 0.4448 -0.0007
-18 4 25 -0.1616 0.0002
-18 6 1 7.0525 -0.0009
-18 6 2 -2.8737 -0.0005
-18 6 3 -3.6715 -0.0008
-18 6 4 0.2855 0.0019
-18 6 5 2.1125 0.0015
-18 6 6 2.8147 -0.0013
-18 6 7 -3.0942 0.0006
-18 6 8 -4.5494 0.0007
-18 6 9 2.3425 0.0001
-18 6 10 5.5411 -0.0009
-18 6 11 -0.0902 -0.0011
-18 6 12 -3.5135 0.0009
-18 6 13 -3.3163 0.0004
-18 6 14 1.5417 -0.0001
-18 6 15 4.4996 -0.0002
-18 6 16 0.1912 0.0001
-18 6 17 -3.7413 -0.0002
-18 6 18 -0.8128 0.0007
-18 6 19 1.0913 -0.0002
-18 6 20 0.9667 -0.0000
-18 6 21 0.9177 -0.0002
-18 6 22 -0.3867 0.0000
-18 6 23 -0.2775 -0.0005
-18 6 24 0.5962 0.0003
-18 8 1 -2.2569 0.0001
-18 8 2 -0.3280 0.0009
-18 8 3 3.1565 0.0003
-18 8 4 -1.1239 -0.0017
-18 8 5 -0.9399 0.0002
-18 8 6 1.6433 0.0006
-18 8 7 -2.9879 -0.0006
-18 8 8 -2.4768 -0.0002
-18 8 9 5.0437 0.0002
-18 8 10 2.8583 0.0007
-18 8 11 -3.7586 -0.0006
-18 8 12 -2.4819 -0.0007
-18 8 13 0.6490 -0.0002
-18 8 14 2.1063 0.0005
-18 8 15 1.9212 0.0005
-18 8 16 -1.6392 0.0002
-18 8 17 -2.3736 -0.0005
-18 8 18 0.9800 -0.0006
-18 8 19 1.1624 -0.0006
-18 8 20 -0.3322 0.0008
-18 8 21 -0.2127 0.0008
-18 8 22 -0.0650 -0.0018
-18 10 1 -2.1419 -0.0007
-18 10 2 2.6604 -0.0001
-18 10 3 3.4289 0.0005
-18 10 4 -1.9042 0.0009
-18 10 5 -3.1609 -0.0009
-18 10 6 -0.3282 0.0001
-18 10 7 0.9726 0.0003
-18 10 8 2.1964 -0.0002
-18 10 9 0.7312 -0.0008
-18 10 10 -2.6150 -0.0003
-18 10 11 -1.3623 0.0003
-18 10 12 1.2181 0.0005
-18 10 13 0.5183 0.0002
-18 10 14 0.3468 -0.0001
-18 10 15 -0.0112 0.0006
-18 10 16 -1.1347 -0.0006
-18 10 17 0.1772 0.0012
-18 10 18 1.3432 -0.0007
-18 10 19 -0.3498 -0.0014
-18 12 1 1.5319 -0.0004
-18 12 2 -0.4852 0.0002
-18 12 3 0.8856 -0.0007
-18 12 4 -0.2581 0.0001
-18 12 5 -2.0007 0.0003
-18 12 6 0.1800 -0.0000
-18 12 7 2.1505 -0.0000
-18 12 8 0.5325 -0.0001
-18 12 9 -2.0335 -0.0001
-18 12 10 -0.5639 0.0006
-18 12 11 0.8868 0.0012
-18 12 12 0.2059 0.0000
-18 12 13 -0.2449 -0.0010
-18 12 14 -0.1590 0.0008
-18 12 15 -0.0595 0.0001
-18 14 1 -0.0178 0.0001
-18 14 2 -1.3143 0.0023
-18 14 3 -0.1261 0.0008
-18 14 4 0.6896 0.0000
-18 14 5 0.4694 0.0022
-18 14 6 -0.3303 -0.0009
-17 1 1 6.1784 -0.0042
-17 1 2 23.3994 -0.0093
-17 1 3 -3.6510 0.0051
-17 1 4 -21.7698 0.0139
-17 1 5 0.3451 -0.0058
-17 1 6 13.0100 -0.0014
-17 1 7 5.1898 0.0017
-17 1 8 -2.0350 0.0026
-17 1 9 -7.6747 -0.0020
-17 1 10 -4.0673 -0.0040
-17 1 11 6.5904 0.0024
-17 1 12 5.0282 0.0047
-17 1 13 -3.2370 -0.0008
-17 1 14 -3.4993 -0.0002
-17 1 15 0.0099 0.0010
-17 1 16 2.9498 0.0014
-17 1 17 1.6921 0.0007
-17 1 18 -3.7097 0.0002
-17 1 19 -1.8527 0.0003
-17 1 20 4.0839 -0.0002
-17 1 21 1.1969 -0.0005
-17 1 22 -2.0719 -0.0045
-17 1 23 -0.7340 0.0027
-17 1 24 0.1622 0.0029
-17 1 25 0.0936 -0.0004
-17 1 26 0.0507 -0.0009
-17 1 27 0.1505 -0.0015
-17 3 1 -3.8401 0.0002
-17 3 2 2.7990 -0.0014
-17 3 3 4.7731 -0.0039
-17 3 4 -6.9954 -0.0040
-17 3 5 -6.0753 0.0052
-17 3 6 6.8589 0.0010
-17 3 7 8.0372 -0.0018
-17 3 8 -5.9529 0.0003
-17 3 9 -7.8667 0.0008
-17 3 10 3.8200 -0.0007
-17 3 11 4.6461 -0.0029
-17 3 12 -2.6258 -0.0020
-17 3 13 -0.8098 0.0023
-17 3 14 1.5222 0.0002
-17 3 15 -2.3720 0.0001
-17 3 16 0.7331 0.0009
-17 3 17 2.7672 -0.0008
-17 3 18 -3.1382 -0.0003
-17 3 19 -1.7450 -0.0001
-17 3 20 3.7101 -0.0005
-17 3 21 0.5818 0.0009
-17 3 22 -1.8082 0.0002
-17 3 23 -0.5905 -0.0018
-17 3 24 -0.1453 0.0003
-17 3 25 -0.1358 0.0003
-17 3 26 0.2520 -0.0009
-17 5 1 -11.3067 -0.0002
-17 5 2 2.0154 0.0008
-17 5 3 7.4334 0.0023
-17 5 4 -1.9369 -0.0009
-17 5 5 -4.4600 -0.0020
-17 5 6 0.1296 0.0014
-17 5 7 3.7664 0.0007
-17 5 8 1.1753 -0.0001
-17 5 9 -1.8982 -0.0006
-17 5 10 -2.3662 0.0012
-17 5 11 -1.1908 0.0009
-17 5 12 0.9166 -0.0001
-17 5 13 4.5921 -0.0008
-17 5 14 0.4297 0.0002
-17 5 15 -5.2827 0.0004
-17 5 16 -0.8782 0.0004
-17 5 17 3.7417 -0.0003
-17 5 18 0.3735 -0.0004
-17 5 19 -0.5459 -0.0009
-17 5 20 0.0124 -0.0000
-17 5 21 -1.1509 0.0001
-17 5 22 -0.1563 -0.0005
-17 5 23 -0.0292 0.0016
-17 5 24 -0.6015 -0.0007
-17 5 25 0.5947 0.0005
-17 7 1 -1.8378 0.0007
-17 7 2 2.3340 -0.0013
-17 7 3 -0.0857 -0.0006
-17 7 4 0.4724 0.0002
-17 7 5 -1.3101 -0.0002
-17 7 6 -3.0587 -0.0002
-17 7 7 4.1829 -0.0005
-17 7 8 4.8132 -0.0000
-17 7 9 -4.5758 0.0003
-17 7 10 -5.5038 -0.0003
-17 7 11 2.2058 0.0005
-17 7 12 4.0683 -0.0002
-17 7 13 1.4338 0.0006
-17 7 14 -2.4367 -0.0004
-17 7 15 -3.5728 -0.0002
-17 7 16 0.8065 -0.0005
-17 7 17 3.4016 0.0004
-17 7 18 0.1869 0.0001
-17 7 19 -1.5388 0.0008
-17 7 20 -0.5560 -0.0004
-17 7 21 0.0264 -0.0003
-17 7 22 0.7383 0.0006
-17 7 23 -0.0200 -0.0010
-17 9 1 3.9848 0.0002
-17 9 2 -2.2226 0.0002
-17 9 3 -4.5762 0.0000
-17 9 4 2.2035 0.0004
-17 9 5 2.5802 -0.0001
-17 9 6 -0.4663 -0.0004
-17 9 7 1.3831 0.0005
-17 9 8 -0.3343 0.0001
-17 9 9 -3.8282 -0.0001
-17 9 10 0.5927 -0.0002
-17 9 11 3.2514 0.0006
-17 9 12 0.2519 0.0007
-17 9 13 -1.1164 -0.0003
-17 9 14 -1.2735 -0.0000
-17 9 15 -0.6934 -0.0007
-17 9 16 1.7922 -0.0001
-17 9 17 0.9404 -0.0003
-17 9 18 -1.7652 0.0006
-17 9 19 -0.1908 0.0009
-17 9 20 0.5977 -0.0001
-17 9 21 0.0388 -0.0007
-17 11 1 0.1058 0.0003
-17 11 2 -1.8487 -0.0004
-17 11 3 -2.3819 0.0000
-17 11 4 1.2666 -0.0005
-17 11 5 3.2952 0.0012
-17 11 6 0.3426 -0.0003
-17 11 7 -2.4355 -0.0004
-17 11 8 -2.0935 0.0004
-17 11 9 1.6573 0.0009
-17 11 10 2.1292 -0.0000
-17 11 11 -0.6389 -0.0010
-17 11 12 -1.0686 -0.0003
-17 11 13 0.0813 0.0004
-17 11 14 0.0193 -0.0002
-17 11 15 0.1241 -0.0003
-17 11 16 0.2195 0.0002
-17 11 17 -0.4149 -0.0019
-17 11 18 -0.4509 0.0015
-17 13 1 -0.9862 0.0006
-17 13 2 1.9684 -0.0007
-17 13 3 0.0175 0.0001
-17 13 4 -0.5389 -0.0002
-17 13 5 0.2332 -0.0018
-17 13 6 0.0939 0.0007
-17 13 7 -0.4568 0.0001
-17 13 8 -0.1068 -0.0009
-17 13 9 0.6639 -0.0009
-17 13 10 -0.1085 -0.0006
-17 13 11 -0.3201 -0.0007
-17 13 12 0.3192 0.0001
-16 0 2 -32.3195 0.0107
-16 0 4 27.8612 -0.0268
-16 0 6 -15.0203 0.0077
-16 0 8 -0.3177 -0.0087
-16 0 10 7.6676 0.0058
-16 0 12 -7.7521 -0.0129
-16 0 14 4.9930 0.0021
-16 0 16 -3.6144 -0.0022
-16 0 18 3.9753 -0.0035
-16 0 20 -4.1564 0.0018
-16 0 22 1.9950 0.0083
-16 0 24 -0.0163 -0.0041
-16 0 26 -0.0923 -0.0003
-16 2 1 -4.7941 0.0029
-16 2 2 -12.9619 0.0023
-16 2 3 1.3279 0.0009
-16 2 4 14.5797 0.0034
-16 2 5 2.5331 -0.0001
-16 2 6 -10.3469 -0.0020
-16 2 7 -8.4654 0.0007
-16 2 8 4.9683 0.0004
-16 2 9 10.6160 0.0006
-16 2 10 -1.0917 0.0010
-16 2 11 -8.1270 0.0006
-16 2 12 -0.4039 0.0021
-16 2 13 3.2988 -0.0007
-16 2 14 0.9083 0.0006
-16 2 15 0.9547 -0.0007
-16 2 16 -2.4646 -0.0008
-16 2 17 -2.6022 -0.0001
-16 2 18 4.3015 0.0003
-16 2 19 2.4170 -0.0004
-16 2 20 -4.3689 -0.0001
-16 2 21 -1.3432 0.0005
-16 2 22 2.1733 0.0003
-16 2 23 0.7589 -0.0003
-16 2 24 -0.2936 0.0002
-16 2 25 0.0207 0.0003
-16 2 26 0.0847 -0.0000
-16 2 27 -0.2402 0.0035
-16 4 1 11.4180 0.0003
-16 4 2 -0.9434 0.0003
-16 4 3 -9.2306 0.0008
-16 4 4 4.1389 0.0009
-16 4 5 7.5217 -0.0026
-16 4 6 -3.7516 -0.0003
-16 4 7 -6.4451 0.0000
-16 4 8 3.1742 -0.0015
-16 4 9 4.1552 -0.0001
-16 4 10 -1.8394 -0.0000
-16 4 11 -0.2287 0.0017
-16 4 12 2.0834 -0.0004
-16 4 13 -3.4247 -0.0010
-16 4 14 -2.0017 0.0001
-16 4 15 4.7056 -0.0002
-16 4 16 0.6070 -0.0009
-16 4 17 -3.3078 0.0007
-16 4 18 1.3364 -0.0002
-16 4 19 0.8358 0.0008
-16 4 20 -1.9790 0.0001
-16 4 21 0.4895 -0.0002
-16 4 22 0.8415 0.0010
-16 4 23 0.4877 0.0001
-16 4 24 0.5895 -0.0004
-16 4 25 -0.5860 -0.0007
-16 4 26 -0.3957 0.0016
-16 6 1 7.9162 -0.0008
-16 6 2 -2.8130 0.0000
-16 6 3 -4.2910 -0.0011
-16 6 4 -0.1415 0.0020
-16 6 5 3.2455 0.0020
-16 6 6 3.2124 -0.0016
-16 6 7 -4.1860 0.0006
-16 6 8 -4.8564 0.0008
-16 6 9 2.9415 -0.0003
-16 6 10 5.4478 -0.0011
-16 6 11 0.2963 -0.0007
-16 6 12 -3.5134 0.0014
-16 6 13 -4.2480 0.0005
-16 6 14 1.4129 -0.0002
-16 6 15 5.3600 -0.0003
-16 6 16 0.2299 0.0003
-16 6 17 -4.0205 -0.0001
-16 6 18 -0.8951 0.0005
-16 6 19 1.1767 0.0001
-16 6 20 1.0412 0.0000
-16 6 21 0.6067 -0.0003
-16 6 22 -0.9369 -0.0005
-16 6 23 -0.1681 0.0002
-16 6 24 0.8979 0.0007
-16 8 1 -3.0078 0.0003
-16 8 2 -0.0945 0.0008
-16 8 3 3.7891 -0.0001
-16 8 4 -1.0835 -0.0017
-16 8 5 -0.6935 0.0002
-16 8 6 1.4675 0.0010
-16 8 7 -3.6179 -0.0005
-16 8 8 -2.4215 -0.0005
-16 8 9 5.4507 0.0004
-16 8 10 2.7309 0.0007
-16 8 11 -3.5668 -0.0008
-16 8 12 -2.6198 -0.0013
-16 8 13 0.3688 -0.0004
-16 8 14 2.2380 0.0005
-16 8 15 2.0363 0.0005
-16 8 16 -1.6173 0.0005
-16 8 17 -2.3651 -0.0000
-16 8 18 1.0227 -0.0008
-16 8 19 1.0516 -0.0006
-16 8 20 -0.3679 0.0006
-16 8 21 -0.2991 0.0006
-16 8 22 -0.2022 -0.0019
-16 10 1 -3.0701 -0.0006
-16 10 2 3.4243 0.0002
-16 10 3 4.0408 0.0004
-16 10 4 -2.4474 0.0009
-16 10 5 -3.3656 -0.0009
-16 10 6 -0.2518 0.0003
-16 10 7 0.6281 0.0001
-16 10 8 2.2562 -0.0002
-16 10 9 1.0400 -0.0006
-16 10 10 -2.5567 -0.0000
-16 10 11 -1.1597 0.0003
-16 10 12 1.1906 -0.0001
-16 10 13 0.6591 0.0000
-16 10 14 0.4536 -0.0003
-16 10 15 -0.0802 0.0006
-16 10 16 -0.9978 0.0001
-16 10 17 0.3898 0.0015
-16 10 18 1.3588 -0.0005
-16 10 19 -0.4735 -0.0017
-16 10 20 -0.1751 -0.0011
-16 12 1 1.2361 -0.0001
-16 12 2 -0.2742 -0.0001
-16 12 3 0.9955 -0.0006
-16 12 4 -0.4296 -0.0002
-16 12 5 -2.0126 0.0001
-16 12 6 0.0126 -0.0003
-16 12 7 1.9365 0.0003
-16 12 8 0.8729 0.0001
-16 12 9 -1.8328 -0.0001
-16 12 10 -0.4996 0.0002
-16 12 11 1.1650 0.0009
-16 12 12 0.0107 0.0002
-16 12 13 -0.2775 -0.0008
-16 12 14 -0.0203 0.0004
-16 12 15 0.0806 -0.0003
-16 14 1 -0.1245 0.0005
-16 14 2 -1.6164 0.0013
-16 14 3 -0.1453 0.0003
-16 14 4 0.9010 0.0005
-16 14 5 0.3139 0.0020
-16 14 6 -0.5050 -0.0010
-16 14 7 -0.2459 -0.0000
-16 14 8 0.2962 0.0014
-15 1 1 7.4766 -0.0038
-15 1 2 29.0200 -0.0024
-15 1 3 -3.5802 0.0016
-15 1 4 -25.4589 0.0083
-15 1 5 -0.1287 -0.0047
-15 1 6 14.0981 -0.0028
-15 1 7 6.0977 0.0024
-15 1 8 -1.0378 0.0034
-15 1 9 -8.4852 -0.0018
-15 1 10 -5.3021 -0.0021
-15 1 11 6.8863 0.0026
-15 1 12 5.6657 0.0050
-15 1 13 -2.9605 -0.0017
-15 1 14 -4.0498 -0.0028
-15 1 15 -0.2652 0.0016
-15 1 16 3.8425 0.0008
-15 1 17 1.7865 0.0004
-15 1 18 -4.6834 0.0020
-15 1 19 -1.6977 -0.0001
-15 1 20 4.4796 -0.0009
-15 1 21 1.0929 -0.0000
-15 1 22 -2.2246 -0.0038
-15 1 23 -0.6197 0.0023
-15 1 24 0.2732 0.0010
-15 1 25 0.2850 -0.0005
-15 1 26 -0.1785 0.0009
-15 1 27 0.1633 -0.0009
-15 3 1 -4.4234 -0.0011
-15 3 2 4.1877 -0.0006
-15 3 3 5.6887 -0.0039
-15 3 4 -8.0147 -0.0049
-15 3 5 -7.1748 0.0050
-15 3 6 7.0139 0.0010
-15 3 7 8.9410 -0.0017
-15 3 8 -5.6794 0.0007
-15 3 9 -8.1915 0.0007
-15 3 10 3.7960 -0.0003
-15 3 11 4.2777 -0.0034
-15 3 12 -2.7991 -0.0018
-15 3 13 0.2581 0.0024
-15 3 14 1.5262 -0.0005
-15 3 15 -3.0137 0.0000
-15 3 16 0.9932 0.0008
-15 3 17 2.9074 -0.0002
-15 3 18 -3.4565 0.0000
-15 3 19 -1.8145 0.0005
-15 3 20 3.6754 0.0005
-15 3 21 0.5850 -0.0005
-15 3 22 -1.5117 -0.0001
-15 3 23 -0.7258 -0.0017
-15 3 24 -0.2613 -0.0005
-15 3 25 0.2047 0.0010
-15 3 26 0.2453 -0.0008
-15 5 1 -13.1922 0.0005
-15 5 2 1.9038 0.0007
-15 5 3 8.6823 0.0019
-15 5 4 -1.6097 -0.0011
-15 5 5 -6.0494 -0.0017
-15 5 6 -0.4277 0.0014
-15 5 7 4.9493 0.0005
-15 5 8 1.6427 0.0002
-15 5 9 -2.3099 -0.0001
-15 5 10 -2.3369 0.0013
-15 5 11 -1.8342 0.0004
-15 5 12 0.7982 -0.0003
-15 5 13 5.8901 -0.0011
-15 5 14 0.6524 0.0001
-15 5 15 -6.3207 0.0006
-15 5 16 -1.0303 0.0001
-15 5 17 4.0524 -0.0001
-15 5 18 0.3789 -0.0002
-15 5 19 -0.7310 -0.0010
-15 5 20 -0.0668 -0.0001
-15 5 21 -0.9256 0.0004
-15 5 22 0.3623 -0.0003
-15 5 23 -0.0759 0.0009
-15 5 24 -0.9270 -0.0006
-15 5 25 1.1837 0.0007
-15 7 1 -1.6808 -0.0002
-15 7 2 2.2861 -0.0011
-15 7 3 -0.0697 0.0000
-15 7 4 0.6840 0.0001
-15 7 5 -2.1368 -0.0004
-15 7 6 -3.1559 -0.0002
-15 7 7 5.0519 -0.0006
-15 7 8 4.9155 -0.0000
-15 7 9 -5.1114 0.0004
-15 7 10 -5.3385 -0.0003
-15 7 11 1.8494 0.0003
-15 7 12 4.2038 -0.0001
-15 7 13 2.1318 0.0007
-15 7 14 -2.4811 -0.0004
-15 7 15 -4.0339 -0.0001
-15 7 16 0.8279 -0.0004
-15 7 17 3.5113 0.0001
-15 7 18 0.2391 0.0002
-15 7 19 -1.5192 0.0003
-15 7 20 -0.5700 -0.0004
-15 7 21 0.2819 -0.0002
-15 7 22 1.0437 0.0012
-15 7 23 -0.1456 -0.0017
-15 7 24 -0.7673 0.0008
-15 9 1 5.0636 0.0002
-15 9 2 -2.8398 0.0001
-15 9 3 -5.3885 0.0003
-15 9 4 2.3548 0.0005
-15 9 5 2.6369 0.0000
-15 9 6 -0.3305 -0.0007
-15 9 7 1.7999 0.0007
-15 9 8 -0.4939 0.0001
-15 9 9 -4.0674 -0.0003
-15 9 10 0.7147 -0.0001
-15 9 11 3.0691 0.0005
-15 9 12 0.3076 0.0011
-15 9 13 -1.0707 -0.0002
-15 9 14 -1.3644 0.0003
-15 9 15 -0.5070 -0.0005
-15 9 16 1.6319 -0.0007
-15 9 17 0.6474 -0.0007
-15 9 18 -1.6736 0.0005
-15 9 19 0.0829 0.0007
-15 9 20 0.4316 0.0006
-15 9 21 -0.0615 -0.0005
-15 11 1 0.8678 0.0000
-15 11 2 -2.4592 -0.0004
-15 11 3 -2.6757 -0.0001
-15 11 4 1.7179 -0.0004
-15 11 5 3.2493 0.0012
-15 11 6 0.3359 -0.0001
-15 11 7 -2.0512 -0.0004
-15 11 8 -2.2538 0.0003
-15 11 9 1.3768 0.0005
-15 11 10 2.0066 -0.0002
-15 11 11 -0.9887 -0.0006
-15 11 12 -0.9343 -0.0000
-15 11 13 0.1200 0.0004
-15 11 14 -0.0777 0.0001
-15 11 15 -0.0257 0.0003
-15 11 16 0.1350 -0.0003
-15 11 17 -0.5363 -0.0020
-15 11 18 -0.4139 0.0005
-15 13 1 -0.8244 0.0002
-15 13 2 2.0354 0.0000
-15 13 3 0.0079 0.0003
-15 13 4 -0.6978 -0.0001
-15 13 5 0.3203 -0.0014
-15 13 6 0.4266 0.0009
-15 13 7 -0.3934 -0.0004
-15 13 8 -0.3975 -0.0010
-15 13 9 0.6461 -0.0006
-15 13 10 -0.2137 -0.0002
-15 13 11 -0.4274 -0.0007
-15 13 12 0.5132 -0.0001
-15 13 13 0.0190 0.0011
-14 0 2 -39.3492 -0.0055
-14 0 4 31.7011 -0.0157
-14 0 6 -15.2563 0.0078
-14 0 8 -2.3661 -0.0071
-14 0 10 9.6722 0.0010
-14 0 12 -8.6916 -0.0128
-14 0 14 5.7061 0.0052
-14 0 16 -4.6100 -0.0015
-14 0 18 5.0368 -0.0050
-14 0 20 -4.6092 0.0048
-14 0 22 2.2684 0.0042
-14 0 24 -0.1212 -0.0009
-14 0 26 0.1144 -0.0015
-14 2 1 -5.9989 0.0027
-14 2 2 -17.1920 -0.0009
-14 2 3 0.9546 0.0034
-14 2 4 17.2331 0.0042
-14 2 5 3.6239 -0.0003
-14 2 6 -11.2031 -0.0001
-14 2 7 -9.8283 0.0001
-14 2 8 4.5175 0.0001
-14 2 9 11.4980 0.0004
-14 2 10 -0.6150 0.0000
-14 2 11 -8.1086 0.0007
-14 2 12 -0.5770 0.0016
-14 2 13 2.5364 -0.0002
-14 2 14 1.2847 0.0014
-14 2 15 1.4030 -0.0005
-14 2 16 -3.1861 0.0003
-14 2 17 -2.6608 -0.0006
-14 2 18 4.9223 -0.0004
-14 2 19 2.2922 -0.0005
-14 2 20 -4.5126 -0.0013
-14 2 21 -1.2368 0.0011
-14 2 22 2.0278 0.0005
-14 2 23 0.7602 0.0000
-14 2 24 -0.1940 0.0013
-14 2 25 -0.2566 -0.0000
-14 2 26 0.2991 -0.0006
-14 2 27 -0.2742 0.0030
-14 4 1 13.3843 -0.0002
-14 4 2 -1.3214 -0.0007
-14 4 3 -10.6492 0.0004
-14 4 4 4.2067 0.0013
-14 4 5 9.1230 -0.0020
-14 4 6 -3.3121 -0.0003
-14 4 7 -7.3983 0.0000
-14 4 8 2.7091 -0.0016
-14 4 9 4.1536 -0.0002
-14 4 10 -1.8849 -0.0003
-14 4 11 0.6652 0.0017
-14 4 12 2.3324 -0.0006
-14 4 13 -4.8555 -0.0006
-14 4 14 -2.1872 0.0004
-14 4 15 5.5613 -0.0002
-14 4 16 0.6654 -0.0005
-14 4 17 -3.4748 0.0003
-14 4 18 1.4594 -0.0003
-14 4 19 1.0247 -0.0000
-14 4 20 -1.9390 -0.0000
-14 4 21 0.3793 0.0002
-14 4 22 0.5172 0.0006
-14 4 23 0.5875 0.0005
-14 4 24 0.8848 0.0001
-14 4 25 -0.9750 -0.0013
-14 4 26 -0.6190 0.0019
-14 6 1 8.8238 -0.0003
-14 6 2 -2.7099 0.0004
-14 6 3 -4.9909 -0.0010
-14 6 4 -0.5400 0.0014
-14 6 5 4.5702 0.0018
-14 6 6 3.5153 -0.0011
-14 6 7 -5.2298 0.0006
-14 6 8 -5.1235 0.0005
-14 6 9 3.4097 -0.0008
-14 6 10 5.2952 -0.0008
-14 6 11 0.9877 -0.0002
-14 6 12 -3.5589 0.0014
-14 6 13 -5.4069 0.0006
-14 6 14 1.3294 -0.0001
-14 6 15 6.2107 -0.0002
-14 6 16 0.2868 0.0003
-14 6 17 -4.2372 -0.0004
-14 6 18 -0.9630 0.0004
-14 6 19 1.2573 0.0006
-14 6 20 1.1049 -0.0001
-14 6 21 0.2901 -0.0005
-14 6 22 -1.3659 -0.0005
-14 6 23 -0.0132 0.0006
-14 6 24 1.0954 0.0003
-14 6 25 -1.3129 -0.0004
-14 8 1 -4.0080 0.0006
-14 8 2 0.1435 0.0000
-14 8 3 4.3217 -0.0004
-14 8 4 -1.0926 -0.0014
-14 8 5 -0.2508 -0.0000
-14 8 6 1.3596 0.0010
-14 8 7 -4.2747 -0.0004
-14 8 8 -2.2671 -0.0002
-14 8 9 5.8579 0.0005
-14 8 10 2.5226 0.0003
-14 8 11 -3.3631 -0.0007
-14 8 12 -2.7292 -0.0013
-14 8 13 -0.0072 -0.0003
-14 8 14 2.3362 0.0003
-14 8 15 1.9937 0.0000
-14 8 16 -1.5751 0.0007
-14 8 17 -2.1226 0.0002
-14 8 18 0.9283 -0.0007
-14 8 19 0.7378 -0.0001
-14 8 20 -0.2359 0.0006
-14 8 21 -0.2500 0.0003
-14 8 22 -0.4098 -0.0019
-14 8 23 0.1349 0.0013
-14 10 1 -4.0452 -0.0002
-14 10 2 4.2114 0.0004
-14 10 3 4.5566 0.0001
-14 10 4 -2.8515 0.0007
-14 10 5 -3.3606 -0.0008
-14 10 6 -0.2598 0.0004
-14 10 7 0.3123 -0.0002
-14 10 8 2.3935 -0.0001
-14 10 9 1.1342 -0.0002
-14 10 10 -2.5801 0.0003
-14 10 11 -0.8103 0.0003
-14 10 12 1.1459 -0.0006
-14 10 13 0.5769 -0.0000
-14 10 14 0.4148 -0.0006
-14 10 15 -0.1498 0.0003
-14 10 16 -0.7345 0.0004
-14 10 17 0.6656 0.0013
-14 10 18 1.0743 0.0003
-14 10 19 -0.5347 -0.0012
-14 10 20 0.0640 -0.0020
-14 12 1 0.7295 0.0001
-14 12 2 0.0811 -0.0003
-14 12 3 1.0969 -0.0003
-14 12 4 -0.5211 -0.0005
-14 12 5 -1.8847 -0.0002
-14 12 6 -0.2318 -0.0005
-14 12 7 1.6221 0.0005
-14 12 8 1.1433 0.0000
-14 12 9 -1.6473 0.0001
-14 12 10 -0.2901 -0.0001
-14 12 11 1.4259 0.0006
-14 12 12 -0.2983 0.0002
-14 12 13 -0.3436 -0.0007
-14 12 14 0.2376 0.0002
-14 12 15 0.2454 -0.0009
-14 12 16 -0.0629 0.0012
-14 14 1 -0.3504 0.0007
-14 14 2 -1.8864 0.0005
-14 14 3 -0.1368 0.0001
-14 14 4 1.2001 0.0010
-14 14 5 0.1324 0.0012
-14 14 6 -0.9082 -0.0009
-14 14 7 -0.1805 0.0001
-14 14 8 0.4850 0.0015
-14 14 9 -0.0098 0.0010
-13 1 1 8.9098 -0.0009
-13 1 2 36.0005 0.0087
-13 1 3 -3.3472 -0.0028
-13 1 4 -28.9180 0.0029
-13 1 5 -1.3422 -0.0024
-13 1 6 14.1130 -0.0037
-13 1 7 7.6416 0.0017
-13 1 8 0.8306 0.0014
-13 1 9 -9.5577 -0.0004
-13 1 10 -6.9443 0.0014
-13 1 11 7.0447 0.0019
-13 1 12 6.3871 0.0048
-13 1 13 -2.5525 -0.0018
-13 1 14 -4.7316 -0.0034
-13 1 15 -0.5299 0.0015
-13 1 16 4.8298 -0.0009
-13 1 17 1.8090 0.0002
-13 1 18 -5.5811 0.0026
-13 1 19 -1.5283 -0.0007
-13 1 20 4.8103 -0.0018
-13 1 21 0.9410 0.0010
-13 1 22 -2.2882 -0.0012
-13 1 23 -0.5029 0.0010
-13 1 24 0.1924 -0.0009
-13 1 25 0.4853 -0.0002
-13 1 26 -0.3856 0.0016
-13 1 27 0.0985 0.0002
-13 3 1 -4.7698 -0.0010
-13 3 2 6.4326 0.0005
-13 3 3 6.5382 -0.0027
-13 3 4 -9.2194 -0.0034
-13 3 5 -8.4985 0.0027
-13 3 6 7.3300 -0.0004
-13 3 7 9.9080 -0.0006
-13 3 8 -5.5234 0.0006
-13 3 9 -8.2391 0.0001
-13 3 10 3.8609 -0.0003
-13 3 11 3.4528 -0.0024
-13 3 12 -2.9976 -0.0009
-13 3 13 1.5322 0.0017
-13 3 14 1.4244 -0.0006
-13 3 15 -3.5938 -0.0004
-13 3 16 1.3450 -0.0001
-13 3 17 2.9237 0.0002
-13 3 18 -3.7809 -0.0001
-13 3 19 -1.8349 0.0015
-13 3 20 3.7024 0.0015
-13 3 21 0.5788 -0.0018
-13 3 22 -1.2608 0.0001
-13 3 23 -0.8450 -0.0014
-13 3 24 -0.5207 -0.0011
-13 3 25 0.4169 0.0007
-13 3 26 0.1835 -0.0008
-13 3 27 0.1858 -0.0027
-13 5 1 -15.2363 0.0013
-13 5 2 1.9150 0.0008
-13 5 3 10.0944 0.0013
-13 5 4 -1.2550 -0.0005
-13 5 5 -7.8397 -0.0011
-13 5 6 -0.9787 0.0010
-13 5 7 6.0279 0.0000
-13 5 8 2.1669 0.0005
-13 5 9 -2.3639 0.0006
-13 5 10 -2.2536 0.0012
-13 5 11 -2.9660 -0.0000
-13 5 12 0.6585 -0.0002
-13 5 13 7.3916 -0.0012
-13 5 14 0.8506 0.0001
-13 5 15 -7.2547 0.0002
-13 5 16 -1.1549 -0.0002
-13 5 17 4.2074 0.0002
-13 5 18 0.3481 -0.0000
-13 5 19 -0.8456 -0.0007
-13 5 20 -0.1117 -0.0001
-13 5 21 -0.7045 0.0009
-13 5 22 0.7076 -0.0003
-13 5 23 -0.1945 0.0001
-13 5 24 -1.2758 -0.0000
-13 5 25 1.7515 0.0008
-13 5 26 0.4983 -0.0022
-13 7 1 -1.3094 -0.0011
-13 7 2 2.2263 -0.0005
-13 7 3 -0.0217 0.0002
-13 7 4 0.8853 0.0001
-13 7 5 -3.0645 -0.0004
-13 7 6 -3.2045 -0.0004
-13 7 7 5.8781 -0.0004
-13 7 8 4.9115 -0.0002
-13 7 9 -5.5707 0.0002
-13 7 10 -5.1579 -0.0004
-13 7 11 1.3480 0.0002
-13 7 12 4.3383 -0.0002
-13 7 13 2.9558 0.0004
-13 7 14 -2.5301 -0.0005
-13 7 15 -4.4006 0.0000
-13 7 16 0.8338 -0.0000
-13 7 17 3.4531 0.0001
-13 7 18 0.3169 0.0001
-13 7 19 -1.3458 -0.0003
-13 7 20 -0.6499 -0.0004
-13 7 21 0.4353 -0.0003
-13 7 22 1.2686 0.0013
-13 7 23 -0.2349 -0.0013
-13 7 24 -0.6904 0.0007
-13 9 1 6.2660 0.0001
-13 9 2 -3.4925 0.0003
-13 9 3 -6.0269 0.0004
-13 9 4 2.5061 0.0005
-13 9 5 2.4377 0.0002
-13 9 6 -0.1959 -0.0007
-13 9 7 2.2019 0.0006
-13 9 8 -0.8178 -0.0002
-13 9 9 -4.1944 -0.0003
-13 9 10 0.9635 0.0002
-13 9 11 2.8280 0.0000
-13 9 12 0.2946 0.0010
-13 9 13 -0.8640 -0.0002
-13 9 14 -1.2999 0.0007
-13 9 15 -0.2372 -0.0001
-13 9 16 1.3852 -0.0009
-13 9 17 0.1763 -0.0004
-13 9 18 -1.2718 0.0002
-13 9 19 0.4302 0.0000
-13 9 20 0.0328 0.0008
-13 9 21 -0.2161 -0.0003
-13 9 22 0.2027 0.0010
-13 11 1 1.6181 -0.0003
-13 11 2 -3.0878 -0.0004
-13 11 3 -2.8507 -0.0001
-13 11 4 2.0196 -0.0003
-13 11 5 3.0435 0.0009
-13 11 6 0.3937 0.0001
-13 11 7 -1.7215 -0.0002
-13 11 8 -2.3514 0.0003
-13 11 9 1.2962 -0.0002
-13 11 10 1.8073 -0.0004
-13 11 11 -1.3955 -0.0002
-13 11 12 -0.6559 0.0002
-13 11 13 0.3250 0.0003
-13 11 14 -0.2052 0.0001
-13 11 15 -0.1852 0.0009
-13 11 16 0.0587 -0.0001
-13 11 17 -0.6627 -0.0016
-13 11 18 -0.2796 -0.0010
-13 13 1 -0.5142 -0.0000
-13 13 2 2.0283 0.0004
-13 13 3 0.0156 0.0002
-13 13 4 -0.9762 0.0000
-13 13 5 0.2794 -0.0008
-13 13 6 0.9406 0.0008
-13 13 7 -0.2390 -0.0004
-13 13 8 -0.7060 -0.0006
-13 13 9 0.5559 -0.0005
-13 13 10 -0.3714 -0.0000
-13 13 11 -0.4476 -0.0008
-13 13 12 0.6921 0.0001
-13 13 13 -0.0305 0.0010
-12 0 2 -47.8556 -0.0222
-12 0 4 35.0113 -0.0053
-12 0 6 -13.8919 0.0045
-12 0 8 -5.5591 -0.0009
-12 0 10 12.0769 -0.0059
-12 0 12 -9.7007 -0.0102
-12 0 14 6.5250 0.0047
-12 0 16 -5.7051 -0.0003
-12 0 18 6.0450 -0.0045
-12 0 20 -5.0104 0.0082
-12 0 22 2.4041 -0.0019
-12 0 24 0.0560 0.0021
-12 0 26 0.1988 -0.0021
-12 2 1 -7.5692 0.0007
-12 2 2 -22.5335 -0.0037
-12 2 3 0.7221 0.0046
-12 2 4 19.8240 0.0019
-12 2 5 5.2746 0.0001
-12 2 6 -11.6584 0.0024
-12 2 7 -11.6435 -0.0002
-12 2 8 3.8629 0.0008
-12 2 9 12.3416 -0.0000
-12 2 10 -0.0732 -0.0002
-12 2 11 -7.7049 0.0002
-12 2 12 -0.7749 0.0004
-12 2 13 1.6070 0.0002
-12 2 14 1.7671 0.0011
-12 2 15 1.7940 0.0002
-12 2 16 -3.9732 0.0017
-12 2 17 -2.6026 -0.0006
-12 2 18 5.5136 -0.0000
-12 2 19 2.0869 -0.0005
-12 2 20 -4.6508 -0.0021
-12 2 21 -1.0642 0.0011
-12 2 22 1.7857 -0.0000
-12 2 23 0.7285 0.0003
-12 2 24 0.0637 0.0012
-12 2 25 -0.4745 0.0003
-12 2 26 0.5264 -0.0002
-12 2 27 -0.2158 0.0017
-12 4 1 15.4040 -0.0009
-12 4 2 -2.0355 -0.0013
-12 4 3 -12.2069 -0.0009
-12 4 4 4.1171 0.0005
-12 4 5 10.7590 -0.0006
-12 4 6 -2.7770 -0.0003
-12 4 7 -8.0835 -0.0000
-12 4 8 2.2055 -0.0010
-12 4 9 3.5720 0.0001
-12 4 10 -1.9896 -0.0005
-12 4 11 2.1491 0.0008
-12 4 12 2.6317 -0.0008
-12 4 13 -6.4286 -0.0002
-12 4 14 -2.3015 0.0001
-12 4 15 6.2823 0.0002
-12 4 16 0.6022 0.0002
-12 4 17 -3.4836 0.0002
-12 4 18 1.6547 -0.0002
-12 4 19 1.0799 -0.0010
-12 4 20 -1.9417 -0.0001
-12 4 21 0.2635 0.0004
-12 4 22 0.3037 -0.0001
-12 4 23 0.7015 0.0008
-12 4 24 1.2755 0.0004
-12 4 25 -1.2147 -0.0010
-12 4 26 -0.7003 0.0016
-12 6 1 9.6970 -0.0000
-12 6 2 -2.7318 0.0007
-12 6 3 -5.8575 -0.0003
-12 6 4 -0.8306 0.0002
-12 6 5 6.1358 0.0011
-12 6 6 3.7239 -0.0001
-12 6 7 -6.2791 0.0006
-12 6 8 -5.3674 0.0000
-12 6 9 3.6325 -0.0011
-12 6 10 5.1414 -0.0001
-12 6 11 2.0382 0.0002
-12 6 12 -3.5828 0.0010
-12 6 13 -6.6823 0.0006
-12 6 14 1.2509 0.0001
-12 6 15 6.8937 0.0002
-12 6 16 0.3390 -0.0000
-12 6 17 -4.2479 -0.0006
-12 6 18 -1.0051 0.0004
-12 6 19 1.1998 0.0008
-12 6 20 1.1804 -0.0004
-12 6 21 0.0243 -0.0006
-12 6 22 -1.6141 -0.0000
-12 6 23 0.1813 0.0005
-12 6 24 1.1347 -0.0006
-12 6 25 -1.7752 0.0005
-12 8 1 -5.2687 0.0007
-12 8 2 0.4490 -0.0010
-12 8 3 4.7769 -0.0001
-12 8 4 -1.1879 -0.0010
-12 8 5 0.3088 -0.0003
-12 8 6 1.2750 0.0004
-12 8 7 -4.8784 -0.0004
-12 8 8 -1.9492 0.0006
-12 8 9 6.1693 0.0005
-12 8 10 2.2680 -0.0004
-12 8 11 -3.0823 -0.0005
-12 8 12 -2.7453 -0.0008
-12 8 13 -0.4834 0.0001
-12 8 14 2.3269 -0.0000
-12 8 15 1.8665 -0.0003
-12 8 16 -1.4758 0.0005
-12 8 17 -1.6736 0.0001
-12 8 18 0.6517 -0.0005
-12 8 19 0.2881 0.0005
-12 8 20 0.0591 0.0007
-12 8 21 -0.1237 0.0004
-12 8 22 -0.6002 -0.0017
-12 8 23 0.0492 0.0007
-12 10 1 -4.9151 0.0003
-12 10 2 5.0155 0.0006
-12 10 3 4.8398 -0.0003
-12 10 4 -3.1375 0.0005
-12 10 5 -3.1391 -0.0004
-12 10 6 -0.3501 0.0004
-12 10 7 0.1076 -0.0004
-12 10 8 2.6188 -0.0000
-12 10 9 1.0178 0.0002
-12 10 10 -2.6398 0.0007
-12 10 11 -0.3892 0.0004
-12 10 12 1.0361 -0.0006
-12 10 13 0.2905 0.0000
-12 10 14 0.3155 -0.0007
-12 10 15 -0.2397 -0.0001
-12 10 16 -0.4629 0.0002
-12 10 17 0.9902 0.0004
-12 10 18 0.5658 0.0009
-12 10 19 -0.5538 -0.0003
-12 10 20 0.4054 -0.0020
-12 12 1 0.2070 0.0001
-12 12 2 0.4172 -0.0004
-12 12 3 1.1032 0.0002
-12 12 4 -0.4586 -0.0007
-12 12 5 -1.5949 -0.0003
-12 12 6 -0.5513 -0.0005
-12 12 7 1.2751 0.0005
-12 12 8 1.3017 -0.0003
-12 12 9 -1.5034 0.0002
-12 12 10 0.0318 -0.0003
-12 12 11 1.5936 0.0005
-12 12 12 -0.7105 0.0001
-12 12 13 -0.4370 -0.0006
-12 12 14 0.5908 0.0004
-12 12 15 0.3257 -0.0014
-12 12 16 -0.1410 0.0009
-12 14 1 -0.6104 0.0006
-12 14 2 -2.2053 0.0000
-12 14 3 -0.1310 0.0001
-12 14 4 1.6313 0.0012
-12 14 5 0.0224 0.0005
-12 14 6 -1.5232 -0.0005
-12 14 7 -0.1492 -0.0004
-12 14 8 0.7357 0.0013
-12 14 9 0.0041 0.0011
-12 14 10 -0.0614 0.0003
-11 1 1 10.7339 0.0019
-11 1 2 44.3628 0.0161
-11 1 3 -3.4756 -0.0052
-11 1 4 -31.9602 0.0006
-11 1 5 -2.9072 0.0001
-11 1 6 12.9132 -0.0027
-11 1 7 9.5397 0.0000
-11 1 8 3.4014 -0.0024
-11 1 9 -10.6301 0.0016
-11 1 10 -8.7373 0.0044
-11 1 11 6.9683 0.0006
-11 1 12 7.1622 0.0038
-11 1 13 -2.0672 -0.0009
-11 1 14 -5.5200 -0.0020
-11 1 15 -0.7190 0.0009
-11 1 16 5.9100 -0.0019
-11 1 17 1.7210 -0.0001
-11 1 18 -6.4547 0.0016
-11 1 19 -1.2883 -0.0011
-11 1 20 5.0886 -0.0032
-11 1 21 0.7178 0.0022
-11 1 22 -2.1578 0.0018
-11 1 23 -0.3842 -0.0003
-11 1 24 -0.1462 -0.0014
-11 1 25 0.6855 0.0003
-11 1 26 -0.4704 0.0014
-11 1 27 -0.0396 0.0010
-11 3 1 -4.8783 -0.0008
-11 3 2 9.0383 0.0000
-11 3 3 7.2655 0.0003
-11 3 4 -10.0674 -0.0002
-11 3 5 -9.8547 -0.0004
-11 3 6 7.3585 -0.0013
-11 3 7 10.7106 0.0004
-11 3 8 -5.3688 -0.0002
-11 3 9 -7.7410 -0.0012
-11 3 10 3.9782 -0.0009
-11 3 11 2.0657 -0.0002
-11 3 12 -3.2228 0.0000
-11 3 13 2.8975 0.0008
-11 3 14 1.2396 0.0000
-11 3 15 -4.0530 -0.0009
-11 3 16 1.7854 -0.0009
-11 3 17 2.8040 0.0001
-11 3 18 -4.1300 -0.0006
-11 3 19 -1.6863 0.0020
-11 3 20 3.7064 0.0017
-11 3 21 0.5611 -0.0023
-11 3 22 -0.9702 0.0006
-11 3 23 -0.9181 -0.0007
-11 3 24 -0.8767 -0.0009
-11 3 25 0.5032 -0.0005
-11 3 26 0.0074 -0.0009
-11 3 27 0.2004 -0.0007
-11 5 1 -17.4230 0.0020
-11 5 2 2.1669 0.0004
-11 5 3 11.9060 0.0006
-11 5 4 -0.7782 0.0006
-11 5 5 -9.8753 -0.0003
-11 5 6 -1.7053 0.0004
-11 5 7 6.9660 -0.0005
-11 5 8 2.8297 0.0006
-11 5 9 -1.8953 0.0011
-11 5 10 -2.1619 0.0007
-11 5 11 -4.6375 -0.0002
-11 5 12 0.4609 0.0000
-11 5 13 8.9528 -0.0008
-11 5 14 0.9918 0.0003
-11 5 15 -7.9557 -0.0002
-11 5 16 -1.1533 -0.0004
-11 5 17 4.1416 0.0001
-11 5 18 0.2461 0.0000
-11 5 19 -0.7998 -0.0002
-11 5 20 -0.1562 0.0000
-11 5 21 -0.4782 0.0014
-11 5 22 0.8739 -0.0004
-11 5 23 -0.3474 -0.0004
-11 5 24 -1.5329 0.0005
-11 5 25 2.0384 0.0006
-11 5 26 0.5053 -0.0017
-11 7 1 -0.7043 -0.0014
-11 7 2 2.2070 0.0003
-11 7 3 0.0864 -0.0002
-11 7 4 0.9943 0.0003
-11 7 5 -4.1124 -0.0002
-11 7 6 -3.1182 -0.0003
-11 7 7 6.6817 0.0000
-11 7 8 4.7509 -0.0005
-11 7 9 -5.8124 -0.0000
-11 7 10 -4.9675 -0.0004
-11 7 11 0.6317 0.0003
-11 7 12 4.3815 -0.0003
-11 7 13 3.8161 -0.0000
-11 7 14 -2.5086 -0.0005
-11 7 15 -4.6039 0.0000
-11 7 16 0.7857 0.0004
-11 7 17 3.1654 0.0003
-11 7 18 0.4640 -0.0001
-11 7 19 -1.0431 -0.0006
-11 7 20 -0.8081 -0.0002
-11 7 21 0.5389 -0.0008
-11 7 22 1.3704 0.0008
-11 7 23 -0.3264 -0.0004
-11 7 24 -0.4734 0.0006
-11 9 1 7.5309 0.0000
-11 9 2 -4.2313 0.0005
-11 9 3 -6.4621 0.0003
-11 9 4 2.6889 0.0005
-11 9 5 2.0521 0.0004
-11 9 6 -0.0429 -0.0002
-11 9 7 2.5134 0.0004
-11 9 8 -1.2891 -0.0006
-11 9 9 -4.1758 -0.0000
-11 9 10 1.2372 0.0005
-11 9 11 2.5023 -0.0004
-11 9 12 0.2420 0.0006
-11 9 13 -0.5116 -0.0004
-11 9 14 -1.1375 0.0009
-11 9 15 0.0490 0.0000
-11 9 16 1.1184 -0.0007
-11 9 17 -0.4112 0.0003
-11 9 18 -0.6635 0.0001
-11 9 19 0.7825 -0.0005
-11 9 20 -0.4499 0.0004
-11 9 21 -0.3655 -0.0005
-11 9 22 0.4078 0.0008
-11 11 1 2.1617 -0.0006
-11 11 2 -3.6402 -0.0003
-11 11 3 -2.8181 -0.0000
-11 11 4 2.1255 -0.0002
-11 11 5 2.6930 0.0004
-11 11 6 0.5357 0.0003
-11 11 7 -1.4926 0.0001
-11 11 8 -2.3882 0.0002
-11 11 9 1.3685 -0.0007
-11 11 10 1.5339 -0.0006
-11 11 11 -1.7436 0.0002
-11 11 12 -0.2231 0.0001
-11 11 13 0.6289 0.0002
-11 11 14 -0.3971 -0.0001
-11 11 15 -0.2329 0.0013
-11 11 16 0.0092 0.0003
-11 11 17 -0.8098 -0.0007
-11 11 18 -0.0612 -0.0020
-11 11 19 0.0249 -0.0000
-11 13 1 -0.2108 0.0001
-11 13 2 2.0591 0.0004
-11 13 3 0.0823 -0.0001
-11 13 4 -1.3906 0.0003
-11 13 5 0.0647 -0.0002
-11 13 6 1.5555 0.0002
-11 13 7 -0.0009 0.0000
-11 13 8 -0.9384 0.0002
-11 13 9 0.4218 -0.0002
-11 13 10 -0.5852 -0.0001
-11 13 11 -0.4023 -0.0011
-11 13 12 0.8828 0.0005
-11 13 13 -0.0763 0.0007
-11 13 14 -0.4192 -0.0010
-11 15 1 0.7136 -0.0008
-11 15 2 0.9080 -0.0003
-10 0 2 -58.1051 -0.0294
-10 0 4 37.9599 0.0015
-10 0 6 -11.1653 -0.0017
-10 0 8 -9.4638 0.0060
-10 0 10 14.5122 -0.0119
-10 0 12 -10.7935 -0.0053
-10 0 14 7.5018 0.0017
-10 0 16 -6.9626 -0.0003
-10 0 18 7.0471 -0.0021
-10 0 20 -5.3072 0.0109
-10 0 22 2.2610 -0.0065
-10 0 24 0.5496 0.0031
-10 0 26 0.1076 -0.0019
-10 2 1 -9.8130 -0.0002
-10 2 2 -28.3080 -0.0027
-10 2 3 1.2046 0.0028
-10 2 4 21.7587 -0.0017
-10 2 5 6.9021 0.0008
-10 2 6 -11.2762 0.0031
-10 2 7 -13.4526 0.0000
-10 2 8 2.9729 0.0019
-10 2 9 12.7832 -0.0001
-10 2 10 0.4503 0.0006
-10 2 11 -6.8739 -0.0004
-10 2 12 -1.0058 -0.0005
-10 2 13 0.6548 0.0001
-10 2 14 2.3379 -0.0000
-10 2 15 2.0134 0.0009
-10 2 16 -4.8123 0.0020
-10 2 17 -2.3652 -0.0003
-10 2 18 6.0882 0.0007
-10 2 19 1.7174 -0.0002
-10 2 20 -4.6900 -0.0015
-10 2 21 -0.8487 0.0007
-10 2 22 1.3700 -0.0005
-10 2 23 0.6755 0.0003
-10 2 24 0.4636 -0.0001
-10 2 25 -0.6478 0.0008
-10 2 26 0.6973 0.0002
-10 2 27 -0.0669 0.0007
-10 4 1 17.5510 -0.0010
-10 4 2 -2.7547 -0.0008
-10 4 3 -14.1276 -0.0025
-10 4 4 3.4607 -0.0008
-10 4 5 12.4024 0.0005
-10 4 6 -1.7631 -0.0008
-10 4 7 -8.3769 0.0001
-10 4 8 1.5635 -0.0002
-10 4 9 2.2661 0.0009
-10 4 10 -2.1468 -0.0003
-10 4 11 4.2149 -0.0005
-10 4 12 3.0095 -0.0007
-10 4 13 -7.9948 -0.0000
-10 4 14 -2.3394 -0.0006
-10 4 15 6.8061 0.0005
-10 4 16 0.3977 0.0005
-10 4 17 -3.3325 0.0005
-10 4 18 1.8812 0.0002
-10 4 19 0.9495 -0.0014
-10 4 20 -1.8838 0.0002
-10 4 21 0.1019 0.0002
-10 4 22 0.1615 -0.0005
-10 4 23 0.7759 0.0004
-10 4 24 1.6068 0.0006
-10 4 25 -1.1987 0.0001
-10 4 26 -0.5314 0.0006
-10 6 1 10.5127 -0.0002
-10 6 2 -2.9918 0.0011
-10 6 3 -7.0569 0.0006
-10 6 4 -1.0060 -0.0010
-10 6 5 8.0252 0.0003
-10 6 6 3.8848 0.0007
-10 6 7 -7.3339 0.0003
-10 6 8 -5.5847 -0.0004
-10 6 9 3.4365 -0.0011
-10 6 10 4.9668 0.0009
-10 6 11 3.4793 0.0004
-10 6 12 -3.5323 0.0005
-10 6 13 -7.9254 0.0004
-10 6 14 1.1894 0.0002
-10 6 15 7.2923 0.0004
-10 6 16 0.3431 -0.0003
-10 6 17 -4.0089 -0.0003
-10 6 18 -1.0413 0.0003
-10 6 19 1.0266 0.0006
-10 6 20 1.2859 -0.0008
-10 6 21 -0.2320 -0.0006
-10 6 22 -1.6910 0.0007
-10 6 23 0.3783 0.0002
-10 6 24 1.0241 -0.0012
-10 6 25 -1.8456 0.0009
-10 8 1 -6.7200 0.0004
-10 8 2 0.8179 -0.0018
-10 8 3 5.1348 0.0004
-10 8 4 -1.2842 -0.0004
-10 8 5 0.9444 -0.0006
-10 8 6 1.1086 -0.0004
-10 8 7 -5.3873 -0.0002
-10 8 8 -1.4686 0.0012
-10 8 9 6.2529 0.0003
-10 8 10 2.0246 -0.0011
-10 8 11 -2.6492 -0.0002
-10 8 12 -2.6531 -0.0001
-10 8 13 -0.9863 0.0003
-10 8 14 2.2090 -0.0001
-10 8 15 1.6719 -0.0002
-10 8 16 -1.3219 0.0001
-10 8 17 -1.0682 -0.0002
-10 8 18 0.2630 -0.0002
-10 8 19 -0.1639 0.0005
-10 8 20 0.3874 0.0009
-10 8 21 -0.0484 0.0009
-10 8 22 -0.6628 -0.0014
-10 8 23 0.0164 0.0000
-10 10 1 -5.5984 0.0008
-10 10 2 5.8130 0.0006
-10 10 3 4.8721 -0.0008
-10 10 4 -3.2881 0.0003
-10 10 5 -2.7567 0.0001
-10 10 6 -0.5307 0.0001
-10 10 7 0.0169 -0.0005
-10 10 8 2.8824 0.0001
-10 10 9 0.7751 0.0005
-10 10 10 -2.6367 0.0010
-10 10 11 0.0297 0.0002
-10 10 12 0.8238 -0.0004
-10 10 13 -0.1042 0.0002
-10 10 14 0.2390 -0.0004
-10 10 15 -0.4025 -0.0003
-10 10 16 -0.2186 -0.0001
-10 10 17 1.3608 -0.0006
-10 10 18 -0.0457 0.0008
-10 10 19 -0.5823 0.0004
-10 10 20 0.7229 -0.0012
-10 10 21 0.1385 0.0018
-10 12 1 -0.1652 -0.0001
-10 12 2 0.6267 -0.0003
-10 12 3 0.9854 0.0006
-10 12 4 -0.2214 -0.0009
-10 12 5 -1.1708 -0.0003
-10 12 6 -0.9083 -0.0003
-10 12 7 0.9415 0.0004
-10 12 8 1.3149 -0.0006
-10 12 9 -1.4122 0.0001
-10 12 10 0.4263 -0.0003
-10 12 11 1.6486 0.0004
-10 12 12 -1.2069 -0.0000
-10 12 13 -0.5423 -0.0004
-10 12 14 0.9799 0.0007
-10 12 15 0.2555 -0.0014
-10 12 16 -0.1750 0.0005
-10 12 17 0.3301 0.0006
-10 14 1 -0.7794 0.0004
-10 14 2 -2.5832 -0.0001
-10 14 3 -0.1724 0.0003
-10 14 4 2.1721 0.0012
-10 14 5 0.0744 0.0001
-10 14 6 -2.2173 0.0001
-10 14 7 -0.2116 -0.0011
-10 14 8 0.9320 0.0008
-10 14 9 0.0567 0.0008
-10 14 10 0.0020 0.0005
-10 14 11 -0.1113 0.0006
-9 1 1 13.3773 0.0021
-9 1 2 53.8397 0.0150
-9 1 3 -4.6022 -0.0045
-9 1 4 -34.4587 -0.0001
-9 1 5 -4.1699 0.0019
-9 1 6 10.5665 0.0005
-9 1 7 11.3065 -0.0014
-9 1 8 6.3472 -0.0051
-9 1 9 -11.3804 0.0030
-9 1 10 -10.4306 0.0058
-9 1 11 6.6608 -0.0007
-9 1 12 8.0495 0.0014
-9 1 13 -1.6171 0.0004
-9 1 14 -6.4886 0.0003
-9 1 15 -0.7360 0.0002
-9 1 16 7.1284 -0.0011
-9 1 17 1.4844 -0.0004
-9 1 18 -7.3016 -0.0001
-9 1 19 -0.9700 -0.0010
-9 1 20 5.1892 -0.0047
-9 1 21 0.4829 0.0027
-9 1 22 -1.7393 0.0033
-9 1 23 -0.2967 -0.0010
-9 1 24 -0.7160 -0.0003
-9 1 25 0.8578 0.0008
-9 1 26 -0.3936 0.0012
-9 1 27 -0.1854 0.0014
-9 3 1 -4.6759 -0.0020
-9 3 2 11.0914 -0.0020
-9 3 3 7.7621 0.0040
-9 3 4 -9.8146 0.0021
-9 3 5 -10.9643 -0.0024
-9 3 6 6.5151 -0.0007
-9 3 7 11.0841 0.0007
-9 3 8 -5.0536 -0.0010
-9 3 9 -6.5350 -0.0027
-9 3 10 4.1563 -0.0019
-9 3 11 0.2176 0.0019
-9 3 12 -3.4805 0.0003
-9 3 13 4.1680 0.0002
-9 3 14 1.0070 0.0008
-9 3 15 -4.2931 -0.0011
-9 3 16 2.2571 -0.0008
-9 3 17 2.5103 -0.0001
-9 3 18 -4.4296 -0.0008
-9 3 19 -1.3314 0.0013
-9 3 20 3.5626 0.0010
-9 3 21 0.5815 -0.0022
-9 3 22 -0.6264 0.0005
-9 3 23 -0.9183 0.0004
-9 3 24 -1.2102 -0.0001
-9 3 25 0.4648 -0.0017
-9 3 26 -0.2482 -0.0006
-9 3 27 0.1330 0.0006
-9 5 1 -19.7647 0.0025
-9 5 2 2.5798 -0.0004
-9 5 3 14.3446 -0.0002
-9 5 4 0.0068 0.0018
-9 5 5 -12.2013 0.0006
-9 5 6 -2.7737 0.0002
-9 5 7 7.6756 -0.0007
-9 5 8 3.5939 0.0008
-9 5 9 -0.7799 0.0010
-9 5 10 -1.9882 -0.0000
-9 5 11 -6.8085 -0.0005
-9 5 12 0.1759 0.0002
-9 5 13 10.4339 -0.0001
-9 5 14 1.0483 0.0005
-9 5 15 -8.3837 -0.0003
-9 5 16 -1.0167 -0.0002
-9 5 17 3.8973 -0.0006
-9 5 18 0.1479 -0.0000
-9 5 19 -0.6483 0.0003
-9 5 20 -0.2548 0.0001
-9 5 21 -0.2144 0.0016
-9 5 22 0.9081 -0.0004
-9 5 23 -0.4409 -0.0002
-9 5 24 -1.6234 0.0005
-9 5 25 1.8648 0.0001
-9 5 26 0.3221 -0.0003
-9 7 1 0.0423 -0.0011
-9 7 2 2.2854 0.0007
-9 7 3 0.3851 -0.0009
-9 7 4 0.9164 0.0003
-9 7 5 -5.3337 -0.0001
-9 7 6 -2.8338 -0.0000
-9 7 7 7.4316 0.0004
-9 7 8 4.4276 -0.0007
-9 7 9 -5.6462 -0.0002
-9 7 10 -4.7688 -0.0004
-9 7 11 -0.3335 0.0003
-9 7 12 4.3349 -0.0003
-9 7 13 4.5752 -0.0001
-9 7 14 -2.4446 -0.0004
-9 7 15 -4.5956 -0.0002
-9 7 16 0.7102 0.0007
-9 7 17 2.6995 0.0003
-9 7 18 0.6446 -0.0003
-9 7 19 -0.7575 -0.0005
-9 7 20 -0.9722 0.0002
-9 7 21 0.7136 -0.0012
-9 7 22 1.3344 0.0001
-9 7 23 -0.4602 0.0002
-9 7 24 -0.2071 0.0003
-9 9 1 8.7925 0.0001
-9 9 2 -5.0039 0.0006
-9 9 3 -6.7076 0.0002
-9 9 4 2.8114 0.0002
-9 9 5 1.5612 0.0005
-9 9 6 0.1784 0.0004
-9 9 7 2.7179 -0.0001
-9 9 8 -1.8121 -0.0007
-9 9 9 -3.9985 0.0003
-9 9 10 1.4132 0.0006
-9 9 11 2.0965 -0.0007
-9 9 12 0.1836 0.0002
-9 9 13 -0.1399 -0.0003
-9 9 14 -0.9424 0.0005
-9 9 15 0.3755 -0.0001
-9 9 16 0.8513 -0.0003
-9 9 17 -1.0755 0.0008
-9 9 18 -0.0339 0.0003
-9 9 19 1.0903 -0.0004
-9 9 20 -0.8079 -0.0003
-9 9 21 -0.4561 -0.0007
-9 9 22 0.4200 0.0006
-9 11 1 2.4333 -0.0009
-9 11 2 -4.0563 -0.0002
-9 11 3 -2.5964 0.0002
-9 11 4 2.0204 -0.0002
-9 11 5 2.2443 -0.0003
-9 11 6 0.7503 0.0005
-9 11 7 -1.3390 0.0003
-9 11 8 -2.3439 0.0000
-9 11 9 1.5029 -0.0011
-9 11 10 1.1807 -0.0005
-9 11 11 -1.9738 0.0006
-9 11 12 0.3233 -0.0001
-9 11 13 0.9457 0.0001
-9 11 14 -0.6211 -0.0004
-9 11 15 -0.1143 0.0012
-9 11 16 -0.0885 0.0004
-9 11 17 -0.9489 0.0003
-9 11 18 0.2289 -0.0018
-9 11 19 -0.0260 -0.0006
-9 13 1 -0.0323 0.0004
-9 13 2 2.1634 0.0001
-9 13 3 0.2163 -0.0005
-9 13 4 -1.8997 0.0006
-9 13 5 -0.3129 0.0001
-9 13 6 2.1288 -0.0005
-9 13 7 0.2808 0.0004
-9 13 8 -0.9864 0.0009
-9 13 9 0.3161 0.0004
-9 13 10 -0.8634 -0.0004
-9 13 11 -0.3504 -0.0013
-9 13 12 1.1166 0.0010
-9 13 13 -0.0998 0.0002
-9 13 14 -0.6659 -0.0014
-9 15 1 0.8297 -0.0004
-9 15 2 1.3636 -0.0003
-9 15 3 -0.0338 -0.0009
-9 15 4 -1.1810 -0.0015
-9 15 5 0.2908 0.0004
-8 0 2 -69.9223 -0.0245
-8 0 4 40.6495 0.0057
-8 0 6 -7.5071 -0.0079
-8 0 8 -13.4854 0.0086
-8 0 10 16.6757 -0.0148
-8 0 12 -12.0652 0.0008
-8 0 14 8.7631 -0.0014
-8 0 16 -8.4160 -0.0022
-8 0 18 7.9648 0.0014
-8 0 20 -5.3193 0.0112
-8 0 22 1.7570 -0.0072
-8 0 24 1.2734 0.0021
-8 0 26 -0.1176 -0.0009
-8 2 1 -13.1102 0.0017
-8 2 2 -33.5084 0.0013
-8 2 3 2.8896 -0.0008
-8 2 4 22.3449 -0.0030
-8 2 5 7.8500 0.0008
-8 2 6 -9.6408 0.0015
-8 2 7 -14.7331 0.0002
-8 2 8 1.8180 0.0021
-8 2 9 12.5342 0.0003
-8 2 10 0.8991 0.0019
-8 2 11 -5.7434 -0.0008
-8 2 12 -1.3280 -0.0002
-8 2 13 -0.1299 -0.0004
-8 2 14 3.0201 -0.0009
-8 2 15 1.9359 0.0012
-8 2 16 -5.6755 0.0010
-8 2 17 -1.9167 0.0000
-8 2 18 6.5854 0.0006
-8 2 19 1.2134 0.0004
-8 2 20 -4.5151 -0.0001
-8 2 21 -0.6841 0.0004
-8 2 22 0.8041 -0.0002
-8 2 23 0.6140 -0.0000
-8 2 24 0.9246 -0.0015
-8 2 25 -0.7467 0.0007
-8 2 26 0.7361 -0.0003
-8 2 27 0.0925 0.0007
-8 4 1 19.8460 -0.0002
-8 4 2 -2.9158 0.0002
-8 4 3 -16.5670 -0.0033
-8 4 4 1.7880 -0.0014
-8 4 5 14.0603 0.0006
-8 4 6 0.0230 -0.0016
-8 4 7 -8.2029 0.0003
-8 4 8 0.7967 0.0001
-8 4 9 0.2534 0.0018
-8 4 10 -2.4456 -0.0000
-8 4 11 6.6907 -0.0013
-8 4 12 3.4844 -0.0001
-8 4 13 -9.3991 -0.0003
-8 4 14 -2.3388 -0.0010
-8 4 15 7.1024 0.0003
-8 4 16 0.1511 0.0002
-8 4 17 -3.0547 0.0008
-8 4 18 2.0053 0.0005
-8 4 19 0.6852 -0.0010
-8 4 20 -1.6881 0.0005
-8 4 21 -0.1114 0.0002
-8 4 22 0.0652 -0.0005
-8 4 23 0.7140 -0.0005
-8 4 24 1.7757 0.0007
-8 4 25 -0.8784 0.0010
-8 4 26 -0.1929 -0.0005
-8 6 1 11.3190 -0.0008
-8 6 2 -3.4823 0.0017
-8 6 3 -8.7597 0.0015
-8 6 4 -1.0998 -0.0017
-8 6 5 10.2524 -0.0002
-8 6 6 4.0165 0.0010
-8 6 7 -8.2530 -0.0004
-8 6 8 -5.7030 -0.0007
-8 6 9 2.6369 -0.0009
-8 6 10 4.7181 0.0016
-8 6 11 5.2779 0.0007
-8 6 12 -3.4376 0.0000
-8 6 13 -9.0139 0.0000
-8 6 14 1.1964 0.0001
-8 6 15 7.4149 0.0002
-8 6 16 0.2870 -0.0004
-8 6 17 -3.6392 0.0003
-8 6 18 -1.0955 0.0001
-8 6 19 0.8865 0.0003
-8 6 20 1.4014 -0.0010
-8 6 21 -0.5439 -0.0005
-8 6 22 -1.6638 0.0009
-8 6 23 0.5421 -0.0001
-8 6 24 0.8431 -0.0009
-8 6 25 -1.4786 0.0008
-8 8 1 -8.1903 -0.0002
-8 8 2 1.1586 -0.0022
-8 8 3 5.3090 0.0010
-8 8 4 -1.2207 0.0003
-8 8 5 1.6374 -0.0007
-8 8 6 0.7822 -0.0011
-8 8 7 -5.7616 0.0003
-8 8 8 -0.9090 0.0012
-8 8 9 5.9938 -0.0000
-8 8 10 1.8621 -0.0015
-8 8 11 -2.0775 0.0001
-8 8 12 -2.5079 0.0004
-8 8 13 -1.3527 0.0001
-8 8 14 2.0500 0.0000
-8 8 15 1.3684 0.0002
-8 8 16 -1.1536 -0.0003
-8 8 17 -0.3900 -0.0004
-8 8 18 -0.0689 0.0002
-8 8 19 -0.4816 0.0001
-8 8 20 0.5673 0.0008
-8 8 21 -0.1319 0.0012
-8 8 22 -0.5329 -0.0008
-8 8 23 0.0884 -0.0000
-8 10 1 -6.1099 0.0011
-8 10 2 6.5228 0.0007
-8 10 3 4.7231 -0.0011
-8 10 4 -3.2558 0.0003
-8 10 5 -2.2858 0.0005
-8 10 6 -0.7832 -0.0001
-8 10 7 -0.0174 -0.0005
-8 10 8 3.0842 0.0000
-8 10 9 0.5023 0.0007
-8 10 10 -2.4943 0.0011
-8 10 11 0.3924 -0.0002
-8 10 12 0.5502 -0.0001
-8 10 13 -0.4578 0.0002
-8 10 14 0.1713 -0.0000
-8 10 15 -0.6877 -0.0003
-8 10 16 0.0750 -0.0001
-8 10 17 1.7656 -0.0012
-8 10 18 -0.6294 -0.0000
-8 10 19 -0.6652 0.0006
-8 10 20 0.9026 -0.0002
-8 10 21 0.2280 0.0013
-8 12 1 -0.3411 -0.0004
-8 12 2 0.6716 -0.0001
-8 12 3 0.7655 0.0008
-8 12 4 0.1634 -0.0008
-8 12 5 -0.6603 -0.0001
-8 12 6 -1.2319 -0.0001
-8 12 7 0.6461 0.0004
-8 12 8 1.1548 -0.0006
-8 12 9 -1.3879 -0.0001
-8 12 10 0.8590 -0.0004
-8 12 11 1.6326 0.0004
-8 12 12 -1.7408 -0.0001
-8 12 13 -0.6539 -0.0002
-8 12 14 1.3133 0.0010
-8 12 15 0.0792 -0.0009
-8 12 16 -0.1070 0.0003
-8 12 17 0.3722 0.0002
-8 14 1 -0.7612 0.0001
-8 14 2 -2.9633 0.0000
-8 14 3 -0.2787 0.0005
-8 14 4 2.7458 0.0009
-8 14 5 0.3050 -0.0000
-8 14 6 -2.7952 0.0006
-8 14 7 -0.3556 -0.0015
-8 14 8 0.9435 0.0001
-8 14 9 0.0906 0.0001
-8 14 10 0.1552 0.0009
-8 14 11 -0.0627 0.0008
-7 1 1 17.1438 -0.0001
-7 1 2 63.6091 0.0080
-7 1 3 -7.0553 -0.0019
-7 1 4 -36.0591 -0.0021
-7 1 5 -4.5792 0.0029
-7 1 6 7.2107 0.0037
-7 1 7 12.4721 -0.0016
-7 1 8 9.2803 -0.0042
-7 1 9 -11.5479 0.0032
-7 1 10 -11.8634 0.0057
-7 1 11 6.1954 -0.0017
-7 1 12 9.1395 -0.0017
-7 1 13 -1.3035 0.0016
-7 1 14 -7.7214 0.0015
-7 1 15 -0.5286 -0.0002
-7 1 16 8.4488 0.0011
-7 1 17 1.1273 -0.0009
-7 1 18 -7.9991 -0.0016
-7 1 19 -0.6460 -0.0001
-7 1 20 4.9683 -0.0048
-7 1 21 0.3269 0.0021
-7 1 22 -1.0607 0.0024
-7 1 23 -0.2525 -0.0009
-7 1 24 -1.3986 0.0010
-7 1 25 0.9417 0.0010
-7 1 26 -0.1820 0.0014
-7 1 27 -0.2578 0.0016
-7 3 1 -4.0676 -0.0043
-7 3 2 11.6108 -0.0038
-7 3 3 8.0189 0.0060
-7 3 4 -7.7940 0.0018
-7 3 5 -11.6588 -0.0024
-7 3 6 4.3968 0.0008
-7 3 7 10.8528 0.0005
-7 3 8 -4.4802 -0.0009
-7 3 9 -4.6388 -0.0037
-7 3 10 4.4161 -0.0025
-7 3 11 -1.8392 0.0029
-7 3 12 -3.7299 -0.0001
-7 3 13 5.1626 0.0000
-7 3 14 0.7608 0.0009
-7 3 15 -4.2375 -0.0008
-7 3 16 2.6600 -0.0002
-7 3 17 2.0462 0.0002
-7 3 18 -4.5786 -0.0002
-7 3 19 -0.8407 -0.0003
-7 3 20 3.2288 0.0001
-7 3 21 0.6537 -0.0018
-7 3 22 -0.2821 -0.0003
-7 3 23 -0.7848 0.0010
-7 3 24 -1.4520 0.0004
-7 3 25 0.2864 -0.0016
-7 3 26 -0.4454 0.0003
-7 3 27 0.0289 0.0005
-7 5 1 -22.2468 0.0026
-7 5 2 2.9116 -0.0013
-7 5 3 17.5057 -0.0011
-7 5 4 1.2403 0.0021
-7 5 5 -14.7810 0.0012
-7 5 6 -4.1568 0.0002
-7 5 7 8.0025 -0.0002
-7 5 8 4.2641 0.0011
-7 5 9 1.0089 0.0006
-7 5 10 -1.6177 -0.0005
-7 5 11 -9.3253 -0.0009
-7 5 12 -0.1739 0.0002
-7 5 13 11.7298 0.0004
-7 5 14 1.0398 0.0004
-7 5 15 -8.5914 0.0003
-7 5 16 -0.8463 0.0001
-7 5 17 3.6014 -0.0013
-7 5 18 0.1555 0.0000
-7 5 19 -0.5144 0.0006
-7 5 20 -0.4203 -0.0001
-7 5 21 0.0754 0.0012
-7 5 22 0.9102 -0.0002
-7 5 23 -0.3984 0.0003
-7 5 24 -1.5903 -0.0001
-7 5 25 1.2566 -0.0003
-7 5 26 0.0847 0.0009
-7 7 1 0.7365 -0.0005
-7 7 2 2.5021 0.0007
-7 7 3 1.0350 -0.0013
-7 7 4 0.5720 -0.0001
-7 7 5 -6.7015 -0.0002
-7 7 6 -2.3387 0.0002
-7 7 7 7.9826 0.0005
-7 7 8 3.9740 -0.0005
-7 7 9 -4.9166 -0.0001
-7 7 10 -4.5913 -0.0004
-7 7 11 -1.4833 0.0002
-7 7 12 4.2917 -0.0004
-7 7 13 5.1040 0.0000
-7 7 14 -2.4183 -0.0002
-7 7 15 -4.3949 -0.0002
-7 7 16 0.6564 0.0007
-7 7 17 2.2087 0.0002
-7 7 18 0.7590 -0.0006
-7 7 19 -0.6474 -0.0003
-7 7 20 -1.0351 0.0006
-7 7 21 1.0439 -0.0011
-7 7 22 1.1857 -0.0004
-7 7 23 -0.6643 0.0001
-7 7 24 0.0185 -0.0001
-7 9 1 9.9519 0.0003
-7 9 2 -5.6620 0.0006
-7 9 3 -6.7736 0.0002
-7 9 4 2.7425 -0.0002
-7 9 5 1.0338 0.0005
-7 9 6 0.4766 0.0005
-7 9 7 2.8309 -0.0005
-7 9 8 -2.2425 -0.0003
-7 9 9 -3.6744 0.0005
-7 9 10 1.4205 0.0007
-7 9 11 1.6802 -0.0007
-7 9 12 0.1183 -0.0000
-7 9 13 0.0575 -0.0001
-7 9 14 -0.7291 -0.0001
-7 9 15 0.8137 -0.0001
-7 9 16 0.5600 -0.0000
-7 9 17 -1.7739 0.0007
-7 9 18 0.4171 0.0006
-7 9 19 1.3226 0.0000
-7 9 20 -0.8889 -0.0008
-7 9 21 -0.4591 -0.0003
-7 9 22 0.2263 0.0003
-7 11 1 2.4958 -0.0009
-7 11 2 -4.2965 -0.0001
-7 11 3 -2.2530 0.0004
-7 11 4 1.7325 -0.0002
-7 11 5 1.7374 -0.0008
-7 11 6 0.9781 0.0005
-7 11 7 -1.2020 0.0003
-7 11 8 -2.1786 -0.0003
-7 11 9 1.6293 -0.0014
-7 11 10 0.7576 -0.0003
-7 11 11 -2.1009 0.0009
-7 11 12 0.8694 -0.0004
-7 11 13 1.2100 0.0001
-7 11 14 -0.7629 -0.0005
-7 11 15 0.1158 0.0008
-7 11 16 -0.3479 0.0001
-7 11 17 -1.0228 0.0008
-7 11 18 0.5481 -0.0010
-7 11 19 -0.0053 -0.0007
-7 13 1 -0.0046 0.0007
-7 13 2 2.3359 -0.0001
-7 13 3 0.3960 -0.0007
-7 13 4 -2.4418 0.0007
-7 13 5 -0.7858 0.0003
-7 13 6 2.5194 -0.0010
-7 13 7 0.5339 0.0004
-7 13 8 -0.7823 0.0013
-7 13 9 0.3124 0.0011
-7 13 10 -1.1927 -0.0005
-7 13 11 -0.3430 -0.0013
-7 13 12 1.3935 0.0011
-7 13 13 -0.0925 -0.0006
-7 13 14 -0.8443 -0.0013
-7 13 15 0.2343 -0.0008
-7 15 1 0.7464 -0.0001
-7 15 2 1.7965 -0.0002
-7 15 3 -0.0057 -0.0011
-7 15 4 -1.5909 -0.0013
-7 15 5 0.2021 -0.0001
-7 15 6 1.7127 -0.0001
-6 0 2 -82.1389 -0.0140
-6 0 4 42.6515 0.0091
-6 0 6 -3.3021 -0.0099
-6 0 8 -17.0114 0.0046
-6 0 10 18.3876 -0.0144
-6 0 12 -13.5663 0.0058
-6 0 14 10.3524 -0.0023
-6 0 16 -9.9383 -0.0048
-6 0 18 8.6025 0.0052
-6 0 20 -4.9191 0.0078
-6 0 22 0.9671 -0.0038
-6 0 24 2.0557 0.0003
-6 0 26 -0.3788 0.0016
-6 2 1 -17.5233 0.0044
-6 2 2 -37.0003 0.0045
-6 2 3 5.7212 -0.0033
-6 2 4 20.9426 -0.0005
-6 2 5 7.7840 -0.0000
-6 2 6 -6.5832 -0.0005
-6 2 7 -15.0985 0.0000
-6 2 8 0.4453 0.0008
-6 2 9 11.4594 0.0008
-6 2 10 1.2684 0.0023
-6 2 11 -4.4989 -0.0007
-6 2 12 -1.8220 0.0006
-6 2 13 -0.6238 -0.0006
-6 2 14 3.8295 -0.0006
-6 2 15 1.5326 0.0008
-6 2 16 -6.4877 -0.0003
-6 2 17 -1.3234 0.0001
-6 2 18 6.9108 -0.0006
-6 2 19 0.6951 0.0008
-6 2 20 -4.1037 0.0009
-6 2 21 -0.6212 0.0003
-6 2 22 0.1976 0.0006
-6 2 23 0.5104 -0.0001
-6 2 24 1.3752 -0.0018
-6 2 25 -0.7085 -0.0001
-6 2 26 0.5891 -0.0018
-6 2 27 0.1772 0.0013
-6 4 1 22.2215 0.0009
-6 4 2 -2.0077 0.0007
-6 4 3 -19.5562 -0.0023
-6 4 4 -1.1200 -0.0008
-6 4 5 15.7336 -0.0001
-6 4 6 2.5345 -0.0019
-6 4 7 -7.5253 0.0003
-6 4 8 0.0477 -0.0003
-6 4 9 -2.2937 0.0021
-6 4 10 -2.9566 -0.0000
-6 4 11 9.2910 -0.0012
-6 4 12 4.0025 0.0004
-6 4 13 -10.5108 -0.0003
-6 4 14 -2.3589 -0.0007
-6 4 15 7.1730 -0.0003
-6 4 16 0.0004 -0.0003
-6 4 17 -2.7084 0.0005
-6 4 18 1.9343 0.0004
-6 4 19 0.3786 0.0000
-6 4 20 -1.3674 0.0005
-6 4 21 -0.3043 0.0006
-6 4 22 -0.0422 0.0001
-6 4 23 0.4459 -0.0011
-6 4 24 1.8242 0.0008
-6 4 25 -0.3176 0.0009
-6 4 26 0.1112 -0.0009
-6 6 1 12.2022 -0.0012
-6 6 2 -4.0974 0.0020
-6 6 3 -11.0209 0.0018
-6 6 4 -1.1191 -0.0014
-6 6 5 12.6454 -0.0002
-6 6 6 4.0540 0.0008
-6 6 7 -8.7624 -0.0011
-6 6 8 -5.5984 -0.0007
-6 6 9 1.1434 -0.0007
-6 6 10 4.3758 0.0018
-6 6 11 7.2873 0.0009
-6 6 12 -3.3721 -0.0003
-6 6 13 -9.8712 -0.0001
-6 6 14 1.2775 0.0000
-6 6 15 7.3601 -0.0004
-6 6 16 0.2145 -0.0003
-6 6 17 -3.3164 0.0008
-6 6 18 -1.1568 -0.0003
-6 6 19 0.9039 -0.0001
-6 6 20 1.4797 -0.0007
-6 6 21 -0.9287 -0.0006
-6 6 22 -1.6319 0.0006
-6 6 23 0.6810 -0.0001
-6 6 24 0.6977 -0.0001
-6 6 25 -0.8451 0.0009
-6 8 1 -9.4383 -0.0005
-6 8 2 1.3435 -0.0022
-6 8 3 5.1992 0.0011
-6 8 4 -0.8746 0.0009
-6 8 5 2.3310 -0.0005
-6 8 6 0.3122 -0.0010
-6 8 7 -5.9302 0.0008
-6 8 8 -0.4011 0.0004
-6 8 9 5.3535 -0.0004
-6 8 10 1.8266 -0.0016
-6 8 11 -1.4792 0.0002
-6 8 12 -2.3778 0.0005
-6 8 13 -1.4307 -0.0003
-6 8 14 1.9062 0.0003
-6 8 15 0.9274 0.0004
-6 8 16 -1.0110 -0.0005
-6 8 17 0.2495 -0.0002
-6 8 18 -0.1761 0.0007
-6 8 19 -0.5884 -0.0003
-6 8 20 0.4920 0.0004
-6 8 21 -0.4005 0.0008
-6 8 22 -0.2396 -0.0002
-6 8 23 0.2631 0.0004
-6 10 1 -6.4842 0.0010
-6 10 2 7.0316 0.0007
-6 10 3 4.4653 -0.0013
-6 10 4 -3.0285 0.0003
-6 10 5 -1.7805 0.0007
-6 10 6 -1.0413 -0.0000
-6 10 7 -0.0631 -0.0004
-6 10 8 3.1180 0.0000
-6 10 9 0.2612 0.0007
-6 10 10 -2.2126 0.0008
-6 10 11 0.6698 -0.0005
-6 10 12 0.3349 0.0002
-6 10 13 -0.6366 0.0000
-6 10 14 0.0108 0.0002
-6 10 15 -1.0928 -0.0003
-6 10 16 0.5113 0.0001
-6 10 17 2.1681 -0.0011
-6 10 18 -1.0546 -0.0010
-6 10 19 -0.8003 0.0005
-6 10 20 0.8907 0.0003
-6 10 21 0.3281 0.0001
-6 12 1 -0.3667 -0.0006
-6 12 2 0.5477 -0.0001
-6 12 3 0.4644 0.0007
-6 12 4 0.6349 -0.0007
-6 12 5 -0.1088 0.0002
-6 12 6 -1.4431 -0.0001
-6 12 7 0.4030 0.0003
-6 12 8 0.8140 -0.0004
-6 12 9 -1.4372 -0.0002
-6 12 10 1.2970 -0.0006
-6 12 11 1.6114 0.0003
-6 12 12 -2.2267 -0.0000
-6 12 13 -0.7811 0.0002
-6 12 14 1.4958 0.0009
-6 12 15 -0.0747 -0.0003
-6 12 16 0.0815 0.0004
-6 12 17 0.2555 0.0004
-6 14 1 -0.5596 -0.0002
-6 14 2 -3.2955 0.0001
-6 14 3 -0.4006 0.0006
-6 14 4 3.2669 0.0005
-6 14 5 0.6216 -0.0000
-6 14 6 -3.0958 0.0010
-6 14 7 -0.4948 -0.0012
-6 14 8 0.7096 -0.0005
-6 14 9 0.0493 -0.0008
-6 14 10 0.3735 0.0012
-6 14 11 0.0272 0.0007
-5 1 1 21.8226 -0.0019
-5 1 2 72.0901 0.0022
-5 1 3 -10.4962 0.0004
-5 1 4 -36.0717 -0.0054
-5 1 5 -3.9934 0.0029
-5 1 6 3.0764 0.0036
-5 1 7 12.7373 -0.0004
-5 1 8 11.7879 0.0002
-5 1 9 -10.9947 0.0023
-5 1 10 -12.9667 0.0050
-5 1 11 5.6354 -0.0020
-5 1 12 10.4412 -0.0037
-5 1 13 -1.1513 0.0020
-5 1 14 -9.1889 0.0007
-5 1 15 -0.1413 -0.0001
-5 1 16 9.7083 0.0030
-5 1 17 0.7403 -0.0012
-5 1 18 -8.3905 -0.0026
-5 1 19 -0.4014 0.0014
-5 1 20 4.4139 -0.0027
-5 1 21 0.2798 0.0008
-5 1 22 -0.2640 0.0003
-5 1 23 -0.2230 -0.0002
-5 1 24 -2.0593 0.0013
-5 1 25 0.8822 0.0006
-5 1 26 0.0957 0.0008
-5 1 27 -0.2227 0.0018
-5 3 1 -3.1346 -0.0054
-5 3 2 9.9720 -0.0035
-5 3 3 8.2556 0.0047
-5 3 4 -3.7744 -0.0005
-5 3 5 -11.9448 -0.0009
-5 3 6 1.0893 0.0014
-5 3 7 9.9288 -0.0001
-5 3 8 -3.6751 -0.0003
-5 3 9 -2.2010 -0.0032
-5 3 10 4.7195 -0.0019
-5 3 11 -3.8349 0.0026
-5 3 12 -3.8665 -0.0006
-5 3 13 5.7823 -0.0003
-5 3 14 0.5175 0.0003
-5 3 15 -3.8951 -0.0002
-5 3 16 2.9206 0.0002
-5 3 17 1.4794 0.0012
-5 3 18 -4.5373 0.0012
-5 3 19 -0.3217 -0.0021
-5 3 20 2.7638 -0.0003
-5 3 21 0.7077 -0.0012
-5 3 22 0.0381 -0.0011
-5 3 23 -0.4731 0.0005
-5 3 24 -1.6419 0.0002
-5 3 25 -0.0161 -0.0002
-5 3 26 -0.4478 0.0012
-5 3 27 -0.0639 -0.0006
-5 5 1 -24.7915 0.0022
-5 5 2 2.9092 -0.0014
-5 5 3 21.2444 -0.0018
-5 5 4 2.8784 0.0016
-5 5 5 -17.3893 0.0010
-5 5 6 -5.5808 0.0002
-5 5 7 7.7533 0.0009
-5 5 8 4.5934 0.0011
-5 5 9 3.3522 0.0003
-5 5 10 -1.0233 -0.0004
-5 5 11 -11.9065 -0.0013
-5 5 12 -0.5213 0.0002
-5 5 13 12.7440 0.0004
-5 5 14 1.0331 0.0001
-5 5 15 -8.6402 0.0010
-5 5 16 -0.7577 0.0002
-5 5 17 3.3530 -0.0014
-5 5 18 0.2840 0.0003
-5 5 19 -0.4683 0.0009
-5 5 20 -0.6167 -0.0004
-5 5 21 0.3340 0.0004
-5 5 22 1.0108 0.0002
-5 5 23 -0.2368 0.0008
-5 5 24 -1.5535 -0.0006
-5 5 25 0.4357 -0.0006
-5 5 26 -0.0606 0.0008
-5 7 1 1.1627 -0.0002
-5 7 2 2.8706 0.0006
-5 7 3 2.0990 -0.0011
-5 7 4 -0.0688 -0.0007
-5 7 5 -8.0244 -0.0003
-5 7 6 -1.6743 0.0001
-5 7 7 8.1107 0.0002
-5 7 8 3.4380 0.0000
-5 7 9 -3.6047 0.0002
-5 7 10 -4.4683 -0.0004
-5 7 11 -2.6568 0.0000
-5 7 12 4.3124 -0.0003
-5 7 13 5.3436 0.0001
-5 7 14 -2.4404 0.0000
-5 7 15 -4.0728 -0.0001
-5 7 16 0.6359 0.0004
-5 7 17 1.8363 0.0001
-5 7 18 0.7191 -0.0007
-5 7 19 -0.7582 -0.0004
-5 7 20 -0.9457 0.0009
-5 7 21 1.5172 -0.0004
-5 7 22 0.9846 -0.0006
-5 7 23 -0.9416 -0.0002
-5 7 24 0.1615 -0.0005
-5 9 1 10.8601 0.0005
-5 9 2 -6.0549 0.0006
-5 9 3 -6.6502 0.0002
-5 9 4 2.4354 -0.0005
-5 9 5 0.5284 0.0004
-5 9 6 0.7862 0.0001
-5 9 7 2.8618 -0.0007
-5 9 8 -2.4524 0.0004
-5 9 9 -3.2360 0.0006
-5 9 10 1.2803 0.0009
-5 9 11 1.3428 -0.0004
-5 9 12 0.0017 -0.0001
-5 9 13 -0.0461 0.0002
-5 9 14 -0.4614 -0.0005
-5 9 15 1.3846 -0.0000
-5 9 16 0.2298 0.0001
-5 9 17 -2.4264 0.0001
-5 9 18 0.5563 0.0007
-5 9 19 1.4433 0.0004
-5 9 20 -0.6833 -0.0009
-5 9 21 -0.3645 0.0006
-5 9 22 -0.0688 0.0002
-5 11 1 2.4337 -0.0007
-5 11 2 -4.3391 -0.0002
-5 11 3 -1.8280 0.0005
-5 11 4 1.3423 -0.0001
-5 11 5 1.1943 -0.0011
-5 11 6 1.1355 0.0004
-5 11 7 -1.0355 0.0003
-5 11 8 -1.8622 -0.0005
-5 11 9 1.7219 -0.0012
-5 11 10 0.3015 -0.0001
-5 11 11 -2.1803 0.0010
-5 11 12 1.2650 -0.0006
-5 11 13 1.3909 0.0003
-5 11 14 -0.7001 -0.0004
-5 11 15 0.3435 0.0004
-5 11 16 -0.8032 -0.0002
-5 11 17 -1.0047 0.0006
-5 11 18 0.8041 -0.0003
-5 11 19 0.0655 -0.0005
-5 13 1 -0.0778 0.0009
-5 13 2 2.5936 -0.0001
-5 13 3 0.5876 -0.0007
-5 13 4 -2.9664 0.0006
-5 13 5 -1.2504 0.0003
-5 13 6 2.6493 -0.0010
-5 13 7 0.6853 0.0002
-5 13 8 -0.3390 0.0012
-5 13 9 0.4279 0.0014
-5 13 10 -1.5276 -0.0005
-5 13 11 -0.3926 -0.0009
-5 13 12 1.6642 0.0007
-5 13 13 -0.0473 -0.0018
-5 13 14 -0.9223 -0.0008
-5 13 15 0.2868 -0.0009
-5 15 1 0.4893 0.0001
-5 15 2 2.1304 -0.0000
-5 15 3 0.0269 -0.0009
-5 15 4 -1.9250 -0.0008
-5 15 5 0.0615 -0.0004
-5 15 6 1.8688 -0.0002
-4 0 2 -92.4141 -0.0063
-4 0 4 42.9851 0.0100
-4 0 6 1.0977 -0.0052
-4 0 8 -19.5037 -0.0039
-4 0 10 19.5719 -0.0117
-4 0 12 -15.1905 0.0075
-4 0 14 12.1324 -0.0011
-4 0 16 -11.2831 -0.0058
-4 0 18 8.8157 0.0086
-4 0 20 -4.1764 0.0013
-4 0 22 0.0700 0.0010
-4 0 24 2.7384 -0.0012
-4 0 26 -0.5786 0.0062
-4 2 1 -22.4309 0.0041
-4 2 2 -37.7971 0.0035
-4 2 3 8.9162 -0.0030
-4 2 4 17.2639 0.0032
-4 2 5 6.8306 -0.0009
-4 2 6 -2.4209 -0.0004
-4 2 7 -14.3524 -0.0005
-4 2 8 -0.9758 -0.0006
-4 2 9 9.5718 0.0008
-4 2 10 1.6047 0.0012
-4 2 11 -3.2632 -0.0003
-4 2 12 -2.5265 0.0010
-4 2 13 -0.8274 -0.0002
-4 2 14 4.7255 0.0007
-4 2 15 0.9050 0.0002
-4 2 16 -7.1516 -0.0008
-4 2 17 -0.7056 -0.0002
-4 2 18 7.0053 -0.0020
-4 2 19 0.2539 0.0009
-4 2 20 -3.5340 0.0006
-4 2 21 -0.6060 0.0003
-4 2 22 -0.3633 0.0008
-4 2 23 0.3290 0.0004
-4 2 24 1.7996 -0.0006
-4 2 25 -0.5123 -0.0009
-4 2 26 0.2730 -0.0029
-4 2 27 0.1668 0.0019
-4 4 1 24.5611 0.0012
-4 4 2 0.1261 0.0001
-4 4 3 -22.9252 -0.0001
-4 4 4 -5.0402 -0.0001
-4 4 5 17.2785 -0.0004
-4 4 6 5.3258 -0.0012
-4 4 7 -6.2961 0.0002
-4 4 8 -0.5190 -0.0008
-4 4 9 -5.1121 0.0013
-4 4 10 -3.6108 -0.0004
-4 4 11 11.6898 -0.0006
-4 4 12 4.4342 0.0005
-4 4 13 -11.2344 -0.0001
-4 4 14 -2.4238 -0.0001
-4 4 15 7.0355 -0.0006
-4 4 16 -0.0050 -0.0002
-4 4 17 -2.3400 -0.0005
-4 4 18 1.6997 0.0000
-4 4 19 0.0910 0.0008
-4 4 20 -0.9837 0.0001
-4 4 21 -0.3822 0.0009
-4 4 22 -0.2651 0.0006
-4 4 23 0.0145 -0.0009
-4 4 24 1.8748 0.0008
-4 4 25 0.3143 -0.0001
-4 4 26 0.2273 -0.0002
-4 6 1 13.2215 -0.0012
-4 6 2 -4.7019 0.0016
-4 6 3 -13.6757 0.0014
-4 6 4 -1.0202 -0.0004
-4 6 5 14.8137 0.0001
-4 6 6 3.8753 0.0004
-4 6 7 -8.5804 -0.0015
-4 6 8 -5.1730 -0.0003
-4 6 9 -0.9342 -0.0007
-4 6 10 3.9735 0.0013
-4 6 11 9.2324 0.0010
-4 6 12 -3.3462 -0.0004
-4 6 13 -10.4354 0.0002
-4 6 14 1.3510 -0.0001
-4 6 15 7.1982 -0.0009
-4 6 16 0.1817 0.0001
-4 6 17 -3.1139 0.0008
-4 6 18 -1.1713 -0.0008
-4 6 19 1.0645 -0.0003
-4 6 20 1.4881 -0.0001
-4 6 21 -1.3452 -0.0006
-4 6 22 -1.6752 -0.0000
-4 6 23 0.8379 -0.0001
-4 6 24 0.6463 0.0004
-4 6 25 -0.2024 0.0013
-4 8 1 -10.2366 -0.0003
-4 8 2 1.2895 -0.0019
-4 8 3 4.7742 0.0007
-4 8 4 -0.2549 0.0010
-4 8 5 2.9001 -0.0002
-4 8 6 -0.1982 -0.0002
-4 8 7 -5.8012 0.0012
-4 8 8 -0.0472 -0.0007
-4 8 9 4.3943 -0.0004
-4 8 10 1.8867 -0.0014
-4 8 11 -0.9767 0.0001
-4 8 12 -2.2530 0.0004
-4 8 13 -1.2007 -0.0004
-4 8 14 1.7559 0.0005
-4 8 15 0.3867 0.0004
-4 8 16 -0.9019 -0.0005
-4 8 17 0.7472 0.0001
-4 8 18 -0.0096 0.0011
-4 8 19 -0.4883 -0.0002
-4 8 20 0.2128 -0.0001
-4 8 21 -0.7978 0.0001
-4 8 22 0.1062 0.0001
-4 8 23 0.4890 0.0005
-4 10 1 -6.6957 0.0004
-4 10 2 7.2605 0.0007
-4 10 3 4.1197 -0.0010
-4 10 4 -2.6736 0.0002
-4 10 5 -1.2706 0.0006
-4 10 6 -1.2172 0.0002
-4 10 7 -0.1525 -0.0002
-4 10 8 2.9268 0.0002
-4 10 9 0.0607 0.0005
-4 10 10 -1.8611 0.0003
-4 10 11 0.8665 -0.0006
-4 10 12 0.2984 0.0004
-4 10 13 -0.5908 -0.0004
-4 10 14 -0.3231 0.0002
-4 10 15 -1.5520 -0.0003
-4 10 16 1.0691 0.0004
-4 10 17 2.5079 -0.0005
-4 10 18 -1.2110 -0.0015
-4 10 19 -0.9214 0.0003
-4 10 20 0.7106 0.0004
-4 10 21 0.3806 -0.0013
-4 12 1 -0.2900 -0.0005
-4 12 2 0.2583 -0.0002
-4 12 3 0.0767 0.0004
-4 12 4 1.1144 -0.0005
-4 12 5 0.4397 0.0004
-4 12 6 -1.4903 -0.0002
-4 12 7 0.2213 0.0003
-4 12 8 0.3189 -0.0001
-4 12 9 -1.5385 -0.0002
-4 12 10 1.7083 -0.0005
-4 12 11 1.6269 -0.0000
-4 12 12 -2.5595 -0.0001
-4 12 13 -0.9243 0.0008
-4 12 14 1.4737 0.0006
-4 12 15 -0.1014 0.0001
-4 12 16 0.3438 0.0003
-4 12 17 0.0226 0.0010
-4 14 1 -0.3006 -0.0003
-4 14 2 -3.5931 0.0000
-4 14 3 -0.4266 0.0005
-4 14 4 3.6748 0.0001
-4 14 5 0.8671 -0.0002
-4 14 6 -3.0640 0.0009
-4 14 7 -0.5374 -0.0005
-4 14 8 0.2764 -0.0006
-4 14 9 -0.0668 -0.0012
-4 14 10 0.5824 0.0012
-4 14 11 0.1260 0.0001
-3 1 1 26.5182 -0.0007
-3 1 2 77.1944 0.0015
-3 1 3 -13.9363 0.0014
-3 1 4 -33.7906 -0.0066
-3 1 5 -2.7115 0.0018
-3 1 6 -1.3736 -0.0005
-3 1 7 12.0127 0.0017
-3 1 8 13.4900 0.0049
-3 1 9 -9.7282 0.0007
-3 1 10 -13.7353 0.0042
-3 1 11 4.9964 -0.0015
-3 1 12 11.8207 -0.0035
-3 1 13 -1.1156 0.0015
-3 1 14 -10.7205 -0.0009
-3 1 15 0.3186 -0.0001
-3 1 16 10.7117 0.0033
-3 1 17 0.3930 -0.0012
-3 1 18 -8.4193 -0.0036
-3 1 19 -0.2419 0.0028
-3 1 20 3.6634 0.0010
-3 1 21 0.2862 -0.0004
-3 1 22 0.5174 -0.0012
-3 1 23 -0.1798 0.0005
-3 1 24 -2.6143 0.0008
-3 1 25 0.6826 -0.0005
-3 1 26 0.3532 -0.0014
-3 1 27 -0.1157 0.0020
-3 3 1 -2.2632 -0.0031
-3 3 2 6.2264 -0.0009
-3 3 3 8.8129 0.0011
-3 3 4 1.7819 -0.0021
-3 3 5 -11.8628 0.0002
-3 3 6 -2.7602 0.0005
-3 3 7 8.2472 -0.0011
-3 3 8 -2.7533 -0.0002
-3 3 9 0.5719 -0.0011
-3 3 10 4.9388 -0.0006
-3 3 11 -5.5746 0.0016
-3 3 12 -3.7756 -0.0004
-3 3 13 6.0290 -0.0008
-3 3 14 0.2705 -0.0005
-3 3 15 -3.3587 0.0001
-3 3 16 3.0389 -0.0002
-3 3 17 0.8944 0.0023
-3 3 18 -4.3333 0.0022
-3 3 19 0.1592 -0.0032
-3 3 20 2.2361 0.0001
-3 3 21 0.6524 -0.0003
-3 3 22 0.3915 -0.0011
-3 3 23 -0.0412 -0.0008
-3 3 24 -1.8593 -0.0006
-3 3 25 -0.3591 0.0016
-3 3 26 -0.2424 0.0014
-3 3 27 -0.1256 -0.0018
-3 5 1 -27.2311 0.0015
-3 5 2 2.4524 -0.0006
-3 5 3 25.1072 -0.0017
-3 5 4 4.6738 0.0006
-3 5 5 -19.5655 0.0001
-3 5 6 -6.6563 0.0001
-3 5 7 6.7807 0.0018
-3 5 8 4.4520 0.0006
-3 5 9 5.9743 0.0002
-3 5 10 -0.3216 0.0000
-3 5 11 -14.1745 -0.0012
-3 5 12 -0.8027 0.0005
-3 5 13 13.3632 0.0001
-3 5 14 1.0789 -0.0002
-3 5 15 -8.5242 0.0010
-3 5 16 -0.7628 -0.0000
-3 5 17 3.1438 -0.0008
-3 5 18 0.4393 0.0005
-3 5 19 -0.4862 0.0014
-3 5 20 -0.8024 -0.0006
-3 5 21 0.5200 -0.0004
-3 5 22 1.2958 0.0005
-3 5 23 -0.0593 0.0008
-3 5 24 -1.5872 -0.0006
-3 5 25 -0.3244 -0.0007
-3 5 26 -0.0739 -0.0005
-3 7 1 1.1822 -0.0004
-3 7 2 3.3672 0.0005
-3 7 3 3.4602 -0.0005
-3 7 4 -0.9558 -0.0010
-3 7 5 -8.9862 -0.0003
-3 7 6 -0.9156 -0.0004
-3 7 7 7.6381 -0.0004
-3 7 8 2.8517 0.0005
-3 7 9 -1.8820 0.0004
-3 7 10 -4.3719 -0.0002
-3 7 11 -3.6580 0.0000
-3 7 12 4.3123 -0.0001
-3 7 13 5.3136 0.0000
-3 7 14 -2.4126 0.0002
-3 7 15 -3.6810 0.0001
-3 7 16 0.6174 0.0000
-3 7 17 1.6032 0.0002
-3 7 18 0.5208 -0.0006
-3 7 19 -0.9951 -0.0007
-3 7 20 -0.7550 0.0008
-3 7 21 2.0343 0.0003
-3 7 22 0.7947 -0.0005
-3 7 23 -1.2472 -0.0003
-3 7 24 0.2317 -0.0006
-3 9 1 11.3502 0.0005
-3 9 2 -6.1206 0.0005
-3 9 3 -6.3256 0.0004
-3 9 4 1.9775 -0.0005
-3 9 5 0.0975 0.0002
-3 9 6 1.0110 -0.0004
-3 9 7 2.7905 -0.0007
-3 9 8 -2.4003 0.0007
-3 9 9 -2.7145 0.0004
-3 9 10 1.0966 0.0011
-3 9 11 1.1099 -0.0000
-3 9 12 -0.2213 -0.0002
-3 9 13 -0.4132 0.0003
-3 9 14 -0.1067 -0.0006
-3 9 15 2.0110 0.0002
-3 9 16 -0.0998 0.0000
-3 9 17 -2.9175 -0.0004
-3 9 18 0.3824 0.0006
-3 9 19 1.3960 0.0004
-3 9 20 -0.3255 -0.0007
-3 9 21 -0.1744 0.0013
-3 9 22 -0.3146 0.0005
-3 11 1 2.2672 -0.0003
-3 11 2 -4.1930 -0.0005
-3 11 3 -1.3193 0.0004
-3 11 4 0.9591 0.0003
-3 11 5 0.6386 -0.0010
-3 11 6 1.1633 0.0003
-3 11 7 -0.8351 -0.0000
-3 11 8 -1.3999 -0.0008
-3 11 9 1.7902 -0.0007
-3 11 10 -0.1437 0.0000
-3 11 11 -2.2569 0.0008
-3 11 12 1.4081 -0.0005
-3 11 13 1.4703 0.0006
-3 11 14 -0.4078 -0.0001
-3 11 15 0.4917 0.0000
-3 11 16 -1.3364 -0.0002
-3 11 17 -0.9335 0.0002
-3 11 18 0.8873 0.0000
-3 11 19 0.1445 -0.0000
-3 13 1 -0.1799 0.0007
-3 13 2 2.9813 0.0001
-3 13 3 0.7556 -0.0004
-3 13 4 -3.4295 0.0003
-3 13 5 -1.6053 0.0004
-3 13 6 2.5210 -0.0005
-3 13 7 0.7067 0.0001
-3 13 8 0.2593 0.0007
-3 13 9 0.5979 0.0010
-3 13 10 -1.8084 -0.0004
-3 13 11 -0.4710 0.0000
-3 13 12 1.8444 -0.0000
-3 13 13 0.0336 -0.0032
-3 13 14 -0.8928 0.0001
-3 13 15 0.2348 -0.0005
-3 15 1 0.2425 -0.0001
-3 15 2 2.3283 0.0002
-3 15 3 -0.0810 -0.0005
-3 15 4 -2.0912 -0.0002
-3 15 5 0.0092 -0.0004
-3 15 6 1.7497 -0.0002
-2 0 2 -97.8705 -0.0035
-2 0 4 40.6757 0.0058
-2 0 6 5.2360 0.0035
-2 0 8 -20.6173 -0.0118
-2 0 10 20.2289 -0.0072
-2 0 12 -16.6867 0.0054
-2 0 14 13.8437 0.0002
-2 0 16 -12.2592 -0.0040
-2 0 18 8.6433 0.0113
-2 0 20 -3.3057 -0.0052
-2 0 22 -0.8025 0.0041
-2 0 24 3.2380 -0.0022
-2 0 26 -0.6512 0.0122
-2 2 1 -26.5574 -0.0006
-2 2 2 -35.4222 -0.0005
-2 2 3 11.2934 -0.0009
-2 2 4 11.6830 0.0043
-2 2 5 5.3880 -0.0008
-2 2 6 2.0192 0.0016
-2 2 7 -12.4643 -0.0007
-2 2 8 -2.2126 -0.0005
-2 2 9 7.0281 0.0001
-2 2 10 1.9802 -0.0003
-2 2 11 -2.0806 -0.0001
-2 2 12 -3.3859 0.0003
-2 2 13 -0.8186 0.0006
-2 2 14 5.6103 0.0016
-2 2 15 0.2059 -0.0002
-2 2 16 -7.5974 -0.0005
-2 2 17 -0.1280 -0.0005
-2 2 18 6.8610 -0.0023
-2 2 19 -0.1222 0.0005
-2 2 20 -2.8882 -0.0005
-2 2 21 -0.5467 -0.0000
-2 2 22 -0.8939 -0.0002
-2 2 23 0.1106 0.0009
-2 2 24 2.2023 0.0008
-2 2 25 -0.2222 -0.0008
-2 2 26 -0.1040 -0.0026
-2 2 27 0.1081 0.0020
-2 4 1 26.7074 0.0005
-2 4 2 3.1519 -0.0011
-2 4 3 -26.2013 0.0017
-2 4 4 -9.3077 -0.0002
-2 4 5 18.3007 0.0001
-2 4 6 7.7443 0.0000
-2 4 7 -4.4602 0.0005
-2 4 8 -0.8415 -0.0007
-2 4 9 -7.9049 -0.0002
-2 4 10 -4.2008 -0.0006
-2 4 11 13.5886 -0.0002
-2 4 12 4.6462 -0.0001
-2 4 13 -11.5197 0.0003
-2 4 14 -2.4863 0.0002
-2 4 15 6.7117 -0.0002
-2 4 16 0.0569 0.0004
-2 4 17 -1.9638 -0.0015
-2 4 18 1.4055 -0.0001
-2 4 19 -0.1529 0.0010
-2 4 20 -0.5709 -0.0004
-2 4 21 -0.3273 0.0008
-2 4 22 -0.6806 0.0008
-2 4 23 -0.4234 0.0000
-2 4 24 1.9834 0.0006
-2 4 25 0.8308 -0.0012
-2 4 26 0.1651 0.0012
-2 6 1 14.3426 -0.0006
-2 6 2 -5.1732 0.0006
-2 6 3 -16.3258 0.0005
-2 6 4 -0.7582 0.0008
-2 6 5 16.2593 0.0003
-2 6 6 3.3915 0.0001
-2 6 7 -7.5922 -0.0014
-2 6 8 -4.4277 0.0005
-2 6 9 -3.2686 -0.0004
-2 6 10 3.5609 0.0005
-2 6 11 10.7729 0.0006
-2 6 12 -3.2655 -0.0006
-2 6 13 -10.6341 0.0004
-2 6 14 1.3204 -0.0001
-2 6 15 6.8954 -0.0008
-2 6 16 0.1875 0.0003
-2 6 17 -2.9441 0.0004
-2 6 18 -1.0811 -0.0011
-2 6 19 1.2435 -0.0006
-2 6 20 1.4338 0.0005
-2 6 21 -1.7290 -0.0006
-2 6 22 -1.7975 -0.0005
-2 6 23 1.0226 -0.0001
-2 6 24 0.6637 0.0002
-2 6 25 0.2763 0.0019
-2 8 1 -10.4529 0.0004
-2 8 2 1.0027 -0.0013
-2 8 3 4.1059 -0.0001
-2 8 4 0.4966 0.0006
-2 8 5 3.1991 0.0003
-2 8 6 -0.6377 0.0009
-2 8 7 -5.3135 0.0011
-2 8 8 0.1502 -0.0016
-2 8 9 3.2561 -0.0001
-2 8 10 1.9125 -0.0011
-2 8 11 -0.6128 -0.0002
-2 8 12 -2.0301 0.0001
-2 8 13 -0.7866 -0.0003
-2 8 14 1.5229 0.0005
-2 8 15 -0.1758 0.0002
-2 8 16 -0.8049 -0.0002
-2 8 17 1.0586 0.0001
-2 8 18 0.3154 0.0013
-2 8 19 -0.2404 0.0002
-2 8 20 -0.0936 -0.0004
-2 8 21 -1.2175 -0.0003
-2 8 22 0.3776 0.0001
-2 8 23 0.6844 0.0001
-2 10 1 -6.6618 -0.0003
-2 10 2 7.2038 0.0007
-2 10 3 3.6685 -0.0005
-2 10 4 -2.3075 0.0001
-2 10 5 -0.7804 0.0001
-2 10 6 -1.2593 0.0002
-2 10 7 -0.2595 0.0002
-2 10 8 2.5329 0.0006
-2 10 9 -0.1391 -0.0001
-2 10 10 -1.5266 -0.0001
-2 10 11 1.0179 -0.0005
-2 10 12 0.4677 0.0005
-2 10 13 -0.3648 -0.0007
-2 10 14 -0.7916 -0.0001
-2 10 15 -1.9704 -0.0003
-2 10 16 1.5828 0.0003
-2 10 17 2.7152 -0.0000
-2 10 18 -1.0620 -0.0014
-2 10 19 -0.9249 0.0000
-2 10 20 0.4442 0.0002
-2 10 21 0.3350 -0.0022
-2 12 1 -0.1189 -0.0002
-2 12 2 -0.1741 -0.0001
-2 12 3 -0.3970 0.0000
-2 12 4 1.5176 -0.0004
-2 12 5 0.9303 0.0005
-2 12 6 -1.3698 -0.0004
-2 12 7 0.1046 0.0002
-2 12 8 -0.2781 0.0000
-2 12 9 -1.6388 0.0001
-2 12 10 2.0729 -0.0002
-2 12 11 1.6652 -0.0005
-2 12 12 -2.6625 -0.0001
-2 12 13 -1.0406 0.0015
-2 12 14 1.2685 0.0002
-2 12 15 -0.0100 0.0003
-2 12 16 0.5839 -0.0002
-2 12 17 -0.1917 0.0016
-2 14 1 -0.1708 -0.0001
-2 14 2 -3.9043 0.0001
-2 14 3 -0.2537 0.0004
-2 14 4 3.9270 -0.0001
-2 14 5 0.9291 -0.0005
-2 14 6 -2.7510 0.0005
-2 14 7 -0.4701 0.0000
-2 14 8 -0.2372 -0.0004
-2 14 9 -0.1870 -0.0008
-2 14 10 0.7050 0.0009
-2 14 11 0.2021 -0.0007
-1 1 1 29.9105 0.0032
-1 1 2 77.1309 0.0032
-1 1 3 -16.1859 0.0018
-1 1 4 -29.0404 -0.0031
-1 1 5 -1.2436 0.0000
-1 1 6 -5.4305 -0.0055
-1 1 7 10.3929 0.0033
-1 1 8 14.1703 0.0071
-1 1 9 -7.9097 -0.0008
-1 1 10 -14.2022 0.0025
-1 1 11 4.2775 -0.0002
-1 1 12 13.0463 -0.0012
-1 1 13 -1.1454 0.0007
-1 1 14 -12.0932 -0.0015
-1 1 15 0.7674 -0.0003
-1 1 16 11.3606 0.0018
-1 1 17 0.0652 -0.0007
-1 1 18 -8.1564 -0.0050
-1 1 19 -0.0895 0.0035
-1 1 20 2.8713 0.0041
-1 1 21 0.2751 -0.0009
-1 1 22 1.2624 -0.0010
-1 1 23 -0.1414 0.0011
-1 1 24 -3.0251 0.0008
-1 1 25 0.4097 -0.0016
-1 1 26 0.5040 -0.0049
-1 1 27 -0.0062 0.0015
-1 3 1 -1.9978 0.0015
-1 3 2 1.1638 0.0016
-1 3 3 9.8328 -0.0019
-1 3 4 7.7637 -0.0010
-1 3 5 -11.3124 0.0003
-1 3 6 -6.2023 -0.0010
-1 3 7 5.7822 -0.0026
-1 3 8 -1.8335 -0.0012
-1 3 9 3.4250 0.0016
-1 3 10 4.9180 0.0004
-1 3 11 -6.9400 0.0007
-1 3 12 -3.4208 0.0005
-1 3 13 5.9622 -0.0012
-1 3 14 0.0043 -0.0007
-1 3 15 -2.7408 0.0001
-1 3 16 3.0611 -0.0008
-1 3 17 0.3334 0.0025
-1 3 18 -3.9916 0.0022
-1 3 19 0.5802 -0.0032
-1 3 20 1.6460 0.0006
-1 3 21 0.4868 0.0007
-1 3 22 0.8539 -0.0001
-1 3 23 0.3443 -0.0018
-1 3 24 -2.1051 -0.0010
-1 3 25 -0.6302 0.0024
-1 3 26 0.0413 0.0009
-1 3 27 -0.1565 -0.0025
-1 5 1 -29.2785 0.0005
-1 5 2 1.5881 0.0007
-1 5 3 28.3700 -0.0006
-1 5 4 6.2915 -0.0001
-1 5 5 -20.7233 -0.0008
-1 5 6 -7.0943 0.0003
-1 5 7 5.0955 0.0020
-1 5 8 3.9103 -0.0003
-1 5 9 8.4991 -0.0001
-1 5 10 0.2946 0.0004
-1 5 11 -15.7643 -0.0006
-1 5 12 -0.9941 0.0008
-1 5 13 13.4925 -0.0001
-1 5 14 1.1423 -0.0002
-1 5 15 -8.1844 0.0002
-1 5 16 -0.7561 -0.0003
-1 5 17 2.8910 -0.0000
-1 5 18 0.5089 0.0004
-1 5 19 -0.5133 0.0019
-1 5 20 -0.9639 -0.0007
-1 5 21 0.6496 -0.0007
-1 5 22 1.7246 0.0005
-1 5 23 0.0430 0.0004
-1 5 24 -1.6469 0.0001
-1 5 25 -0.8563 -0.0005
-1 5 26 -0.0225 -0.0021
-1 7 1 0.7800 -0.0008
-1 7 2 3.9201 0.0003
-1 7 3 4.8584 0.0001
-1 7 4 -1.9547 -0.0007
-1 7 5 -9.3027 -0.0001
-1 7 6 -0.1369 -0.0011
-1 7 7 6.5624 -0.0008
-1 7 8 2.2191 0.0007
-1 7 9 -0.0672 0.0003
-1 7 10 -4.1959 0.0000
-1 7 11 -4.3335 0.0001
-1 7 12 4.1064 0.0001
-1 7 13 5.0650 -0.0001
-1 7 14 -2.2291 0.0003
-1 7 15 -3.2017 0.0001
-1 7 16 0.5751 -0.0003
-1 7 17 1.4020 0.0004
-1 7 18 0.2534 -0.0003
-1 7 19 -1.2080 -0.0008
-1 7 20 -0.5692 0.0006
-1 7 21 2.4614 0.0005
-1 7 22 0.6447 -0.0004
-1 7 23 -1.4777 0.0000
-1 7 24 0.2543 -0.0003
-1 9 1 11.3075 0.0004
-1 9 2 -5.8960 0.0002
-1 9 3 -5.8094 0.0006
-1 9 4 1.5225 -0.0004
-1 9 5 -0.2187 -0.0000
-1 9 6 1.1068 -0.0006
-1 9 7 2.5725 -0.0003
-1 9 8 -2.1623 0.0005
-1 9 9 -2.1249 0.0000
-1 9 10 1.0013 0.0011
-1 9 11 0.9233 0.0003
-1 9 12 -0.5635 -0.0001
-1 9 13 -0.8820 0.0002
-1 9 14 0.3121 -0.0004
-1 9 15 2.5664 0.0004
-1 9 16 -0.3548 -0.0000
-1 9 17 -3.1466 -0.0007
-1 9 18 0.0400 0.0002
-1 9 19 1.1332 0.0003
-1 9 20 -0.0077 -0.0005
-1 9 21 0.0817 0.0015
-1 9 22 -0.4073 0.0009
-1 11 1 1.9746 0.0001
-1 11 2 -3.8987 -0.0008
-1 11 3 -0.7324 0.0001
-1 11 4 0.6694 0.0006
-1 11 5 0.1181 -0.0005
-1 11 6 1.0614 0.0002
-1 11 7 -0.6403 -0.0005
-1 11 8 -0.8327 -0.0007
-1 11 9 1.8582 0.0001
-1 11 10 -0.5581 -0.0002
-1 11 11 -2.3265 0.0005
-1 11 12 1.3111 -0.0001
-1 11 13 1.4206 0.0008
-1 11 14 0.0031 0.0002
-1 11 15 0.5674 -0.0003
-1 11 16 -1.7296 0.0002
-1 11 17 -0.8783 -0.0002
-1 11 18 0.7467 0.0001
-1 11 19 0.1845 0.0008
-1 13 1 -0.2555 0.0002
-1 13 2 3.5025 0.0002
-1 13 3 0.8683 -0.0002
-1 13 4 -3.7653 -0.0001
-1 13 5 -1.7959 0.0004
-1 13 6 2.1877 0.0001
-1 13 7 0.6356 0.0003
-1 13 8 0.9072 0.0003
-1 13 9 0.7071 0.0001
-1 13 10 -1.9945 -0.0001
-1 13 11 -0.5263 0.0008
-1 13 12 1.8547 -0.0009
-1 13 13 0.1206 -0.0042
-1 13 14 -0.7689 0.0010
-1 13 15 0.1179 -0.0002
-1 15 1 0.2352 -0.0005
-1 15 2 2.3859 0.0001
-1 15 3 -0.4201 -0.0002
-1 15 4 -2.0477 0.0002
-1 15 5 0.0999 0.0000
-1 15 6 1.4301 0.0002
0 0 2 -96.3651 -0.0012
0 0 4 35.4691 -0.0030
0 0 6 8.5541 0.0099
0 0 8 -20.3358 -0.0156
0 0 10 20.4075 -0.0012
0 0 12 -17.7800 0.0013
0 0 14 15.2493 -0.0005
0 0 16 -12.8448 0.0002
0 0 18 8.2513 0.0123
0 0 20 -2.4708 -0.0083
0 0 22 -1.6505 0.0045
0 0 24 3.5209 -0.0025
0 0 26 -0.5681 0.0165
0 2 0 42.7992 0.0039
0 2 1 -28.5019 -0.0068
0 2 2 -30.2071 -0.0030
0 2 3 11.9340 0.0003
0 2 4 5.2726 0.0014
0 2 5 3.8204 0.0001
0 2 6 5.7133 0.0028
0 2 7 -9.5796 -0.0001
0 2 8 -3.1028 0.0013
0 2 9 4.1425 -0.0008
0 2 10 2.4468 -0.0010
0 2 11 -0.9840 -0.0003
0 2 12 -4.2558 -0.0010
0 2 13 -0.6621 0.0011
0 2 14 6.3729 0.0014
0 2 15 -0.4688 -0.0001
0 2 16 -7.8020 -0.0001
0 2 17 0.4438 -0.0005
0 2 18 6.4806 -0.0013
0 2 19 -0.4911 0.0000
0 2 20 -2.1711 -0.0011
0 2 21 -0.4340 -0.0006
0 2 22 -1.4691 -0.0019
0 2 23 -0.0260 0.0008
0 2 24 2.5378 0.0006
0 2 25 0.0571 0.0001
0 2 26 -0.3890 -0.0012
0 2 27 0.0597 0.0020
0 4 0 -1.4216 -0.0004
0 4 1 28.3984 -0.0003
0 4 2 6.3652 -0.0017
0 4 3 -28.6143 0.0018
0 4 4 -13.0551 -0.0012
0 4 5 18.2564 0.0009
0 4 6 9.2471 0.0006
0 4 7 -2.0600 0.0012
0 4 8 -0.9808 -0.0001
0 4 9 -10.3732 -0.0014
0 4 10 -4.5151 -0.0003
0 4 11 14.7809 -0.0002
0 4 12 4.5912 -0.0007
0 4 13 -11.3787 0.0002
0 4 14 -2.4533 -0.0001
0 4 15 6.2296 0.0005
0 4 16 0.0699 0.0009
0 4 17 -1.5756 -0.0017
0 4 18 1.1143 0.0003
0 4 19 -0.3270 0.0006
0 4 20 -0.1207 -0.0005
0 4 21 -0.2278 0.0003
0 4 22 -1.2372 0.0005
0 4 23 -0.7097 0.0007
0 4 24 2.0728 0.0002
0 4 25 1.1316 -0.0018
0 4 26 0.0512 0.0024
0 6 0 8.7597 0.0005
0 6 1 15.4132 0.0002
0 6 2 -5.3985 -0.0004
0 6 3 -18.4530 -0.0005
0 6 4 -0.3535 0.0015
0 6 5 16.5939 -0.0001
0 6 6 2.6188 -0.0003
0 6 7 -5.9472 -0.0010
0 6 8 -3.4763 0.0015
0 6 9 -5.4299 0.0002
0 6 10 3.1675 -0.0002
0 6 11 11.6426 0.0001
0 6 12 -3.0169 -0.0006
0 6 13 -10.4163 0.0003
0 6 14 1.1896 -0.0002
0 6 15 6.3638 -0.0002
0 6 16 0.1604 0.0003
0 6 17 -2.6593 -0.0001
0 6 18 -0.8798 -0.0011
0 6 19 1.3333 -0.0010
0 6 20 1.3455 0.0007
0 6 21 -2.0241 -0.0005
0 6 22 -1.9151 -0.0004
0 6 23 1.1585 -0.0000
0 6 24 0.6782 -0.0005
0 6 25 0.5685 0.0020
0 8 0 -0.5206 -0.0014
0 8 1 -10.0732 0.0010
0 8 2 0.5575 -0.0002
0 8 3 3.3257 -0.0007
0 8 4 1.1947 -0.0002
0 8 5 3.1524 0.0007
0 8 6 -0.9720 0.0015
0 8 7 -4.4909 0.0006
0 8 8 0.2893 -0.0019
0 8 9 2.1126 0.0005
0 8 10 1.7425 -0.0006
0 8 11 -0.3506 -0.0004
0 8 12 -1.6101 -0.0002
0 8 13 -0.3431 -0.0001
0 8 14 1.1709 0.0003
0 8 15 -0.7121 0.0001
0 8 16 -0.6958 0.0002
0 8 17 1.2210 0.0000
0 8 18 0.5888 0.0010
0 8 19 0.0758 0.0005
0 8 20 -0.2578 -0.0004
0 8 21 -1.5373 -0.0002
0 8 22 0.5028 -0.0001
0 8 23 0.7673 -0.0003
0 10 0 -9.2602 0.0008
0 10 1 -6.3293 -0.0010
0 10 2 6.9039 0.0008
0 10 3 3.1072 0.0001
0 10 4 -2.0131 0.0000
0 10 5 -0.3452 -0.0005
0 10 6 -1.1896 -0.0000
0 10 7 -0.3099 0.0006
0 10 8 2.0281 0.0011
0 10 9 -0.3947 -0.0007
0 10 10 -1.2575 -0.0003
0 10 11 1.1527 -0.0002
0 10 12 0.7494 0.0004
0 10 13 -0.0443 -0.0009
0 10 14 -1.2518 -0.0005
0 10 15 -2.2697 -0.0003
0 10 16 1.8582 -0.0000
0 10 17 2.7320 0.0004
0 10 18 -0.6951 -0.0008
0 10 19 -0.7357 -0.0007
0 10 20 0.1920 0.0001
0 10 21 0.1939 -0.0022
0 12 0 -0.8146 0.0006
0 12 1 0.1407 0.0003
0 12 2 -0.6819 0.0001
0 12 3 -0.9068 -0.0002
0 12 4 1.7721 -0.0003
0 12 5 1.3038 0.0004
0 12 6 -1.1166 -0.0005
0 12 7 0.0482 0.0000
0 12 8 -0.9226 -0.0001
0 12 9 -1.6738 0.0004
0 12 10 2.3949 0.0001
0 12 11 1.6590 -0.0008
0 12 12 -2.5317 -0.0002
0 12 13 -1.0493 0.0018
0 12 14 0.9712 -0.0001
0 12 15 0.0947 0.0006
0 12 16 0.7064 -0.0009
0 12 17 -0.2607 0.0015
0 14 0 3.1478 0.0007
0 14 1 -0.2978 0.0004
0 14 2 -4.2246 0.0002
0 14 3 0.1186 0.0004
0 14 4 3.9747 0.0001
0 14 5 0.8276 -0.0007
0 14 6 -2.2614 -0.0003
0 14 7 -0.3769 -0.0000
0 14 8 -0.7082 0.0001
0 14 9 -0.2149 0.0000
0 14 10 0.7047 0.0004
0 14 11 0.2410 -0.0010
1 1 0 -92.9088 -0.0105
1 1 1 30.8477 0.0066
1 1 2 71.3295 0.0017
1 1 3 -16.4642 0.0028
1 1 4 -22.4821 0.0033
1 1 5 -0.0168 -0.0014
1 1 6 -8.3792 -0.0068
1 1 7 8.1217 0.0036
1 1 8 13.8950 0.0064
1 1 9 -5.8290 -0.0019
1 1 10 -14.4037 -0.0004
1 1 11 3.5078 0.0012
1 1 12 13.8995 0.0011
1 1 13 -1.2299 0.0000
1 1 14 -13.1410 -0.0002
1 1 15 1.1896 -0.0008
1 1 16 11.6760 -0.0005
1 1 17 -0.3200 0.0002
1 1 18 -7.6963 -0.0056
1 1 19 0.1229 0.0029
1 1 20 2.0707 0.0046
1 1 21 0.2437 -0.0007
1 1 22 2.0357 0.0002
1 1 23 -0.1591 0.0011
1 1 24 -3.2431 0.0014
1 1 25 0.1459 -0.0019
1 1 26 0.4901 -0.0073
1 1 27 0.0569 0.0002
1 3 0 -5.6706 -0.0009
1 3 1 -2.6834 0.0050
1 3 2 -3.9524 0.0019
1 3 3 11.0163 -0.0026
1 3 4 12.8135 0.0015
1 3 5 -10.0699 -0.0001
1 3 6 -8.4398 -0.0011
1 3 7 2.6763 -0.0041
1 3 8 -0.9891 -0.0026
1 3 9 6.0378 0.0036
1 3 10 4.5830 0.0004
1 3 11 -7.8524 0.0002
1 3 12 -2.8855 0.0012
1 3 13 5.6459 -0.0011
1 3 14 -0.2866 -0.0000
1 3 15 -2.1080 0.0001
1 3 16 3.0141 -0.0006
1 3 17 -0.2063 0.0014
1 3 18 -3.4915 0.0012
1 3 19 0.9084 -0.0023
1 3 20 0.9571 0.0005
1 3 21 0.3286 0.0014
1 3 22 1.4063 0.0009
1 3 23 0.5240 -0.0014
1 3 24 -2.2711 -0.0003
1 3 25 -0.7685 0.0018
1 3 26 0.2382 0.0004
1 5 0 -5.3510 -0.0018
1 5 1 -30.5349 -0.0008
1 5 2 0.4624 0.0015
1 5 3 30.2423 0.0007
1 5 4 7.4606 -0.0006
1 5 5 -20.4141 -0.0008
1 5 6 -6.8430 0.0007
1 5 7 2.9262 0.0016
1 5 8 3.1722 -0.0011
1 5 9 10.5746 -0.0007
1 5 10 0.6834 0.0004
1 5 11 -16.4774 0.0002
1 5 12 -1.1066 0.0009
1 5 13 13.1319 0.0002
1 5 14 1.1128 0.0000
1 5 15 -7.5919 -0.0009
1 5 16 -0.6253 -0.0003
1 5 17 2.5350 0.0004
1 5 18 0.4719 -0.0001
1 5 19 -0.5387 0.0021
1 5 20 -1.1067 -0.0007
1 5 21 0.7641 -0.0004
1 5 22 2.1315 0.0002
1 5 23 0.0859 -0.0001
1 5 24 -1.6224 0.0007
1 5 25 -1.1431 -0.0001
1 7 0 -5.9054 0.0015
1 7 1 0.0395 -0.0011
1 7 2 4.4214 -0.0002
1 7 3 6.0161 0.0003
1 7 4 -2.8904 -0.0001
1 7 5 -8.8855 0.0001
1 7 6 0.6127 -0.0012
1 7 7 5.0859 -0.0008
1 7 8 1.5463 0.0005
1 7 9 1.5004 -0.0001
1 7 10 -3.8365 0.0001
1 7 11 -4.6281 -0.0000
1 7 12 3.5916 0.0003
1 7 13 4.6364 -0.0000
1 7 14 -1.9113 0.0004
1 7 15 -2.5800 0.0001
1 7 16 0.5300 -0.0006
1 7 17 1.1019 0.0004
1 7 18 0.0332 0.0002
1 7 19 -1.3105 -0.0006
1 7 20 -0.4508 0.0004
1 7 21 2.6862 0.0003
1 7 22 0.5186 -0.0003
1 7 23 -1.5102 0.0001
1 7 24 0.2348 -0.0001
1 9 0 7.1685 -0.0001
1 9 1 10.7290 0.0002
1 9 2 -5.4515 -0.0003
1 9 3 -5.1407 0.0006
1 9 4 1.1721 -0.0002
1 9 5 -0.4059 -0.0001
1 9 6 1.1235 -0.0002
1 9 7 2.1713 0.0001
1 9 8 -1.8914 0.0001
1 9 9 -1.4887 -0.0002
1 9 10 1.0730 0.0006
1 9 11 0.7188 0.0004
1 9 12 -0.9615 -0.0001
1 9 13 -1.3071 0.0001
1 9 14 0.7232 -0.0001
1 9 15 2.9674 0.0003
1 9 16 -0.4974 -0.0000
1 9 17 -3.0947 -0.0006
1 9 18 -0.2482 -0.0002
1 9 19 0.6764 0.0004
1 9 20 0.1372 -0.0002
1 9 21 0.3302 0.0012
1 9 22 -0.3385 0.0010
1 11 0 5.8330 -0.0005
1 11 1 1.5787 0.0004
1 11 2 -3.5076 -0.0009
1 11 3 -0.1243 -0.0004
1 11 4 0.4959 0.0007
1 11 5 -0.3046 0.0002
1 11 6 0.8771 0.0002
1 11 7 -0.5096 -0.0009
1 11 8 -0.2168 -0.0005
1 11 9 1.9407 0.0006
1 11 10 -0.9555 -0.0005
1 11 11 -2.3317 0.0002
1 11 12 1.0888 0.0002
1 11 13 1.2198 0.0008
1 11 14 0.3612 0.0005
1 11 15 0.6147 -0.0006
1 11 16 -1.8125 0.0008
1 11 17 -0.8649 -0.0005
1 11 18 0.4441 0.0001
1 11 19 0.1533 0.0020
1 13 0 -2.7093 -0.0009
1 13 1 -0.2783 -0.0005
1 13 2 4.0536 0.0003
1 13 3 0.9109 0.0000
1 13 4 -3.8840 -0.0005
1 13 5 -1.8401 0.0004
1 13 6 1.7160 0.0006
1 13 7 0.5529 0.0008
1 13 8 1.5215 -0.0001
1 13 9 0.6545 -0.0008
1 13 10 -2.0817 0.0001
1 13 11 -0.5053 0.0009
1 13 12 1.6670 -0.0015
1 13 13 0.1613 -0.0041
1 13 14 -0.5846 0.0014
1 15 0 -1.4590 -0.0007
1 15 1 0.5572 -0.0010
1 15 2 2.3074 -0.0003
1 15 3 -0.9068 -0.0003
1 15 4 -1.8145 0.0001
1 15 5 0.2413 0.0004
1 15 6 1.0431 0.0008
2 0 0 114.1783 0.0112
2 0 2 -87.6161 0.0048
2 0 4 28.1253 -0.0108
2 0 6 10.6035 0.0086
2 0 8 -18.9955 -0.0152
2 0 10 20.1536 0.0050
2 0 12 -18.2962 -0.0017
2 0 14 16.2170 -0.0030
2 0 16 -13.1204 0.0050
2 0 18 7.7459 0.0102
2 0 20 -1.6508 -0.0066
2 0 22 -2.5359 0.0027
2 0 24 3.5424 -0.0012
2 0 26 -0.3432 0.0160
2 2 0 41.5101 0.0088
2 2 1 -27.4527 -0.0095
2 2 2 -23.2793 -0.0012
2 2 3 10.7042 -0.0005
2 2 4 -0.5734 -0.0024
2 2 5 2.2978 0.0007
2 2 6 7.9275 0.0016
2 2 7 -6.0617 0.0011
2 2 8 -3.6375 0.0031
2 2 9 1.3461 -0.0012
2 2 10 2.9891 -0.0002
2 2 11 -0.0432 -0.0006
2 2 12 -4.9716 -0.0015
2 2 13 -0.3753 0.0009
2 2 14 6.9386 0.0001
2 2 15 -1.1074 0.0000
2 2 16 -7.7688 -0.0005
2 2 17 1.0609 -0.0001
2 2 18 5.8493 0.0001
2 2 19 -0.8370 -0.0002
2 2 20 -1.3336 -0.0008
2 2 21 -0.3720 -0.0009
2 2 22 -2.1106 -0.0026
2 2 23 0.0094 0.0000
2 2 24 2.6987 -0.0011
2 2 25 0.2615 0.0009
2 2 26 -0.4767 -0.0001
2 2 27 0.0428 0.0021
2 4 0 -1.5316 0.0004
2 4 1 29.2385 -0.0001
2 4 2 9.0001 -0.0013
2 4 3 -29.3382 0.0008
2 4 4 -15.5584 -0.0019
2 4 5 16.7698 0.0009
2 4 6 9.6352 0.0001
2 4 7 0.6517 0.0019
2 4 8 -1.0248 0.0004
2 4 9 -12.2584 -0.0017
2 4 10 -4.4870 0.0004
2 4 11 15.2044 -0.0003
2 4 12 4.3346 -0.0009
2 4 13 -10.8910 -0.0002
2 4 14 -2.2557 -0.0006
2 4 15 5.6227 0.0008
2 4 16 -0.0021 0.0007
2 4 17 -1.1767 -0.0008
2 4 18 0.8036 0.0007
2 4 19 -0.3900 0.0001
2 4 20 0.3602 -0.0000
2 4 21 -0.1907 -0.0003
2 4 22 -1.7475 0.0003
2 4 23 -0.8143 0.0004
2 4 24 2.0150 -0.0002
2 4 25 1.2309 -0.0018
2 4 26 -0.0063 0.0024
2 6 0 8.5099 0.0014
2 6 1 16.2042 0.0008
2 6 2 -5.2837 -0.0008
2 6 3 -19.6189 -0.0009
2 6 4 0.1041 0.0016
2 6 5 15.7332 -0.0008
2 6 6 1.6768 -0.0006
2 6 7 -3.9976 -0.0008
2 6 8 -2.5006 0.0020
2 6 9 -7.0835 0.0010
2 6 10 2.8053 -0.0007
2 6 11 11.7893 -0.0001
2 6 12 -2.5952 -0.0003
2 6 13 -9.8184 -0.0001
2 6 14 1.0853 -0.0002
2 6 15 5.5836 0.0003
2 6 16 0.0280 -0.0001
2 6 17 -2.2044 -0.0002
2 6 18 -0.6321 -0.0007
2 6 19 1.3407 -0.0012
2 6 20 1.2376 0.0004
2 6 21 -2.1865 -0.0004
2 6 22 -1.9188 -0.0000
2 6 23 1.1154 0.0003
2 6 24 0.6432 -0.0008
2 6 25 0.7304 0.0014
2 8 0 -0.4767 -0.0019
2 8 1 -9.1752 0.0012
2 8 2 0.0335 0.0009
2 8 3 2.5477 -0.0008
2 8 4 1.7196 -0.0007
2 8 5 2.8119 0.0010
2 8 6 -1.2565 0.0010
2 8 7 -3.4552 -0.0000
2 8 8 0.4825 -0.0017
2 8 9 1.1281 0.0007
2 8 10 1.3138 0.0002
2 8 11 -0.1461 -0.0001
2 8 12 -1.0266 -0.0003
2 8 13 0.0694 0.0001
2 8 14 0.7661 -0.0001
2 8 15 -1.2370 0.0001
2 8 16 -0.5710 0.0007
2 8 17 1.3288 -0.0001
2 8 18 0.6526 0.0004
2 8 19 0.3850 0.0006
2 8 20 -0.2447 -0.0002
2 8 21 -1.6536 -0.0000
2 8 22 0.4915 -0.0004
2 8 23 0.6935 0.0000
2 10 0 -9.0325 0.0010
2 10 1 -5.7534 -0.0013
2 10 2 6.4012 0.0007
2 10 3 2.4746 0.0006
2 10 4 -1.7862 0.0001
2 10 5 -0.0054 -0.0009
2 10 6 -1.0790 -0.0003
2 10 7 -0.2289 0.0007
2 10 8 1.5254 0.0013
2 10 9 -0.7242 -0.0010
2 10 10 -1.0472 0.0001
2 10 11 1.2468 -0.0001
2 10 12 0.9987 0.0003
2 10 13 0.3023 -0.0008
2 10 14 -1.5787 -0.0006
2 10 15 -2.4090 -0.0003
2 10 16 1.8356 -0.0006
2 10 17 2.5398 0.0007
2 10 18 -0.3060 -0.0000
2 10 19 -0.3729 -0.0018
2 10 20 0.0286 -0.0003
2 12 0 -0.6918 0.0004
2 12 1 0.4330 0.0007
2 12 2 -1.1573 0.0000
2 12 3 -1.3603 -0.0001
2 12 4 1.8411 -0.0002
2 12 5 1.5310 0.0001
2 12 6 -0.7812 -0.0005
2 12 7 0.0341 -0.0002
2 12 8 -1.5739 -0.0004
2 12 9 -1.5955 0.0007
2 12 10 2.6950 0.0003
2 12 11 1.5297 -0.0005
2 12 12 -2.2410 -0.0001
2 12 13 -0.8961 0.0015
2 12 14 0.6942 -0.0005
2 12 15 0.1200 0.0012
2 12 16 0.6681 -0.0015
2 12 17 -0.1651 0.0008
2 14 0 3.2409 0.0006
2 14 1 -0.6530 0.0009
2 14 2 -4.4478 0.0004
2 14 3 0.5532 0.0005
2 14 4 3.7710 0.0006
2 14 5 0.6988 -0.0006
2 14 6 -1.7011 -0.0009
2 14 7 -0.3678 -0.0006
2 14 8 -1.0546 0.0006
2 14 9 -0.0974 0.0006
2 14 10 0.5960 0.0001
2 14 11 0.2441 -0.0002
3 1 0 -87.4285 -0.0155
3 1 1 28.9050 0.0066
3 1 2 60.8460 -0.0043
3 1 3 -14.7744 0.0039
3 1 4 -15.3917 0.0071
3 1 5 0.7888 -0.0014
3 1 6 -9.8420 -0.0026
3 1 7 5.5526 0.0026
3 1 8 12.9848 0.0046
3 1 9 -3.8167 -0.0024
3 1 10 -14.3343 -0.0036
3 1 11 2.7481 0.0021
3 1 12 14.2654 0.0016
3 1 13 -1.3760 -0.0002
3 1 14 -13.7871 0.0021
3 1 15 1.5987 -0.0011
3 1 16 11.7047 -0.0023
3 1 17 -0.7853 0.0014
3 1 18 -7.0448 -0.0043
3 1 19 0.3579 0.0015
3 1 20 1.1725 0.0024
3 1 21 0.2560 -0.0000
3 1 22 2.8620 0.0011
3 1 23 -0.2468 0.0004
3 1 24 -3.1901 0.0015
3 1 25 -0.0645 -0.0009
3 1 26 0.3172 -0.0064
3 1 27 0.0695 -0.0017
3 3 0 -5.2074 -0.0020
3 3 1 -4.1965 0.0046
3 3 2 -7.8922 0.0003
3 3 3 11.7185 -0.0013
3 3 4 15.8953 0.0028
3 3 5 -8.0124 -0.0003
3 3 6 -9.1894 0.0002
3 3 7 -0.6633 -0.0045
3 3 8 -0.2660 -0.0029
3 3 9 8.0711 0.0037
3 3 10 3.9999 -0.0004
3 3 11 -8.2683 -0.0002
3 3 12 -2.3162 0.0010
3 3 13 5.1328 -0.0004
3 3 14 -0.5946 0.0006
3 3 15 -1.4698 0.0006
3 3 16 2.8839 0.0006
3 3 17 -0.7208 -0.0006
3 3 18 -2.8156 0.0003
3 3 19 1.0708 -0.0012
3 3 20 0.1903 -0.0002
3 3 21 0.3118 0.0013
3 3 22 1.9079 0.0010
3 3 23 0.4844 0.0004
3 3 24 -2.2344 0.0010
3 3 25 -0.7978 0.0006
3 3 26 0.2731 0.0005
3 5 0 -4.7854 -0.0024
3 5 1 -30.6024 -0.0018
3 5 2 -0.7600 0.0012
3 5 3 30.1960 0.0013
3 5 4 8.0524 -0.0007
3 5 5 -18.5931 0.0004
3 5 6 -6.0671 0.0012
3 5 7 0.6542 0.0013
3 5 8 2.4291 -0.0012
3 5 9 12.0094 -0.0015
3 5 10 0.8350 0.0002
3 5 11 -16.3763 0.0006
3 5 12 -1.1560 0.0005
3 5 13 12.4064 0.0007
3 5 14 0.9003 0.0002
3 5 15 -6.8016 -0.0013
3 5 16 -0.3748 0.0001
3 5 17 2.0968 0.0005
3 5 18 0.4196 -0.0006
3 5 19 -0.5987 0.0016
3 5 20 -1.2277 -0.0005
3 5 21 0.8566 0.0002
3 5 22 2.3344 -0.0002
3 5 23 0.1846 -0.0005
3 5 24 -1.4553 0.0007
3 5 25 -1.2404 0.0007
3 7 0 -5.7281 0.0013
3 7 1 -0.9144 -0.0008
3 7 2 4.7758 -0.0008
3 7 3 6.7624 0.0002
3 7 4 -3.6198 0.0002
3 7 5 -7.8942 0.0001
3 7 6 1.3020 -0.0007
3 7 7 3.5147 -0.0003
3 7 8 0.8949 0.0002
3 7 9 2.6115 -0.0003
3 7 10 -3.3037 -0.0000
3 7 11 -4.6038 -0.0005
3 7 12 2.8819 0.0001
3 7 13 4.0561 0.0000
3 7 14 -1.6207 0.0005
3 7 15 -1.8114 0.0002
3 7 16 0.5381 -0.0006
3 7 17 0.6707 0.0001
3 7 18 -0.0836 0.0007
3 7 19 -1.3354 -0.0001
3 7 20 -0.3628 0.0004
3 7 21 2.6564 -0.0001
3 7 22 0.3860 -0.0000
3 7 23 -1.2808 -0.0004
3 7 24 0.1633 -0.0003
3 9 0 6.8212 0.0001
3 9 1 9.7332 0.0001
3 9 2 -4.8291 -0.0007
3 9 3 -4.3747 0.0005
3 9 4 0.9144 -0.0002
3 9 5 -0.4829 -0.0001
3 9 6 1.1607 0.0004
3 9 7 1.6027 0.0004
3 9 8 -1.7183 -0.0000
3 9 9 -0.8712 -0.0003
3 9 10 1.2798 -0.0003
3 9 11 0.5183 0.0002
3 9 12 -1.3005 -0.0000
3 9 13 -1.6645 -0.0001
3 9 14 1.0673 0.0001
3 9 15 3.2198 0.0002
3 9 16 -0.5710 0.0001
3 9 17 -2.8532 -0.0004
3 9 18 -0.3101 -0.0006
3 9 19 0.1478 0.0004
3 9 20 0.1058 0.0002
3 9 21 0.4707 0.0012
3 9 22 -0.1756 0.0007
3 11 0 5.5069 -0.0004
3 11 1 1.1826 0.0005
3 11 2 -3.0588 -0.0006
3 11 3 0.4208 -0.0008
3 11 4 0.3991 0.0005
3 11 5 -0.5970 0.0006
3 11 6 0.6578 0.0001
3 11 7 -0.4764 -0.0008
3 11 8 0.3992 -0.0001
3 11 9 2.0226 0.0007
3 11 10 -1.3563 -0.0007
3 11 11 -2.2014 -0.0001
3 11 12 0.8713 0.0003
3 11 13 0.8996 0.0007
3 11 14 0.5658 0.0007
3 11 15 0.6351 -0.0007
3 11 16 -1.5846 0.0012
3 11 17 -0.8457 -0.0006
3 11 18 0.1301 -0.0000
3 11 19 0.0553 0.0032
3 13 0 -2.9463 -0.0006
3 13 1 -0.2528 -0.0010
3 13 2 4.4493 0.0003
3 13 3 0.9035 0.0000
3 13 4 -3.7253 -0.0008
3 13 5 -1.8129 0.0003
3 13 6 1.1761 0.0008
3 13 7 0.5311 0.0012
3 13 8 2.0490 -0.0002
3 13 9 0.4091 -0.0011
3 13 10 -2.0957 0.0003
3 13 11 -0.3803 -0.0003
3 13 12 1.3283 -0.0015
3 13 13 0.1203 -0.0027
3 13 14 -0.3919 0.0013
3 15 0 -1.4616 -0.0002
3 15 1 1.0606 -0.0013
3 15 2 2.0935 -0.0009
3 15 3 -1.3024 -0.0006
3 15 4 -1.4588 -0.0005
3 15 5 0.2733 0.0004
3 15 6 0.7068 0.0014
4 0 0 104.3135 0.0135
4 0 2 -73.4324 0.0121
4 0 4 20.0837 -0.0111
4 0 6 11.2844 0.0003
4 0 8 -17.1214 -0.0124
4 0 10 19.4567 0.0089
4 0 12 -18.2039 -0.0019
4 0 14 16.6880 -0.0053
4 0 16 -13.1100 0.0090
4 0 18 7.0651 0.0047
4 0 20 -0.7035 -0.0015
4 0 22 -3.4361 0.0003
4 0 24 3.2407 0.0031
4 0 26 -0.0431 0.0102
4 2 0 37.9204 0.0083
4 2 1 -23.6025 -0.0067
4 2 2 -16.1467 0.0030
4 2 3 8.2786 -0.0020
4 2 4 -4.7413 -0.0032
4 2 5 0.8484 0.0004
4 2 6 8.5461 -0.0012
4 2 7 -2.4620 0.0018
4 2 8 -3.9209 0.0030
4 2 9 -0.9550 -0.0007
4 2 10 3.5165 0.0011
4 2 11 0.6674 -0.0004
4 2 12 -5.4361 -0.0005
4 2 13 0.0229 0.0003
4 2 14 7.2881 -0.0009
4 2 15 -1.7125 -0.0002
4 2 16 -7.5066 -0.0016
4 2 17 1.6729 0.0004
4 2 18 4.9670 0.0004
4 2 19 -1.0341 -0.0001
4 2 20 -0.3650 0.0000
4 2 21 -0.4685 -0.0008
4 2 22 -2.7304 -0.0017
4 2 23 0.1669 -0.0008
4 2 24 2.5910 -0.0028
4 2 25 0.3983 0.0009
4 2 26 -0.3751 -0.0005
4 4 0 -1.8294 0.0004
4 4 1 28.8293 0.0011
4 4 2 10.5522 -0.0004
4 4 3 -27.9037 0.0003
4 4 4 -16.4955 -0.0014
4 4 5 13.9396 0.0001
4 4 6 9.0794 -0.0009
4 4 7 3.2360 0.0015
4 4 8 -0.9838 0.0001
4 4 9 -13.4113 -0.0010
4 4 10 -4.2230 0.0010
4 4 11 14.9534 -0.0001
4 4 12 3.9912 -0.0004
4 4 13 -10.1696 -0.0006
4 4 14 -1.8983 -0.0006
4 4 15 4.9157 0.0002
4 4 16 -0.0936 0.0001
4 4 17 -0.7789 0.0006
4 4 18 0.4300 0.0006
4 4 19 -0.3232 0.0000
4 4 20 0.8044 0.0008
4 4 21 -0.2257 -0.0004
4 4 22 -2.0110 0.0002
4 4 23 -0.8519 -0.0007
4 4 24 1.7684 -0.0001
4 4 25 1.1957 -0.0015
4 4 26 -0.0003 0.0014
4 6 0 7.7874 0.0017
4 6 1 16.5082 0.0009
4 6 2 -4.8090 -0.0004
4 6 3 -19.6436 -0.0008
4 6 4 0.5203 0.0012
4 6 5 13.9405 -0.0014
4 6 6 0.7300 -0.0005
4 6 7 -2.1088 -0.0009
4 6 8 -1.6794 0.0018
4 6 9 -8.1411 0.0014
4 6 10 2.4873 -0.0008
4 6 11 11.4064 0.0000
4 6 12 -2.1323 0.0001
4 6 13 -8.9801 -0.0003
4 6 14 1.1413 -0.0001
4 6 15 4.6654 0.0004
4 6 16 -0.1996 -0.0008
4 6 17 -1.6768 -0.0003
4 6 18 -0.4378 -0.0001
4 6 19 1.3711 -0.0010
4 6 20 1.1037 -0.0003
4 6 21 -2.1814 -0.0004
4 6 22 -1.7641 0.0003
4 6 23 0.8156 0.0010
4 6 24 0.5687 -0.0006
4 8 0 -0.3301 -0.0020
4 8 1 -7.8951 0.0007
4 8 2 -0.5304 0.0014
4 8 3 1.8262 -0.0005
4 8 4 2.0598 -0.0006
4 8 5 2.3338 0.0011
4 8 6 -1.5600 -0.0001
4 8 7 -2.3823 -0.0005
4 8 8 0.7459 -0.0014
4 8 9 0.4093 0.0004
4 8 10 0.7396 0.0009
4 8 11 -0.0017 0.0004
4 8 12 -0.4635 -0.0001
4 8 13 0.5013 0.0002
4 8 14 0.4368 -0.0004
4 8 15 -1.7843 0.0001
4 8 16 -0.4534 0.0011
4 8 17 1.4692 -0.0000
4 8 18 0.5159 -0.0004
4 8 19 0.6316 0.0005
4 8 20 -0.1708 0.0001
4 8 21 -1.5208 -0.0002
4 8 22 0.4061 -0.0008
4 8 23 0.4836 0.0009
4 10 0 -8.3768 0.0009
4 10 1 -5.0834 -0.0012
4 10 2 5.7188 0.0004
4 10 3 1.8296 0.0007
4 10 4 -1.5607 0.0002
4 10 5 0.2232 -0.0009
4 10 6 -0.9763 -0.0001
4 10 7 0.0004 0.0005
4 10 8 1.1004 0.0009
4 10 9 -1.0703 -0.0008
4 10 10 -0.8592 0.0006
4 10 11 1.2213 -0.0001
4 10 12 1.1312 0.0002
4 10 13 0.6398 -0.0004
4 10 14 -1.7767 -0.0006
4 10 15 -2.3814 -0.0004
4 10 16 1.6429 -0.0011
4 10 17 2.1846 0.0009
4 10 18 -0.0928 0.0010
4 10 19 0.0396 -0.0026
4 10 20 -0.0242 -0.0010
4 12 0 -0.3851 -0.0000
4 12 1 0.6713 0.0008
4 12 2 -1.5058 -0.0003
4 12 3 -1.6923 0.0001
4 12 4 1.7471 -0.0000
4 12 5 1.6488 -0.0002
4 12 6 -0.4092 -0.0004
4 12 7 0.0274 -0.0004
4 12 8 -2.2000 -0.0005
4 12 9 -1.3927 0.0006
4 12 10 2.9820 0.0001
4 12 11 1.2497 0.0005
4 12 12 -1.8981 0.0002
4 12 13 -0.6234 0.0008
4 12 14 0.5073 -0.0008
4 12 15 0.0737 0.0018
4 12 16 0.4954 -0.0018
4 14 0 3.4344 0.0002
4 14 1 -1.0552 0.0010
4 14 2 -4.4236 0.0006
4 14 3 0.8456 0.0005
4 14 4 3.3210 0.0011
4 14 5 0.6785 -0.0001
4 14 6 -1.1606 -0.0011
4 14 7 -0.4811 -0.0011
4 14 8 -1.2423 0.0007
4 14 9 0.1346 0.0005
4 14 10 0.4271 0.0003
4 14 11 0.2209 0.0014
5 1 0 -77.6717 -0.0110
5 1 1 24.5661 0.0035
5 1 2 47.9510 -0.0099
5 1 3 -11.8310 0.0039
5 1 4 -9.0738 0.0045
5 1 5 1.2192 0.0002
5 1 6 -9.9493 0.0038
5 1 7 3.0752 0.0009
5 1 8 11.8271 0.0037
5 1 9 -2.1176 -0.0021
5 1 10 -13.9310 -0.0050
5 1 11 2.0483 0.0021
5 1 12 14.1551 -0.0000
5 1 13 -1.5530 -0.0001
5 1 14 -14.0044 0.0033
5 1 15 1.9662 -0.0009
5 1 16 11.4271 -0.0037
5 1 17 -1.2314 0.0024
5 1 18 -6.1281 -0.0008
5 1 19 0.4927 -0.0002
5 1 20 0.0964 -0.0006
5 1 21 0.3522 0.0005
5 1 22 3.6378 0.0012
5 1 23 -0.3301 -0.0010
5 1 24 -2.8129 -0.0006
5 1 25 -0.2213 0.0010
5 1 26 0.0669 -0.0024
5 3 0 -4.3744 -0.0010
5 3 1 -5.9996 0.0009
5 3 2 -9.9570 -0.0011
5 3 3 11.3436 -0.0004
5 3 4 16.6973 0.0016
5 3 5 -5.3305 -0.0004
5 3 6 -8.7299 0.0011
5 3 7 -3.6558 -0.0029
5 3 8 0.2756 -0.0016
5 3 9 9.3009 0.0024
5 3 10 3.3252 -0.0008
5 3 11 -8.2137 -0.0008
5 3 12 -1.8102 -0.0000
5 3 13 4.4798 0.0002
5 3 14 -0.9180 0.0004
5 3 15 -0.8199 0.0016
5 3 16 2.6623 0.0020
5 3 17 -1.1550 -0.0025
5 3 18 -2.0282 0.0003
5 3 19 1.0006 -0.0001
5 3 20 -0.5430 -0.0007
5 3 21 0.4486 0.0002
5 3 22 2.2018 0.0001
5 3 23 0.3770 0.0025
5 3 24 -1.9770 0.0019
5 3 25 -0.7779 -0.0002
5 3 26 0.1932 0.0012
5 5 0 -3.7673 -0.0016
5 5 1 -29.2852 -0.0019
5 5 2 -1.9261 0.0003
5 5 3 28.2335 0.0008
5 5 4 8.0637 -0.0008
5 5 5 -15.6892 0.0017
5 5 6 -5.0237 0.0010
5 5 7 -1.3598 0.0012
5 5 8 1.7604 -0.0006
5 5 9 12.8278 -0.0018
5 5 10 0.8523 0.0001
5 5 11 -15.7317 0.0004
5 5 12 -1.1430 -0.0001
5 5 13 11.4912 0.0007
5 5 14 0.5286 -0.0001
5 5 15 -5.9161 -0.0010
5 5 16 -0.1330 0.0006
5 5 17 1.6501 0.0006
5 5 18 0.4720 -0.0008
5 5 19 -0.7165 0.0004
5 5 20 -1.3111 -0.0003
5 5 21 0.8470 0.0008
5 5 22 2.2644 -0.0005
5 5 23 0.4401 -0.0008
5 5 24 -1.1934 -0.0001
5 5 25 -1.1797 0.0016
5 7 0 -5.3898 0.0009
5 7 1 -1.9502 -0.0002
5 7 2 4.9600 -0.0009
5 7 3 7.0718 -0.0001
5 7 4 -4.0799 0.0000
5 7 5 -6.6399 -0.0003
5 7 6 1.8838 0.0001
5 7 7 2.0939 0.0003
5 7 8 0.3927 0.0001
5 7 9 3.2733 -0.0001
5 7 10 -2.7349 -0.0001
5 7 11 -4.4095 -0.0008
5 7 12 2.2437 -0.0002
5 7 13 3.3704 -0.0001
5 7 14 -1.5206 0.0004
5 7 15 -0.9955 0.0003
5 7 16 0.6381 -0.0003
5 7 17 0.2131 -0.0003
5 7 18 -0.1384 0.0010
5 7 19 -1.3938 0.0003
5 7 20 -0.2122 0.0004
5 7 21 2.3966 -0.0003
5 7 22 0.2435 0.0005
5 7 23 -0.8441 -0.0011
5 9 0 6.1287 0.0003
5 9 1 8.5141 0.0003
5 9 2 -4.0469 -0.0008
5 9 3 -3.5622 0.0003
5 9 4 0.6677 -0.0002
5 9 5 -0.4950 -0.0000
5 9 6 1.2661 0.0006
5 9 7 0.9492 0.0004
5 9 8 -1.6631 0.0001
5 9 9 -0.3734 -0.0001
5 9 10 1.4953 -0.0010
5 9 11 0.4296 -0.0000
5 9 12 -1.4889 -0.0001
5 9 13 -2.0269 -0.0003
5 9 14 1.3463 0.0001
5 9 15 3.3825 0.0001
5 9 16 -0.6626 0.0001
5 9 17 -2.5789 -0.0001
5 9 18 -0.1343 -0.0009
5 9 19 -0.2763 0.0002
5 9 20 0.0018 0.0006
5 9 21 0.4353 0.0017
5 11 0 4.9357 -0.0002
5 11 1 0.8929 0.0004
5 11 2 -2.5686 0.0002
5 11 3 0.8655 -0.0008
5 11 4 0.3208 0.0002
5 11 5 -0.7983 0.0004
5 11 6 0.4037 -0.0002
5 11 7 -0.5187 -0.0003
5 11 8 0.9835 0.0001
5 11 9 2.0609 0.0005
5 11 10 -1.7427 -0.0005
5 11 11 -1.9116 -0.0003
5 11 12 0.7078 0.0001
5 11 13 0.5680 0.0003
5 11 14 0.6574 0.0008
5 11 15 0.5708 -0.0006
5 11 16 -1.2065 0.0015
5 11 17 -0.7483 -0.0004
5 11 18 -0.0520 -0.0006
5 13 0 -3.2580 -0.0001
5 13 1 -0.2202 -0.0009
5 13 2 4.5442 0.0005
5 13 3 0.9027 0.0001
5 13 4 -3.3271 -0.0007
5 13 5 -1.7977 0.0002
5 13 6 0.6478 0.0005
5 13 7 0.5918 0.0011
5 13 8 2.4516 -0.0002
5 13 9 0.0279 -0.0006
5 13 10 -2.0666 0.0001
5 13 11 -0.1738 -0.0023
5 13 12 0.9412 -0.0009
5 13 13 0.0189 -0.0009
5 13 14 -0.2427 0.0010
5 15 0 -1.4208 0.0001
5 15 1 1.4485 -0.0010
5 15 2 1.7576 -0.0014
5 15 3 -1.3783 -0.0009
5 15 4 -1.0695 -0.0013
5 15 5 0.1215 -0.0001
6 0 0 90.2316 0.0070
6 0 2 -56.9266 0.0135
6 0 4 12.7840 -0.0029
6 0 6 10.8908 -0.0096
6 0 8 -15.1646 -0.0087
6 0 10 18.2597 0.0085
6 0 12 -17.5850 -0.0002
6 0 14 16.6190 -0.0049
6 0 16 -12.7168 0.0117
6 0 18 6.0655 -0.0023
6 0 20 0.4450 0.0036
6 0 22 -4.1798 -0.0015
6 0 24 2.6045 0.0098
6 0 26 0.2236 0.0022
6 2 0 32.7294 0.0028
6 2 1 -18.0161 -0.0009
6 2 2 -10.0971 0.0050
6 2 3 5.6995 -0.0020
6 2 4 -6.8336 -0.0005
6 2 5 -0.5047 -0.0004
6 2 6 8.0223 -0.0023
6 2 7 0.6416 0.0013
6 2 8 -4.0509 0.0008
6 2 9 -2.5549 0.0000
6 2 10 3.9095 0.0011
6 2 11 1.1354 0.0003
6 2 12 -5.6665 0.0011
6 2 13 0.4554 -0.0003
6 2 14 7.4449 -0.0009
6 2 15 -2.2291 -0.0006
6 2 16 -7.0342 -0.0023
6 2 17 2.1106 0.0005
6 2 18 3.8971 -0.0006
6 2 19 -0.9522 0.0001
6 2 20 0.6580 0.0001
6 2 21 -0.6936 -0.0002
6 2 22 -3.1930 0.0001
6 2 23 0.2653 -0.0009
6 2 24 2.2239 -0.0030
6 2 25 0.4973 -0.0002
6 2 26 -0.1866 -0.0018
6 4 0 -2.2243 -0.0004
6 4 1 27.0137 0.0020
6 4 2 10.9447 -0.0001
6 4 3 -24.5051 0.0009
6 4 4 -15.9967 -0.0000
6 4 5 10.3693 -0.0005
6 4 6 7.9647 -0.0010
6 4 7 5.2614 -0.0002
6 4 8 -0.7845 -0.0005
6 4 9 -13.8461 -0.0002
6 4 10 -3.8959 0.0006
6 4 11 14.2252 0.0004
6 4 12 3.6234 0.0003
6 4 13 -9.3003 -0.0004
6 4 14 -1.4451 0.0001
6 4 15 4.1141 -0.0008
6 4 16 -0.1273 -0.0004
6 4 17 -0.3981 0.0016
6 4 18 0.0136 -0.0001
6 4 19 -0.1705 0.0001
6 4 20 1.1198 0.0013
6 4 21 -0.2231 -0.0001
6 4 22 -1.9631 0.0004
6 4 23 -0.9628 -0.0017
6 4 24 1.4201 0.0008
6 4 25 1.0653 -0.0013
6 6 0 6.6982 0.0011
6 6 1 16.2382 0.0005
6 6 2 -4.0890 0.0003
6 6 3 -18.6559 -0.0005
6 6 4 0.8605 0.0008
6 6 5 11.6869 -0.0014
6 6 6 -0.0740 0.0001
6 6 7 -0.4759 -0.0008
6 6 8 -1.1193 0.0009
6 6 9 -8.7537 0.0011
6 6 10 2.2178 -0.0007
6 6 11 10.8073 0.0002
6 6 12 -1.7917 0.0003
6 6 13 -8.0661 -0.0002
6 6 14 1.3593 0.0002
6 6 15 3.7882 0.0004
6 6 16 -0.4226 -0.0013
6 6 17 -1.2521 -0.0006
6 6 18 -0.3679 0.0005
6 6 19 1.5244 -0.0004
6 6 20 0.9441 -0.0011
6 6 21 -1.9906 -0.0003
6 6 22 -1.5078 0.0004
6 6 23 0.3176 0.0016
6 6 24 0.4871 0.0000
6 8 0 -0.0553 -0.0015
6 8 1 -6.4110 -0.0003
6 8 2 -1.1252 0.0011
6 8 3 1.1663 0.0001
6 8 4 2.2675 -0.0001
6 8 5 1.8863 0.0010
6 8 6 -1.8722 -0.0012
6 8 7 -1.4159 -0.0004
6 8 8 0.9735 -0.0010
6 8 9 -0.0444 -0.0001
6 8 10 0.2401 0.0011
6 8 11 0.0537 0.0007
6 8 12 -0.1236 0.0002
6 8 13 1.0200 0.0004
6 8 14 0.2677 -0.0003
6 8 15 -2.3320 -0.0000
6 8 16 -0.3820 0.0012
6 8 17 1.6571 0.0002
6 8 18 0.3466 -0.0010
6 8 19 0.7953 0.0006
6 8 20 -0.1949 0.0004
6 8 21 -1.1810 -0.0007
6 8 22 0.3090 -0.0013
6 10 0 -7.3849 0.0008
6 10 1 -4.4539 -0.0008
6 10 2 4.8936 -0.0001
6 10 3 1.2016 0.0003
6 10 4 -1.2877 -0.0000
6 10 5 0.3687 -0.0005
6 10 6 -0.8490 0.0005
6 10 7 0.3178 -0.0000
6 10 8 0.7596 0.0004
6 10 9 -1.3274 -0.0004
6 10 10 -0.6754 0.0008
6 10 11 1.0053 -0.0002
6 10 12 1.1835 0.0001
6 10 13 0.9427 0.0001
6 10 14 -1.9633 -0.0002
6 10 15 -2.2062 -0.0004
6 10 16 1.4815 -0.0015
6 10 17 1.7703 0.0005
6 10 18 -0.1282 0.0020
6 10 19 0.3402 -0.0025
6 10 20 0.0045 -0.0018
6 12 0 -0.0265 -0.0004
6 12 1 0.8246 0.0006
6 12 2 -1.7111 -0.0008
6 12 3 -1.9252 0.0002
6 12 4 1.5677 -0.0000
6 12 5 1.7528 -0.0004
6 12 6 -0.0253 -0.0001
6 12 7 -0.0121 -0.0003
6 12 8 -2.7630 -0.0003
6 12 9 -1.1002 0.0003
6 12 10 3.2215 -0.0002
6 12 11 0.8815 0.0017
6 12 12 -1.5779 0.0004
6 12 13 -0.3679 0.0001
6 12 14 0.4025 -0.0009
6 12 15 0.0422 0.0020
6 12 16 0.2621 -0.0022
6 14 0 3.5477 -0.0001
6 14 1 -1.2816 0.0005
6 14 2 -4.0823 0.0006
6 14 3 0.8593 0.0003
6 14 4 2.7222 0.0015
6 14 5 0.7856 0.0005
6 14 6 -0.7137 -0.0009
6 14 7 -0.6441 -0.0009
6 14 8 -1.2715 0.0005
6 14 9 0.3814 -0.0002
6 14 10 0.2543 0.0011
7 1 0 -65.4994 -0.0016
7 1 1 18.9565 0.0004
7 1 2 35.1857 -0.0089
7 1 3 -8.6361 0.0018
7 1 4 -4.3303 -0.0025
7 1 5 1.4205 0.0024
7 1 6 -9.2073 0.0077
7 1 7 1.0122 -0.0007
7 1 8 10.6718 0.0032
7 1 9 -0.8093 -0.0009
7 1 10 -13.1265 -0.0033
7 1 11 1.4206 0.0013
7 1 12 13.6740 -0.0017
7 1 13 -1.6795 -0.0002
7 1 14 -13.7846 0.0023
7 1 15 2.2087 -0.0002
7 1 16 10.7740 -0.0048
7 1 17 -1.4936 0.0031
7 1 18 -4.9091 0.0033
7 1 19 0.4386 -0.0014
7 1 20 -1.1068 -0.0023
7 1 21 0.4668 0.0007
7 1 22 4.1741 0.0009
7 1 23 -0.2835 -0.0024
7 1 24 -2.1610 -0.0047
7 1 25 -0.3314 0.0027
7 1 26 -0.1419 0.0020
7 3 0 -3.3133 0.0013
7 3 1 -7.4558 -0.0028
7 3 2 -10.1970 -0.0003
7 3 3 9.7277 -0.0007
7 3 4 15.6457 -0.0007
7 3 5 -2.5107 -0.0012
7 3 6 -7.6460 0.0001
7 3 7 -5.8116 0.0005
7 3 8 0.5629 0.0002
7 3 9 9.7376 0.0008
7 3 10 2.6923 0.0001
7 3 11 -7.8007 -0.0015
7 3 12 -1.3420 -0.0008
7 3 13 3.7586 0.0003
7 3 14 -1.2740 -0.0005
7 3 15 -0.1825 0.0022
7 3 16 2.3971 0.0026
7 3 17 -1.4185 -0.0035
7 3 18 -1.2721 0.0009
7 3 19 0.7147 0.0008
7 3 20 -1.1236 -0.0003
7 3 21 0.5980 -0.0011
7 3 22 2.2515 -0.0010
7 3 23 0.3854 0.0034
7 3 24 -1.6064 0.0017
7 3 25 -0.7274 -0.0004
7 5 0 -2.5229 -0.0001
7 5 1 -26.7473 -0.0008
7 5 2 -2.8921 -0.0006
7 5 3 24.9053 -0.0002
7 5 4 7.5665 -0.0005
7 5 5 -12.4045 0.0022
7 5 6 -3.9424 0.0001
7 5 7 -2.9440 0.0010
7 5 8 1.1458 0.0001
7 5 9 13.1945 -0.0011
7 5 10 0.8597 0.0003
7 5 11 -14.8419 0.0000
7 5 12 -1.0494 -0.0005
7 5 13 10.4875 0.0001
7 5 14 0.1291 -0.0005
7 5 15 -5.0098 -0.0005
7 5 16 -0.0332 0.0005
7 5 17 1.2595 0.0010
7 5 18 0.6747 -0.0008
7 5 19 -0.8566 -0.0008
7 5 20 -1.3508 -0.0000
7 5 21 0.6418 0.0010
7 5 22 1.9996 -0.0006
7 5 23 0.8270 -0.0011
7 5 24 -0.9303 -0.0012
7 5 25 -0.9552 0.0021
7 7 0 -4.9482 0.0003
7 7 1 -2.9331 0.0005
7 7 2 5.0322 -0.0004
7 7 3 7.0166 -0.0001
7 7 4 -4.2812 -0.0004
7 7 5 -5.4117 -0.0009
7 7 6 2.2797 0.0005
7 7 7 0.8928 0.0003
7 7 8 0.1543 0.0002
7 7 9 3.6736 0.0003
7 7 10 -2.2768 -0.0001
7 7 11 -4.2010 -0.0007
7 7 12 1.8825 -0.0003
7 7 13 2.6464 -0.0003
7 7 14 -1.6235 0.0001
7 7 15 -0.2979 0.0003
7 7 16 0.8157 0.0001
7 7 17 -0.0975 -0.0006
7 7 18 -0.2230 0.0010
7 7 19 -1.5764 0.0005
7 7 20 0.0464 0.0004
7 7 21 1.9901 -0.0006
7 7 22 0.1242 0.0012
7 7 23 -0.3534 -0.0013
7 9 0 5.1486 0.0002
7 9 1 7.2581 0.0006
7 9 2 -3.1557 -0.0005
7 9 3 -2.7353 0.0002
7 9 4 0.3770 0.0002
7 9 5 -0.4852 0.0002
7 9 6 1.3758 0.0005
7 9 7 0.3170 0.0002
7 9 8 -1.6354 0.0002
7 9 9 -0.0611 0.0001
7 9 10 1.5926 -0.0011
7 9 11 0.5457 -0.0001
7 9 12 -1.5258 -0.0003
7 9 13 -2.4480 -0.0004
7 9 14 1.6028 -0.0002
7 9 15 3.4854 -0.0000
7 9 16 -0.8102 -0.0000
7 9 17 -2.3918 0.0002
7 9 18 0.1241 -0.0010
7 9 19 -0.4714 -0.0003
7 9 20 -0.0570 0.0008
7 9 21 0.2426 0.0022
7 11 0 4.2401 -0.0002
7 11 1 0.6969 0.0001
7 11 2 -2.0410 0.0010
7 11 3 1.2595 -0.0005
7 11 4 0.2375 0.0001
7 11 5 -1.0011 -0.0001
7 11 6 0.0585 -0.0006
7 11 7 -0.5748 0.0002
7 11 8 1.5124 -0.0000
7 11 9 2.0165 0.0001
7 11 10 -2.0339 -0.0001
7 11 11 -1.5190 -0.0003
7 11 12 0.5424 -0.0000
7 11 13 0.3565 -0.0002
7 11 14 0.7602 0.0005
7 11 15 0.3743 -0.0004
7 11 16 -0.8693 0.0019
7 11 17 -0.5543 0.0004
7 11 18 -0.0601 -0.0015
7 13 0 -3.4620 0.0005
7 13 1 -0.2510 -0.0004
7 13 2 4.3449 0.0005
7 13 3 0.9686 0.0003
7 13 4 -2.8300 -0.0003
7 13 5 -1.8329 0.0002
7 13 6 0.2047 0.0001
7 13 7 0.6998 0.0003
7 13 8 2.6959 -0.0002
7 13 9 -0.3683 0.0004
7 13 10 -2.0013 -0.0004
7 13 11 0.0391 -0.0041
7 13 12 0.6058 -0.0001
7 13 13 -0.0726 0.0004
7 15 0 -1.2937 0.0003
7 15 1 1.4878 -0.0003
7 15 2 1.3485 -0.0016
7 15 3 -1.0930 -0.0009
7 15 4 -0.7271 -0.0021
8 0 0 74.3931 0.0003
8 0 2 -41.2456 0.0055
8 0 4 7.1106 0.0074
8 0 6 9.9325 -0.0154
8 0 8 -13.3365 -0.0038
8 0 10 16.5586 0.0042
8 0 12 -16.5919 0.0007
8 0 14 15.9959 -0.0014
8 0 16 -11.8264 0.0127
8 0 18 4.7101 -0.0076
8 0 20 1.6780 0.0060
8 0 22 -4.5392 -0.0023
8 0 24 1.7423 0.0160
8 0 26 0.3539 -0.0034
8 2 0 26.7710 -0.0030
8 2 1 -12.1068 0.0032
8 2 2 -5.7730 0.0026
8 2 3 3.8151 -0.0001
8 2 4 -7.1855 0.0027
8 2 5 -1.6788 -0.0005
8 2 6 7.0268 -0.0003
8 2 7 2.8641 -0.0002
8 2 8 -4.0429 -0.0014
8 2 9 -3.5170 0.0002
8 2 10 4.0951 -0.0004
8 2 11 1.4199 0.0012
8 2 12 -5.7711 0.0017
8 2 13 0.8037 -0.0004
8 2 14 7.4487 0.0000
8 2 15 -2.5549 -0.0010
8 2 16 -6.3949 -0.0018
8 2 17 2.2083 0.0004
8 2 18 2.7621 -0.0017
8 2 19 -0.6021 0.0000
8 2 20 1.6168 -0.0008
8 2 21 -0.8607 0.0004
8 2 22 -3.4266 0.0012
8 2 23 0.1347 -0.0001
8 2 24 1.7225 -0.0015
8 2 25 0.5479 -0.0013
8 2 26 -0.0261 -0.0026
8 4 0 -2.5911 -0.0013
8 4 1 24.0313 0.0016
8 4 2 10.4755 -0.0007
8 4 3 -19.9507 0.0017
8 4 4 -14.5026 0.0009
8 4 5 6.8681 0.0002
8 4 6 6.6815 -0.0002
8 4 7 6.5337 -0.0020
8 4 8 -0.3675 -0.0005
8 4 9 -13.7217 0.0000
8 4 10 -3.6012 -0.0005
8 4 11 13.2239 0.0006
8 4 12 3.1877 0.0006
8 4 13 -8.3064 0.0003
8 4 14 -0.9616 0.0009
8 4 15 3.2261 -0.0013
8 4 16 -0.1077 -0.0001
8 4 17 -0.0576 0.0017
8 4 18 -0.3629 -0.0006
8 4 19 -0.0247 0.0002
8 4 20 1.2740 0.0011
8 4 21 -0.0563 0.0002
8 4 22 -1.7115 0.0004
8 4 23 -1.1695 -0.0018
8 4 24 1.0964 0.0019
8 4 25 0.8351 -0.0011
8 6 0 5.4561 0.0001
8 6 1 15.4634 -0.0003
8 6 2 -3.3516 0.0008
8 6 3 -16.9914 -0.0006
8 6 4 1.1476 0.0002
8 6 5 9.4201 -0.0009
8 6 6 -0.6413 0.0011
8 6 7 0.9248 -0.0001
8 6 8 -0.8113 -0.0002
8 6 9 -9.1463 0.0003
8 6 10 1.9680 -0.0004
8 6 11 10.2162 0.0001
8 6 12 -1.6421 0.0002
8 6 13 -7.1528 0.0002
8 6 14 1.5922 0.0004
8 6 15 3.0766 0.0005
8 6 16 -0.5364 -0.0013
8 6 17 -1.0565 -0.0010
8 6 18 -0.4231 0.0009
8 6 19 1.7982 0.0003
8 6 20 0.7889 -0.0015
8 6 21 -1.6279 0.0001
8 6 22 -1.2526 0.0001
8 6 23 -0.2034 0.0015
8 6 24 0.4009 0.0007
8 8 0 0.3437 -0.0006
8 8 1 -4.9248 -0.0010
8 8 2 -1.7201 0.0003
8 8 3 0.5637 0.0005
8 8 4 2.3837 0.0003
8 8 5 1.5505 0.0007
8 8 6 -2.0930 -0.0018
8 8 7 -0.5937 0.0000
8 8 8 1.0392 -0.0004
8 8 9 -0.3519 -0.0005
8 8 10 -0.0324 0.0006
8 8 11 0.0146 0.0005
8 8 12 -0.0624 0.0005
8 8 13 1.6092 0.0005
8 8 14 0.2332 0.0000
8 8 15 -2.7699 -0.0001
8 8 16 -0.3912 0.0011
8 8 17 1.8132 0.0005
8 8 18 0.3360 -0.0013
8 8 19 0.8936 0.0007
8 8 20 -0.3747 0.0008
8 8 21 -0.7517 -0.0008
8 8 22 0.2290 -0.0020
8 10 0 -6.2186 0.0006
8 10 1 -3.8732 -0.0002
8 10 2 4.0088 -0.0005
8 10 3 0.5770 -0.0003
8 10 4 -0.9947 -0.0005
8 10 5 0.4768 0.0001
8 10 6 -0.5965 0.0011
8 10 7 0.6324 -0.0005
8 10 8 0.4627 0.0002
8 10 9 -1.4214 0.0001
8 10 10 -0.5307 0.0005
8 10 11 0.6102 -0.0004
8 10 12 1.2676 -0.0001
8 10 13 1.1755 0.0005
8 10 14 -2.2304 0.0004
8 10 15 -1.9218 -0.0002
8 10 16 1.4486 -0.0014
8 10 17 1.4076 -0.0004
8 10 18 -0.3142 0.0026
8 10 19 0.4309 -0.0016
8 12 0 0.2958 -0.0006
8 12 1 0.9726 0.0002
8 12 2 -1.8440 -0.0011
8 12 3 -2.1457 0.0002
8 12 4 1.3840 -0.0002
8 12 5 1.9324 -0.0004
8 12 6 0.3774 0.0000
8 12 7 -0.1031 0.0001
8 12 8 -3.2089 0.0001
8 12 9 -0.7929 -0.0002
8 12 10 3.3250 -0.0003
8 12 11 0.5511 0.0025
8 12 12 -1.2843 0.0003
8 12 13 -0.2619 0.0002
8 12 14 0.3175 -0.0007
8 12 15 0.0878 0.0017
8 14 0 3.4621 -0.0004
8 14 1 -1.2100 -0.0004
8 14 2 -3.5072 0.0005
8 14 3 0.6180 -0.0003
8 14 4 2.1307 0.0015
8 14 5 0.9086 0.0009
8 14 6 -0.4026 -0.0005
8 14 7 -0.7301 -0.0000
8 14 8 -1.1668 0.0001
8 14 9 0.5319 -0.0010
9 1 0 -52.7426 0.0036
9 1 1 13.3448 -0.0002
9 1 2 24.4609 -0.0013
9 1 3 -6.0016 -0.0011
9 1 4 -1.2840 -0.0074
9 1 5 1.5217 0.0037
9 1 6 -8.1897 0.0073
9 1 7 -0.4674 -0.0018
9 1 8 9.5665 0.0015
9 1 9 0.1752 0.0008
9 1 10 -11.9498 0.0001
9 1 11 0.8646 0.0003
9 1 12 12.9783 -0.0015
9 1 13 -1.6812 -0.0005
9 1 14 -13.1592 -0.0003
9 1 15 2.2515 0.0007
9 1 16 9.7246 -0.0055
9 1 17 -1.4778 0.0032
9 1 18 -3.4792 0.0054
9 1 19 0.2413 -0.0016
9 1 20 -2.2585 -0.0019
9 1 21 0.4551 0.0002
9 1 22 4.3283 0.0008
9 1 23 -0.0346 -0.0028
9 1 24 -1.3996 -0.0084
9 1 25 -0.3769 0.0030
9 1 26 -0.2218 0.0039
9 3 0 -2.1678 0.0026
9 3 1 -8.1337 -0.0040
9 3 2 -9.2493 0.0019
9 3 3 7.2248 -0.0016
9 3 4 13.5742 -0.0015
9 3 5 -0.0848 -0.0032
9 3 6 -6.4759 -0.0024
9 3 7 -6.9753 0.0037
9 3 8 0.5657 0.0009
9 3 9 9.6136 -0.0001
9 3 10 2.1313 0.0014
9 3 11 -7.1854 -0.0016
9 3 12 -0.7948 -0.0006
9 3 13 3.0391 0.0001
9 3 14 -1.6799 -0.0011
9 3 15 0.3774 0.0018
9 3 16 2.1695 0.0019
9 3 17 -1.4494 -0.0033
9 3 18 -0.6627 0.0011
9 3 19 0.3368 0.0014
9 3 20 -1.5321 0.0008
9 3 21 0.5795 -0.0015
9 3 22 2.1669 -0.0011
9 3 23 0.5609 0.0027
9 3 24 -1.2590 0.0008
9 3 25 -0.6087 -0.0003
9 5 0 -1.3432 0.0012
9 5 1 -23.4860 0.0008
9 5 2 -3.5421 -0.0011
9 5 3 21.0407 -0.0003
9 5 4 6.6820 0.0001
9 5 5 -9.3712 0.0019
9 5 6 -2.9714 -0.0009
9 5 7 -4.1541 0.0000
9 5 8 0.5499 0.0005
9 5 9 13.2613 0.0001
9 5 10 0.9100 0.0005
9 5 11 -13.8602 0.0001
9 5 12 -0.8400 -0.0005
9 5 13 9.3710 -0.0006
9 5 14 -0.1654 -0.0007
9 5 15 -4.1055 -0.0004
9 5 16 -0.0886 -0.0002
9 5 17 0.9564 0.0014
9 5 18 0.9681 -0.0009
9 5 19 -0.9421 -0.0016
9 5 20 -1.3615 0.0003
9 5 21 0.2270 0.0008
9 5 22 1.6754 -0.0005
9 5 23 1.1874 -0.0010
9 5 24 -0.7081 -0.0021
9 7 0 -4.5085 -0.0003
9 7 1 -3.7253 0.0007
9 7 2 5.0736 0.0003
9 7 3 6.6885 -0.0000
9 7 4 -4.2658 -0.0007
9 7 5 -4.3444 -0.0011
9 7 6 2.4210 0.0005
9 7 7 -0.1785 -0.0001
9 7 8 0.1638 0.0003
9 7 9 4.0297 0.0003
9 7 10 -1.9520 -0.0000
9 7 11 -4.0387 0.0000
9 7 12 1.7881 -0.0001
9 7 13 1.9380 -0.0003
9 7 14 -1.7767 -0.0002
9 7 15 0.1484 0.0000
9 7 16 1.0126 0.0003
9 7 17 -0.1370 -0.0007
9 7 18 -0.3901 0.0008
9 7 19 -1.8658 0.0004
9 7 20 0.3479 0.0001
9 7 21 1.5333 -0.0011
9 7 22 0.0652 0.0020
9 7 23 0.0286 -0.0006
9 9 0 4.0321 -0.0000
9 9 1 6.0718 0.0007
9 9 2 -2.2724 -0.0002
9 9 3 -1.9179 0.0002
9 9 4 0.0679 0.0007
9 9 5 -0.4524 0.0004
9 9 6 1.3628 0.0002
9 9 7 -0.2360 -0.0001
9 9 8 -1.5298 -0.0001
9 9 9 0.1014 0.0001
9 9 10 1.5491 -0.0005
9 9 11 0.8482 -0.0000
9 9 12 -1.4983 -0.0003
9 9 13 -2.8719 -0.0003
9 9 14 1.8483 -0.0006
9 9 15 3.4759 -0.0001
9 9 16 -0.9518 -0.0005
9 9 17 -2.2899 0.0005
9 9 18 0.2635 -0.0010
9 9 19 -0.4425 -0.0009
9 9 20 -0.0301 0.0006
9 11 0 3.5193 -0.0002
9 11 1 0.4333 -0.0003
9 11 2 -1.4901 0.0013
9 11 3 1.6803 -0.0001
9 11 4 0.1890 0.0002
9 11 5 -1.2694 -0.0005
9 11 6 -0.4478 -0.0008
9 11 7 -0.5973 0.0006
9 11 8 1.9485 -0.0003
9 11 9 1.8886 -0.0002
9 11 10 -2.1088 0.0004
9 11 11 -1.1327 -0.0001
9 11 12 0.2853 0.0002
9 11 13 0.3226 -0.0008
9 11 14 0.9447 -0.0001
9 11 15 0.0863 -0.0007
9 11 16 -0.6563 0.0020
9 11 17 -0.3243 0.0016
9 13 0 -3.5052 0.0008
9 13 1 -0.4038 0.0004
9 13 2 3.9946 0.0003
9 13 3 1.1120 0.0007
9 13 4 -2.3817 0.0002
9 13 5 -1.8909 0.0003
9 13 6 -0.1258 -0.0001
9 13 7 0.7908 -0.0009
9 13 8 2.7561 -0.0001
9 13 9 -0.6475 0.0010
9 13 10 -1.8701 -0.0011
9 13 11 0.1688 -0.0047
9 13 12 0.3650 0.0005
9 13 13 -0.0931 0.0005
9 15 0 -1.0911 0.0003
9 15 1 1.1687 0.0007
9 15 2 0.9464 -0.0016
9 15 3 -0.6212 -0.0005
10 0 0 58.8628 0.0013
10 0 2 -28.5317 -0.0066
10 0 4 3.2296 0.0115
10 0 6 8.8771 -0.0154
10 0 8 -11.6368 0.0024
10 0 10 14.5171 -0.0007
10 0 12 -15.4209 -0.0007
10 0 14 14.9012 0.0038
10 0 16 -10.4560 0.0114
10 0 18 3.1563 -0.0083
10 0 20 2.7494 0.0050
10 0 22 -4.3964 -0.0013
10 0 24 0.8683 0.0180
10 2 0 20.7876 -0.0046
10 2 1 -7.0884 0.0031
10 2 2 -3.1247 -0.0020
10 2 3 2.9476 0.0019
10 2 4 -6.5309 0.0028
10 2 5 -2.5765 0.0007
10 2 6 6.0724 0.0031
10 2 7 4.1463 -0.0013
10 2 8 -3.8594 -0.0015
10 2 9 -4.0741 -0.0003
10 2 10 4.0975 -0.0019
10 2 11 1.5871 0.0015
10 2 12 -5.8747 0.0006
10 2 13 0.9941 -0.0001
10 2 14 7.3305 0.0005
10 2 15 -2.6241 -0.0007
10 2 16 -5.6460 -0.0004
10 2 17 1.9508 0.0002
10 2 18 1.6753 -0.0020
10 2 19 -0.1682 -0.0003
10 2 20 2.4302 -0.0021
10 2 21 -0.7670 0.0007
10 2 22 -3.4649 0.0006
10 2 23 -0.2315 0.0008
10 2 24 1.2436 0.0003
10 2 25 0.4977 -0.0015
10 4 0 -2.8206 -0.0014
10 4 1 20.4314 0.0002
10 4 2 9.6167 -0.0012
10 4 3 -15.2779 0.0015
10 4 4 -12.5437 0.0005
10 4 5 4.0386 0.0016
10 4 6 5.4856 0.0006
10 4 7 7.1745 -0.0026
10 4 8 0.2079 0.0002
10 4 9 -13.2438 -0.0003
10 4 10 -3.2986 -0.0013
10 4 11 12.0825 0.0003
10 4 12 2.5761 0.0004
10 4 13 -7.1780 0.0008
10 4 14 -0.4800 0.0013
10 4 15 2.3090 -0.0008
10 4 16 -0.1124 0.0006
10 4 17 0.1996 0.0014
10 4 18 -0.6378 -0.0003
10 4 19 0.0356 0.0001
10 4 20 1.3283 0.0005
10 4 21 0.2890 -0.0000
10 4 22 -1.4297 0.0002
10 4 23 -1.3444 -0.0011
10 4 24 0.8466 0.0025
10 6 0 4.3356 -0.0005
10 6 1 14.3605 -0.0007
10 6 2 -2.8201 0.0007
10 6 3 -15.0130 -0.0011
10 6 4 1.4115 -0.0003
10 6 5 7.3893 -0.0005
10 6 6 -0.9483 0.0018
10 6 7 2.2220 0.0012
10 6 8 -0.6408 -0.0011
10 6 9 -9.4200 -0.0003
10 6 10 1.6916 0.0001
10 6 11 9.6336 -0.0005
10 6 12 -1.6369 -0.0001
10 6 13 -6.1942 0.0002
10 6 14 1.6754 0.0002
10 6 15 2.5386 0.0008
10 6 16 -0.5251 -0.0007
10 6 17 -1.0933 -0.0012
10 6 18 -0.5412 0.0011
10 6 19 2.0696 0.0006
10 6 20 0.6805 -0.0013
10 6 21 -1.1438 0.0010
10 6 22 -1.0543 -0.0006
10 6 23 -0.5632 0.0004
10 8 0 0.8076 0.0005
10 8 1 -3.6179 -0.0011
10 8 2 -2.2308 -0.0004
10 8 3 0.0361 0.0007
10 8 4 2.4125 0.0002
10 8 5 1.2790 0.0002
10 8 6 -2.1264 -0.0019
10 8 7 0.1515 0.0004
10 8 8 0.9362 0.0004
10 8 9 -0.6747 -0.0003
10 8 10 -0.1152 -0.0000
10 8 11 -0.0957 0.0000
10 8 12 -0.1465 0.0004
10 8 13 2.1554 0.0003
10 8 14 0.2293 0.0004
10 8 15 -2.9469 -0.0001
10 8 16 -0.4815 0.0010
10 8 17 1.8115 0.0009
10 8 18 0.5408 -0.0011
10 8 19 0.9537 0.0008
10 8 20 -0.6116 0.0011
10 8 21 -0.3672 -0.0003
10 10 0 -5.0698 0.0004
10 10 1 -3.2194 0.0003
10 10 2 3.1831 -0.0007
10 10 3 -0.0477 -0.0008
10 10 4 -0.7731 -0.0008
10 10 5 0.5517 0.0005
10 10 6 -0.1410 0.0014
10 10 7 0.8911 -0.0007
10 10 8 0.1837 0.0003
10 10 9 -1.3669 0.0004
10 10 10 -0.5037 0.0000
10 10 11 0.1440 -0.0006
10 10 12 1.4564 -0.0005
10 10 13 1.2980 0.0004
10 10 14 -2.5148 0.0007
10 10 15 -1.5696 0.0003
10 10 16 1.4617 -0.0007
10 10 17 1.1464 -0.0015
10 10 18 -0.4650 0.0028
10 10 19 0.3352 -0.0005
10 12 0 0.6046 -0.0006
10 12 1 1.2472 -0.0001
10 12 2 -1.9834 -0.0007
10 12 3 -2.4018 0.0001
10 12 4 1.2087 -0.0005
10 12 5 2.1913 -0.0004
10 12 6 0.8292 -0.0000
10 12 7 -0.2202 0.0006
10 12 8 -3.4657 0.0003
10 12 9 -0.5565 -0.0004
10 12 10 3.1832 -0.0002
10 12 11 0.3630 0.0024
10 12 12 -0.9752 0.0001
10 12 13 -0.3216 0.0008
10 12 14 0.1992 -0.0002
10 12 15 0.1770 0.0014
10 14 0 3.2097 -0.0006
10 14 1 -0.8879 -0.0014
10 14 2 -2.8697 0.0005
10 14 3 0.2786 -0.0010
10 14 4 1.6580 0.0012
10 14 5 0.9077 0.0007
10 14 6 -0.2170 -0.0001
10 14 7 -0.6587 0.0011
10 14 8 -0.9675 -0.0001
10 14 9 0.5234 -0.0010
11 1 0 -40.7879 0.0006
11 1 1 8.7074 0.0015
11 1 2 16.6098 0.0064
11 1 3 -4.2804 -0.0027
11 1 4 0.4435 -0.0060
11 1 5 1.5920 0.0032
11 1 6 -7.2728 0.0045
11 1 7 -1.3768 -0.0023
11 1 8 8.4522 -0.0020
11 1 9 0.9427 0.0023
11 1 10 -10.5863 0.0023
11 1 11 0.4112 -0.0003
11 1 12 12.2310 0.0007
11 1 13 -1.5622 -0.0010
11 1 14 -12.2299 -0.0028
11 1 15 2.1006 0.0014
11 1 16 8.3707 -0.0050
11 1 17 -1.2436 0.0024
11 1 18 -2.0280 0.0044
11 1 19 0.0528 -0.0009
11 1 20 -3.1649 -0.0004
11 1 21 0.2175 -0.0008
11 1 22 4.1004 0.0006
11 1 23 0.3558 -0.0019
11 1 24 -0.7300 -0.0089
11 1 25 -0.3288 0.0021
11 3 0 -1.0641 0.0022
11 3 1 -7.9081 -0.0027
11 3 2 -7.9442 0.0030
11 3 3 4.4800 -0.0014
11 3 4 11.3010 -0.0002
11 3 5 1.6463 -0.0050
11 3 6 -5.4944 -0.0039
11 3 7 -7.3633 0.0047
11 3 8 0.3587 0.0001
11 3 9 9.2288 -0.0003
11 3 10 1.5824 0.0018
11 3 11 -6.4885 -0.0009
11 3 12 -0.0727 0.0003
11 3 13 2.3604 0.0002
11 3 14 -2.1085 -0.0007
11 3 15 0.7848 0.0001
11 3 16 2.0109 0.0006
11 3 17 -1.2696 -0.0024
11 3 18 -0.1865 0.0005
11 3 19 0.0316 0.0015
11 3 20 -1.8564 0.0016
11 3 21 0.3297 -0.0006
11 3 22 2.0934 0.0000
11 3 23 0.7782 0.0011
11 3 24 -0.9895 0.0001
11 3 25 -0.3882 -0.0005
11 5 0 -0.4686 0.0015
11 5 1 -20.1166 0.0017
11 5 2 -3.8329 -0.0011
11 5 3 17.3706 0.0006
11 5 4 5.5716 0.0008
11 5 5 -6.8953 0.0014
11 5 6 -2.1782 -0.0013
11 5 7 -5.1566 -0.0015
11 5 8 -0.0004 0.0005
11 5 9 13.0588 0.0009
11 5 10 0.9473 0.0003
11 5 11 -12.7624 0.0006
11 5 12 -0.4739 -0.0004
11 5 13 8.0755 -0.0009
11 5 14 -0.3236 -0.0004
11 5 15 -3.2266 -0.0003
11 5 16 -0.1820 -0.0010
11 5 17 0.7592 0.0012
11 5 18 1.2402 -0.0012
11 5 19 -0.9123 -0.0015
11 5 20 -1.3572 0.0003
11 5 21 -0.2920 0.0003
11 5 22 1.3677 -0.0002
11 5 23 1.3388 -0.0002
11 5 24 -0.4930 -0.0024
11 7 0 -4.1800 -0.0009
11 7 1 -4.2120 0.0004
11 7 2 5.1113 0.0008
11 7 3 6.1484 -0.0000
11 7 4 -4.0851 -0.0005
11 7 5 -3.4016 -0.0008
11 7 6 2.3198 0.0003
11 7 7 -1.2369 -0.0006
11 7 8 0.2436 0.0002
11 7 9 4.4170 -0.0001
11 7 10 -1.6604 -0.0001
11 7 11 -3.8380 0.0007
11 7 12 1.7829 0.0004
11 7 13 1.2592 0.0001
11 7 14 -1.7984 -0.0003
11 7 15 0.3190 -0.0004
11 7 16 1.1641 0.0004
11 7 17 0.0865 -0.0007
11 7 18 -0.5993 0.0005
11 7 19 -2.1217 0.0001
11 7 20 0.5575 -0.0005
11 7 21 1.0917 -0.0022
11 7 22 0.0675 0.0028
11 9 0 2.9882 -0.0003
11 9 1 4.9667 0.0003
11 9 2 -1.5407 0.0000
11 9 3 -1.1575 0.0004
11 9 4 -0.1883 0.0011
11 9 5 -0.3327 0.0004
11 9 6 1.1605 0.0002
11 9 7 -0.7256 -0.0002
11 9 8 -1.3312 -0.0007
11 9 9 0.2259 0.0001
11 9 10 1.4676 0.0001
11 9 11 1.2097 -0.0000
11 9 12 -1.5060 -0.0001
11 9 13 -3.1453 0.0001
11 9 14 2.0190 -0.0007
11 9 15 3.2421 -0.0001
11 9 16 -0.9787 -0.0010
11 9 17 -2.1551 0.0004
11 9 18 0.1904 -0.0012
11 9 19 -0.3051 -0.0011
11 9 20 0.0285 0.0002
11 11 0 2.8087 0.0000
11 11 1 -0.0855 -0.0005
11 11 2 -0.9669 0.0010
11 11 3 2.1187 -0.0000
11 11 4 0.2581 0.0000
11 11 5 -1.5623 -0.0006
11 11 6 -1.1225 -0.0007
11 11 7 -0.5912 0.0007
11 11 8 2.2258 -0.0002
11 11 9 1.7158 -0.0004
11 11 10 -1.8752 0.0005
11 11 11 -0.8420 0.0003
11 11 12 -0.0782 0.0006
11 11 13 0.3995 -0.0009
11 11 14 1.1384 -0.0004
11 11 15 -0.1727 -0.0014
11 11 16 -0.5147 0.0016
11 11 17 -0.1460 0.0028
11 13 0 -3.4785 0.0010
11 13 1 -0.6685 0.0010
11 13 2 3.6229 -0.0002
11 13 3 1.2676 0.0012
11 13 4 -2.0143 0.0006
11 13 5 -1.9048 0.0005
11 13 6 -0.3801 -0.0001
11 13 7 0.8117 -0.0018
11 13 8 2.6176 -0.0000
11 13 9 -0.7266 0.0008
11 13 10 -1.6230 -0.0016
11 13 11 0.1716 -0.0040
11 13 12 0.1967 0.0005
11 15 0 -0.8772 0.0004
12 0 0 45.0032 0.0088
12 0 2 -19.5113 -0.0132
12 0 4 0.7872 0.0061
12 0 6 7.9686 -0.0122
12 0 8 -10.0026 0.0080
12 0 10 12.4736 -0.0027
12 0 12 -14.2710 -0.0034
12 0 14 13.5272 0.0084
12 0 16 -8.7852 0.0073
12 0 18 1.6562 -0.0044
12 0 20 3.4576 0.0021
12 0 22 -3.8326 0.0021
12 0 24 0.1981 0.0140
12 2 0 15.3489 -0.0018
12 2 1 -3.6643 0.0008
12 2 2 -1.6545 -0.0041
12 2 3 2.9129 0.0019
12 2 4 -5.5966 -0.0001
12 2 5 -3.1737 0.0022
12 2 6 5.3470 0.0045
12 2 7 4.7205 -0.0012
12 2 8 -3.5058 0.0002
12 2 9 -4.4379 -0.0008
12 2 10 4.0270 -0.0017
12 2 11 1.6404 0.0011
12 2 12 -6.0413 -0.0010
12 2 13 1.0607 -0.0000
12 2 14 7.0955 -0.0003
12 2 15 -2.4697 -0.0000
12 2 16 -4.8262 0.0007
12 2 17 1.5050 0.0002
12 2 18 0.6797 -0.0010
12 2 19 0.1198 -0.0006
12 2 20 3.0736 -0.0026
12 2 21 -0.3725 0.0004
12 2 22 -3.3844 -0.0009
12 2 23 -0.6550 0.0012
12 2 24 0.8727 0.0007
12 2 25 0.3179 -0.0009
12 4 0 -2.8843 -0.0009
12 4 1 16.8108 -0.0006
12 4 2 8.7930 -0.0009
12 4 3 -11.2996 0.0000
12 4 4 -10.5586 -0.0006
12 4 5 2.0428 0.0021
12 4 6 4.4720 0.0006
12 4 7 7.4878 -0.0015
12 4 8 0.7486 0.0010
12 4 9 -12.5551 -0.0003
12 4 10 -2.8749 -0.0011
12 4 11 10.8504 -0.0005
12 4 12 1.7276 0.0001
12 4 13 -5.9424 0.0005
12 4 14 -0.0204 0.0010
12 4 15 1.4874 0.0004
12 4 16 -0.1925 0.0009
12 4 17 0.3185 0.0010
12 4 18 -0.8384 0.0008
12 4 19 -0.0013 0.0001
12 4 20 1.3793 0.0001
12 4 21 0.6811 -0.0009
12 4 22 -1.2160 -0.0002
12 4 23 -1.3189 -0.0003
12 4 24 0.6223 0.0022
12 6 0 3.5517 -0.0005
12 6 1 13.1198 -0.0006
12 6 2 -2.5895 0.0003
12 6 3 -12.9708 -0.0014
12 6 4 1.6540 -0.0005
12 6 5 5.6181 -0.0007
12 6 6 -1.0416 0.0019
12 6 7 3.4757 0.0021
12 6 8 -0.4689 -0.0014
12 6 9 -9.4792 -0.0002
12 6 10 1.3937 0.0006
12 6 11 8.8882 -0.0010
12 6 12 -1.7010 -0.0003
12 6 13 -5.1159 -0.0001
12 6 14 1.5740 -0.0005
12 6 15 2.1077 0.0008
12 6 16 -0.4746 0.0001
12 6 17 -1.2592 -0.0009
12 6 18 -0.6388 0.0008
12 6 19 2.1644 0.0005
12 6 20 0.6294 -0.0003
12 6 21 -0.6181 0.0024
12 6 22 -0.8818 -0.0015
12 6 23 -0.6726 -0.0013
12 8 0 1.2378 0.0011
12 8 1 -2.6002 -0.0005
12 8 2 -2.5519 -0.0005
12 8 3 -0.3681 0.0008
12 8 4 2.3601 -0.0003
12 8 5 0.9414 -0.0002
12 8 6 -1.9876 -0.0017
12 8 7 0.9013 0.0005
12 8 8 0.8062 0.0012
12 8 9 -1.0816 0.0001
12 8 10 -0.1815 -0.0005
12 8 11 -0.2645 -0.0002
12 8 12 -0.1760 0.0001
12 8 13 2.5185 -0.0001
12 8 14 0.1654 0.0007
12 8 15 -2.7683 -0.0003
12 8 16 -0.5989 0.0005
12 8 17 1.5741 0.0011
12 8 18 0.8310 -0.0004
12 8 19 0.9713 0.0008
12 8 20 -0.7314 0.0013
12 8 21 -0.1106 0.0007
12 10 0 -4.0857 -0.0000
12 10 1 -2.3615 0.0005
12 10 2 2.5202 -0.0007
12 10 3 -0.5995 -0.0009
12 10 4 -0.7055 -0.0005
12 10 5 0.5320 0.0005
12 10 6 0.4739 0.0011
12 10 7 1.0956 -0.0008
12 10 8 -0.0477 0.0003
12 10 9 -1.2455 0.0004
12 10 10 -0.6579 -0.0003
12 10 11 -0.2462 -0.0007
12 10 12 1.6971 -0.0008
12 10 13 1.2805 -0.0001
12 10 14 -2.6142 0.0005
12 10 15 -1.1741 0.0010
12 10 16 1.3552 0.0004
12 10 17 0.9498 -0.0021
12 10 18 -0.4527 0.0024
12 12 0 0.9908 -0.0006
12 12 1 1.6941 -0.0001
12 12 2 -2.1043 0.0001
12 12 3 -2.6185 0.0001
12 12 4 0.9639 -0.0004
12 12 5 2.4274 -0.0005
12 12 6 1.3361 -0.0002
12 12 7 -0.3048 0.0008
12 12 8 -3.4560 0.0000
12 12 9 -0.4415 -0.0002
12 12 10 2.7352 0.0001
12 12 11 0.3246 0.0016
12 12 12 -0.6297 -0.0001
12 12 13 -0.4278 0.0012
12 12 14 0.0546 0.0001
12 14 0 2.9122 -0.0009
12 14 1 -0.4830 -0.0020
12 14 2 -2.2795 0.0006
12 14 3 0.0094 -0.0016
12 14 4 1.2909 0.0009
12 14 5 0.7379 0.0001
12 14 6 -0.1049 0.0001
12 14 7 -0.4543 0.0020
12 14 8 -0.7120 -0.0001
13 1 0 -30.5042 -0.0062
13 1 1 5.5248 0.0029
13 1 2 11.4472 0.0077
13 1 3 -3.3903 -0.0016
13 1 4 1.3978 0.0003
13 1 5 1.6716 0.0014
13 1 6 -6.5438 0.0028
13 1 7 -1.8759 -0.0022
13 1 8 7.3049 -0.0051
13 1 9 1.5436 0.0028
13 1 10 -9.3245 0.0016
13 1 11 0.1255 -0.0005
13 1 12 11.5487 0.0030
13 1 13 -1.4091 -0.0011
13 1 14 -11.1399 -0.0041
13 1 15 1.8425 0.0020
13 1 16 6.8751 -0.0026
13 1 17 -0.9553 0.0010
13 1 18 -0.7242 0.0012
13 1 19 -0.0024 0.0002
13 1 20 -3.7243 0.0010
13 1 21 -0.1921 -0.0019
13 1 22 3.6144 -0.0007
13 1 23 0.7162 -0.0001
13 1 24 -0.2788 -0.0056
13 1 25 -0.1896 0.0007
13 3 0 -0.0920 0.0011
13 3 1 -6.8894 -0.0013
13 3 2 -6.9363 0.0019
13 3 3 2.0937 -0.0002
13 3 4 9.3567 0.0013
13 3 5 2.7163 -0.0047
13 3 6 -4.7215 -0.0030
13 3 7 -7.3764 0.0033
13 3 8 0.1248 -0.0009
13 3 9 8.7684 -0.0006
13 3 10 0.9755 0.0008
13 3 11 -5.7482 -0.0000
13 3 12 0.7982 0.0008
13 3 13 1.7247 0.0011
13 3 14 -2.4645 0.0007
13 3 15 0.9975 -0.0020
13 3 16 1.8478 -0.0001
13 3 17 -0.9831 -0.0013
13 3 18 0.2810 -0.0006
13 3 19 -0.0984 0.0009
13 3 20 -2.1822 0.0015
13 3 21 -0.0404 0.0012
13 3 22 2.0753 0.0015
13 3 23 0.8502 -0.0005
13 3 24 -0.7527 0.0002
13 5 0 0.0266 0.0010
13 5 1 -17.1170 0.0015
13 5 2 -3.8133 -0.0008
13 5 3 14.2790 0.0017
13 5 4 4.4105 0.0010
13 5 5 -4.9353 0.0014
13 5 6 -1.5740 -0.0009
13 5 7 -6.0539 -0.0026
13 5 8 -0.4051 0.0005
13 5 9 12.5141 0.0007
13 5 10 0.8503 -0.0003
13 5 11 -11.4644 0.0010
13 5 12 0.0597 -0.0005
13 5 13 6.6320 -0.0006
13 5 14 -0.4176 0.0002
13 5 15 -2.4491 -0.0000
13 5 16 -0.1767 -0.0013
13 5 17 0.6869 0.0004
13 5 18 1.4046 -0.0015
13 5 19 -0.7614 -0.0009
13 5 20 -1.3236 -0.0003
13 5 21 -0.7399 -0.0005
13 5 22 1.0600 0.0002
13 5 23 1.2000 0.0009
13 7 0 -4.0161 -0.0011
13 7 1 -4.3389 -0.0001
13 7 2 5.1016 0.0007
13 7 3 5.4248 -0.0004
13 7 4 -3.8114 -0.0001
13 7 5 -2.4686 -0.0002
13 7 6 2.0902 0.0004
13 7 7 -2.2830 -0.0007
13 7 8 0.1771 -0.0002
13 7 9 4.7054 -0.0006
13 7 10 -1.3220 -0.0001
13 7 11 -3.4334 0.0008
13 7 12 1.7067 0.0006
13 7 13 0.6079 0.0006
13 7 14 -1.6281 0.0000
13 7 15 0.2994 -0.0005
13 7 16 1.2293 0.0005
13 7 17 0.4309 -0.0005
13 7 18 -0.7462 0.0004
13 7 19 -2.1539 -0.0001
13 7 20 0.5785 -0.0015
13 7 21 0.6920 -0.0033
13 9 0 2.1867 -0.0003
13 9 1 3.9124 -0.0001
13 9 2 -1.0464 0.0001
13 9 3 -0.5444 0.0005
13 9 4 -0.3508 0.0010
13 9 5 -0.0419 0.0003
13 9 6 0.8411 0.0004
13 9 7 -1.1835 -0.0000
13 9 8 -1.1230 -0.0010
13 9 9 0.3940 0.0001
13 9 10 1.4845 0.0004
13 9 11 1.4826 -0.0002
13 9 12 -1.5763 -0.0000
13 9 13 -3.1136 0.0004
13 9 14 2.0169 -0.0005
13 9 15 2.7029 0.0001
13 9 16 -0.8452 -0.0012
13 9 17 -1.8573 0.0001
13 9 18 -0.0140 -0.0017
13 9 19 -0.1866 -0.0007
13 11 0 2.0922 0.0004
13 11 1 -0.8903 -0.0005
13 11 2 -0.5666 0.0004
13 11 3 2.4319 -0.0004
13 11 4 0.5067 -0.0004
13 11 5 -1.7510 -0.0003
13 11 6 -1.8501 -0.0005
13 11 7 -0.5911 0.0007
13 11 8 2.2668 0.0003
13 11 9 1.5397 -0.0003
13 11 10 -1.3486 0.0006
13 11 11 -0.6660 0.0007
13 11 12 -0.4395 0.0008
13 11 13 0.4515 -0.0005
13 11 14 1.1741 -0.0003
13 11 15 -0.2934 -0.0023
13 11 16 -0.3474 0.0006
13 13 0 -3.4886 0.0010
13 13 1 -0.9431 0.0012
13 13 2 3.2023 -0.0007
13 13 3 1.3255 0.0014
13 13 4 -1.6253 0.0004
13 13 5 -1.8200 0.0006
13 13 6 -0.6112 0.0003
13 13 7 0.7469 -0.0020
13 13 8 2.2788 0.0001
13 13 9 -0.6094 0.0001
13 13 10 -1.2347 -0.0017
13 13 11 0.0846 -0.0026
14 0 0 33.5335 0.0143
14 0 2 -13.7017 -0.0091
14 0 4 -0.7247 -0.0044
14 0 6 7.1834 -0.0084
14 0 8 -8.4305 0.0101
14 0 10 10.7987 -0.0013
14 0 12 -13.2653 -0.0046
14 0 14 12.0795 0.0111
14 0 16 -7.0401 0.0009
14 0 18 0.3775 0.0016
14 0 20 3.7648 -0.0007
14 0 22 -3.0686 0.0074
14 0 24 -0.1654 0.0063
14 2 0 10.8278 0.0015
14 2 1 -1.9771 -0.0006
14 2 2 -0.7328 -0.0020
14 2 3 3.2819 0.0002
14 2 4 -4.8473 -0.0026
14 2 5 -3.5648 0.0025
14 2 6 4.7873 0.0025
14 2 7 4.9477 -0.0003
14 2 8 -3.0917 0.0015
14 2 9 -4.6679 -0.0006
14 2 10 4.0115 0.0001
14 2 11 1.5292 0.0003
14 2 12 -6.2370 -0.0016
14 2 13 1.1141 -0.0004
14 2 14 6.7193 -0.0018
14 2 15 -2.2003 0.0006
14 2 16 -3.9375 0.0007
14 2 17 1.1027 0.0005
14 2 18 -0.2402 0.0001
14 2 19 0.1617 -0.0006
14 2 20 3.5252 -0.0018
14 2 21 0.1475 -0.0001
14 2 22 -3.2095 -0.0020
14 2 23 -0.9032 0.0009
14 2 24 0.5934 -0.0006
14 4 0 -2.8700 -0.0004
14 4 1 13.5869 -0.0002
14 4 2 8.2372 0.0001
14 4 3 -8.3609 -0.0011
14 4 4 -8.8102 -0.0011
14 4 5 0.6704 0.0008
14 4 6 3.6370 -0.0001
14 4 7 7.7224 0.0001
14 4 8 1.0210 0.0009
14 4 9 -11.6913 0.0004
14 4 10 -2.2636 -0.0001
14 4 11 9.5396 -0.0009
14 4 12 0.7206 0.0003
14 4 13 -4.7040 -0.0005
14 4 14 0.3677 0.0006
14 4 15 0.9011 0.0013
14 4 16 -0.2946 0.0003
14 4 17 0.2719 0.0007
14 4 18 -1.0525 0.0020
14 4 19 -0.0856 0.0003
14 4 20 1.4649 0.0004
14 4 21 0.9330 -0.0017
14 4 22 -1.0473 -0.0006
14 4 23 -1.0313 0.0002
14 6 0 3.1588 -0.0000
14 6 1 11.8700 -0.0003
14 6 2 -2.6029 -0.0001
14 6 3 -10.9731 -0.0012
14 6 4 1.8611 -0.0002
14 6 5 4.0110 -0.0009
14 6 6 -1.0099 0.0011
14 6 7 4.5826 0.0019
14 6 8 -0.2399 -0.0012
14 6 9 -9.1380 0.0003
14 6 10 1.1765 0.0008
14 6 11 7.8327 -0.0008
14 6 12 -1.8077 -0.0002
14 6 13 -3.9470 -0.0004
14 6 14 1.4053 -0.0014
14 6 15 1.7236 0.0001
14 6 16 -0.4917 0.0008
14 6 17 -1.4136 -0.0002
14 6 18 -0.6549 0.0001
14 6 19 1.9636 0.0002
14 6 20 0.5942 0.0013
14 6 21 -0.1451 0.0040
14 6 22 -0.6654 -0.0024
14 8 0 1.5475 0.0011
14 8 1 -1.8900 0.0003
14 8 2 -2.6352 0.0000
14 8 3 -0.5880 0.0009
14 8 4 2.2774 -0.0008
14 8 5 0.4301 -0.0003
14 8 6 -1.8043 -0.0014
14 8 7 1.6425 0.0002
14 8 8 0.8115 0.0015
14 8 9 -1.4706 0.0002
14 8 10 -0.3605 -0.0005
14 8 11 -0.5069 0.0000
14 8 12 -0.0486 0.0000
14 8 13 2.6148 -0.0003
14 8 14 0.0256 0.0007
14 8 15 -2.2725 -0.0004
14 8 16 -0.6506 -0.0003
14 8 17 1.1453 0.0009
14 8 18 0.9892 0.0006
14 8 19 0.9013 0.0008
14 8 20 -0.6283 0.0015
14 10 0 -3.3139 -0.0004
14 10 1 -1.3053 0.0003
14 10 2 2.0630 -0.0007
14 10 3 -0.9389 -0.0004
14 10 4 -0.8003 0.0004
14 10 5 0.3521 0.0002
14 10 6 1.0706 0.0006
14 10 7 1.2480 -0.0008
14 10 8 -0.1743 -0.0002
14 10 9 -1.1288 0.0002
14 10 10 -0.9720 -0.0004
14 10 11 -0.4525 -0.0007
14 10 12 1.8361 -0.0007
14 10 13 1.1123 -0.0006
14 10 14 -2.3480 -0.0002
14 10 15 -0.7442 0.0014
14 10 16 1.0499 0.0014
14 10 17 0.7422 -0.0017
14 12 0 1.4941 -0.0005
14 12 1 2.1877 0.0001
14 12 2 -2.0498 0.0008
14 12 3 -2.6334 0.0001
14 12 4 0.5592 -0.0001
14 12 5 2.5052 -0.0002
14 12 6 1.8220 -0.0003
14 12 7 -0.3099 0.0005
14 12 8 -3.1312 -0.0006
14 12 9 -0.4317 -0.0001
14 12 10 2.0358 0.0001
14 12 11 0.3469 0.0007
14 12 12 -0.2943 -0.0000
14 12 13 -0.4273 0.0011
14 14 0 2.6414 -0.0012
14 14 1 -0.1624 -0.0021
14 14 2 -1.6999 0.0007
14 14 3 -0.1198 -0.0017
14 14 4 0.9259 0.0007
14 14 5 0.4832 -0.0006
14 14 6 -0.0232 0.0001
15 1 0 -22.3029 -0.0092
15 1 1 3.7995 0.0021
15 1 2 8.1592 0.0019
15 1 3 -3.0365 0.0012
15 1 4 1.9949 0.0062
15 1 5 1.8204 -0.0006
15 1 6 -5.8730 0.0027
15 1 7 -2.1890 -0.0013
15 1 8 6.1987 -0.0052
15 1 9 1.9528 0.0020
15 1 10 -8.4056 -0.0009
15 1 11 0.0505 -0.0003
15 1 12 10.9464 0.0031
15 1 13 -1.3184 -0.0007
15 1 14 -9.9920 -0.0044
15 1 15 1.5751 0.0023
15 1 16 5.3754 0.0011
15 1 17 -0.7500 -0.0006
15 1 18 0.3709 -0.0018
15 1 19 0.0612 0.0009
15 1 20 -3.9401 0.0013
15 1 21 -0.5801 -0.0024
15 1 22 3.0163 -0.0033
15 1 23 0.8772 0.0015
15 1 24 -0.0453 -0.0007
15 3 0 0.7353 0.0006
15 3 1 -5.3280 -0.0012
15 3 2 -6.5281 -0.0004
15 3 3 0.3900 0.0003
15 3 4 7.9377 0.0010
15 3 5 3.3851 -0.0018
15 3 6 -4.0765 -0.0005
15 3 7 -7.3391 0.0009
15 3 8 0.0798 -0.0006
15 3 9 8.2316 -0.0013
15 3 10 0.3038 -0.0007
15 3 11 -4.9463 0.0004
15 3 12 1.6588 0.0002
15 3 13 1.1239 0.0022
15 3 14 -2.6199 0.0020
15 3 15 1.0308 -0.0033
15 3 16 1.5466 0.0001
15 3 17 -0.7191 -0.0002
15 3 18 0.8453 -0.0013
15 3 19 -0.0681 -0.0002
15 3 20 -2.4801 0.0004
15 3 21 -0.3336 0.0028
15 3 22 2.0234 0.0024
15 3 23 0.6898 -0.0015
15 5 0 0.2530 0.0002
15 5 1 -14.6950 0.0007
15 5 2 -3.5821 -0.0004
15 5 3 11.7952 0.0020
15 5 4 3.3431 0.0006
15 5 5 -3.2796 0.0014
15 5 6 -1.1415 -0.0002
15 5 7 -6.7854 -0.0021
15 5 8 -0.5498 0.0007
15 5 9 11.5703 -0.0002
15 5 10 0.5320 -0.0006
15 5 11 -9.9664 0.0006
15 5 12 0.6925 -0.0008
15 5 13 5.2180 -0.0003
15 5 14 -0.5343 0.0004
15 5 15 -1.8722 0.0009
15 5 16 -0.0386 -0.0010
15 5 17 0.7348 -0.0006
15 5 18 1.4373 -0.0014
15 5 19 -0.5346 -0.0004
15 5 20 -1.2227 -0.0016
15 5 21 -0.9686 -0.0014
15 5 22 0.7124 0.0006
15 7 0 -3.9930 -0.0008
15 7 1 -4.1316 -0.0005
15 7 2 4.9903 0.0001
15 7 3 4.5457 -0.0011
15 7 4 -3.5411 0.0000
15 7 5 -1.4732 0.0002
15 7 6 1.8802 0.0006
15 7 7 -3.1663 -0.0003
15 7 8 -0.1086 -0.0004
15 7 9 4.6665 -0.0005
15 7 10 -0.9991 -0.0001
15 7 11 -2.7312 0.0004
15 7 12 1.5437 0.0006
15 7 13 0.0148 0.0007
15 7 14 -1.3562 0.0004
15 7 15 0.2260 -0.0003
15 7 16 1.1961 0.0006
15 7 17 0.6993 -0.0000
15 7 18 -0.7474 0.0006
15 7 19 -1.8462 -0.0003
15 7 20 0.4296 -0.0027
15 7 21 0.3518 -0.0042
15 9 0 1.6773 -0.0001
15 9 1 2.9101 -0.0004
15 9 2 -0.7635 0.0002
15 9 3 -0.1779 0.0004
15 9 4 -0.4367 0.0005
15 9 5 0.4370 0.0001
15 9 6 0.5604 0.0003
15 9 7 -1.5767 0.0002
15 9 8 -0.9852 -0.0006
15 9 9 0.5783 0.0002
15 9 10 1.6419 0.0003
15 9 11 1.5802 -0.0003
15 9 12 -1.6490 -0.0003
15 9 13 -2.7221 0.0004
15 9 14 1.8003 -0.0002
15 9 15 1.9016 0.0004
15 9 16 -0.6236 -0.0007
15 9 17 -1.3743 -0.0005
15 9 18 -0.1737 -0.0024
15 9 19 -0.1386 -0.0002
15 11 0 1.3602 0.0007
15 11 1 -1.7872 -0.0003
15 11 2 -0.3961 -0.0001
15 11 3 2.4466 -0.0010
15 11 4 0.9075 -0.0009
15 11 5 -1.7360 -0.0000
15 11 6 -2.4130 -0.0005
15 11 7 -0.5983 0.0007
15 11 8 2.0403 0.0011
15 11 9 1.3701 0.0001
15 11 10 -0.6805 0.0008
15 11 11 -0.5657 0.0009
15 11 12 -0.6313 0.0005
15 11 13 0.3878 0.0003
15 11 14 0.9393 0.0003
15 11 15 -0.2606 -0.0029
15 13 0 -3.5202 0.0006
15 13 1 -1.0860 0.0008
15 13 2 2.5698 -0.0008
15 13 3 1.2073 0.0014
15 13 4 -1.1027 -0.0002
15 13 5 -1.6320 0.0004
15 13 6 -0.8131 0.0007
15 13 7 0.6162 -0.0015
15 13 8 1.7632 0.0001
15 13 9 -0.3798 -0.0004
15 13 10 -0.7512 -0.0014
16 0 0 24.6566 0.0113
16 0 2 -9.9942 0.0016
16 0 4 -1.6501 -0.0128
16 0 6 6.3182 -0.0044
16 0 8 -6.9964 0.0073
16 0 10 9.6895 0.0013
16 0 12 -12.3814 -0.0025
16 0 14 10.6527 0.0119
16 0 16 -5.3612 -0.0053
16 0 18 -0.6769 0.0059
16 0 20 3.7652 -0.0019
16 0 22 -2.3162 0.0125
16 0 24 -0.2669 -0.0006
16 2 0 7.3500 0.0018
16 2 1 -1.7213 0.0003
16 2 2 0.1557 0.0018
16 2 3 3.6821 -0.0013
16 2 4 -4.4322 -0.0018
16 2 5 -3.9280 0.0012
16 2 6 4.2633 -0.0010
16 2 7 5.1298 0.0005
16 2 8 -2.7927 0.0009
16 2 9 -4.6878 0.0004
16 2 10 4.1142 0.0018
16 2 11 1.2303 -0.0002
16 2 12 -6.3477 -0.0007
16 2 13 1.2389 -0.0010
16 2 14 6.1646 -0.0027
16 2 15 -1.9230 0.0007
16 2 16 -2.9696 -0.0003
16 2 17 0.8829 0.0007
16 2 18 -1.0878 0.0003
16 2 19 0.0527 0.0001
16 2 20 3.7152 -0.0006
16 2 21 0.5246 -0.0008
16 2 22 -2.8895 -0.0018
16 2 23 -0.8579 0.0006
16 4 0 -2.9433 -0.0004
16 4 1 10.9418 0.0006
16 4 2 7.9562 0.0009
16 4 3 -6.3774 -0.0007
16 4 4 -7.3963 -0.0005
16 4 5 -0.4032 -0.0014
16 4 6 2.9625 -0.0007
16 4 7 7.9134 0.0009
16 4 8 0.8883 -0.0002
16 4 9 -10.6269 0.0012
16 4 10 -1.5207 0.0007
16 4 11 8.1747 -0.0004
16 4 12 -0.2356 0.0009
16 4 13 -3.6068 -0.0012
16 4 14 0.6087 0.0005
16 4 15 0.6095 0.0014
16 4 16 -0.2905 -0.0005
16 4 17 0.0987 0.0003
16 4 18 -1.3324 0.0023
16 4 19 -0.1535 0.0006
16 4 20 1.5310 0.0015
16 4 21 0.9347 -0.0021
16 4 22 -0.8484 -0.0009
16 4 23 -0.5842 0.0004
16 6 0 3.0573 0.0004
16 6 1 10.6602 -0.0002
16 6 2 -2.7354 -0.0004
16 6 3 -9.0495 -0.0005
16 6 4 2.0264 0.0006
16 6 5 2.4951 -0.0004
16 6 6 -0.9354 -0.0001
16 6 7 5.3314 0.0007
16 6 8 -0.0224 -0.0006
16 6 9 -8.3124 0.0003
16 6 10 1.1771 0.0005
16 6 11 6.5074 -0.0001
16 6 12 -1.9571 0.0000
16 6 13 -2.8502 -0.0002
16 6 14 1.3228 -0.0017
16 6 15 1.3646 -0.0008
16 6 16 -0.6084 0.0010
16 6 17 -1.4450 0.0001
16 6 18 -0.5726 -0.0009
16 6 19 1.4816 -0.0001
16 6 20 0.5130 0.0029
16 6 21 0.1855 0.0049
16 8 0 1.7094 0.0006
16 8 1 -1.4363 0.0008
16 8 2 -2.5382 0.0007
16 8 3 -0.5869 0.0009
16 8 4 2.2349 -0.0009
16 8 5 -0.2532 -0.0000
16 8 6 -1.7015 -0.0008
16 8 7 2.2497 -0.0001
16 8 8 0.9697 0.0010
16 8 9 -1.6429 -0.0002
16 8 10 -0.6125 -0.0003
16 8 11 -0.8194 0.0003
16 8 12 0.1806 0.0002
16 8 13 2.4519 -0.0000
16 8 14 -0.1396 0.0008
16 8 15 -1.6309 -0.0004
16 8 16 -0.5608 -0.0013
16 8 17 0.6782 0.0003
16 8 18 0.8803 0.0014
16 8 19 0.7036 0.0007
16 10 0 -2.7136 -0.0007
16 10 1 -0.2255 -0.0002
16 10 2 1.7883 -0.0008
16 10 3 -0.9736 0.0003
16 10 4 -0.9963 0.0012
16 10 5 0.0420 -0.0001
16 10 6 1.4482 0.0005
16 10 7 1.2966 -0.0008
16 10 8 -0.1914 -0.0008
16 10 9 -1.0314 -0.0001
16 10 10 -1.3182 -0.0005
16 10 11 -0.4442 -0.0006
16 10 12 1.7373 -0.0001
16 10 13 0.8098 -0.0009
16 10 14 -1.7244 -0.0008
16 10 15 -0.3062 0.0015
16 10 16 0.6315 0.0017
16 10 17 0.4891 -0.0006
16 12 0 2.0268 -0.0001
16 12 1 2.5039 0.0007
16 12 2 -1.6472 0.0010
16 12 3 -2.3437 0.0000
16 12 4 0.0165 0.0004
16 12 5 2.3647 0.0003
16 12 6 2.1254 -0.0002
16 12 7 -0.2393 -0.0000
16 12 8 -2.5211 -0.0011
16 12 9 -0.4582 -0.0006
16 12 10 1.2611 -0.0003
16 12 11 0.3227 0.0004
16 12 12 -0.0574 0.0001
16 14 0 2.3467 -0.0011
16 14 1 0.0051 -0.0016
16 14 2 -1.0230 0.0005
16 14 3 -0.1499 -0.0013
16 14 4 0.4965 0.0006
16 14 5 0.2775 -0.0011
17 1 0 -16.1740 -0.0053
17 1 1 3.2036 -0.0003
17 1 2 5.8141 -0.0051
17 1 3 -2.9547 0.0036
17 1 4 2.3780 0.0076
17 1 5 2.1229 -0.0018
17 1 6 -5.0727 0.0024
17 1 7 -2.5040 0.0002
17 1 8 5.2632 -0.0022
17 1 9 2.1220 0.0006
17 1 10 -7.8809 -0.0025
17 1 11 0.1487 -0.0003
17 1 12 10.3263 0.0007
17 1 13 -1.3178 0.0000
17 1 14 -8.7961 -0.0044
17 1 15 1.3455 0.0023
17 1 16 3.9351 0.0041
17 1 17 -0.6483 -0.0016
17 1 18 1.2814 -0.0027
17 1 19 0.1084 0.0008
17 1 20 -3.8546 0.0008
17 1 21 -0.7461 -0.0017
17 1 22 2.3879 -0.0058
17 1 23 0.7827 0.0019
17 3 0 1.4989 0.0012
17 3 1 -3.5549 -0.0017
17 3 2 -6.6797 -0.0018
17 3 3 -0.6334 -0.0010
17 3 4 7.0062 -0.0012
17 3 5 3.9307 0.0021
17 3 6 -3.5259 0.0014
17 3 7 -7.3441 -0.0006
17 3 8 0.3535 0.0008
17 3 9 7.5129 -0.0018
17 3 10 -0.3623 -0.0012
17 3 11 -4.0798 0.0001
17 3 12 2.3048 -0.0008
17 3 13 0.5725 0.0025
17 3 14 -2.4939 0.0022
17 3 15 0.9529 -0.0033
17 3 16 1.0218 0.0004
17 3 17 -0.5608 0.0007
17 3 18 1.4760 -0.0009
17 3 19 0.0202 -0.0011
17 3 20 -2.6080 -0.0006
17 3 21 -0.4147 0.0033
17 3 22 1.8099 0.0024
17 3 23 0.3769 -0.0019
17 5 0 0.3981 -0.0003
17 5 1 -12.8180 0.0003
17 5 2 -3.2165 0.0001
17 5 3 9.7574 0.0014
17 5 4 2.4567 -0.0002
17 5 5 -1.7671 0.0007
17 5 6 -0.8574 0.0002
17 5 7 -7.1716 -0.0005
17 5 8 -0.3954 0.0008
17 5 9 10.2899 -0.0006
17 5 10 0.0292 -0.0005
17 5 11 -8.3848 -0.0002
17 5 12 1.2674 -0.0010
17 5 13 4.0509 -0.0004
17 5 14 -0.6935 0.0000
17 5 15 -1.5254 0.0017
17 5 16 0.1418 -0.0006
17 5 17 0.8466 -0.0008
17 5 18 1.3617 -0.0007
17 5 19 -0.2978 -0.0002
17 5 20 -1.0312 -0.0031
17 5 21 -0.9328 -0.0019
17 5 22 0.3429 0.0011
17 7 0 -4.0428 -0.0004
17 7 1 -3.6813 -0.0004
17 7 2 4.7807 -0.0004
17 7 3 3.5707 -0.0015
17 7 4 -3.3564 -0.0002
17 7 5 -0.4480 -0.0001
17 7 6 1.7724 0.0008
17 7 7 -3.6935 0.0001
17 7 8 -0.4781 -0.0004
17 7 9 4.1758 0.0003
17 7 10 -0.8490 0.0001
17 7 11 -1.8238 -0.0001
17 7 12 1.3808 0.0004
17 7 13 -0.4455 0.0002
17 7 14 -1.1250 0.0005
17 7 15 0.2144 -0.0001
17 7 16 1.0729 0.0008
17 7 17 0.7514 0.0007
17 7 18 -0.6043 0.0011
17 7 19 -1.2507 -0.0004
17 7 20 0.2262 -0.0035
17 9 0 1.3883 0.0001
17 9 1 2.0148 -0.0002
17 9 2 -0.5860 0.0003
17 9 3 -0.0911 0.0002
17 9 4 -0.4643 -0.0001
17 9 5 1.0069 -0.0003
17 9 6 0.4088 -0.0001
17 9 7 -1.8106 0.0005
17 9 8 -0.8881 0.0001
17 9 9 0.6835 0.0002
17 9 10 1.8398 0.0000
17 9 11 1.4907 -0.0003
17 9 12 -1.6358 -0.0007
17 9 13 -2.0589 0.0001
17 9 14 1.4329 -0.0003
17 9 15 1.0266 0.0005
17 9 16 -0.4429 0.0003
17 9 17 -0.8211 -0.0009
17 9 18 -0.1701 -0.0029
17 11 0 0.6556 0.0006
17 11 1 -2.4839 -0.0002
17 11 2 -0.5032 -0.0003
17 11 3 2.1404 -0.0013
17 11 4 1.3340 -0.0010
17 11 5 -1.5567 0.0002
17 11 6 -2.6069 -0.0006
17 11 7 -0.5543 0.0006
17 11 8 1.6187 0.0016
17 11 9 1.1902 0.0009
17 11 10 -0.0980 0.0013
17 11 11 -0.4947 0.0006
17 11 12 -0.5599 0.0000
17 11 13 0.2270 0.0011
17 11 14 0.4918 0.0008
17 13 0 -3.4352 -0.0002
17 13 1 -1.0171 -0.0002
17 13 2 1.6200 -0.0004
17 13 3 0.9281 0.0013
17 13 4 -0.4823 -0.0009
17 13 5 -1.3814 -0.0001
17 13 6 -0.9034 0.0011
17 13 7 0.4506 -0.0009
17 13 8 1.1440 0.0001
17 13 9 -0.1499 -0.0001
18 0 0 18.1399 0.0015
18 0 2 -7.3123 0.0099
18 0 4 -2.0578 -0.0150
18 0 6 5.1705 0.0004
18 0 8 -5.8027 0.0018
18 0 10 9.0617 0.0018
18 0 12 -11.4721 0.0022
18 0 14 9.2091 0.0110
18 0 16 -3.7855 -0.0081
18 0 18 -1.5850 0.0064
18 0 20 3.5580 -0.0010
18 0 22 -1.6695 0.0149
18 2 0 4.7718 -0.0006
18 2 1 -2.3325 0.0020
18 2 2 1.2540 0.0035
18 2 3 3.9732 -0.0009
18 2 4 -4.2633 0.0014
18 2 5 -4.4197 -0.0007
18 2 6 3.7209 -0.0027
18 2 7 5.3868 0.0002
18 2 8 -2.7374 -0.0011
18 2 9 -4.4091 0.0014
18 2 10 4.2879 0.0016
18 2 11 0.8182 -0.0001
18 2 12 -6.2410 0.0007
18 2 13 1.4216 -0.0010
18 2 14 5.4122 -0.0021
18 2 15 -1.6912 0.0003
18 2 16 -1.9423 -0.0010
18 2 17 0.8238 0.0004
18 2 18 -1.8033 -0.0004
18 2 19 -0.0151 0.0010
18 2 20 3.5505 -0.0002
18 2 21 0.5898 -0.0015
18 2 22 -2.3671 -0.0007
18 2 23 -0.5840 0.0007
18 4 0 -3.2352 -0.0006
18 4 1 8.8898 0.0005
18 4 2 7.7887 0.0007
18 4 3 -5.0351 0.0010
18 4 4 -6.3120 0.0003
18 4 5 -1.3759 -0.0025
18 4 6 2.4610 -0.0003
18 4 7 7.9060 0.0004
18 4 8 0.3992 -0.0013
18 4 9 -9.3620 0.0013
18 4 10 -0.7952 0.0006
18 4 11 6.8024 0.0005
18 4 12 -0.9196 0.0012
18 4 13 -2.7474 -0.0009
18 4 14 0.6590 0.0009
18 4 15 0.5360 0.0009
18 4 16 -0.0856 -0.0007
18 4 17 -0.1075 -0.0004
18 4 18 -1.6300 0.0015
18 4 19 -0.1692 0.0007
18 4 20 1.4855 0.0028
18 4 21 0.7186 -0.0017
18 4 22 -0.5882 -0.0013
18 6 0 3.0944 0.0005
18 6 1 9.4861 -0.0005
18 6 2 -2.8918 -0.0006
18 6 3 -7.2351 -0.0001
18 6 4 2.1492 0.0014
18 6 5 1.1000 0.0008
18 6 6 -0.8660 -0.0010
18 6 7 5.5529 -0.0005
18 6 8 0.0688 -0.0000
18 6 9 -7.1265 -0.0005
18 6 10 1.4241 0.0000
18 6 11 5.1236 0.0005
18 6 12 -2.1003 -0.0001
18 6 13 -2.0060 0.0003
18 6 14 1.3806 -0.0014
18 6 15 1.0208 -0.0014
18 6 16 -0.7534 0.0008
18 6 17 -1.3092 -0.0001
18 6 18 -0.4171 -0.0018
18 6 19 0.8666 -0.0001
18 6 20 0.3594 0.0039
18 6 21 0.3215 0.0047
18 8 0 1.7602 -0.0000
18 8 1 -1.1566 0.0008
18 8 2 -2.3902 0.0010
18 8 3 -0.3831 0.0007
18 8 4 2.2469 -0.0009
18 8 5 -1.0061 0.0004
18 8 6 -1.6875 0.0002
18 8 7 2.5969 -0.0001
18 8 8 1.1277 0.0002
18 8 9 -1.4839 -0.0005
18 8 10 -0.7785 -0.0001
18 8 11 -1.1235 0.0002
18 8 12 0.3789 0.0004
18 8 13 2.1094 0.0004
18 8 14 -0.2627 0.0010
18 8 15 -1.0599 -0.0002
18 8 16 -0.3331 -0.0022
18 8 17 0.3327 -0.0003
18 8 18 0.5497 0.0015
18 8 19 0.4064 0.0006
18 10 0 -2.2135 -0.0006
18 10 1 0.6526 -0.0008
18 10 2 1.6401 -0.0008
18 10 3 -0.7766 0.0009
18 10 4 -1.2354 0.0015
18 10 5 -0.2506 -0.0003
18 10 6 1.5376 0.0004
18 10 7 1.1663 -0.0006
18 10 8 -0.1936 -0.0010
18 10 9 -0.9337 -0.0003
18 10 10 -1.5217 -0.0005
18 10 11 -0.2648 -0.0005
18 10 12 1.3944 0.0003
18 10 13 0.4313 -0.0009
18 10 14 -0.9583 -0.0008
18 10 15 0.0672 0.0012
18 10 16 0.2716 0.0014
18 12 0 2.4213 0.0007
18 12 1 2.4993 0.0015
18 12 2 -0.8875 0.0009
18 12 3 -1.8310 -0.0003
18 12 4 -0.4869 0.0005
18 12 5 2.0685 0.0007
18 12 6 2.0900 -0.0003
18 12 7 -0.1407 -0.0001
18 12 8 -1.7590 -0.0012
18 12 9 -0.4509 -0.0017
18 12 10 0.6243 -0.0006
18 12 11 0.2104 0.0006
18 14 0 1.9276 -0.0006
18 14 1 0.0579 -0.0006
18 14 2 -0.2387 0.0002
19 1 0 -11.7510 0.0016
19 1 1 3.2681 -0.0020
19 1 2 3.7949 -0.0073
19 1 3 -3.0280 0.0039
19 1 4 2.4697 0.0052
19 1 5 2.6261 -0.0021
19 1 6 -4.0589 0.0001
19 1 7 -2.8863 0.0017
19 1 8 4.5928 0.0014
19 1 9 2.0434 -0.0007
19 1 10 -7.5860 -0.0014
19 1 11 0.3078 -0.0005
19 1 12 9.5445 -0.0022
19 1 13 -1.3586 0.0008
19 1 14 -7.5069 -0.0042
19 1 15 1.1541 0.0017
19 1 16 2.5786 0.0044
19 1 17 -0.5774 -0.0015
19 1 18 2.0248 -0.0014
19 1 19 0.0122 -0.0002
19 1 20 -3.4907 0.0000
19 1 21 -0.6249 -0.0000
19 1 22 1.7441 -0.0066
19 1 23 0.5155 0.0011
19 3 0 2.3097 0.0018
19 3 1 -1.9116 -0.0014
19 3 2 -7.1157 -0.0011
19 3 3 -1.2130 -0.0033
19 3 4 6.4184 -0.0032
19 3 5 4.4845 0.0043
19 3 6 -3.1194 0.0014
19 3 7 -7.2794 -0.0007
19 3 8 0.9022 0.0020
19 3 9 6.5581 -0.0015
19 3 10 -0.9252 -0.0003
19 3 11 -3.2108 -0.0002
19 3 12 2.6091 -0.0010
19 3 13 0.1157 0.0012
19 3 14 -2.1101 0.0015
19 3 15 0.8519 -0.0022
19 3 16 0.3104 0.0003
19 3 17 -0.5037 0.0013
19 3 18 2.0147 -0.0001
19 3 19 0.0591 -0.0010
19 3 20 -2.4303 -0.0008
19 3 21 -0.2940 0.0028
19 3 22 1.3916 0.0019
19 5 0 0.5774 -0.0004
19 5 1 -11.3230 0.0008
19 5 2 -2.7466 0.0006
19 5 3 7.9954 0.0007
19 5 4 1.7898 -0.0008
19 5 5 -0.4025 -0.0010
19 5 6 -0.6941 0.0003
19 5 7 -7.0529 0.0010
19 5 8 -0.0344 0.0005
19 5 9 8.8489 0.0000
19 5 10 -0.4957 -0.0001
19 5 11 -6.8493 -0.0009
19 5 12 1.6116 -0.0007
19 5 13 3.2179 -0.0007
19 5 14 -0.8476 -0.0005
19 5 15 -1.3137 0.0018
19 5 16 0.2329 -0.0004
19 5 17 0.9287 -0.0001
19 5 18 1.2116 0.0004
19 5 19 -0.1087 -0.0005
19 5 20 -0.7723 -0.0043
19 5 21 -0.7016 -0.0014
19 7 0 -4.0983 -0.0001
19 7 1 -3.1103 -0.0002
19 7 2 4.5373 -0.0007
19 7 3 2.5969 -0.0012
19 7 4 -3.2731 -0.0003
19 7 5 0.5037 -0.0005
19 7 6 1.7604 0.0005
19 7 7 -3.7890 -0.0000
19 7 8 -0.7215 -0.0002
19 7 9 3.3383 0.0011
19 7 10 -0.9433 0.0003
19 7 11 -0.9532 0.0001
19 7 12 1.2730 0.0005
19 7 13 -0.7054 -0.0003
19 7 14 -1.0074 0.0004
19 7 15 0.3093 0.0000
19 7 16 0.8783 0.0010
19 7 17 0.5821 0.0012
19 7 18 -0.3948 0.0015
19 7 19 -0.5741 -0.0002
19 9 0 1.1950 0.0003
19 9 1 1.2901 0.0001
19 9 2 -0.4194 0.0004
19 9 3 -0.2099 0.0001
19 9 4 -0.3798 -0.0003
19 9 5 1.5200 -0.0006
19 9 6 0.3189 -0.0007
19 9 7 -1.8349 0.0006
19 9 8 -0.7050 0.0004
19 9 9 0.6630 -0.0001
19 9 10 1.9107 -0.0003
19 9 11 1.2480 -0.0002
19 9 12 -1.4935 -0.0008
19 9 13 -1.3171 -0.0002
19 9 14 1.0372 -0.0007
19 9 15 0.3226 0.0003
19 9 16 -0.3711 0.0011
19 9 17 -0.3648 -0.0010
19 11 0 0.0575 0.0001
19 11 1 -2.8060 -0.0003
19 11 2 -0.8223 -0.0005
19 11 3 1.7192 -0.0011
19 11 4 1.6374 -0.0007
19 11 5 -1.3719 0.0004
19 11 6 -2.3822 -0.0004
19 11 7 -0.3930 0.0001
19 11 8 1.1692 0.0013
19 11 9 0.9877 0.0017
19 11 10 0.2230 0.0013
19 11 11 -0.4286 0.0004
19 11 12 -0.2913 -0.0000
19 11 13 0.0582 0.0015
19 13 0 -3.1136 -0.0012
19 13 1 -0.7869 -0.0015
19 13 2 0.4881 0.0000
19 13 3 0.5880 0.0011
19 13 4 0.0346 -0.0012
19 13 5 -1.1132 -0.0004
19 13 6 -0.8019 0.0013
19 13 7 0.2684 -0.0005
20 0 0 13.4459 -0.0070
20 0 2 -5.0630 0.0095
20 0 4 -1.8779 -0.0123
20 0 6 3.7250 0.0057
20 0 8 -4.9162 -0.0021
20 0 10 8.6259 -0.0004
20 0 12 -10.3914 0.0070
20 0 14 7.6880 0.0082
20 0 16 -2.3342 -0.0062
20 0 18 -2.3583 0.0037
20 0 20 3.1614 0.0013
20 0 22 -1.1113 0.0130
20 2 0 2.7919 -0.0027
20 2 1 -3.2110 0.0020
20 2 2 2.4789 0.0020
20 2 3 4.2273 0.0010
20 2 4 -4.1538 0.0039
20 2 5 -5.0596 -0.0018
20 2 6 3.2105 -0.0016
20 2 7 5.6477 -0.0006
20 2 8 -2.9060 -0.0022
20 2 9 -3.8516 0.0015
20 2 10 4.4034 -0.0001
20 2 11 0.4439 0.0000
20 2 12 -5.8387 0.0008
20 2 13 1.5736 -0.0002
20 2 14 4.4857 -0.0008
20 2 15 -1.5158 -0.0001
20 2 16 -0.9233 -0.0007
20 2 17 0.8011 -0.0003
20 2 18 -2.2841 -0.0011
20 2 19 0.0812 0.0016
20 2 20 3.0010 -0.0009
20 2 21 0.3776 -0.0021
20 2 22 -1.6681 0.0001
20 4 0 -3.7264 -0.0004
20 4 1 7.3465 -0.0005
20 4 2 7.5216 -0.0002
20 4 3 -3.9968 0.0021
20 4 4 -5.5124 0.0006
20 4 5 -2.2359 -0.0017
20 4 6 2.1578 0.0006
20 4 7 7.5218 -0.0004
20 4 8 -0.2341 -0.0014
20 4 9 -7.9761 0.0004
20 4 10 -0.2142 -0.0001
20 4 11 5.4631 0.0009
20 4 12 -1.2445 0.0008
20 4 13 -2.1165 0.0004
20 4 14 0.5573 0.0009
20 4 15 0.5154 0.0004
20 4 16 0.2974 -0.0000
20 4 17 -0.2614 -0.0011
20 4 18 -1.8228 0.0001
20 4 19 -0.1324 0.0004
20 4 20 1.2815 0.0039
20 4 21 0.4197 -0.0012
20 6 0 3.1584 0.0005
20 6 1 8.3303 -0.0008
20 6 2 -3.0315 -0.0006
20 6 3 -5.6090 -0.0004
20 6 4 2.2186 0.0017
20 6 5 -0.0600 0.0020
20 6 6 -0.8376 -0.0013
20 6 7 5.2425 -0.0007
20 6 8 0.0060 0.0004
20 6 9 -5.8388 -0.0014
20 6 10 1.7544 -0.0003
20 6 11 3.8861 0.0004
20 6 12 -2.1208 -0.0006
20 6 13 -1.4602 0.0005
20 6 14 1.4972 -0.0007
20 6 15 0.6692 -0.0013
20 6 16 -0.8089 0.0004
20 6 17 -1.0364 -0.0006
20 6 18 -0.2385 -0.0020
20 6 19 0.3180 0.0005
20 6 20 0.1677 0.0038
20 8 0 1.7596 -0.0003
20 8 1 -0.9655 0.0006
20 8 2 -2.2988 0.0009
20 8 3 -0.0427 0.0002
20 8 4 2.2346 -0.0010
20 8 5 -1.7231 0.0007
20 8 6 -1.6697 0.0012
20 8 7 2.6949 -0.0001
20 8 8 1.1140 -0.0004
20 8 9 -1.0841 -0.0004
20 8 10 -0.7452 -0.0000
20 8 11 -1.2835 -0.0002
20 8 12 0.4544 0.0004
20 8 13 1.6937 0.0006
20 8 14 -0.2992 0.0010
20 8 15 -0.6972 -0.0000
20 8 16 -0.0604 -0.0023
20 8 17 0.1661 -0.0006
20 8 18 0.1765 0.0008
20 10 0 -1.7606 -0.0004
20 10 1 1.2078 -0.0010
20 10 2 1.5720 -0.0006
20 10 3 -0.5691 0.0010
20 10 4 -1.5325 0.0011
20 10 5 -0.3736 -0.0005
20 10 6 1.4615 0.0001
20 10 7 0.8557 -0.0002
20 10 8 -0.3174 -0.0005
20 10 9 -0.8298 -0.0002
20 10 10 -1.4672 0.0001
20 10 11 -0.0113 -0.0004
20 10 12 0.9390 0.0001
20 10 13 0.0799 -0.0008
20 10 14 -0.3238 -0.0004
20 10 15 0.2797 0.0009
20 12 0 2.5614 0.0014
20 12 1 2.2322 0.0025
20 12 2 0.0012 0.0007
20 12 3 -1.3315 -0.0008
20 12 4 -0.7306 0.0004
20 12 5 1.7378 0.0008
20 12 6 1.6916 -0.0005
20 12 7 -0.0589 0.0003
20 12 8 -1.0373 -0.0010
20 12 9 -0.3836 -0.0029
20 12 10 0.2503 -0.0005
21 1 0 -8.5045 0.0054
21 1 1 3.5540 -0.0014
21 1 2 1.9772 -0.0035
21 1 3 -3.2456 0.0021
21 1 4 2.1700 0.0024
21 1 5 3.2613 -0.0017
21 1 6 -2.9304 -0.0034
21 1 7 -3.2581 0.0026
21 1 8 4.1800 0.0025
21 1 9 1.7761 -0.0011
21 1 10 -7.2594 0.0011
21 1 11 0.4165 -0.0008
21 1 12 8.5263 -0.0038
21 1 13 -1.3800 0.0015
21 1 14 -6.1167 -0.0031
21 1 15 1.0043 0.0006
21 1 16 1.3533 0.0019
21 1 17 -0.4627 -0.0006
21 1 18 2.5479 0.0006
21 1 19 -0.2298 -0.0013
21 1 20 -2.8609 -0.0006
21 1 21 -0.3213 0.0018
21 1 22 1.0952 -0.0050
21 3 0 3.1811 0.0012
21 3 1 -0.6405 -0.0001
21 3 2 -7.4716 0.0003
21 3 3 -1.6496 -0.0044
21 3 4 6.0181 -0.0030
21 3 5 4.9896 0.0038
21 3 6 -2.9199 0.0002
21 3 7 -6.9868 -0.0003
21 3 8 1.5229 0.0017
21 3 9 5.4654 -0.0005
21 3 10 -1.3363 0.0009
21 3 11 -2.4448 0.0000
21 3 12 2.5882 0.0001
21 3 13 -0.1965 -0.0012
21 3 14 -1.5788 0.0007
21 3 15 0.7931 -0.0008
21 3 16 -0.4489 -0.0004
21 3 17 -0.4703 0.0013
21 3 18 2.2893 0.0003
21 3 19 0.0066 0.0000
21 3 20 -1.9388 -0.0002
21 3 21 -0.0941 0.0016
21 5 0 0.7675 -0.0004
21 5 1 -10.0187 0.0014
21 5 2 -2.1942 0.0009
21 5 3 6.4293 0.0008
21 5 4 1.3498 -0.0009
21 5 5 0.6760 -0.0025
21 5 6 -0.6036 0.0003
21 5 7 -6.4156 0.0012
21 5 8 0.3447 -0.0002
21 5 9 7.4243 0.0010
21 5 10 -0.8619 0.0001
21 5 11 -5.3782 -0.0009
21 5 12 1.6518 -0.0000
21 5 13 2.6078 -0.0007
21 5 14 -0.9392 -0.0007
21 5 15 -1.0773 0.0010
21 5 16 0.1688 -0.0004
21 5 17 0.9077 0.0010
21 5 18 1.0070 0.0011
21 5 19 0.0029 -0.0014
21 5 20 -0.5043 -0.0049
21 7 0 -4.1088 -0.0000
21 7 1 -2.5363 -0.0003
21 7 2 4.3254 -0.0007
21 7 3 1.7284 -0.0002
21 7 4 -3.2424 0.0000
21 7 5 1.2915 -0.0006
21 7 6 1.8227 -0.0002
21 7 7 -3.5631 -0.0004
21 7 8 -0.7591 0.0001
21 7 9 2.4228 0.0012
21 7 10 -1.1483 0.0005
21 7 11 -0.3422 0.0006
21 7 12 1.1742 0.0007
21 7 13 -0.7641 -0.0004
21 7 14 -0.9660 0.0002
21 7 15 0.4690 0.0003
21 7 16 0.6359 0.0009
21 7 17 0.3114 0.0011
21 7 18 -0.2092 0.0016
21 9 0 0.9984 0.0003
21 9 1 0.7558 0.0004
21 9 2 -0.2518 0.0003
21 9 3 -0.4058 0.0001
21 9 4 -0.0701 -0.0001
21 9 5 1.9112 -0.0005
21 9 6 0.1355 -0.0008
21 9 7 -1.7365 0.0007
21 9 8 -0.3477 0.0001
21 9 9 0.5787 -0.0006
21 9 10 1.7470 -0.0009
21 9 11 0.9117 -0.0002
21 9 12 -1.2415 -0.0003
21 9 13 -0.7009 -0.0001
21 9 14 0.7015 -0.0008
21 9 15 -0.0521 0.0001
21 9 16 -0.3606 0.0012
21 11 0 -0.3796 -0.0004
21 11 1 -2.7971 -0.0007
21 11 2 -1.1941 -0.0007
21 11 3 1.4808 -0.0005
21 11 4 1.7607 -0.0000
21 11 5 -1.3117 0.0007
21 11 6 -1.8893 0.0004
21 11 7 -0.1200 -0.0007
21 11 8 0.8574 0.0006
21 11 9 0.7704 0.0019
21 11 10 0.2601 0.0004
21 11 11 -0.3526 0.0003
21 11 12 -0.0085 0.0005
21 13 0 -2.5876 -0.0022
21 13 1 -0.5451 -0.0027
21 13 2 -0.4776 0.0003
21 13 3 0.2984 0.0009
21 13 4 0.2437 -0.0011
21 13 5 -0.8404 -0.0004
22 0 0 9.9745 -0.0080
22 0 2 -3.1959 0.0017
22 0 4 -1.1531 -0.0079
22 0 6 2.2097 0.0091
22 0 8 -4.3290 -0.0022
22 0 10 8.0919 -0.0030
22 0 12 -9.1275 0.0097
22 0 14 6.1264 0.0034
22 0 16 -1.0854 -0.0008
22 0 18 -2.8841 0.0002
22 0 20 2.5454 0.0039
22 2 0 1.1657 -0.0023
22 2 1 -3.9175 0.0004
22 2 2 3.5153 -0.0006
22 2 3 4.5686 0.0026
22 2 4 -3.9567 0.0032
22 2 5 -5.6942 -0.0015
22 2 6 2.8198 0.0006
22 2 7 5.7504 -0.0011
22 2 8 -3.1284 -0.0013
22 2 9 -3.1714 0.0008
22 2 10 4.3398 -0.0018
22 2 11 0.2329 -0.0002
22 2 12 -5.1608 -0.0006
22 2 13 1.6182 0.0009
22 2 14 3.4514 0.0000
22 2 15 -1.4010 -0.0002
22 2 16 -0.0072 0.0001
22 2 17 0.7005 -0.0007
22 2 18 -2.4519 -0.0007
22 2 19 0.3045 0.0015
22 2 20 2.1655 -0.0022
22 2 21 0.0715 -0.0023
22 4 0 -4.2270 0.0001
22 4 1 6.1606 -0.0014
22 4 2 7.0155 -0.0008
22 4 3 -3.0386 0.0013
22 4 4 -4.9409 0.0002
22 4 5 -2.8415 0.0001
22 4 6 2.0435 0.0009
22 4 7 6.7304 -0.0003
22 4 8 -0.7685 -0.0004
22 4 9 -6.6032 -0.0008
22 4 10 0.2245 -0.0003
22 4 11 4.1616 0.0003
22 4 12 -1.3102 -0.0000
22 4 13 -1.6235 0.0016
22 4 14 0.4053 0.0003
22 4 15 0.4120 0.0003
22 4 16 0.7269 0.0009
22 4 17 -0.3417 -0.0014
22 4 18 -1.7998 -0.0008
22 4 19 -0.0657 -0.0002
22 4 20 0.9532 0.0044
22 6 0 3.1968 0.0004
22 6 1 7.1914 -0.0006
22 6 2 -3.1296 -0.0002
22 6 3 -4.2698 -0.0009
22 6 4 2.2255 0.0012
22 6 5 -0.8665 0.0020
22 6 6 -0.9121 -0.0009
22 6 7 4.5607 0.0000
22 6 8 -0.1034 0.0006
22 6 9 -4.6546 -0.0015
22 6 10 1.8977 -0.0004
22 6 11 2.8269 -0.0001
22 6 12 -1.9123 -0.0011
22 6 13 -1.0897 -0.0000
22 6 14 1.5299 -0.0001
22 6 15 0.2955 -0.0011
22 6 16 -0.6987 -0.0002
22 6 17 -0.7058 -0.0010
22 6 18 -0.0855 -0.0015
22 6 19 -0.0257 0.0014
22 8 0 1.7416 -0.0004
22 8 1 -0.7982 0.0006
22 8 2 -2.2824 0.0006
22 8 3 0.3670 -0.0003
22 8 4 2.0959 -0.0012
22 8 5 -2.3846 0.0004
22 8 6 -1.5871 0.0016
22 8 7 2.7000 -0.0002
22 8 8 0.9184 -0.0003
22 8 9 -0.6736 0.0004
22 8 10 -0.5488 0.0000
22 8 11 -1.2022 -0.0003
22 8 12 0.4035 0.0001
22 8 13 1.2892 0.0004
22 8 14 -0.2391 0.0004
22 8 15 -0.5306 -0.0003
22 8 16 0.1363 -0.0014
22 8 17 0.1126 -0.0005
22 10 0 -1.3299 -0.0001
22 10 1 1.4643 -0.0009
22 10 2 1.5659 -0.0001
22 10 3 -0.5452 0.0007
22 10 4 -1.9599 0.0005
22 10 5 -0.3236 -0.0009
22 10 6 1.4257 -0.0007
22 10 7 0.4866 0.0002
22 10 8 -0.6123 0.0002
22 10 9 -0.7334 0.0002
22 10 10 -1.1690 0.0016
22 10 11 0.1935 -0.0001
22 10 12 0.5403 -0.0008
22 10 13 -0.1376 -0.0005
22 10 14 0.0258 -0.0001
22 12 0 2.4647 0.0018
22 12 1 1.9013 0.0031
22 12 2 0.6840 0.0006
22 12 3 -1.0572 -0.0011
22 12 4 -0.6378 0.0001
22 12 5 1.4427 0.0003
22 12 6 1.0838 -0.0010
22 12 7 -0.0006 0.0010
22 12 8 -0.5067 -0.0009
22 12 9 -0.2747 -0.0032
23 1 0 -6.0002 0.0037
23 1 1 3.7646 0.0009
23 1 2 0.5792 0.0024
23 1 3 -3.5867 -0.0001
23 1 4 1.5432 0.0012
23 1 5 3.8436 -0.0008
23 1 6 -1.9092 -0.0052
23 1 7 -3.4724 0.0023
23 1 8 3.9161 0.0008
23 1 9 1.4289 -0.0009
23 1 10 -6.7190 0.0025
23 1 11 0.4413 -0.0007
23 1 12 7.3316 -0.0037
23 1 13 -1.3669 0.0018
23 1 14 -4.7061 -0.0005
23 1 15 0.9232 -0.0007
23 1 16 0.3439 -0.0014
23 1 17 -0.2928 0.0002
23 1 18 2.7518 0.0014
23 1 19 -0.4921 -0.0018
23 1 20 -2.0263 -0.0011
23 1 21 -0.0210 0.0029
23 3 0 3.9625 -0.0002
23 3 1 0.1981 0.0008
23 3 2 -7.4596 0.0007
23 3 3 -2.1399 -0.0028
23 3 4 5.6842 -0.0010
23 3 5 5.2877 0.0016
23 3 6 -2.9209 -0.0005
23 3 7 -6.4238 -0.0004
23 3 8 1.9828 0.0003
23 3 9 4.4478 0.0007
23 3 10 -1.6423 0.0012
23 3 11 -1.8556 0.0009
23 3 12 2.3704 0.0018
23 3 13 -0.3427 -0.0031
23 3 14 -1.0205 0.0006
23 3 15 0.7867 0.0003
23 3 16 -1.0939 -0.0007
23 3 17 -0.3686 0.0005
23 3 18 2.2260 -0.0002
23 3 19 -0.0995 0.0015
23 3 20 -1.2734 0.0005
23 5 0 0.8646 -0.0003
23 5 1 -8.7571 0.0014
23 5 2 -1.6235 0.0008
23 5 3 5.0720 0.0013
23 5 4 1.1054 -0.0007
23 5 5 1.3229 -0.0026
23 5 6 -0.5171 0.0003
23 5 7 -5.4171 0.0003
23 5 8 0.5790 -0.0008
23 5 9 6.0775 0.0012
23 5 10 -1.0031 -0.0002
23 5 11 -3.8682 -0.0003
23 5 12 1.4674 0.0005
23 5 13 2.0144 0.0002
23 5 14 -0.9436 -0.0005
23 5 15 -0.7188 0.0001
23 5 16 -0.0092 -0.0003
23 5 17 0.7746 0.0019
23 5 18 0.7560 0.0011
23 5 19 0.0434 -0.0025
23 7 0 -4.0292 -0.0001
23 7 1 -2.0422 -0.0007
23 7 2 4.1588 -0.0006
23 7 3 1.0284 0.0005
23 7 4 -3.2180 0.0007
23 7 5 1.8890 -0.0001
23 7 6 1.9974 -0.0008
23 7 7 -3.2174 -0.0005
23 7 8 -0.7090 0.0001
23 7 9 1.6628 0.0002
23 7 10 -1.2079 0.0007
23 7 11 -0.0412 0.0009
23 7 12 0.9936 0.0008
23 7 13 -0.6873 -0.0000
23 7 14 -0.9051 0.0006
23 7 15 0.5920 0.0013
23 7 16 0.3729 0.0005
23 7 17 0.0921 0.0006
23 9 0 0.7583 0.0004
23 9 1 0.3970 0.0004
23 9 2 -0.1409 0.0001
23 9 3 -0.6075 0.0001
23 9 4 0.5157 0.0003
23 9 5 2.2582 -0.0001
23 9 6 -0.2053 -0.0003
23 9 7 -1.6894 0.0005
23 9 8 0.1100 -0.0004
23 9 9 0.5323 -0.0011
23 9 10 1.3660 -0.0020
23 9 11 0.5643 -0.0007
23 9 12 -0.9274 0.0004
23 9 13 -0.3241 0.0001
23 9 14 0.4348 -0.0002
23 9 15 -0.1164 0.0000
23 11 0 -0.6606 -0.0007
23 11 1 -2.6143 -0.0010
23 11 2 -1.4596 -0.0009
23 11 3 1.5635 0.0002
23 11 4 1.7804 0.0004
23 11 5 -1.3447 0.0012
23 11 6 -1.3725 0.0013
23 11 7 0.1704 -0.0013
23 11 8 0.7309 0.0003
23 11 9 0.5501 0.0012
23 11 10 0.1414 -0.0013
23 11 11 -0.2459 0.0005
23 13 0 -2.0232 -0.0025
23 13 1 -0.4264 -0.0034
23 13 2 -0.9581 0.0002
23 13 3 0.1070 0.0005
24 0 0 7.2939 -0.0023
24 0 2 -1.9183 -0.0070
24 0 4 -0.1650 -0.0040
24 0 6 0.9551 0.0085
24 0 8 -3.9496 0.0004
24 0 10 7.3423 -0.0030
24 0 12 -7.8139 0.0102
24 0 14 4.6631 -0.0022
24 0 16 -0.1477 0.0043
24 0 18 -3.0077 -0.0015
24 0 20 1.7372 0.0058
24 2 0 -0.1576 -0.0001
24 2 1 -4.2664 -0.0013
24 2 2 4.0499 -0.0015
24 2 3 5.0143 0.0025
24 2 4 -3.6434 0.0005
24 2 5 -6.0953 -0.0006
24 2 6 2.5879 0.0013
24 2 7 5.5920 -0.0005
24 2 8 -3.2018 0.0006
24 2 9 -2.5830 -0.0001
24 2 10 4.0762 -0.0018
24 2 11 0.1947 -0.0008
24 2 12 -4.3114 -0.0023
24 2 13 1.5451 0.0016
24 2 14 2.3969 -0.0003
24 2 15 -1.3459 0.0001
24 2 16 0.7158 0.0003
24 2 17 0.4888 -0.0004
24 2 18 -2.3007 0.0008
24 2 19 0.5059 0.0006
24 2 20 1.2520 -0.0029
24 4 0 -4.4878 0.0007
24 4 1 5.1583 -0.0010
24 4 2 6.2801 -0.0008
24 4 3 -2.1004 -0.0007
24 4 4 -4.5260 -0.0001
24 4 5 -3.0727 0.0013
24 4 6 2.0600 0.0003
24 4 7 5.6962 0.0004
24 4 8 -1.0905 0.0006
24 4 9 -5.3469 -0.0012
24 4 10 0.6542 0.0003
24 4 11 2.8751 -0.0006
24 4 12 -1.3099 -0.0007
24 4 13 -1.1812 0.0017
24 4 14 0.2877 -0.0006
24 4 15 0.2087 0.0002
24 4 16 1.0411 0.0011
24 4 17 -0.3845 -0.0011
24 4 18 -1.5340 -0.0009
24 4 19 -0.0022 -0.0004
24 6 0 3.1781 0.0003
24 6 1 6.0944 0.0001
24 6 2 -3.1516 0.0003
24 6 3 -3.2749 -0.0009
24 6 4 2.1977 0.0002
24 6 5 -1.2746 0.0008
24 6 6 -1.1563 -0.0002
24 6 7 3.7254 0.0005
24 6 8 -0.1154 0.0005
24 6 9 -3.5959 -0.0005
24 6 10 1.6728 -0.0003
24 6 11 1.8170 -0.0004
24 6 12 -1.4736 -0.0012
24 6 13 -0.7258 -0.0011
24 6 14 1.3791 0.0002
24 6 15 -0.0646 -0.0014
24 6 16 -0.4417 -0.0008
24 6 17 -0.4003 -0.0011
24 6 18 0.0170 -0.0005
24 8 0 1.7021 -0.0004
24 8 1 -0.6390 0.0006
24 8 2 -2.2846 0.0001
24 8 3 0.8173 -0.0005
24 8 4 1.8264 -0.0011
24 8 5 -3.0298 -0.0002
24 8 6 -1.5084 0.0012
24 8 7 2.7566 -0.0004
24 8 8 0.7101 0.0004
24 8 9 -0.4305 0.0011
24 8 10 -0.3242 0.0001
24 8 11 -0.9050 0.0002
24 8 12 0.2744 0.0001
24 8 13 0.9300 0.0000
24 8 14 -0.1073 -0.0011
24 8 15 -0.4357 -0.0011
24 8 16 0.1921 -0.0002
24 10 0 -0.9132 0.0001
24 10 1 1.4899 -0.0005
24 10 2 1.6123 0.0004
24 10 3 -0.6922 0.0002
24 10 4 -2.5348 -0.0001
24 10 5 -0.2711 -0.0012
24 10 6 1.5245 -0.0015
24 10 7 0.2284 0.0006
24 10 8 -0.9637 0.0003
24 10 9 -0.6409 0.0009
24 10 10 -0.7496 0.0037
24 10 11 0.2522 0.0002
24 10 12 0.2894 -0.0015
24 12 0 2.2322 0.0015
24 12 1 1.6576 0.0029
24 12 2 0.9530 0.0004
24 12 3 -1.0257 -0.0012
24 12 4 -0.3541 -0.0001
24 12 5 1.1556 -0.0004
24 12 6 0.5020 -0.0013
24 12 7 0.0524 0.0013
25 1 0 -4.0288 -0.0008
25 1 1 3.7801 0.0028
25 1 2 -0.1747 0.0060
25 1 3 -3.9578 -0.0015
25 1 4 0.8304 0.0010
25 1 5 4.1821 0.0003
25 1 6 -1.1792 -0.0040
25 1 7 -3.4390 0.0011
25 1 8 3.6545 -0.0016
25 1 9 1.1192 -0.0004
25 1 10 -5.9642 0.0014
25 1 11 0.4334 -0.0001
25 1 12 6.1068 -0.0030
25 1 13 -1.3397 0.0017
25 1 14 -3.4034 0.0025
25 1 15 0.9230 -0.0015
25 1 16 -0.3714 -0.0030
25 1 17 -0.1089 0.0002
25 1 18 2.5759 0.0005
25 1 19 -0.6255 -0.0011
25 1 20 -1.1338 -0.0014
25 3 0 4.4290 -0.0013
25 3 1 0.7037 0.0001
25 3 2 -7.0043 -0.0004
25 3 3 -2.6955 0.0004
25 3 4 5.3473 0.0010
25 3 5 5.2714 -0.0002
25 3 6 -3.0408 0.0002
25 3 7 -5.7127 -0.0009
25 3 8 2.1861 -0.0008
25 3 9 3.6879 0.0012
25 3 10 -1.9544 0.0003
25 3 11 -1.4263 0.0016
25 3 12 2.0924 0.0028
25 3 13 -0.3408 -0.0036
25 3 14 -0.5060 0.0010
25 3 15 0.7897 0.0010
25 3 16 -1.4997 0.0000
25 3 17 -0.1619 -0.0008
25 3 18 1.8746 -0.0013
25 3 19 -0.1794 0.0025
25 5 0 0.8029 -0.0001
25 5 1 -7.4809 0.0006
25 5 2 -1.1327 0.0004
25 5 3 3.9709 0.0010
25 5 4 0.9723 -0.0005
25 5 5 1.5051 -0.0012
25 5 6 -0.3873 0.0003
25 5 7 -4.3008 -0.0005
25 5 8 0.6514 -0.0008
25 5 9 4.7365 0.0004
25 5 10 -1.0032 -0.0007
25 5 11 -2.2244 0.0001
25 5 12 1.2191 0.0004
25 5 13 1.3228 0.0016
25 5 14 -0.8623 -0.0003
25 5 15 -0.2810 -0.0001
25 5 16 -0.1905 0.0004
25 5 17 0.5760 0.0023
25 5 18 0.4719 0.0005
25 7 0 -3.8210 -0.0002
25 7 1 -1.6517 -0.0012
25 7 2 4.0048 -0.0005
25 7 3 0.4939 0.0006
25 7 4 -3.2140 0.0011
25 7 5 2.3057 0.0006
25 7 6 2.3404 -0.0009
25 7 7 -2.8721 0.0000
25 7 8 -0.7448 -0.0002
25 7 9 1.1085 -0.0010
25 7 10 -0.9576 0.0009
25 7 11 0.0717 0.0006
25 7 12 0.7005 0.0005
25 7 13 -0.5484 0.0003
25 7 14 -0.7532 0.0014
25 7 15 0.5817 0.0028
25 7 16 0.1229 -0.0001
25 9 0 0.4804 0.0004
25 9 1 0.2195 0.0003
25 9 2 -0.1312 0.0001
25 9 3 -0.8478 -0.0001
25 9 4 1.2404 0.0004
25 9 5 2.6772 0.0006
25 9 6 -0.5686 0.0005
25 9 7 -1.7814 0.0001
25 9 8 0.4565 -0.0007
25 9 9 0.5506 -0.0012
25 9 10 0.8738 -0.0031
25 9 11 0.2913 -0.0015
25 9 12 -0.5917 0.0006
25 9 13 -0.1654 0.0002
25 9 14 0.2090 0.0010
25 11 0 -0.8179 -0.0007
25 11 1 -2.3373 -0.0008
25 11 2 -1.5463 -0.0007
25 11 3 1.8122 0.0010
25 11 4 1.8190 0.0005
25 11 5 -1.3029 0.0013
25 11 6 -0.9915 0.0019
25 11 7 0.3664 -0.0014
25 11 8 0.6910 0.0005
25 11 9 0.3264 -0.0002
26 0 0 5.1968 0.0040
26 0 2 -1.3379 -0.0117
26 0 4 0.7016 -0.0004
26 0 6 0.1563 0.0044
26 0 8 -3.6343 0.0025
26 0 10 6.4496 0.0003
26 0 12 -6.5964 0.0091
26 0 14 3.4278 -0.0061
26 0 16 0.4277 0.0061
26 0 18 -2.6731 -0.0008
26 0 20 0.8836 0.0061
26 2 0 -1.1005 0.0017
26 2 1 -4.2931 -0.0013
26 2 2 3.9989 -0.0002
26 2 3 5.4509 0.0009
26 2 4 -3.2807 -0.0018
26 2 5 -6.1380 -0.0003
26 2 6 2.4765 0.0001
26 2 7 5.2194 0.0006
26 2 8 -3.0440 0.0016
26 2 9 -2.2351 -0.0005
26 2 10 3.7046 -0.0004
26 2 11 0.2273 -0.0013
26 2 12 -3.4151 -0.0027
26 2 13 1.3882 0.0016
26 2 14 1.4139 -0.0011
26 2 15 -1.3158 0.0001
26 2 16 1.1736 -0.0008
26 2 17 0.2107 0.0007
26 2 18 -1.8962 0.0024
26 2 19 0.5522 -0.0006
26 4 0 -4.3726 0.0007
26 4 1 4.2205 0.0004
26 4 2 5.4553 -0.0003
26 4 3 -1.2474 -0.0022
26 4 4 -4.1803 0.0000
26 4 5 -2.9433 0.0009
26 4 6 2.1453 -0.0006
26 4 7 4.6698 0.0010
26 4 8 -1.2840 0.0006
26 4 9 -4.2092 -0.0006
26 4 10 1.2101 0.0012
26 4 11 1.6014 -0.0009
26 4 12 -1.3641 -0.0007
26 4 13 -0.7746 0.0007
26 4 14 0.2135 -0.0009
26 4 15 -0.0080 -0.0002
26 4 16 1.1280 0.0002
26 4 17 -0.4223 -0.0007
26 4 18 -1.0959 -0.0004
26 6 0 3.0639 0.0001
26 6 1 5.0795 0.0006
26 6 2 -3.0728 0.0008
26 6 3 -2.5918 0.0002
26 6 4 2.2002 -0.0007
26 6 5 -1.3370 -0.0005
26 6 6 -1.5498 0.0004
26 6 7 2.8912 0.0002
26 6 8 -0.0012 0.0003
26 6 9 -2.5487 0.0008
26 6 10 1.1192 -0.0004
26 6 11 0.7430 -0.0001
26 6 12 -0.9194 -0.0008
26 6 13 -0.3131 -0.0020
26 6 14 1.0449 0.0002
26 6 15 -0.3281 -0.0025
26 6 16 -0.1396 -0.0012
26 6 17 -0.1670 -0.0012
26 8 0 1.6234 -0.0003
26 8 1 -0.5332 0.0004
26 8 2 -2.2468 -0.0005
26 8 3 1.2967 -0.0001
26 8 4 1.5615 -0.0006
26 8 5 -3.6278 -0.0008
26 8 6 -1.5695 0.0002
26 8 7 2.8234 -0.0005
26 8 8 0.6697 0.0010
26 8 9 -0.3517 0.0013
26 8 10 -0.1685 0.0002
26 8 11 -0.5239 0.0009
26 8 12 0.1140 0.0004
26 8 13 0.6054 0.0002
26 8 14 0.0409 -0.0028
26 10 0 -0.5188 0.0003
26 10 1 1.2873 -0.0003
26 10 2 1.6667 0.0005
26 10 3 -0.7955 -0.0005
26 10 4 -3.1118 -0.0005
26 10 5 -0.4022 -0.0012
26 10 6 1.6424 -0.0016
26 10 7 0.1557 0.0009
26 10 8 -1.1580 -0.0004
26 10 9 -0.5169 0.0015
26 10 10 -0.3507 0.0051
26 10 11 0.1537 0.0004
26 12 0 1.9272 0.0008
26 12 1 1.4740 0.0020
26 12 2 0.8555 0.0002
26 12 3 -1.0590 -0.0012
26 12 4 -0.1272 -0.0001
27 1 0 -2.5306 -0.0035
27 1 1 3.6253 0.0030
27 1 2 -0.2992 0.0059
27 1 3 -4.2360 -0.0018
27 1 4 0.2752 0.0002
27 1 5 4.2175 0.0014
27 1 6 -0.7596 -0.0008
27 1 7 -3.2028 -0.0003
27 1 8 3.2978 -0.0022
27 1 9 0.9282 -0.0002
27 1 10 -5.1276 -0.0014
27 1 11 0.4597 0.0009
27 1 12 4.9611 -0.0028
27 1 13 -1.2947 0.0013
27 1 14 -2.3054 0.0043
27 1 15 0.9520 -0.0015
27 1 16 -0.7692 -0.0020
27 1 17 0.0461 -0.0008
27 1 18 2.0675 -0.0011
27 1 19 -0.5682 0.0003
27 3 0 4.4671 -0.0013
27 3 1 1.0281 -0.0017
27 3 2 -6.2624 -0.0017
27 3 3 -3.1988 0.0031
27 3 4 4.9829 0.0015
27 3 5 4.9868 -0.0006
27 3 6 -3.1955 0.0013
27 3 7 -5.0404 -0.0013
27 3 8 2.2419 -0.0006
27 3 9 3.1997 0.0009
27 3 10 -2.3435 -0.0006
27 3 11 -1.0674 0.0014
27 3 12 1.8093 0.0024
27 3 13 -0.2317 -0.0027
27 3 14 -0.0634 0.0009
27 3 15 0.7431 0.0015
27 3 16 -1.5960 0.0016
27 3 17 0.0977 -0.0019
27 3 18 1.3598 -0.0020
27 5 0 0.6237 0.0003
27 5 1 -6.2313 0.0000
27 5 2 -0.7918 -0.0001
27 5 3 3.1341 -0.0004
27 5 4 0.8388 -0.0002
27 5 5 1.3358 0.0005
27 5 6 -0.2481 -0.0001
27 5 7 -3.2682 -0.0003
27 5 8 0.6921 -0.0003
27 5 9 3.3010 -0.0007
27 5 10 -0.9909 -0.0007
27 5 11 -0.5195 -0.0001
27 5 12 1.0151 -0.0001
27 5 13 0.6083 0.0028
27 5 14 -0.7019 -0.0006
27 5 15 0.0966 0.0005
27 5 16 -0.2714 0.0013
27 5 17 0.3682 0.0024
27 7 0 -3.4737 -0.0002
27 7 1 -1.3274 -0.0010
27 7 2 3.8235 -0.0001
27 7 3 0.0792 0.0000
27 7 4 -3.2719 0.0010
27 7 5 2.5204 0.0008
27 7 6 2.7919 -0.0003
27 7 7 -2.4815 0.0007
27 7 8 -0.8970 -0.0006
27 7 9 0.6608 -0.0015
27 7 10 -0.4626 0.0011
27 7 11 0.1507 -0.0001
27 7 12 0.3618 0.0000
27 7 13 -0.3786 0.0000
27 7 14 -0.5109 0.0023
27 7 15 0.4162 0.0040
27 9 0 0.1900 0.0003
27 9 1 0.2623 0.0005
27 9 2 -0.1801 0.0003
27 9 3 -1.1782 -0.0002
27 9 4 1.7918 0.0004
27 9 5 3.1367 0.0013
27 9 6 -0.7094 0.0008
27 9 7 -1.8949 -0.0006
27 9 8 0.5091 -0.0005
27 9 9 0.5579 -0.0009
27 9 10 0.3859 -0.0034
27 9 11 0.1366 -0.0017
27 9 12 -0.2718 0.0002
27 11 0 -0.8576 -0.0006
27 11 1 -1.9026 -0.0003
27 11 2 -1.4689 -0.0001
27 11 3 1.9046 0.0016
27 11 4 1.9029 0.0005
27 11 5 -1.0496 0.0009
27 11 6 -0.7301 0.0016
27 11 7 0.4260 -0.0010
28 0 0 3.5884 0.0057
28 0 2 -1.3176 -0.0114
28 0 4 1.2253 0.0033
28 0 6 -0.2461 0.0001
28 0 8 -3.2535 0.0020
28 0 10 5.5458 0.0048
28 0 12 -5.4880 0.0072
28 0 14 2.4441 -0.0066
28 0 16 0.6915 0.0041
28 0 18 -1.9940 0.0011
28 2 0 -1.6353 0.0017
28 2 1 -4.1479 0.0001
28 2 2 3.5490 0.0016
28 2 3 5.7414 -0.0008
28 2 4 -2.9399 -0.0019
28 2 5 -5.9010 -0.0005
28 2 6 2.4169 -0.0015
28 2 7 4.7820 0.0012
28 2 8 -2.7525 0.0009
28 2 9 -2.1210 -0.0003
28 2 10 3.3398 0.0006
28 2 11 0.2111 -0.0011
28 2 12 -2.5532 -0.0015
28 2 13 1.1667 0.0008
28 2 14 0.5969 -0.0013
28 2 15 -1.2345 -0.0001
28 2 16 1.3179 -0.0027
28 2 17 -0.0536 0.0021
28 2 18 -1.3477 0.0030
28 4 0 -3.9533 0.0000
28 4 1 3.3301 0.0015
28 4 2 4.7110 -0.0001
28 4 3 -0.5684 -0.0020
28 4 4 -3.8270 0.0006
28 4 5 -2.5982 -0.0000
28 4 6 2.2874 -0.0008
28 4 7 3.8121 0.0005
28 4 8 -1.5313 -0.0001
28 4 9 -3.1042 0.0001
28 4 10 1.8646 0.0013
28 4 11 0.4131 -0.0004
28 4 12 -1.4284 -0.0002
28 4 13 -0.4592 -0.0006
28 4 14 0.1382 -0.0003
28 4 15 -0.1414 -0.0009
28 4 16 0.9640 -0.0010
28 4 17 -0.4376 -0.0005
28 6 0 2.8227 -0.0002
28 6 1 4.1732 0.0003
28 6 2 -2.9054 0.0010
28 6 3 -2.1000 0.0014
28 6 4 2.2680 -0.0012
28 6 5 -1.1707 -0.0008
28 6 6 -1.9159 0.0006
28 6 7 2.1117 -0.0007
28 6 8 0.1165 0.0002
28 6 9 -1.4407 0.0012
28 6 10 0.4496 -0.0007
28 6 11 -0.3241 0.0006
28 6 12 -0.4023 -0.0002
28 6 13 0.0499 -0.0020
28 6 14 0.6177 0.0002
28 6 15 -0.4239 -0.0034
28 6 16 0.0850 -0.0013
28 8 0 1.5028 -0.0002
28 8 1 -0.5458 -0.0001
28 8 2 -2.1555 -0.0012
28 8 3 1.7379 0.0002
28 8 4 1.4705 0.0002
28 8 5 -3.9904 -0.0012
28 8 6 -1.8007 -0.0006
28 8 7 2.6763 -0.0001
28 8 8 0.8060 0.0011
28 8 9 -0.3062 0.0011
28 8 10 -0.0711 0.0002
28 8 11 -0.2008 0.0011
28 8 12 -0.0459 0.0009
28 8 13 0.3028 0.0008
28 10 0 -0.1756 0.0007
28 10 1 0.8194 -0.0004
28 10 2 1.6271 0.0000
28 10 3 -0.6462 -0.0012
28 10 4 -3.4065 -0.0010
28 10 5 -0.7198 -0.0010
28 10 6 1.5559 -0.0008
28 10 7 0.1895 0.0011
28 10 8 -1.0500 -0.0010
28 10 9 -0.3358 0.0018
28 12 0 1.5266 -0.0000
28 12 1 1.2033 0.0007
29 1 0 -1.4469 -0.0028
29 1 1 3.4021 0.0017
29 1 2 -0.0326 0.0038
29 1 3 -4.3541 -0.0013
29 1 4 -0.0554 -0.0016
29 1 5 4.0531 0.0020
29 1 6 -0.5288 0.0015
29 1 7 -2.8982 -0.0010
29 1 8 2.8449 -0.0007
29 1 9 0.8659 -0.0003
29 1 10 -4.3307 -0.0035
29 1 11 0.5284 0.0017
29 1 12 3.8916 -0.0029
29 1 13 -1.1765 0.0010
29 1 14 -1.4434 0.0037
29 1 15 0.9080 -0.0008
29 1 16 -0.8880 0.0007
29 1 17 0.1543 -0.0021
29 1 18 1.3815 -0.0021
29 3 0 4.1763 -0.0005
29 3 1 1.2869 -0.0029
29 3 2 -5.4925 -0.0020
29 3 3 -3.5373 0.0037
29 3 4 4.5953 0.0006
29 3 5 4.5983 -0.0003
29 3 6 -3.3621 0.0017
29 3 7 -4.4950 -0.0009
29 3 8 2.3517 0.0004
29 3 9 2.8194 0.0004
29 3 10 -2.7341 -0.0006
29 3 11 -0.7009 0.0002
29 3 12 1.4880 0.0014
29 3 13 -0.0592 -0.0010
29 3 14 0.2733 0.0000
29 3 15 0.6206 0.0018
29 3 16 -1.3742 0.0030
29 3 17 0.2990 -0.0023
29 5 0 0.4485 0.0008
29 5 1 -5.0919 0.0003
29 5 2 -0.5936 -0.0003
29 5 3 2.4892 -0.0020
29 5 4 0.6396 0.0002
29 5 5 1.0099 0.0010
29 5 6 -0.2138 -0.0005
29 5 7 -2.3982 0.0007
29 5 8 0.8392 -0.0000
29 5 9 1.7870 -0.0009
29 5 10 -0.9977 -0.0001
29 5 11 0.9706 -0.0006
29 5 12 0.8443 -0.0005
29 5 13 0.0660 0.0031
29 5 14 -0.4801 -0.0011
29 5 15 0.2959 0.0013
29 5 16 -0.2141 0.0017
29 7 0 -3.0191 -0.0002
29 7 1 -1.0024 -0.0002
29 7 2 3.5818 0.0006
29 7 3 -0.2472 -0.0003
29 7 4 -3.3578 0.0003
29 7 5 2.4627 0.0004
29 7 6 3.1077 0.0003
29 7 7 -1.9245 0.0008
29 7 8 -1.0091 -0.0004
29 7 9 0.2363 -0.0012
29 7 10 0.0446 0.0009
29 7 11 0.2488 -0.0006
29 7 12 0.0877 -0.0003
29 7 13 -0.1799 -0.0006
29 7 14 -0.2443 0.0027
29 9 0 -0.0811 -0.0001
29 9 1 0.5203 0.0007
29 9 2 -0.1715 0.0007
29 9 3 -1.5329 0.0001
29 9 4 1.8696 0.0005
29 9 5 3.3955 0.0016
29 9 6 -0.4916 0.0003
29 9 7 -1.7901 -0.0013
29 9 8 0.2688 -0.0003
29 9 9 0.4689 -0.0009
29 9 10 -0.0170 -0.0025
29 9 11 0.0779 -0.0013
29 11 0 -0.7576 -0.0007
29 11 1 -1.2363 0.0005
29 11 2 -1.2574 0.0007
29 11 3 1.6312 0.0022
29 11 4 1.9110 0.0007
29 11 5 -0.6245 0.0003
30 0 0 2.3769 0.0027
30 0 2 -1.5832 -0.0083
30 0 4 1.4621 0.0060
30 0 6 -0.4561 -0.0018
30 0 8 -2.7530 -0.0002
30 0 10 4.6795 0.0080
30 0 12 -4.3705 0.0046
30 0 14 1.6501 -0.0037
30 0 16 0.7531 0.0005
30 2 0 -1.8666 0.0006
30 2 1 -3.9901 0.0015
30 2 2 2.9897 0.0021
30 2 3 5.8312 -0.0017
30 2 4 -2.6300 -0.0005
30 2 5 -5.5760 -0.0006
30 2 6 2.3729 -0.0019
30 2 7 4.3821 0.0010
30 2 8 -2.5009 -0.0006
30 2 9 -2.0887 0.0000
30 2 10 3.0007 0.0003
30 2 11 0.1078 -0.0002
30 2 12 -1.7542 -0.0000
30 2 13 0.8705 -0.0003
30 2 14 0.0388 -0.0004
30 2 15 -1.0342 -0.0004
30 2 16 1.1499 -0.0040
30 2 17 -0.2290 0.0028
30 4 0 -3.4472 -0.0006
30 4 1 2.5286 0.0011
30 4 2 4.1344 -0.0001
30 4 3 -0.0811 -0.0005
30 4 4 -3.4378 0.0008
30 4 5 -2.2070 -0.0004
30 4 6 2.5091 -0.0003
30 4 7 3.0992 -0.0005
30 4 8 -1.9143 -0.0005
30 4 9 -1.9654 0.0004
30 4 10 2.3829 0.0006
30 4 11 -0.5338 0.0004
30 4 12 -1.3586 0.0001
30 4 13 -0.2959 -0.0015
30 4 14 0.0355 0.0008
30 4 15 -0.1671 -0.0013
30 4 16 0.6167 -0.0016
30 6 0 2.4532 -0.0003
30 6 1 3.3612 -0.0005
30 6 2 -2.6795 0.0006
30 6 3 -1.6507 0.0018
30 6 4 2.3309 -0.0011
30 6 5 -0.8999 -0.0001
30 6 6 -1.9897 0.0004
30 6 7 1.3947 -0.0009
30 6 8 0.0891 -0.0000
30 6 9 -0.3788 0.0003
30 6 10 -0.1143 -0.0009
30 6 11 -1.1403 0.0011
30 6 12 -0.0293 0.0000
30 6 13 0.2227 -0.0016
30 6 14 0.2271 0.0001
30 8 0 1.3509 0.0000
30 8 1 -0.6806 -0.0007
30 8 2 -2.0208 -0.0018
30 8 3 1.9849 0.0001
30 8 4 1.5866 0.0007
30 8 5 -3.8583 -0.0013
30 8 6 -2.0300 -0.0006
30 8 7 2.1183 0.0006
30 8 8 0.9443 0.0008
30 8 9 -0.1977 0.0011
30 8 10 0.0320 0.0000
30 8 11 -0.0044 0.0005
30 8 12 -0.1746 0.0010
30 10 0 0.0769 0.0012
30 10 1 0.1499 -0.0005
30 10 2 1.3739 -0.0006
30 10 3 -0.2535 -0.0019
30 10 4 -3.1757 -0.0016
30 10 5 -1.0117 -0.0006
30 10 6 1.1521 0.0004
30 10 7 0.1860 0.0012
31 1 0 -0.6778 -0.0001
31 1 1 3.2107 0.0001
31 1 2 0.3496 0.0018
31 1 3 -4.3174 -0.0005
31 1 4 -0.2634 -0.0031
31 1 5 3.8314 0.0017
31 1 6 -0.3647 0.0015
31 1 7 -2.6189 -0.0010
31 1 8 2.3579 0.0011
31 1 9 0.8651 -0.0004
31 1 10 -3.5780 -0.0036
31 1 11 0.5792 0.0019
31 1 12 2.8381 -0.0027
31 1 13 -0.9255 0.0010
31 1 14 -0.8131 0.0017
31 1 15 0.7187 -0.0002
31 1 16 -0.8014 0.0026
31 1 17 0.2105 -0.0027
31 3 0 3.7770 0.0002
31 3 1 1.5415 -0.0023
31 3 2 -4.8644 -0.0012
31 3 3 -3.6846 0.0027
31 3 4 4.1954 -0.0002
31 3 5 4.2344 -0.0002
31 3 6 -3.5489 0.0010
31 3 7 -3.9847 0.0000
31 3 8 2.5932 0.0010
31 3 9 2.3419 0.0002
31 3 10 -2.9047 0.0003
31 3 11 -0.3359 -0.0013
31 3 12 1.0832 0.0008
31 3 13 0.1327 0.0005
31 3 14 0.4463 -0.0012
31 3 15 0.4521 0.0016
31 3 16 -0.9111 0.0032
31 5 0 0.3912 0.0009
31 5 1 -4.0995 0.0010
31 5 2 -0.4715 -0.0003
31 5 3 1.9117 -0.0026
31 5 4 0.4090 0.0006
31 5 5 0.6922 0.0002
31 5 6 -0.3819 -0.0006
31 5 7 -1.6666 0.0010
31 5 8 1.0795 -0.0003
31 5 9 0.3909 -0.0001
31 5 10 -0.9291 0.0008
31 5 11 1.9054 -0.0008
31 5 12 0.6390 -0.0007
31 5 13 -0.1597 0.0028
31 5 14 -0.2458 -0.0012
31 5 15 0.3039 0.0015
31 7 0 -2.5088 -0.0002
31 7 1 -0.6359 0.0006
31 7 2 3.2347 0.0013
31 7 3 -0.4673 0.0002
31 7 4 -3.3135 -0.0005
31 7 5 2.0835 -0.0000
31 7 6 2.9831 0.0004
31 7 7 -1.1813 -0.0001
31 7 8 -0.8969 0.0004
31 7 9 -0.1175 -0.0004
31 7 10 0.3515 0.0003
31 7 11 0.3141 -0.0005
31 7 12 -0.0487 -0.0000
31 9 0 -0.2944 -0.0006
31 9 1 0.8564 0.0006
31 9 2 -0.0124 0.0011
31 9 3 -1.7080 0.0008
31 9 4 1.4125 0.0010
31 9 5 3.1697 0.0015
31 9 6 -0.0309 -0.0006
31 9 7 -1.3326 -0.0016
31 9 8 -0.0798 -0.0006
31 9 9 0.2907 -0.0013
31 11 0 -0.5283 -0.0008
31 11 1 -0.4327 0.0011
32 0 0 1.4745 -0.0021
32 0 2 -1.8881 -0.0044
32 0 4 1.5849 0.0065
32 0 6 -0.6067 -0.0008
32 0 8 -2.1617 -0.0016
32 0 10 3.7929 0.0087
32 0 12 -3.1514 0.0016
32 0 14 0.9965 -0.0000
32 0 16 0.7028 -0.0018
32 2 0 -1.9374 -0.0001
32 2 1 -3.9099 0.0017
32 2 2 2.5025 0.0013
32 2 3 5.7282 -0.0017
32 2 4 -2.3142 0.0005
32 2 5 -5.2561 -0.0002
32 2 6 2.3416 -0.0010
32 2 7 3.9657 0.0003
32 2 8 -2.3560 -0.0013
32 2 9 -1.9448 -0.0001
32 2 10 2.5837 -0.0009
32 2 11 -0.0235 0.0012
32 2 12 -1.0400 0.0006
32 2 13 0.5075 -0.0016
32 2 14 -0.2036 0.0006
32 2 15 -0.7214 -0.0003
32 2 16 0.7557 -0.0038
32 4 0 -3.0468 -0.0008
32 4 1 1.8291 -0.0003
32 4 2 3.6853 -0.0002
32 4 3 0.2717 0.0007
32 4 4 -3.0347 0.0004
32 4 5 -1.8462 0.0001
32 4 6 2.7777 0.0003
32 4 7 2.3892 -0.0011
32 4 8 -2.2884 0.0000
32 4 9 -0.8588 0.0003
32 4 10 2.4703 -0.0004
32 4 11 -1.0665 0.0006
32 4 12 -1.0694 -0.0000
32 4 13 -0.2832 -0.0017
32 4 14 -0.0632 0.0014
32 4 15 -0.1341 -0.0013
32 6 0 1.9847 -0.0001
32 6 1 2.5930 -0.0011
32 6 2 -2.3962 0.0001
32 6 3 -1.1513 0.0009
32 6 4 2.2304 -0.0007
32 6 5 -0.6171 0.0007
32 6 6 -1.6125 0.0001
32 6 7 0.7778 0.0003
32 6 8 -0.0964 -0.0005
32 6 9 0.3926 -0.0012
32 6 10 -0.4631 -0.0008
32 6 11 -1.4763 0.0011
32 6 12 0.1634 -0.0001
32 6 13 0.1696 -0.0015
32 8 0 1.1672 0.0001
32 8 1 -0.8353 -0.0008
32 8 2 -1.8257 -0.0019
32 8 3 1.8720 -0.0008
32 8 4 1.7444 0.0006
32 8 5 -3.1233 -0.0012
32 8 6 -1.9901 0.0002
32 8 7 1.2048 0.0011
32 8 8 0.8933 0.0002
32 8 9 -0.0576 0.0016
32 8 10 0.1609 -0.0000
32 10 0 0.2168 0.0017
32 10 1 -0.4821 -0.0006
32 10 2 0.8666 -0.0013
32 10 3 0.1515 -0.0023
32 10 4 -2.4220 -0.0021
33 1 0 -0.1502 0.0021
33 1 1 3.0779 -0.0009
33 1 2 0.6701 0.0004
33 1 3 -4.1297 0.0003
33 1 4 -0.4439 -0.0030
33 1 5 3.5733 0.0008
33 1 6 -0.2447 -0.0000
33 1 7 -2.3325 -0.0005
33 1 8 1.8804 0.0014
33 1 9 0.8207 -0.0001
33 1 10 -2.7892 -0.0022
33 1 11 0.5421 0.0011
33 1 12 1.8075 -0.0018
33 1 13 -0.5563 0.0017
33 1 14 -0.4099 0.0001
33 1 15 0.4137 0.0001
33 3 0 3.4138 0.0001
33 3 1 1.8094 -0.0004
33 3 2 -4.3563 -0.0002
33 3 3 -3.6574 0.0013
33 3 4 3.7764 -0.0003
33 3 5 3.8608 -0.0006
33 3 6 -3.6944 0.0001
33 3 7 -3.3262 0.0007
33 3 8 2.7988 0.0007
33 3 9 1.6945 0.0002
33 3 10 -2.6347 0.0011
33 3 11 -0.0603 -0.0022
33 3 12 0.6216 0.0010
33 3 13 0.2904 0.0015
33 3 14 0.4200 -0.0018
33 5 0 0.4840 0.0005
33 5 1 -3.2060 0.0014
33 5 2 -0.3629 -0.0004
33 5 3 1.3106 -0.0018
33 5 4 0.2479 0.0008
33 5 5 0.4466 -0.0006
33 5 6 -0.7107 -0.0003
33 5 7 -1.0341 0.0001
33 5 8 1.2314 -0.0008
33 5 9 -0.5971 0.0009
33 5 10 -0.6873 0.0014
33 5 11 2.1009 -0.0002
33 5 12 0.3860 -0.0006
33 5 13 -0.0941 0.0025
33 7 0 -1.9770 0.0001
33 7 1 -0.2499 0.0008
33 7 2 2.7224 0.0014
33 7 3 -0.5370 0.0013
33 7 4 -2.9497 -0.0006
33 7 5 1.4514 0.0001
33 7 6 2.2973 -0.0002
33 7 7 -0.4167 -0.0014
33 7 8 -0.5402 0.0016
33 7 9 -0.2760 0.0001
33 7 10 0.4013 -0.0006
33 7 11 0.2906 -0.0002
33 9 0 -0.4091 -0.0011
33 9 1 1.0314 0.0000
33 9 2 0.2723 0.0012
33 9 3 -1.5155 0.0018
33 9 4 0.6680 0.0015
33 9 5 2.3988 0.0011
33 9 6 0.3803 -0.0012
34 0 0 0.8427 -0.0056
34 0 2 -2.0570 -0.0006
34 0 4 1.6324 0.0048
34 0 6 -0.6686 0.0012
34 0 8 -1.5457 -0.0008
34 0 10 2.8290 0.0074
34 0 12 -1.9147 -0.0009
34 0 14 0.4998 0.0021
34 2 0 -1.8925 0.0000
34 2 1 -3.8733 0.0008
34 2 2 2.0956 0.0003
34 2 3 5.3965 -0.0014
34 2 4 -1.9673 0.0004
34 2 5 -4.8194 0.0005
34 2 6 2.2884 0.0002
34 2 7 3.3745 -0.0002
34 2 8 -2.1926 -0.0009
34 2 9 -1.5861 -0.0007
34 2 10 1.9739 -0.0021
34 2 11 -0.0964 0.0027
34 2 12 -0.4689 0.0002
34 2 13 0.1490 -0.0027
34 2 14 -0.1619 0.0007
34 4 0 -2.7847 -0.0006
34 4 1 1.1940 -0.0013
34 4 2 3.2417 0.0001
34 4 3 0.5421 0.0009
34 4 4 -2.6420 -0.0003
34 4 5 -1.4760 0.0008
34 4 6 2.9393 0.0003
34 4 7 1.5924 -0.0009
34 4 8 -2.3682 0.0010
34 4 9 0.0123 0.0003
34 4 10 2.0124 -0.0008
34 4 11 -1.1101 -0.0000
34 4 12 -0.6330 -0.0004
34 4 13 -0.3443 -0.0016
34 6 0 1.4605 0.0001
34 6 1 1.8265 -0.0009
34 6 2 -2.0182 -0.0002
34 6 3 -0.6165 -0.0006
34 6 4 1.8468 -0.0003
34 6 5 -0.3768 0.0005
34 6 6 -0.8898 -0.0000
34 6 7 0.3403 0.0020
34 6 8 -0.2947 -0.0010
34 6 9 0.6826 -0.0022
34 6 10 -0.5937 -0.0004
34 6 11 -1.3101 0.0008
34 8 0 0.9315 -0.0002
34 8 1 -0.8587 0.0000
34 8 2 -1.5200 -0.0012
34 8 3 1.3706 -0.0019
34 8 4 1.7012 -0.0002
34 8 5 -1.9849 -0.0010
34 8 6 -1.5466 0.0013
34 8 7 0.2574 0.0011
34 8 8 0.6204 -0.0003
34 10 0 0.2551 0.0019
35 1 0 0.1410 0.0028
35 1 1 2.9240 -0.0012
35 1 2 0.8349 -0.0009
35 1 3 -3.7261 0.0008
35 1 4 -0.5506 -0.0015
35 1 5 3.1520 -0.0002
35 1 6 -0.2057 -0.0014
35 1 7 -1.9276 -0.0000
35 1 8 1.3955 -0.0001
35 1 9 0.6582 0.0007
35 1 10 -1.9303 -0.0003
35 1 11 0.4050 -0.0004
35 1 12 0.9276 -0.0009
35 1 13 -0.1767 0.0025
35 1 14 -0.2142 0.0001
35 3 0 3.0515 -0.0002
35 3 1 2.0435 0.0013
35 3 2 -3.8147 0.0003
35 3 3 -3.4263 0.0003
35 3 4 3.2967 0.0003
35 3 5 3.3175 -0.0009
35 3 6 -3.6232 -0.0003
35 3 7 -2.4339 0.0008
35 3 8 2.6712 -0.0000
35 3 9 0.9970 0.0002
35 3 10 -1.9014 0.0010
35 3 11 0.0480 -0.0023
35 3 12 0.2103 0.0015
35 3 13 0.3575 0.0020
35 5 0 0.6606 -0.0003
35 5 1 -2.3388 0.0007
35 5 2 -0.2487 -0.0004
35 5 3 0.7020 -0.0004
35 5 4 0.2195 0.0007
35 5 5 0.2530 -0.0007
35 5 6 -1.0026 0.0002
35 5 7 -0.5160 -0.0012
35 5 8 1.1057 -0.0011
35 5 9 -0.9814 0.0012
35 5 10 -0.3125 0.0014
35 5 11 1.6636 0.0006
35 7 0 -1.4332 0.0007
35 7 1 0.0848 0.0003
35 7 2 2.0213 0.0008
35 7 3 -0.4455 0.0021
35 7 4 -2.2186 -0.0002
35 7 5 0.7677 0.0008
35 7 6 1.2578 -0.0010
35 7 7 0.1201 -0.0021
35 7 8 -0.1134 0.0025
35 9 0 -0.3984 -0.0011
35 9 1 0.8721 -0.0009
35 9 2 0.5389 0.0010
35 9 3 -0.9766 0.0024
36 0 0 0.4691 -0.0070
36 0 2 -1.9458 0.0026
36 0 4 1.4619 0.0022
36 0 6 -0.5613 0.0025
36 0 8 -0.9616 0.0017
36 0 10 1.8453 0.0052
36 0 12 -0.8942 -0.0019
36 2 0 -1.6758 0.0004
36 2 1 -3.7207 -0.0003
36 2 2 1.6997 -0.0003
36 2 3 4.7212 -0.0009
36 2 4 -1.5971 -0.0003
36 2 5 -4.0492 0.0009
36 2 6 2.1061 0.0006
36 2 7 2.5218 -0.0004
36 2 8 -1.8085 0.0002
36 2 9 -1.0633 -0.0014
36 2 10 1.1972 -0.0024
36 2 11 -0.0808 0.0037
36 2 12 -0.1176 -0.0002
36 4 0 -2.5380 -0.0002
36 4 1 0.6062 -0.0011
36 4 2 2.6934 0.0005
36 4 3 0.7093 0.0007
36 4 4 -2.2357 -0.0007
36 4 5 -1.0314 0.0008
36 4 6 2.7828 0.0001
36 4 7 0.7861 -0.0002
36 4 8 -1.9729 0.0014
36 4 9 0.4448 0.0008
36 4 10 1.2001 -0.0005
36 4 11 -0.7674 -0.0009
36 6 0 0.9338 0.0003
36 6 1 1.0781 -0.0001
36 6 2 -1.5230 -0.0002
36 6 3 -0.1477 -0.0016
36 6 4 1.2268 0.0000
36 6 5 -0.2066 -0.0006
36 6 6 -0.1510 0.0000
36 6 7 0.1392 0.0030
36 6 8 -0.3419 -0.0015
36 6 9 0.5235 -0.0022
36 8 0 0.6294 -0.0010
36 8 1 -0.6755 0.0011
36 8 2 -1.0800 -0.0001
36 8 3 0.6630 -0.0025
36 8 4 1.3420 -0.0010
36 8 5 -0.8703 -0.0008
37 1 0 0.2001 0.0027
37 1 1 2.6070 -0.0013
37 1 2 0.7770 -0.0018
37 1 3 -3.0193 0.0008
37 1 4 -0.4647 0.0000
37 1 5 2.4419 -0.0008
37 1 6 -0.2334 -0.0016
37 1 7 -1.3522 0.0003
37 1 8 0.8718 -0.0021
37 1 9 0.3886 0.0015
37 1 10 -1.0994 0.0013
37 1 11 0.2232 -0.0018
37 1 12 0.3552 -0.0007
37 3 0 2.5603 -0.0002
37 3 1 2.1176 0.0021
37 3 2 -3.1081 0.0004
37 3 3 -2.9173 -0.0005
37 3 4 2.6954 0.0008
37 3 5 2.5032 -0.0006
37 3 6 -3.1498 -0.0004
37 3 7 -1.4340 0.0006
37 3 8 2.0568 -0.0003
37 3 9 0.4557 -0.0001
37 3 10 -0.9529 0.0003
37 3 11 0.0059 -0.0020
37 5 0 0.7976 -0.0010
37 5 1 -1.4981 -0.0006
37 5 2 -0.1411 -0.0006
37 5 3 0.1958 0.0005
37 5 4 0.2779 0.0004
37 5 5 0.0789 0.0000
37 5 6 -1.0391 0.0004
37 5 7 -0.1697 -0.0019
37 5 8 0.6960 -0.0008
37 5 9 -0.8100 0.0006
37 7 0 -0.8943 0.0016
37 7 1 0.3019 -0.0003
37 7 2 1.2089 -0.0001
37 7 3 -0.2498 0.0023
37 7 4 -1.3009 0.0003
37 7 5 0.2618 0.0013
37 7 6 0.2891 -0.0013
38 0 0 0.2910 -0.0067
38 0 2 -1.4703 0.0046
38 0 4 0.9595 0.0004
38 0 6 -0.3141 0.0025
38 0 8 -0.4530 0.0041
38 0 10 1.0046 0.0030
38 2 0 -1.2593 0.0005
38 2 1 -3.2610 -0.0010
38 2 2 1.2832 -0.0006
38 2 3 3.6322 -0.0001
38 2 4 -1.2147 -0.0008
38 2 5 -2.8912 0.0008
38 2 6 1.6839 0.0005
38 2 7 1.5204 -0.0003
38 2 8 -1.1449 0.0008
38 2 9 -0.5350 -0.0019
38 2 10 0.4548 -0.0022
38 4 0 -2.1540 0.0000
38 4 1 0.1336 -0.0003
38 4 2 2.0141 0.0008
38 4 3 0.7095 0.0008
38 4 4 -1.7558 -0.0009
38 4 5 -0.5328 0.0002
38 4 6 2.2126 0.0003
38 4 7 0.1621 0.0003
38 4 8 -1.2133 0.0010
38 4 9 0.4114 0.0014
38 6 0 0.4737 0.0003
38 6 1 0.4300 0.0006
38 6 2 -0.9627 0.0000
38 6 3 0.1471 -0.0016
38 6 4 0.5801 0.0001
38 6 5 -0.1130 -0.0013
38 6 6 0.2781 0.0001
38 8 0 0.2890 -0.0018
38 8 1 -0.3591 0.0017
39 1 0 0.1122 0.0021
39 1 1 2.0379 -0.0012
39 1 2 0.4865 -0.0019
39 1 3 -2.0350 0.0001
39 1 4 -0.1758 0.0006
39 1 5 1.4998 -0.0009
39 1 6 -0.2349 -0.0012
39 1 7 -0.6998 0.0005
39 1 8 0.3461 -0.0033
39 1 9 0.1040 0.0019
39 1 10 -0.4693 0.0022
39 3 0 1.8855 0.0001
39 3 1 1.8938 0.0022
39 3 2 -2.2379 0.0006
39 3 3 -2.1278 -0.0015
39 3 4 1.9495 0.0011
39 3 5 1.5246 0.0000
39 3 6 -2.2668 -0.0005
39 3 7 -0.5884 0.0003
39 3 8 1.1265 -0.0001
39 3 9 0.1869 -0.0003
39 5 0 0.7857 -0.0014
39 5 1 -0.7819 -0.0015
39 5 2 -0.0497 -0.0007
39 5 3 -0.1004 0.0004
39 5 4 0.3064 0.0002
39 5 5 -0.0686 0.0006
39 5 6 -0.7609 -0.0001
39 5 7 -0.0212 -0.0015
39 7 0 -0.4141 0.0023
39 7 1 0.3834 -0.0005
39 7 2 0.4606 -0.0007
40 0 0 0.1852 -0.0053
40 0 2 -0.7209 0.0048
40 0 4 0.2553 -0.0001
40 0 6 -0.0778 0.0020
40 0 8 -0.0697 0.0052
40 2 0 -0.7389 0.0005
40 2 1 -2.4356 -0.0014
40 2 2 0.8723 -0.0012
40 2 3 2.2709 0.0011
40 2 4 -0.8171 -0.0009
40 2 5 -1.5863 0.0003
40 2 6 1.0406 0.0004
40 2 7 0.6309 -0.0004
40 2 8 -0.3903 0.0008
40 4 0 -1.5835 0.0000
40 4 1 -0.1154 0.0001
40 4 2 1.2752 0.0007
40 4 3 0.5339 0.0013
40 4 4 -1.1827 -0.0009
40 4 5 -0.0993 -0.0003
40 4 6 1.3719 0.0008
40 6 0 0.1517 0.0001
40 6 1 -0.0215 0.0007
40 6 2 -0.4550 0.0003
40 6 3 0.2312 -0.0012
41 1 0 0.0157 0.0010
41 1 1 1.2842 -0.0009
41 1 2 0.0850 -0.0011
41 1 3 -0.9879 -0.0011
41 1 4 0.1505 0.0006
41 1 5 0.5848 -0.0008
41 1 6 -0.1357 -0.0009
41 1 7 -0.1577 0.0008
41 3 0 1.1271 0.0003
41 3 1 1.3575 0.0023
41 3 2 -1.3344 0.0011
41 3 3 -1.2223 -0.0022
41 3 4 1.1366 0.0013
41 3 5 0.6524 0.0004
41 3 6 -1.2253 -0.0009
41 5 0 0.5940 -0.0013
41 5 1 -0.3015 -0.0013
41 5 2 0.0256 -0.0008
41 5 3 -0.1756 -0.0000
42 0 0 0.0612 -0.0032
42 0 2 0.0051 0.0035
42 0 4 -0.3222 0.0000
42 0 6 0.0198 0.0016
42 2 0 -0.2823 0.0009
42 2 1 -1.4200 -0.0017
42 2 2 0.5007 -0.0020
42 2 3 0.9940 0.0020
42 2 4 -0.4207 -0.0010
42 2 5 -0.5302 -0.0000
42 4 0 -0.9192 -0.0000
42 4 1 -0.1147 -0.0004
42 4 2 0.6066 0.0004
42 4 3 0.2773 0.0016
43 1 0 -0.0110 -0.0005
43 1 1 0.5600 -0.0006
43 1 2 -0.2048 0.0001
43 1 3 -0.1858 -0.0019
43 1 4 0.3109 0.0003
43 3 0 0.4652 0.0001
43 3 1 0.6882 0.0025
43 3 2 -0.5715 0.0016
44 0 0 -0.0590 -0.0009
44 0 2 0.3804 0.0018
44 2 0 0.0027 0.0016
44 2 1 -0.5421 -0.0016
0 0 0 0.0 0.0
;
loop_
  _diffrn_refln_index_h
  _diffrn_refln_index_k
  _diffrn_refln_index_l
  _diffrn_refln_intensity_net
  _diffrn_refln_intensity_u
 0 0 -2 6.89 0.34
 0 0 -2 6.09 0.3
 0 0 2 7.19 0.35
 0 0 2 6.85 0.34
 0 0 -4 1789.68 78.77
 0 0 -4 1770.87 77.92
 0 0 4 1583.24 69.66
 0 0 4 1685.85 74.2
 0 0 -6 403.27 17.82
 0 0 -6 382.26 16.89
 0 0 6 366.03 16.18
 0 0 6 365.94 16.18
 0 0 -8 235.79 10.48
 0 0 -8 223.12 9.92
 0 0 8 218.46 9.72
 0 0 8 218.83 9.73
 0 0 -10 37.51 1.79
 0 0 -10 36.13 1.73
 0 0 10 37.06 1.77
 0 0 10 36.82 1.77
 0 0 -12 2.72 0.27
 0 0 -12 3.49 0.33
 0 0 -14 348.25 15.52
 0 0 14 345.51 15.41
 0 0 -16 5.3 0.45
 0 0 16 4.86 0.46
 0 0 -18 167.15 7.62
 0 0 18 169.24 7.73
 0 0 18 163.8 7.49
 0 0 -20 69.49 3.36
 0 0 -20 70.48 3.4
 0 0 20 58.7 2.91
 0 0 20 68.35 3.34
 0 0 -22 0.37 0.23
 0 0 -22 0.5 0.28
 0 0 22 0.01 0.37
 0 0 22 0.43 0.29
 0 2 0 744.41 32.79
 0 -2 0 687.17 30.29
 0 -2 0 737.46 32.5
 0 2 1 1765.57 77.71
 0 -2 -1 1539.1 67.74
 0 -2 -1 1842.01 81.06
 0 2 -1 1546.05 68.06
 0 2 -1 1540.32 67.82
 0 -2 1 1597.96 70.35
 0 -2 1 1642.11 72.27
 0 2 2 127.3 5.64
 0 -2 -2 127.22 5.64
 0 -2 -2 130.41 5.78
 0 2 -2 135.23 6.04
 0 2 -2 140.01 6.25
 0 -2 2 124.11 5.55
 0 -2 2 135.68 6.06
 0 -2 -3 1828.11 80.57
 0 2 -3 1884.93 82.98
 0 2 -3 1761.48 77.55
 0 -2 3 1580.79 69.62
 0 -2 3 1830.15 80.57
 0 2 -4 650.8 28.74
 0 2 -4 673.27 29.72
 0 -2 4 599.29 26.47
 0 -2 4 674.91 29.8
 0 2 -5 324.83 14.41
 0 2 -5 314.52 13.96
 0 -2 5 309 13.71
 0 -2 5 312.52 13.87
 0 2 -6 72.68 3.34
 0 2 -6 73.5 3.37
 0 -2 6 73.01 3.36
 0 -2 6 71.21 3.27
 0 2 7 39.13 1.78
 0 -2 -7 38.08 1.74
 0 2 -7 36.59 1.77
 0 2 -7 37.57 1.81
 0 -2 7 36.55 1.77
 0 -2 7 36.23 1.74
 0 2 8 766.89 33.93
 0 2 8 710.48 31.44
 0 -2 -8 729.28 32.29
 0 -2 -8 800 35.41
 0 2 -8 738.28 32.64
 0 2 -8 745.23 32.94
 0 -2 8 738.69 32.65
 0 2 9 18.06 0.86
 0 2 9 17.63 0.84
 0 -2 -9 15.01 0.71
 0 -2 -9 17.23 0.82
 0 2 -9 16.72 0.93
 0 -2 9 16.41 0.91
 0 2 10 517.12 22.88
 0 2 10 469.29 20.75
 0 -2 -10 465.61 20.59
 0 -2 -10 449.67 19.88
 0 2 -10 452.94 20.11
 0 2 -10 476.65 21.16
 0 -2 10 455.8 20.24
 0 -2 10 454.57 20.19
 0 2 11 6.1 0.37
 0 2 11 6.68 0.4
 0 -2 -11 5.95 0.34
 0 -2 -11 5.99 0.35
 0 2 -11 5.56 0.44
 0 -2 11 5.99 0.48
 0 2 12 111.15 5
 0 2 12 108.7 4.89
 0 -2 -12 113.11 5.08
 0 -2 -12 104.77 4.7
 0 2 -12 108.25 4.98
 0 2 -12 112.75 5.18
 0 -2 12 108.49 5
 0 -2 12 109.15 5.04
 0 2 13 0.11 0.14
 0 2 13 0.07 0.15
 0 -2 -13 0.14 0.12
 0 -2 -13 0.22 0.11
 0 2 -13 0.51 0.22
 0 2 -13 0.4 0.23
 0 -2 13 0.12 0.22
 0 -2 13 0.31 0.26
 0 2 14 99.01 4.49
 0 2 14 112.38 5.1
 0 -2 -14 102.36 4.63
 0 -2 -14 98.23 4.44
 0 2 -14 101.22 4.7
 0 2 -14 99.3 4.62
 0 2 15 136.66 6.17
 0 2 15 139.89 6.32
 0 -2 -15 140.46 6.32
 0 -2 -15 140.14 6.3
 0 2 -15 137.89 6.33
 0 2 -15 142.92 6.56
 0 -2 15 136.66 6.3
 0 -2 15 132.78 6.11
 0 2 16 18.02 0.97
 0 2 16 18.61 0.99
 0 -2 -16 20.05 1.04
 0 -2 -16 19.43 1
 0 2 -16 18.47 1.09
 0 2 -16 18.65 1.11
 0 -2 16 19.95 1.18
 0 -2 16 17.3 1.05
 0 2 17 0.14 0.17
 0 2 17 0.13 0.18
 0 -2 -17 0.03 0.16
 0 -2 -17 0.05 0.17
 0 2 -17 0.4 0.24
 0 2 -17 0.28 0.27
 0 -2 17 0.28 0.26
 0 -2 17 0.08 0.28
 0 2 18 4.77 0.42
 0 2 18 3.9 0.35
 0 -2 -18 4.64 0.39
 0 -2 -18 4.33 0.35
 0 2 -18 4.76 0.49
 0 2 -18 4.1 0.49
 0 -2 18 4.42 0.51
 0 -2 18 4.92 0.54
 0 2 19 4.46 0.41
 0 2 19 4.21 0.42
 0 -2 -19 4.16 0.36
 0 -2 -19 4.27 0.38
 0 2 -19 3.5 0.44
 0 2 -19 4.02 0.47
 0 -2 19 4.44 0.54
 0 -2 19 3.82 0.5
 0 2 20 0.11 0.23
 0 2 20 -0.04 0.21
 0 -2 -20 -0.03 0.17
 0 -2 -20 0.07 0.15
 0 2 -20 0.02 0.27
 0 -2 20 -0.13 0.26
 0 2 21 0.8 0.28
 0 2 21 0.18 0.23
 0 -2 -21 0.86 0.21
 0 2 -21 0.55 0.3
 0 2 -21 1.23 0.33
 0 -2 21 0.98 0.38
 0 2 -22 7.61 0.7
 0 -2 22 6.2 0.64
 0 2 -23 15.53 1.04
 0 2 -23 16.49 1.16
 0 -2 23 16.96 1.19
 0 -2 23 13.42 1.18
 0 2 -24 5.41 0.54
 0 2 -24 5.33 0.59
 0 -2 24 7.36 0.84
 0 4 0 87.77 3.99
 0 -4 0 79.75 3.64
 0 -4 0 79.75 3.63
 0 4 1 2.06 0.22
 0 4 1 2.1 0.22
 0 -4 -1 2.46 0.25
 0 -4 -1 2.3 0.23
 0 4 -1 2.58 0.27
 0 4 -1 1.97 0.24
 0 -4 1 2.22 0.25
 0 -4 1 2.24 0.25
 0 4 2 219.93 9.77
 0 -4 -2 208.32 9.27
 0 -4 -2 208.57 9.28
 0 4 -2 220.99 9.87
 0 4 -2 199.73 8.94
 0 -4 2 211.02 9.42
 0 -4 2 205.17 9.18
 0 4 3 645.48 28.49
 0 4 3 675.32 29.8
 0 -4 -3 625.04 27.57
 0 -4 -3 602.15 26.59
 0 4 -3 617.68 27.34
 0 4 -3 636.9 28.18
 0 -4 3 592.34 26.23
 0 -4 3 584.57 25.87
 0 4 4 387.49 17.12
 0 4 4 401.64 17.76
 0 -4 -4 374.61 16.56
 0 -4 -4 438.23 19.38
 0 4 -4 381.15 16.95
 0 -4 4 410.43 18.25
 0 4 5 143.98 6.41
 0 4 5 137.15 6.11
 0 -4 -5 134.58 5.99
 0 -4 -5 137.28 6.12
 0 4 -5 142.96 6.49
 0 -4 5 131.96 6.01
 0 4 6 63.36 2.85
 0 -4 -6 59.72 2.69
 0 -4 -6 57.27 2.58
 0 -4 6 59.97 2.84
 0 4 -7 223.45 10.05
 0 -4 7 211.67 9.53
 0 -4 7 203.62 9.16
 0 4 -8 30.98 1.6
 0 4 -8 30.39 1.58
 0 -4 8 29.19 1.52
 0 -4 8 35.26 1.79
 0 4 -9 40.82 2.03
 0 4 -9 41.74 2.09
 0 -4 9 40.14 2.02
 0 -4 9 41.53 2.06
 0 4 -10 45.09 2.25
 0 4 -10 42.51 2.11
 0 -4 10 41.41 2.08
 0 -4 10 41 2.05
 0 4 -11 2.27 0.32
 0 4 -11 2.52 0.37
 0 -4 11 2.16 0.34
 0 -4 11 2.18 0.34
 0 4 -12 176.64 8.04
 0 4 -12 175.33 7.98
 0 -4 12 176.14 8.03
 0 -4 12 179.33 8.16
 0 4 -13 395.26 17.66
 0 4 -13 432.09 19.28
 0 -4 13 423.92 18.94
 0 -4 13 427.6 19.08
 0 4 -14 18.24 1.11
 0 4 -14 18.73 1.11
 0 -4 14 22.14 1.29
 0 -4 14 20.23 1.18
 0 4 -15 72.19 3.49
 0 4 -15 73.01 3.53
 0 -4 15 72.85 3.54
 0 4 -16 0.2 0.32
 0 -4 16 0.26 0.33
 0 -4 16 0.08 0.28
 0 4 -17 26.93 1.52
 0 -4 17 26.96 1.53
 0 4 -18 5.18 0.54
 0 4 -18 4.98 0.55
 0 -4 18 5 0.56
 0 -4 18 4.59 0.55
 0 4 -19 4.77 0.54
 0 4 -19 4.69 0.56
 0 -4 19 5.74 0.64
 0 -4 19 5.53 0.6
 0 4 -20 46.77 2.45
 0 4 -20 50.85 2.63
 0 -4 20 45.91 2.42
 0 -4 20 48.4 2.53
 0 4 -21 52.08 2.7
 0 -4 21 56.33 2.94
 0 -4 21 58.82 3.08
 0 4 -22 0.24 0.28
 0 4 -22 -0.34 0.3
 0 -4 22 -0.39 0.42
 0 -4 22 0.33 0.34
 0 4 -23 18.91 1.25
 0 -4 23 16.97 1.24
 0 4 -24 5.68 0.56
 0 -4 24 5.12 0.74
 0 4 -25 5 0.55
 0 4 -25 4.75 0.54
 0 -4 25 6.35 0.83
 0 6 0 130.57 5.94
 0 6 0 138.67 6.29
 0 -6 0 136.01 6.18
 0 -6 0 133.88 6.1
 0 6 1 33.45 1.68
 0 -6 -1 28.28 1.44
 0 6 -1 30.34 1.54
 0 -6 1 28.45 1.46
 0 6 2 14.03 0.81
 0 6 2 16.06 0.9
 0 -6 -2 13.99 0.8
 0 -6 -2 14.78 0.83
 0 6 -2 16.29 0.93
 0 6 -2 13.21 0.81
 0 -6 2 15.12 0.89
 0 -6 2 15.27 0.9
 0 6 3 0.65 0.19
 0 6 3 0.36 0.2
 0 -6 -3 0.43 0.19
 0 -6 -3 0.6 0.18
 0 6 -3 0.83 0.26
 0 6 -3 0.62 0.25
 0 -6 3 0.53 0.26
 0 -6 3 0.68 0.25
 0 6 4 249.61 11.11
 0 6 4 245.65 10.96
 0 6 -4 259.54 11.67
 0 6 -4 262.52 11.77
 0 -6 4 271.76 12.19
 0 -6 4 258.56 11.62
 0 6 5 148.31 6.68
 0 6 5 155.62 6.98
 0 -6 -5 155.95 7
 0 -6 -5 147.78 6.65
 0 6 -5 143.98 6.57
 0 6 -5 137.6 6.3
 0 -6 5 150.03 6.86
 0 -6 5 153.95 7.03
 0 6 6 0.01 0.14
 0 6 6 0.32 0.16
 0 -6 -6 0.18 0.16
 0 -6 -6 0.38 0.16
 0 6 -6 0.33 0.2
 0 6 -6 0.4 0.24
 0 -6 6 0.1 0.24
 0 -6 6 0.31 0.23
 0 6 7 0.34 0.14
 0 6 7 0.12 0.11
 0 -6 -7 0.22 0.14
 0 -6 -7 0.2 0.14
 0 6 -7 0.22 0.19
 0 6 -7 0.4 0.27
 0 -6 7 0.21 0.25
 0 -6 7 0.43 0.24
 0 6 8 17.18 0.85
 0 6 8 15.48 0.75
 0 -6 -8 15.39 0.76
 0 -6 -8 16.36 0.82
 0 6 -8 16.96 1.01
 0 6 -8 17.71 1.07
 0 -6 8 14.8 0.92
 0 -6 8 16.2 1
 0 6 -9 1.05 0.32
 0 6 -9 1.32 0.28
 0 -6 9 1.08 0.3
 0 -6 9 0.79 0.3
 0 6 -10 14.16 0.93
 0 6 -10 13.24 0.87
 0 -6 10 13.74 0.9
 0 -6 10 13.75 0.91
 0 6 -11 62.5 3.07
 0 -6 11 62.42 3.08
 0 6 -12 -0.14 0.31
 0 6 -12 0.26 0.25
 0 -6 12 0.18 0.28
 0 -6 12 0.29 0.31
 0 6 -13 212.12 9.66
 0 -6 13 215.68 9.82
 0 6 -14 4.96 0.54
 0 6 -14 4.84 0.51
 0 -6 14 4.91 0.53
 0 -6 14 4.89 0.55
 0 6 -15 10.23 0.79
 0 6 -15 9.75 0.74
 0 -6 15 9.59 0.78
 0 -6 15 9.47 0.75
 0 6 -16 6.76 0.62
 0 6 -16 6.85 0.65
 0 -6 16 7.49 0.69
 0 -6 16 7.31 0.68
 0 -6 17 2.4 0.47
 0 -6 17 2.27 0.45
 0 6 -18 9.68 0.79
 0 6 -18 10.49 0.83
 0 -6 18 10.75 0.86
 0 -6 18 10.57 0.86
 0 6 -19 10.25 0.83
 0 6 -19 9.78 0.79
 0 -6 19 9.14 0.79
 0 6 -20 25.91 1.57
 0 -6 20 27.72 1.68
 0 6 -21 9.04 0.77
 0 6 -21 9.41 0.8
 0 -6 21 8.77 0.78
 0 -6 21 11.07 0.99
 0 6 -22 2.47 0.44
 0 6 -22 1.75 0.38
 0 -6 22 3.05 0.67
 0 -6 22 1.14 0.41
 0 6 -23 0.61 0.34
 0 6 -23 0.73 0.34
 0 -6 23 0.34 0.42
 0 -6 23 1.31 0.67
 0 6 -24 10.11 0.82
 0 -6 24 10.35 0.99
 0 8 0 291.87 13.1
 0 8 0 318.94 14.29
 0 -8 0 303.85 13.64
 0 -8 0 287.7 12.91
 0 8 1 16.69 1.04
 0 -8 -1 20.37 1.16
 0 -8 -1 19.09 1.1
 0 8 -1 19.93 1.14
 0 8 -1 22.24 1.25
 0 -8 1 18.5 1.09
 0 -8 1 19.76 1.14
 0 8 2 20.26 1.13
 0 8 2 20.18 1.15
 0 -8 -2 20.48 1.15
 0 -8 -2 21.07 1.18
 0 8 -2 20.59 1.18
 0 8 -2 23.31 1.31
 0 -8 2 20.87 1.2
 0 -8 2 20.97 1.2
 0 8 3 10.26 0.69
 0 8 3 10.81 0.7
 0 -8 -3 11.06 0.73
 0 -8 -3 11.11 0.72
 0 8 -3 11.1 0.77
 0 8 -3 11.89 0.83
 0 -8 3 9.12 0.68
 0 -8 3 11.29 0.79
 0 8 4 2.97 0.34
 0 -8 -4 2.84 0.35
 0 8 -4 2.76 0.43
 0 8 -4 2.54 0.36
 0 -8 4 2.32 0.38
 0 -8 4 2.62 0.4
 0 8 5 30.69 1.58
 0 8 5 30.83 1.56
 0 -8 -5 33.49 1.71
 0 -8 -5 31.38 1.6
 0 8 -5 34.88 1.85
 0 8 -5 31.46 1.68
 0 -8 5 30.19 1.63
 0 -8 5 29.17 1.61
 0 8 6 224.55 10.11
 0 8 -6 213.96 9.73
 0 -8 6 203.66 9.28
 0 8 7 67.49 3.18
 0 8 7 61.44 2.88
 0 -8 -7 69.49 3.25
 0 -8 -7 69.58 3.26
 0 8 -7 65.82 3.22
 0 -8 7 75.75 3.67
 0 -8 7 69.49 3.38
 0 8 8 18.85 1
 0 8 8 18.94 1.03
 0 -8 -8 15.01 0.86
 0 -8 -8 16.89 0.92
 0 -8 8 17.15 1.1
 0 8 9 0.85 0.19
 0 8 9 1.19 0.18
 0 -8 -9 1.3 0.2
 0 -8 -9 1.3 0.21
 0 8 -9 1.15 0.36
 0 8 -9 1.36 0.32
 0 -8 9 0.77 0.31
 0 -8 9 0.93 0.33
 0 8 10 95.04 4.28
 0 8 10 87.11 3.92
 0 -8 -10 84.42 3.81
 0 -8 -10 78.12 3.53
 0 8 -10 81.27 3.92
 0 8 -10 95.82 4.57
 0 -8 10 86.54 4.15
 0 -8 10 84.29 4.04
 0 8 -11 2.94 0.46
 0 8 -11 3.38 0.43
 0 -8 11 3.23 0.48
 0 -8 11 2.86 0.45
 0 8 -12 15.02 0.99
 0 8 -12 17.04 1.11
 0 -8 12 16.29 1.07
 0 -8 12 18.01 1.19
 0 8 -13 4.41 0.53
 0 -8 13 5.53 0.58
 0 -8 13 3.91 0.53
 0 8 -14 62.54 3.12
 0 8 -14 59.97 3.01
 0 -8 14 61.4 3.09
 0 -8 14 63.77 3.2
 0 8 -15 115.65 5.45
 0 -8 15 109.27 5.18
 0 8 -16 0.11 0.27
 0 -8 16 -0.06 0.31
 0 8 -17 10.78 0.83
 0 8 -17 10.17 0.81
 0 -8 17 12.49 0.94
 0 -8 17 12.12 0.93
 0 8 -18 82 4.01
 0 8 -18 74.65 3.66
 0 -8 18 78.08 3.84
 0 -8 18 83.56 4.12
 0 8 -19 22.79 1.4
 0 8 -19 21.31 1.32
 0 -8 19 21.14 1.35
 0 -8 19 26.25 1.69
 0 8 -20 10.78 0.85
 0 8 -20 9.81 0.81
 0 -8 20 11.2 1.05
 0 -8 20 9.61 0.8
 0 8 -21 1 0.41
 0 10 0 959.83 42.51
 0 -10 0 1017.07 45.05
 0 -10 0 976.19 43.29
 0 10 1 0.53 0.29
 0 10 1 0.19 0.25
 0 -10 -1 0.23 0.28
 0 -10 -1 0.37 0.32
 0 10 -1 0.2 0.28
 0 10 -1 0.08 0.3
 0 -10 1 0.31 0.34
 0 10 2 10.57 0.75
 0 10 2 11.22 0.82
 0 -10 -2 10.85 0.79
 0 -10 -2 10.35 0.76
 0 10 -2 9.33 0.74
 0 -10 2 10.7 0.84
 0 -10 2 10.14 0.77
 0 10 3 17.69 1.1
 0 10 3 14.54 0.92
 0 -10 -3 16.22 1.03
 0 -10 -3 16.19 1.03
 0 10 -3 14.48 0.98
 0 10 -3 16.12 1.05
 0 10 4 12.3 0.85
 0 10 4 13.63 0.89
 0 -10 -4 13.3 0.88
 0 -10 -4 12.97 0.87
 0 10 -4 11.32 0.84
 0 10 -4 12.8 0.91
 0 -10 4 11.88 0.85
 0 -10 4 12.83 0.92
 0 10 5 58.13 2.89
 0 10 5 59.15 2.93
 0 -10 -5 54.33 2.69
 0 -10 -5 49.1 2.42
 0 10 -5 50.2 2.57
 0 10 -5 54.9 2.76
 0 -10 5 56.49 2.85
 0 -10 5 53.88 2.71
 0 10 6 0.14 0.21
 0 10 6 0.24 0.25
 0 -10 -6 0.24 0.24
 0 -10 -6 0.54 0.25
 0 10 -6 0.15 0.25
 0 10 -6 0.27 0.32
 0 -10 6 0.31 0.29
 0 -10 6 0.38 0.35
 0 10 7 15.71 0.97
 0 10 7 17.55 1.02
 0 -10 -7 16.28 0.99
 0 -10 -7 15.95 0.97
 0 10 -7 17.46 1.12
 0 10 -7 15.72 1.04
 0 -10 7 15.37 1.02
 0 -10 7 18.45 1.19
 0 10 8 51.47 2.54
 0 -10 -8 47.99 2.36
 0 -10 -8 56.62 2.77
 0 10 -8 53.06 2.69
 0 10 -8 49.05 2.54
 0 -10 8 47.99 2.47
 0 -10 8 49.75 2.56
 0 10 9 0.13 0.18
 0 -10 -9 0.3 0.23
 0 -10 -9 -0.02 0.19
 0 10 -9 0.2 0.31
 0 10 -9 0.01 0.28
 0 -10 9 0.35 0.29
 0 -10 9 0.42 0.33
 0 10 10 3.9 0.41
 0 10 10 4.54 0.37
 0 -10 -10 3.84 0.35
 0 10 -10 3.75 0.5
 0 -10 10 4.83 0.56
 0 10 -11 5.36 0.58
 0 10 -11 5.43 0.58
 0 -10 11 4.87 0.57
 0 -10 11 5.27 0.58
 0 10 -12 19.52 1.23
 0 10 -12 18.54 1.2
 0 -10 12 17.7 1.16
 0 -10 12 18.61 1.18
 0 10 -13 4.75 0.56
 0 10 -13 3.72 0.49
 0 -10 13 3.86 0.51
 0 -10 13 3.71 0.5
 0 10 -14 35.9 1.94
 0 10 -14 38.72 2.1
 0 -10 14 34.81 1.9
 0 -10 14 40.48 2.17
 0 10 -15 33.12 1.84
 0 10 -15 27.71 1.58
 0 -10 15 29.58 1.68
 0 -10 15 32.33 1.83
 0 10 -16 4.14 0.53
 0 10 -16 3.41 0.47
 0 -10 16 4.79 0.56
 0 -10 16 4.03 0.62
 0 10 -17 5.9 0.64
 0 12 0 111.4 5.36
 0 12 0 104.24 4.97
 0 -12 0 108.86 5.18
 0 -12 0 100.44 4.79
 0 12 1 62.38 3.14
 0 12 1 75.91 3.8
 0 -12 -1 64.71 3.22
 0 -12 -1 61.6 3.07
 0 12 -1 60.79 3.06
 0 12 -1 66.22 3.35
 0 -12 1 61.77 3.09
 0 -12 1 61.07 3.06
 0 12 2 52.28 2.7
 0 12 2 58.01 3
 0 -12 -2 51.88 2.66
 0 -12 -2 47.91 2.47
 0 12 -2 46.77 2.44
 0 12 -2 55.02 2.86
 0 -12 2 45.83 2.39
 0 -12 2 47.13 2.46
 0 -12 -3 24.38 1.45
 0 12 -3 28.37 1.68
 0 12 -3 22.81 1.38
 0 -12 3 25.3 1.49
 0 -12 3 24.32 1.45
 0 -12 -4 51.79 2.63
 0 12 -4 50.24 2.59
 0 -12 4 50.57 2.61
 0 -12 4 53.39 2.72
 0 -12 -5 19.99 1.25
 0 -12 -5 18.38 1.15
 0 12 -5 18.35 1.19
 0 12 -5 21.18 1.36
 0 -12 5 19.33 1.22
 0 12 6 1.08 0.41
 0 12 6 2.75 0.46
 0 -12 -6 2.73 0.41
 0 -12 -6 2.27 0.42
 0 12 -6 2.38 0.5
 0 -12 6 2.01 0.43
 0 12 7 -0.15 0.52
 0 12 7 -0.21 0.33
 0 -12 -7 0.18 0.25
 0 -12 -7 0.06 0.26
 0 12 -7 -0.09 0.34
 0 12 -7 0.32 0.34
 0 -12 -8 5.04 0.54
 0 -12 -8 3.5 0.44
 0 12 -8 4.34 0.57
 0 12 -8 3.29 0.49
 0 -12 8 4.03 0.53
 0 -12 8 4.8 0.58
 0 -12 -9 4.9 0.54
 0 12 -9 4.13 0.56
 0 12 -9 3.41 0.49
 0 -12 9 3.77 0.51
 0 -12 9 3.96 0.53
 0 12 -10 1.94 0.42
 0 12 -10 1.81 0.45
 0 -12 10 1.89 0.42
 0 -12 10 2.12 0.43
 0 12 -11 0 0.31
 0 12 -11 0.4 0.35
 0 -12 11 0.64 0.35
 0 -12 11 0.81 0.34
 0 12 -12 -0.12 0.28
 0 -12 12 0.1 0.27
 0 14 0 -0.38 0.42
 0 14 0 -0.1 0.35
 0 -14 0 -0.43 0.27
 0 -14 -1 3.05 0.46
 0 14 -1 2.84 0.58
 0 -14 1 2.63 0.46
 0 -14 1 2.57 0.42
 0 -14 -2 6.09 0.6
 0 -14 -2 6.44 0.64
 0 14 -2 9.02 0.94
 0 -14 2 6.68 0.67
 0 -14 2 6.16 0.6
 0 14 3 1.49 0.57
 0 -14 -3 3.03 0.47
 0 -14 -3 3.53 0.51
 0 14 -3 2.15 0.62
 0 14 -3 5.03 0.79
 0 -14 3 2.8 0.46
 0 -14 3 2.72 0.41
 0 14 4 -0.03 0.39
 0 14 4 -0.29 0.56
 0 -14 -4 0.07 0.31
 0 -14 -4 -0.19 0.28
 0 14 -4 0.14 0.47
 0 14 -4 0.2 0.44
 0 -14 4 0.3 0.31
 0 -14 4 -0.03 0.29
 0 14 -5 2.35 0.51
 0 -14 5 2.92 0.49
 0 -14 5 3.42 0.51
 0 -14 6 3.53 0.52
 1 1 -24 1.89 0.36
 1 1 -24 2.15 0.43
 -1 -1 24 2.16 0.56
 1 1 -23 6.7 0.61
 -1 -1 23 7.24 0.72
 1 -1 -23 5.62 0.51
 1 1 -22 0.15 0.23
 1 1 -22 -0.07 0.25
 -1 -1 22 0.13 0.25
 -1 1 22 -0.22 0.33
 -1 1 22 -0.28 0.3
 1 -1 -22 0.04 0.21
 1 -1 -22 0.2 0.22
 1 1 -21 11 0.82
 1 1 -21 8.69 0.7
 -1 -1 21 7.7 0.73
 -1 -1 21 9.51 0.78
 -1 1 21 10.67 0.81
 -1 1 21 10.42 0.76
 1 -1 -21 9.74 0.7
 1 1 -20 4.11 0.48
 1 1 -20 4.79 0.5
 -1 -1 20 5.41 0.58
 -1 -1 20 4.62 0.51
 -1 1 20 4.66 0.51
 1 -1 -20 4.99 0.47
 1 1 -19 6.84 0.57
 1 1 -19 8.79 0.68
 -1 -1 19 9.21 0.76
 -1 -1 19 8.62 0.71
 -1 1 19 8.52 0.65
 1 -1 -19 7.75 0.58
 1 -1 -19 9.03 0.65
 1 1 -18 91 4.31
 1 1 -18 90.87 4.3
 -1 -1 18 87.07 4.14
 -1 -1 18 88.22 4.19
 -1 1 18 89.03 4.17
 -1 1 18 91.86 4.3
 1 -1 -18 92.75 4.31
 1 1 -17 129.79 5.98
 1 1 -17 137.68 6.34
 -1 -1 17 129.06 5.96
 -1 -1 17 139.11 6.41
 1 1 -16 69.98 3.35
 1 1 -16 69.62 3.32
 -1 -1 16 68.23 3.28
 -1 -1 16 67.94 3.27
 -1 1 16 75.59 3.6
 -1 1 16 75.46 3.53
 1 -1 -16 70.19 3.29
 1 1 -15 89.44 4.17
 1 1 -15 84.78 3.98
 -1 -1 15 82.82 3.9
 -1 -1 15 86.09 4.04
 -1 1 15 83.31 3.86
 -1 1 15 83.43 3.88
 1 -1 -15 86.25 3.98
 1 -1 -15 84.99 3.91
 1 1 -14 33.67 1.72
 1 1 -14 34.57 1.75
 -1 -1 14 32.88 1.68
 -1 -1 14 33.29 1.71
 -1 1 14 36.07 1.77
 -1 1 14 36.24 1.78
 1 -1 -14 31.59 1.54
 1 -1 -14 32.84 1.6
 1 1 -13 44.44 2.18
 -1 1 13 43.29 2.07
 -1 1 13 43.9 2.09
 1 -1 -13 42.72 2.03
 1 -1 -13 43.86 2.08
 1 1 -12 16.58 0.93
 1 1 -12 15.56 0.88
 -1 -1 12 15.71 0.9
 -1 -1 12 15.32 0.88
 -1 1 12 16.58 0.89
 -1 1 12 16.67 0.88
 1 -1 -12 16.16 0.85
 1 -1 -12 16.71 0.87
 1 1 -11 269.35 12.03
 -1 -1 11 266.49 11.9
 1 -1 -11 269.31 11.97
 1 -1 -11 274.46 12.19
 1 1 -10 354.78 15.77
 1 1 -10 349.4 15.53
 -1 -1 10 358.46 15.93
 -1 -1 10 361.98 16.09
 -1 1 10 364.39 16.14
 -1 1 10 352.01 15.6
 1 -1 -10 371.22 16.44
 1 -1 -10 364.64 16.15
 1 1 -9 6.18 0.43
 1 1 -9 6.21 0.44
 -1 -1 9 6.95 0.5
 -1 -1 9 5.95 0.42
 -1 1 9 5.33 0.34
 -1 1 9 5.81 0.36
 1 -1 -9 5.77 0.36
 1 -1 -9 6.83 0.41
 1 1 -8 67.37 3.1
 1 1 -8 66.8 3.07
 -1 -1 8 66.06 3.04
 -1 -1 8 68.51 3.15
 -1 1 8 67.12 3.03
 -1 1 8 62.5 2.83
 1 -1 -8 70.56 3.18
 1 -1 -8 69.86 3.16
 1 1 -7 124.27 5.59
 1 1 -7 133.19 5.98
 -1 -1 7 123.37 5.55
 -1 -1 7 129.38 5.82
 -1 1 7 125.99 5.62
 -1 1 7 135.68 6.03
 1 -1 -7 125.99 5.61
 1 -1 -7 119.33 5.31
 1 1 -6 20.88 1.04
 1 1 -6 22.14 1.09
 -1 -1 6 20.74 1.02
 -1 -1 6 20.88 1.04
 -1 1 6 20.73 0.98
 -1 1 6 21.78 1.01
 1 -1 -6 21.91 1.01
 1 -1 -6 21.45 1.01
 1 1 -5 141.77 6.33
 1 1 -5 130.37 5.83
 -1 -1 5 121.13 5.42
 -1 -1 5 125.75 5.63
 -1 1 5 123.09 5.47
 -1 1 5 118.06 5.23
 1 -1 -5 117.28 5.19
 1 -1 -5 129.67 5.75
 1 1 -4 251.49 11.14
 1 1 -4 255.78 11.33
 -1 -1 4 249.04 11.04
 -1 -1 4 248.67 11.02
 -1 1 4 249.33 11.02
 1 -1 -4 276.91 12.24
 1 1 -3 493 21.76
 1 1 -3 509.35 22.46
 -1 -1 3 479.92 21.18
 -1 -1 3 504.45 22.25
 -1 1 3 557.58 24.62
 1 -1 -3 540.42 23.87
 1 1 -2 19 0.91
 1 1 -2 19.47 0.92
 -1 -1 2 19.79 0.94
 -1 -1 2 19.58 0.93
 1 -1 -2 19.99 0.9
 1 1 -1 127.1 5.64
 1 1 -1 125.21 5.56
 -1 -1 1 123.37 5.48
 -1 -1 1 122.8 5.45
 -1 1 1 130.57 5.77
 1 -1 -1 123.25 5.45
 1 1 0 1456.52 64.1
 -1 1 0 1643.34 72.31
 1 -1 0 1556.27 68.47
 -1 -1 -1 421.06 18.56
 -1 1 -1 416.15 18.35
 -1 1 -1 452.94 19.96
 1 -1 1 371.91 16.4
 1 -1 1 443.95 19.57
 1 1 2 2134.7 94.02
 -1 -1 -2 2196.43 96.76
 -1 1 -2 2431.89 106.98
 1 -1 2 2079.1 91.49
 1 1 3 350.38 15.46
 -1 -1 -3 356.75 15.75
 -1 1 -3 358.38 15.84
 -1 1 -3 342.37 15.12
 1 -1 3 346.99 15.33
 1 -1 3 363.9 16.09
 1 1 4 65.16 2.91
 1 1 4 80.45 3.57
 -1 -1 -4 72.44 3.23
 -1 -1 -4 67.41 3
 -1 1 -4 69.98 3.16
 -1 1 -4 73.79 3.34
 1 -1 4 71.05 3.22
 1 -1 4 68.68 3.11
 1 1 5 66.76 2.98
 1 1 5 66.84 2.99
 -1 -1 -5 64.14 2.86
 -1 -1 -5 62.83 2.81
 -1 1 -5 65.77 2.99
 -1 1 -5 69.04 3.13
 1 -1 5 62.59 2.86
 1 -1 5 66.84 3.04
 1 1 6 962.29 42.39
 1 1 6 997.85 43.99
 -1 -1 -6 1017.89 44.84
 -1 -1 -6 1032.2 45.5
 -1 1 -6 1042.42 45.95
 -1 1 -6 1059.18 46.68
 1 -1 6 1142.16 50.32
 1 -1 6 1036.28 45.66
 1 1 7 160.81 7.13
 -1 -1 -7 166.41 7.39
 -1 1 -7 157.75 7.06
 -1 1 -7 152.35 6.82
 1 -1 7 160.16 7.17
 1 -1 7 158.52 7.1
 1 1 8 285.99 12.65
 1 1 8 268.94 11.92
 -1 -1 -8 282.76 12.51
 -1 1 -8 295.92 13.16
 -1 1 -8 312.23 13.88
 1 -1 8 254.63 11.33
 1 -1 8 285.13 12.67
 1 1 9 671.64 29.65
 1 1 9 637.31 28.15
 -1 -1 -9 784.06 34.62
 -1 -1 -9 638.12 28.17
 -1 1 -9 638.53 28.24
 -1 1 -9 611.96 27.07
 1 -1 9 652.43 28.87
 1 -1 9 641.39 28.35
 1 1 10 132.25 5.92
 1 1 10 126.97 5.71
 -1 -1 -10 127.1 5.69
 -1 1 -10 129.75 5.87
 -1 1 -10 127.79 5.79
 1 -1 10 134.78 6.11
 1 -1 10 124.6 5.64
 1 1 11 0.66 0.16
 1 1 11 0.89 0.21
 -1 -1 -11 0.76 0.16
 -1 1 -11 0.9 0.22
 1 -1 11 0.48 0.21
 1 1 12 8.18 0.51
 1 1 12 6.9 0.45
 -1 -1 -12 8 0.48
 -1 -1 -12 8.35 0.52
 -1 1 -12 8 0.54
 -1 1 -12 8.11 0.56
 1 -1 12 7.98 0.58
 1 -1 12 7.85 0.54
 1 1 13 99.5 4.55
 1 1 13 101.54 4.62
 -1 -1 -13 99.3 4.52
 -1 -1 -13 105.39 4.79
 -1 1 -13 98.44 4.54
 1 1 14 40.56 1.98
 1 1 14 39.62 1.92
 -1 -1 -14 40.31 1.95
 -1 -1 -14 40.47 1.95
 -1 1 -14 43.99 2.18
 -1 1 -14 40.92 2.04
 1 -1 14 40.07 2.02
 1 -1 14 42.27 2.1
 1 1 15 42.55 2.07
 1 1 15 41.7 2.05
 -1 -1 -15 44.52 2.14
 -1 -1 -15 43.62 2.11
 -1 1 -15 41.53 2.06
 -1 1 -15 44.64 2.22
 1 -1 15 42.64 2.15
 1 -1 15 42.19 2.1
 1 1 16 -0.05 0.21
 -1 -1 -16 0.23 0.18
 -1 -1 -16 0.13 0.17
 -1 1 -16 -0.08 0.22
 -1 1 -16 0.09 0.2
 1 -1 16 0 0.22
 1 -1 16 -0.06 0.29
 1 1 17 0.72 0.26
 -1 -1 -17 0.53 0.22
 -1 1 -17 0.66 0.28
 -1 1 -17 0.51 0.23
 1 -1 17 0.63 0.27
 1 -1 17 0.72 0.28
 1 1 18 4.57 0.46
 1 1 18 4.69 0.46
 -1 -1 -18 3.76 0.37
 -1 -1 -18 3.93 0.39
 -1 1 -18 4.3 0.47
 -1 1 -18 3.95 0.43
 1 -1 18 3.83 0.48
 1 -1 18 3.99 0.47
 1 1 19 2.2 0.36
 -1 -1 -19 3.31 0.37
 -1 1 -19 4.12 0.46
 1 -1 19 3.17 0.42
 1 -1 19 3.52 0.47
 1 1 20 42.76 2.2
 -1 -1 -20 42.76 2.15
 -1 1 -20 46.89 2.39
 -1 1 -20 46.68 2.4
 1 -1 20 44.19 2.28
 1 -1 20 44.19 2.3
 1 1 21 1.97 0.42
 1 1 21 1.04 0.32
 -1 -1 -21 2.15 0.33
 -1 -1 -21 1.63 0.31
 -1 1 -21 1.93 0.35
 -1 1 -21 1.81 0.36
 1 -1 21 1.96 0.43
 1 -1 21 1.8 0.38
 1 1 22 0.84 0.37
 1 1 22 1 0.4
 -1 -1 -22 0.71 0.25
 -1 -1 -22 0.7 0.24
 -1 1 -22 0.95 0.29
 -1 1 -22 0.9 0.33
 1 -1 22 0.97 0.33
 -1 1 -23 4.49 0.5
 1 -1 23 4.98 0.59
 -1 1 -24 41.04 2.21
 -1 1 -24 39.44 2.12
 1 3 -25 0.73 0.28
 1 3 -25 1.2 0.34
 -1 -3 25 1 0.42
 1 3 -24 15.17 1.07
 -1 -3 24 15.67 1.23
 -1 -3 24 13.24 1.22
 1 3 -23 0.71 0.35
 1 3 -23 0.23 0.31
 -1 -3 23 1.09 0.53
 -1 -3 23 0.52 0.39
 1 3 -22 0.96 0.35
 1 3 -22 1.54 0.38
 -1 -3 22 1.45 0.48
 -1 -3 22 0.54 0.33
 1 3 -21 6.87 0.65
 1 3 -21 6.16 0.63
 -1 -3 21 6.99 0.7
 -1 -3 21 7.04 0.69
 1 3 -20 -0.21 0.24
 1 3 -20 -0.32 0.28
 -1 -3 20 0.06 0.3
 -1 -3 20 0.11 0.33
 1 3 -19 35.4 1.92
 1 3 -19 34.36 1.88
 -1 -3 19 34.86 1.91
 1 3 -18 0.76 0.34
 -1 -3 18 0.35 0.33
 1 3 -17 200.67 9.16
 1 3 -17 211.8 9.64
 -1 -3 17 215.07 9.79
 -1 -3 17 201.57 9.2
 1 3 -16 63.89 3.12
 1 3 -16 58.82 2.89
 -1 -3 16 54.45 2.69
 -1 -3 16 60.62 2.99
 1 3 -15 15.9 1
 1 3 -15 16.66 1.03
 1 3 -14 6.1 0.55
 1 3 -14 6.71 0.56
 -1 -3 14 6.5 0.57
 -1 -3 14 6.2 0.55
 1 3 -13 60.05 2.9
 1 3 -13 58.91 2.86
 -1 -3 13 61.2 2.96
 -1 -3 13 63.57 3.06
 1 3 -12 19.3 1.11
 1 3 -12 18.35 1.05
 -1 -3 12 18.91 1.09
 -1 -3 12 17.46 1.02
 1 3 -11 27.88 1.47
 1 3 -11 25.28 1.35
 -1 -3 11 26.7 1.42
 -1 -3 11 28.03 1.48
 1 3 -10 58.09 2.77
 1 3 -10 53.31 2.58
 -1 -3 10 56.66 2.73
 -1 -3 10 57.19 2.74
 1 3 -9 95.66 4.41
 -1 -3 9 93.9 4.34
 1 3 -8 49.55 2.37
 -1 -3 8 51.96 2.49
 1 3 -7 40.45 1.97
 1 3 -7 44.48 2.15
 -1 -3 7 45.01 2.17
 -1 -3 7 44.07 2.13
 1 3 -6 215.8 9.66
 -1 -3 6 204.97 9.19
 1 3 -5 121.58 5.52
 1 3 -5 121.37 5.5
 -1 -3 5 114.26 5.18
 -1 -3 5 127.63 5.77
 -1 3 5 132.94 5.9
 -1 3 5 137.28 6.09
 1 -3 -5 121.82 5.42
 1 3 -4 239.8 10.69
 1 3 -4 248.02 11.06
 -1 -3 4 239.47 10.67
 -1 -3 4 236.86 10.56
 -1 3 4 259.5 11.47
 -1 3 4 225.29 9.96
 1 -3 -4 255.41 11.29
 1 -3 -4 286.15 12.66
 1 3 -3 212.33 9.48
 -1 -3 3 205.25 9.16
 -1 -3 3 216.74 9.66
 -1 3 3 225.82 9.99
 -1 3 3 218.46 9.68
 1 -3 -3 204.76 9.07
 1 -3 -3 247.12 10.94
 1 3 -2 5.78 0.4
 1 3 -2 6.39 0.44
 -1 -3 2 5.36 0.39
 -1 -3 2 5.73 0.39
 -1 3 2 5.57 0.33
 -1 3 2 5.15 0.3
 1 -3 -2 6.27 0.36
 1 -3 -2 5.99 0.35
 1 3 -1 114.42 5.15
 1 3 -1 111.48 5.02
 -1 -3 1 105.1 4.73
 -1 -3 1 104.61 4.71
 -1 3 1 110.42 4.95
 -1 3 1 103.55 4.64
 1 -3 -1 108.17 4.84
 1 -3 -1 98.6 4.43
 1 3 0 2.88 0.25
 1 3 0 2.59 0.24
 -1 -3 0 2.31 0.24
 -1 -3 0 2.2 0.21
 -1 3 0 2.34 0.22
 -1 3 0 2.16 0.22
 1 -3 0 2.6 0.24
 1 -3 0 2.64 0.23
 1 3 1 166.58 7.42
 -1 -3 -1 158.69 7.06
 -1 -3 -1 155.42 6.92
 -1 3 -1 141.65 6.34
 -1 3 -1 141.57 6.34
 1 -3 1 156.81 7.01
 1 3 2 568.62 25.09
 1 3 2 649.57 28.63
 -1 -3 -2 554.73 24.49
 -1 -3 -2 579.66 25.57
 -1 3 -2 575.16 25.42
 1 -3 2 651.21 28.75
 1 -3 2 623 27.52
 1 3 3 752.59 33.17
 1 3 3 699.85 30.86
 -1 -3 -3 681.86 30.06
 -1 -3 -3 638.12 28.15
 -1 3 -3 635.26 28.08
 -1 3 -3 750.95 33.14
 1 -3 3 660.19 29.16
 1 3 4 703.53 31.03
 -1 -3 -4 667.55 29.44
 -1 -3 -4 745.64 32.86
 -1 3 -4 670 29.61
 -1 3 -4 642.21 28.38
 1 -3 4 695.35 30.73
 1 -3 4 748.5 33.06
 1 3 5 390.8 17.29
 -1 -3 -5 390.35 17.28
 -1 -3 -5 359.04 15.88
 -1 3 -5 366.6 16.29
 -1 3 -5 377.27 16.75
 1 -3 5 384.06 17.06
 1 -3 5 367.58 16.32
 -1 3 -6 2.23 0.29
 1 -3 6 1.72 0.25
 -1 3 -7 818.81 36.21
 -1 3 -7 820.03 36.25
 1 -3 7 771.79 34.11
 1 -3 7 815.13 36.03
 -1 3 -8 0.77 0.22
 1 -3 8 0.46 0.21
 -1 3 -9 5.93 0.47
 -1 3 -9 5.33 0.46
 1 -3 9 5.64 0.46
 1 -3 9 5.23 0.46
 -1 3 -10 98.6 4.55
 -1 3 -10 96.72 4.48
 1 -3 10 96.11 4.44
 1 -3 10 94.06 4.39
 -1 3 -11 44.68 2.19
 -1 3 -11 46.89 2.31
 1 -3 11 42.68 2.11
 -1 3 -12 3.91 0.39
 -1 3 -12 4.34 0.43
 1 -3 12 4.14 0.41
 1 -3 12 4.85 0.48
 -1 3 -13 326.05 14.59
 -1 3 -13 326.18 14.61
 1 -3 13 341.1 15.28
 1 -3 13 333.86 14.94
 -1 3 -14 0.3 0.23
 -1 3 -14 0.27 0.27
 1 -3 14 0.21 0.25
 1 -3 14 0.25 0.29
 -1 3 -15 43.62 2.22
 -1 3 -15 43.66 2.22
 1 -3 15 41.7 2.15
 1 -3 15 42.55 2.19
 -1 3 -16 4.33 0.48
 -1 3 -16 4.45 0.46
 1 -3 16 4.2 0.49
 1 -3 16 4.11 0.48
 -1 3 -17 154.72 7.14
 -1 3 -17 150.56 6.95
 1 -3 17 147.17 6.81
 -1 3 -18 1.46 0.36
 1 -3 18 1.33 0.38
 1 -3 18 1.07 0.36
 -1 3 -19 36.06 1.96
 1 -3 19 34.27 1.88
 -1 3 -20 7.23 0.65
 1 -3 20 7.4 0.71
 1 -3 20 6.22 0.63
 -1 3 -21 0.37 0.29
 -1 3 -21 0.24 0.3
 1 -3 21 0.14 0.3
 1 -3 21 0.45 0.34
 -1 3 -22 0.11 0.31
 -1 3 -22 -0.16 0.26
 1 -3 22 0.19 0.39
 1 -3 22 -0.19 0.31
 -1 3 -23 8.52 0.76
 -1 3 -23 8.87 0.73
 1 -3 23 9.46 0.86
 -1 3 -24 28.21 1.63
 1 -3 24 33.95 2.04
 1 -3 24 34.12 2.06
 -1 3 -25 10.69 0.82
 -1 3 -25 11.05 0.83
 1 -3 25 12.82 1.06
 1 5 -26 12.98 1
 1 5 -25 13.54 0.98
 -1 -5 25 13.24 1.22
 1 5 -24 4.88 0.52
 1 5 -24 3.13 0.51
 -1 -5 24 3.6 0.66
 1 5 -23 9.68 0.79
 -1 -5 23 9.55 0.91
 1 5 -22 30.95 1.77
 1 5 -22 31.5 1.79
 1 5 -21 1.34 0.4
 1 5 -21 0.69 0.34
 -1 -5 21 0.52 0.33
 1 5 -20 0.36 0.32
 1 5 -20 0.51 0.31
 -1 -5 20 0.35 0.33
 -1 -5 20 0.45 0.36
 1 5 -19 1.63 0.36
 1 5 -19 1.91 0.42
 -1 -5 19 1 0.38
 -1 -5 19 1.31 0.38
 1 5 -18 13.77 0.99
 1 5 -18 13.87 0.98
 -1 -5 18 13.17 0.96
 -1 -5 18 13.6 1
 1 5 -17 13.58 0.95
 1 5 -17 13.79 0.95
 -1 -5 17 14.55 1.01
 -1 -5 17 13.7 0.99
 1 5 -16 19.3 1.2
 1 5 -16 20.8 1.27
 -1 -5 16 20.72 1.28
 -1 -5 16 20.32 1.25
 1 5 -15 95.17 4.52
 -1 -5 15 87.64 4.19
 1 5 -14 51.51 2.62
 1 5 -14 53.55 2.68
 -1 -5 14 55.1 2.76
 -1 -5 14 57.56 2.87
 1 5 -13 392.11 17.55
 1 5 -13 412.88 18.47
 -1 -5 13 399.59 17.89
 1 5 -12 42.23 2.15
 1 5 -12 50.04 2.51
 -1 -5 12 48.93 2.45
 -1 -5 12 44.68 2.26
 1 5 -11 74.52 3.57
 1 5 -11 66.18 3.21
 -1 -5 11 64.59 3.13
 1 5 -10 149.58 6.86
 1 5 -10 173.41 7.91
 1 5 -9 20.09 1.15
 1 5 -9 18.05 1.05
 -1 -5 9 18.09 1.06
 -1 -5 9 18.37 1.07
 1 5 -8 57.07 2.78
 -1 -5 8 53.84 2.62
 -1 -5 8 54.41 2.66
 1 5 -7 1078.38 47.66
 -1 -5 7 1017.48 45.01
 -1 -5 7 1070.62 47.34
 -1 5 7 1071.03 47.26
 -1 5 7 1023.61 45.17
 1 -5 -7 1064.08 46.97
 1 -5 -7 1089.83 48.11
 1 5 -6 10.71 0.71
 1 5 -6 11.87 0.78
 -1 -5 6 11.24 0.73
 1 -5 -6 10.17 0.55
 1 -5 -6 10.38 0.56
 1 5 -5 75.79 3.56
 1 5 -5 72.56 3.42
 -1 -5 5 69.13 3.26
 -1 5 5 81.27 3.68
 -1 5 5 79.59 3.63
 1 -5 -5 75.99 3.45
 1 -5 -5 66.63 3.02
 1 5 -4 11.56 0.72
 -1 5 4 11.05 0.61
 -1 5 4 10.95 0.61
 1 -5 -4 11.31 0.63
 1 -5 -4 10.47 0.6
 1 5 -3 134.41 6.1
 -1 -5 3 155.79 7.08
 -1 -5 3 132.37 6.01
 -1 5 3 142.26 6.38
 -1 5 3 139.16 6.25
 1 -5 -3 156.44 7
 1 -5 -3 150.4 6.75
 1 5 -2 0.5 0.2
 1 5 -2 0.25 0.2
 -1 -5 2 0.3 0.22
 -1 -5 2 0.3 0.2
 -1 5 2 0.03 0.15
 -1 5 2 0.6 0.18
 1 -5 -2 0.4 0.16
 1 -5 -2 0.28 0.17
 1 5 -1 1.27 0.24
 -1 -5 1 1.75 0.27
 -1 5 1 1.91 0.24
 -1 5 1 1.74 0.24
 1 -5 -1 1.32 0.22
 1 -5 -1 2.11 0.25
 1 5 0 137.52 6.21
 1 5 0 117.9 5.36
 -1 -5 0 146.72 6.62
 -1 -5 0 139.16 6.29
 -1 5 0 127.3 5.76
 -1 5 0 144.84 6.54
 1 -5 0 130.82 5.92
 1 -5 0 129.79 5.87
 1 5 1 570.67 25.25
 -1 -5 -1 578.43 25.6
 -1 -5 -1 529.39 23.44
 -1 5 -1 566.58 25.1
 1 5 2 6.65 0.45
 -1 -5 -2 6.34 0.42
 -1 -5 -2 5.99 0.42
 -1 5 -2 5.92 0.45
 -1 5 -2 7.02 0.52
 1 -5 2 6.11 0.46
 1 -5 2 6.72 0.5
 1 5 3 23.13 1.16
 -1 -5 -3 23.2 1.16
 -1 -5 -3 23.26 1.16
 -1 5 -3 25.04 1.3
 1 -5 3 22.68 1.19
 1 5 4 273.03 12.14
 -1 -5 -4 292.9 13.01
 -1 -5 -4 266.98 11.86
 -1 5 -4 288.28 12.88
 1 5 5 185.67 8.28
 1 5 5 182.07 8.13
 -1 -5 -5 164.78 7.36
 -1 -5 -5 166.13 7.44
 -1 5 -5 185.55 8.38
 -1 5 -5 175.33 7.94
 1 -5 5 164.45 7.46
 1 5 6 213.47 9.48
 1 5 6 260.84 11.6
 -1 -5 -6 254.88 11.34
 -1 -5 -6 237.8 10.55
 -1 5 -6 237.35 10.68
 1 -5 6 229.5 10.33
 1 5 7 2.49 0.19
 1 5 7 2.37 0.2
 -1 -5 -7 2 0.18
 -1 -5 -7 2.39 0.18
 -1 5 -7 2.26 0.36
 1 -5 7 1.98 0.33
 1 -5 7 2.24 0.35
 -1 5 -8 18.94 1.08
 -1 5 -8 19.27 1.12
 1 -5 8 18.01 1.07
 1 -5 8 18.22 1.04
 -1 5 -9 6.62 0.55
 -1 5 -9 6.48 0.52
 1 -5 9 6.13 0.51
 1 -5 9 5.99 0.53
 -1 5 -10 25.14 1.37
 -1 5 -10 25.18 1.38
 1 -5 10 25.43 1.4
 1 -5 10 23.8 1.32
 -1 5 -11 3.2 0.39
 -1 5 -11 2.69 0.4
 1 -5 11 2.83 0.38
 1 -5 11 2.75 0.38
 -1 5 -12 0.66 0.25
 -1 5 -12 1.04 0.33
 1 -5 12 0.64 0.28
 1 -5 12 0.65 0.3
 -1 5 -13 408.22 18.26
 1 -5 13 410.43 18.37
 -1 5 -14 164.98 7.56
 -1 5 -14 166.78 7.66
 1 -5 14 174.26 7.98
 1 -5 14 178.72 8.2
 -1 5 -15 24.84 1.42
 1 -5 15 28.39 1.63
 1 -5 16 35.81 1.93
 1 -5 16 38.56 2.07
 -1 5 -17 4.13 0.49
 -1 5 -17 4.58 0.55
 1 -5 17 4.33 0.54
 1 -5 17 3.89 0.52
 -1 5 -18 0.46 0.33
 -1 5 -18 0.16 0.27
 1 -5 18 0.57 0.35
 1 -5 18 0.01 0.32
 -1 5 -19 1.96 0.41
 -1 5 -19 1.66 0.37
 1 -5 19 1.42 0.41
 1 -5 19 2.32 0.44
 -1 5 -20 1.28 0.36
 -1 5 -20 1.62 0.36
 1 -5 20 0.71 0.42
 1 -5 20 1.07 0.4
 -1 5 -22 -0.03 0.28
 1 -5 22 -0.23 0.43
 -1 5 -23 -0.05 0.29
 -1 5 -23 0.03 0.25
 1 -5 23 -0.1 0.42
 1 -5 23 0.04 0.35
 -1 5 -24 11.28 0.85
 -1 5 -24 12.97 0.99
 1 -5 24 12.38 1.06
 1 -5 24 14.74 1.14
 -1 5 -25 10.54 0.82
 -1 5 -25 11.82 0.89
 1 -5 25 13.21 1.19
 1 7 -23 5.61 0.62
 1 7 -22 0.18 0.27
 1 7 -22 0.64 0.37
 -1 -7 22 0.7 0.38
 1 7 -21 2.16 0.4
 1 7 -21 1.29 0.39
 -1 -7 21 1.37 0.41
 -1 -7 21 2.78 0.63
 1 7 -20 3.97 0.54
 1 7 -20 3.78 0.53
 -1 -7 20 3.73 0.54
 -1 -7 20 4.83 0.68
 1 7 -19 5.61 0.62
 1 7 -19 6.17 0.65
 -1 -7 19 6.32 0.69
 -1 -7 19 4.73 0.6
 1 7 -18 23.37 1.43
 1 7 -18 21.25 1.31
 1 7 -17 24.85 1.47
 1 7 -17 24.78 1.47
 -1 -7 17 22.52 1.37
 1 7 -16 12.98 0.94
 1 7 -16 10.94 0.83
 -1 -7 16 13.88 0.99
 -1 -7 16 12.03 0.9
 1 7 -15 12.5 0.9
 1 7 -15 13.85 0.96
 -1 -7 15 12.32 0.91
 -1 -7 15 13.47 0.96
 1 7 -14 1.35 0.33
 1 7 -14 1.31 0.38
 -1 -7 14 1.97 0.4
 -1 -7 14 1.23 0.36
 1 7 -13 4.38 0.49
 1 7 -13 4.41 0.53
 -1 -7 13 3.68 0.48
 -1 -7 13 3.87 0.51
 1 7 -12 46.52 2.39
 1 7 -12 41.45 2.16
 -1 -7 12 40.42 2.12
 -1 -7 12 41.17 2.16
 1 7 -11 145.7 6.76
 1 7 -11 150.81 6.97
 -1 -7 11 153.9 7.11
 -1 -7 11 152.8 7.06
 1 7 -10 42.96 2.25
 1 7 -10 41.45 2.15
 -1 -7 10 44.44 2.32
 -1 -7 10 42.02 2.17
 1 7 -9 -0.23 0.29
 -1 -7 9 -0.11 0.24
 -1 7 9 0.3 0.13
 1 -7 -9 0.29 0.13
 1 -7 -9 0.16 0.12
 1 7 -8 187.71 8.56
 1 7 -8 185.18 8.48
 -1 -7 8 181.99 8.31
 -1 -7 8 188.08 8.59
 -1 7 8 180.4 8.05
 -1 7 8 180.68 8.08
 1 -7 -8 182.11 8.14
 1 -7 -8 181.05 8.1
 1 7 -7 23.75 1.33
 1 7 -7 24.15 1.35
 -1 -7 7 26.15 1.45
 -1 -7 7 25.81 1.45
 -1 7 7 27.74 1.39
 -1 7 7 27 1.34
 1 -7 -7 24.98 1.26
 1 -7 -7 24.52 1.24
 1 7 -6 30.12 1.62
 1 7 -6 34.2 1.79
 -1 -7 6 29.85 1.61
 -1 -7 6 31.75 1.7
 -1 7 6 26.73 1.34
 -1 7 6 31.82 1.57
 1 -7 -6 33.57 1.65
 1 -7 -6 32.18 1.59
 1 7 -5 54.21 2.66
 1 7 -5 56.66 2.78
 -1 -7 5 52.45 2.59
 -1 -7 5 54.08 2.67
 -1 7 5 52.2 2.47
 -1 7 5 55.43 2.61
 1 -7 -5 52.98 2.51
 1 -7 -5 54.53 2.58
 1 7 -4 -0.04 0.17
 1 7 -4 0.06 0.23
 -1 -7 4 0.11 0.22
 -1 -7 4 0.19 0.23
 -1 7 4 0.33 0.18
 1 -7 -4 0.06 0.19
 1 7 -3 0.15 0.19
 1 7 -3 0.26 0.24
 -1 -7 3 0.03 0.21
 -1 -7 3 0.32 0.23
 1 -7 -3 0.03 0.2
 1 -7 -3 0.12 0.2
 1 7 -2 24 1.33
 1 7 -2 23.78 1.29
 -1 -7 2 26.47 1.41
 -1 -7 2 24.91 1.35
 -1 7 2 23.29 1.23
 1 -7 -2 24.69 1.3
 1 7 -1 22.4 1.23
 1 7 -1 26.16 1.41
 -1 -7 1 23.3 1.27
 -1 -7 1 25.76 1.38
 -1 7 1 25.97 1.35
 -1 7 1 24.78 1.31
 1 -7 -1 23.62 1.29
 1 -7 -1 25.11 1.33
 1 7 0 52.41 2.54
 -1 -7 0 53.8 2.6
 -1 -7 0 50.44 2.46
 -1 7 0 47.09 2.29
 -1 7 0 51.96 2.5
 1 -7 0 54.57 2.64
 1 -7 0 52.49 2.54
 1 7 1 6.23 0.5
 -1 -7 -1 6.6 0.52
 -1 7 -1 5.83 0.48
 -1 7 -1 6.2 0.52
 1 -7 1 5.93 0.49
 1 -7 1 5.99 0.51
 1 7 2 15.5 0.9
 -1 7 -2 16.44 0.96
 -1 7 -2 18.52 1.08
 1 -7 2 16.5 0.97
 1 -7 2 17.46 1.03
 1 7 3 57.8 2.76
 1 7 3 69.58 3.27
 -1 -7 -3 58.7 2.78
 -1 7 -3 61.65 2.96
 -1 7 -3 68.27 3.27
 1 -7 3 63.61 3.07
 1 -7 3 64.02 3.06
 1 7 4 1.66 0.27
 -1 -7 -4 1.66 0.26
 -1 7 -4 2.11 0.35
 -1 7 -4 1.79 0.3
 1 -7 4 2.09 0.34
 1 -7 4 2.01 0.32
 1 7 5 130.9 5.92
 1 7 5 131.22 5.96
 -1 -7 -5 122.93 5.59
 -1 7 -5 116.59 5.4
 -1 7 -5 128.32 5.92
 1 -7 5 127.3 5.89
 1 -7 5 121.62 5.62
 1 7 6 0.19 0.16
 1 7 6 0.36 0.18
 -1 -7 -6 0.6 0.19
 -1 -7 -6 0.55 0.2
 -1 7 -6 0.4 0.28
 -1 7 -6 0.43 0.23
 1 -7 6 0.44 0.27
 1 -7 6 0.12 0.24
 1 7 7 26.27 1.3
 1 7 7 28.46 1.42
 -1 -7 -7 27.22 1.34
 -1 -7 -7 27.52 1.38
 -1 7 -7 26.75 1.46
 -1 7 -7 29.82 1.63
 1 -7 7 29.24 1.6
 1 -7 7 27.18 1.49
 1 7 8 15.89 0.84
 -1 -7 -8 16.05 0.84
 -1 -7 -8 15.87 0.84
 -1 7 -8 14.24 0.91
 -1 7 -8 16.44 1.04
 1 -7 8 13.27 0.89
 1 -7 8 16.1 1.02
 1 7 9 229.46 10.2
 1 7 9 268.86 11.97
 -1 -7 -9 244.46 10.89
 -1 -7 -9 237.51 10.58
 -1 7 -9 234.65 10.63
 1 -7 9 225.7 10.23
 -1 7 -10 33.53 1.79
 1 -7 10 34.37 1.83
 -1 7 -11 68.51 3.35
 -1 7 -11 71.54 3.47
 1 -7 11 69.13 3.39
 1 -7 11 66.47 3.25
 -1 7 -12 148.68 6.87
 -1 7 -12 157.26 7.25
 1 -7 12 163.76 7.56
 1 -7 12 143.41 6.64
 -1 7 -13 54.33 2.73
 -1 7 -13 51.59 2.61
 1 -7 13 53.1 2.71
 1 -7 13 54.12 2.76
 -1 7 -14 1.25 0.3
 -1 7 -14 1.32 0.39
 1 -7 14 1.22 0.37
 1 -7 14 1.61 0.39
 -1 7 -15 31.99 1.75
 -1 7 -15 37.82 2.03
 1 -7 15 38.45 2.08
 1 -7 15 34.42 1.89
 -1 7 -16 0.31 0.32
 -1 7 -16 0.14 0.25
 1 -7 16 0.03 0.31
 1 -7 16 0.13 0.31
 -1 7 -17 43.13 2.27
 1 -7 17 46.11 2.41
 -1 7 -18 13.81 0.98
 -1 7 -18 11.82 0.95
 -1 7 -19 20.89 1.31
 -1 7 -19 21.75 1.37
 1 -7 19 20.72 1.31
 1 -7 19 22.18 1.4
 -1 7 -20 1.19 0.36
 -1 7 -20 0.81 0.39
 1 -7 20 1 0.39
 1 -7 20 1.16 0.54
 -1 7 -21 23.97 1.41
 1 -7 21 28.06 1.66
 -1 7 -22 0.76 0.36
 -1 7 -22 0.78 0.35
 1 -7 22 1.26 0.43
 -1 -9 19 10.91 0.9
 1 9 -18 4.59 0.54
 1 9 -18 2.93 0.46
 -1 -9 18 4.02 0.62
 -1 -9 18 3.67 0.56
 1 9 -17 1.59 0.39
 1 9 -17 1.43 0.4
 -1 -9 17 2.05 0.44
 -1 -9 17 1.36 0.43
 1 9 -16 24.68 1.46
 1 9 -16 26.62 1.57
 -1 -9 16 25.91 1.54
 -1 -9 16 26.51 1.57
 1 9 -15 2.45 0.41
 1 9 -15 3.9 0.53
 -1 -9 15 3.71 0.53
 -1 -9 15 2.63 0.47
 1 9 -14 22.14 1.35
 -1 -9 14 21.7 1.34
 1 9 -13 40.31 2.13
 -1 -9 13 38.68 2.07
 1 9 -12 12.56 0.92
 1 9 -12 12.23 0.92
 -1 -9 12 12.36 0.92
 -1 -9 12 13.05 0.95
 1 9 -11 6.07 0.61
 1 9 -11 6.49 0.65
 -1 -9 11 5.47 0.59
 -1 -9 11 5.78 0.6
 1 9 -10 0.56 0.3
 1 9 -10 0.55 0.35
 -1 -9 10 0.21 0.3
 -1 -9 10 0.27 0.32
 -1 9 10 0.15 0.18
 -1 9 10 0.64 0.15
 1 -9 -10 0.5 0.17
 1 -9 -10 0.59 0.18
 1 9 -9 3.51 0.5
 1 9 -9 2.72 0.42
 -1 -9 9 3.14 0.45
 -1 -9 9 3.26 0.47
 -1 9 9 3.28 0.34
 -1 9 9 2.22 0.26
 1 -9 -9 2.62 0.3
 1 -9 -9 3.13 0.32
 1 9 -8 0.35 0.26
 1 9 -8 0.3 0.33
 -1 -9 8 0.93 0.32
 -1 -9 8 0.6 0.33
 -1 9 8 0.69 0.22
 1 -9 -8 0.74 0.24
 1 -9 -8 0.46 0.22
 1 9 -7 13.19 0.91
 1 9 -7 17.01 1.11
 -1 -9 7 14.51 0.97
 -1 -9 7 13.6 0.94
 -1 9 7 16.11 0.95
 -1 9 7 14.52 0.91
 1 -9 -7 15.24 0.91
 1 9 -6 1.98 0.42
 1 9 -6 1.66 0.36
 -1 -9 6 1.87 0.41
 -1 -9 6 2.02 0.39
 -1 9 6 2.02 0.32
 1 -9 -6 2.02 0.32
 1 9 -5 41.94 2.2
 -1 -9 5 42.6 2.21
 -1 9 5 48.36 2.4
 -1 9 5 46.07 2.27
 1 -9 -5 45.13 2.24
 1 -9 -5 46.85 2.32
 1 9 -4 247 11.21
 1 9 -4 281.9 12.73
 -1 -9 4 245.73 11.14
 -1 9 4 267.51 12.05
 -1 9 4 281.2 12.61
 1 -9 -4 244.54 11.02
 1 -9 -4 262.6 11.81
 1 9 -3 0.77 0.36
 -1 -9 3 1.12 0.33
 -1 -9 3 0.98 0.32
 -1 9 3 0.54 0.28
 -1 9 3 0.96 0.28
 1 -9 -3 0.45 0.28
 1 -9 -3 0.57 0.29
 1 9 -2 2.03 0.36
 1 9 -2 2.5 0.42
 -1 -9 2 1.89 0.35
 -1 -9 2 1.73 0.35
 -1 9 2 1.76 0.32
 -1 9 2 2 0.34
 1 -9 -2 2.08 0.36
 1 -9 -2 2.07 0.33
 1 9 -1 6.82 0.64
 1 9 -1 5.68 0.57
 -1 9 1 6.05 0.55
 -1 9 1 4.91 0.49
 1 -9 -1 5.4 0.5
 1 -9 -1 5.61 0.56
 1 9 0 558.4 24.85
 1 9 0 519.98 23.2
 -1 -9 0 493.82 22.01
 -1 -9 0 488.5 21.79
 -1 9 0 499.54 22.25
 -1 9 0 460.29 20.54
 1 -9 0 504.45 22.47
 1 -9 0 543.69 24.21
 1 9 1 17.41 1.07
 -1 -9 -1 16.8 1.02
 -1 9 -1 16.91 1.05
 1 9 2 0.93 0.28
 1 9 2 0.75 0.28
 -1 -9 -2 1.39 0.31
 -1 -9 -2 1.2 0.32
 -1 9 -2 1.18 0.32
 -1 9 -2 1.12 0.28
 1 -9 2 1.02 0.33
 1 -9 2 1.08 0.31
 1 9 3 52.37 2.6
 1 9 3 51.22 2.51
 -1 -9 -3 54.08 2.66
 -1 -9 -3 52.61 2.59
 -1 9 -3 54.33 2.7
 1 -9 3 53.71 2.7
 1 9 4 92.51 4.35
 1 9 4 84.09 3.94
 -1 -9 -4 84.37 3.98
 -1 -9 -4 80.45 3.81
 -1 9 -4 92.47 4.41
 -1 9 -4 87.81 4.18
 1 -9 4 74.4 3.62
 1 -9 4 85.68 4.11
 1 9 5 10.32 0.75
 1 9 5 10.51 0.71
 -1 -9 -5 9.77 0.69
 -1 -9 -5 10.3 0.71
 -1 9 -5 9.99 0.76
 1 -9 5 10.76 0.8
 1 9 6 1.36 0.28
 -1 -9 -6 2.06 0.33
 -1 9 -6 1.8 0.38
 -1 9 -6 2.09 0.37
 1 -9 6 2.33 0.41
 1 -9 6 1.88 0.42
 1 9 7 2.66 0.35
 -1 -9 -7 3.07 0.36
 -1 9 -7 2.8 0.42
 -1 9 -7 3.2 0.46
 1 -9 7 3.09 0.48
 1 -9 7 2.62 0.42
 1 9 8 2.34 0.33
 1 9 8 2.04 0.28
 -1 -9 -8 2.03 0.31
 -1 -9 -8 2.31 0.31
 -1 9 -8 1.84 0.36
 -1 9 -8 2.82 0.45
 1 -9 8 2.67 0.46
 1 -9 8 2.09 0.4
 1 9 9 13.01 0.74
 1 9 9 12.06 0.76
 -1 -9 -9 11.4 0.7
 -1 -9 -9 12.98 0.75
 -1 9 -9 11.59 0.83
 -1 9 -9 12.93 0.92
 1 -9 9 12.06 0.86
 1 -9 9 12.13 0.9
 1 9 10 26.43 1.34
 1 9 10 29.94 1.43
 -1 -9 -10 29.6 1.44
 -1 -9 -10 33.11 1.61
 -1 9 -10 30.42 1.69
 -1 9 -10 26.63 1.52
 1 -9 10 27.21 1.55
 1 -9 10 30.31 1.71
 -1 9 -11 3.82 0.47
 -1 9 -11 4.22 0.53
 1 -9 11 3.51 0.49
 1 -9 11 3.61 0.52
 -1 9 -12 0.02 0.29
 -1 9 -12 0.1 0.26
 1 -9 12 0.01 0.33
 1 -9 12 -0.1 0.29
 -1 9 -13 3.66 0.52
 -1 9 -13 3.39 0.48
 1 -9 13 3.75 0.5
 1 -9 13 3.24 0.49
 -1 9 -14 6.9 0.63
 1 -9 14 5.14 0.58
 -1 9 -15 14.81 1
 -1 9 -15 13.64 0.97
 1 -9 15 13.6 0.97
 1 -9 15 15.43 1.05
 -1 9 -16 1.06 0.37
 -1 9 -16 0.84 0.34
 1 -9 16 0.64 0.36
 1 -9 16 0.7 0.36
 -1 9 -17 5.25 0.58
 -1 9 -17 4.89 0.58
 1 -9 17 4.86 0.62
 1 -9 17 5.11 0.6
 -1 9 -18 2.2 0.42
 -1 9 -18 1.87 0.41
 1 -9 18 2.3 0.45
 1 -9 18 1.02 0.49
 1 11 -14 1.39 0.35
 -1 -11 14 1.43 0.36
 1 11 -13 31.07 1.73
 1 11 -13 34.22 1.92
 -1 -11 13 26.96 1.56
 -1 -11 13 29.38 1.66
 1 11 -12 0.12 0.31
 1 11 -12 0.29 0.29
 -1 -11 12 -0.14 0.29
 -1 -11 12 -0.22 0.29
 1 11 -11 2.74 0.48
 1 11 -11 3.07 0.47
 -1 -11 11 2.79 0.45
 -1 -11 11 3.54 0.49
 1 11 -10 5.59 0.62
 1 11 -10 4.66 0.55
 -1 -11 10 4.12 0.52
 -1 -11 10 4.29 0.54
 1 -11 -10 4.69 0.43
 1 11 -9 0.86 0.34
 -1 -11 9 0.83 0.35
 -1 11 9 0.94 0.3
 1 -11 -9 0.95 0.27
 1 11 -8 6.54 0.65
 1 11 -8 6.82 0.67
 -1 -11 8 7.1 0.67
 -1 11 8 7.53 0.61
 -1 11 8 6.43 0.59
 1 -11 -8 6.58 0.57
 1 -11 -8 6.59 0.58
 1 11 -7 3.43 0.53
 1 11 -7 3.93 0.53
 -1 -11 7 3.61 0.49
 -1 -11 7 4.43 0.54
 -1 11 7 4.98 0.52
 1 -11 -7 3.58 0.42
 1 -11 -7 4.3 0.48
 1 11 -6 0.87 0.35
 1 11 -6 1.37 0.4
 -1 -11 6 0.86 0.36
 -1 -11 6 0.93 0.34
 -1 11 6 1.46 0.37
 -1 11 6 0.29 0.26
 1 -11 -6 1.3 0.33
 1 -11 -6 1.11 0.3
 1 11 -5 2.02 0.44
 1 11 -5 1.09 0.36
 -1 11 5 1.71 0.38
 -1 11 5 0.84 0.33
 1 -11 -5 1.45 0.36
 1 -11 -5 1.36 0.31
 1 11 -4 2.78 0.47
 1 11 -4 2.97 0.49
 -1 -11 4 2.74 0.44
 -1 -11 4 3.33 0.51
 -1 11 4 3.82 0.48
 -1 11 4 1.76 0.37
 1 -11 -4 3.17 0.42
 1 -11 -4 2.78 0.42
 1 11 -3 1.4 0.42
 1 11 -3 1.8 0.42
 -1 -11 3 1.76 0.44
 -1 -11 3 1.94 0.41
 -1 11 3 1.17 0.37
 -1 11 3 1.24 0.38
 1 -11 -3 1.74 0.37
 1 -11 -3 1.98 0.37
 1 11 -2 56.29 2.84
 1 11 -2 64.38 3.24
 -1 -11 2 58.95 2.96
 -1 -11 2 55.39 2.8
 -1 11 2 65.65 3.34
 -1 11 2 58.25 2.91
 1 -11 -2 52.82 2.67
 1 11 -1 41.7 2.19
 1 11 -1 45.91 2.43
 -1 -11 1 43.74 2.28
 -1 -11 1 45.99 2.39
 -1 11 1 52.16 2.7
 1 -11 -1 45.05 2.34
 1 -11 -1 44.03 2.29
 1 11 0 0.01 0.29
 1 11 0 0.11 0.31
 -1 -11 0 -0.18 0.28
 -1 11 0 0.42 0.32
 -1 11 0 -0.18 0.27
 1 -11 0 0.02 0.27
 1 11 1 12.98 0.94
 -1 -11 -1 11.15 0.85
 -1 -11 -1 11.7 0.87
 -1 11 -1 11.56 0.89
 -1 11 -1 10.75 0.81
 1 -11 1 12.59 0.92
 1 -11 1 11.46 0.86
 1 11 2 31.5 1.73
 -1 -11 -2 29.29 1.64
 -1 11 -2 26.8 1.53
 -1 11 -2 28.57 1.65
 1 -11 2 27.25 1.57
 1 -11 2 28.16 1.61
 1 11 3 21.88 1.3
 1 11 3 25.33 1.49
 -1 -11 -3 22.35 1.33
 -1 -11 -3 20.71 1.25
 -1 11 -3 19.37 1.24
 -1 11 -3 21.18 1.29
 1 -11 3 21.33 1.3
 1 -11 3 23.25 1.39
 1 11 4 0.56 0.3
 1 11 4 1.22 0.35
 -1 -11 -4 1.85 0.38
 -1 -11 -4 1.4 0.35
 -1 11 -4 1.4 0.38
 -1 11 -4 1.73 0.41
 1 -11 4 1.43 0.38
 1 -11 4 1.87 0.39
 1 11 5 8.05 0.74
 -1 -11 -5 9.53 0.74
 -1 -11 -5 7.55 0.59
 -1 11 -5 8.34 0.74
 -1 11 -5 8.32 0.72
 1 -11 5 9.4 0.77
 1 11 6 45.91 2.4
 -1 -11 -6 40.42 2.08
 -1 -11 -6 40.85 2.13
 -1 11 -6 38.85 2.06
 -1 11 -6 39.31 2.13
 1 -11 6 38.55 2.06
 1 -11 6 42.19 2.21
 1 11 7 3.47 0.43
 1 11 7 2.63 0.37
 -1 -11 -7 4.14 0.48
 -1 -11 -7 4.36 0.51
 -1 11 -7 3.75 0.49
 1 -11 7 4.35 0.54
 1 -11 7 3.89 0.51
 1 11 8 -0.14 0.25
 1 11 8 0.39 0.31
 -1 -11 -8 0.36 0.25
 -1 -11 -8 0.06 0.24
 -1 11 -8 -0.04 0.27
 -1 11 -8 0.01 0.29
 1 -11 8 0.06 0.3
 1 -11 8 0.19 0.3
 -1 -11 -9 12.08 0.78
 -1 -11 -9 10.57 0.74
 -1 11 -9 9.73 0.81
 1 -11 9 10.64 0.81
 -1 11 -10 2.18 0.42
 -1 11 -10 2.56 0.44
 1 -11 10 3.05 0.45
 1 -11 10 2.99 0.47
 -1 11 -11 14.32 1.03
 -1 11 -11 11.7 0.87
 1 -11 11 14.65 1.01
 1 -11 11 12.11 0.89
 -1 11 -12 3.85 0.55
 -1 11 -12 3.03 0.47
 1 -11 12 3.6 0.52
 1 -11 12 3.26 0.48
 -1 11 -13 4.84 0.56
 -1 11 -13 5.6 0.62
 1 -11 13 5.74 0.61
 1 -11 13 4.62 0.54
 -1 11 -14 0.32 0.28
 1 -11 14 0.6 0.31
 1 13 -9 2.28 0.5
 1 13 -8 0.9 0.52
 1 13 -8 1.08 0.4
 -1 -13 8 1.8 0.41
 -1 -13 8 2.23 0.47
 1 13 -7 0.67 0.36
 1 13 -7 0.88 0.47
 -1 -13 7 0.87 0.36
 -1 -13 7 1.2 0.4
 1 -13 -7 1.03 0.41
 1 -13 -7 1.1 0.36
 1 13 -6 8.49 0.76
 -1 -13 6 12.18 0.93
 -1 -13 6 10.63 0.83
 1 -13 -6 9.38 0.75
 1 13 -5 23.99 1.45
 -1 -13 5 26.52 1.55
 -1 -13 5 28.88 1.69
 1 -13 -5 27.32 1.62
 1 13 -4 5.5 0.73
 1 13 -4 3.77 0.55
 -1 -13 4 4.57 0.58
 -1 -13 4 4.01 0.53
 -1 13 4 6.4 0.74
 1 -13 -4 3.93 0.48
 1 -13 -4 4.37 0.57
 1 13 -3 27.54 1.7
 -1 -13 3 30.3 1.74
 1 -13 -3 28.46 1.66
 1 -13 -3 26.47 1.55
 1 13 -2 3.65 0.67
 1 13 -2 2.19 0.48
 -1 -13 2 2.39 0.43
 -1 13 2 4.03 0.64
 -1 13 2 1.63 0.51
 1 -13 -2 2.5 0.41
 1 -13 -2 2.4 0.45
 1 13 -1 6.04 0.68
 -1 -13 1 6.43 0.68
 -1 -13 1 6.55 0.65
 -1 13 1 9.28 0.92
 1 -13 -1 5.72 0.59
 1 -13 -1 7.58 0.72
 1 13 0 7.31 0.77
 -1 -13 0 8.96 0.77
 -1 -13 0 8.34 0.72
 1 -13 0 8.39 0.74
 1 -13 0 7.51 0.67
 1 13 1 2.09 0.53
 1 13 1 2.46 0.59
 -1 -13 -1 2.71 0.45
 -1 -13 -1 2.39 0.46
 -1 13 -1 1.55 0.46
 1 -13 1 1.68 0.37
 1 -13 1 2.34 0.48
 1 13 2 3.17 0.64
 -1 -13 -2 4.9 0.57
 -1 -13 -2 4.15 0.49
 -1 13 -2 3.98 0.66
 1 -13 2 4.29 0.51
 1 -13 2 4.07 0.6
 1 13 3 4.31 0.63
 -1 -13 -3 3.03 0.5
 -1 -13 -3 3.18 0.45
 -1 13 -3 2.73 0.58
 -1 13 -3 2.72 0.51
 1 -13 3 3.13 0.5
 -1 -13 -4 30.36 1.76
 -1 -13 -4 27.03 1.55
 -1 13 -4 33.38 1.89
 1 -13 4 34.29 1.9
 1 -13 4 29.78 1.69
 1 13 5 -0.17 0.44
 1 13 5 0.19 0.38
 -1 -13 -5 0 0.32
 -1 13 -5 0.15 0.43
 -1 13 -5 0.48 0.35
 1 -13 5 0.04 0.31
 1 -13 5 0.29 0.33
 1 13 6 -0.25 0.29
 1 13 6 -0.1 0.41
 -1 -13 -6 0.35 0.28
 -1 13 -6 -0.14 0.33
 -1 13 -6 -0.09 0.4
 1 -13 6 -0.26 0.31
 1 -13 6 0.46 0.32
 -1 -13 -7 12.58 1.03
 -1 -13 -7 14.61 1.02
 -1 13 -7 13.2 0.96
 -1 13 -7 14.57 1.2
 1 -13 7 14.26 1.01
 1 -13 7 14.76 1.01
 -1 13 -8 12.36 0.94
 1 -13 8 13.2 0.98
 1 -13 8 12.85 0.92
 -1 13 -9 5.01 0.68
 -1 -15 3 4.41 0.59
 1 15 -2 0.19 0.42
 -1 -15 2 0.18 0.32
 -1 -15 1 2.45 0.49
 -1 -15 1 2.94 0.49
 -1 15 1 2.56 0.6
 1 -15 -1 3.26 0.52
 1 -15 -1 3.33 0.55
 -1 -15 0 3.21 0.49
 -1 -15 0 3.58 0.55
 -1 15 0 2.14 0.51
 1 -15 0 3.58 0.58
 1 -15 0 3.09 0.51
 1 15 1 -0.15 0.39
 -1 -15 -1 1.34 0.39
 -1 -15 -1 1.11 0.41
 1 -15 1 1.24 0.44
 1 -15 1 1.37 0.41
 -2 0 22 0.22 0.28
 -2 0 22 0.16 0.37
 2 0 -22 0.11 0.22
 2 0 -22 0.29 0.25
 -2 0 20 9.71 0.76
 -2 0 20 9.37 0.71
 2 0 -20 10.51 0.75
 2 0 -20 8.79 0.68
 -2 0 18 1.27 0.32
 -2 0 18 0.71 0.32
 2 0 -18 1.31 0.28
 2 0 -18 1.16 0.32
 -2 0 16 138.38 6.35
 2 0 -16 125.91 5.77
 -2 0 14 196.42 8.83
 2 0 -14 211.92 9.51
 2 0 -12 1.1 0.23
 2 0 -12 1.03 0.2
 -2 0 10 275.48 12.24
 -2 0 10 284.23 12.66
 2 0 -10 288.07 12.8
 2 0 -10 278.02 12.38
 -2 0 8 127.91 5.75
 -2 0 8 113.4 5.08
 2 0 -8 127.34 5.7
 2 0 -8 130.77 5.87
 -2 0 6 24.08 1.15
 -2 0 6 25.27 1.22
 2 0 -6 24.05 1.14
 2 0 -6 24.23 1.16
 -2 0 4 417.78 18.44
 -2 0 4 432.5 19.08
 2 0 -4 425.96 18.8
 2 0 -4 425.55 18.78
 -2 0 2 55.55 2.5
 -2 0 2 56.45 2.54
 2 0 -2 56.9 2.55
 2 0 -2 54.86 2.46
 -2 0 0 99.42 4.41
 -2 0 0 102.65 4.55
 2 0 0 100.52 4.46
 2 0 0 105.1 4.66
 -2 0 -2 832.71 36.66
 -2 0 -2 906.29 39.9
 2 0 2 888.3 39.13
 -2 0 -4 443.13 19.56
 -2 0 -4 434.14 19.16
 2 0 4 441.91 19.5
 2 0 4 422.28 18.65
 -2 0 -6 6.7 0.4
 -2 0 -6 8.12 0.45
 2 0 6 8.35 0.49
 2 0 6 7.91 0.45
 -2 0 -8 406.83 17.99
 2 0 8 446.4 19.74
 -2 0 -10 1.44 0.23
 -2 0 -10 1.52 0.22
 2 0 10 1.59 0.22
 2 0 10 1.29 0.23
 -2 0 -12 15.95 0.88
 -2 0 -12 15.73 0.85
 2 0 12 15.46 0.84
 2 0 12 15.36 0.88
 -2 0 -14 124.07 5.66
 2 0 14 127.18 5.79
 2 0 14 124.4 5.69
 -2 0 -16 581.71 25.81
 2 0 16 534.7 23.79
 2 0 16 560.04 24.87
 -2 0 -18 1142.16 50.53
 -2 0 -18 1185.49 52.41
 2 0 18 1193.66 52.77
 2 0 18 1178.95 52.16
 -2 0 -20 43.62 2.22
 -2 0 -20 46.89 2.37
 2 0 20 44.97 2.32
 2 0 20 45.91 2.35
 -2 0 -22 0.27 0.22
 -2 0 -22 0.09 0.24
 2 0 22 -0.06 0.29
 2 0 22 -0.1 0.44
 2 2 -24 0.48 0.3
 -2 -2 24 0.18 0.57
 -2 -2 24 0.34 0.42
 2 2 -23 2.46 0.45
 -2 -2 23 2.96 0.6
 -2 -2 23 3.57 0.55
 2 2 -22 2.95 0.46
 -2 -2 22 1.78 0.45
 -2 -2 22 2.02 0.52
 2 2 -21 0.84 0.35
 2 2 -21 0.58 0.3
 -2 -2 21 0.62 0.34
 -2 -2 21 0.34 0.33
 -2 2 21 0.36 0.23
 -2 2 21 0.59 0.24
 2 -2 -21 0.67 0.19
 2 2 -20 0.36 0.29
 2 2 -20 0.13 0.27
 -2 -2 20 0.06 0.31
 -2 2 20 0.44 0.24
 -2 2 20 0.12 0.21
 2 -2 -20 0.27 0.19
 2 -2 -20 0.23 0.16
 2 2 -19 11.9 0.86
 2 2 -19 11.62 0.84
 -2 -2 19 12.02 0.87
 -2 -2 19 11.94 0.88
 -2 2 19 11.5 0.74
 -2 2 19 11.31 0.72
 2 -2 -19 11.95 0.72
 2 -2 -19 11.61 0.68
 2 2 -18 20.29 1.21
 2 2 -18 21.57 1.27
 -2 -2 18 20.36 1.23
 -2 -2 18 21.51 1.28
 -2 2 18 19.41 1.07
 -2 2 18 20.93 1.11
 2 -2 -18 21 1.11
 2 -2 -18 21.05 1.09
 2 2 -17 88.05 4.19
 2 2 -17 82 3.9
 -2 -2 17 83.35 3.99
 -2 -2 17 85.64 4.08
 -2 2 17 85.36 3.93
 -2 2 17 81.72 3.79
 2 -2 -17 86.09 3.94
 2 -2 -17 86.87 4
 2 2 -16 646.71 28.72
 2 2 -16 692.08 30.72
 -2 -2 16 621.77 27.62
 -2 -2 16 651.21 28.93
 -2 2 16 658.56 29.16
 -2 2 16 648.75 28.71
 2 -2 -16 666.73 29.52
 2 -2 -16 680.63 30.11
 2 2 -15 607.46 27
 2 2 -15 617.27 27.4
 -2 -2 15 610.73 27.14
 -2 -2 15 607.87 27.01
 -2 2 15 549.83 24.33
 -2 2 15 619.73 27.44
 2 -2 -15 620.95 27.47
 2 -2 -15 666.32 29.48
 2 2 -14 5.87 0.5
 2 2 -14 6.07 0.54
 -2 2 14 5.75 0.41
 -2 2 14 5.6 0.38
 2 -2 -14 5.62 0.38
 2 2 -13 0.38 0.2
 2 2 -13 0.49 0.24
 -2 -2 13 0.48 0.23
 -2 -2 13 0.43 0.23
 -2 2 13 0.41 0.15
 -2 2 13 0.43 0.15
 2 -2 -13 0.59 0.15
 2 -2 -13 0.31 0.14
 2 2 -12 10.19 0.67
 2 2 -12 9.57 0.65
 -2 -2 12 9.93 0.67
 -2 -2 12 9.5 0.65
 -2 2 12 10.31 0.56
 -2 2 12 10.3 0.57
 2 -2 -12 9.5 0.5
 2 -2 -12 9.73 0.54
 2 2 -11 36.93 1.84
 -2 -2 11 36.67 1.84
 -2 2 11 37.04 1.73
 -2 2 11 35.21 1.63
 2 -2 -11 37.5 1.74
 2 -2 -11 39 1.79
 2 2 -10 7.21 0.52
 2 2 -10 6.16 0.46
 -2 -2 10 6.63 0.49
 -2 -2 10 6.83 0.52
 2 -2 -10 6.7 0.38
 2 -2 -10 5.75 0.32
 2 2 -9 45.13 2.17
 -2 -2 9 44.27 2.13
 -2 2 9 43.78 2
 -2 2 9 41.45 1.88
 2 -2 -9 50.69 2.29
 2 -2 -9 44.27 2.01
 2 2 -8 196.18 8.8
 2 2 -8 203.74 9.13
 -2 -2 8 221.85 9.99
 -2 -2 8 215.8 9.66
 -2 2 8 188.53 8.36
 -2 2 8 180.03 8
 2 -2 -8 185.83 8.25
 2 -2 -8 193.07 8.56
 2 2 -7 8.22 0.54
 2 2 -7 7.41 0.49
 -2 -2 7 7.62 0.51
 -2 -2 7 7.28 0.48
 2 -2 -7 8.05 0.4
 2 2 -6 0.26 0.15
 2 2 -6 -0.06 0.15
 -2 -2 6 0.05 0.18
 -2 -2 6 0.08 0.15
 -2 2 6 0.12 0.06
 2 -2 -6 0.12 0.05
 2 2 -5 43.37 2.04
 2 2 -5 41.74 1.98
 -2 -2 5 41.53 1.97
 -2 -2 5 40.47 1.92
 2 -2 -5 40.78 1.83
 2 2 -4 0.55 0.16
 2 2 -4 0.69 0.17
 -2 -2 4 0.42 0.18
 -2 -2 4 0.41 0.16
 -2 2 4 0.67 0.1
 2 -2 -4 0.7 0.09
 2 -2 -4 0.34 0.07
 2 2 -3 364.6 16.15
 2 2 -3 353.97 15.66
 -2 -2 3 359.77 15.93
 -2 -2 3 362.18 16.04
 -2 2 3 370.65 16.36
 -2 2 3 348.78 15.39
 2 -2 -3 347.6 15.35
 2 -2 -3 338.36 14.93
 2 2 -2 643.03 28.39
 2 2 -2 654.89 28.89
 -2 -2 2 632.4 27.91
 -2 -2 2 632.4 27.91
 -2 2 2 636.49 28.04
 -2 2 2 655.3 28.88
 2 -2 -2 641.39 28.27
 2 -2 -2 640.99 28.24
 2 2 -1 26.47 1.27
 2 2 -1 26.74 1.28
 -2 -2 1 25.33 1.21
 -2 -2 1 24.97 1.2
 -2 2 1 29.44 1.36
 -2 2 1 30.03 1.39
 2 -2 -1 27.15 1.27
 2 -2 -1 29.31 1.35
 2 2 0 397.38 17.56
 2 2 0 407.16 17.98
 -2 -2 0 444.36 19.62
 -2 -2 0 407.2 17.99
 -2 2 0 407.2 17.99
 -2 2 0 412.88 18.23
 2 -2 0 418.6 18.49
 2 -2 0 410.83 18.14
 2 2 1 701.89 30.93
 2 2 1 674.91 29.76
 -2 -2 -1 647.12 28.54
 -2 -2 -1 784.87 34.58
 -2 2 -1 631.58 27.85
 -2 2 -1 694.12 30.61
 2 -2 1 682.27 30.09
 2 -2 1 748.09 32.99
 2 2 2 1108.64 48.81
 2 2 2 1070.21 47.13
 -2 -2 -2 1022.79 45.05
 -2 -2 -2 979.46 43.13
 -2 2 -2 985.59 43.45
 -2 2 -2 1022.38 45.05
 2 -2 2 923.46 40.71
 2 -2 2 982.32 43.29
 2 2 3 3182.42 140.14
 -2 -2 -3 3213.5 141.45
 -2 2 -3 2890.14 127.18
 2 -2 3 2848.04 125.34
 2 2 4 61.2 2.74
 2 2 4 61.97 2.78
 -2 -2 -4 60.54 2.71
 -2 -2 -4 58.17 2.61
 -2 2 -4 59.81 2.75
 -2 2 -4 58.42 2.69
 2 -2 4 61.2 2.83
 2 -2 4 57.35 2.65
 2 2 5 73.26 3.29
 2 2 5 61.69 2.75
 -2 -2 -5 65.2 2.91
 -2 2 -5 65.37 3.01
 -2 2 -5 69.62 3.2
 2 -2 5 65 3
 2 -2 5 65 3
 2 2 6 22.72 1.05
 2 2 6 20.77 0.95
 -2 -2 -6 21.56 0.99
 -2 -2 -6 22.15 1.02
 -2 2 -6 21.92 1.11
 -2 2 -6 21.6 1.1
 2 -2 6 22.34 1.13
 2 -2 6 21.39 1.1
 2 2 7 195.97 8.67
 2 2 7 220.09 9.76
 -2 -2 -7 212.49 9.41
 -2 -2 -7 220.99 9.79
 -2 2 -7 209.75 9.39
 -2 2 -7 192.42 8.61
 2 -2 7 211.59 9.48
 2 -2 7 199.16 8.9
 2 2 8 96.39 4.29
 2 2 8 86.7 3.89
 -2 -2 -8 85.56 3.83
 -2 -2 -8 89.52 3.99
 -2 2 -8 86.66 3.99
 2 -2 8 87.81 4.05
 2 2 9 65.57 2.94
 2 2 9 63.36 2.88
 -2 2 -9 64.1 3
 -2 2 -9 67.21 3.15
 2 -2 9 64.26 3.03
 2 -2 9 68.47 3.19
 2 2 10 240.99 10.68
 2 2 10 228.43 10.16
 -2 -2 -10 234.57 10.4
 -2 -2 -10 223.12 9.9
 -2 2 -10 236.49 10.6
 2 -2 10 224.02 10.04
 2 2 11 159.38 7.13
 2 2 11 176.96 7.88
 -2 -2 -11 171.24 7.62
 -2 -2 -11 158.48 7.07
 -2 2 -11 163.68 7.4
 2 -2 11 163.14 7.41
 2 -2 11 163.96 7.42
 2 2 12 82.21 3.72
 2 2 12 76.16 3.48
 -2 -2 -12 86.58 3.91
 -2 -2 -12 76.57 3.47
 -2 2 -12 78.81 3.7
 -2 2 -12 80.45 3.76
 2 -2 12 80.33 3.79
 2 -2 12 79.71 3.72
 2 2 13 15.64 0.83
 2 2 13 15.94 0.82
 -2 -2 -13 14.89 0.76
 -2 -2 -13 15.6 0.81
 -2 2 -13 15.92 0.95
 -2 2 -13 15.64 0.92
 2 -2 13 15.51 0.95
 2 -2 13 15.82 0.93
 2 2 14 204.19 9.12
 2 2 14 197 8.83
 -2 -2 -14 197 8.8
 -2 -2 -14 204.23 9.12
 -2 2 -14 206.93 9.37
 -2 2 -14 202.35 9.14
 2 -2 14 199.9 9.08
 2 -2 14 187.02 8.48
 2 2 15 18.34 0.99
 2 2 15 18.55 0.97
 -2 -2 -15 17.75 0.93
 -2 -2 -15 18.73 0.97
 -2 2 -15 18.38 1.05
 -2 2 -15 18.54 1.11
 2 -2 15 18.38 1.08
 2 -2 15 16.45 1.03
 2 2 16 2.63 0.3
 2 2 16 2.49 0.3
 -2 -2 -16 3.02 0.29
 -2 -2 -16 2.39 0.25
 2 2 17 140.63 6.39
 2 2 17 138.34 6.27
 -2 -2 -17 142.55 6.45
 -2 -2 -17 141.32 6.39
 -2 2 -17 139.2 6.41
 -2 2 -17 137.72 6.36
 2 -2 17 137.28 6.36
 2 -2 17 141.85 6.55
 2 2 18 19.27 1.07
 2 2 18 21.2 1.15
 -2 -2 -18 20.64 1.09
 -2 -2 -18 20.25 1.08
 -2 2 -18 21.38 1.25
 -2 2 -18 20.24 1.21
 2 -2 18 19.83 1.21
 2 -2 18 20.75 1.25
 2 2 19 1.93 0.32
 2 2 19 1.68 0.31
 -2 -2 -19 1.68 0.25
 -2 -2 -19 1.65 0.25
 -2 2 -19 1.84 0.36
 -2 2 -19 1.06 0.32
 2 -2 19 1.74 0.37
 2 2 20 -0.17 0.21
 2 2 20 -0.05 0.25
 -2 -2 -20 0.05 0.18
 -2 -2 -20 0.1 0.17
 -2 2 -20 -0.02 0.23
 2 -2 20 -0.04 0.3
 2 -2 20 0.1 0.25
 2 2 21 74.48 3.54
 -2 -2 -21 64.3 3.05
 -2 2 -21 64.38 3.22
 -2 2 -21 70.39 3.47
 2 -2 21 72.31 3.58
 -2 2 -22 51.14 2.62
 -2 2 -22 53.06 2.74
 2 -2 22 62.63 3.25
 2 -2 22 53.1 2.79
 -2 2 -23 0.14 0.25
 -2 2 -23 0.2 0.3
 2 -2 23 0.09 0.31
 2 -2 23 0.21 0.44
 -2 2 -24 79.63 3.91
 -2 2 -24 72.4 3.55
 2 4 -25 10.31 0.84
 -2 -4 25 9.43 1.07
 2 4 -24 8.6 0.79
 -2 -4 24 7.78 0.91
 2 4 -23 41.7 2.28
 -2 -4 23 47.38 2.61
 2 4 -22 27.32 1.6
 2 4 -22 29.7 1.73
 -2 -4 22 33.31 1.99
 -2 -4 22 30.57 1.83
 2 4 -21 10.53 0.85
 2 4 -21 9.01 0.76
 -2 -4 21 9.2 0.81
 -2 -4 21 10.37 0.9
 2 4 -20 -0.08 0.27
 2 4 -20 0.07 0.3
 -2 -4 20 -0.06 0.31
 -2 -4 20 -0.16 0.32
 2 4 -19 -0.08 0.31
 2 4 -19 -0.08 0.24
 -2 -4 19 0.17 0.34
 -2 -4 19 0 0.31
 2 4 -18 40.96 2.16
 2 4 -18 42.15 2.22
 -2 -4 18 39.34 2.1
 -2 -4 18 43.09 2.27
 2 4 -17 64.63 3.19
 -2 -4 17 60.54 3.02
 2 4 -16 12.64 0.9
 -2 -4 16 14.23 1.04
 2 4 -15 1.09 0.34
 2 4 -15 0.8 0.28
 -2 -4 15 0.81 0.32
 -2 -4 15 0.63 0.34
 2 4 -14 5.36 0.53
 2 4 -14 4.32 0.5
 -2 -4 14 4.07 0.46
 -2 -4 14 3.98 0.47
 2 4 -13 77.51 3.68
 2 4 -13 82.45 3.92
 -2 -4 13 77.55 3.69
 -2 -4 13 80.57 3.84
 2 4 -12 1.04 0.31
 2 4 -12 0.81 0.26
 -2 -4 12 0.42 0.28
 -2 -4 12 0.77 0.28
 2 4 -11 2.57 0.34
 2 4 -11 2.91 0.37
 -2 -4 11 2.53 0.36
 -2 -4 11 2.25 0.34
 2 4 -10 28.68 1.5
 2 4 -10 30.12 1.58
 -2 -4 10 29.6 1.56
 -2 -4 10 30.21 1.59
 2 4 -9 241.76 10.87
 2 4 -9 237.35 10.68
 -2 -4 9 248.22 11.15
 -2 -4 9 231.34 10.42
 2 4 -8 96.92 4.5
 2 4 -8 109.03 5.03
 -2 -4 8 101.75 4.71
 -2 -4 8 98.27 4.55
 2 4 -7 426.78 18.98
 -2 -4 7 466.83 20.77
 -2 -4 7 435.36 19.36
 -2 4 7 423.1 18.82
 -2 -4 6 43.29 2.14
 -2 4 6 38.81 1.76
 -2 4 6 43.09 1.97
 2 -4 -6 41.49 1.88
 2 -4 -6 38.99 1.79
 2 4 -5 32.44 1.64
 -2 -4 5 28.55 1.43
 -2 4 5 30.14 1.4
 -2 4 5 31.87 1.47
 2 -4 -5 29.05 1.37
 2 -4 -5 28.78 1.33
 2 4 -4 585.79 25.95
 -2 -4 4 492.59 21.85
 -2 4 4 517.12 22.82
 2 -4 -4 535.52 23.63
 2 -4 -4 580.07 25.64
 2 4 -3 263.46 11.76
 2 4 -3 294.25 13.11
 -2 -4 3 256.1 11.42
 -2 -4 3 265.96 11.87
 -2 4 3 257.04 11.41
 -2 4 3 280.1 12.42
 2 -4 -3 252.79 11.23
 2 -4 -3 301.2 13.35
 2 4 -2 19.71 1.03
 2 4 -2 18.9 1
 -2 -4 2 20.54 1.06
 -2 -4 2 19.01 1
 -2 4 2 21.1 1.05
 -2 4 2 19.43 0.97
 2 -4 -2 19.43 0.98
 2 4 -1 176.1 7.89
 2 4 -1 169.97 7.62
 -2 -4 1 158.16 7.11
 -2 -4 1 161.06 7.22
 -2 4 1 164.82 7.37
 -2 4 1 160.16 7.16
 2 -4 -1 158.77 7.11
 2 4 0 33.17 1.59
 2 4 0 30.33 1.48
 -2 -4 0 34.38 1.64
 -2 -4 0 34.02 1.64
 -2 4 0 32.22 1.55
 -2 4 0 34.81 1.67
 2 -4 0 33.96 1.64
 2 -4 0 37.83 1.81
 2 4 1 242.58 10.8
 2 4 1 280.71 12.46
 -2 -4 -1 251.78 11.2
 -2 -4 -1 255.2 11.34
 -2 4 -1 262.32 11.68
 -2 4 -1 241.97 10.78
 2 -4 1 253.69 11.29
 2 4 2 91.28 4.14
 2 4 2 95.25 4.3
 -2 -4 -2 103.38 4.69
 -2 -4 -2 97.17 4.38
 -2 4 -2 92.84 4.24
 -2 4 -2 88.91 4.06
 2 -4 2 83.97 3.86
 2 4 3 551.05 24.32
 2 4 3 620.14 27.41
 -2 -4 -3 551.87 24.36
 -2 -4 -3 514.67 22.74
 -2 4 -3 564.94 25.02
 2 -4 3 519.57 23.02
 2 4 4 170.5 7.6
 2 4 4 203.25 9.02
 -2 -4 -4 188.86 8.39
 -2 -4 -4 186.65 8.31
 -2 4 -4 198.1 8.9
 2 -4 4 194.09 8.73
 2 4 5 23.16 1.12
 2 4 5 23.62 1.13
 -2 -4 -5 27.2 1.27
 -2 -4 -5 23.02 1.11
 -2 4 -5 23.89 1.26
 2 -4 5 23.08 1.24
 2 4 6 123.54 5.52
 -2 -4 -6 127.18 5.66
 -2 -4 -6 117.73 5.27
 2 -4 6 117.16 5.36
 -2 -4 -7 4.35 0.24
 -2 4 -7 4.78 0.44
 2 -4 7 4.81 0.43
 2 -4 7 4.39 0.43
 -2 4 -8 9.45 0.64
 -2 4 -8 11.5 0.74
 2 -4 8 10.07 0.67
 2 -4 8 11.59 0.75
 -2 4 -9 31.24 1.63
 -2 4 -9 33.53 1.71
 2 -4 9 33.78 1.75
 2 -4 9 33.53 1.7
 -2 4 -10 5.58 0.47
 -2 4 -10 5 0.47
 2 -4 10 5.43 0.46
 2 -4 10 5.23 0.5
 -2 4 -11 144.39 6.61
 -2 4 -11 143.04 6.54
 2 -4 11 154.6 7.08
 2 -4 11 154.64 7.04
 -2 4 -12 356.26 15.94
 -2 4 -12 357.36 15.98
 2 -4 12 376.74 16.87
 2 -4 12 361.57 16.16
 -2 4 -13 1066.12 47.13
 -2 4 -13 1059.59 46.89
 2 -4 13 1020.34 45.13
 2 -4 13 1103.32 48.81
 -2 4 -14 54.94 2.7
 -2 4 -14 59.64 2.94
 2 -4 14 57.64 2.86
 2 -4 14 58.17 2.85
 -2 4 -15 78.57 3.83
 2 -4 15 80.04 3.86
 -2 4 -16 4.18 0.5
 -2 4 -16 2.64 0.39
 2 -4 16 3.48 0.47
 2 -4 16 3.01 0.43
 -2 4 -17 38.71 2.02
 2 -4 17 38.21 2.03
 -2 4 -18 5.07 0.52
 -2 4 -18 5.42 0.56
 2 -4 18 4.41 0.55
 2 -4 18 5.83 0.6
 -2 4 -19 26.58 1.54
 -2 4 -19 32.58 1.8
 2 -4 19 30.53 1.73
 2 -4 19 30.14 1.72
 -2 4 -20 19.9 1.24
 -2 4 -20 19.18 1.21
 2 -4 20 20.69 1.31
 2 -4 20 19.85 1.27
 -2 4 -21 12.39 0.93
 2 -4 21 9.62 0.83
 2 -4 21 11.94 0.99
 -2 4 -22 -0.04 0.26
 2 -4 22 -0.11 0.43
 2 -4 22 -0.1 0.3
 -2 4 -23 4.98 0.52
 2 -4 23 5.65 0.7
 2 -4 23 5.53 0.75
 -2 4 -24 -0.23 0.25
 2 -4 24 0.38 0.34
 2 -4 24 0.03 0.47
 -2 4 -25 25.04 1.49
 -2 4 -25 24.74 1.47
 2 -4 25 31.32 2
 2 6 -25 1.18 0.39
 2 6 -24 29.59 1.67
 -2 -6 24 26.73 1.76
 2 6 -23 7.76 0.69
 2 6 -23 8.61 0.79
 -2 -6 23 8.99 0.88
 -2 -6 23 11.57 1.16
 2 6 -22 0.94 0.36
 2 6 -22 0.43 0.32
 -2 -6 22 1.29 0.59
 -2 -6 22 0.87 0.36
 2 6 -21 2.1 0.45
 2 6 -21 1.76 0.43
 -2 -6 21 1.45 0.52
 -2 -6 21 2.2 0.47
 2 6 -20 4.8 0.58
 2 6 -20 4.04 0.56
 -2 -6 20 4.04 0.6
 2 6 -19 0.84 0.39
 2 6 -19 0.82 0.34
 -2 -6 19 1.22 0.41
 2 6 -18 0.22 0.32
 2 6 -18 -0.26 0.27
 -2 -6 18 0.43 0.34
 -2 -6 18 0.17 0.36
 -2 -6 17 2.09 0.44
 -2 -6 17 2.59 0.47
 2 6 -16 14.18 1.01
 2 6 -16 11.39 0.84
 -2 -6 16 12.41 0.91
 -2 -6 16 12.4 0.9
 2 6 -15 1.77 0.41
 2 6 -15 1.64 0.35
 -2 -6 15 2.22 0.43
 -2 -6 15 2.23 0.41
 2 6 -14 25.32 1.47
 2 6 -14 23.19 1.38
 -2 -6 14 22.19 1.32
 -2 -6 14 23.25 1.37
 2 6 -13 178.8 8.21
 -2 -6 13 173.12 7.96
 2 6 -12 94.96 4.51
 2 6 -12 100.89 4.78
 -2 -6 12 92.06 4.38
 -2 -6 12 90.55 4.31
 2 6 -11 52.57 2.63
 -2 -6 11 50.77 2.56
 2 6 -10 22.25 1.29
 2 6 -10 22.04 1.27
 -2 -6 10 21.71 1.27
 -2 -6 10 20.35 1.2
 2 6 -9 40.21 2.08
 2 6 -9 37.38 1.94
 -2 -6 9 37.28 1.94
 -2 -6 9 38.2 1.99
 -2 6 9 40.21 1.84
 2 -6 -9 38.08 1.75
 2 6 -8 111.07 5.18
 2 6 -8 103.79 4.85
 -2 -6 8 106.16 4.95
 -2 -6 8 98.23 4.61
 -2 6 8 103.67 4.65
 -2 6 8 112.62 5.06
 2 -6 -8 99.99 4.5
 2 -6 -8 99.17 4.46
 2 6 -7 23.79 1.33
 2 6 -7 22.91 1.27
 -2 -6 7 23.04 1.29
 -2 -6 7 26.13 1.43
 -2 6 7 23.79 1.15
 -2 6 7 24.91 1.21
 2 -6 -7 23.62 1.16
 2 -6 -7 23.49 1.15
 2 6 -6 121.17 5.6
 2 6 -6 115.48 5.33
 -2 -6 6 126.36 5.83
 -2 -6 6 116.14 5.36
 -2 6 6 116.79 5.27
 -2 6 6 130.16 5.85
 2 -6 -6 119.86 5.41
 2 -6 -6 117.69 5.3
 2 6 -5 198.84 8.99
 2 6 -5 219.24 9.93
 -2 -6 5 212.9 9.62
 -2 -6 5 190.99 8.66
 -2 6 5 192.5 8.61
 -2 6 5 181.17 8.11
 2 -6 -5 190.78 8.53
 2 -6 -5 199.2 8.92
 2 6 -4 11.09 0.76
 2 6 -4 10.53 0.7
 -2 -6 4 9.52 0.68
 -2 -6 4 10.61 0.72
 -2 6 4 9.67 0.58
 -2 6 4 10.61 0.63
 2 6 -3 106.69 4.93
 -2 -6 3 101.95 4.72
 -2 -6 3 119.78 5.5
 -2 6 3 119.61 5.42
 -2 6 3 107.27 4.89
 2 -6 -3 118.51 5.4
 2 -6 -3 101.99 4.64
 2 6 -2 4.21 0.41
 -2 -6 2 6.03 0.49
 -2 -6 2 5.08 0.46
 -2 6 2 5.52 0.43
 2 -6 -2 5.68 0.44
 2 6 -1 134.94 6.16
 -2 -6 1 123.66 5.66
 -2 6 1 123.87 5.63
 -2 6 1 134.25 6.1
 2 -6 -1 128.36 5.85
 2 6 0 0.45 0.22
 2 6 0 -0.19 0.19
 -2 -6 0 0.42 0.26
 -2 -6 0 0.26 0.19
 -2 6 0 0.11 0.18
 -2 6 0 0.12 0.2
 2 -6 0 0.09 0.19
 2 -6 0 0.52 0.22
 -2 -6 -1 186.16 8.38
 -2 6 -1 171.4 7.74
 2 -6 1 168.13 7.6
 -2 -6 -2 244.95 10.96
 -2 -6 -2 279.86 12.49
 -2 6 -2 233.54 10.47
 -2 6 -2 240.49 10.79
 2 -6 2 231.62 10.4
 2 -6 2 229.78 10.34
 2 6 3 122.43 5.57
 2 6 3 122.68 5.57
 -2 -6 -3 123.91 5.61
 -2 -6 -3 123.42 5.61
 -2 6 -3 117.12 5.38
 -2 6 -3 135.19 6.17
 2 -6 3 117.41 5.38
 2 -6 3 111.23 5.13
 -2 -6 -4 122.88 5.57
 -2 -6 -4 122.88 5.58
 -2 6 -4 139.77 6.38
 -2 6 -4 136.74 6.26
 2 -6 4 119.53 5.5
 2 -6 4 117 5.38
 2 6 5 83.27 3.82
 -2 -6 -5 75.3 3.45
 -2 -6 -5 86.75 3.99
 2 6 6 36.72 1.77
 2 6 6 38.56 1.83
 -2 -6 -6 35.67 1.69
 -2 -6 -6 35.93 1.73
 -2 6 -6 34.07 1.75
 -2 6 -6 32.97 1.7
 2 -6 6 34.96 1.8
 2 6 7 3.63 0.27
 2 6 7 3.42 0.28
 -2 -6 -7 3.48 0.29
 -2 -6 -7 3.61 0.28
 -2 6 -7 3.59 0.39
 -2 6 -7 3.64 0.41
 2 -6 7 3.85 0.44
 2 -6 7 3.37 0.39
 2 6 8 0.13 0.12
 2 6 8 0.19 0.12
 -2 -6 -8 0.15 0.12
 -2 -6 -8 0 0.1
 -2 6 -8 -0.13 0.2
 -2 6 -8 0.34 0.25
 2 -6 8 -0.01 0.21
 2 -6 8 0.04 0.25
 -2 6 -9 9.37 0.7
 -2 6 -9 9.1 0.67
 2 -6 9 8.38 0.64
 2 -6 9 9.28 0.72
 -2 6 -10 163.55 7.48
 -2 6 -10 166.95 7.64
 2 -6 10 166.54 7.65
 2 -6 10 167.15 7.64
 -2 6 -11 73.62 3.56
 2 -6 11 78.24 3.78
 -2 6 -12 29.2 1.62
 -2 6 -12 28.85 1.57
 2 -6 12 31.35 1.69
 -2 6 -13 113.07 5.29
 -2 6 -13 120.19 5.63
 2 -6 13 124.93 5.82
 2 -6 13 124.15 5.81
 -2 6 -14 63.28 3.12
 -2 6 -14 59.32 2.93
 2 -6 14 64.43 3.17
 2 -6 14 65.2 3.22
 -2 6 -15 14.31 0.97
 -2 6 -15 13.99 0.92
 2 -6 15 14.55 0.99
 2 -6 15 14.3 0.99
 -2 6 -16 30.27 1.7
 -2 6 -16 25.95 1.47
 2 -6 16 27.92 1.61
 2 -6 16 28.74 1.65
 -2 6 -17 23.6 1.43
 -2 6 -17 21.09 1.27
 -2 6 -18 0.15 0.3
 -2 6 -18 0.3 0.28
 2 -6 18 -0.09 0.32
 2 -6 18 0.13 0.34
 -2 6 -19 57.44 2.88
 2 -6 19 66.39 3.33
 -2 6 -20 126.81 6
 2 -6 20 128.94 6.13
 -2 6 -21 12.74 0.94
 -2 6 -21 10.24 0.82
 2 -6 21 9.11 0.79
 -2 6 -22 22.99 1.4
 -2 6 -22 17.53 1.14
 2 -6 22 19.21 1.26
 -2 6 -23 49.01 2.58
 2 -6 23 51.1 2.88
 -2 6 -24 7.54 0.68
 2 -6 24 9.66 0.97
 2 8 -21 16.67 1.16
 -2 -8 21 15.15 1.1
 2 8 -20 1.13 0.37
 2 8 -20 0.91 0.35
 -2 -8 20 1.39 0.55
 -2 -8 20 0.41 0.39
 2 8 -19 1.02 0.41
 2 8 -19 1.03 0.36
 -2 -8 19 1.57 0.58
 -2 -8 19 1.38 0.48
 2 8 -18 0.97 0.39
 2 8 -18 1.54 0.39
 -2 -8 18 1.32 0.43
 -2 -8 18 0.99 0.38
 2 8 -17 24.26 1.44
 2 8 -17 24.87 1.49
 -2 -8 17 24.12 1.46
 -2 -8 17 23.47 1.41
 2 8 -16 4.32 0.58
 2 8 -16 4.43 0.53
 -2 -8 16 4.95 0.61
 2 8 -15 54.41 2.76
 -2 -8 15 51.96 2.65
 2 8 -14 15.94 1.08
 2 8 -14 15.91 1.07
 -2 -8 14 15.93 1.08
 -2 -8 14 15.68 1.08
 2 8 -13 6.32 0.63
 2 8 -13 5.9 0.59
 -2 -8 13 5.58 0.59
 -2 -8 13 5.55 0.61
 2 8 -12 71.05 3.5
 2 8 -12 76.65 3.73
 -2 -8 12 72.07 3.54
 -2 -8 12 72.27 3.55
 2 8 -11 1.42 0.33
 2 8 -11 1.87 0.42
 -2 -8 11 1.62 0.38
 -2 -8 11 0.98 0.34
 2 8 -10 89.52 4.3
 2 8 -10 97.25 4.64
 -2 -8 10 86.34 4.16
 -2 -8 10 81.35 3.93
 -2 8 10 92.55 4.19
 -2 8 10 93.29 4.21
 2 -8 -10 96.72 4.39
 2 -8 -10 82.66 3.74
 2 8 -9 19.72 1.23
 2 8 -9 18.83 1.17
 -2 -8 9 20.54 1.25
 -2 -8 9 18.63 1.16
 -2 8 9 18.64 0.97
 -2 8 9 19.93 1.01
 2 -8 -9 18.66 0.98
 2 -8 -9 17.97 0.94
 2 8 -8 15.6 1.01
 -2 -8 8 14.03 0.95
 -2 8 8 15.84 0.86
 -2 8 8 17.17 0.96
 2 -8 -8 15.75 0.88
 2 -8 -8 15.44 0.86
 2 8 -7 1.3 0.37
 2 8 -7 1.11 0.31
 -2 -8 7 1.04 0.32
 -2 -8 7 1.01 0.35
 -2 8 7 1.21 0.24
 -2 8 7 1.26 0.24
 2 -8 -7 1.03 0.24
 2 -8 -7 1.34 0.26
 2 8 -6 99.38 4.71
 -2 -8 6 108.58 5.1
 -2 8 6 109.43 5
 2 -8 -6 110.58 5.08
 2 8 -5 9.44 0.73
 2 8 -5 9.19 0.7
 -2 -8 5 9.2 0.73
 -2 -8 5 8.67 0.68
 -2 8 5 8.55 0.59
 -2 8 5 8.73 0.61
 2 -8 -5 9.87 0.65
 2 -8 -5 9.45 0.65
 2 8 -4 63.69 3.12
 2 8 -4 59.56 2.93
 -2 -8 4 60.79 2.98
 -2 -8 4 61.03 2.99
 -2 8 4 57.68 2.76
 2 -8 -4 62.14 2.95
 2 8 -3 27.46 1.51
 2 8 -3 29.17 1.59
 -2 -8 3 26.34 1.45
 -2 -8 3 27.32 1.49
 -2 8 3 29.92 1.54
 -2 8 3 27.68 1.47
 2 -8 -3 28.54 1.49
 2 -8 -3 28.51 1.51
 2 8 -2 21.8 1.25
 2 8 -2 22.76 1.31
 -2 -8 2 24.82 1.4
 -2 -8 2 23.16 1.3
 -2 8 2 23.58 1.28
 -2 8 2 23.64 1.28
 2 -8 -2 23.9 1.29
 2 -8 -2 26.59 1.43
 2 8 -1 4.74 0.47
 -2 -8 1 5.08 0.5
 -2 -8 1 4.51 0.46
 -2 8 1 4.95 0.46
 -2 8 1 4.35 0.45
 2 -8 -1 4.61 0.47
 2 8 0 210.28 9.53
 -2 -8 0 199.24 9.04
 -2 -8 0 187.02 8.5
 -2 8 0 190.66 8.64
 -2 8 0 192.62 8.72
 2 -8 0 201.21 9.14
 2 -8 0 198.55 8.99
 -2 -8 -1 167.72 7.64
 -2 -8 -1 164.66 7.5
 -2 8 -1 174.84 7.94
 -2 8 -1 157.71 7.2
 2 -8 1 159.96 7.3
 2 -8 1 176.02 8.03
 2 8 2 0.24 0.23
 2 8 2 -0.18 0.25
 -2 -8 -2 0.29 0.25
 -2 -8 -2 0.08 0.21
 -2 8 -2 0.09 0.21
 -2 8 -2 0.32 0.25
 2 -8 2 0.21 0.25
 2 -8 2 0.01 0.26
 2 8 3 450.08 20.04
 2 8 3 413.29 18.42
 -2 -8 -3 382.13 17.04
 -2 -8 -3 395.42 17.64
 -2 8 -3 389.78 17.42
 -2 8 -3 416.15 18.58
 2 -8 3 400.33 17.88
 2 -8 3 448.04 20
 2 8 4 38.5 1.96
 -2 -8 -4 39.2 1.97
 -2 8 -4 34.54 1.81
 -2 8 -4 34.42 1.79
 2 -8 4 35.83 1.87
 2 -8 4 37.19 1.95
 2 8 5 0.68 0.22
 2 8 5 1.18 0.27
 -2 -8 -5 0.79 0.25
 -2 -8 -5 0.96 0.27
 -2 8 -5 0.95 0.33
 -2 8 -5 0.87 0.28
 2 -8 5 0.73 0.34
 2 -8 5 0.89 0.31
 2 8 6 0.36 0.23
 -2 -8 -6 0.25 0.22
 -2 8 -6 0.25 0.3
 2 -8 6 0.16 0.33
 2 8 7 0.35 0.2
 2 8 7 0.07 0.2
 -2 -8 -7 0.31 0.21
 -2 -8 -7 0.02 0.19
 -2 8 -7 0.2 0.24
 -2 8 -7 0.09 0.3
 2 -8 7 0.3 0.28
 2 -8 7 0.53 0.32
 2 8 8 6.58 0.47
 2 8 8 6.46 0.47
 -2 -8 -8 7.35 0.52
 -2 -8 -8 7.06 0.48
 -2 8 -8 7.93 0.65
 2 -8 8 8.04 0.67
 2 8 9 67.25 3.11
 2 8 9 67.98 3.12
 -2 -8 -9 65.94 3.04
 -2 -8 -9 64.67 3.01
 -2 8 -9 62.87 3.1
 -2 8 -9 64.59 3.17
 2 -8 9 59.93 2.96
 2 -8 9 69.45 3.42
 2 8 10 0.39 0.1
 -2 -8 -10 0.22 0.1
 -2 -8 -10 0.29 0.1
 -2 8 -10 0.07 0.29
 -2 8 -10 0.42 0.26
 2 -8 10 0.18 0.27
 2 -8 10 0.61 0.35
 -2 8 -11 51.67 2.6
 -2 8 -11 60.62 3.02
 2 -8 11 63.32 3.16
 2 -8 11 56.86 2.84
 -2 8 -12 3.68 0.5
 -2 8 -12 3.45 0.43
 2 -8 12 3.56 0.48
 2 -8 12 3.96 0.52
 -2 8 -13 2.41 0.39
 -2 8 -13 2.04 0.41
 2 -8 13 2.28 0.42
 2 -8 13 2.86 0.45
 -2 8 -14 1.11 0.31
 -2 8 -14 1.06 0.36
 2 -8 14 0.94 0.36
 2 -8 14 1.16 0.36
 -2 8 -15 35.88 1.95
 2 -8 15 35.36 1.93
 -2 8 -16 38.44 2.05
 2 -8 16 37.51 2.04
 -2 8 -17 0.28 0.27
 -2 8 -17 0.22 0.33
 2 -8 17 -0.01 0.31
 2 -8 17 0.51 0.33
 -2 8 -18 10.93 0.86
 2 -8 18 10.39 0.84
 2 -8 18 9.17 0.84
 -2 8 -19 0.03 0.29
 -2 8 -19 -0.09 0.28
 2 -8 19 0.02 0.32
 2 -8 19 0.03 0.41
 -2 8 -20 7.27 0.69
 -2 8 -20 7 0.69
 2 -8 20 5.4 0.6
 2 10 -17 0.02 0.31
 -2 -10 17 -0.04 0.34
 2 10 -16 10.76 0.85
 2 10 -16 10.45 0.83
 -2 -10 16 10.54 0.84
 -2 -10 16 11.64 0.92
 2 10 -15 42.96 2.26
 2 10 -15 42.96 2.29
 -2 -10 15 45.58 2.42
 -2 -10 15 45.62 2.4
 2 10 -14 2.1 0.42
 2 10 -14 2.29 0.43
 -2 -10 14 1.88 0.42
 -2 -10 14 2.7 0.47
 2 10 -13 13.17 0.99
 2 10 -13 13.15 0.94
 -2 -10 13 11.1 0.85
 -2 -10 13 12 0.89
 2 10 -12 5.69 0.6
 2 10 -12 5.64 0.67
 -2 -10 12 5.08 0.57
 2 10 -11 0.37 0.28
 2 10 -11 -0.01 0.31
 -2 -10 11 0.37 0.3
 -2 -10 11 0.45 0.32
 2 10 -10 68.02 3.37
 -2 -10 10 61.93 3.08
 -2 -10 10 58.99 3.01
 -2 10 10 60.58 2.9
 -2 10 10 66.35 3.1
 2 -10 -10 65.24 3.1
 2 -10 -10 66.18 3.12
 2 10 -9 0.58 0.33
 2 10 -9 0.62 0.39
 -2 -10 9 0.35 0.35
 -2 -10 9 1.31 0.36
 -2 10 9 0.65 0.22
 2 -10 -9 0.73 0.26
 2 -10 -9 0.93 0.25
 2 10 -8 6.4 0.65
 2 10 -8 5.78 0.6
 -2 -10 8 5.94 0.61
 -2 -10 8 6.39 0.63
 2 -10 -8 5.92 0.51
 2 10 -7 0.72 0.37
 2 10 -7 0.55 0.3
 -2 -10 7 0.98 0.34
 -2 -10 7 1.11 0.37
 -2 10 7 0.75 0.27
 -2 10 7 0.88 0.27
 2 -10 -7 0.84 0.27
 2 10 -6 3.26 0.46
 2 10 -6 3.52 0.52
 -2 -10 6 3.36 0.49
 -2 -10 6 3.12 0.46
 -2 10 6 3.75 0.45
 -2 10 6 3.42 0.43
 2 -10 -6 2.95 0.39
 2 -10 -6 2.87 0.4
 2 10 -5 20.9 1.31
 2 10 -5 18.31 1.17
 -2 -10 5 19.19 1.19
 -2 -10 5 19.94 1.23
 -2 10 5 20.91 1.24
 2 -10 -5 19.09 1.13
 2 -10 -5 19.9 1.19
 2 10 -4 0.28 0.37
 2 10 -4 0.49 0.28
 -2 -10 4 0.05 0.3
 -2 -10 4 -0.06 0.25
 -2 10 4 0.4 0.27
 -2 10 4 0.15 0.24
 2 -10 -4 0.23 0.24
 2 -10 -4 0.4 0.26
 2 10 -3 11.85 0.86
 2 10 -3 12.91 0.97
 -2 10 3 11.04 0.78
 -2 10 3 10.68 0.78
 2 -10 -3 11.47 0.81
 2 -10 -3 11.81 0.85
 2 10 -2 61.73 3.07
 -2 -10 2 53.71 2.72
 -2 -10 2 59.68 2.97
 -2 10 2 60.17 2.95
 -2 10 2 53.63 2.69
 2 -10 -2 54.21 2.69
 2 -10 -2 58.66 2.91
 2 10 -1 99.21 4.78
 2 10 -1 100.85 4.78
 -2 -10 1 81.64 3.94
 -2 10 1 90.26 4.3
 -2 10 1 92.06 4.35
 2 -10 -1 85.97 4.12
 2 -10 -1 87.48 4.17
 2 10 0 92.88 4.41
 -2 -10 0 78.24 3.78
 -2 -10 0 92.67 4.44
 -2 10 0 89.69 4.25
 2 -10 0 79.43 3.84
 2 -10 0 89.32 4.28
 2 10 1 -0.03 0.29
 2 10 1 0.23 0.27
 -2 -10 -1 0.36 0.32
 -2 -10 -1 -0.01 0.28
 -2 10 -1 -0.08 0.23
 -2 10 -1 -0.09 0.26
 2 -10 1 -0.1 0.3
 2 10 2 12.28 0.86
 2 10 2 11.53 0.81
 -2 -10 -2 11.89 0.84
 -2 -10 -2 11.45 0.83
 -2 10 -2 11.79 0.88
 2 -10 2 11.25 0.82
 2 10 3 0.06 0.27
 2 10 3 0.27 0.24
 -2 -10 -3 0.04 0.26
 -2 -10 -3 0.18 0.3
 -2 10 -3 -0.06 0.21
 -2 10 -3 -0.19 0.26
 2 -10 3 0.2 0.31
 2 10 4 0.54 0.27
 2 10 4 0.89 0.31
 -2 -10 -4 0.55 0.26
 -2 -10 -4 0.42 0.3
 -2 10 -4 0.43 0.25
 -2 10 -4 0.22 0.28
 2 -10 4 0.33 0.29
 2 -10 4 0.46 0.33
 2 10 5 5.77 0.56
 2 10 5 8.59 0.67
 -2 -10 -5 8.44 0.68
 -2 -10 -5 8.72 0.68
 -2 10 -5 7.51 0.64
 -2 10 -5 7.81 0.67
 2 -10 5 7.54 0.66
 2 -10 5 7.76 0.67
 2 10 6 0.18 0.27
 2 10 6 0.23 0.24
 -2 -10 -6 0.65 0.27
 -2 -10 -6 0.38 0.25
 -2 10 -6 0.32 0.29
 -2 10 -6 0.1 0.24
 2 -10 6 0.14 0.31
 2 -10 6 0.02 0.27
 2 10 7 19.69 1.14
 -2 -10 -7 16.94 1.03
 -2 -10 -7 19.32 1.12
 -2 10 -7 18.5 1.14
 -2 10 -7 19.11 1.18
 2 -10 7 18.98 1.19
 2 -10 7 18.03 1.15
 2 10 8 -0.09 0.22
 -2 -10 -8 -0.11 0.24
 -2 -10 -8 0.16 0.25
 -2 10 -8 0.01 0.26
 -2 10 -8 -0.15 0.29
 2 -10 8 -0.09 0.27
 2 -10 8 -0.24 0.31
 2 10 9 0.26 0.25
 -2 -10 -9 0.17 0.21
 -2 -10 -9 -0.05 0.19
 -2 10 -9 -0.1 0.25
 -2 10 -9 0 0.3
 2 -10 9 -0.11 0.28
 2 -10 9 0.08 0.32
 2 10 10 30.58 1.5
 -2 -10 -10 34.04 1.68
 -2 10 -10 32.03 1.76
 2 -10 10 35.3 1.91
 -2 10 -11 0 0.26
 2 -10 11 0.15 0.28
 -2 10 -12 7.74 0.69
 -2 10 -12 8.56 0.71
 2 -10 12 7.55 0.68
 2 -10 12 8.61 0.72
 -2 10 -13 2.2 0.4
 -2 10 -13 1.95 0.41
 2 -10 13 1.7 0.4
 2 -10 13 1.9 0.4
 -2 10 -14 6.87 0.65
 -2 10 -14 6.99 0.65
 2 -10 14 6.75 0.65
 2 -10 14 6.32 0.65
 -2 10 -15 13.14 0.94
 -2 10 -15 13.93 0.97
 2 -10 15 14.02 1.02
 2 -10 15 12.06 0.89
 -2 10 -16 3.51 0.48
 2 -10 16 3.79 0.51
 2 12 -12 4.5 0.54
 -2 -12 12 4.78 0.57
 2 12 -11 6.57 0.66
 2 12 -11 7.69 0.76
 -2 -12 11 6.25 0.65
 -2 -12 11 6.64 0.68
 2 12 -10 2.44 0.49
 2 12 -10 2.2 0.47
 -2 -12 10 2.72 0.47
 -2 -12 10 3.23 0.5
 2 12 -9 1.69 0.44
 2 12 -9 1.14 0.41
 -2 -12 9 1.24 0.38
 -2 -12 9 1.92 0.44
 2 -12 -9 0.86 0.31
 2 12 -8 15.45 1.06
 2 12 -8 17.59 1.2
 -2 -12 8 15.29 1.04
 -2 -12 8 15.35 1.06
 -2 12 8 15.52 1.07
 -2 12 8 11.55 1.18
 2 -12 -8 17.23 1.09
 2 -12 -8 15.15 0.98
 2 12 -7 0.83 0.4
 2 12 -7 0.53 0.36
 -2 12 7 1.15 0.35
 -2 12 7 -0.04 0.47
 2 -12 -7 0.55 0.31
 2 -12 -7 1.27 0.32
 2 12 -6 1.78 0.45
 -2 -12 6 1.96 0.43
 -2 12 6 0.45 0.4
 -2 12 6 2.3 0.42
 2 -12 -6 1.5 0.33
 2 -12 -6 1.81 0.39
 2 12 -5 4.92 0.62
 2 12 -5 5.34 0.64
 -2 -12 5 5.89 0.62
 -2 12 5 7.56 0.73
 2 -12 -5 5.94 0.58
 2 -12 -5 4.93 0.57
 2 12 -4 19.48 1.28
 -2 -12 4 17.86 1.17
 -2 -12 4 17.51 1.14
 2 -12 -4 17.25 1.1
 2 -12 -4 16.22 1.1
 2 12 -3 16.67 1.14
 2 12 -3 16.88 1.17
 -2 -12 3 14.79 1.03
 -2 -12 3 13.49 0.97
 -2 12 3 14.05 1.03
 2 -12 -3 15.15 1.04
 2 12 -2 0.53 0.37
 2 12 -2 0.1 0.32
 -2 -12 2 0.16 0.32
 -2 -12 2 -0.02 0.32
 -2 12 2 0.13 0.32
 -2 12 2 0.16 0.33
 2 -12 -2 0.25 0.28
 2 -12 -2 0.11 0.3
 2 12 -1 4.25 0.56
 2 12 -1 4.35 0.58
 -2 -12 1 4.91 0.56
 -2 -12 1 4.54 0.55
 -2 12 1 2.85 0.49
 -2 12 1 3.63 0.53
 2 -12 -1 3.97 0.49
 2 -12 -1 4.13 0.53
 2 12 0 15.1 1.05
 2 12 0 19.16 1.28
 -2 -12 0 14.54 1.02
 -2 -12 0 14.56 1.01
 -2 12 0 14.77 1.06
 2 -12 0 14.57 1.01
 2 -12 0 13.4 0.94
 2 12 1 13.81 1
 -2 -12 -1 16.84 1.13
 -2 -12 -1 13.49 0.94
 -2 12 -1 14.63 1.05
 -2 12 -1 11.61 0.93
 2 -12 1 12.29 0.89
 2 -12 1 14.03 0.98
 2 12 2 2.92 0.5
 -2 -12 -2 3.45 0.5
 -2 -12 -2 3.39 0.48
 -2 12 -2 3.65 0.53
 -2 12 -2 2.38 0.45
 2 -12 2 3.76 0.51
 2 -12 2 3.47 0.49
 -2 -12 -3 90.75 4.38
 -2 12 -3 86.7 4.25
 -2 12 -3 98.35 4.71
 2 -12 3 91.12 4.4
 2 -12 3 91.94 4.42
 2 12 4 2.48 0.48
 2 12 4 0.98 0.41
 -2 -12 -4 2.49 0.43
 -2 12 -4 1.98 0.44
 2 -12 4 2.24 0.45
 2 -12 4 2.35 0.43
 -2 -12 -5 13.85 0.92
 -2 -12 -5 15.04 1.03
 -2 12 -5 13.17 0.97
 -2 12 -5 12.14 0.94
 2 -12 5 13.31 0.95
 2 -12 5 13.94 0.98
 2 12 6 3.07 0.49
 -2 -12 -6 2.2 0.37
 -2 -12 -6 3.09 0.51
 -2 12 -6 1.66 0.44
 -2 12 -6 1.37 0.44
 2 -12 6 2.37 0.43
 -2 -12 -7 12.39 0.91
 -2 -12 -7 13.7 0.95
 -2 12 -7 11.76 0.89
 2 -12 7 12.05 0.93
 -2 -12 -8 4.48 0.51
 -2 -12 -8 3.31 0.45
 -2 12 -8 3.57 0.5
 -2 12 -8 2.87 0.5
 2 -12 8 3.7 0.51
 2 -12 8 4.05 0.52
 -2 -12 -9 0.22 0.27
 -2 12 -9 0.06 0.29
 -2 12 -9 0.35 0.32
 2 -12 9 -0.09 0.27
 2 -12 9 -0.12 0.26
 -2 12 -10 9.29 0.84
 -2 12 -10 9.5 0.81
 2 -12 10 9.57 0.78
 2 -12 10 10.72 0.85
 -2 12 -11 6.66 0.64
 2 -12 11 6.04 0.61
 2 -12 12 0.24 0.32
 -2 -14 5 4.64 0.56
 -2 -14 5 4.15 0.55
 2 14 -4 1.37 0.53
 2 14 -4 3.69 0.69
 -2 -14 4 2.4 0.43
 -2 -14 4 2.33 0.44
 -2 14 4 4.69 0.79
 2 -14 -4 2.54 0.43
 2 -14 -4 2.31 0.42
 2 14 -3 0.57 0.47
 2 14 -3 0.61 0.49
 -2 -14 3 0.75 0.33
 -2 -14 3 0.69 0.35
 -2 14 3 1.26 0.51
 -2 14 3 0.22 0.44
 2 -14 -3 0.43 0.34
 2 -14 -3 0.38 0.3
 2 14 -2 8.52 0.92
 -2 -14 2 9.05 0.78
 -2 -14 2 9.09 0.75
 -2 14 2 11.61 1.13
 -2 14 2 11.38 0.98
 2 -14 -2 8.58 0.76
 2 -14 -2 7.82 0.68
 2 14 -1 23.08 1.57
 -2 -14 1 22.48 1.35
 -2 -14 1 23.06 1.4
 2 -14 -1 24.04 1.44
 2 -14 -1 20.62 1.27
 2 14 0 0.28 0.39
 2 14 0 -0.44 0.42
 -2 -14 0 0.46 0.32
 -2 14 0 -0.14 0.37
 -2 14 0 0.32 0.46
 2 -14 0 0.48 0.33
 -2 -14 -1 10.71 0.8
 2 -14 1 12.17 0.9
 2 -14 1 11.81 0.87
 -2 -14 -2 19.27 1.2
 -2 -14 -2 19.63 1.29
 -2 14 -2 20.62 1.53
 2 -14 2 21.89 1.32
 2 -14 2 22.95 1.42
 2 14 3 10.36 0.99
 -2 -14 -3 11.85 0.91
 -2 -14 -3 11.62 0.86
 -2 14 -3 10.88 1.12
 2 -14 3 12.84 0.94
 2 -14 3 11.61 0.86
 -2 -14 -4 43.9 2.33
 -2 -14 -4 41.33 2.22
 2 -14 4 42.31 2.24
 2 -14 4 41.86 2.21
 -2 14 -5 0.12 0.34
 2 -14 5 0.18 0.36
 2 -14 5 0.35 0.33
 2 -14 6 16.66 1.16
 3 1 -24 3.84 0.53
 3 1 -24 5.33 0.58
 -3 -1 24 5.44 0.74
 3 1 -23 3.57 0.47
 -3 -1 23 5.09 0.78
 -3 -1 23 3.93 0.54
 3 -1 -23 5.6 0.5
 3 1 -22 1.07 0.34
 3 1 -22 1.64 0.35
 -3 -1 22 1.31 0.37
 -3 1 22 1.98 0.44
 -3 1 22 1.29 0.41
 3 -1 -22 2.14 0.33
 3 -1 -22 1.29 0.29
 3 1 -21 0.13 0.25
 3 1 -21 0.3 0.3
 -3 -1 21 0.51 0.31
 -3 -1 21 -0.17 0.3
 -3 1 21 0.28 0.28
 -3 1 21 0.42 0.28
 3 -1 -21 0.39 0.24
 3 1 -20 47.54 2.44
 3 1 -20 49.95 2.53
 -3 -1 20 45.38 2.37
 -3 -1 20 50.94 2.58
 -3 1 20 52.33 2.64
 3 -1 -20 52.77 2.61
 3 1 -19 41.9 2.17
 3 1 -19 40.02 2.07
 -3 -1 19 38.03 2.02
 -3 -1 19 39.85 2.08
 -3 1 19 43.37 2.21
 3 -1 -19 36.77 1.87
 3 -1 -19 41.37 2.08
 3 1 -18 9.04 0.69
 3 1 -18 10.24 0.75
 -3 -1 18 10.29 0.78
 -3 -1 18 10.75 0.79
 -3 1 18 10.57 0.75
 -3 1 18 11.61 0.81
 3 -1 -18 8.85 0.61
 3 1 -17 106.57 4.95
 3 1 -17 104.08 4.86
 -3 -1 17 109.23 5.11
 -3 -1 17 112.66 5.24
 -3 1 17 111.72 5.13
 3 -1 -17 116.96 5.36
 3 1 -16 274.13 12.34
 3 1 -16 256.51 11.53
 -3 -1 16 262.11 11.79
 -3 -1 16 260.07 11.72
 -3 1 16 264.97 11.85
 3 -1 -16 263.95 11.8
 3 -1 -16 263.58 11.81
 3 1 -15 128.49 5.91
 3 1 -15 135.6 6.2
 -3 -1 15 132.29 6.09
 -3 -1 15 127.59 5.85
 -3 1 15 133.6 6.1
 -3 1 15 131.84 5.98
 3 -1 -15 131.02 5.94
 3 -1 -15 132.66 6.04
 3 1 -14 99.66 4.6
 3 1 -14 112.05 5.18
 -3 -1 14 112.21 5.16
 -3 -1 14 112.87 5.22
 -3 1 14 114.14 5.22
 -3 1 14 99.13 4.51
 3 -1 -14 112.09 5.12
 3 -1 -14 112.79 5.12
 3 1 -13 2.26 0.3
 -3 -1 13 2.46 0.38
 -3 1 13 2.21 0.29
 -3 1 13 2.11 0.25
 3 -1 -13 2.26 0.26
 3 -1 -13 2.04 0.25
 3 1 -12 25.7 1.34
 3 1 -12 25.6 1.33
 -3 -1 12 26.64 1.4
 -3 -1 12 25.4 1.31
 -3 1 12 26.05 1.32
 -3 1 12 25.57 1.26
 3 -1 -12 25.74 1.26
 3 -1 -12 26.07 1.31
 3 1 -11 2.03 0.26
 -3 -1 11 1.66 0.25
 3 -1 -11 2.07 0.22
 3 -1 -11 1.69 0.23
 3 1 -10 128.53 5.81
 3 1 -10 128.08 5.82
 -3 -1 10 126.77 5.77
 -3 -1 10 117.81 5.33
 -3 1 10 131.88 5.91
 -3 1 10 129.18 5.82
 3 -1 -10 137.19 6.14
 3 -1 -10 132.16 5.94
 3 1 -9 73.05 3.39
 3 1 -9 83.23 3.81
 -3 -1 9 77.71 3.6
 -3 -1 9 76.44 3.51
 -3 1 9 79.92 3.64
 -3 1 9 78.41 3.54
 3 -1 -9 86.99 3.92
 3 -1 -9 77.92 3.54
 3 1 -8 376.33 16.68
 3 1 -8 378.54 16.8
 -3 -1 8 376.17 16.7
 -3 -1 8 387.78 17.19
 -3 1 8 366.8 16.25
 -3 1 8 391.21 17.29
 3 -1 -8 389.98 17.26
 3 -1 -8 366.31 16.19
 3 1 -7 20.53 1.02
 3 1 -7 20.71 1.06
 -3 -1 7 20.1 1.04
 -3 -1 7 20.53 1.03
 -3 1 7 21.05 1
 -3 1 7 21.69 1.06
 3 -1 -7 21.26 1.01
 3 -1 -7 21.48 1.04
 3 1 -6 42.31 1.98
 3 1 -6 42.76 2.02
 -3 -1 6 42.55 2.01
 -3 -1 6 43.94 2.05
 -3 1 6 41.61 1.92
 -3 1 6 44.89 2.04
 3 -1 -6 42.92 1.96
 3 -1 -6 42.27 1.94
 3 1 -5 4.77 0.34
 3 1 -5 4.96 0.35
 -3 -1 5 4.39 0.32
 -3 -1 5 4.67 0.35
 -3 1 5 4.71 0.29
 -3 1 5 4.49 0.27
 3 -1 -5 4.53 0.28
 3 -1 -5 4.62 0.29
 3 1 -4 186.57 8.31
 3 1 -4 185.83 8.28
 -3 -1 4 186.9 8.33
 -3 -1 4 174.18 7.77
 -3 1 4 176.88 7.85
 -3 1 4 187.14 8.29
 3 -1 -4 181.38 8.04
 3 -1 -4 179.91 7.98
 3 1 -3 319.63 14.15
 3 1 -3 308.15 13.65
 -3 -1 3 323.48 14.32
 -3 -1 3 298.21 13.21
 -3 1 3 294.45 13.01
 -3 1 3 325.36 14.37
 3 -1 -3 301.32 13.31
 3 -1 -3 312.68 13.82
 3 1 -2 236.98 10.51
 3 1 -2 246.63 10.94
 -3 -1 2 255.9 11.34
 -3 -1 2 248.51 11.02
 -3 1 2 251.94 11.14
 -3 1 2 254.1 11.23
 3 -1 -2 253.16 11.18
 3 -1 -2 244.79 10.82
 3 1 -1 653.66 28.84
 3 1 -1 583.75 25.74
 -3 -1 1 596.42 26.3
 -3 -1 1 554.73 24.49
 -3 1 1 589.47 25.99
 -3 1 1 587.02 25.87
 3 -1 -1 618.09 27.25
 3 -1 -1 641.39 28.26
 3 1 0 71.01 3.2
 3 1 0 71.37 3.21
 -3 -1 0 69.29 3.12
 -3 -1 0 66.84 3.01
 -3 1 0 72.03 3.23
 -3 1 0 74.03 3.33
 3 -1 0 75.22 3.37
 3 -1 0 73.26 3.3
 3 1 1 6.05 0.35
 -3 -1 -1 6.06 0.35
 -3 -1 -1 6.03 0.35
 -3 1 -1 6.33 0.36
 -3 1 -1 6.78 0.4
 3 -1 1 5.95 0.36
 3 -1 1 5.89 0.34
 3 1 2 0.64 0.13
 3 1 2 0.68 0.12
 -3 -1 -2 1.05 0.14
 -3 -1 -2 0.7 0.12
 -3 1 -2 0.56 0.14
 -3 1 -2 0.58 0.14
 3 -1 2 0.58 0.15
 3 -1 2 0.31 0.13
 3 1 3 7.57 0.39
 3 1 3 8.47 0.45
 -3 -1 -3 7.84 0.42
 -3 -1 -3 8.57 0.45
 -3 1 -3 8.75 0.49
 -3 1 -3 7.27 0.43
 3 -1 3 8.02 0.47
 3 -1 3 7.97 0.45
 3 1 4 103.55 4.64
 3 1 4 93.78 4.18
 -3 -1 -4 96.23 4.3
 -3 -1 -4 95.58 4.27
 -3 1 -4 102.16 4.6
 -3 1 -4 103.83 4.67
 3 -1 4 106.04 4.76
 3 -1 4 100.93 4.55
 3 1 5 28.4 1.34
 -3 -1 -5 28.64 1.33
 -3 -1 -5 28.28 1.31
 -3 1 -5 31.43 1.5
 -3 1 -5 27.89 1.33
 3 -1 5 32.99 1.59
 3 -1 5 31.58 1.51
 3 1 6 81.64 3.66
 3 1 6 78.53 3.55
 -3 -1 -6 82.86 3.72
 -3 -1 -6 78 3.51
 -3 1 -6 82 3.73
 -3 1 -6 80.41 3.67
 3 -1 6 79.55 3.64
 3 -1 6 77.02 3.51
 3 1 7 133.55 5.96
 3 1 7 117 5.25
 -3 -1 -7 118.8 5.31
 -3 -1 -7 125.01 5.58
 -3 1 -7 125.38 5.66
 -3 1 -7 128.49 5.79
 3 -1 7 122.39 5.52
 3 -1 7 117.41 5.31
 3 1 8 86.38 3.9
 3 1 8 75.95 3.46
 -3 -1 -8 75.05 3.41
 -3 -1 -8 81.96 3.7
 -3 1 -8 79.75 3.67
 -3 1 -8 82.98 3.81
 3 -1 8 77.34 3.57
 3 -1 8 79.26 3.63
 3 1 9 12.91 0.72
 3 1 9 13.03 0.68
 -3 -1 -9 12.11 0.65
 -3 -1 -9 13.02 0.68
 -3 1 -9 11.99 0.7
 -3 1 -9 12.55 0.72
 3 -1 9 11.28 0.69
 3 -1 9 13.42 0.76
 3 1 10 284.35 12.62
 3 1 10 294.21 13.11
 3 1 11 38.86 1.84
 3 1 11 37.26 1.81
 -3 -1 -11 37.71 1.8
 -3 -1 -11 38.49 1.82
 -3 1 -11 35.4 1.76
 -3 1 -11 34.87 1.75
 3 -1 11 38.09 1.86
 3 -1 11 41.86 2.08
 3 1 12 5.41 0.38
 3 1 12 5.4 0.42
 -3 -1 -12 5.72 0.39
 -3 -1 -12 4.87 0.36
 -3 1 -12 5.5 0.43
 -3 1 -12 5.65 0.48
 3 -1 12 4.85 0.38
 3 1 13 3.64 0.31
 3 1 13 3.75 0.37
 -3 -1 -13 3.48 0.3
 -3 -1 -13 3.6 0.31
 -3 1 -13 3.94 0.37
 3 -1 13 3.44 0.35
 3 1 14 4.22 0.36
 3 1 14 4.34 0.41
 -3 -1 -14 3.81 0.33
 -3 -1 -14 4.02 0.35
 -3 1 -14 3.93 0.41
 -3 1 -14 3.96 0.38
 3 -1 14 3.98 0.4
 3 -1 14 3.91 0.43
 3 1 15 63.77 3.04
 -3 -1 -15 68.19 3.18
 -3 -1 -15 65.12 3.06
 -3 1 -15 66.18 3.19
 -3 1 -15 62.79 2.99
 3 -1 15 64.38 3.12
 3 -1 15 64.1 3.06
 3 1 16 9.89 0.68
 -3 -1 -16 10.48 0.67
 -3 1 -16 10.32 0.7
 -3 1 -16 11.56 0.77
 3 -1 16 10.91 0.74
 3 -1 16 8.72 0.64
 3 1 17 79.26 3.69
 3 1 17 83.84 3.97
 -3 -1 -17 86.01 4.02
 -3 1 -17 83.72 3.97
 -3 1 -17 84.13 3.98
 3 -1 17 76.08 3.66
 3 -1 17 97.74 4.62
 3 1 18 198.59 8.98
 -3 -1 -18 221.03 9.99
 -3 -1 -18 197 8.9
 -3 1 -18 186.37 8.51
 -3 1 -18 186.45 8.49
 3 -1 18 192.62 8.78
 3 -1 18 187.55 8.58
 3 1 19 13.95 0.88
 -3 -1 -19 15.82 0.94
 -3 1 -19 14.72 0.95
 -3 1 -19 14.32 0.95
 3 -1 19 13.81 0.94
 3 1 20 41.33 2.16
 3 1 20 39.12 2.01
 -3 -1 -20 37.86 1.98
 -3 -1 -20 39.31 2
 -3 1 -20 40.6 2.13
 -3 1 -20 38.6 2.02
 3 -1 20 40.58 2.15
 3 -1 20 37.06 2
 3 1 21 -0.27 0.29
 3 1 21 0.2 0.29
 -3 -1 -21 -0.11 0.19
 -3 -1 -21 -0.11 0.22
 -3 1 -21 -0.21 0.19
 -3 1 -21 -0.04 0.24
 3 -1 21 0.06 0.24
 3 -1 21 -0.17 0.35
 3 1 22 0.18 0.38
 3 1 22 0.98 0.37
 -3 -1 -22 1.2 0.29
 -3 -1 -22 1.01 0.28
 -3 1 -22 0.99 0.34
 -3 1 -22 0.89 0.28
 3 -1 22 1.03 0.36
 -3 1 -23 -0.08 0.22
 -3 1 -23 0.19 0.35
 3 -1 23 0.06 0.38
 -3 1 -24 3.56 0.49
 3 -1 24 3.4 0.74
 3 3 -25 0.26 0.32
 -3 -3 25 -0.33 0.39
 3 3 -24 2.99 0.47
 -3 -3 24 2.13 0.51
 -3 -3 24 2.81 0.75
 3 3 -23 4.45 0.58
 3 3 -23 4.42 0.58
 -3 -3 23 4.82 0.65
 -3 -3 23 2.79 0.59
 3 3 -22 11.07 0.87
 3 3 -22 12.22 0.93
 -3 -3 22 9.16 0.87
 -3 -3 22 12.8 0.97
 3 3 -21 7.34 0.7
 3 3 -21 7.25 0.68
 -3 -3 21 6.33 0.71
 -3 -3 21 7.2 0.7
 3 3 -20 0.7 0.41
 3 3 -20 1.12 0.34
 -3 -3 20 1 0.38
 -3 -3 20 1.27 0.4
 3 3 -19 8.2 0.7
 3 3 -19 8.13 0.72
 -3 -3 19 8.65 0.75
 3 3 -18 -0.14 0.28
 -3 -3 18 0.23 0.3
 3 3 -17 2.58 0.43
 3 3 -17 2.87 0.41
 -3 -3 17 2.65 0.44
 -3 -3 17 2.55 0.42
 3 3 -16 0.1 0.23
 3 3 -16 0.69 0.32
 -3 -3 16 0.43 0.32
 -3 -3 16 0.18 0.27
 -3 3 16 0.31 0.06
 3 3 -15 3.13 0.41
 3 3 -15 3.02 0.45
 -3 3 15 3.23 0.19
 3 3 -14 21.89 1.25
 3 3 -14 22.18 1.27
 -3 -3 14 21.75 1.26
 -3 -3 14 24.15 1.35
 3 3 -13 109.88 5.11
 3 3 -13 105.84 4.92
 -3 -3 13 107.31 5
 -3 -3 13 112.99 5.24
 3 3 -12 267.26 12
 3 3 -12 265.38 11.94
 -3 -3 12 252.95 11.38
 -3 -3 12 260.07 11.7
 3 3 -11 39.57 1.98
 3 3 -11 38.64 1.94
 -3 -3 11 44.11 2.18
 -3 -3 11 38.95 1.96
 3 3 -10 0.36 0.2
 3 3 -10 0.23 0.21
 -3 -3 10 0.11 0.21
 -3 -3 10 0.09 0.23
 3 3 -9 465.2 20.68
 -3 -3 9 419.01 18.65
 -3 -3 9 453.35 20.17
 3 3 -8 50.04 2.42
 -3 -3 8 48.11 2.33
 3 3 -7 433.32 19.25
 3 3 -7 439.45 19.51
 -3 -3 7 428.82 19.06
 -3 -3 7 417.38 18.53
 -3 3 7 463.15 20.58
 3 -3 -7 412.06 18.31
 3 3 -6 11.72 0.69
 -3 -3 6 11.98 0.7
 -3 3 6 11.24 0.54
 3 -3 -6 10.17 0.49
 3 -3 -6 12.32 0.61
 3 3 -5 221.65 9.9
 3 3 -5 207.3 9.3
 -3 -3 5 218.87 9.8
 -3 -3 5 225.49 10.07
 -3 3 5 204.07 9.04
 -3 3 5 228.48 10.11
 3 -3 -5 204.97 9.07
 3 3 -4 80.12 3.66
 3 3 -4 92.1 4.23
 -3 -3 4 84.21 3.85
 -3 -3 4 81.64 3.76
 -3 3 4 82.37 3.69
 -3 3 4 86.95 3.9
 3 -3 -4 85.48 3.85
 3 -3 -4 77.02 3.45
 3 3 -3 10.5 0.61
 3 3 -3 11.7 0.68
 -3 -3 3 11.23 0.67
 -3 -3 3 12.07 0.68
 -3 3 3 10.42 0.55
 -3 3 3 11.64 0.6
 3 -3 -3 10.17 0.52
 3 -3 -3 11.28 0.6
 3 3 -2 2.13 0.26
 3 3 -2 1.66 0.24
 -3 -3 2 1.73 0.23
 -3 -3 2 1.85 0.26
 -3 3 2 1.83 0.19
 3 -3 -2 2.19 0.22
 3 -3 -2 2.04 0.2
 3 3 -1 5.99 0.41
 3 3 -1 5.72 0.4
 -3 -3 1 5.85 0.39
 -3 -3 1 5.7 0.41
 -3 3 1 5.98 0.38
 -3 3 1 6.47 0.39
 3 -3 -1 6.11 0.39
 3 -3 -1 5.64 0.36
 3 3 0 205.87 9.18
 3 3 0 213.27 9.49
 -3 -3 0 202.47 9
 -3 -3 0 216.46 9.64
 -3 3 0 214.66 9.55
 -3 3 0 217.15 9.66
 3 -3 0 207.22 9.23
 3 -3 0 225.16 10.01
 3 3 1 1105.37 48.73
 3 3 1 1109.05 48.89
 -3 -3 -1 1012.98 44.64
 -3 -3 -1 1104.96 48.69
 -3 3 -1 1110.27 48.97
 -3 3 -1 1062.44 46.85
 3 -3 1 1098.83 48.44
 3 -3 1 1037.92 45.74
 3 3 2 35.81 1.67
 3 3 2 39.98 1.87
 -3 -3 -2 36.81 1.72
 -3 -3 -2 36.6 1.72
 -3 3 -2 38.62 1.84
 -3 3 -2 35.47 1.7
 3 -3 2 33.18 1.61
 3 -3 2 36.73 1.76
 3 3 3 635.67 28.05
 3 3 3 701.07 30.91
 -3 -3 -3 692.9 30.55
 -3 -3 -3 723.56 31.93
 -3 3 -3 702.71 31.05
 -3 3 -3 710.07 31.38
 3 -3 3 703.94 31.11
 3 -3 3 681.04 30.1
 3 3 4 370.32 16.37
 3 3 4 359.65 15.91
 -3 -3 -4 375.35 16.61
 -3 -3 -4 361.28 15.97
 -3 3 -4 353.36 15.71
 -3 3 -4 332.96 14.8
 3 -3 4 374.53 16.63
 3 -3 4 327.16 14.55
 3 3 5 76.65 3.44
 3 3 5 75.34 3.39
 -3 -3 -5 74.28 3.35
 -3 -3 -5 78.12 3.5
 -3 3 -5 73.26 3.4
 3 -3 5 73.79 3.43
 3 3 6 0.47 0.09
 3 3 6 0.05 0.1
 -3 -3 -6 0.44 0.11
 -3 -3 -6 0.32 0.1
 -3 3 -6 0.61 0.2
 3 -3 6 0.29 0.19
 3 3 7 83.43 3.74
 3 3 7 75.26 3.36
 -3 -3 -7 79.14 3.54
 -3 -3 -7 79.31 3.55
 -3 3 -7 78.16 3.64
 -3 3 -7 76.28 3.54
 3 -3 7 76.89 3.6
 3 -3 7 80.41 3.74
 -3 -3 -8 1.75 0.12
 -3 3 -8 2.19 0.28
 3 -3 8 2.28 0.32
 3 3 9 230.68 10.27
 -3 -3 -9 250.92 11.2
 -3 3 -9 222.59 9.99
 -3 3 -9 226.55 10.19
 3 -3 9 240.25 10.78
 3 -3 9 235.71 10.61
 3 3 10 168.83 7.53
 -3 -3 -10 169.52 7.58
 -3 3 -10 159.55 7.24
 -3 3 -10 149.79 6.82
 3 -3 10 147.29 6.72
 3 -3 10 161.18 7.31
 3 3 11 87.24 3.91
 3 3 11 84.46 3.8
 -3 -3 -11 86.99 3.9
 -3 3 -11 89.24 4.16
 -3 3 -11 88.46 4.15
 3 -3 11 87.73 4.09
 3 -3 11 90.1 4.24
 3 3 12 1.21 0.13
 3 3 12 1.1 0.12
 -3 -3 -12 1.09 0.11
 -3 -3 -12 1.04 0.1
 -3 3 -12 1.26 0.29
 -3 3 -12 1.34 0.26
 3 -3 12 1.25 0.29
 3 -3 12 1.15 0.26
 3 3 13 99.87 4.48
 3 3 13 92.51 4.17
 -3 -3 -13 95.82 4.3
 -3 -3 -13 92.96 4.18
 -3 3 -13 97.37 4.57
 -3 3 -13 94.39 4.41
 3 -3 13 97.95 4.56
 3 -3 13 96.31 4.53
 3 3 14 1.6 0.15
 3 3 14 1.49 0.16
 -3 -3 -14 1.81 0.16
 -3 -3 -14 1.74 0.15
 -3 3 -14 2.06 0.38
 3 -3 14 2.1 0.38
 3 -3 14 2.09 0.34
 3 3 15 205.95 9.19
 3 3 15 191.93 8.58
 -3 -3 -15 194.99 8.71
 -3 -3 -15 182.81 8.17
 -3 3 -15 196.67 8.93
 -3 3 -15 194.79 8.88
 3 -3 15 194.42 8.88
 3 -3 15 195.61 8.89
 3 3 16 137.11 6.16
 3 3 16 138.71 6.22
 -3 -3 -16 151.22 6.78
 -3 -3 -16 129.02 5.79
 -3 3 -16 145.29 6.68
 -3 3 -16 133.55 6.2
 3 -3 16 144.68 6.66
 3 -3 16 138.5 6.43
 3 3 17 20.15 0.98
 3 3 17 19.35 0.94
 -3 -3 -17 18.09 0.86
 -3 -3 -17 20.16 0.96
 -3 3 -17 19.74 1.2
 3 -3 17 18.45 1.16
 -3 3 -18 1.46 0.35
 -3 3 -18 2.31 0.36
 3 -3 18 2.3 0.42
 3 -3 18 2.06 0.41
 -3 3 -19 3.59 0.46
 3 -3 19 4.23 0.54
 3 -3 19 3.49 0.5
 -3 3 -20 1.63 0.36
 -3 3 -20 1.79 0.35
 3 -3 20 1.11 0.39
 3 -3 20 1.88 0.37
 -3 3 -21 9.19 0.75
 -3 3 -21 9.37 0.76
 3 -3 21 10.17 0.85
 3 -3 21 9.8 0.82
 -3 3 -22 8.55 0.71
 -3 3 -22 8.46 0.73
 3 -3 22 8.87 0.83
 3 -3 22 8.94 0.86
 -3 3 -23 44.52 2.33
 -3 3 -23 47.46 2.5
 3 -3 23 53.51 2.88
 -3 3 -24 20.37 1.27
 -3 3 -24 19.7 1.24
 3 -3 24 20.69 1.42
 -3 3 -25 0.51 0.26
 3 5 -26 1 0.37
 3 5 -26 0.19 0.33
 -3 -5 26 -0.47 0.4
 3 5 -25 1.69 0.37
 3 5 -25 1.12 0.39
 -3 -5 25 0.6 0.53
 -3 -5 25 -0.01 0.55
 3 5 -24 4.48 0.52
 3 5 -24 5.11 0.63
 -3 -5 24 4.97 0.68
 3 5 -23 29.61 1.68
 3 5 -23 30.5 1.75
 -3 -5 23 28.26 1.87
 3 5 -22 0.87 0.36
 3 5 -22 0.93 0.37
 -3 -5 22 0.79 0.55
 3 5 -21 68.68 3.39
 3 5 -21 73.79 3.67
 -3 -5 21 73.66 3.66
 3 5 -20 5.28 0.61
 3 5 -20 4.79 0.56
 -3 -5 20 5.51 0.65
 -3 -5 20 5.56 0.63
 3 5 -19 10.5 0.83
 3 5 -19 9.63 0.79
 -3 -5 19 10.34 0.83
 -3 -5 19 9.55 0.81
 3 5 -18 5.57 0.61
 3 5 -18 7.87 0.7
 -3 -5 18 7.37 0.69
 -3 -5 18 7.44 0.7
 3 5 -17 76.57 3.74
 3 5 -17 74.11 3.62
 -3 -5 17 78.24 3.82
 -3 -5 17 73.46 3.62
 3 5 -16 67.61 3.32
 3 5 -16 70.31 3.44
 -3 -5 16 68.64 3.37
 -3 -5 16 66.63 3.29
 3 5 -15 8.45 0.68
 -3 -5 15 8.94 0.73
 3 5 -14 26.39 1.47
 -3 -5 14 27.29 1.53
 -3 -5 14 26.86 1.53
 3 5 -13 73.66 3.57
 3 5 -13 73.75 3.57
 -3 -5 13 77.96 3.74
 3 5 -12 139.93 6.48
 3 5 -12 133.02 6.16
 -3 -5 12 136.87 6.32
 -3 -5 12 132.04 6.12
 3 5 -11 39.63 2.05
 3 5 -11 39.7 2.03
 -3 -5 11 40.46 2.07
 -3 -5 11 38.68 2
 3 5 -10 4.19 0.43
 3 5 -10 3.82 0.42
 -3 -5 10 4.05 0.44
 -3 -5 10 4.15 0.46
 3 5 -9 15.26 0.95
 3 5 -9 15.22 0.94
 -3 -5 9 15.54 0.96
 -3 -5 9 16.06 0.97
 3 5 -8 3.32 0.39
 -3 -5 8 2.64 0.36
 -3 -5 8 2.94 0.36
 -3 5 8 3 0.2
 -3 5 8 3.45 0.23
 3 -5 -8 2.88 0.2
 3 -5 -8 2.75 0.19
 3 5 -7 18.79 1.09
 -3 -5 7 17.63 1.01
 -3 5 7 20.95 1.02
 -3 5 7 18.27 0.88
 3 -5 -7 19.31 0.96
 3 -5 -7 19.52 0.94
 3 5 -6 2.85 0.35
 3 5 -6 2.95 0.36
 -3 -5 6 2.49 0.32
 3 -5 -6 2.89 0.25
 3 -5 -6 2.69 0.23
 3 5 -5 8.27 0.62
 3 5 -5 7.93 0.59
 -3 -5 5 7.12 0.52
 -3 5 5 7.63 0.46
 -3 5 5 7.79 0.46
 3 -5 -5 7.71 0.46
 3 -5 -5 7.47 0.47
 3 5 -4 73.79 3.47
 -3 5 4 74.24 3.39
 3 -5 -4 80.94 3.72
 3 -5 -4 88.99 4.05
 3 5 -3 35.8 1.8
 -3 -5 3 36.08 1.8
 -3 5 3 34.98 1.68
 3 -5 -3 34.98 1.71
 3 -5 -3 40.03 1.91
 3 5 -2 3.75 0.36
 3 5 -2 4.48 0.4
 -3 -5 2 4.34 0.41
 -3 -5 2 3.98 0.36
 -3 5 2 4.75 0.37
 -3 5 2 4.24 0.34
 3 -5 -2 4.43 0.4
 3 -5 -2 4.31 0.36
 3 5 -1 431.68 19.15
 -3 -5 1 388.47 17.25
 -3 5 1 406.01 18.02
 -3 5 1 416.97 18.49
 3 -5 -1 381.24 16.94
 3 5 0 90.38 4.13
 3 5 0 78.28 3.63
 -3 -5 0 89.73 4.14
 -3 -5 0 82.74 3.8
 -3 5 0 85.07 3.91
 3 -5 0 87.36 4.03
 3 -5 0 77.59 3.59
 3 5 1 110.7 5.04
 3 5 1 118.67 5.36
 -3 -5 -1 122.88 5.58
 -3 -5 -1 115.98 5.24
 -3 5 -1 109.92 5.02
 3 -5 1 119.53 5.46
 3 5 2 28.07 1.4
 3 5 2 27.95 1.37
 -3 -5 -2 28.3 1.42
 -3 -5 -2 27.68 1.35
 -3 5 -2 26.29 1.34
 -3 5 -2 25.61 1.32
 3 -5 2 29.48 1.52
 3 -5 2 34.02 1.72
 3 5 3 421.87 18.68
 3 5 3 357.28 15.87
 -3 -5 -3 367.21 16.31
 -3 -5 -3 391.17 17.32
 -3 5 -3 400.37 17.81
 3 5 4 109.35 4.96
 3 5 4 123.13 5.54
 -3 -5 -4 112.66 5.07
 -3 -5 -4 109.8 4.98
 -3 5 -4 100.77 4.65
 -3 5 -4 107.02 4.93
 3 -5 4 107.59 4.97
 3 5 5 688.81 30.43
 -3 5 -5 677.36 30
 -3 5 -5 710.07 31.44
 3 -5 5 726.01 32.16
 3 5 6 13.81 0.73
 3 5 6 12.39 0.68
 -3 -5 -6 14.14 0.72
 -3 -5 -6 13.45 0.72
 -3 5 -6 12.92 0.81
 3 -5 6 12.86 0.83
 3 5 7 15.82 0.79
 -3 -5 -7 16.06 0.78
 -3 -5 -7 14.97 0.76
 -3 5 -7 16.68 0.99
 3 -5 7 16.04 0.97
 3 -5 7 17.07 1
 3 5 8 17.91 0.85
 3 5 8 17.23 0.81
 -3 -5 -8 17.25 0.82
 -3 -5 -8 16.25 0.76
 -3 5 -8 17.16 1.02
 -3 5 -8 16.57 0.98
 3 -5 8 17.14 1.04
 3 -5 8 18.22 1.05
 -3 5 -9 272.5 12.24
 -3 5 -9 257.12 11.57
 3 -5 9 275.03 12.39
 3 -5 9 249.98 11.24
 -3 5 -10 13.84 0.89
 -3 5 -10 14.67 0.92
 3 -5 10 14.73 0.94
 3 -5 10 14.73 0.91
 -3 5 -11 0.5 0.29
 -3 5 -11 0.51 0.24
 3 -5 11 0.91 0.32
 3 -5 11 0.64 0.25
 -3 5 -12 11.87 0.85
 -3 5 -12 12.25 0.82
 3 -5 12 11.21 0.81
 3 -5 12 11.28 0.77
 -3 5 -13 139.52 6.46
 3 -5 13 141.12 6.55
 -3 5 -14 12.07 0.83
 -3 5 -14 12.56 0.89
 3 -5 14 11.38 0.8
 -3 5 -15 21.67 1.26
 -3 5 -15 24.11 1.46
 3 -5 15 22.42 1.35
 3 -5 15 20.93 1.24
 -3 5 -16 4.63 0.52
 3 -5 16 4.33 0.52
 3 -5 16 4.41 0.55
 -3 5 -17 3.86 0.51
 -3 5 -17 4.24 0.48
 3 -5 17 4.49 0.54
 3 -5 17 3.7 0.51
 -3 5 -18 13.93 0.99
 -3 5 -18 13.83 0.97
 3 -5 18 14.79 1.05
 3 -5 18 12.35 0.94
 -3 5 -19 0.74 0.33
 3 -5 19 0.66 0.32
 -3 5 -20 6.98 0.65
 3 -5 20 6.34 0.74
 3 -5 20 8.09 0.73
 -3 5 -21 0.12 0.28
 3 -5 21 0.19 0.33
 3 -5 21 -0.22 0.47
 -3 5 -22 4.42 0.54
 3 -5 22 4.92 0.63
 3 -5 22 4.9 0.74
 -3 5 -23 0.7 0.31
 -3 5 -23 0.69 0.32
 3 -5 23 0.22 0.33
 3 -5 23 0.76 0.5
 -3 5 -24 24.66 1.5
 -3 5 -24 23.47 1.42
 3 -5 24 29.92 1.91
 3 -5 24 22.63 1.48
 -3 5 -25 3.42 0.46
 -3 5 -25 3.32 0.49
 3 -5 25 4.89 0.74
 3 7 -23 10.32 0.84
 3 7 -22 10.32 0.82
 3 7 -22 11.36 0.91
 -3 -7 22 11.97 1.11
 -3 -7 22 10.25 0.86
 3 7 -21 2.06 0.41
 3 7 -21 1.82 0.41
 -3 -7 21 1.31 0.44
 -3 -7 21 2.6 0.65
 3 7 -20 6.46 0.67
 3 7 -20 6.64 0.71
 -3 -7 20 7.62 0.8
 -3 -7 20 6.78 0.74
 3 7 -19 0.18 0.35
 -3 -7 19 -0.15 0.36
 -3 -7 19 0.41 0.4
 3 7 -18 12.57 0.96
 -3 -7 18 10.66 0.92
 -3 -7 18 12.66 0.98
 3 7 -17 0.16 0.33
 3 7 -17 0.13 0.26
 -3 -7 17 0 0.29
 3 7 -16 17.2 1.14
 3 7 -16 17.54 1.14
 -3 -7 16 16.73 1.11
 -3 -7 16 18.12 1.18
 3 7 -15 0.43 0.34
 3 7 -15 0.69 0.29
 -3 -7 15 0.5 0.31
 -3 -7 15 0.61 0.34
 3 7 -14 14.16 0.97
 3 7 -14 15.58 1.06
 -3 -7 14 14.53 1.01
 -3 -7 14 15.22 1.02
 3 7 -13 9.38 0.74
 3 7 -13 9.28 0.77
 -3 -7 13 10.17 0.79
 -3 -7 13 9.38 0.76
 3 7 -12 21.76 1.28
 3 7 -12 27.88 1.58
 -3 -7 12 24.74 1.43
 -3 -7 12 25.08 1.45
 3 7 -11 56.54 2.9
 3 7 -11 58.7 2.93
 -3 -7 11 55.55 2.79
 -3 -7 11 57.44 2.89
 3 7 -10 17 1.1
 3 7 -10 16.77 1.09
 -3 -7 10 14.95 1
 -3 -7 10 17.69 1.12
 3 -7 -10 16.15 0.77
 3 7 -9 46.44 2.38
 -3 -7 9 48.69 2.47
 -3 7 9 44.35 2.06
 -3 7 9 44.11 2.06
 3 -7 -9 41.82 1.95
 3 -7 -9 40.61 1.9
 3 7 -8 11.07 0.83
 3 7 -8 9.43 0.72
 -3 -7 8 9.34 0.72
 -3 -7 8 10.42 0.78
 -3 7 8 10.76 0.62
 -3 7 8 10.75 0.61
 3 -7 -8 9.84 0.59
 3 -7 -8 10.09 0.59
 3 7 -7 14.35 0.97
 3 7 -7 11.8 0.81
 -3 -7 7 12.32 0.85
 -3 -7 7 12.73 0.86
 -3 7 7 11.67 0.66
 -3 7 7 11.18 0.65
 3 -7 -7 11.81 0.68
 3 -7 -7 12.15 0.71
 3 7 -6 106.12 4.96
 3 7 -6 114.95 5.36
 -3 -7 6 111.11 5.17
 -3 -7 6 104.12 4.88
 -3 7 6 121.04 5.49
 -3 7 6 119.57 5.43
 3 -7 -6 107.92 4.93
 3 -7 -6 110.7 5.02
 3 7 -5 5.54 0.52
 -3 -7 5 5.01 0.5
 -3 -7 5 5.68 0.54
 -3 7 5 5.03 0.39
 -3 7 5 5.81 0.43
 3 -7 -5 5.88 0.43
 3 -7 -5 6.37 0.47
 3 7 -4 1.54 0.3
 3 7 -4 1.84 0.36
 -3 -7 4 1.98 0.34
 -3 -7 4 2.05 0.35
 -3 7 4 1.99 0.27
 3 -7 -4 1.79 0.27
 3 7 -3 8.83 0.7
 3 7 -3 10.07 0.71
 -3 -7 3 10.16 0.71
 -3 -7 3 10.5 0.72
 3 -7 -3 10.25 0.65
 3 -7 -3 9.98 0.65
 3 7 -2 21.5 1.21
 -3 -7 2 22.68 1.26
 -3 -7 2 22.64 1.25
 -3 7 2 20.6 1.12
 3 -7 -2 21.22 1.14
 3 7 -1 0.16 0.2
 3 7 -1 0.18 0.22
 -3 -7 1 0.12 0.22
 -3 -7 1 0.33 0.22
 -3 7 1 0.33 0.2
 -3 7 1 0.51 0.21
 3 -7 -1 0.45 0.21
 3 -7 -1 0.34 0.23
 3 7 0 209.01 9.49
 3 7 0 197.49 8.94
 -3 -7 0 187.71 8.49
 -3 -7 0 189.02 8.56
 -3 7 0 185.83 8.4
 -3 7 0 207.95 9.37
 3 -7 0 180.85 8.18
 3 -7 0 182.03 8.26
 3 7 1 27.26 1.45
 3 7 1 22.58 1.27
 -3 -7 -1 26.52 1.41
 -3 -7 -1 23.38 1.32
 -3 7 -1 25.66 1.37
 3 -7 1 23.88 1.3
 3 -7 1 22.72 1.23
 3 7 2 20.71 1.14
 -3 7 -2 21.13 1.17
 -3 7 -2 21.27 1.18
 3 -7 2 21.86 1.24
 3 -7 2 19.38 1.1
 3 7 3 138.26 6.33
 -3 -7 -3 126.07 5.78
 -3 -7 -3 140.22 6.36
 -3 7 -3 122.31 5.63
 -3 7 -3 127.5 5.86
 3 -7 3 133.23 6.14
 3 -7 3 114.3 5.27
 -3 -7 -4 9.75 0.62
 -3 7 -4 9.59 0.68
 -3 7 -4 8.94 0.65
 3 -7 4 10.33 0.74
 3 -7 4 8.87 0.64
 3 7 5 16.33 0.92
 -3 -7 -5 17.16 0.96
 -3 -7 -5 16.13 0.89
 -3 7 -5 16.99 1.02
 -3 7 -5 17.21 1.03
 3 -7 5 16.04 0.98
 3 -7 5 18.94 1.13
 3 7 6 49.71 2.38
 3 7 6 51.06 2.43
 -3 -7 -6 43.45 2.11
 -3 -7 -6 45.78 2.18
 -3 7 -6 47.54 2.37
 -3 7 -6 47.58 2.38
 3 -7 6 46.97 2.38
 3 -7 6 41.94 2.12
 3 7 7 20.45 1.08
 3 7 7 21.58 1.1
 -3 -7 -7 18.61 1
 -3 -7 -7 18.71 0.96
 -3 7 -7 19.58 1.17
 -3 7 -7 21.11 1.22
 3 -7 7 18.38 1.1
 3 -7 7 20.71 1.24
 3 7 8 12.05 0.66
 3 7 8 12.86 0.72
 -3 -7 -8 12.1 0.66
 -3 -7 -8 11.38 0.66
 -3 7 -8 12.51 0.86
 3 -7 8 13.62 0.93
 3 7 9 3.89 0.27
 3 7 9 3.7 0.26
 -3 -7 -9 4.3 0.3
 -3 -7 -9 4.77 0.32
 -3 7 -9 4.84 0.49
 -3 7 -9 4.13 0.49
 3 -7 9 3.47 0.43
 3 -7 9 4.24 0.51
 -3 7 -10 28.34 1.56
 3 -7 10 25.83 1.44
 -3 7 -11 0.76 0.32
 -3 7 -11 0.8 0.29
 3 -7 11 0.55 0.33
 3 -7 11 0.79 0.3
 -3 7 -12 1.13 0.31
 -3 7 -12 1.38 0.36
 3 -7 12 1.09 0.33
 3 -7 12 1.65 0.39
 -3 7 -13 1.78 0.34
 -3 7 -13 1.47 0.37
 3 -7 13 1.68 0.39
 3 -7 13 1.21 0.34
 -3 7 -14 0.72 0.33
 -3 7 -14 0.12 0.25
 3 -7 14 0.24 0.29
 3 -7 14 0.55 0.33
 -3 7 -15 63.28 3.15
 -3 7 -15 57.31 2.85
 3 -7 15 59.89 3.02
 3 -7 15 60.42 3.03
 -3 7 -16 12.8 0.91
 -3 7 -16 13.11 0.94
 3 -7 16 12.66 0.95
 3 -7 16 11 0.85
 -3 7 -17 3.16 0.49
 3 -7 17 1.84 0.45
 3 -7 17 2.98 0.47
 -3 7 -18 -0.09 0.26
 3 -7 18 -0.4 0.35
 -3 7 -19 0.59 0.35
 -3 7 -19 1 0.36
 3 -7 19 0.6 0.33
 3 -7 19 0.69 0.41
 -3 7 -20 13.53 0.99
 -3 7 -20 11.16 0.84
 3 -7 20 13 0.97
 3 -7 20 11.8 1.08
 -3 7 -21 0.3 0.29
 -3 7 -21 -0.44 0.31
 3 -7 21 0.23 0.54
 3 -7 21 0.19 0.36
 -3 7 -22 0.55 0.33
 3 -7 22 0.02 0.45
 3 9 -19 4.97 0.61
 -3 -9 19 5.9 0.66
 3 9 -18 0.83 0.36
 3 9 -18 0.48 0.32
 -3 -9 18 0.15 0.36
 -3 -9 18 1.11 0.44
 3 9 -17 3.58 0.53
 3 9 -17 4.09 0.54
 -3 -9 17 3.48 0.54
 -3 -9 17 3.51 0.55
 3 9 -16 122.52 5.76
 3 9 -16 136.29 6.41
 -3 -9 16 126.32 5.96
 -3 -9 16 124.6 5.88
 3 9 -15 0.97 0.42
 3 9 -15 1.01 0.32
 -3 -9 15 1.08 0.36
 -3 -9 15 0.97 0.39
 3 9 -14 0.44 0.3
 -3 -9 14 0.63 0.34
 3 9 -13 24.25 1.44
 -3 -9 13 21.43 1.3
 3 9 -12 0.28 0.29
 3 9 -12 0.08 0.34
 -3 -9 12 0.34 0.3
 -3 -9 12 0.4 0.31
 3 9 -11 1.12 0.35
 3 9 -11 1.67 0.43
 -3 -9 11 2.17 0.43
 -3 -9 11 1.44 0.37
 3 9 -10 25.31 1.49
 3 9 -10 26.24 1.54
 -3 -9 10 24.43 1.43
 -3 -9 10 23.51 1.4
 -3 9 10 24.59 1.25
 3 -9 -10 20.68 1.07
 3 -9 -10 22.72 1.17
 3 9 -9 16.63 1.08
 3 9 -9 18.39 1.2
 -3 -9 9 17.09 1.1
 -3 -9 9 16.93 1.1
 -3 9 9 19.78 1.05
 3 -9 -9 17.62 0.98
 3 -9 -9 17.53 0.98
 3 9 -8 58.38 2.93
 3 9 -8 72.81 3.6
 -3 -9 8 64.92 3.2
 -3 -9 8 62.26 3.09
 -3 9 8 66.14 3.11
 3 -9 -8 65.9 3.13
 3 9 -7 3.85 0.5
 3 9 -7 3.32 0.45
 -3 -9 7 3.74 0.5
 -3 -9 7 3 0.45
 -3 9 7 3.31 0.37
 -3 9 7 3.44 0.38
 3 -9 -7 3.03 0.36
 3 -9 -7 3.48 0.41
 3 9 -6 85.56 4.12
 3 9 -6 99.21 4.73
 -3 -9 6 99.5 4.74
 -3 -9 6 96.84 4.61
 -3 9 6 107.14 4.97
 -3 9 6 104.98 4.86
 3 -9 -6 96.92 4.5
 3 9 -5 30.96 1.72
 -3 -9 5 30.63 1.69
 -3 9 5 27.7 1.48
 -3 9 5 28.58 1.51
 3 -9 -5 29.44 1.54
 3 -9 -5 29.87 1.58
 3 9 -4 259.95 11.79
 -3 -9 4 256.8 11.63
 -3 9 4 240.25 10.82
 -3 9 4 249.65 11.24
 3 -9 -4 262.07 11.78
 3 -9 -4 253.08 11.41
 3 9 -3 -0.19 0.26
 -3 -9 3 -0.16 0.24
 -3 -9 3 0.01 0.27
 -3 9 3 0.06 0.21
 -3 9 3 0.14 0.23
 3 -9 -3 -0.01 0.23
 3 -9 -3 -0.13 0.22
 3 9 -2 22.63 1.33
 -3 -9 2 20.16 1.2
 -3 -9 2 22.37 1.31
 -3 9 2 23.81 1.35
 -3 9 2 19.12 1.1
 3 -9 -2 19.47 1.13
 3 -9 -2 22.66 1.26
 -3 -9 1 312.03 14.04
 -3 -9 1 358.01 16.07
 -3 9 1 365.99 16.38
 -3 9 1 342.41 15.34
 3 -9 -1 353.36 15.85
 3 -9 -1 346.09 15.48
 3 9 0 2.61 0.4
 3 9 0 1.99 0.39
 -3 -9 0 2.2 0.38
 -3 -9 0 2.54 0.41
 -3 9 0 1.88 0.34
 -3 9 0 2.54 0.4
 3 -9 0 2.73 0.4
 3 -9 0 3.06 0.45
 3 9 1 146.35 6.76
 3 9 1 127.38 5.87
 -3 -9 -1 134.09 6.19
 -3 -9 -1 121.13 5.62
 -3 9 -1 139.89 6.45
 -3 9 -1 139.32 6.42
 3 9 2 43.45 2.23
 3 9 2 44.39 2.26
 -3 -9 -2 37.3 1.92
 -3 -9 -2 39.54 2.03
 -3 9 -2 40.06 2.06
 -3 9 -2 43.09 2.2
 3 -9 2 41.45 2.13
 3 -9 2 40.7 2.12
 3 9 3 60.71 2.96
 3 9 3 58.95 2.9
 -3 -9 -3 57.48 2.8
 -3 -9 -3 58.87 2.88
 -3 9 -3 59.56 2.93
 3 -9 3 61.15 3.03
 3 9 4 206.93 9.37
 3 9 4 198.71 9.03
 -3 -9 -4 180.64 8.21
 -3 -9 -4 184.04 8.38
 -3 9 -4 191.97 8.75
 -3 9 -4 180.03 8.24
 3 -9 4 207.38 9.46
 3 -9 4 197.94 9.01
 3 9 5 38.83 1.94
 3 9 5 35.41 1.84
 -3 -9 -5 39.62 2.01
 -3 -9 -5 39.93 2.04
 -3 9 -5 42.02 2.17
 3 -9 5 35.59 1.89
 3 9 6 5.84 0.52
 -3 -9 -6 6.43 0.57
 -3 9 -6 5.39 0.53
 -3 9 -6 6.4 0.6
 3 -9 6 5.65 0.56
 3 -9 6 5.72 0.59
 3 9 7 10.94 0.72
 3 9 7 10.15 0.72
 -3 -9 -7 10.35 0.69
 -3 9 -7 10.51 0.78
 -3 9 -7 10.5 0.8
 3 -9 7 11.08 0.85
 3 -9 7 10.32 0.77
 3 9 8 1.25 0.29
 -3 -9 -8 0.92 0.26
 -3 -9 -8 1.02 0.25
 3 -9 8 2.26 0.42
 3 9 9 134.37 6.14
 -3 -9 -9 132.98 6.05
 -3 -9 -9 119.16 5.46
 -3 9 -9 113.4 5.31
 -3 9 -9 120.8 5.66
 3 -9 9 111.56 5.24
 3 -9 9 119.2 5.61
 3 9 10 0.68 0.17
 3 9 10 0.41 0.16
 -3 -9 -10 0.83 0.18
 -3 -9 -10 0.66 0.16
 -3 9 -10 0.83 0.28
 -3 9 -10 0.65 0.32
 3 -9 10 0.53 0.33
 3 -9 10 0.48 0.3
 -3 9 -11 19.88 1.24
 -3 9 -11 18.71 1.16
 3 -9 11 19.05 1.2
 3 -9 11 16.55 1.11
 -3 9 -12 7.65 0.68
 3 -9 12 6.66 0.65
 -3 9 -13 4.36 0.53
 -3 9 -13 3.74 0.48
 3 -9 13 4.28 0.53
 3 -9 13 3.28 0.49
 -3 9 -14 -0.26 0.29
 -3 9 -14 0.09 0.24
 3 -9 14 0.01 0.29
 3 -9 14 0.02 0.28
 -3 9 -15 27.03 1.57
 -3 9 -15 25.36 1.46
 3 -9 15 23.54 1.42
 3 -9 15 23.82 1.43
 -3 9 -16 71.09 3.5
 -3 9 -16 66.22 3.3
 3 -9 16 67.61 3.39
 3 -9 16 65.28 3.28
 -3 9 -17 1.62 0.38
 -3 9 -17 1.4 0.36
 3 -9 17 1.1 0.36
 3 -9 17 1.51 0.44
 -3 9 -18 5 0.57
 3 -9 18 6.45 0.65
 3 11 -14 8.49 0.73
 -3 -11 14 7.78 0.69
 3 11 -13 0.92 0.38
 3 11 -13 2.43 0.47
 -3 -11 13 1.76 0.41
 -3 -11 13 1.13 0.37
 3 11 -12 1.31 0.39
 3 11 -12 1.82 0.41
 -3 -11 12 1.33 0.4
 -3 -11 12 1.77 0.41
 3 11 -11 0.23 0.3
 3 11 -11 -0.31 0.31
 -3 -11 11 0.05 0.3
 -3 -11 11 0.02 0.3
 3 11 -10 -0.16 0.36
 3 11 -10 0.2 0.27
 -3 -11 10 0.03 0.28
 -3 -11 10 0.27 0.29
 3 -11 -10 -0.19 0.19
 3 11 -9 -0.18 0.27
 -3 -11 9 -0.01 0.28
 -3 11 9 0.18 0.28
 3 -11 -9 0.21 0.23
 3 11 -8 0.6 0.39
 3 11 -8 1 0.4
 -3 -11 8 0.56 0.32
 -3 11 8 0.76 0.26
 -3 11 8 0.02 0.27
 3 -11 -8 0.88 0.29
 3 -11 -8 0.86 0.28
 -3 -11 7 5.71 0.59
 -3 11 7 6.22 0.56
 -3 11 7 7.32 0.66
 3 -11 -7 6.2 0.57
 3 -11 -7 5.59 0.54
 3 11 -6 0.38 0.39
 3 11 -6 0.25 0.3
 -3 -11 6 0.52 0.31
 -3 11 6 0.18 0.29
 -3 11 6 0.35 0.27
 3 -11 -6 0.28 0.24
 3 -11 -6 0.47 0.28
 3 11 -5 0.23 0.32
 3 11 -5 -0.06 0.36
 -3 11 5 0.16 0.29
 -3 11 5 -0.02 0.27
 3 -11 -5 0.04 0.24
 3 -11 -5 0.09 0.24
 3 11 -4 -0.09 0.29
 3 11 -4 -0.16 0.37
 -3 -11 4 -0.06 0.27
 -3 -11 4 0.06 0.28
 -3 11 4 -0.11 0.27
 -3 11 4 -0.08 0.29
 3 -11 -4 0.01 0.25
 3 -11 -4 0.32 0.27
 3 11 -3 -0.06 0.31
 3 11 -3 0.08 0.37
 -3 -11 3 -0.02 0.32
 -3 -11 3 0.37 0.33
 -3 11 3 0.22 0.3
 3 -11 -3 -0.15 0.26
 3 -11 -3 0.21 0.26
 3 11 -2 181.99 8.4
 -3 -11 2 179.33 8.26
 -3 -11 2 174.84 8.05
 -3 11 2 155.54 7.19
 -3 11 2 155.25 7.22
 3 -11 -2 163.02 7.53
 3 11 -1 33.94 1.9
 3 11 -1 29.36 1.69
 -3 -11 1 28.35 1.61
 -3 -11 1 32.11 1.76
 3 -11 -1 28.69 1.61
 3 11 0 1.36 0.36
 3 11 0 0.83 0.4
 -3 -11 0 0.84 0.35
 -3 11 0 0.55 0.31
 -3 11 0 0.64 0.34
 3 -11 0 1.04 0.34
 3 -11 0 0.7 0.32
 3 11 1 2.09 0.43
 -3 -11 -1 1.67 0.4
 -3 -11 -1 2.06 0.41
 -3 11 -1 1.28 0.33
 -3 11 -1 1.28 0.38
 3 -11 1 1.95 0.39
 3 -11 1 2.35 0.4
 3 11 2 1.44 0.39
 -3 -11 -2 2.03 0.4
 -3 11 -2 0.93 0.31
 -3 11 -2 1.69 0.39
 3 -11 2 1.56 0.39
 3 -11 2 1.39 0.37
 3 11 3 12.27 0.89
 -3 -11 -3 11.82 0.86
 -3 -11 -3 12.15 0.88
 -3 11 -3 10.26 0.79
 -3 11 -3 12.01 0.88
 3 -11 3 11.36 0.85
 3 -11 3 11.21 0.84
 3 11 4 33.48 1.84
 3 11 4 40.34 2.11
 -3 -11 -4 34.73 1.88
 -3 -11 -4 38.75 2.04
 3 -11 4 39.98 2.14
 3 -11 4 34.99 1.9
 3 11 5 1.3 0.35
 3 11 5 2.01 0.4
 -3 -11 -5 2.08 0.39
 -3 -11 -5 1.81 0.36
 -3 11 -5 1.19 0.34
 -3 11 -5 2.17 0.42
 3 -11 5 1.79 0.4
 3 -11 5 1.68 0.41
 3 11 6 9.45 0.75
 3 11 6 8.76 0.72
 -3 -11 -6 7.56 0.63
 -3 -11 -6 8.56 0.7
 -3 11 -6 6.04 0.6
 -3 11 -6 8.09 0.7
 3 -11 6 8.49 0.73
 3 -11 6 7.82 0.69
 3 11 7 20.1 1.23
 -3 -11 -7 18.94 1.17
 -3 -11 -7 19.6 1.15
 -3 11 -7 19.6 1.22
 3 -11 7 19.13 1.2
 3 11 8 0.25 0.27
 3 11 8 0 0.3
 -3 -11 -8 0.58 0.27
 -3 -11 -8 0.15 0.24
 -3 11 -8 0.37 0.35
 -3 11 -8 0.15 0.28
 3 -11 8 0.24 0.3
 3 -11 8 1.02 0.33
 3 11 9 0.28 0.31
 -3 -11 -9 0.79 0.25
 -3 -11 -9 0.72 0.25
 -3 11 -9 0.21 0.33
 -3 11 -9 0.43 0.3
 3 -11 9 0.62 0.31
 3 -11 9 0.7 0.35
 -3 11 -10 20.87 1.29
 -3 11 -10 21.57 1.31
 3 -11 10 21.31 1.3
 3 -11 10 21.62 1.3
 -3 11 -11 0.93 0.34
 -3 11 -11 2.01 0.42
 3 -11 11 1.27 0.36
 3 -11 11 1.64 0.39
 -3 11 -12 0.6 0.32
 -3 11 -12 0.56 0.32
 3 -11 12 0.81 0.33
 3 -11 12 0.78 0.33
 -3 11 -13 0.28 0.3
 -3 11 -13 0.68 0.33
 3 -11 13 1.06 0.36
 3 -11 13 0.55 0.3
 -3 11 -14 -0.05 0.26
 3 -11 14 0.15 0.26
 -3 -13 9 37.02 2
 3 13 -8 6.17 0.66
 3 13 -8 8.07 0.89
 -3 -13 8 6.51 0.66
 -3 -13 8 6.25 0.65
 3 13 -7 13.17 0.99
 -3 -13 7 12.84 0.94
 -3 -13 7 14.64 1.05
 3 -13 -7 14.33 1.05
 3 13 -6 2.31 0.47
 3 13 -6 3.58 0.63
 -3 -13 6 2.7 0.47
 -3 -13 6 2.74 0.49
 3 -13 -6 2.61 0.43
 3 -13 -6 2.76 0.46
 3 13 -5 6.7 0.7
 -3 -13 5 7.6 0.74
 -3 -13 5 8.13 0.73
 3 -13 -5 7.67 0.68
 3 -13 -5 7.88 0.74
 3 13 -4 3.55 0.55
 3 13 -4 3.91 0.65
 -3 -13 4 3.14 0.5
 -3 -13 4 3.84 0.53
 -3 13 4 5.18 0.65
 -3 13 4 4.29 0.71
 3 -13 -4 4.73 0.54
 3 -13 -4 2.91 0.49
 3 13 -3 18.86 1.34
 -3 -13 3 17.43 1.18
 3 -13 -3 17.7 1.18
 3 -13 -3 15.89 1.06
 3 13 -2 2.24 0.51
 3 13 -2 2.29 0.63
 -3 -13 2 2.91 0.47
 -3 13 2 3.99 0.62
 -3 13 2 2 0.52
 3 -13 -2 2.44 0.42
 3 -13 -2 2.53 0.45
 3 13 -1 2.9 0.53
 -3 -13 1 3.02 0.48
 -3 -13 1 2.85 0.49
 -3 13 1 2.65 0.56
 -3 13 1 1.95 0.44
 3 -13 -1 3.46 0.52
 3 -13 -1 3.18 0.48
 3 13 0 3.46 0.6
 -3 -13 0 3.35 0.5
 -3 -13 0 2.64 0.46
 -3 13 0 1.9 0.52
 3 -13 0 2.75 0.47
 3 -13 0 3.12 0.46
 3 13 1 41.9 2.34
 -3 -13 -1 38.1 2.06
 -3 -13 -1 38.12 2.09
 3 -13 1 38.05 2.04
 3 13 2 36.64 2.11
 -3 -13 -2 36.64 2
 -3 -13 -2 34.31 1.94
 3 -13 2 32.78 1.81
 3 -13 2 38.02 2.06
 3 13 3 31.48 1.86
 -3 -13 -3 30.37 1.75
 -3 -13 -3 28.61 1.62
 -3 13 -3 31.93 1.96
 3 -13 3 31.24 1.77
 3 13 4 10.87 0.97
 3 13 4 8.22 0.89
 -3 -13 -4 10.52 0.79
 -3 -13 -4 9.59 0.81
 -3 13 -4 12.77 1.06
 3 -13 4 11.11 0.87
 3 -13 4 10.4 0.81
 3 13 5 1.05 0.42
 3 13 5 -0.86 0.53
 -3 -13 -5 0.31 0.34
 -3 13 -5 0.56 0.48
 -3 13 -5 0.07 0.33
 3 -13 5 0.84 0.31
 3 -13 5 1.06 0.39
 3 13 6 3.4 0.56
 -3 -13 -6 4.28 0.51
 -3 13 -6 3.46 0.63
 3 -13 6 3.9 0.49
 3 -13 6 5.24 0.62
 -3 13 -7 0.33 0.33
 -3 13 -7 0.55 0.46
 3 -13 7 0.38 0.28
 3 -13 7 0.5 0.34
 -3 13 -8 0.16 0.36
 3 -13 8 0.39 0.27
 -3 -15 3 4.31 0.58
 3 15 -2 0.31 0.46
 -3 -15 2 0.98 0.4
 3 15 -1 0.17 0.42
 -3 -15 1 1.53 0.46
 -3 -15 1 1.54 0.42
 -3 15 1 1.26 0.52
 3 -15 -1 1.63 0.43
 3 -15 -1 1.68 0.48
 3 15 0 0.17 0.48
 3 15 0 -0.1 0.48
 -3 -15 0 -0.06 0.3
 -3 -15 0 0.02 0.33
 -3 15 0 0.11 0.44
 -3 15 0 -0.22 0.41
 3 -15 0 -0.03 0.3
 3 -15 0 -0.02 0.37
 -3 -15 -1 0.18 0.3
 -3 15 -1 0.55 0.4
 3 -15 1 -0.16 0.38
 3 -15 1 0.22 0.32
 3 -15 2 0.28 0.31
 -4 0 22 0.36 0.37
 -4 0 22 -0.23 0.29
 4 0 -22 0.16 0.27
 4 0 -22 -0.04 0.27
 -4 0 20 1.29 0.33
 -4 0 20 1.09 0.33
 4 0 -20 0.99 0.32
 4 0 -20 0.8 0.28
 -4 0 18 99.46 4.65
 -4 0 18 95.49 4.52
 4 0 -18 98.4 4.59
 4 0 -18 97.17 4.57
 -4 0 16 123.46 5.7
 4 0 -16 129.75 5.97
 -4 0 14 9.44 0.63
 -4 0 14 8.41 0.62
 4 0 -14 9.15 0.61
 -4 0 12 294.29 13.16
 -4 0 12 297.93 13.27
 4 0 -12 287.75 12.83
 4 0 -12 286.64 12.81
 -4 0 10 1493.72 65.82
 -4 0 10 1444.26 63.69
 4 0 -10 1426.68 62.87
 4 0 -10 1411.96 62.26
 -4 0 8 1456.11 64.18
 -4 0 8 1494.94 65.86
 4 0 -8 1608.59 70.88
 4 0 -8 1484.72 65.41
 -4 0 6 41.33 1.95
 -4 0 6 41.86 1.95
 4 0 -6 41.61 1.95
 4 0 -6 41.98 1.96
 -4 0 4 2865.62 126.11
 4 0 -4 2800.62 123.25
 -4 0 2 144.18 6.44
 -4 0 2 141.77 6.32
 4 0 -2 138.83 6.2
 4 0 -2 130.82 5.83
 -4 0 0 257.29 11.39
 -4 0 0 250.96 11.12
 4 0 0 276.05 12.22
 4 0 0 247.04 10.94
 -4 0 -2 2203.38 96.96
 -4 0 -2 2210.73 97.29
 4 0 2 2163.32 95.21
 4 0 2 2138.79 94.1
 -4 0 -4 789.78 34.82
 4 0 4 862.54 38.04
 4 0 4 775.06 34.19
 -4 0 -6 15.9 0.82
 -4 0 -6 16.3 0.83
 4 0 6 17.28 0.87
 4 0 6 15.27 0.81
 -4 0 -8 770.57 34.03
 -4 0 -8 780.38 34.47
 4 0 8 811.04 35.83
 4 0 8 813.9 35.94
 -4 0 -10 84.42 3.88
 -4 0 -10 87.89 4.02
 4 0 10 86.05 3.94
 4 0 10 79.92 3.71
 -4 0 -12 257.9 11.54
 4 0 12 256.88 11.52
 -4 0 -14 6.72 0.5
 -4 0 -14 6.48 0.48
 4 0 14 5.82 0.45
 -4 0 -16 12.87 0.8
 -4 0 -16 12.53 0.79
 4 0 16 14.19 0.86
 4 0 16 11.65 0.78
 -4 0 -18 340.69 15.28
 -4 0 -18 327.81 14.68
 4 0 18 334.56 15.01
 4 0 18 364.8 16.43
 -4 0 -20 138.91 6.42
 -4 0 -20 129.96 6.04
 4 0 20 144.43 6.71
 4 0 20 130.04 6.12
 -4 0 -22 14.76 0.97
 -4 0 -22 15.96 1.05
 4 0 22 18.26 1.26
 4 2 -25 10.88 0.9
 -4 -2 25 11.79 1.22
 4 2 -24 28.3 1.62
 -4 -2 24 23.05 1.58
 4 2 -23 5 0.57
 4 2 -23 4.5 0.56
 -4 -2 23 5.15 0.64
 -4 -2 23 4.02 0.69
 4 2 -22 16.09 1.09
 -4 -2 22 17.57 1.25
 -4 -2 22 17.14 1.18
 4 2 -21 2.2 0.41
 4 2 -21 2.4 0.42
 -4 -2 21 2.88 0.5
 -4 -2 21 1.09 0.41
 -4 2 21 1.82 0.31
 -4 2 21 2.82 0.37
 4 -2 -21 2.57 0.3
 4 2 -20 4.32 0.54
 -4 -2 20 5.44 0.6
 -4 2 20 5.61 0.48
 -4 2 20 4.93 0.47
 4 -2 -20 5.32 0.43
 4 -2 -20 5.2 0.44
 4 2 -19 0.84 0.3
 4 2 -19 1.67 0.38
 -4 -2 19 0.68 0.35
 -4 -2 19 1.64 0.4
 -4 2 19 1.38 0.28
 -4 2 19 1.38 0.26
 4 -2 -19 1.31 0.23
 4 -2 -19 0.97 0.22
 4 2 -18 205.01 9.32
 4 2 -18 213.8 9.75
 -4 -2 18 214.49 9.8
 -4 -2 18 193.72 8.83
 -4 2 18 199.24 8.94
 -4 2 18 210.57 9.5
 4 -2 -18 212.33 9.54
 4 2 -17 91.65 4.36
 4 2 -17 94.1 4.44
 -4 -2 17 94.19 4.48
 -4 -2 17 91.2 4.31
 -4 2 17 88.18 4.08
 -4 2 17 98.4 4.51
 4 -2 -17 90.3 4.16
 4 -2 -17 84.62 3.87
 4 2 -16 28.66 1.57
 4 2 -16 29.79 1.61
 -4 -2 16 27.99 1.51
 -4 -2 16 29.23 1.6
 -4 2 16 28.83 1.46
 -4 2 16 29.26 1.45
 4 -2 -16 28.54 1.41
 4 -2 -16 28.51 1.43
 4 2 -15 128.65 5.95
 4 2 -15 124.03 5.73
 -4 -2 15 122.03 5.67
 -4 -2 15 127.38 5.88
 -4 2 15 125.58 5.71
 -4 2 15 126.16 5.69
 4 -2 -15 125.5 5.69
 4 -2 -15 117.32 5.29
 4 2 -14 6.97 0.62
 4 2 -14 7.15 0.58
 -4 -2 14 7.07 0.6
 -4 -2 14 6.79 0.61
 -4 2 14 6.35 0.41
 -4 2 14 7.15 0.49
 4 -2 -14 6.79 0.45
 4 -2 -14 7.17 0.45
 4 2 -13 49.83 2.44
 4 2 -13 50.53 2.49
 -4 -2 13 55.43 2.68
 -4 -2 13 50.2 2.49
 -4 2 13 50.16 2.36
 -4 2 13 50.4 2.33
 4 -2 -13 49.14 2.3
 4 -2 -13 51.83 2.39
 4 2 -12 32.4 1.67
 4 2 -12 33.15 1.69
 -4 -2 12 31.06 1.62
 -4 -2 12 34.85 1.76
 -4 2 12 33.04 1.59
 -4 2 12 34.15 1.6
 4 -2 -12 32.93 1.57
 4 -2 -12 34.08 1.59
 4 2 -11 122.03 5.6
 -4 -2 11 124.85 5.74
 -4 2 11 122.84 5.49
 -4 2 11 123.7 5.57
 4 -2 -11 119.33 5.36
 4 -2 -11 124.15 5.55
 4 2 -10 12.36 0.75
 4 2 -10 13.68 0.82
 -4 -2 10 13.53 0.79
 -4 -2 10 13.83 0.85
 4 -2 -10 13 0.68
 4 -2 -10 13.7 0.68
 4 2 -9 49.79 2.37
 -4 -2 9 49.5 2.35
 -4 -2 9 49.67 2.42
 -4 2 9 48.4 2.2
 -4 2 9 48.07 2.22
 4 -2 -9 48.73 2.24
 4 -2 -9 48.73 2.21
 4 2 -8 7.74 0.51
 -4 -2 8 7.95 0.52
 -4 2 8 8.06 0.42
 -4 2 8 8.38 0.46
 4 -2 -8 6.97 0.37
 4 -2 -8 8.7 0.47
 4 2 -7 87.19 3.99
 4 2 -7 82.86 3.82
 -4 -2 7 84.33 3.86
 -4 -2 7 85.07 3.92
 -4 2 7 85.4 3.84
 -4 2 7 90.96 4.07
 4 -2 -7 85.93 3.86
 4 -2 -7 85.6 3.84
 4 2 -6 84.99 3.88
 4 2 -6 85.85 3.94
 -4 -2 6 82.66 3.78
 -4 -2 6 85.6 3.94
 -4 2 6 86.91 3.9
 -4 2 6 82.86 3.73
 4 -2 -6 80.98 3.64
 4 -2 -6 86.91 3.89
 4 2 -5 51.26 2.4
 4 2 -5 50.08 2.37
 -4 -2 5 47.75 2.25
 -4 -2 5 51.67 2.45
 -4 2 5 48.03 2.19
 -4 2 5 52.37 2.38
 4 -2 -5 56.58 2.56
 4 -2 -5 51.63 2.35
 4 2 -4 10.14 0.62
 4 2 -4 9.9 0.59
 -4 -2 4 10.44 0.63
 -4 -2 4 10.33 0.6
 -4 2 4 10.02 0.53
 -4 2 4 9.71 0.51
 4 -2 -4 10.55 0.54
 4 -2 -4 9.61 0.51
 4 2 -3 18.08 0.94
 4 2 -3 19.03 0.97
 -4 -2 3 17.94 0.93
 -4 -2 3 18.44 0.97
 -4 2 3 19.75 0.95
 -4 2 3 18.99 0.92
 4 -2 -3 18.29 0.88
 4 -2 -3 18.63 0.91
 4 2 -2 839.66 37.03
 4 2 -2 829.85 36.61
 -4 -2 2 841.7 37.13
 -4 -2 2 882.98 38.95
 -4 2 2 824.12 36.33
 -4 2 2 926.73 40.84
 4 -2 -2 893.61 39.39
 4 -2 -2 891.16 39.27
 4 2 -1 39.35 1.86
 4 2 -1 41.57 1.96
 -4 -2 1 40.13 1.89
 -4 -2 1 40.45 1.9
 -4 2 1 42.6 1.97
 -4 2 1 43 1.98
 4 -2 -1 41.17 1.89
 4 -2 -1 40.88 1.9
 4 2 0 1009.3 44.48
 4 2 0 999.49 44.07
 -4 -2 0 1047.73 46.19
 -4 -2 0 1051 46.32
 -4 2 0 1043.64 45.99
 -4 2 0 1039.15 45.78
 4 -2 0 945.53 41.7
 4 -2 0 1034.24 45.58
 4 2 1 187.1 8.33
 4 2 1 180.52 8.04
 -4 -2 -1 173.16 7.71
 -4 -2 -1 189.02 8.42
 -4 2 -1 183.14 8.16
 -4 2 -1 184.49 8.22
 4 -2 1 189.68 8.45
 4 -2 1 184.57 8.24
 4 2 2 2647.73 116.55
 -4 -2 -2 2506.29 110.33
 -4 -2 -2 2469.91 108.74
 -4 2 -2 2673.08 117.65
 -4 2 -2 2368.12 104.24
 4 -2 2 2655.09 116.87
 4 2 3 2001.84 88.14
 4 2 3 2066.85 91
 -4 -2 -3 1829.74 80.57
 -4 -2 -3 1938.07 85.36
 -4 2 -3 1850.6 81.51
 -4 2 -3 1814.21 79.88
 4 -2 3 1713.24 75.46
 4 -2 3 1796.22 79.1
 4 2 4 12.92 0.65
 4 2 4 11.96 0.62
 -4 -2 -4 12.55 0.64
 -4 -2 -4 13.1 0.66
 -4 2 -4 13.54 0.74
 -4 2 -4 13 0.71
 4 -2 4 13.97 0.76
 4 -2 4 13.11 0.73
 4 2 5 43.17 1.97
 4 2 5 44.11 2.03
 -4 -2 -5 42.43 1.95
 -4 -2 -5 43.33 1.99
 -4 2 -5 41.61 1.98
 -4 2 -5 42.43 2.02
 4 -2 5 44.19 2.11
 4 -2 5 41.45 1.98
 4 2 6 6.38 0.35
 4 2 6 6.33 0.38
 -4 -2 -6 7.55 0.43
 -4 -2 -6 6.68 0.38
 -4 2 -6 7.01 0.48
 -4 2 -6 7.21 0.48
 4 -2 6 6.78 0.46
 4 -2 6 6.61 0.47
 4 2 7 232.07 10.31
 -4 -2 -7 213.35 9.46
 -4 -2 -7 227.9 10.12
 -4 2 -7 238.04 10.65
 4 -2 7 232.77 10.43
 4 2 8 97.58 4.37
 4 2 8 97.25 4.39
 -4 -2 -8 98.23 4.42
 -4 -2 -8 100.32 4.5
 -4 2 -8 102.32 4.7
 4 -2 8 99.17 4.57
 4 2 9 0.18 0.12
 4 2 9 0.23 0.13
 -4 2 -9 0.1 0.19
 -4 2 -9 0.15 0.21
 4 -2 9 0.44 0.18
 4 -2 9 0.23 0.21
 4 2 10 0.6 0.13
 4 2 10 0.57 0.15
 -4 -2 -10 0.66 0.14
 -4 -2 -10 0.65 0.14
 -4 2 -10 0.66 0.22
 4 -2 10 0.59 0.22
 4 2 11 1.51 0.17
 4 2 11 1.88 0.22
 -4 -2 -11 1.75 0.2
 -4 -2 -11 1.85 0.19
 -4 2 -11 1.77 0.27
 -4 2 -11 1.88 0.3
 4 -2 11 1.85 0.32
 4 -2 11 2.2 0.31
 4 2 12 36.37 1.7
 4 2 12 36.84 1.77
 -4 -2 -12 38.15 1.81
 -4 -2 -12 37.42 1.75
 -4 2 -12 37.41 1.87
 -4 2 -12 40.41 2.03
 4 -2 12 38.5 1.96
 4 -2 12 38.39 1.92
 4 2 13 474.19 21
 4 2 13 422.69 18.77
 -4 -2 -13 459.07 20.32
 -4 -2 -13 426.37 18.91
 -4 2 -13 455.39 20.36
 4 -2 13 426.78 19
 4 -2 13 425.96 19.03
 4 2 14 137.19 6.17
 4 2 14 130.41 5.92
 -4 -2 -14 135.52 6.09
 -4 -2 -14 132.74 6
 -4 2 -14 137.52 6.3
 -4 2 -14 131.55 6.07
 4 -2 14 134.17 6.21
 4 -2 14 134.86 6.18
 4 2 15 437.82 19.42
 4 2 15 418.6 18.61
 -4 -2 -15 426.78 18.93
 -4 -2 -15 411.24 18.26
 -4 2 -15 430.87 19.19
 -4 2 -15 408.3 18.24
 4 -2 15 404.13 18.09
 4 -2 15 406.62 18.14
 4 2 16 4.74 0.4
 4 2 16 5.28 0.44
 -4 -2 -16 5.89 0.42
 -4 -2 -16 6.1 0.45
 -4 2 -16 6.17 0.54
 4 -2 16 6.12 0.55
 4 -2 16 5.2 0.51
 4 2 17 0.33 0.22
 4 2 17 0.04 0.18
 -4 -2 -17 0.04 0.14
 -4 -2 -17 0.22 0.17
 -4 2 -17 0.22 0.23
 -4 2 -17 0.2 0.24
 4 -2 17 -0.02 0.26
 4 -2 17 -0.14 0.23
 4 2 18 1.99 0.31
 4 2 18 1.98 0.32
 -4 -2 -18 1.97 0.26
 -4 -2 -18 1.57 0.25
 -4 2 -18 1.87 0.34
 -4 2 -18 2.04 0.35
 4 -2 18 2.09 0.37
 4 -2 18 2.3 0.4
 4 2 19 0.35 0.28
 4 2 19 0.3 0.21
 -4 -2 -19 0.63 0.21
 -4 -2 -19 0.38 0.17
 -4 2 -19 0.55 0.27
 4 -2 19 0.54 0.27
 4 2 20 5.6 0.51
 -4 -2 -20 5.87 0.48
 -4 -2 -20 5.27 0.45
 -4 2 -20 4.57 0.52
 -4 2 -20 5.47 0.55
 4 -2 20 5.4 0.58
 -4 -2 -21 21.33 1.17
 -4 2 -21 17.94 1.14
 4 -2 21 20.43 1.33
 -4 2 -22 8.06 0.68
 -4 2 -22 8.3 0.73
 4 -2 22 9.05 0.91
 4 -2 22 7.76 0.75
 -4 2 -23 18.59 1.17
 -4 2 -23 19.48 1.25
 4 -2 23 22.01 1.49
 -4 2 -24 21.16 1.29
 -4 2 -24 21.94 1.35
 4 4 -25 23.22 1.39
 -4 -4 25 24.85 1.61
 -4 -4 25 24.18 1.81
 4 4 -24 -0.07 0.35
 4 4 -24 -0.03 0.25
 -4 -4 24 0.27 0.46
 4 4 -23 0.52 0.33
 4 4 -23 0.77 0.33
 -4 -4 23 1.01 0.45
 4 4 -22 10.55 0.83
 -4 -4 22 9.25 0.91
 4 4 -21 82.29 4.01
 4 4 -21 83.88 4.13
 -4 -4 21 75.42 3.78
 -4 -4 21 83.07 4.08
 4 4 -20 1.74 0.37
 4 4 -20 2.33 0.45
 -4 -4 20 1.62 0.43
 -4 -4 20 1.93 0.45
 4 4 -19 3.92 0.49
 4 4 -19 4.12 0.57
 -4 -4 19 4.03 0.54
 -4 -4 19 3.14 0.47
 4 4 -18 12.74 0.91
 4 4 -18 9.97 0.8
 -4 -4 18 12.93 0.94
 -4 -4 18 12.39 0.9
 4 4 -17 4.62 0.51
 -4 -4 17 4.84 0.55
 4 4 -16 44.48 2.31
 4 4 -15 220.22 10.01
 4 4 -15 212.37 9.68
 -4 -4 15 207.95 9.5
 -4 -4 15 215.92 9.81
 4 4 -14 273.07 12.34
 4 4 -14 272.09 12.27
 -4 -4 14 264.44 11.95
 -4 -4 14 276.42 12.46
 4 4 -13 626.68 27.87
 4 4 -13 653.66 29.03
 -4 -4 13 623.41 27.73
 -4 -4 13 642.62 28.54
 4 4 -12 81.55 3.88
 4 4 -12 83.8 3.97
 -4 -4 12 79.71 3.81
 -4 -4 12 80.29 3.81
 4 4 -11 58.46 2.85
 4 4 -11 59.11 2.86
 -4 -4 11 60.01 2.92
 -4 -4 11 58.87 2.84
 4 4 -10 30.89 1.62
 4 4 -10 26.18 1.41
 -4 -4 10 29.85 1.59
 -4 -4 10 31.16 1.62
 4 4 -9 94.39 4.41
 4 4 -9 109.27 5.06
 -4 -4 9 92.22 4.28
 -4 -4 9 91.77 4.29
 4 4 -8 1.84 0.32
 -4 -4 8 1.81 0.32
 -4 -4 8 1.86 0.3
 -4 4 8 1.68 0.14
 -4 4 8 1.76 0.15
 4 -4 -8 1.73 0.15
 4 -4 -8 1.55 0.13
 4 4 -7 125.21 5.71
 -4 -4 7 121.13 5.57
 -4 -4 7 116.59 5.33
 -4 4 7 120.72 5.38
 -4 4 7 125.09 5.59
 -4 -4 6 70.03 3.32
 -4 4 6 71.7 3.24
 -4 4 6 73.3 3.32
 4 -4 -6 70.07 3.19
 4 -4 -6 70.15 3.16
 4 4 -5 560.04 24.81
 -4 -4 5 573.12 25.39
 -4 4 5 577.21 25.48
 -4 4 5 560.86 24.77
 4 -4 -5 594.79 26.27
 4 -4 -5 549.01 24.27
 4 4 -4 292.08 13.01
 -4 -4 4 306.02 13.63
 -4 4 4 306.06 13.56
 -4 4 4 301.36 13.36
 4 -4 -4 270.62 12.01
 4 -4 -4 326.71 14.47
 4 4 -3 0.75 0.2
 -4 -4 3 0.92 0.21
 4 4 -2 9.93 0.62
 4 4 -2 8.85 0.55
 -4 -4 2 10.46 0.66
 -4 -4 2 10.29 0.61
 -4 4 2 10.58 0.59
 -4 4 2 8.55 0.48
 4 -4 -2 10.43 0.61
 4 -4 -2 10.71 0.61
 4 4 -1 6.67 0.46
 4 4 -1 6.54 0.47
 -4 -4 1 6.88 0.5
 -4 -4 1 6.52 0.44
 -4 4 1 7.01 0.46
 -4 4 1 6.91 0.45
 4 -4 -1 6.73 0.45
 4 -4 -1 6.23 0.42
 4 4 0 42.19 2
 4 4 0 39.95 1.92
 -4 -4 0 42.06 2.02
 -4 -4 0 40.82 1.93
 -4 4 0 46.23 2.19
 -4 4 0 40.53 1.93
 4 -4 0 35.88 1.71
 4 -4 0 38 1.82
 4 4 1 721.11 31.87
 4 4 1 737.46 32.55
 -4 -4 -1 702.71 31.06
 -4 -4 -1 738.69 32.6
 -4 4 -1 761.57 33.65
 -4 4 -1 714.16 31.56
 4 -4 1 749.32 33.12
 4 -4 1 686.77 30.36
 4 4 2 200.55 8.96
 4 4 2 194.79 8.68
 -4 -4 -2 212.37 9.49
 -4 -4 -2 198.34 8.83
 -4 4 -2 207.87 9.31
 -4 4 -2 185.26 8.32
 4 -4 2 204.93 9.19
 4 -4 2 195.36 8.76
 4 4 3 553.1 24.44
 4 4 3 524.07 23.18
 -4 -4 -3 517.12 22.89
 -4 -4 -3 563.31 24.88
 -4 4 -3 526.11 23.32
 4 -4 3 548.19 24.3
 4 4 4 103.87 4.7
 4 4 4 104.69 4.71
 -4 -4 -4 105.63 4.75
 -4 -4 -4 99.83 4.52
 -4 4 -4 99.91 4.6
 -4 4 -4 97.21 4.46
 4 -4 4 103.51 4.76
 4 4 5 667.96 29.51
 4 4 5 668.78 29.52
 -4 -4 -5 673.27 29.71
 -4 -4 -5 657.33 29.05
 4 4 6 64.47 2.92
 4 4 6 70.8 3.2
 -4 -4 -6 69.04 3.14
 -4 -4 -6 72.97 3.29
 -4 4 -6 71.74 3.38
 4 -4 6 70.8 3.35
 4 -4 6 72.31 3.41
 4 4 7 18.15 0.87
 4 4 7 17.15 0.84
 -4 -4 -7 17.77 0.87
 -4 -4 -7 18.56 0.88
 -4 4 -7 18.36 1.04
 4 -4 7 20.36 1.15
 4 -4 7 17.69 1.01
 4 4 8 99.05 4.41
 4 4 8 107.76 4.81
 -4 -4 -8 98.48 4.4
 -4 -4 -8 99.38 4.43
 -4 4 -8 91.69 4.24
 -4 4 -8 105.43 4.89
 4 -4 8 105.47 4.94
 4 -4 8 101.01 4.67
 4 4 9 1.53 0.12
 -4 -4 -9 1.55 0.11
 -4 4 -9 1.96 0.31
 -4 4 -9 1.8 0.33
 4 -4 9 2.24 0.36
 4 -4 9 2.15 0.35
 -4 4 -10 5.14 0.48
 -4 4 -10 5.37 0.46
 4 -4 10 5.54 0.52
 4 -4 10 5.76 0.49
 -4 4 -11 37.92 1.93
 -4 4 -11 37.31 1.92
 4 -4 11 35.11 1.8
 4 -4 11 36.03 1.89
 -4 4 -12 54.25 2.68
 -4 4 -12 52.98 2.6
 4 -4 12 49.42 2.43
 4 -4 12 53.31 2.66
 -4 4 -13 9.83 0.71
 -4 4 -13 10.95 0.8
 4 -4 13 10.22 0.77
 4 -4 13 9.97 0.71
 -4 4 -14 28.17 1.57
 -4 4 -14 25.74 1.43
 4 -4 14 27.5 1.5
 4 -4 14 26.35 1.5
 4 -4 15 202.35 9.27
 -4 4 -16 9.82 0.78
 -4 4 -16 10.69 0.77
 4 -4 16 10.91 0.79
 -4 4 -17 33.43 1.79
 -4 4 -17 32.37 1.79
 4 -4 17 35.54 1.94
 4 -4 17 36.17 1.93
 -4 4 -18 0.63 0.29
 -4 4 -18 0.94 0.33
 4 -4 18 0.73 0.32
 4 -4 18 0.92 0.35
 -4 4 -19 38.42 2.03
 -4 4 -19 37.88 2.05
 4 -4 19 38.07 2.07
 4 -4 19 37.33 2.04
 -4 4 -20 7.18 0.64
 -4 4 -20 7.28 0.65
 4 -4 20 7.35 0.7
 4 -4 20 4.95 0.59
 -4 4 -21 6.61 0.61
 -4 4 -21 7.02 0.68
 4 -4 21 8.41 0.77
 -4 4 -22 37.35 2.02
 -4 4 -22 37.95 2.06
 4 -4 22 40.19 2.23
 -4 4 -23 3.51 0.47
 4 -4 23 3.66 0.66
 -4 4 -24 6.48 0.64
 -4 4 -24 6.72 0.68
 4 -4 24 7.39 0.79
 4 -4 24 7.01 0.78
 -4 4 -25 15.56 1.05
 -4 4 -25 14.46 1.03
 4 -4 25 16.9 1.32
 4 -4 25 17.52 1.4
 4 6 -25 1.52 0.41
 4 6 -24 10.58 0.8
 4 6 -24 11.07 0.87
 -4 -6 24 12.76 1.08
 4 6 -23 5.91 0.65
 4 6 -23 5.54 0.59
 -4 -6 23 5.84 0.75
 -4 -6 23 3.58 0.75
 4 6 -22 4.2 0.52
 4 6 -22 5.37 0.6
 -4 -6 22 3.13 0.67
 -4 -6 22 4.39 0.59
 4 6 -21 64.83 3.31
 4 6 -21 57.39 2.94
 -4 -6 21 64.02 3.26
 4 6 -20 0.21 0.33
 4 6 -20 -0.27 0.36
 -4 -6 20 -0.43 0.37
 -4 -6 20 0.3 0.42
 4 6 -19 0.4 0.38
 4 6 -19 0.64 0.31
 -4 -6 19 0.32 0.36
 4 6 -18 9.57 0.8
 4 6 -18 10.68 0.83
 -4 -6 18 10.51 0.85
 -4 -6 18 10.2 0.82
 4 6 -17 3.8 0.55
 -4 -6 17 4.32 0.55
 -4 -6 17 4.35 0.54
 4 6 -16 1.13 0.38
 4 6 -16 1.3 0.32
 -4 -6 16 1.14 0.35
 -4 -6 16 1.12 0.37
 4 6 -15 4.57 0.57
 4 6 -15 4.38 0.49
 -4 -6 15 4.3 0.53
 -4 -6 15 5.17 0.54
 4 6 -14 30.52 1.7
 4 6 -14 31.86 1.76
 -4 -6 14 32.1 1.77
 -4 -6 14 30.41 1.68
 4 6 -13 93.65 4.47
 -4 -6 13 99.05 4.71
 4 6 -12 296.94 13.4
 4 6 -12 305.2 13.77
 -4 -6 12 296.17 13.36
 -4 -6 12 300.42 13.54
 4 6 -11 12.22 0.86
 -4 -6 11 11.96 0.84
 4 6 -10 37.48 1.97
 4 6 -10 38.07 1.99
 -4 -6 10 38.89 2.03
 -4 -6 10 39.57 2.06
 4 6 -9 76.85 3.7
 4 6 -9 78.37 3.76
 -4 -6 9 77.55 3.72
 -4 -6 9 76.48 3.66
 -4 6 9 86.05 3.87
 -4 6 9 79.35 3.58
 4 -6 -9 77.75 3.5
 4 -6 -9 78.81 3.57
 4 6 -8 2.28 0.37
 4 6 -8 2.81 0.37
 -4 -6 8 2.61 0.4
 -4 -6 8 2.44 0.37
 -4 6 8 2.55 0.24
 -4 6 8 2.88 0.24
 4 -6 -8 2.67 0.24
 4 -6 -8 2.46 0.24
 4 6 -7 96.8 4.56
 4 6 -7 81.27 3.86
 -4 -6 7 83.11 3.92
 -4 -6 7 84.82 4.03
 -4 6 7 89.57 4.07
 -4 6 7 91.45 4.14
 4 -6 -7 82.37 3.77
 4 -6 -7 88.3 4
 4 6 -6 2.95 0.4
 4 6 -6 3.16 0.37
 -4 -6 6 3.06 0.4
 -4 -6 6 3.41 0.39
 -4 6 6 2.98 0.27
 -4 6 6 2.98 0.27
 4 -6 -6 2.79 0.26
 4 -6 -6 3.01 0.29
 4 6 -5 70.07 3.35
 -4 -6 5 76.32 3.63
 -4 -6 5 72.64 3.43
 -4 6 5 74.11 3.42
 -4 6 5 72.11 3.32
 4 -6 -5 72.76 3.38
 4 -6 -5 72.6 3.34
 4 6 -4 60.01 2.92
 4 6 -4 51.92 2.54
 -4 -6 4 49.83 2.46
 -4 -6 4 46.77 2.29
 -4 6 4 49.22 2.32
 -4 6 4 51.43 2.43
 4 6 -3 528.16 23.48
 -4 -6 3 486.46 21.6
 -4 -6 3 516.71 22.96
 -4 6 3 503.22 22.32
 -4 6 3 517.12 22.92
 4 -6 -3 520.39 23.09
 4 -6 -3 571.89 25.33
 4 6 -2 70.15 3.33
 -4 -6 2 76.53 3.58
 -4 -6 2 69.04 3.28
 -4 6 2 69.58 3.25
 4 -6 -2 72.76 3.41
 4 6 -1 4.57 0.43
 -4 -6 1 4.81 0.48
 -4 6 1 5.79 0.46
 -4 6 1 4.77 0.41
 4 -6 -1 4.45 0.4
 4 -6 -1 4.57 0.46
 4 6 0 44.48 2.19
 4 6 0 51.92 2.51
 -4 -6 0 46.28 2.27
 -4 -6 0 44.19 2.13
 -4 6 0 43.66 2.13
 4 6 1 23.65 1.27
 4 6 1 26.83 1.38
 -4 -6 -1 24.43 1.25
 -4 6 -1 24.38 1.3
 -4 6 -1 27.5 1.43
 4 -6 1 21.48 1.23
 4 -6 1 25.32 1.36
 4 6 2 5.67 0.45
 -4 -6 -2 5.19 0.4
 -4 6 -2 4.66 0.43
 -4 6 -2 5.28 0.46
 4 -6 2 5.82 0.51
 4 -6 2 4.98 0.49
 4 6 3 653.66 28.95
 4 6 3 748.09 33.08
 -4 -6 -3 702.71 31.11
 -4 -6 -3 647.94 28.66
 -4 6 -3 625.45 27.74
 -4 6 -3 681.86 30.21
 4 -6 3 704.75 31.25
 4 -6 3 687.17 30.49
 -4 -6 -4 8.9 0.55
 -4 -6 -4 9.49 0.62
 -4 6 -4 8.71 0.62
 -4 6 -4 10.06 0.69
 4 -6 4 9.69 0.7
 4 -6 4 9.42 0.68
 4 6 5 2.84 0.3
 4 6 5 2.79 0.33
 -4 -6 -5 3.01 0.28
 -4 -6 -5 2.92 0.32
 -4 6 -5 2.44 0.32
 -4 6 -5 2.57 0.36
 4 -6 5 2.4 0.36
 4 -6 5 2.56 0.36
 4 6 6 7.06 0.48
 4 6 6 8.29 0.53
 -4 -6 -6 8.6 0.5
 -4 -6 -6 8.26 0.53
 -4 6 -6 9.03 0.64
 -4 6 -6 7.77 0.59
 4 -6 6 8.76 0.66
 4 -6 6 7.88 0.62
 4 6 7 98.8 4.49
 4 6 7 118.84 5.37
 -4 -6 -7 119 5.38
 -4 -6 -7 120.1 5.4
 -4 6 -7 113.28 5.25
 -4 6 -7 117.94 5.45
 4 -6 7 112.38 5.22
 4 -6 7 118.59 5.49
 4 6 8 0.48 0.14
 4 6 8 0.46 0.13
 -4 -6 -8 0.44 0.13
 -4 -6 -8 0.5 0.13
 -4 6 -8 0.25 0.22
 -4 6 -8 0.33 0.25
 4 -6 8 0.26 0.26
 4 -6 8 0.26 0.23
 4 6 9 0.13 0.1
 4 6 9 0.16 0.09
 -4 -6 -9 0.17 0.1
 -4 -6 -9 0.18 0.1
 -4 6 -9 0.37 0.22
 -4 6 -9 0.05 0.25
 4 -6 9 -0.25 0.24
 4 -6 9 -0.09 0.22
 -4 6 -10 76.93 3.7
 4 -6 10 79.71 3.85
 -4 6 -11 303.44 13.65
 -4 6 -11 318.61 14.34
 4 -6 11 297.07 13.42
 4 -6 11 304.63 13.69
 -4 6 -12 256.31 11.59
 4 -6 12 241.6 10.93
 -4 6 -13 18.17 1.14
 -4 6 -13 18.81 1.14
 4 -6 13 17.91 1.14
 4 -6 13 16.4 1.02
 -4 6 -14 2.22 0.37
 -4 6 -14 2.64 0.44
 4 -6 14 2.8 0.45
 4 -6 14 2.67 0.41
 -4 6 -15 19.61 1.17
 -4 6 -15 23.09 1.38
 4 -6 15 21.58 1.28
 4 -6 15 20.84 1.28
 -4 6 -16 1.44 0.37
 -4 6 -16 1.54 0.33
 4 -6 16 1.55 0.37
 4 -6 16 1.11 0.35
 -4 6 -17 12.93 0.9
 -4 6 -17 11.98 0.89
 -4 6 -18 11.95 0.89
 -4 6 -18 10.23 0.8
 4 -6 18 10.85 0.93
 4 -6 18 10.35 0.83
 -4 6 -19 9.38 0.77
 4 -6 19 9.23 0.82
 4 -6 19 10.87 0.87
 -4 6 -20 2.83 0.46
 4 -6 20 1.73 0.41
 4 -6 20 0.92 0.47
 -4 6 -21 8.04 0.7
 -4 6 -21 7.46 0.7
 4 -6 21 6.5 0.62
 -4 6 -22 19.47 1.24
 -4 6 -22 19.57 1.24
 4 -6 22 22.07 1.45
 -4 6 -23 0.61 0.34
 -4 6 -23 0.26 0.27
 4 -6 23 -0.11 0.57
 4 -6 23 0.42 0.41
 -4 6 -24 0.08 0.26
 4 8 -21 0.2 0.41
 -4 -8 21 0.1 0.39
 4 8 -20 -0.38 0.32
 4 8 -20 -0.09 0.29
 -4 -8 20 0.09 0.44
 -4 -8 20 -0.23 0.36
 4 8 -19 9.58 0.81
 4 8 -19 7.88 0.74
 4 8 -18 30.31 1.72
 4 8 -18 32.74 1.84
 -4 -8 18 32.04 1.8
 -4 -8 18 34.15 1.93
 4 8 -17 71.01 3.51
 4 8 -17 75.34 3.76
 -4 -8 17 64.26 3.2
 -4 -8 17 70.03 3.5
 4 8 -16 102.93 4.94
 4 8 -16 104.32 4.99
 -4 -8 16 92.02 4.51
 -4 -8 16 99.79 4.78
 4 8 -15 0.09 0.35
 -4 -8 15 0.2 0.3
 4 8 -14 36.79 2
 4 8 -14 39.09 2.11
 -4 -8 14 39.22 2.09
 -4 -8 14 36.82 2.01
 4 8 -13 0.21 0.25
 4 8 -13 -0.28 0.34
 -4 -8 13 -0.1 0.27
 -4 -8 13 0.01 0.29
 4 8 -12 0.15 0.31
 4 8 -12 0.09 0.24
 -4 -8 12 -0.07 0.31
 -4 -8 12 -0.19 0.3
 4 8 -11 102.61 4.88
 4 8 -11 115.08 5.44
 -4 -8 11 105.47 5
 -4 -8 11 103.83 4.93
 4 8 -10 26.73 1.57
 4 8 -10 23.13 1.38
 -4 -8 10 20.82 1.28
 -4 -8 10 22.31 1.34
 -4 8 10 25.68 1.26
 -4 8 10 23.03 1.16
 4 -8 -10 23.62 1.19
 4 -8 -10 24.77 1.23
 4 8 -9 17.46 1.15
 4 8 -9 14.89 1
 -4 -8 9 14.71 1
 -4 -8 9 14.62 1
 -4 8 9 15.95 0.87
 -4 8 9 15.65 0.86
 4 -8 -9 14.92 0.82
 4 -8 -9 14.61 0.83
 4 8 -8 12.16 0.87
 -4 -8 8 12.5 0.9
 -4 8 8 11.26 0.69
 -4 8 8 11.28 0.67
 4 -8 -8 10.9 0.66
 4 -8 -8 11.62 0.72
 4 8 -7 50.61 2.57
 4 8 -7 48.65 2.53
 -4 -8 7 46.81 2.4
 -4 -8 7 46.07 2.37
 -4 8 7 48.11 2.31
 4 -8 -7 44.93 2.16
 4 -8 -7 49.01 2.38
 4 8 -6 399.31 17.93
 -4 -8 6 336.4 15.11
 -4 8 6 359.61 16.02
 -4 8 6 345.1 15.38
 4 -8 -6 349.97 15.63
 -4 8 5 1.2 0.24
 4 -8 -5 1.18 0.26
 4 8 -4 7.1 0.6
 -4 -8 4 6.56 0.6
 -4 -8 4 6.37 0.58
 -4 8 4 6.4 0.49
 -4 8 4 5.85 0.46
 4 -8 -4 5.79 0.5
 4 -8 -4 6.49 0.5
 4 8 -3 23.59 1.35
 -4 -8 3 22.28 1.27
 -4 -8 3 22.79 1.32
 -4 8 3 22.33 1.22
 -4 8 3 21.19 1.17
 4 -8 -3 22.51 1.25
 4 -8 -3 21.25 1.16
 4 8 -2 12.06 0.83
 4 8 -2 11.31 0.83
 -4 -8 2 12.3 0.85
 -4 -8 2 13.86 0.9
 -4 8 2 13.96 0.87
 -4 8 2 11.13 0.73
 4 -8 -2 12.36 0.78
 4 -8 -2 13.08 0.84
 4 8 -1 52.86 2.62
 -4 -8 1 59.89 2.92
 -4 -8 1 51.18 2.55
 -4 8 1 54.53 2.65
 -4 8 1 58.58 2.86
 4 8 0 0.03 0.25
 4 8 0 0.01 0.21
 -4 -8 0 -0.02 0.24
 -4 -8 0 -0.12 0.27
 -4 8 0 0.21 0.22
 -4 8 0 -0.03 0.22
 4 -8 0 -0.04 0.21
 4 -8 0 0.12 0.25
 -4 -8 -1 0.48 0.28
 -4 -8 -1 0.25 0.24
 -4 8 -1 0.54 0.25
 -4 8 -1 0.59 0.26
 4 -8 1 0.59 0.28
 4 -8 1 0.48 0.25
 4 8 2 177.25 8.08
 -4 -8 -2 163.39 7.46
 -4 -8 -2 163.39 7.44
 -4 8 -2 176.64 8.04
 4 -8 2 170.83 7.82
 4 -8 2 151.05 6.92
 4 8 3 118.8 5.49
 -4 -8 -3 118.96 5.5
 -4 -8 -3 106.33 4.92
 -4 8 -3 129.67 5.99
 -4 8 -3 118.96 5.51
 4 -8 3 124.15 5.77
 4 -8 3 119.82 5.55
 4 8 4 116.51 5.38
 -4 -8 -4 117.08 5.41
 -4 8 -4 107.27 5.01
 -4 8 -4 106.74 4.98
 4 -8 4 126.85 5.9
 4 -8 4 107.31 5.01
 4 8 5 8.67 0.63
 -4 -8 -5 8.54 0.59
 -4 -8 -5 9.32 0.68
 -4 8 -5 9.67 0.73
 4 -8 5 9.15 0.73
 4 8 6 180.03 8.15
 -4 -8 -6 161.35 7.3
 -4 8 -6 176.76 8.08
 -4 8 -6 155.42 7.15
 4 -8 6 167.4 7.71
 4 -8 6 149.42 6.9
 4 8 7 86.21 4.02
 4 8 7 91 4.2
 -4 -8 -7 87.69 4.1
 -4 -8 -7 83.39 3.85
 -4 8 -7 80.7 3.86
 4 -8 7 80.45 3.84
 4 8 8 228.76 10.23
 4 8 8 226.35 10.16
 -4 -8 -8 224.88 10.11
 -4 -8 -8 226.39 10.13
 -4 8 -8 214.9 9.77
 -4 8 -8 228.19 10.37
 4 -8 8 201.04 9.16
 4 -8 8 234.61 10.67
 4 8 9 5.28 0.4
 4 8 9 4.84 0.36
 -4 -8 -9 4.93 0.38
 -4 -8 -9 5.48 0.39
 -4 8 -9 4.82 0.51
 -4 8 -9 4.98 0.54
 4 -8 9 4.79 0.54
 4 -8 9 5.1 0.53
 4 8 10 14.6 0.74
 4 8 10 13.2 0.68
 -4 -8 -10 13.73 0.71
 -4 -8 -10 13.83 0.7
 -4 8 -10 14.46 0.98
 -4 8 -10 13.13 0.89
 4 -8 10 12.62 0.87
 4 -8 10 14.42 1
 -4 8 -11 0.16 0.29
 -4 8 -11 0.38 0.25
 4 -8 11 0.38 0.32
 4 -8 11 0.13 0.26
 -4 8 -12 0 0.29
 -4 8 -12 0.09 0.22
 4 -8 12 0.14 0.3
 4 -8 12 0.01 0.29
 -4 8 -13 0.08 0.22
 -4 8 -13 0.53 0.32
 4 -8 13 -0.07 0.29
 4 -8 13 0.13 0.29
 -4 8 -14 4.81 0.56
 -4 8 -14 4.75 0.52
 4 -8 14 5.62 0.59
 -4 8 -15 17.35 1.09
 -4 8 -15 19.98 1.26
 4 -8 15 17.36 1.14
 4 -8 15 18.97 1.21
 -4 8 -16 6.62 0.63
 4 -8 16 6.39 0.64
 4 -8 16 7.78 0.72
 -4 8 -17 8.13 0.72
 -4 8 -17 9.28 0.73
 4 -8 17 7.92 0.76
 4 -8 17 8.83 0.75
 4 -8 18 1.94 0.51
 4 -8 18 1.61 0.41
 -4 8 -19 65.16 3.26
 4 -8 19 60.58 3.09
 4 -8 19 59.85 3.18
 -4 8 -20 4.9 0.59
 4 -8 20 4.08 0.53
 4 10 -17 24.31 1.47
 -4 -10 17 22.9 1.4
 4 10 -16 7.3 0.7
 4 10 -16 7.78 0.71
 -4 -10 16 5.71 0.61
 -4 -10 16 7.91 0.76
 4 10 -15 15.63 1.08
 4 10 -15 14.49 1.02
 -4 -10 15 14.85 1.05
 -4 -10 15 16.31 1.09
 4 10 -14 7.64 0.71
 4 10 -14 7.16 0.68
 -4 -10 14 7.9 0.7
 -4 -10 14 7.23 0.68
 4 10 -13 13.43 1.05
 4 10 -13 10.02 0.81
 -4 -10 13 10.39 0.83
 -4 -10 13 12.17 0.89
 4 10 -12 16.84 1.24
 4 10 -12 14.42 1.02
 -4 -10 12 14.23 1
 4 10 -11 6.75 0.69
 4 10 -11 6.29 0.63
 -4 -10 11 6.12 0.62
 -4 -10 11 6.03 0.61
 -4 10 11 7.39 0.48
 4 10 -10 16.54 1.12
 -4 -10 10 13.25 1
 -4 -10 10 14.87 1.01
 -4 10 10 17.41 1.01
 4 -10 -10 15.01 0.89
 4 -10 -10 13.29 0.8
 4 10 -9 -0.05 0.27
 4 10 -9 -0.16 0.36
 -4 -10 9 -0.24 0.3
 -4 -10 9 0.26 0.3
 -4 10 9 0.13 0.19
 -4 10 9 0.12 0.27
 4 -10 -9 -0.08 0.22
 4 10 -8 45.38 2.39
 4 10 -8 45.25 2.39
 -4 -10 8 40.54 2.15
 -4 -10 8 41.17 2.17
 4 -10 -8 44.23 2.2
 4 10 -7 121.17 5.74
 4 10 -7 110.7 5.27
 -4 -10 7 111.19 5.25
 -4 -10 7 111.03 5.24
 -4 10 7 118.35 5.52
 -4 10 7 101.63 4.71
 4 -10 -7 114.01 5.28
 4 -10 -7 108.25 5.04
 4 10 -6 0.17 0.32
 4 10 -6 0.09 0.28
 -4 -10 6 -0.03 0.28
 -4 -10 6 0.25 0.31
 -4 10 6 0.26 0.22
 -4 10 6 0.23 0.25
 4 -10 -6 0.17 0.23
 4 -10 -6 -0.16 0.23
 4 10 -5 47.42 2.47
 -4 -10 5 41.98 2.21
 -4 -10 5 39.45 2.08
 -4 10 5 44.15 2.24
 4 -10 -5 41.08 2.12
 4 -10 -5 40.15 2.05
 4 10 -4 29.53 1.65
 4 10 -4 30.9 1.73
 -4 -10 4 30.44 1.69
 -4 -10 4 27.99 1.59
 -4 10 4 26.13 1.45
 -4 10 4 31.03 1.67
 4 -10 -4 29.26 1.61
 4 -10 -4 29.64 1.6
 4 10 -3 194.42 8.95
 4 10 -3 172.96 7.99
 -4 10 3 183.67 8.38
 -4 10 3 164.37 7.46
 4 -10 -3 183.54 8.36
 4 10 -2 8.36 0.7
 -4 -10 2 7.43 0.67
 -4 -10 2 6.79 0.64
 -4 10 2 7.96 0.64
 -4 10 2 7.5 0.63
 4 -10 -2 6.38 0.58
 4 -10 -2 7.41 0.64
 4 10 -1 10.23 0.79
 4 10 -1 8.42 0.68
 -4 -10 1 9.3 0.73
 -4 10 1 9.25 0.71
 -4 10 1 8.31 0.67
 4 -10 -1 9.17 0.72
 4 -10 -1 9.45 0.74
 4 10 0 339.59 15.27
 -4 -10 0 304.88 13.74
 -4 -10 0 329 14.81
 -4 10 0 309.7 13.93
 4 -10 0 312.89 14.11
 4 10 1 6.83 0.67
 4 10 1 6.13 0.58
 -4 -10 -1 7.1 0.62
 -4 -10 -1 7.89 0.68
 -4 10 -1 7.09 0.61
 -4 10 -1 7.89 0.69
 4 -10 1 6.21 0.58
 4 -10 1 6.66 0.6
 4 10 2 6.77 0.61
 4 10 2 7.91 0.69
 -4 -10 -2 6.39 0.58
 -4 -10 -2 6.85 0.63
 4 -10 2 6.29 0.58
 4 10 3 37.03 1.98
 4 10 3 43.86 2.27
 -4 -10 -3 42.27 2.2
 -4 -10 -3 40.18 2.07
 -4 10 -3 44.93 2.32
 -4 10 -3 45.42 2.33
 4 -10 3 42.68 2.21
 4 -10 3 43.62 2.28
 4 10 4 10.15 0.78
 4 10 4 9.38 0.73
 -4 -10 -4 11.33 0.82
 -4 -10 -4 9.29 0.7
 -4 10 -4 11.31 0.82
 -4 10 -4 11.98 0.84
 4 -10 4 10.05 0.8
 4 -10 4 9.14 0.72
 4 10 5 8.17 0.66
 4 10 5 7.84 0.64
 -4 -10 -5 7.94 0.68
 -4 -10 -5 8.32 0.67
 -4 10 -5 8.62 0.72
 -4 10 -5 7.91 0.66
 4 -10 5 8.18 0.68
 4 -10 5 8.15 0.72
 4 10 6 6.74 0.58
 4 10 6 7.73 0.64
 -4 -10 -6 6.41 0.59
 -4 -10 -6 6.96 0.59
 -4 10 -6 7.22 0.65
 -4 10 -6 5.89 0.56
 4 -10 6 5.83 0.57
 4 -10 6 6.3 0.62
 4 10 7 6.36 0.56
 -4 -10 -7 5.58 0.52
 -4 -10 -7 5.82 0.55
 -4 10 -7 6.19 0.58
 -4 10 -7 5.96 0.6
 4 -10 7 5.44 0.59
 4 -10 7 5.84 0.58
 4 10 8 2.37 0.39
 -4 -10 -8 2.59 0.38
 -4 -10 -8 3.25 0.4
 -4 10 -8 2.23 0.42
 -4 10 -8 2.64 0.41
 4 -10 8 2.64 0.44
 4 -10 8 2.72 0.43
 -4 -10 -9 2.94 0.37
 -4 -10 -9 3.37 0.37
 -4 10 -9 3.22 0.47
 -4 10 -9 2.78 0.42
 4 -10 9 2.41 0.43
 4 -10 9 3.18 0.47
 4 10 10 15.71 0.92
 -4 -10 -10 15.22 0.84
 -4 10 -10 16.6 1.06
 -4 10 -10 18.1 1.15
 4 -10 10 15.34 1.03
 4 -10 10 16.95 1.15
 -4 10 -11 5.31 0.55
 4 -10 11 4.89 0.55
 -4 10 -12 7.02 0.63
 -4 10 -12 6.93 0.66
 4 -10 12 5.8 0.6
 4 -10 12 5.83 0.59
 -4 10 -13 14.19 0.97
 -4 10 -13 12.63 0.88
 4 -10 13 15 1.03
 4 -10 13 14.31 1
 -4 10 -14 6.86 0.63
 -4 10 -14 8.46 0.7
 4 -10 14 8 0.69
 4 -10 14 7.49 0.71
 -4 10 -15 1.89 0.41
 -4 10 -15 1.49 0.37
 4 -10 15 1.77 0.43
 4 -10 15 1.35 0.34
 -4 10 -16 -0.32 0.28
 4 -10 16 -0.05 0.27
 4 12 -12 17.52 1.18
 -4 -12 12 16.35 1.08
 4 12 -11 20.3 1.33
 4 12 -11 21.58 1.4
 -4 -12 11 19.04 1.23
 -4 -12 11 16.78 1.12
 4 12 -10 6.04 0.68
 4 12 -10 7.94 0.79
 -4 -12 10 6.77 0.66
 -4 -12 10 7.1 0.67
 4 12 -9 1.47 0.43
 4 12 -9 1.28 0.41
 -4 -12 9 1.67 0.4
 -4 -12 9 1.88 0.41
 4 -12 -9 1.24 0.33
 4 12 -8 7.16 0.73
 4 12 -8 4.67 0.59
 -4 -12 8 5.94 0.62
 -4 -12 8 6.85 0.67
 -4 12 8 7.92 0.73
 4 -12 -8 6.23 0.58
 4 -12 -8 7.17 0.63
 4 12 -7 8.05 0.84
 -4 -12 7 9.29 0.79
 -4 -12 7 8.69 0.79
 -4 12 7 7.75 0.68
 4 -12 -7 8.05 0.67
 4 -12 -7 9.21 0.76
 4 12 -6 4.06 0.58
 -4 -12 6 3.21 0.49
 -4 12 6 4.68 0.64
 -4 12 6 3.35 0.44
 4 -12 -6 3.58 0.46
 4 -12 -6 3.22 0.46
 4 12 -5 4.13 0.66
 4 12 -5 5.22 0.64
 -4 -12 5 4.32 0.52
 -4 12 5 4.96 0.57
 -4 12 5 4.13 0.6
 4 -12 -5 4.21 0.5
 4 12 -4 0.69 0.48
 -4 -12 4 0.39 0.32
 -4 -12 4 1.14 0.35
 -4 12 4 0.54 0.34
 4 -12 -4 0.44 0.31
 4 -12 -4 0.24 0.27
 4 12 -3 22.44 1.46
 4 12 -3 24.72 1.54
 -4 -12 3 21.6 1.34
 -4 -12 3 20.34 1.24
 -4 12 3 24.6 1.49
 4 -12 -3 21.33 1.33
 4 -12 -3 23.51 1.39
 4 12 -2 0.06 0.4
 4 12 -2 0.16 0.32
 -4 -12 2 -0.03 0.3
 -4 -12 2 -0.42 0.29
 -4 12 2 0.08 0.3
 -4 12 2 0.36 0.34
 4 -12 -2 0.2 0.28
 4 -12 -2 0.29 0.28
 4 12 -1 5.53 0.67
 -4 -12 1 6.05 0.64
 -4 -12 1 5.75 0.61
 4 -12 -1 5.62 0.6
 4 -12 -1 5.13 0.56
 4 12 0 6.52 0.73
 -4 -12 0 6.57 0.65
 -4 -12 0 5.83 0.61
 4 -12 0 6.3 0.61
 4 -12 0 5.71 0.59
 4 12 1 44.64 2.42
 -4 -12 -1 35.22 1.95
 -4 -12 -1 36.79 1.98
 4 -12 1 34.6 1.89
 4 -12 1 36.61 1.97
 -4 -12 -2 52.61 2.68
 -4 -12 -2 54.16 2.82
 -4 12 -2 43 2.29
 4 -12 2 47.38 2.46
 4 -12 2 51.18 2.62
 4 12 3 35.64 2
 -4 -12 -3 34.63 1.92
 -4 12 -3 28.6 1.66
 4 -12 3 36.17 1.96
 4 -12 3 34.06 1.88
 4 12 4 1.47 0.47
 4 12 4 0.92 0.36
 -4 -12 -4 0.82 0.34
 -4 12 -4 0.41 0.35
 4 -12 4 1.47 0.37
 4 12 5 9.84 0.83
 -4 -12 -5 9.92 0.77
 -4 -12 -5 8.69 0.75
 4 -12 5 9.66 0.78
 4 -12 5 8.17 0.71
 4 12 6 12.4 0.93
 4 12 6 14.28 1.06
 -4 -12 -6 11.76 0.85
 -4 -12 -6 12.38 0.94
 4 -12 6 12.43 0.91
 4 -12 6 11.11 0.87
 -4 -12 -7 6.68 0.6
 -4 -12 -7 6.5 0.64
 4 -12 7 5.67 0.62
 4 -12 7 6.11 0.68
 -4 -12 -8 0.12 0.3
 -4 12 -8 -0.04 0.29
 -4 12 -8 0.02 0.3
 4 -12 8 0.09 0.29
 4 -12 8 0.16 0.28
 -4 12 -9 0.16 0.32
 -4 12 -9 0.47 0.35
 4 -12 9 0.51 0.29
 4 -12 9 0.65 0.32
 -4 12 -10 -0.07 0.31
 -4 12 -10 0.39 0.32
 4 -12 10 0.07 0.31
 4 -12 10 0.04 0.26
 -4 12 -11 0.32 0.29
 4 -12 11 0.14 0.25
 -4 -14 6 32.07 1.78
 4 14 -5 13.26 1.03
 -4 -14 5 11.54 0.87
 -4 -14 5 12.1 0.91
 4 14 -4 2.19 0.58
 -4 -14 4 2.3 0.44
 -4 -14 4 1.78 0.4
 -4 14 4 1.8 0.52
 -4 14 4 3.13 0.63
 4 -14 -4 2.06 0.41
 4 -14 -4 2.14 0.4
 4 14 -3 0.25 0.46
 4 14 -3 0.69 0.52
 -4 -14 3 0.67 0.34
 -4 -14 3 0.99 0.37
 -4 14 3 1.01 0.43
 4 -14 -3 0.75 0.34
 4 -14 -3 0.82 0.34
 4 14 -2 -0.09 0.41
 4 14 -2 1.32 0.55
 -4 -14 2 1.46 0.41
 -4 -14 2 1.14 0.37
 -4 14 2 1.54 0.47
 -4 14 2 1.47 0.57
 4 -14 -2 1.41 0.35
 4 14 -1 11.34 1.04
 -4 -14 1 13.12 0.94
 -4 -14 1 15.51 1.07
 -4 14 1 12.95 1.17
 4 -14 -1 13.83 0.95
 4 14 0 2.16 0.59
 4 14 0 1.34 0.48
 -4 -14 0 2.22 0.41
 -4 14 0 1.09 0.5
 4 -14 0 3.18 0.48
 4 14 1 21.51 1.52
 -4 -14 -1 20.12 1.26
 -4 14 -1 22.46 1.61
 4 -14 1 22.15 1.35
 4 -14 1 23.04 1.4
 4 14 2 -0.02 0.44
 -4 -14 -2 0.76 0.34
 -4 -14 -2 1.02 0.38
 -4 14 -2 0.88 0.51
 -4 14 -2 1.37 0.55
 4 -14 2 0.93 0.34
 4 -14 2 1.38 0.41
 4 14 3 27.76 1.89
 4 14 3 28.08 1.82
 -4 -14 -3 26.87 1.64
 -4 -14 -3 25.4 1.48
 -4 14 -3 35.16 2.25
 4 -14 3 29.18 1.69
 4 -14 3 27.05 1.58
 -4 -14 -4 -0.13 0.29
 -4 14 -4 0.02 0.35
 -4 14 -4 0.51 0.55
 4 -14 4 0.12 0.29
 4 -14 4 -0.03 0.3
 5 1 -24 2.09 0.43
 5 1 -24 1.27 0.38
 -5 -1 24 3.29 0.61
 5 1 -23 0.13 0.31
 -5 -1 23 0.1 0.42
 -5 -1 23 -0.12 0.32
 5 -1 -23 0.02 0.23
 5 1 -22 0.87 0.32
 5 1 -22 0.67 0.33
 -5 -1 22 1.02 0.38
 -5 1 22 1.08 0.37
 -5 1 22 0.52 0.34
 5 -1 -22 0.68 0.26
 5 1 -21 0.27 0.31
 5 1 -21 0.21 0.27
 -5 -1 21 -0.02 0.31
 -5 -1 21 0.19 0.34
 -5 1 21 0.32 0.26
 -5 1 21 -0.07 0.25
 5 -1 -21 0.12 0.23
 5 -1 -21 0.18 0.25
 5 1 -20 18.91 1.17
 5 1 -20 18.85 1.17
 -5 -1 20 19.48 1.24
 -5 -1 20 19.02 1.18
 -5 1 20 17.61 1.08
 -5 1 20 16.67 1.07
 5 -1 -20 18.6 1.12
 5 1 -19 12.87 0.91
 5 1 -19 12.23 0.86
 -5 -1 19 10.6 0.77
 -5 1 19 10.74 0.78
 5 -1 -19 10.79 0.74
 5 1 -18 58.7 2.88
 5 1 -18 60.83 3
 -5 -1 18 59.32 2.95
 -5 -1 18 55.39 2.73
 -5 1 18 59.03 2.86
 -5 1 18 56.66 2.8
 5 -1 -18 56.7 2.73
 5 -1 -18 59.11 2.86
 5 1 -17 47.05 2.37
 5 1 -17 48.61 2.43
 -5 -1 17 45.99 2.35
 -5 -1 17 45.78 2.29
 -5 1 17 42.68 2.17
 -5 1 17 40.65 1.99
 5 -1 -17 45.74 2.23
 5 1 -16 0.04 0.21
 5 1 -16 -0.06 0.25
 -5 -1 16 0.37 0.26
 -5 -1 16 0.35 0.27
 -5 1 16 0.18 0.21
 5 -1 -16 -0.02 0.21
 5 1 -15 8.69 0.63
 5 1 -15 6.48 0.53
 -5 -1 15 7.38 0.61
 -5 -1 15 8.11 0.61
 -5 1 15 6.44 0.52
 -5 1 15 7.37 0.52
 5 -1 -15 7.16 0.53
 5 -1 -15 7.15 0.5
 5 1 -14 1.39 0.29
 5 1 -14 1.22 0.26
 -5 -1 14 1.52 0.31
 -5 -1 14 1.43 0.3
 -5 1 14 1.21 0.25
 -5 1 14 1.11 0.24
 5 -1 -14 1.69 0.25
 5 -1 -14 1.35 0.26
 -5 -1 13 19.71 1.13
 -5 1 13 19.9 1.04
 -5 1 13 18.57 1.03
 5 -1 -13 20.18 1.05
 5 -1 -13 20.33 1.09
 5 1 -12 0.96 0.23
 5 1 -12 0.32 0.22
 -5 -1 12 0.89 0.26
 -5 -1 12 0.6 0.2
 -5 1 12 0.77 0.22
 -5 1 12 0.71 0.18
 5 -1 -12 0.85 0.2
 5 -1 -12 0.85 0.2
 5 1 -11 163.27 7.36
 -5 -1 11 167.64 7.56
 -5 1 11 160.77 7.28
 5 -1 -11 159.38 7.18
 5 -1 -11 150.93 6.76
 5 1 -10 55.39 2.7
 5 1 -10 48.07 2.28
 -5 -1 10 47.62 2.26
 -5 1 10 48.52 2.3
 -5 1 10 47.91 2.22
 5 -1 -10 48.61 2.26
 5 -1 -10 47.01 2.22
 5 1 -9 1.72 0.26
 5 1 -9 2.36 0.29
 -5 -1 9 2.19 0.31
 -5 -1 9 1.83 0.24
 -5 1 9 1.84 0.23
 -5 1 9 1.91 0.2
 5 -1 -9 1.98 0.23
 5 -1 -9 1.76 0.21
 5 1 -8 51.14 2.44
 5 1 -8 50.89 2.39
 -5 -1 8 47.01 2.22
 -5 -1 8 51.14 2.44
 -5 1 8 51.1 2.39
 -5 1 8 53.8 2.47
 5 -1 -8 53.59 2.47
 5 -1 -8 51.47 2.39
 5 1 -7 341.14 15.14
 5 1 -7 344.82 15.33
 -5 -1 7 331.53 14.75
 -5 -1 7 341.34 15.15
 -5 1 7 335.25 14.87
 -5 1 7 309.13 13.69
 5 -1 -7 337.54 14.96
 5 -1 -7 370.93 16.43
 5 1 -6 326.54 14.52
 5 1 -6 325.03 14.43
 -5 -1 6 330.63 14.7
 -5 -1 6 319.63 14.2
 -5 1 6 342.53 15.17
 -5 1 6 309.45 13.72
 5 -1 -6 311.58 13.8
 5 -1 -6 329.36 14.59
 5 1 -5 14.72 0.79
 5 1 -5 14.29 0.79
 -5 -1 5 15.53 0.83
 -5 -1 5 14.61 0.81
 -5 1 5 13.85 0.73
 -5 1 5 13.7 0.71
 5 -1 -5 13.34 0.69
 5 -1 -5 13.45 0.71
 5 1 -4 500.36 22.13
 5 1 -4 508.94 22.5
 -5 -1 4 498.72 22.07
 -5 -1 4 509.76 22.55
 -5 1 4 501.58 22.16
 -5 1 4 509.35 22.5
 5 -1 -4 527.75 23.3
 5 -1 -4 498.31 22.02
 5 1 -3 2617.07 115.2
 -5 1 3 2421.67 106.57
 -5 1 3 2789.58 122.76
 5 -1 -3 2509.97 110.5
 5 1 -2 497.09 21.96
 5 1 -2 490.14 21.68
 -5 -1 2 487.68 21.57
 -5 -1 2 484.01 21.39
 -5 1 2 534.7 23.61
 -5 1 2 548.19 24.22
 5 -1 -2 490.14 21.66
 5 -1 -2 499.13 22.03
 5 1 -1 1819.52 80.12
 5 1 -1 1884.52 82.98
 -5 -1 1 1789.68 78.81
 -5 -1 1 1716.92 75.59
 -5 1 1 1700.16 74.85
 -5 1 1 1835.47 80.82
 5 -1 -1 1708.74 75.26
 5 -1 -1 1630.26 71.74
 5 1 0 39.61 1.85
 5 1 0 39.64 1.87
 -5 -1 0 36.35 1.71
 -5 -1 0 38.19 1.8
 -5 1 0 38.61 1.8
 -5 1 0 40.19 1.88
 5 -1 0 41.21 1.93
 5 -1 0 40.56 1.88
 5 1 1 1080.43 47.62
 5 1 1 1033.83 45.54
 -5 -1 -1 1136.03 50.04
 -5 -1 -1 1132.35 49.91
 -5 1 -1 995.81 43.86
 -5 1 -1 1025.66 45.21
 5 -1 1 1061.21 46.77
 5 -1 1 990.9 43.66
 5 1 2 1200.21 52.86
 5 1 2 1152.79 50.81
 -5 -1 -2 1109.05 48.85
 -5 -1 -2 1155.24 50.89
 -5 1 -2 1264.38 55.72
 -5 1 -2 1189.58 52.41
 5 -1 2 1255.81 55.31
 5 -1 2 1210.43 53.35
 5 1 3 384.87 17.02
 5 1 3 382.58 16.93
 -5 -1 -3 368.15 16.29
 -5 -1 -3 381.77 16.89
 -5 1 -3 393.17 17.41
 -5 1 -3 394.93 17.48
 5 -1 3 397.63 17.63
 5 -1 3 417.38 18.47
 5 1 4 951.67 41.94
 5 1 4 853.97 37.66
 -5 -1 -4 893.61 39.4
 -5 -1 -4 977 43.09
 -5 1 -4 947.17 41.78
 -5 1 -4 930.41 41.04
 5 -1 4 983.55 43.41
 5 -1 4 827.8 36.51
 5 1 5 260.39 11.54
 5 1 5 270.9 12.03
 -5 -1 -5 279.65 12.41
 -5 -1 -5 294 13.04
 -5 1 -5 284.35 12.64
 -5 1 -5 283.98 12.62
 5 -1 5 282.27 12.57
 5 -1 5 292.28 12.98
 5 1 6 155.46 6.97
 5 1 6 163.1 7.27
 -5 -1 -6 159.14 7.11
 -5 -1 -6 157.54 7.04
 -5 1 -6 191.44 8.57
 5 1 7 98.6 4.43
 5 1 7 103.87 4.71
 -5 -1 -7 100.77 4.55
 -5 -1 -7 123.95 5.58
 -5 1 -7 100.85 4.6
 -5 1 -7 106.33 4.83
 5 -1 7 103.79 4.72
 5 -1 7 96.31 4.41
 5 1 8 394.56 17.5
 5 1 8 393.79 17.43
 -5 -1 -8 397.02 17.58
 -5 -1 -8 362.88 16.09
 -5 1 -8 419.42 18.62
 -5 1 -8 387.69 17.22
 5 -1 8 415.74 18.44
 5 -1 8 403.39 17.93
 5 1 9 5 0.37
 5 1 9 4.09 0.35
 -5 -1 -9 4.04 0.32
 -5 -1 -9 4.4 0.33
 -5 1 -9 4.96 0.4
 5 -1 9 4.89 0.42
 5 1 10 66.47 3.06
 5 1 10 64.63 3.02
 -5 1 -10 63.85 3.01
 5 -1 10 64.96 3.08
 5 -1 10 61.15 2.88
 5 1 11 13.58 0.79
 5 1 11 15.06 0.82
 -5 -1 -11 13.44 0.73
 -5 -1 -11 14.27 0.8
 -5 1 -11 13.93 0.82
 -5 1 -11 12.77 0.77
 5 -1 11 13.83 0.82
 5 -1 11 13.72 0.86
 5 1 12 16.11 0.91
 5 1 12 17.69 0.94
 -5 -1 -12 17.68 0.93
 -5 -1 -12 17.62 0.95
 5 -1 12 16.98 0.96
 5 1 13 9.8 0.64
 5 1 13 10.61 0.64
 -5 -1 -13 10 0.62
 -5 -1 -13 10.48 0.62
 -5 1 -13 10.76 0.69
 -5 1 -13 10.2 0.68
 5 -1 13 10.02 0.7
 5 -1 13 11.17 0.72
 5 1 14 8.99 0.62
 -5 -1 -14 9.23 0.58
 -5 -1 -14 8.69 0.58
 -5 1 -14 8.6 0.61
 -5 1 -14 9.01 0.63
 5 -1 14 8.56 0.65
 5 -1 14 8.55 0.61
 5 1 15 426.78 19.02
 -5 -1 -15 428.01 19.06
 -5 1 -15 445.59 19.83
 -5 1 -15 423.1 18.87
 5 -1 15 442.72 19.79
 5 -1 15 430.46 19.17
 5 1 16 13.1 0.84
 5 1 16 12.91 0.78
 -5 -1 -16 12.91 0.79
 -5 -1 -16 12.53 0.75
 -5 1 -16 13.22 0.83
 -5 1 -16 12.29 0.8
 5 -1 16 13.15 0.88
 5 -1 16 12.77 0.82
 5 1 17 90.06 4.2
 -5 -1 -17 86.42 4.02
 -5 -1 -17 88.38 4.2
 -5 1 -17 85.52 4.03
 -5 1 -17 85.19 4.05
 5 -1 17 85.72 4.04
 5 -1 17 84.58 4.06
 5 1 18 45.58 2.27
 -5 -1 -18 48.07 2.34
 -5 1 -18 48.56 2.41
 -5 1 -18 48.2 2.43
 5 -1 18 48.81 2.49
 5 -1 18 53.88 2.68
 5 1 19 0.07 0.25
 5 1 19 0.01 0.24
 -5 -1 -19 0.23 0.19
 -5 -1 -19 -0.09 0.2
 -5 1 -19 -0.05 0.19
 -5 1 -19 -0.05 0.23
 5 -1 19 0.1 0.24
 5 -1 19 0.02 0.32
 5 1 20 7.86 0.65
 5 1 20 9.24 0.76
 -5 -1 -20 8.09 0.63
 -5 -1 -20 8.83 0.65
 -5 1 -20 8.63 0.69
 -5 1 -20 7.79 0.65
 5 -1 20 8.11 0.74
 5 1 21 29.74 1.75
 -5 -1 -21 25.7 1.43
 -5 -1 -21 24.64 1.37
 -5 1 -21 24.87 1.43
 -5 1 -21 24.75 1.45
 5 -1 21 24.2 1.5
 -5 -1 -22 26.55 1.49
 -5 -1 -22 27.21 1.51
 -5 1 -22 26.05 1.49
 5 -1 22 23.51 1.5
 -5 1 -23 3.4 0.5
 5 -1 23 2.72 0.58
 5 3 -25 21.29 1.33
 5 3 -25 18.8 1.21
 5 3 -24 0.22 0.28
 5 3 -24 -0.07 0.29
 -5 -3 24 -0.06 0.42
 -5 -3 24 0 0.61
 5 3 -23 15.6 1.09
 -5 -3 23 19.36 1.38
 -5 -3 23 19.88 1.39
 5 3 -22 19.48 1.26
 5 3 -22 21.31 1.32
 -5 -3 22 21.98 1.41
 -5 -3 22 19.27 1.35
 5 3 -21 8.23 0.73
 5 3 -21 9.61 0.81
 -5 -3 21 8.56 0.77
 -5 -3 21 7.52 0.76
 5 3 -20 0.31 0.34
 5 3 -20 0.33 0.27
 -5 -3 20 0.12 0.31
 -5 -3 20 0.36 0.33
 5 3 -19 17.98 1.18
 5 3 -19 20.59 1.27
 -5 -3 19 18.92 1.23
 -5 3 19 20.15 0.98
 -5 3 19 17.28 0.84
 5 3 -18 22.22 1.33
 -5 -3 18 22.5 1.32
 -5 3 18 22.64 1.1
 -5 3 18 23.38 1.13
 5 -3 -18 21.27 1.03
 5 -3 -18 23.99 1.13
 5 3 -17 11.22 0.82
 5 3 -17 10.84 0.8
 -5 -3 17 10.49 0.78
 -5 -3 17 10.13 0.8
 -5 3 17 10.44 0.57
 -5 3 17 10.83 0.57
 5 -3 -17 11.41 0.58
 5 -3 -17 10.96 0.57
 5 3 -16 156.73 7.22
 5 3 -16 161.35 7.44
 -5 -3 16 152.72 7.06
 -5 -3 16 151.82 6.98
 -5 3 16 148.4 6.66
 5 -3 -16 149.17 6.68
 5 -3 -16 167.11 7.46
 5 3 -15 154.56 7.13
 5 3 -15 162.16 7.49
 -5 -3 15 186.9 8.58
 -5 -3 15 174.88 8.09
 -5 3 15 159.3 7.13
 5 -3 -15 182.15 8.13
 5 -3 -15 161.84 7.23
 5 3 -14 130.94 6.04
 5 3 -14 128.28 5.95
 -5 -3 14 133.96 6.17
 -5 -3 14 128.32 5.97
 -5 3 14 128.4 5.76
 -5 3 14 124.97 5.59
 5 -3 -14 117.12 5.23
 5 -3 -14 139.24 6.23
 5 3 -13 6.54 0.56
 5 3 -13 5.74 0.51
 -5 -3 13 5.99 0.54
 -5 -3 13 6.69 0.59
 -5 3 13 5.97 0.33
 -5 3 13 6.95 0.41
 5 -3 -13 7.15 0.4
 5 -3 -13 6.74 0.37
 5 3 -12 91.04 4.25
 5 3 -12 84.78 4
 -5 -3 12 83.11 3.88
 -5 -3 12 87.89 4.15
 -5 3 12 85.19 3.82
 -5 3 12 82.78 3.73
 5 -3 -12 82.78 3.71
 5 -3 -12 80.82 3.63
 5 3 -11 305.37 13.69
 5 3 -11 343.26 15.33
 -5 -3 11 325.15 14.57
 -5 -3 11 318.24 14.22
 -5 3 11 336.48 14.9
 -5 3 11 317.63 14.09
 5 -3 -11 337.42 14.94
 5 -3 -11 325.44 14.43
 5 3 -10 2.23 0.32
 5 3 -10 1.93 0.31
 -5 -3 10 2.34 0.35
 -5 -3 10 2.18 0.31
 -5 3 10 2.06 0.16
 -5 3 10 1.9 0.18
 5 -3 -10 2.54 0.19
 5 -3 -10 1.78 0.15
 5 3 -9 135.44 6.14
 5 3 -9 151.86 6.92
 -5 -3 9 141.85 6.45
 -5 -3 9 148.93 6.8
 -5 3 9 137.07 6.12
 -5 3 9 144.51 6.43
 5 -3 -9 144.84 6.45
 5 -3 -9 154.31 6.86
 5 3 -8 0.52 0.23
 -5 -3 8 0.58 0.25
 -5 3 8 0.62 0.13
 5 -3 -8 0.77 0.11
 5 -3 -8 0.6 0.13
 5 3 -7 2.48 0.3
 5 3 -7 2.59 0.34
 -5 -3 7 3.07 0.37
 -5 -3 7 2.71 0.3
 -5 3 7 2.49 0.21
 -5 3 7 2.48 0.2
 5 -3 -7 2.4 0.18
 5 -3 -7 3.14 0.24
 5 3 -6 16.62 0.91
 -5 -3 6 16.01 0.88
 -5 3 6 16.77 0.84
 -5 3 6 15.96 0.79
 5 -3 -6 16.26 0.79
 5 -3 -6 15.96 0.81
 5 3 -5 109.39 5.02
 5 3 -5 119.41 5.42
 -5 -3 5 109.07 5.01
 -5 -3 5 117.57 5.34
 -5 3 5 113.73 5.09
 5 -3 -5 125.3 5.6
 5 -3 -5 130.9 5.88
 5 3 -4 85.07 3.93
 5 3 -4 78.94 3.64
 -5 -3 4 79.1 3.68
 -5 -3 4 73.38 3.39
 -5 3 4 75.05 3.4
 5 -3 -4 66.88 3.02
 5 -3 -4 74.44 3.39
 5 3 -3 244.42 10.93
 5 3 -3 239.72 10.7
 -5 -3 3 247.57 11.05
 -5 -3 3 240.05 10.74
 -5 3 3 242.78 10.78
 -5 3 3 243.4 10.81
 5 -3 -3 231.71 10.31
 5 -3 -3 230.64 10.24
 5 3 -2 31.71 1.58
 5 3 -2 33.95 1.66
 -5 -3 2 34.23 1.69
 -5 -3 2 31.61 1.54
 -5 3 2 33.2 1.57
 -5 3 2 33.28 1.58
 5 -3 -2 32.39 1.56
 5 -3 -2 33.46 1.59
 5 3 -1 57.52 2.7
 5 3 -1 58.82 2.74
 -5 -3 1 56.94 2.65
 -5 -3 1 63.28 2.95
 -5 3 1 60.91 2.8
 -5 3 1 63.16 2.9
 5 -3 -1 61.52 2.85
 5 -3 -1 63.57 2.92
 5 3 0 68.68 3.17
 5 3 0 68.19 3.14
 -5 -3 0 63.93 2.95
 -5 -3 0 74.15 3.42
 -5 3 0 66.63 3.07
 -5 3 0 70.68 3.24
 5 -3 0 73.5 3.38
 5 -3 0 65.9 3.03
 5 3 1 48.24 2.26
 5 3 1 46.03 2.17
 -5 -3 -1 49.75 2.32
 -5 -3 -1 47.87 2.25
 -5 3 -1 43.7 2.05
 -5 3 -1 51.14 2.4
 5 -3 1 52 2.45
 5 -3 1 49.46 2.31
 5 3 2 95 4.3
 5 3 2 91.2 4.15
 -5 -3 -2 89.48 4.07
 -5 -3 -2 96.76 4.38
 -5 3 -2 95.82 4.37
 -5 3 -2 97.01 4.42
 5 -3 2 85.76 3.92
 5 -3 2 95.9 4.39
 5 3 3 6.03 0.41
 5 3 3 5.26 0.36
 -5 -3 -3 5.17 0.36
 -5 -3 -3 4.83 0.35
 -5 3 -3 4.3 0.36
 -5 3 -3 4.35 0.35
 5 -3 3 5.02 0.4
 5 -3 3 4.59 0.38
 5 3 4 5.21 0.35
 5 3 4 4.57 0.33
 -5 -3 -4 4.55 0.33
 -5 -3 -4 5.15 0.35
 -5 3 -4 5.1 0.41
 -5 3 -4 5.03 0.4
 5 -3 4 5.1 0.42
 5 -3 4 4.69 0.4
 5 3 5 25.55 1.23
 5 3 5 25.16 1.22
 -5 -3 -5 24.68 1.2
 -5 -3 -5 25.19 1.22
 -5 3 -5 22.92 1.19
 5 -3 5 23.28 1.22
 5 3 6 157.09 7.01
 5 3 6 154.52 6.9
 -5 -3 -6 159.67 7.14
 -5 -3 -6 140.67 6.28
 -5 3 -6 136.62 6.18
 5 -3 6 152.88 6.95
 5 -3 6 160.08 7.24
 5 3 7 145.37 6.48
 5 3 7 142.84 6.39
 -5 -3 -7 151.98 6.79
 -5 -3 -7 138.62 6.19
 -5 3 -7 146.92 6.67
 5 -3 7 132.98 6.06
 -5 -3 -8 15.89 0.79
 -5 -3 -8 16.46 0.82
 -5 3 -8 15.86 0.89
 -5 3 -8 14.39 0.84
 5 -3 8 15.62 0.9
 5 -3 8 17.48 1.04
 5 3 9 46.15 2.14
 5 3 9 43.5 1.98
 -5 -3 -9 49.18 2.24
 -5 -3 -9 47.38 2.18
 -5 3 -9 50.12 2.43
 -5 3 -9 41.45 2.03
 5 -3 9 48.44 2.36
 5 -3 9 52.69 2.6
 5 3 10 9.49 0.53
 5 3 10 11.47 0.59
 -5 -3 -10 9.8 0.53
 -5 -3 -10 9.96 0.52
 -5 3 -10 9.5 0.67
 -5 3 -10 9.34 0.65
 5 -3 10 9.54 0.69
 5 -3 10 10.13 0.68
 5 3 11 44.8 2.09
 5 3 11 42.68 1.97
 -5 -3 -11 47.91 2.19
 -5 -3 -11 44.07 2.04
 -5 3 -11 46.97 2.3
 -5 3 -11 44.97 2.24
 5 -3 11 44.11 2.23
 5 3 12 41.45 1.91
 5 3 12 35.78 1.69
 -5 -3 -12 40 1.84
 -5 -3 -12 36.52 1.71
 -5 3 -12 37.75 1.91
 -5 3 -12 38.16 1.95
 5 -3 12 37.2 1.9
 5 -3 12 35.49 1.86
 5 3 13 28.49 1.35
 5 3 13 25.23 1.23
 -5 -3 -13 26.36 1.25
 -5 -3 -13 26.58 1.28
 -5 3 -13 26.71 1.46
 -5 3 -13 24.23 1.34
 5 -3 13 26.71 1.45
 5 -3 13 24.85 1.41
 5 3 14 309.17 13.76
 5 3 14 323.72 14.36
 -5 -3 -14 294.65 13.1
 -5 -3 -14 322.5 14.31
 5 -3 14 312.4 14.07
 5 -3 14 282.06 12.66
 5 3 15 14.04 0.73
 5 3 15 14.78 0.79
 -5 -3 -15 14.07 0.71
 -5 -3 -15 14.64 0.76
 -5 3 -15 12.23 0.84
 -5 3 -15 13.51 0.87
 5 -3 15 14.01 0.9
 5 -3 15 13.08 0.9
 5 3 16 6.57 0.41
 5 3 16 6.29 0.42
 -5 -3 -16 6.32 0.4
 -5 -3 -16 6.37 0.39
 -5 3 -16 8.56 0.76
 -5 3 -16 6.6 0.57
 5 -3 16 6.93 0.61
 5 -3 16 6.9 0.62
 5 3 17 18.29 0.95
 5 3 17 18.85 0.96
 -5 -3 -17 17.55 0.88
 -5 -3 -17 17.93 0.9
 -5 3 -17 19.79 1.2
 5 -3 17 18.31 1.12
 5 -3 17 17.24 1.11
 5 3 18 7.26 0.45
 -5 -3 -18 6.81 0.41
 -5 3 -18 7.1 0.6
 5 -3 18 7.91 0.67
 5 3 19 3.91 0.3
 5 3 19 4.79 0.36
 -5 3 -19 4.67 0.51
 -5 3 -19 4.56 0.51
 5 -3 19 5.15 0.57
 5 -3 19 4.42 0.53
 -5 3 -20 12.32 0.87
 -5 3 -20 13.46 0.93
[truncated: 1,135,717 more chars]
